# Supplementary material for: Genetic characterization of a group of commercial African timber species: From genomics to barcoding
Source: PLoS One. 2023 Apr 20;18(4):e0284732. doi: 10.1371/journal.pone.0284732 (PMC10118144; doi:10.1371/journal.pone.0284732)
Supplement: S1 Table — (XLSX) [file pone.0284732.s001.xlsx]

## Sheet: WP2 specimens
Species	Previous identification	Voucher	Country	Year	Citation	Plastome reference sequences	Plastid genome	Nucleaer ribosomal DNA	Sanger sequencing	Field permit + issuing organization
Afzelia africana		Demenou 51	Benin	2014	BRLU*	doi.org/10.1371/journal.pone.0251655	Complete	Complete
Afzelia africana		Wit 2944	Cameroon	1974	https://www.botanicalcollections.be/specimen/BR0000013550325		Complete	Complete
Afzelia africana		de Koning 6541	Ivory Coast	1976	https://www.botanicalcollections.be/specimen/BR0000016143890		Not available	Not available	Y
Afzelia africana		Malaisse 14553	Guinea-Bissau	1995	http://www.botanicalcollections.be/specimen/BR0000008993724		Complete	Complete
Afzelia africana	Afzelia bella var. gracilior	Bourland 522	Ghana	2012	BRLU*		Complete	Complete
Afzelia africana		Verjans 147	Guinea-Bissau	1997	https://www.botanicalcollections.be/specimen/BR0000013550271		Complete	Complete
Afzelia africana		Demenou 43	Togo	2014	BRLU*		Complete	Complete
Afzelia africana		Jongkind 2440	Ghana	1995	https://data.biodiversitydata.nl/naturalis/specimen/WAG8002164		Complete	Complete
Afzelia bella var. bella		Breteler 13120	Gabon	1994	http://www.botanicalcollections.be/specimen/BR0000016143579		Complete	Complete
Afzelia bella var. bella		Breteler 14446	Gabon	1998	http://www.botanicalcollections.be/specimen/BR0000016800120		Complete	Complete
Afzelia bella var. bella		Breteler 9925	Gabon	1990	http://www.botanicalcollections.be/specimen/BR0000005705139		Complete	Complete
Afzelia bella var. bella		de Carvalho 5157	Equatorial Guinea	1992	http://www.botanicalcollections.be/specimen/BR0000005233700		Complete	Complete
Afzelia bella var. bella		Le June 27	Democratic Republic of The Congo	1988	http://www.botanicalcollections.be/specimen/BR0000016140202		Complete	Complete
Afzelia bella var. bella		Lejoly 1508	Democratic Republic of The Congo	1977	http://www.botanicalcollections.be/specimen/BR0000016140196		Complete	Complete
Afzelia bella var. bella		Nemba 309	Cameroon	1986	http://www.botanicalcollections.be/specimen/BR0000016143524		Complete	Complete
Afzelia bella var. bella	Afzelia bipindensis	Breteler 9870	Gabon	1990	http://www.botanicalcollections.be/specimen/BR0000013015138		Complete	Complete
Afzelia bella var. bella		de Carvhalo 2991	Equatorial Guinea	1987	http://www.botanicalcollections.be/specimen/BR0000005233793		Complete	Complete
Afzelia bella var. bella		Andel 3826	Cameroon	2001	https://data.biodiversitydata.nl/naturalis/specimen/WAG8004101		Complete	Complete
Afzelia bella var. bella		Andel 4114	Cameroon	2001	https://data.biodiversitydata.nl/naturalis/specimen/WAG8004077		Complete	Complete
Afzelia bella var. gracilior		de Koning 3814	Ivory Coast	1974	https://www.botanicalcollections.be/specimen/BR0000016800649		Not available	Not available	Y
Afzelia bella var. gracilior		Haba 27	Guinea	2008	http://www.botanicalcollections.be/specimen/BR0000005090709		Complete	Complete
Afzelia bella var. gracilior		Jongkind 10254	Liberia	2010	http://www.botanicalcollections.be/specimen/BR0000013550318		Complete	Complete
Afzelia bella var. gracilior		Bourland 489	Ghana	2012	BRLU*	doi.org/10.1371/journal.pone.0251655	Complete	Complete
Afzelia bella var. gracilior		Nimba Botanic Team JC 253	Guinea	2007	https://data.biodiversitydata.nl/naturalis/specimen/WAG.1704897		Complete	Complete
Afzelia bipindensis		Breteler 15405	Gabon	1999	http://www.botanicalcollections.be/specimen/BR0000013621018		Partial	Complete
Afzelia bipindensis	Afzelia bella var. bella	Van der Burgt 942	Cameroon	2007	http://www.botanicalcollections.be/specimen/BR0000005003334		Complete	Complete
Afzelia bipindensis		Wieringa 6119	Gabon	2008	http://www.botanicalcollections.be/specimen/BR0000021247057		Complete	Complete
Afzelia bipindensis		Luke 12511	DRC	2008	http://www.botanicalcollections.be/specimen/BR0000013976156		Complete	Complete
Afzelia bipindensis		Wieringa 2369	Gabon	1994	http://www.botanicalcollections.be/specimen/BR0000013976118		Complete	Complete
Afzelia bipindensis		Andel 3999	Cameroon	2001	https://data.biodiversitydata.nl/naturalis/specimen/WAG8004090		Complete	Complete
Afzelia bipindensis		Harris 4988	Central African Republic	1994	RBGE*		Complete	Complete
Afzelia cf. bella var. bella		Parmentier 5145	Cameroon	2008	BRLU*		Complete	Complete
Afzelia cf. bella var. bella		Fay 8717	Central African Republic	1988	RBGE*		Complete	Complete
Afzelia cf. bella var. bella		Harris 551	Cameroon	1988	RBGE*		Complete	Complete
Afzelia cf. bipindensis		Dessein 3271	DRC	2010	http://www.botanicalcollections.be/specimen/BR6202002290005		Complete	Complete
Afzelia cf. bipindensis		Angoboy S.N.	DRC	2013	http://www.botanicalcollections.be/specimen/BR0000013298210		Complete	Complete
Afzelia cf. bipindensis		Libalah 20	Cameroon	2014	https://www.tropicos.org/Specimen/101043227	doi.org/10.1371/journal.pone.0251655	Complete	Complete
Afzelia cf. bipindensis		IRD Plot 791	DRC	2013	https://www.tropicos.org/Specimen/100813020		Complete	Complete
Afzelia cf. bipindensis		Angoboy S.N.	DRC	2013	https://www.botanicalcollections.be/specimen/BR0000013297954		Complete	Complete
Afzelia cf. bipindensis		Wieringa 5828	Cameroon	2007	https://data.biodiversitydata.nl/naturalis/specimen/WAG8003649		Complete	Complete
Afzelia cf. bipindensis		Harris 7856	Central African Republic	2001	RBGE*		Complete	Complete
Afzelia cf. parviflora	Afzelia bella var. gracilior	Jongkind 9400	Liberia	2010	https://data.biodiversitydata.nl/naturalis/specimen/WAG.1704942		Complete	Complete
Afzelia pachyloba		Bos 4845	Cameroon	1969	http://www.botanicalcollections.be/specimen/BR0000016138810		Not available	Not available	Y
Afzelia pachyloba		Lejoly 95T/162	Equatorial Guinea	1995	BRLU*		Not available	Complete
Afzelia pachyloba		Wilks 1504	Gabon	1987	https://data.biodiversitydata.nl/naturalis/specimen/WAG.1704825		Complete	Complete
Afzelia pachyloba		Van Valkelburg 2893	Gabon	2004	https://data.biodiversitydata.nl/naturalis/specimen/WAG.1704827		Complete	Complete
Afzelia pachyloba		Hallé 4344	Cameroon	1991	https://data.biodiversitydata.nl/naturalis/specimen/WAG.1704833		Complete	Complete
Afzelia pachyloba		Obama 846	Equatorial Guinea	1998	BRLU*		Complete	Complete
Afzelia parviflora		Jongking 11799	Liberia	2013	http://www.botanicalcollections.be/specimen/BR0000016138827		Complete	Complete
Afzelia quanzensis		Goyder 3727	Tanzania	1994	https://www.botanicalcollections.be/specimen/BR0000016539396		Complete	Complete	Y
Afzelia quanzensis		Malaisse 379	Zambia	1997	http://www.botanicalcollections.be/specimen/BR0000005234165		Complete	Complete
Afzelia quanzensis		Zimba 959	Zambia	1997	http://www.botanicalcollections.be/specimen/BR0000009293083	doi.org/10.1371/journal.pone.0251655	Complete	Complete
Afzelia quanzensis		Harder 1947	Zambia	1993	https://data.biodiversitydata.nl/naturalis/specimen/WAG.1704742		Complete	Complete
Afzelia quanzensis		Malaisse 9868	Democratic Republic of the Congo	1979	http://www.botanicalcollections.be/specimen/BR0000016139619		Complete	Complete
Guibourtia demeusei		Dauby 2975	Gabon	2012	http://legacy.tropicos.org/Specimen/100555979	doi.org/10.1371/journal.pone.0251655	Complete	Complete
Guibourtia demeusei		Leal 43	Gabon	1998	https://www.botanicalcollections.be/specimen/BR0000017355285		Not available	Not available	Y
Guibourtia demeusei		Kami 4313	Republic of Congo	2009	https://www.botanicalcollections.be/specimen/BR0000005614677		Complete	Complete
Guibourtia demeusei		Boupoya 819	Gabon	2012	http://legacy.tropicos.org/Specimen/100556509		Complete	Complete
Guibourtia demeusei		Bissiengou 1007	Gabon	2010	https://www.botanicalcollections.be/specimen/BR0000013186289		Complete	Complete
Guibourtia ehie	Guibourtia arnoldiana	Wieringa 2640	Gabon	1994	http://www.botanicalcollections.be/specimen/BR0000013186227		Complete	Partial
Guibourtia ehie		Senterre 145	Equatorial Guinea	2001	BRLU*		Complete	Complete
Guibourtia ehie		Breteler 10505	Gabon	1991	http://www.botanicalcollections.be/specimen/BR0000013186432		Complete	Complete
Guibourtia ehie		Wieringa 2241	Cameroon	1994	http://www.botanicalcollections.be/specimen/BR0000017356862		Complete	Complete
Guibourtia ehie		Maas 10274	Gabon	2011	http://www.botanicalcollections.be/specimen/BR0000013186425	doi.org/10.1371/journal.pone.0251655	Complete	Complete
Guibourtia ehie		IRD Plot 986	Gabon	2014	https://www.tropicos.org/Specimen/100813158		Complete	Complete
Guibourtia ehie	Guibourtia arnoldiana	Tabak 107	Gabon	2001	https://data.biodiversitydata.nl/naturalis/specimen/WAG.1942775		Complete	Complete
Guibourtia ehie	Guibourtia arnoldiana	Breteler 11481	Gabon	1992	https://data.biodiversitydata.nl/naturalis/specimen/WAG.1942792		Complete	Complete
Guibourtia ehie	Guibourtia arnoldiana	Wieringa 1393	Gabon	1992	https://data.biodiversitydata.nl/naturalis/specimen/WAG.1942794		Complete	Complete
Guibourtia ehie	Guibourtia arnoldiana	Breteler 10228	Gabon	1991	https://data.biodiversitydata.nl/naturalis/specimen/WAG.1942797		Complete	Complete
Guibourtia ehie		Jongkind 1832	Ghana	1994	https://data.biodiversitydata.nl/naturalis/specimen/WAG.1942812		Complete	Complete	Y
Guibourtia ehie		Jongkind 7335	Guinea	2006	https://data.biodiversitydata.nl/naturalis/specimen/WAG.1942814		Complete	Complete
Guibourtia ehie		Demenou 88	Ghana	2014	BRLU*		Complete	Complete
Guibourtia ehie		Breteler 14009	Gabon	1997	https://data.biodiversitydata.nl/naturalis/specimen/WAG.1942918		Complete	Complete
Guibourtia ehie		Dauby 2674	Gabon	2012	http://legacy.tropicos.org/Specimen/100563906		Partial	Complete
Guibourtia ehie		Tabak 26	Gabon	2001	https://www.botanicalcollections.be/specimen/BR0000017356909		Not available	Not available	Y
Guibourtia ehie		Bidault 1368	Gabon	2013	https://www.tropicos.org/Specimen/100659334		Complete	Complete
Guibourtia ehie		Bidault 1434	Gabon	2013	https://www.tropicos.org/Specimen/100659400		Complete	Complete
Guibourtia ehie		Bidault 1235	Gabon	2013	http://www.botanicalcollections.be/specimen/BR0000024392976		Complete	Complete
Guibourtia ehie		Van Valkenburg 3053	Gabon	2005	http://www.botanicalcollections.be/specimen/BR0000009599307		Complete	Complete
Guibourtia pellegriniana		Harris 8296	Gabon	2006	http://www.botanicalcollections.be/specimen/BR0000005271191	doi.org/10.1371/journal.pone.0251655	Complete	Complete
Guibourtia pellegriniana		Wieringa 1167	Gabon	1992	http://www.botanicalcollections.be/specimen/BR0000017356978		Complete	Complete
Guibourtia pellegriniana		Dowsett-Lemaire 1578	Republic of Congo	1991	http://www.botanicalcollections.be/specimen/BR0000013186326		Complete	Complete
Guibourtia pellegriniana		Breteler 14537	Gabon	1998	http://www.botanicalcollections.be/specimen/BR0000017356985		Complete	Complete
Guibourtia pellegriniana	Guibourtia demeusei	Wieringa 2396	Gabon	1994	http://www.botanicalcollections.be/specimen/BR0000017355292		Complete	Complete
Guibourtia pellegriniana		Dauby 285	Gabon	2007	http://legacy.tropicos.org/Specimen/3626871		Not available	Not available	Y
Guibourtia pellegriniana	Guibourtia demeusei	Mouandza Mbembo 69	Gabon	2004	http://www.botanicalcollections.be/specimen/BR0000009459977		Complete	Complete
Guibourtia pellegriniana		Wieringa 1366	Gabon	1992	https://www.botanicalcollections.be/specimen/BR0000013186357		Complete	Complete
Guibourtia pellegriniana		Moutsamboté ECOL.43	Republic of Congo	1990	https://www.botanicalcollections.be/specimen/BR0000017357067		Complete	Complete
Guibourtia pellegriniana		Dowsett-Lemaire 1303	Republic of Congo	1991	https://www.botanicalcollections.be/specimen/BR0000017357074		Not available	Not available	Y
Guibourtia pellegriniana		Dowsett-Lemaire ECOL.426	Republic of Congo	1990	https://www.botanicalcollections.be/specimen/BR0000017357081		Complete	Complete
Guibourtia tessmannii		Breteler 14865	Gabon	1999	http://www.botanicalcollections.be/specimen/BR0000013186302	doi.org/10.1371/journal.pone.0251655	Complete	Complete
Guibourtia tessmannii		Wieringa 6281	Gabon	2008	http://www.botanicalcollections.be/specimen/BR0000019573083		Complete	Complete
Guibourtia tessmannii		Bidault 1450	Gabon	2013	https://www.tropicos.org/Specimen/100659416		Complete	Complete
Guibourtia tessmannii		Wieringa 1697	Gabon	1992	https://data.biodiversitydata.nl/naturalis/specimen/WAG.1942852		Not available	Not available	Y
Guibourtia tessmannii		Wieringa 5605	Gabon	2005	https://data.biodiversitydata.nl/naturalis/specimen/WAG.1942856		Complete	Complete
Guibourtia tessmannii	Guibourtia demeusei	MGB transect 1697	Gabon	2007	BRLU*		Complete	Complete
Guibourtia tessmannii		Van der Burgt 1944	Cameroon	2016**	https://data.biodiversitydata.nl/naturalis/specimen/WAG.1953005		Complete	Complete		Field permit no. 13 --- Republic of Cameroon- Institute of Agricultural Research for Development
Leplaea cedrata		Beeckman 18	Democratic Republic of the Congo	2004	https://www.botanicalcollections.be/specimen/BR0000013280918		Complete	Complete
Leplaea cedrata		IRD Plot 764	Democratic Republic of the Congo	2013	http://legacy.tropicos.org/Specimen/100812993	doi.org/10.1371/journal.pone.0251655	Complete	Complete
Leplaea cedrata		Breteler 15640	Republic of Congo	2000	https://data.biodiversitydata.nl/naturalis/specimen/WAG.1476287		Not available	Not available	Y
Leplaea cedrata		Koenen 139	Guinea	2011	https://data.biodiversitydata.nl/naturalis/specimen/WAG.1476302		Complete	Complete
Leplaea cedrata		Nimba Botanic Team PD 1838	Guinea	2008	https://data.biodiversitydata.nl/naturalis/specimen/WAG.1476305		Complete	Complete
Leplaea cedrata		Hawthorne 118	Ghana	2013	BRLU*		Complete	Complete
Leplaea cedrata		Hawthorne 80	Ghana	2013	BRLU*		Complete	Complete
Leplaea cedrata		Angoboy s.n.	Democratic Republic of the Congo	2013	https://www.botanicalcollections.be/specimen/BR0000013297800		Complete	Complete
Leplaea cedrata		Sosef 2709	Gabon	2009	https://data.biodiversitydata.nl/naturalis/specimen/WAG.1476297		Complete	Complete
Leplaea cedrata		Harris 10103	Republic of Congo	2017**	RBGE*		Complete	Complete		Field permit no. 49 --- Republic of Congo - Ministere de la Recherche Scientifique et de l'Innovation Technologique
Leplaea laurentii	Leplaea thompsonii	Wursten E2-579	Democratic Republic of The Congo	2013	http://www.botanicalcollections.be/specimen/BR6202007512003		Complete	Complete
Leplaea laurentii		Harris 2560	Central African Republic	1990	http://www.botanicalcollections.be/specimen/BR0000019201375		Complete	Complete
Leplaea laurentii		Letouzey 5082	Cameroon	1963	https://www.botanicalcollections.be/specimen/BR0000019201344		Not available	Not available	Y
Leplaea laurentii		Lejoly 4232	Democratic Republic of the Congo	1978	http://www.botanicalcollections.be/specimen/BR0000006829414		Complete	Complete
Leplaea laurentii		Harris 6661	Cameroon	1998	https://data.biodiversitydata.nl/naturalis/specimen/WAG.1097406		Complete	Complete
Leplaea laurentii		Harris 5831	Cameroon	1998	https://data.biodiversitydata.nl/naturalis/specimen/WAG.1097407	doi.org/10.1371/journal.pone.0251655	Complete	Complete
Leplaea laurentii	Leplaea thompsonii	Angoboy s.n.	Democratic Republic of The Congo	2013	https://www.botanicalcollections.be/specimen/BR0000013298159		Complete	Complete
Leplaea laurentii		Harris 4068	Central African Republic	1993	RBGE*		Complete	Complete
Leplaea laurentii		Harris 10178	Republic of Congo	2018**	RBGE*		Complete	Complete		Field permit no. 237 --- Republic of Congo - Ministere de la Recherche Scientifique et de l'Innovation Technologique
Leplaea laurentii		Nzolani Silaho 1581	Republic of Congo	2006	RBGE*		Complete	Complete
Leplaea laurentii		Nzolani Silaho 4528	Republic of Congo	2007	RBGE*		Complete	Complete
Leplaea thompsonii		Breteler 15389	Gabon	1999	http://www.botanicalcollections.be/specimen/BR0000013954567		Complete	Complete
Leplaea thompsonii		IRD 822	Democratic Republic of the Congo	2013	https://www.tropicos.org/Specimen/100813051		Complete	Complete
Leplaea thompsonii		IRD Plot 542	Cameroon	2012	https://www.tropicos.org/Specimen/100812780	doi.org/10.1371/journal.pone.0251655	Complete	Complete
Leplaea thompsonii		Thomas 2737	Cameroon	1983	https://www.botanicalcollections.be/specimen/BR0000013954550		Complete	Complete
Leplaea thompsonii		Parmentier 5287	Cameroon	2008	BRLU*		Complete	Complete
Leplaea thompsonii		Senterre 4338	Equatorial Guinea	2003	BRLU*		Complete	Complete
Leplaea thompsonii		Breteler 2181	Cameroon	1961	https://data.biodiversitydata.nl/naturalis/specimen/WAG.1097419		Not available	Not available	Y
Leplaea thompsonii	Leplaea laurentii	Senterre 3591	Equatorial Guinea	2002	BRLU*		Complete	Complete
Leplaea thompsonii		Harris 9829	Republic of Congo	2013	RBGE*		Complete	Complete
Leplaea thompsonii	Leplaea laurentii	Harris 10090	Republic of Congo	2017**	RBGE*		Complete	Complete		Field permit no. 49 --- Republic of Congo - Ministere de la Recherche Scientifique et de l'Innovation Technologique
Leplaea thompsonii		Medjibe 617	Republic of Congo	2013	RBGE*		Complete	Complete
Leplaea thompsonii		Medjibe 1011	Republic of Congo	2013	RBGE*		Complete	Complete
Milicia excelsa		Wursten J4-212	Democratic Republic of the Congo	2012	http://www.botanicalcollections.be/specimen/BR6202006606000		Complete	Complete
Milicia excelsa		Angoboy S.N.	Democratic Republic of the Congo	2013	http://www.botanicalcollections.be/specimen/BR0000013297909		Complete	Complete
Milicia excelsa		IRD Plot 602	Cameroon	2012	https://www.tropicos.org/Specimen/100812840		Complete	Complete
Milicia excelsa		IRD Plot 616	Cameroon	2013	http://legacy.tropicos.org/Specimen/100812507		Not available	Not available	Y
Milicia excelsa		IRD Plot 1249	Cameroon	2014	https://www.tropicos.org/Specimen/100813347		Complete	Complete
Milicia excelsa		Ley 1118	Democratic Republic of the Congo	2012	BRLU*		Complete	Complete
Milicia excelsa		Parmentier 2054	Cameroon	2001	BRLU*		Complete	Complete
Milicia excelsa		Demenou 72	Ghana	2014	BRLU*	doi.org/10.1371/journal.pone.0251655	Complete	Complete
Milicia excelsa		McPherson 16087	Gabon	1993	https://www.botanicalcollections.be/specimen/BR0000018003925		Complete	Complete
Milicia excelsa		White s.n.	Nigeria	1964	http://www.botanicalcollections.be/specimen/BR0000018003734		Complete	Complete
Milicia excelsa		Essou 1476	Benin	1999	http://www.botanicalcollections.be/specimen/BR0000017954945		Not available	Not available	Y
Milicia regia		Kasper 61	Gambia	1995	https://www.botanicalcollections.be/specimen/BR0000018005882		Complete	Complete
Milicia regia		Jongkind 9441	Liberia	2010	http://www.botanicalcollections.be/specimen/BR0000018005943		Complete	Complete
Milicia regia		Simons 821	Guinea	2012	https://data.biodiversitydata.nl/naturalis/specimen/WAG.1109838		Complete	Complete
Milicia regia		Jongkind 5409	Liberia	2002	https://data.biodiversitydata.nl/naturalis/specimen/WAG.1109840		Complete	Complete
Milicia regia		Jongkind 6461	Liberia	2005	https://data.biodiversitydata.nl/naturalis/specimen/WAG.1109841		Complete	Complete
Milicia regia		Yonon Botanic Team 92	Guinea	2011	https://data.biodiversitydata.nl/naturalis/specimen/WAG.1109837		Complete	Complete
Milicia regia		Kouame 8	Ivory Coast	2004	https://www.botanicalcollections.be/specimen/BR0000018006032		Complete	Complete
Milicia regia		Leeuwenberg 2471	Ivory Coast	1959	https://www.botanicalcollections.be/specimen/BR0000018006001		Not available	Not available	Y
Milicia regia		Hawthorne 53	Ghana	2013	BRLU*	doi.org/10.1371/journal.pone.0251655	Complete	Complete
Milicia regia		Hawthorne 151	Ghana	2013	BRLU*		Complete	Complete
Milicia regia	Milicia excelsa	Cremers 416	Ivory Coast	1966	http://www.botanicalcollections.be/specimen/BR0000017954914		Complete	Complete
Milicia regia		Vanden Berghen 6074	Senegal	1983	https://www.botanicalcollections.be/specimen/BR0000018005868		Complete	Partial
Milicia regia		de Koning 5364	Ivory Coast	1975	https://www.botanicalcollections.be/specimen/BR0000018005998		Not available	Not available	Y
Milicia regia		Hawthorne 90	Ghana	2013	BRLU*		Complete	Complete
Milicia regia		Hawthorne 91	Ghana	2013	BRLU*		Complete	Complete
Tieghemella africana		Breteler 15808	Gabon	2002	https://www.botanicalcollections.be/specimen/BR0000019412108		Not available	Not available	Y
Tieghemella africana		Breteler 14812	Gabon	1999	https://www.botanicalcollections.be/specimen/BR0000019412085	doi.org/10.1371/journal.pone.0251655	Complete	Complete
Tieghemella africana		Jongkind 5847	Gabon	2003	http://www.botanicalcollections.be/specimen/BR0000019412092		Complete	Complete
Tieghemella africana		Gerau 5291	Republic of Congo	1994	https://data.biodiversitydata.nl/naturalis/specimen/WAG.1824085		Complete	Complete
Tieghemella africana		Van Valkenburg 3228	Gabon	2005	http://www.botanicalcollections.be/specimen/BR0000009593244		Complete	Complete
Tieghemella heckelii		Zwetsloot 33	Ivory Coast	1980	https://www.botanicalcollections.be/specimen/BR0000019412405		Not available	Not available	Y
Tieghemella heckelii		Bourland 605	Ghana	2012	BRLU*	doi.org/10.1371/journal.pone.0251655	Complete	Complete
Tieghemella heckelii		Hawthorne 32	Ghana	2013	BRLU*		Complete	Complete
Tieghemella heckelii		Nimba Botanic Team WH 1088	Guinea	2007	https://data.biodiversitydata.nl/naturalis/specimen/WAG.1530096		Complete	Complete
Tieghemella heckelii		Bourland 499	Ghana	2012	BRLU*		Complete	Complete
