# Supplementary material for: Genetic characterization of a group of commercial African timber species: From genomics to barcoding
Source: PLoS One. 2023 Apr 20;18(4):e0284732. doi: 10.1371/journal.pone.0284732 (PMC10118144; doi:10.1371/journal.pone.0284732)
Supplement: S2 Table — (XLSX) [file pone.0284732.s002.xlsx]

## Sheet: Foglio1
Target genus	Target species	Target genome	Target region	Feature	Forward primer sequence	Length Forward primer length	Reverse primer	Length Reverse primer
Afzelia	All	Plastid	rpoC1	CDS	ATCGGTATAATCCGTGTAATCGC	23	TCGATAGGAGCTTCTCTTGAAG	22
Afzelia	All	Plastid	rbcL	CDS	TACATGGACAACTGTGTGGAC	21	CTTGAACCCAAAGACATTACCC	22
Afzelia	All	Plastid	rbcL	CDS	GAATGTCTTCGCGGTGGAC	19	CACATGTACCCGCAGTAGC	19
Afzelia	All	Plastid	accD	CDS	TGTTGACAGTTATCTTCGTTCTC	23	CAAGTTTCGCATTGAACCCAC	21
Afzelia	All	Plastid	ndhF	CDS	GTGTGCCTTCCTATTATTTGCC	22	GAGGAAGAAACCGGGCTAC	19
Afzelia	All	Nuclear ribosome	ETS	Spacer	GGTTCCTGTGTTGCCTACC	19	GACCGCATCCGAGAGAGC	18
Guibourtia	All	Plastid	psbA	CDS	CACTTCTTACTTGGTGTAGCTTG	23	TCCTAGAGGCATACCATCAGA	21
Guibourtia	All	Plastid	atpA	CDS	GATGATACAAGAGGGAAGTTCTG	23	CAATAAGTCCTGTTTGAAGAGGC	23
Guibourtia	All	Plastid	rpoC2	CDS	ATCGGCTAACCCTTATTTGGC	21	CGTTCCAACCCTCAACTCTC	20
Guibourtia	All	Plastid	rpoB	CDS	CGAAGGGTTTTGTAGGTTCATTG	23	CCAAATCAATCCCGCGGATAC	21
Guibourtia	All	Plastid	accD	CDS	TTATTTAGTCGGCGTCAGTGAC	22	GATCATAGTGAGTCTCGTCAC	21
Guibourtia	All	Plastid	psbE	CDS	CTGGAAGCACAGGAGAACG	19	CCAAAGGATCAAAACGGCCAG	21
Guibourtia	All	Plastid	ndhG	CDS	CGGCACAGCTACTTATTTACG	21	GTCCAAATAATCCCGTACCATG	22
Guibourtia	G. demeusei	Nuclear ribosome	ETS	Spacer	CTGTGTTGCCTACCGATCG	19	TTTCGCATGGACGGACGTG	19
Guibourtia	G. ehie	Nuclear ribosome	ETS	Spacer	GTTCCTGTGTTGCCTACCG	19	TTTGGCATGGACGGACGTG	19
Guibourtia	G. pellegriniana, G. tessmannii	Nuclear ribosome	ETS	Spacer	CCGAAGCTAGCAAATCCTCG	20	GCATCCGAGAGAGCACCG	18
Guibourtia	G. pellegriniana, G. tessmannii	Nuclear ribosome	ETS	Spacer	CGGTGCTCTCTCGGATGC	18	AGGATCAACCAGGTAGCATTC	21
Leplaea	All	Plastid	rpoC2-rpoC1	Intergenic spacer	GGCCTGCTCATATGGTACC	19	TATTGTGAAAGACCAGACTCGC	22
Leplaea	All	Plastid	rpoC1	CDS	TTCAGGAAGTTATGCAGGGAC	21	ACATAAGTAAACGAGCCTCCG	21
Leplaea	All	Plastid	rbcL	CDS	AAGCACAAGCTGAAACAGGTG	21	AGAAGTAGACCATTATCTCGGC	22
Leplaea	All	Plastid	accD	CDS	AGTAGTGAAAGCGAGAGTTCC	21	ACCTGGATCAACCGAAAGTTC	21
Leplaea	All	Nuclear ribosome	ETS	Spacer	GGTTCGTTTGGTATCCTGTGT	21	GGCAGATCAAGGCCGAGG	18
Leplaea	All	Nuclear ribosome	5.8S and ITS2	Gene + spacer	GAGTCTTTGAACGCAAGTTGC	21	TTTCACCACCGATCGTCGC	19
Milicia	All	Plastid	matK	CDS	GAGGGATTTGCAGTCATTGTG	21	GTAATAAATGCAAGGAGGAGGC	22
Milicia	All	Plastid	rpoA	CDS	CATCTTACCACCTTCCGTGG	20	TTCGAACAGGCATGAATACAGC	22
Milicia	All	Plastid	rpoA-rps11	CDS	CCACATAATGGCTGCAGGC	19	CTATTGTATCAGCTTGTCCTCTC	23
Milicia	All	Plastid	ycf1	CDS	CGTACCCACCGAGTTTGTC	19	AGAGCTTTGTCAAGAGCCTTG	21
Milicia	All	Nuclear ribosome	ETS	Spacer	CAGGCTCCTTTGCTTGAGC	19	CATGGACTAGGCAAGCCAC	19
Milicia	All	Nuclear ribosome	ETS	Spacer	ATCTTGTTGTGGCTTGCCTAG	21	AGACAAGCATATGACTACTGGC	22
Tieghemella	All	Plastid	psbA	CDS	GCTATAGGTTTGCACTTTTACCC	23	TATGCAACAGCAATCCAAGGTC	22
Tieghemella	All	Plastid	rps2	CDS	GAATTGGTCCACTACAGAAACG	22	AGAGCCGTATATTCTTCGTGC	21
Tieghemella	All	Plastid	rpoC1	CDS	CTTACGATTACGAGGTTCATTCG	23	CCCCTAATTCTTTCCATTCTACC	23
Tieghemella	All	Plastid	rps15	CDS	AATTCTGGGAAAACGTCAACGC	22	GTCTTTTCTTGTAGCTGGTGC	21
Tieghemella	All	Nuclear ribosome	ETS	Spacer	CCCTTCAGTCAACGCTTCG	19	GAGCTTTAGTAACAACCCATGG	22
Tieghemella	All	Nuclear ribosome	ITS1	Spacer	TGCCAAGCAGAACAACCCG	19	TTGCCGAGAGTCGTTATGTAC	21
