# Supplementary material for: Genetic characterization of a group of commercial African timber species: From genomics to barcoding
Source: PLoS One. 2023 Apr 20;18(4):e0284732. doi: 10.1371/journal.pone.0284732 (PMC10118144; doi:10.1371/journal.pone.0284732)
Supplement: S1 File — (FASTA) [file pone.0284732.s003.fasta]

>Afzelia africana voucher Wit 2944 chloroplast, complete genome
TGCTATGTTATGGGCGAACGACGGGAATTGAACCCGCGCATGGTGGATTCACAATCCACTGCCTTGATCCACTTGGCTACATCCGCCCTGAGACTATATCACTATGTAAAAAAAAAAATTACATAAATTGAAATTTTTTTTTTAAGTTCCTGCTGAGAAAAACGTATAAATTACTAAATAAAAGAAAGAAAAATATGAAAATCCAGTTTTTATGTTGAAATAAAGAATACAAAATAAAAAAAAAATAATAATAATGTTGAAGTAAATAAAAAACTACTAAAAAATAAAAATAAAAAAGAAAGAAAGTAAAGGAGCAATATCCATTTCAAGAAGATTAATATTGCTCCTTTACTTTCAAAAACTCATATTCATTAAGATCCAAATCTTATCCATTTATAGAAAGAGCCTCGATGGCAGCTAGGTCTAGAGGGAAGTTATGAGCATTACGTTCATGCATAACTTCCATCCCAAGGTTAGCACGGTTAATAATATCAGCCCAGGTATTAATTACACGACCTTGGCTATCAACTACAGATTGGTTGAAATTGAAACCATTTAAATTGAAAGCCATAGTGCTGATACCTAAGGCGGTAAACCAGATACCTACTACAGGCCAAGCAGCTAGGAAGAAATGTAAAGAACGAGAATTGTTGAAACTAGCATATTGGAAGATCAATCGGCCAAAATAACCATGAGCAGCTACAATATTATAGGTTTCTTCCTCTTGACCGAATCTGTAACCTTCATTAGCAGATTCATTTTCTGTGGTTTCCCTGATCAAACTAGAAGTTACCAAGGAACCGTGCATAGCACTGAATAGGGAACCGCCGAATACACCAGCTACGCCTAACATATGAAATGGATGCATAAGAATATTATGCTCAGCCTGGAATACAATCATAAAGTTGAAAGTACCAGAAATTCCTAGAGGCATACCATCCGAAAAGCTTCCTTGACCAATTGGATAGATCAAGAAAACAGCAGTAGCAGCTGCAACAGGAGCCGAATATGCAACAGCAATCCAAGGACGCATACCCAGACGAAAACTAAGTTCCCACTCACGACCCATGTAACAAGCTACACCAAGTAAGAAGTGTAGAACAATTAGCTCATAAGGACCACCATTGTATAACCATTCATCAACGGATGCCGCTTCCCATATCGGGTAAAAGTGCAAACCTATAGCCGCAGAAGTAGGAATAATGGCACCAGAAATAATATTGTTTCCATAAAGTAGAGATCCAGAAACAGGCTCACGAATACCATCAATATCTACTGGAGGGGCAGCAATGAAAGCGATAATAAATACAGAAGTTGCGGTCAATAAGGTAGGGATCATTAAAACACCAAACCATCCGATGTAAATACGATTTTCAGTGCTGGTTATCCAGTTACAGAAGCGACCCCATAGGCTTTCGCTCTCGCGTCTCTCTAAAATTGCAGTCATGGTAAAATCTTGGTTTATTTAATCATCAGGGACTCCCAAGCACACGAATTCTCTATAACGAGATAATGGGGGCTTGTTATTTAACAGTATAACATGACTTATATACTGGTGTCAACCAATACCAATATCCGTAGATATATCCATCTATTTTCATTTAGATTTATCAGAATTCTATTTTTTCATCTATTTCATTTATTCAAATCACTTCATTCAAAAAAAATGGGTGTATATTACTTCGAGATGATAATTCGAGTGGGTTGCCCGGGACTCGAACCCGGAACTAGTCGGATGGAGTAGATAATTTATTTGTTAATAAAATTCAACAACAAAACAAATAAAAAAAAATCCCTCCCCAAGCCGTGCGTGCATTTTTCATTGCACACGGCTTTCCCTATGTCTACATTTATAAACCTCAGTTCCTTCCCTAGAACGAGACTCTAAGAAAGTTGAATACTCATTGATTAATCCCTACTTACTTACTCCATGAACATTTCATAATCCATTTCAGAATAGAATTCTAAAAAATGAATGATTTTTTATCTCTTCATCATTTAAAGAGAAATTTCCACTTACAACGAAAATATCATAACCAATCATTCATCATTGACCAGATCATTGATGCAAATAATATCCAAATACCAAATACGGCCTCTATATAACCTTCTCTGCAAAGTAAAAGAAGTTCTTGAGAAGATCAAAGAAAGAATCTCGTCTTCGTCTGTAAAGAATTCTTCCAAAAATTCTGAACCTAATCTTTTCAAAAAAGAGCGTACAGTACTTTTGTGTTTACGAGCCAAAGTTTTAATACAAGAAAGCCGAAGTATATATTTTATTCGATATAAACTCTTTTTTTTTGAGGATCCATTGTAATAATGAGAAAGATTTCTGCATATTCGCACAAATAGGTCAAGAATATCCAAATTGGATAAATCGGCCCAGACCGGCTTACTAATGGGATGCCCTAATATGGTACAAAATTTCGCTTTAGCCAATGATCTAATTATAGGAATAATTGGAACTTTTGTATCAAGCTTTTTCATAACATTTTCTATTAGAAATGAATTTTCCAGCATTTGACTCCGTACCACTGAAGGATTTCGCCGTACACTGGAAAAATAACCCAAAAAGTAGAATGAATGCTCGGATAATTGGTTTATATGGATCCGTCCTGGTTGAGACCAAACATAAAAATGACATTGCCATAAATTGATAAGATAGTATTTCCAGTTATTCATCACAAGAGGGGTATTCTTTGAAGCCAGAATGGATTCTCCTTTATATCGAGCATAATGAATGAAAGGGTCCTTGAAAAACCATAAGATAGACAGAAAATCCTTAGTAAAGACTTTTACAAGATATTCCATTTTTCCATAGAAATAGATTCGCTCAAAAAGGACTACCGAAGATTTTAATTGTAAATGAGAAGATTTGTTACGGAGAAAAAGGAAGATAGATTCGTATTCACATAGATAAAAATTATATAGGAACAAGAAGAATCTTGGATTCCTGTTTGAAAAAGTAGAAATCGATTTTTTTGAAGTAATAAGAATGTTCCAATTACAATACTCGTGAAGAAAGAGCTTTAATAAATGAAAAGAAGAGGCATCTTTCACCCAGTAACGAAGGGTTTGAACCAAAATTTCCAGATGGATAGGGTAAGGTATTCGTATATCTGACACATAATTTAAATATGGAAATTTATCCTCAAAAAAAGGAAATATTGAATGAATTGATTGTAAATTATAAGATTTTACGATTTTTTTCTCCTCTAAGAAAGAGATTAATCGTAGGGAAAATGGAATTTCCAGAATGACGGCAAACCCCTCTGATATTATTTGAGAATATAAATTCTTGTTGTACCCACAAAATTTATTTTTGTTAGAATCATTAACAGAAATAATCAAATGATTCTGTTGAGGCATTCGAGTAATTAAACGTTTTACAATTAGTAAACTAGATTTATTGTCAGAACCTATATTTTCCATCAAAATGGAGCTATTTAAACCATGATCATAAGCAAGTGCATAAATATATTCCCGAAAGATAAGTGGGTATAGGAGGTCATATTGCTGAAACCTATTTCGTTCTAAATATACTTGAAATTCCTCCATTTTTAAAAATTCAATTTGAGACAGGGATAGGGGATTTATTGGGTTCTCAAATGATACATAGTGCGATACAGTCAAAACAGGGTATTCTATTCTAGTAAAAAAATGAAAAACGAATAGATACCTCGAAAACAAGTAAAACTCATCAACGGACTCTCTCTCCTCGTTTTTTTCGATCTAATTGTTTTATGTTCATTCTAGAATAACAATAGAGTTCGAAATCCTTTATTTTCTCAACCCAATCGCTCTTTTGATTTTGGAAAAAAATATCTTTATCAATATACTCTTTCTTCTACACATTCAGCGACACCCCATAATGGAGACATAGTTAATAGTTAGGACTCATAAAAAAAATAAAAAATCCATTCTCTTTTTTTTATAGAAAAAGCTTTTCCCACATCAAGCACTAATCTATTTTTAACGTAAAATTAGATCGGGTAATCATTCAAATTAAAAAATGAAAGCTCGTTGCTTTTTGTTTGCCTATAATTGGAGCCGCCAGGCTCTATCCATTTATTAATTCAACCCAACTTTGATTTTTTGTTCCGAGCCAAGAATTCAAACAAAGGTTTGGATCGGATCCAATAAGAATGAAATATTCTTCGAATTCTCCATTGATACGACATGCTACTTTTTCCATTCATTCCTTTCTGGATCAGTCGTCGTCTTACAAACTCTATTGCTGGTATGAACGAATCCATTGCTTCGTAAAAATGTGTAAAAAATCGAGTCGCACTTAAAAGCCGAGTACTCTACCATTGAGTTAGCAACCCAAATGAAACTAATATAAAAAAAACTAAAAAAATCGAATGTGTAGATACAATAACAATCAAAAAAAAGATGTTATTCTATAATAAAAAAATCCTATGGATATGGAACGGAAATAAAAAGATCCGTTTATTCACGATCGGATTATATTTGTTTGATATACTGTTGTCAATATTAATGTTGAGAAAAAACTACAATGGAGAAAACAAAAGAATTATAAACTTTTCAATAGTACCTAACAATTTAATAAATGTCAATTGAAATTCTATTTTCTTTTTTTTTTTTTAATAAATTTTATTTAATTAATGTTAATAATAACAAAGTTCGTTTGTAAATTCTAATAAAAAAATTCGAATACGAAAATGTATTATAATACTAATATAATACTAATAATAATAAAATAAAAAACAAACAATTATGTTGAATTGGCACTACAAAACTAATCGACATAGATCTAAAGGGTGTATGCGAAAATTAAGGAAAAAAAGAAAAGGGTAGAGATCCGATTTATTCAATCAAATTAATATGAATTAATAATTGAATCAATACAATCGAAATATGGACTAAGCAATTAACCTAACTCCCTTTTTTATTTCTTCAGAGAATTCCAATGAAAACCACCTCATTGAGAGTAATATATTATATTTATAAAACCAATTACTTCATTTATTGATTTTGCTCTTTTTTTCTATCCGTTTTATATTCATTTTTTATATTAATTTATAAAAATTAAAATCGATTTTTGTGGTTATAGAAAACAGCATTCTTATAGTATAGCAAATAATAAAAGAAAAAAATGAGGTATGAATGGATAGCGGGGGGATAAGAGAGATAAAGGATTATATAAATATATATACAAGTTATCCACACCCTCTTTTGTTTCTTATTTCATTAATTGAATTTCGTTTGTTGATTAGGGCAAAGTTCGATAAAAACACCCGCCCTTTTTGAAATATCCTGAACAGTTCCTGTAGGTTGAGCGCCCTTTTCAAGGAAATCGAGAATAACAGGAATATTTAAATAGGTTTGATTCTTTATCGGATCATAAAAACCCACTTTCCGAAGATCTCTTCCCTCTCGTCGGGATCGAATATCAATTGCAACAATTCGATAAACGGCTCATTGGGATAGATGTATGGAGATGAACAAAACACCCCCCCCCTAGAAACGTATAAGAAGTTTTCTCCTCGTACGGCTCGAGAAAATTAGATGATGCCTATGGGATATAATATTATTATGAATTTGGATGTCAAATAGATCCATAAAATCATAAAATCAATTCGATTATGATTTATAAGTACTTTTTTTTCTTATTCTTTTTCTTTCCCGAAAAAAAATCACTTGTATTCACAAACTCATAACTCAAGTTGGATAACTCTCAAATAACTCAAAACCTTTAAGTATTTCATTTATTGAGCGGTCTTTATCCCGTTTTTTGTCTATCTTCTTTAGAATCTATTTTTTTTTTTTATTCTTCATTCTGATAGAGTTGTTGAGACAATTAAAAAAGGTATTTACTTGTTCCAGAATCCCTTAGATTTTCCTTGAATCGTTGGGTTTAGACATTACTTCGGGGATTTTTAATCGTTTCAAAAATGGCAGCAACATACCCTTCTTTTTTCTTTCTATCAAAGAATCATAGAAATGGATAATGGATTCCCGCAGATACACTTTTGACCGAAATCATTTTACCAATTCCAACAAATTTGACTTTTTATTTTGTTTGAAACTTGCTCGAATTGGATCCTTTCGATTTCTATATATATAGATAGATAATATATTTACGAAGTTGTTCAAATTTATTAATTTTCACTAACCCTAGATACTTACTCCTGAAAAATGAATCAACTCGAGCTCCATCATATACTATTACTATTTACATCATCAACCCCCCAAAAAAAACGAGTTCGAATGGAACAGAACAAACGATGTCGAGCCAAGAGCACCTTCATTTCTATATACAAATTTCTATATAATATAAAAATAGTGGATTAAGAATCCACAGCTAATTGAATCATGTCTTTCAAGTCGCACGTTGCTTTCTACCACATCGTTTCAAACGAAGTTTTACCATAACATTTCTCTGGTTTGGAGCCAGTATGTAATTATGAAATCATGAATAGTCGTTGATTCAGTCGATACATAGTAATCTGTACGTTTTCTGAATGGGTAATTTCTAAAGAATAAAGAAGTCTCATCAAAAATTCAAATTAAATCGATATTTTATTATAGGAATGGAATTTCTATTTTTTTTTTTTTTTTTTTTTTTTTAACATTATTTTTAACATATACATATAAAATATTCTATTTAATAACATGAATACAAATAAAAAAGTTTAAGTTTAAATAAGTTCTTTTTGAATATACATCTTAAAAGTAACTCAATTTAGACACGGATCATTAAAAATAATGAAAAAAGAATCACACTTTAGCCAATATTATAGATTATAGATTGTTAAACCGAAAGTTTCTCAAAAAAGAGCATTCTTTATTCTATTTATTCTAATAGAATATTTGTATAGAATATTTGTACTCTCATATGATATCTAGATATCTATATCTATATAGATATAGATAAATCATGCATGGATATGCTCTGGGACGGAAGGATTCGAACCTCCGAATAGCGGGACCAAAACCCGTTGCCTTACCGCTTGGCCACGCCCCATTTCAAATTTCTATTCGACACTAATAAACACTAATATTAGTCTAATATTAATATTGGTTGTTCGTCAATTCCAGTTCAAATATAGAAATATCTATATCGATAGAATGTTGCGAGGCTTTTGATATGGGTAGATATAGAATTAAACGGAAATTCTTGATCATTACATAGAATGCAATTAAGATATTGTATGAAAGTATGATTTCTTATATTCTATCTTAAAGAACAAAATGTTTGCTATGCTTATGCTTAATATCTTTAGTTTGGTCTGTATTTGTATTAACTCTGCCCTTTATTTAAGTAGTTTTTTATTCGCGAAATTACCGGAAGCCTACGCTTTTTTGAATCCAATTGTAGATATTATGCCAGTAATACCTGTACTCTTTTTTCTCTTAGCTTTTGTTTGGCAAGCTGCTGTAAGTTTTCGATAAGATCTTTAATTTTTATACTATCTTAGACTCTTAGAAAAATTCAGAATTTATTCGAAAAAAAAAATTCTAACATTCTAACAATTGATAAGATCAGATAAGTATTACAGTATGAATCTTCAATTCAAATATTGAAATTTTTTTATACCCCAAAAAAAGCTGGACCATCTCATTTCATCATTCTTACCCCCTTTCCATTGAAAATGAAAAAAAAAATTCGATTTGAATCCCCCACCAATATCTAATTGTGGGTATGAAAATTTTTATAATAAAGGACTCGGCTCTTATTACAAATAAATTTATGAAAATTCCTTTCTATTATATTTCTCGAAACCACATCATTTCTTAGTGTCAAAAGAAACATAATGTATAGTATAGGAAAATCTATTCTCTTTTTTTTTTTTAATTGATCTTGGAGATTGTGTAATGCTTACTTTAAAACTATTTGTTTACACAGTAGTGATATTCTTTGTTTCTCTTTTCATCTTCGGATTCCTATCTAACGATCCGGGACGTAATCCGGGACGTGAAGAATAAAAAATCAATTTTTTTTGTTCTCCTTTCATGATTTTGAAATATTTCTTAGAATTTTATCTATTTTACATCTTTATATTTAATAATATAATATTTAATAAAAATCAATTTCATATTTTTTCTAGTGAATAATAAAAAAATCAAACAAACAAAGAAAATCGATAAATTCAAGAGCTAAAGAAAATACCAAATCATCGACGGAAACGGAAAGAGAGGGATTCGAACCCTCGGTACGAAAATTTCGTACAACGGATTAGCAATCCGACGCTTTAGTCCACTCAGCCATCTCTCCCAAATTGAAAAAATAGAATTCCTATGTTACATTATACAAACAAAAAAGAGAGATTGAAAAAGCTCCTCCTTTTTTTCTATCTTATCTCTCTTTGACTTATTCTTCTATTTTTATTTTTTAGTTTTTCTATTTATTCTATATTAGGATATCAAATTCTATTTTAAAATTCTATTTAAGATATCAAAAACAAAAATATTATAGAAATATATAAAATAGAAATAAATATAGAAATATAGAATAATAAATAGAATAAATATTGTATAAAATAGAATATAATTCTAATAAATAATAAAAAATACCCTTTTTGTTTGTGCGAAGGGGTCGTGTTTTTTTTTCTACAGCCCGGCCAGATCGGTACCTAGCCGGGCTTTTTTTTGTTCTCATGAATCCCGTGAATCAAATTTAGTTGATCTGAAAAAATACTTGTTATTGAAACAAGATCAAACAAAAGAAAAACTTTTTTATTCCTATGAGATACAACTAAAATGATAGAAGATCAAAATGCCATTTCTTTTTATTCTTTATTTTCTTTATTTTTTCCAGCAAAGTACCCGTACCTAAAAATGTAAAAAAAAGCAAATACGAATAAAAAAAGAAAAGAATGGAGATTCTTTCACAATCCATTTTATTTTGATGTTATGACTAAAATCATTTTGTCAAGATGTATTTGTCAAAGCACCTTCAGCAAAACAAAAAGGGGAGTCCTTTTTTGGATTCCGACTGATTCTCCTGTTCGACAAAAGATCCGTTTATATACAATAATTACATTGTAGCGGGTATAGTTTAGTGGTAAAAGTGTGATTCGTTCTATTGACCCCTTAATAGTTAAGGGGTCCCTCGTTTAATTTATATTCCGATCACAAACTTATTTCTTAAAAGGATTTAATCCTTTCCCTCTCAACGAACGATTCGAGGAAGAATATACATTATCGTAATTTGTATCCAAGAAGAATCAATTCGAAATTGAAAAATGGAATTATGAAATTACGAAACATAAGTTTTTTGAATTGGATCACAATACTCACAATTTTTTGAGTATGAGCAAGGGATCCATGGATAAAGATATAGAAAGTTTATTTCTAATCGTAACTAAATCTTCAATTTTTTTATTTGTATATGAGAAATTGAAGCAAACTAGCTATTAAACGATTCCTTTAGTTTACTATAGACATCGACATATAATATTAATATGTATTTTAGCTCGGTGGAAAAAAATGCTTTTCCTAAGGATTCTTTCAAATAGAAAAGAAATAGCGAACGAAGTAAGTAGAAAAAAATTGTTCTAATTTTTCCTCCTTTTCTATAGGGATCATCTAAAAAGCGATATGTTTTGAATGCATTCAGAACGAAAGGCTGACATAGATGTTATGGGTAGAATTCATTTCATTTTGTTCACATCTTCTCCATTTTGTTAAATTTATCTATCTCTCTCTATCTTGCATAAAGGAGCCGAATAAAACCAAAGTTTCACGTTCGGTTTTGAATTAGAGACGTTAAAAATGATGAATCAACGTCGACTATAACCCTTAGCCTTCCAAGCTAACGATGCGGGTTCGATTCCCGCTACCCGCTTATATTCTATCAGCAGATATTGGAATCTATATAATTTATTATATAATCTATATAATTTATTATATATATTAATATATATTAATATATAAATAGGAATATATAACTAATTCATTTAGTTATTTAAATAAAAACGAAAATAGACTAGAATTTTTTTTTATTTAATCTAATTAATGTAAATGCAATTCATCATCAAATTGAATACACAACCCCCCGAATTCTCTCACATATTTTTTCGAAATGGAACAATAAAAAATTGTGATGAAAAGCGTCCATTGTCTAATGGATAGGACAGAGGTCTTCTAAACCTTTGGTATAGGTTCAAATCCTATTGGACGCAATTTTTTTGCATATATATTGAATTGAATTTTATATATTTCTATGTCAAGAAAAAGATTTTGAATGATTTGAATTGAACAAGAGACGCTTAGAGTTTTAGAGTAATAACTTACATAAGTTATACACAATTTATATCTTGAACCTCTATTTTTTATAGAATCTTATAAATTAATAAATCTCTTATAAAAATCAAAAATTGTGGATTTCTTATCTATTTTATATAAATTTGATATAATTAATTATTTATTGTATTAATTATTTTACTAATATTTTTTATTCTTATTATTTTCTTTATTTAAATTAATTTTATTTAAATTAATTTTAATTAGATTAAGATAATTTAAGATAATAATTTAAGATAAATAAAATAATTCTATTAGAAAGATTATAAAGCTATTAAATTCAATTATTAATCAATTTTTTTCAACTTGTTCCGGAAGTAAAAAGAGTTCCATCTGTTCCTGAATAGCTTCTTTCAAAAGGGCTTCTGCTTCCCCAGTAAATGTCTTGGTAGAAGATATGATTTCTTGGAATTGAGGTTTATTCGTTTTTAAGTAAGCACGTAATTCAACGAGAAATTTCCTTACCTGTCCAATTTCTAATGAATCAAGATAACCATTTGTTCCGGTATAAATAGTTATTATCTGTTCTTCCACAGTGAGAGGGGCTGATTGGGATTGTTTGAGCAACTCGCGCAATCGTTGACCTCTTGCCAATTGATTTTGAGTAGCTTTATCGAGATCGGAAGCGAATTGTGCAAAAGCTTCTAATTCTGCGAATTGCGCCAATTCCAATTTTAATTTACCAGCTACCTGTTTCATGGCTTTAATTTGAGCCGCAGATCCAACTCTCGAAACGGAAATACCCACATTAATCGCAGGTCGGATTCCAGCATTGAATAGATCGGCGGATAAGAATATTTGGCCATCTGTAATAGAAATTACATTAGTAGGAATATAAGCTGAAACATCTCCTGATTGGGTCTCAACTATCGGTAAAGCAGTCATACTTCCTTCACCTAACTGAGAACTTGATTTAGCGGCTCTTTCCAAAAGGCGTGAATGCAAATAAAAAACATCTCCTGGATAAGCTTCACGGCCCGGTGGTCTTCGTAATAGAAGAGACATTTGGCGATAAGCCTGTGCTTGTTTGGAGGGGTCGTCGTAAATGATTAAAGTGTGCCGTTCACGGTACATAAAATATTCCGCCAGAGCTGCTCCTGTATAAGGAGCGAGGTATTGTAATGTAGCCGGAGAATCCGCTGTTTCAGCTACTACAATAGTGTATTCCATTGCTCCCCTTTCTTGTAAAGTGGTCACCACCTGAGCCACAGAAGATGCTTTTTGACCAATAGCTACATAAACACATATTACATTTTGTCCTTGTTGATTGAGAATCGTATCCGTGGCTACTGCTGTTTTACCGGTTTGTCTGTCACCAATAATTAATTCTCGTTGACCACGCCCTATAGGGATCATCGAATCAATAGCAATAAGTCCTGTTTGAAGAGGCTCATATACGGAACGTCTCGAAATAATACCGGGAGCGGGAGATTCGATTAACCTAGATTCAGAAGATGAAATTTCTCCTCGACCATCAATAGGTTTAGCCAGGGCATTTATAACACGACCCAAATAAGCTTCACTTACTGGTATCTGAGCAATTCTTCCTGTTGCTTTTACAGAACTTCCCTCTTGTATCATCAAACCATCACCCATTAATACAACACCGACATTATTGGATTCCAAATTCAAAGCAATGCCTATTGTACCCTCTTCAAATTCTACTAATTCCCCCGCCATTACCTCATCAAGACCATAAATACGAGCAATGCCGTCGCCTACTTGAAGTACGGTACCAGTATTTAAAATCTTTACTTCTGTATTATATTGCTCAATACGTTCACGGATAATTTTACTAATTTCATCTGCCCGAATGGTTACCATGAGTATTTCTTAATTCTTTTTTAGAATAAAAATATAATGCCTACTGTAGAAGAACTAATTTGTTATTTTATTTCTTTCATCGCCCCAAACATGCCAATATTAGCACTGATGGTACGTAAATGTAACTCGTTGTTCAAGCAACTATTCAGAGTTCCTAGAGCTCCCTGTAAGGCTTGTTGGAAAACCCGCTGTCGGACTTGATTAATTGCCCTTTGTTCTTCAAAATGAATGGTTTCATTTTTGTAATTTTCTAATTGTTCCAAAGTCATAGAAATGGAATTAATCAAATTCAATTTTTCTCGTTCTATCTCAGAGTAGCCATTCACTCGAAACCGATCCGCTTCCATTTCTACTTTCTGTAAGCGTGCCCGGGCTTTTTCCAACTGTTCAATGGCCCCTTCCCGTAGTTCTTCTGAATTTCGAATAGTCTTCAAGATTCTCTGTTTTCGATTATCTAATAAATCACTTAATGAAAGTAGATTATCTTTCCATTCATTTCAAAACTTCCATGATCTCTTCCCGAACCAAACATGAATCTTTCAATTCATTTGGCTCTCACGCTCAATTCCTTATGGGAAATTCCCATATCTTTTTTTAGTAATAAAGCCTATCCTCTCTATGCATATTCAAAAAACAAATATCGAAACTTATCACTAATACAAGACCAGAATATTTGGAGGACTCTTCTGAACAAACAAATAATTGTCAGCAAGGTTGTTTTTTAATCCAAAGAATTTTTATTACTTTATACATATCCATGCATATATGTAGGTCGTCGATTCCGCATTGTATAAAAAAAATTGTATAAAATTTTTCGAATTTTTTACAATACCGTTAAAGGAAAGGGTTCAAATCATTCTATCGACATGAGTGTTCTATATCGAAAAAAAATTCCAACTGTTTTTTTTGAAACCATTTCTGTTAATAGTAGAAAGAGTACCGCGCTGCGTCTCGACTTCAAACTGCTTAGTTTTAACCATATTAATGGTCCCAGATTATTGGTGGATAGAGAATCAAAGTGGATTTCCCAATGAATCACGAAATGCTATGGTTCTTAAATATGATTTCTTAATTTATTCAGAAGTAATTCGCGGGATCGTGCACCTTTTGATAGTTCTAACGAAAAAAAAAGTACAGTTGGTTGGATCCAACCTATTCTTGAAATAAACAACTCGCACACACTCCCTTTCCAAAAAAAATCAATACACCAAGCACTACACTTAGATTTATTGGATTTGTTGCTAAAATATCGGTATTAAACCCGAAACTCCCAGCGTATGGCCAGTAACCCAAAGAAAGGAAAGAATCGGTTATATTTTTCATATGATTTTATCTCCTCTTATAGATAATAGATAGACTAATTATCTTTCTATTTCTCTTTCTATATAGATATATCTATCTAATATCTATCTATATATGTATTACATCTATTATTGTATATTCTATTTTTATTGTATTGTATTTTTTCTAGATTTTGATATTTTATTTATTTTTTTTTTCGATATTTCAATTCTATATCGAAAAATTAATAAATTAATAAATTATATATTTTTCTTTTCTATTATTCCTTTTTAATAATTAATATTAATAATTATTAATAATTAATATTTTCAATTGGAAGATTTCCCATAAGAATGATACTTATTAGAATAATGATACTTATTAGATTATTAGAATTAGGTACCAAATCTTATTAGATTATTAGAATTAGGTACCAAATCTTATGTTAATTGCAAACTACCTAGTTTTTTGAAACACTTTGTAAAAATAAAAACTTTCTAAGGGAGGCTCGTTGAACTAACAATTAGACTAACAAAGGGAAGGAAGAAGGCGAGTCGATATGATAATTCCTTACCCTCACCTCAAATCAGTCCTTCCCATGGGTCTTGTCCGAACGAATAAATAATTGGGGGAGTGAAATATTAATATAATTTGAAAAAGCAAGAGCACCAAAGTAAGTCCACGAAAAAAAATGTTTATTTTCGAATTAAACAAAAGGATTTGCAAATAAAAGTGCTAATGCTACAACCAGTCCATAAATTGTTAAAGCTTCCATAAAAGCAAGACTAAGCAATAAAGTACCCCGTATTTTTCCCTCTGCCTCAGGTTGTCTCGCGATCCCTTCTACAGCTTGACCTGCAGCAGTACCTTGACCAACCCCAGGTCCAATAGAAGCAAGCCCGACAGCCAACCCGGCAGCAATAACGGAAGCGGCAGAAATCAGTGGATTCATGATAAGTTCCTCGTACACAAAATAAAGAAAAGAAATAGTTAATGATACAATCAACCAACCAAATTATGACTTAACTGTTCCATCGCTAAAATTTATCCAGTCGAAGTAATTAAGTAATTCAAATTCCGAATTGAAATAAAATAATTGAAATACTATAATAATAAATAATAATAATTGAAATACTATAATAATAGAATAGAAATACTATATAATAGAATAAAATATATATATATATATAAAATACTATATATATATAAAATACTATAATATAGATATATAATATAAATATAGATATATAATATAAATATAGATATATAATATAGAATTCTATATATATATATATAAATATTATATATATATATAAATTATTAAATATAAATATATAAATTAATTGAATTGAAAAATGAACTACTTCGATATTTCTTTTTTAGTCTCTATACACGTCGTTTTTTTGTGAATACACACGACTTTATCTAAGTTTACAGCAGTAGGGCAAATTTAGATAGATCTTGAGTTCATATAGAACTAGTTAATATCTAATATCACATATACATATGTTTCTTCCATACAGTAAACCAATTCAATTATTCGTGTCTTAGATTCAATCGGATTCGTGAATCATTCTTCGAAGCATCCACAAGGAGTTGTCTTATAGCGATTAGATTCCATACACCTAGTTCGACCCCTACCCTATAATATTAATATTCTATTTTTATATTATATATTAATAGTCTATTTTTTTCATTTTTTTAATTTTTTTTTAATTCCATTTTCGTTTTATTTATTATTATCTCATAAGGATAGAATCAATCTAAATCAATTCGTTAGACAGAATCATTGCATAAAAATATCAACATTTGAGTGATCTAAGTTCATATAATTTTATTATTTATTAAAAGGATTTTTTGGTCAATCGTTAACGTTAAATTGAATGAATGAAACGGGAATTCGTTCTAGTTCTATAAAAATAACATAGTTTTTTTAAATTAATTGCACGTCGTAAACAACGGATACTCTAAGAATTCTTATTCAAATTATGGCTACTAATAACGAAATTGAATATTTTAATGTTCTAAGAACAAAACAAAATACAATAAAACAATACAAAAAAATAGAAAGAAAGAGAATATTCATTGGAGGGAAGTATAAATTGGTCAAACAAAGAGTATTTTTAGGCAAAAGATCTTTTAGATAGATCTCTTTCCTGTTTTTTTTTTTACAATTACCTCATAATCTTTTTTACTATTCCACTAAATCGATCGTATACTTATTTATCTTATTTTATCTTATGCATCTTTTTATTTGGATTTGAATAACCTGTTTTCTATATTTCTTTATCTATTTCTGTTCCCTAAGTAGATTATCTTGAACCGCACATACATTTCGTCGTACTAAGCTAAAAAAAAGACTATTTCGAAAAATAGTCAATGATGGCCCTCCATGGATTCGCCTATATAAGCCGCAGCTAAAGTTGCAAAAATAAGAGCTTGAATACCGCTTGTAAATAATCCAAGGAACATGACAGGGATAGGAACCACTAAAGGTACTAAAGAAACAAGAACAACAACTACTAATTCATCAGCTAATATATTTCCGAAAAGTCGAAAACTAAGTGATAAGGGTTTTGTAAAATCTTCTAAGATGTTAATTGGTAAAAGGATTGGAGTTGGTTGAATGTATTTACTAAAATAACTTAATCCTTTTTTGGAAAGACCCGCATAGAAATATGCTACTGACGTAAGTAAAGCTAAAGCAACGGTAGTATTTATATCATTTGTGGGTGCAGCTAACTCCCCATGAGGTAACTGTATTATTTTCCAAGGGAAAAGAGCCCCTGACCAATTCGAAACAAAAATAAATAGAAATATAGTTCCAATAAAGGGAACCCATGGACCATATTCTTCTCCAATCTGAGTTTTGCTCACATCTCGAATGAATTCCAGGACATATTCAAAGAAATTCTGACCGTCATTAGGAATGGTTTGGGGATTTCGAACAGCTATAATGGCTGAAACTAATAAGATAGCAATTACAACCCAAGAAGTAATAAGTACTTGGGCATGGACTTGGAAACTCCCTATTTGCCAATAGAAATGTTGGCCTACTTCCACAGCAGATATATCATATAATCTTTTTAATGCGTTAATGGAACATAATAGAACATTCATATTGCCCTCTGAAAGAAATCGAACTTAAAAAAGGAATTATTTTGATTCAACCATTTTTTTTGGCTTGTCTACTTATAAATTGTCTTAAATTGTATCGTTTGAATATGACTAATCACATAATATCCCCGTTTCGGTTATTTTTCTCTTTTTTGCGCAATTCAGTAATAGTAATATAATAGTAATAATAGTAGTAATAGTATAGTAAACGATTCCATAAATCTATAAATCTTATAAATCTATGGAGTTCCCCAAACCAAATAATTTATTTATCTTATTATTAATCAAGAATTTCGTATATAGCTAGAACGACCCTCACAAATTGCAAATACTAATTTGTTAAGAATTAATCGGATTGAAGCTATAGCATCATCATTAGCTGGAATCGAAATATCTGAGAGATCCGGGTCACAATTTGTATCGATTAAACAAATCGTTGGAATTCCTAAAGTGATACATTCTCGAAGAGCCGTATATTCTTCTTGCTGATCAACGATTATTACAATATCAGGTAACCCCGTCATATATTTAATACCGCCCAGATATGTTTCCAAGTGAGATAATTGTCTCTTCAACATAGCGGCATCTCTTTTCGGAAGACGGTTGAGTCTCCCCGTCTTTTGTTCCGTTCTCAAGTCCCTGAACTTATGAAGTCTCGTTTCTGTAGTATACCAATTCGTTAACATACCACCGAGCCATTTATTATTAACATAATGACATCGAGCTCTTATTGCAGCCCGCGCTACTAAATCTGCTACTTTATTTTTGGTACCAACAATTAAGAATTGTTTTCCCCTACTTGCTGCATCAAAAACTAAATCACAAGCTTCTGATAAAAAACGAGCAGTTCTAGTAAGATTTGTAATATGAATACCTTTACGCTTTGCAGATATATAAGATGCCATTCTAGGATTCCATTTCCTAGTACCATGGCCAAAATGAACTCCTGCTTCCATCATCTCTTCCAAAGTTATGTTCCAATATTTTTTTGCCATTTATCCCCACACTTTCTCTCTCTTTTTTTTTTTTCAAAAAAAAAAAGACCAGGTATCCTGAAATAGAAATAAATAATTGTTCCGATGGAACCTTCTCTTCTACCAAAGACTGCTGTTAATACACAATCAGGCCATTAATTTTTTCTATTCGTTAGTATCTTTATTACTATTACCAAATCAAATGACCACGTATAATTAAGCGGATGAATCTGCTCTTAAGAACCATTAAATCCTGTAAATCCTGGAAATGATTGCTATGATGTATTGCATAAATTGTTTGAAATGAAAAAAAAAATCAAATAATTCTCTGTGATGGAACAAAATATCTCTCTCATCTATCCCTCAAATAAATTTTTTTTTTTCCAAGGAATGTTGCCTTGGCCTTGAACGCTGCACTAATTTTTTTTTTTTTGAATCCGGTGCCAACGGGTATTATTCCCCCTAGAACAACGTTCTCTTTCAGGCCTTTCAACCAATCAATACAACCCCGGAGAGCGGCCTTTGCTAAAACTCTAGCAGTTTCTTGAAAACTCGCTTCGGATATGAAACTTTGAGTATTCAGAGATGTTTTTGTTATTCCCAGTAATAGTGCTCGGTAACAGATCGCTTCTTCCAAAGCACGCCCCGTTCGCTCAGCTCGCAACAATCCAATTAGTTCGCCGGGTGAAAAAACATTAGACATTCCATCTTCTGAAACCAATACTTTGGATGTTATTTGACGCACAATAATTTCTATATGTCTATTATGGATCTGCACCCCCTGAGATCGATAAACTTTTTGGATCTTATTAACTAAAGAAATATGACTTTGAACTATAGTTAGCTCAGCACCAATCAAGAATCTCCATGGAATGCCAAGAATTCTTGTTATATGATCATTCCAACCCTCAACTCTCTTTTCTAGGTTCATCGATATTGAATCAATCGAACGCACCTCTAACACCTGTTCTACTTTTGGAAGACCTTGTGTTATATCACCAGATTTCGATTTTTCATATATAAATGTAACTAATGTATTTCCTTCATAAAGGATTTCTCCGTAATGGCCATGAACAGTTGCTCCCGGAGTCGCCAAATAAGGGTTAGCCGATCTTATTACTACAGAATCCATTTGAACAATTAGAACTTGACCCGATTTTCGGTTTGGTCCATTTTTATATATACATACATTTTCACAAATAAATTGCCCAAGGCTAATTATTGTAGATGTTTTTTCACAATAATTAGGATGGTAATTATAATGGAGAAAATGCCAATAAAAATGGAATGGGTTCAAAACGATGTTACTGCATAGATCGGGCTTATAAATTCTCCCGTTTTCGTCCATTAAATAATATTTAAATACTTGAAAAATTTCTTTGAAATTGTCAAGTTGCAAATATTTCGTTACCAAGATCGGATTATGAGTTATTAAATAGTAAAATGAAAAAATATTTGCAACTTGAAAGGCTATTCCTAAAGGTCCTAACGAATTCCTAATTGGAATTCGGGGACCTCTTTTAATTGATTCTTTTATCACATTGTGACATTTTCCATTGTTGAGTAGACGCGTTTGAAAACAATTAGATGATGACAAAATTATCAAAGATGGGCATTCCTTATTTCTATTCAACAACATACGAATAGTTCCGTGATCTGGGCTAAGTGATTGTGAAATCTTTACCTTGGAATAAATAGAAGAAAATGGATTGATATTGGTGCGATCTGACTCATTATCCGAGATCAATCCTGAACCGGACGGATTATTCCTTTTTCGAATATACGAAATATTGGAGTTCACTAAGTCAATTCTTAGGAAATCTCGAATCATGCCCTTTGTACTTACTTCAACAAAAGAAGCGCGGACCTCTTCGATCGAAGAACTTTTTTTGTCTTGATCCCAATTCAAGACGAAACAAGTTCGAACTAATTGAATGCTTGTGTAAGAAATTCCCCGAATCGGTTTTCCACTTCCATAAAGAATATAATTAACAACTTGAAGTTCCAGATTATCCCTTTCCTGCAACAGGTCCTGGGGGAAAGGGGTTACTAAATTTATACCGTCCGCGATTTCATATATAATTACGGGTCGAACTAAAGCAAAATACTTTTTCTTGGTAGGTGCGATCCATTGGACATAGAGCCAATTTTTTAATTTTTTTGATTCCTTAGAATTTTTTTTTTTTACCGTTCCGGGTGGTATCAAGATGCCACTGTGTCGGGATATCTTTTCTATCTCTTCAGGAAAATGGATATCTCCCGAAAAGATTTTTAGTTCAATCCCCCTTTTGTTCTTTTCCACTCGGACCAATCCGCCTACTCGGCTTCTTCTATTGAAAGTTATTGGTGTATCTACTCCAATGATACTATTGTTCCATACCATTATGGGAGAGGATTCGGGTAAAATATGCACTTCCTCGGGAATGAAAAAAAATCGATCTACTTTCATTTGGTATTTTGGCTTAAATTCTTTGAATCCTCTATACTCAATTAAATCCTCTTTTTTGAAAATTGTCCTATATTTAGTAATTCCTGAACTCTTTTTTCTGTATTGAGGATCATCGAAATAAGCAAGAATACTATTTCTACGAAAAATACCATTGATAGGTATTTCAATCGAGATACCGGAAGGGGGCATTAGTTCTTTGTCTCGTTCTTGAATCGATTGAAACGGAATGATGAATCGATTTCTTCGCCTCTTTGCCAATAAATCTGAATTAGCGTGAAGAATAGCAGTATATAGGAAATTACAAGGGCCTCGATTAAGTCCTGAATAATCTGGAATCCCACTTTTTTTTTTACCAGAAGAATTTGAACTAAAGAATTTGTGTCTTACTTGATCATTACTTACTAAAAGGTTAGAAATATATCTTCCTCCAGCAGAACGAGAATGAATGTTCATTTGATCTTGATCTTTGTGGAGTGAAAAAGGGACTGCACCGGACCTGCACGACCCTCCTGATAATATCCATAAATGACTTGTTTTTGGTAAGATATGGACATTACTATATTTAAATGCGGGTGCATGATACACATCGTTACTCCAATGCATTTCTCCCTCTGAGTCCGAATAAATATGTTTTCGAACCCTCTCTTTAAAATTCAAAGTGTATGTTCCCGCGCGAATCTCAGCAATCACTTGTTCTGATTCTACATATTGATCATTTTGAACTAATAGAAAACTTTTTGGTGGAATAGTCACATTATGTAGAATATCTTCACTTTCAATAGTTACATCCAAGTCTATATAACATAGAAAAGCAGGATGCCCATGACGTGTACGTGTAGGATGAACCAAACCCGCATTGAATTTTATTTTTCCATTAGAAGGGGCTCGTACATGTTCTGCAGTACCCCCCGTGAATACTCCACCGGTATGAAAAGTTCTTAATGTTAGTTGAGTGCCCGGTTCTCCAATAGATTGACCCGCAATAATACCTACAGCTTCTCCCAGTTCCACCAGATTGCCATGAGTGGGACTCCGGCCATAACACAATCGGCAGATCCAAGATGTACTCCTACAAGTAAAGGGGGTTCGAATCGATATTGGTTGTGTTTGAGAAGTTATGAATCGATTGACAAGTCCAACCCCCATATCTTGATTTCGAATGGCAATACATCGTGAACCTATATATATATCGTCTGCTAATACACGACCAATTAATGCTTGTATCAAAATTCTTTCTGGCATCATTCTATTCCTAAAACTCATAGAAATCCCTCGAATGGTGCCGCAATCTGTTCTACGTACAACAATGTGTTGAACTACTTCAACAAGTCGGCGCGTAAGATATCCAGCATCTGATGTTCGTACAGCAGTATCCACAACCCCTTTGCGGGCTCCGTAGCATGAAATGATATATTCTGTTAAAGATAGCCCTTCACGTAAATTGCTTTGAATGGGTAAATCAATCATTTGTCCTTGTGGATCCGACATTAATCCTCTCATACCTACTAATTGGTGTACTTGAGATGCATTTCCTCTAGCTCCCGAAAAAGACATTATATGGACTGGATTAAACGGGTCAGTCGTCCTAAAATTAGGATTCATTTCTTGTCGTAAATATTCACTTGTAGCATACCATATCTCAATGGATTGGCGTAATTTTTCTACCGCATGTACGTTCCCATAATGATGGTGTTTTTCCAAAATCAAACCCTGTTGTTCAGCATCTTGGACTAGCCATCTCTTCGAAGGTATTGTTAAAAGATCATCAATTCCTAATGAAATGGATGTAGCAGTAGCTCGCTGGAACCCCAGAGTCTTTACTTGATCCAGGATGTGTGATGTATATGCCATTCCGAAGTGATTTATTAATTTGCTAATAAGTCGTTTAATGGCAGTTCCATCTATAACTTTATTGTGAAAGACTAGGTTGGCCCGTTCTGCCATAAATACCTCCATATTCCATTCAGTGGGGTTTGGTTCGACAATGGGTTTGAGTCAATGATTGGAAAACTTTCTTTTCTTCACCTTAATTCGCGTAGAAATTCAAGAACATAACTAGGATTCTAGTTGACCCGGAGAGACCCGAATTCACACCGGTATCATAAATTTACTTAATCTTAGATACCATCTGTATGGTTAGATACCATATGAGTAGGCCCTGCAAAAGCCTTGTATAGCTTCTTCGATTTCTCGATAAAAAGAAATATGACCAACAGTGGTTCGAATGTATATACAACGAATTTCTTTTTTTATACTTCTTACTATTAGATAGTGCCCATAAATCTCATGATAGGTACCCAAAGATTCGTAGTGAACTTCGATAGGAGCTTCTCTTGAAGAAATAACACGTTGATCTAATCGCCACCGGAGCCACAAAGGGCTATCCAAATTGATTCTTTTCTGTCGATAAGCTCCAATTGCATCATAGGAATTACAAAAAAAAGTTTCTTTTTCTTTTGTATACTTATTATCGTTAATTCGAATTCTTTCATTTTGATAATTTATGCGATTACACGGATTATACCGATTTGCACAAATACCTCGCCGATTCCCGCTGGTTAATATGTAAAGCCCAATAAGTATATCTTGAGTTGGTACGGAAATTGGATCCCCAATAGCTGGAGACAAGAGATTCATATGAGAAAACATAAGTAAACGAGCCTCTGCTTGAGCCTCTAAAGATAAAGGCACATGAACAGCCATTTGATCTCCATCAAAGTCTGCATTGAATCCCTTACAAACTAGTGGATGTAAACAAATAGCACGCCCTTCCACTAAAATGGGTTGGAATGCCTGTATGCCTAATCTATGCAGAGTAGGCGCTCTATTCAGTAATACGGGATGACCTTGCATAACTTCTTGAAGTATTTCCCATACAATCGGCTCTTTTTCCCGAATTTTACTCTTAGCAACCCCTATATTCGAAGCAAAATGTTTTCTAATTAGACCACGAATTACAAATGTCTGGAAAAGCTCTATTGCTATTTCGCGGGGCAATCCACATCGATGTAATGAAAGTGAGGGTCCTACCACAATGACAGAACGCCCCGAATAATCAACCCGTTTGCCAAGCAGGGTCTCGCGAAATCTTCCCTCTTTGCCCTCAATTACATCTGAAAACGATTTGTAAACCTTATTATGACCGTCCCTCATTGGTTGTCCGCGGATTCCATTATCAAGAAGTGTATCCACGGCCTCTTGTACCAATTTCTCCTGACACATTACTAATTCCCCCGGCGTAGATCTACTTGTTGTTAATAGATCGATAAGAGTATTGTTCCGATAGATAACTCTTCTATAGAGTTCATTAATATCCGAGCTCATTAGTTTACCCCCATCTATTTGAATAATCGGTCTCAATTCGGGAGGAAGAACTGGTAATAGACATAAAACCATCCATTCTGGTTCTATATTTGTTCGAATAAAATGCTTAGCTAATTCCATGCGGCGAACCAAAAAATTCTTTCTTCTTCCAACTTTTCGATCTTCCCATTCATTGCCCGTGGACCCTTCTTCCCCTAACTCTTTCCATTCTATCAACGAAGAATCTATAATAATTCTCAAATCCAGATCGGCTAATTGTTCTCGAATAGCACCTGCTCCGGTAGAGATTTCTCGATTTCGAAATGTATCGAAGCCTTGGGTAGTAAAAAAAAGCGGGATGCTGTATTTCCAGGATTGGATTTCATATTCGAATGAACCTCGTAATCGTAAGAAAGTAGGTTTTTTAACTACGGGCCTAGCAAACGAAAAATTTGGATAGGATCCAATAGGATCTCCCCCTTTTCAAAATCGGACGTGAAAGTTTCCTCTCATCCGGCTAAAGTAGTTACACCAAATAAAGATAAAGAAAGGGGTTCCCGCTTTCAAATAGTATAAAAACCCCTAACTACTCTTTACTCAAGTTCTCAATAAAGACCAAGCAACATTTCATTGATTCATTTTTTTTTTAGATTTTCTGAATTTTTTATTAAATTCTAAATAAATGAAATGTGAAATTTTTGAGTAGTCTACTTCCCTTCGAATGAGGAATCCCCTTAATTACTTATCTTAATTTCTTAATTAATTAATTAAAATTAATAATTAAAGAATAATTATTAATAATTAAAGAATAATTAAAGGAGTACCTTGGAATTCATAAGGGATTTACTTGTCTATTTCTCATTCCATTCGATCTTTTAGGTCCCTACTTCGCCTCGATGGTTATATCACGATGTCCTTAAGCCTATATGCGATGGATAGACTTCTGCAACCATGATCTATTTGTTTATTTGAACAGAATTTCAGTTCTTTCTAATAAGGAATGGAAGAGTAAATTCCAAAAAAAAAGAAGTATTTTTTTTCATTTTCACGAGGTAAATTCCTATTGTTTTGTTACTGAATTGACCATAGACCAATTCCCTTTTGGGAGTATTAAATACACACCCATAATTCTGAGCTTCATGTTACTCACCCCAAGAGACATGTCAGATCCAGGGCATCCCAATTCGATTGAATGGAATGACAGTTTCTCATTCTGAATCTGTAAAAATAAAAAAAGGAATTTTGATCAAATCACACATCGCAATATACTAGACCTTCTAATTCTTTAAGAGGTTTATCTAAAAGATTCGCGATATAACTAGGAAGACGTTTTAAATACCACACATGAGTTACTGGACATGCCAGTTTAATATAGCCCATTTGATATCTCCGTATTCGAGAATCAACAAACTCTACTCCGCATTGTTCACAAAATTTTGGTTCTTCTTTTTTATTTCCGATTACTCGATAATTTCCACAAGCACAAATCCCACTTTTTATAGGCCCAAAAATTCTTTCACAAAATAAGCCATCTTTCTCAGGTTTATTGGTTTTGTAATGAAAAGTATAGGGTTTTGTTACTTCCCCAACCATCTCTCCGTTAGGCAGGATTTTCTTGGCCCAAGCACTTATTTGTTGAGGAGAAACTGATCCAATTCGGAGTTGTTGATGTTTATATGGATCAATCATAGAAGAAAAATTCTGATTCATTCCAATTAAGCTTCCTTCCTATGAATCTGGAAGTTTTTTTCAGATACAAGGAAATGATTCAGTTCCAGAGCCAAAGATCGTAGTTCTCGAACAAGCAATCGAAACGATTCTGGAGCATCTTCAGATTTCGGTATTGTTCCTCCAATGATCGTAGTACCGAGTACTTCTTGACGAGCTCGAATATGATCAGATTTATAAGTAAGCATCTCTTGTAAAATATGAGCAACACCAAATCCCTCTAGCGCCCAAACCTCCATTTCTCCCACCCGTTGTCCCCCTTGCTTGGCTCTTCCTCTAAGGGGTTGTTGCGTAACAAGTGCATAATGTCCACTGGAACGTCCATGTATTTTATCATCAACTTGATGAATTAATTTCAAGATATAAGGCTTTCCTATTATAACAGGCTGCTCAAAAGGATCTCCCATTCGTCCATCAAATATTATGCTTTTTCCCGGATACTCGGGTTCAAATATCCATGGATTCGCTGTTTGCTTACCGGCTTCATATAATTCAGAAAACACTAGTTTTCTCGAAGCTTCTTGTTCATATCTCTCATCGAAAGGTGCTATTCGATAATGTCTATCTAGCATACCCCCAGCTAATCCGAGTGAACATTCAAATATCTGTCCTACATTCATTCGTGAAGGTACTCCTAATGGATTGAAGACCATATCAACGGGTCTTCCATCTTGCAAATAAGGCATATCTTGTCTAGACAAAATTTTGGAAACGATACCTTTATTTCCATGTCTTCCAGCCACTTTATCACCTACTTTGATTTCACGTTTCTGTAAAATATATATATGAATCGTTTCGGAATTATAACTAGAACCCCCCTTTTTCTGGATCCATCTCACATCAATAACTCGACCCCGACCACCTATAGGTAGTTTTAGACAAGTTTCTTTTGAGATAGATACCTGAATGCCAAGTATAGCTCGTAATAATCTATCTTCCGGGGCATACGATGATTCTTTCGCCATTTGAGGCGTTAATTTACCCACTAAAATATCTCCCGTCTCTACCCAAGATCCCAGCATCACAATTCCATTTTTGTCTAAATTTCGGAGTAAATGGGCTTCTAGGTGTGGTATTTCATTAGTGATTCTTTCAGGACCATGGCTTGTCACATGGGTCTGAATTTCATATTTCCGTATGTGAAAAGAAGTATAAATATTTTCATAGACCAGACGCTCACTAATGAGTACAGCATCTTCAGAATTGTAACCTTCCCACGGCATATAAGCTACTAATATGTTTTTCCCCAAAGCGAGTTCGCCACCAACGGTAGCAGCACCGTCCGCTAAAATTTGTCCCTTTTTAATACATTTACCCCGCTGAACCTGGGATTTTTGATGCATGCAAGTATTTTTGTTGGAACGTTGATACATAACTAATGGAATGCTTAGAGCATTCTCATTTTCCGATAAAATGATCTTGTCAGTATCGGTATAAATGATCTTTCCCCCGTTTTCGGCTATAGCGGGAACCCCTGAATCTAGAGCCGCCTGACGTTCCAACCCAGTTCCAACAATGCACTTTTCGGGCTGAGAAAGCGGAACTGCTTGACGCTGCATATTTGAACTCATTAAAGCTCGATTCGCATCATTATGCTCGATAAAAGGAATGAGGGAAGCGCCAATAGAAAAATATTGGAAGGGAAAAATACTTCGAAGATGAACCTGTTCCCATGCAATAGTCAGAAATTCTTGACGGTATCGAGCTGGAACAACCTGTTCTTCCTGAATACTTCGATTCAGCGCCAAAGAATTTCCTGTCGCTACCATATAGTATTCATCTCTACTTGGTGATAAATAAAGCATCCGTACTCTTTTTGATCTCTCGTGGATTTCATAAAATGGACTTTCTATAGACCCCCAAGAACCAATCCTCGCATGAATTGCTAGGGATCCGATAAGTCCAACATTGATTCCTTCAGACGTGTCAATTGGGCAAATGCGTCCATAGTGACTAGGATGGATATCTCGTATCCGAAAACTAGCAGTTCGCCCTGTCACCCCTCCAGGGCCCAAATAACTCAATTTTCTCCCATGAACTATTTCTGTCAATGGATTTGTTCGATCCAAAACTTGAGATAATGGATGTAATCCAAAAAAAGATTCATAAGTGGTTGTTAATGGAGTTGAAGTTATCAAATTCTGAGGAGTCGGTATCAATTTATGCCTAATTGCTCCACATACAGTTCCTCTAACCATATTTTCTAAACGAATCAGAGCCAATCCAAATTGATCTTGTAAGAGATCCGCTACAGAACGAATACGTTTATTTTTCAAATGATTCATGTCGTCAAGTTCACCCATTCCAAATTTCATTCCAATCAAATGATCCGCAGCTGCCAATATATCTCTCGGTAACAAAAATGTATTGTTCTGAGGTATATCAAGATTCAGTTTTCGGTTCATATTTCGTCGACCAATCCTTCCTAATTCACATCTTTGTTGAAAGAATTTCTTTTGTAATTCCTTACATAACGATTCAGAAAATACCGGATCTCCGCCTACACAAGCAAATTGTTGATAAAACTCCAAAATGGCATTTTCTTTTGACCCTATTTTTTTTTTTTCCTTATCATTCAGATTCAGGAAAGACAAAAAAATTTCAGGGTAGCAAACATTCGCTAGAATTTCTCTTAAATTCGAACCTATAGCTGATGATAGAACTAGAATAGATATTTTCTGTTTCCTACTCACACGAGCCCATATCCTTGCTTTTCTATCAATCTCTAATTCTAATCTTCCTCCCCAATCTGATATTATGGTGCCGGTATAGACCGAAATTCCGTTATGGTTCAATTCTGACCGGTAATAAATACCAGGGCTTTGCAATATTTGATTGATTACAATTCTGTATATTCCATTTACTATAGAAGTTCCCAGGGAATTCATTAGAGGAATGTTTCCAATAAAAATGGTTTGTTCTTGGATATCCCTACTGGTTTTCCAAATCAATCCCGCGGATACATATAATTCGGAGGAATATGTGAGTGATTCATATACAGCATCTTTTTCTTTTATCAAGGGTTCTACCAATTGATAGGTTTCCACAAATAATTGAAATTCAATTTCTTGATCTGTATCTTCAATTTTTGGAAACTTATAAAGTTCTTCTGTTAAGCCCTGATCAATGAACCTACAAAAACCTTCGAATTGTATCTGATTCAACCCGGGTATTGTATACATTCCCCCATTTCCACTCCTATTTATTTTGAATTTACCCATTTATTTTGAATTTACCCATTTATAGATATAGAAAATATCCCGTTATTTGCTCTCATTCTTCATCGAATCATATTAATCAATTTAGCAATAATGGAATTTCTATTTTTTTTTACTGAATCGCATGAAATTTTACCTAACTACGAATACAGAATGTATGAAATACCTATGAACAGAGGAGAATAAATAAAATTTTATACTCAAATTGGAATTGGCATTTGCAACAGATATAATATAAATGGAAAGGAATTGAAAAATTCCACCTAGACTTATTTATGGGGTTTTTTTATAGAATATCAAAACAAAAAAATGGATTCTATTTCTACCATTATTATGATATTACATTACATATTATGATATTCCACATTCGAATTCGATTGGACACGGACACCAGAAAAAGAAATGAATCTGTTCGATGAGATAAAGACCTAATAATCAACAATATAGAATTTCTTTTTTTAGCACTTAACTTTTTTACGGGTTCAATTGTTCAAAAAAGAATTCGCAGAGAAGAGAGATATTTTTTTACCTATTTTTTTAGGCGAATTTTTAAAATGCGGGTGAAGTGCGTACTTGATATTTATTAAAATTAAACACGCGTGCTATAGCTATCTATATTGGTCTCTCTTTATTCTTTATTGCAGCCCTATTCGTTCGGAACAGCATATGTCATGTTATATTTCTATTTTCTATTCAATCGATTTAATGAAAAATTGTCAAAATTGACGCACGATAATTTCCCGAAAATTCCCTATAGATATCAGATAAGAAGATTTCGGATAAGATGAGAATATCTGTGTAATAATTTATGGTCTAGGGTTTACATATATTGATAATTGCTGTTATAATTGAAATGGAGAAGGTTTTTTTTTTATTAAAAAAAAAGAAATACTGATTTTATGTATCAATTTGGATTTTCTTATCTCATTAGGAAAAACCTATTTTTGATTCAAATCCAAGAATCGTTCATGAATTAACATTTAATTTAATAGTTAATGGTTCTGATTTGTCCTGAATTTTTTTTTTACTTTTGTGACCGAAAGTTTACGTTTATTTTTTATCGTTTTGGCGGCATGGCCGAGCGGTAAGGCGGGGGACTGCAAATCCTTTTTCCCCAGTTCAAATCCGGGTGTCGCCTGATCGACAAGAGAATTGAAATAGCTTATTTTATTTGGTTTTGCTGATATAAAACTTGACAATTTTTTTTACAGCAGAAGCAAGCGGAGGAAAAGGACTCTTGAAACTTCTAAATTCTAAGCATCTGGAGGTTTTGTTCTCTAAAATGCTGTAAATCTTTGTGTATCGGATTCAAGAAAGTATTCTAGTCGTGAAAAGGAATCGGTAAATTTGGATAGGCTAGCCCCCACACTCCACTACTAATGTAGTGTCTGTCTACTGACTGGGTCTTGAATTTGATTGGATAGGAATAGGTCGGACAGGGAATCATTTTTAGTTGTAGAAGAAACTTTGTATACAGACTCATGAAAGTCTATGAGCGCTACGACATTTATTCCATATTAGTTAGATTGAATAGCTAATTCGTTTTCTTTTTCTTTTTTATTTATCTAATTATATTATATAAATCAATTATATAAATCTATATATATATAAATATATATATAGATTTTATATAGATTTTCATTCTATAATTCGAATATATTATTAATAAATAAAGAAAGAAAAAAAATTCTTTCTTTTCGCTTTTCGGTAACCCCCTAGTGAAAGAGTTTAATAAGCAGTTTTCCGATTGTTTTACAGAGAAAATCGGGCGACGGTAAGGATTATATCAAATCGGAAATAGAAGTATGCCATAGATAGCGATCATTCTTGTTTTACTTAATGAAATGTAGGGCAACTAAAAATATAGGTCTTTTTTTTTATTCCTACCTGTTATGAATATTCATTTCCCTAATACCTGCAAGGGTGTCTACAGATATTTTTGTTTGTGCTCAATGTTTTCCGATTCTATTAGAGATCATATAAGAACTTGTTAGATGTTATAGTTCGATTTATTGGATTCTTTCGTCAATAGTGTTAGGACAGAATTCCTTTTTTTGACTCTGCGCCAGCGATTCCACTATTATTAGTATTAGTGAACAATAATGAAATAATTCCTTCATATTGATATTGATAGAGATAGGGGGCATAATTCACATGGATATAGTAAGTCTCGCTTGGGCTGCTTTAATGGTAGTCTTTACATTTTCCCTTTCCCTCGTAGTATGGGGAAGAAGTGGACTTTAAAGATATTACGAATTTAGTTGAGGGAGCAAACTCAAACTGTATCAATTGAGATGGTTCTGCAATTTTTTTAATTCATTAATTAACTTAGAAATTGAATTAAAAAAAAAAATACCTACATTTCGGAATTCTATTCGATTGGAATACTGTATTCGAATATATGTATATATATAATATATATAAAGATAAAGAAAGGACTCTTTCAATCAAATAAATATTTCAATTATTCCCATGTTCATATTTGAAAAGGAAAAGGAATACAAATAATAAGAAATGGATTCCAACCAAATTCTTCCTAAAATTTCTAGTTCGATGAAATGACCCTATATATAGATATATATAGATATATAGACAATGAGGAACCGCAGAACCTTTTTATCCCCCCCTTTTTTTTCAAAAGAGTTCTGTTATTAGTTATTATATTAAGGTATACACACTTTCTATGGGAAACAAGATAGACATAGTGGTTGTCTAAGTCTAACGAGAAACTACACATAATAAGATATTCCCGTTGCCTTAGGTGAGTCACATTATTACGTGCTTATGCTTACCACTTATTTTTTTATTTGGTTTATTAGTTTCGAAATTGAGTTTATGCTTTATTGAACTGATTTCCTATCATGGTTCAAACATTAAAAATCGATTTGGTTTTACTAATCTTTTAGAAATAGGAAAAAGTTTCCCATAGAACCGGGGGATCATCTGTCAACTATTTAATCAACTACTTCTTTTCTTCGTAATACTAAAAAGATTACTTGATTTTTTTTAATATGATACCGAGATTGGTCTTGAAAATAATCATAAATCTATATAAATCTTAATCTCGGAAGAATAAGAGGTGTCCTTCTTTTTTTTTATTATTTCAGATTGATTGGAACCAATACAAATCAAATAGATAATAGATGAAAAAAAAAATTGGGGGGCGCTATGTACATTACATATCTGTGATTGATATATACATGAATAGGAAGATACATATTGTAGATTGATCCATATTAAAGTATCTTTATTTTTCTATACTACAATAACAATAACAATAATAGATAGTTTGGTAGAAAGAAATAAAAGCTATTTCTTTCTACCAAACTAAACTATCCGATTTCATAGAAATCTGCTGATTCTAGTCCGATCATTTCATTGAAGACTAAGACACGAAATTAAAATCCTTTTGCATTTTTTTCTTGATTGCATTGATAAGAACTAAGAAGTCAAGTTTAAGTTAAATTAATCACTTTGACTTACTGTTTTTACGTAAATTATAAGTAAAAAGGCAGTAGGAACTAGAATGAACAGTGCAGTAGCAATAAACGCTAGAATATTGACTTCCATAATCTCATCGTTTCATTTCTCTTTAATTCGCAATAACTCGGGATTTAATCCCATAGAGATGAAAAATCTTTCGTCGGTAAATTCAATGGGATAATAAAAATGACATCTCGATGATATCGAATCGGATCAATATCATGAATAACAATATCTGAGCTATCAACTCGATTCATCGTCGAGAATTGAATAGTATAACATAGGAAGATCTTTTATCCATACCGAATTCAAAATTGGATTATTGATCCAATCAAAAATTCCTTTACTTTTTTATTTATTTTTTTTTTTTAAGAGTTTGTTTGTTCTTTCTTCAGCGGGACTCTTCTCTTAAACTAAAAATTATCGAGAGGGAATCTTTGTTTGATCTTTATTTTTTTAATATTCTCCTACTTGCATTAGGAATAGGACACATGTATCAAAAGTTCAGTGTGAAATTTGAATGAGATAGATTGTTTCAAATTCAAATAATTAGGAATTGAAATTAGTTACACAAAATCGGGGCAAGATAAGGGATATACTTTGAATCTTAAAGTATTCGAATCAACTATGTTCAATTTCTTTTGTATTGTGAAAATTCCATTTGTGGGTGTGTTCGTGGTAAACATATATAGTACTCTATTCCATTACACAGATCAGGAGTAATCGAAAAAAGCCAGGCCCAGCAGTACAGTATCTCTTTTTCTTGGAATCCTGAATAGGACGCTACTAATATTTATACTAATCCACATATGTTTCTTTCCCACCAATCAATATTAGTTCACGAAATGGAAATTACCATATTGGTTTGATGATAAATGTGAAACGAAAAAGAAAAAAAAGAAATAAAGAAAGGGGGTCCTAGTTAGGAAAAAAATTCTGTTCTATTCCCTTTCACAGAAAATGGAGAGATAAATTGATGTCTTTTTTTATTGGATTTGTATCCATCGGGACTGACGGGGCTCGAACCCGCAGCTTCCGCCTTGACAGGGCGGTGCTCTGACCAATTGAACTACAGTCCCAGGGAAAAAAACGTAGAGCGTACATATTCTTACCATTTCATTCAAACCTCTTCATTTCCATTTTCGATTAGAATCGTTGTGTTGTAACTGACAGAGGCGGGACTGAGATATTGATATCTACATGGATATGCACTTTAGCGAGATCGACACGGATTACTAGTAATCTTTTCGTTATTGCCAAATCGATTGAAAATAAATCTTTCAATGAATCAAGGAAAAAAGAGTTTTTTTATTTACTTTACTCCCCCTTTCTTTCCTTATACTTTATACTTACAGATCCTGATAGGAATCTAAATCATTAGCAAGATTTGAATTTTTGGAAAAATACGTAATCAAAGAAGAAAGGCGGGTAAGGTATGTATCTATTTTTTATTCTTCCATATCGACACATCGGGTATTTCCGGAAAACAACAAATGGTTATATCATTTCATGGTGGATCGGCGAATTATTGGGTTGGGCCGAGCTGGATTTGAACCAGCGTAGACATATTGCCAACGAATTTACAGTCCGTCCCCATTAACCGCTCGGGCATCGACCCAGGAAGAGTCAATCTCAGTCTTTATTGAAAATCCCAGGATCAACTTCCTTTAGTAGTACCCTACCCCCAGGGGAAGTCGAATCCCCGCTGCCTCCTTGAAAGAGAGATGTCCTAAACCACTAGACGATGGGGGCATACTTGCCCAACCGCCATTATATTATGTTCATAGTATGAACAGTTTTTTGAAATTGTCAATATAATGATATGACTCGATCAGAAGTTTTTTTCCGTCTGTCATAAGTCCATAAGAACTTTTTGATTCCTCATTTCGATTTATAAATTGTTCATTCCAATGGCTACTCTAGACTCTAGAATTCTAAAAAAAAAAAAATAGAAAAAATAAAAAATACGAAGGATAGGACAGGACCCTTTCTTTCGGAGAATGATTGGTTTACCGGAAAGGGCGAGGGGTTTAGTTTAAACTTCATTTTTTTTTCACATTCATTGATTCATTCATTGTTAAGATTCGATGGGCATATTTATATCTCACACTAAGCCGGGAAAAAAAGGAAATTAAAAAACGATAATCAATCTGGAAATCTGGGAAGAGGGATAGGGATCAACAAGTTATTGAAAATTGTTTTTCAATAAGAATTTGGTTGAGGGACAAATGGAATCCATTTATCAATGATTTGAGGAAATTTATTGGATATATTATATATTGATTGGGTATATTATATATTGAATTGGCGGGTACATGGAGCAATCCCATTAGGATCGGTTTTCAAATAATTCATTGCATTGATATTTATCAAATCCAATATCAATAAACCAAAACCCATTTTAACCCTTCTCTATACTATACTCACTAGGTAAATTCAATTTATTGTTCCGTAATGAGCCACTATAAAATATATCTATGTACATATATTCTATTTTAATAGAATTCAATATAATTCGAATATAGTATAATAGAATAGAAATATATAGAATAAGTATCCATATAAATAGGAGCATATGCAATACTAAATATATGTACTAGACTCATAGTGTCTAGTTACTTATTCAGGAATTGAATCAAAGGGGCCCTTTTAACTCAGTGGTAGAGTAACGCCATGGTAAGGCGTAAGTCATCGGTTCAAATCCGATAAGGGGCTTTTTTGCATAAAAACCCAACGGTAGTATTCATATTCGAGGGGAGAGGATATTGTTGATATTTGTAATAAAAAAGTAAGGAATTTTCGAATTTCATTCGGAAAGGAAAATGGAATTATGAAATTTTTAATTCTAAAAAATGATAATATAATAATTCTAATGAATTAGAATTCTAGTAATTCTAGTTAGAAAGGTGAACATTTTTTTTTTATAATGAATAATGATAAGTCATCTCATTTAATTTCCAGATATTCCTATTTTTCTGTTATTCCAATCCAAATTCATTGGAAAGATTATCAATCAACAAAATAAAAAGTAAGTGGATCTAACCCATTGAATCATGACTATATCTACTATTCTGATATTCAAATTCGATATCAAAATAGAGATGAAATTATCTTCTTTTATTTCATTTTCCATCTTTCTTTGGTTTTAACTCCAGAAGAATCTGTCGATATTTCTGATTAAATCTTCTTGTTCCTATTGTTCCTAGGGGTTCCATAGGAATAAATTGCTATTCCCTTCCTCCACGGAAGAAAGGCTTATTCCAAGTCCCAAAAGTCATTTTTCATTTTCACTATCTTTCTTTAATTTCAGAGAACACAAGAAAAGATCAATTTACATTTAAATTTCTATAAGATAAGATAAGATATAGATATCGAAAATAAATCTATCAAATCATGGCTTTCCGTATCAAATGGTTTCATATCGAGGCATATGATATTTTTTTCCGGCAATTGATGGATGCGAGAAAGAGACTTTCACTTCTAGTCTCTTATTATTAAATTCAATACAATATTAAGGAAACTCATTCTATTTTTTTTTCTGACAGATAAAAAAAAAAATAAAATTTTTAGTTTTATATTAATCAGAAAGAAAGGAAAATATAACAAAATAGAACAAAGAAGACAATAAAAGAAAAAAATGAAAGAATCCAATATAAATATAAAATATATATATGATACTTATATATATGATACTGTAGTAGTTTAGTACACATAGAAATTCGAAGAATCCATAAAACTTTTTTTTATTTTTTTTTTTTTTATCAATTTCATGAACAAGATTCAAGAATAAGATTATTTGATGAAATGAGAGGAGTGGGAATCCACTGGTAGCGAGAAAAGGGATCATTTGTTTCTTGAACAGTTCTTTCAAACAATTAATTTTTCTGATTTATGAGTCATAAGACAATTCATGACTTAGGGGGTTTTAAAAAAAAGAATAACCGAATTGAGTTCATGATTTTACTTAGGTCAATAGACATAGACCAATAAAGGATTTTTAGATTCGAAATCCATTAGAAAAGAAGAGACGGTGTACGAGAAATCAAATCATACATACAGCCTCGAAGGCCGCGAAAATGCTATGAGGTGTTCGAAAATGGTTGAAGTAGTTGAATAGGGAGGATCACTATGACTATAGCCCTTGGTAAATTTACCAAAGATGAAAATGATTTATTTGATATTATGGATGACTGGTTACGGAGGGACCGTTTCGTTTTTGTAGGCTGGTCCGGTCTATTGCTCTTTCCTTGTGCCTATTTCGCCTTGGGGGGTTGGTTCACGGGTACAACCTTTGTAACTTCATGGTATACTCATGGGTTGGCAAGTTCTTATTTGGAAGGTTGCAACTTCTTAACCGCTGCAGTCTCAACTCCTGCTAATAGTTTAGCACACTCTTTGTTGTTCCTATGGGGTCCTGAAGCACAAGGAGATTTTACACGTTGGTGTCAATTAGGTGGTCTGTGGACTTTTGTTGCTCTCCACGGCGCTTTCGGACTAATAGGTTTCATGTTACGTCAATTTGAACTTGCTCGATCTGTTCAATTGCGGCCTTATAATGCAATCGCATTCTCGGCTCCAATTGCTGTTTTTGTTTCTGTATTCCTGATTTATCCACTGGGTCAGTCTGGTTGGTTCTTTGCGCCTAGTTTTGGTGTAGCAGCGATATTTCGATTCATCCTCTTTTTCCAAGGGTTTCATAATTGGACATTGAACCCATTTCATATGATGGGAGTTGCTGGTGTATTGGGTGCTGCTCTACTATGCGCGATTCATGGTGCTACCGTGGAAAATACTTTATTTGAAGATGGTGATGGTGCAAATACATTCCGTGCTTTTAACCCAACTCAAGCTGAAGAAACTTATTCAATGGTCACCGCTAACCGCTTTTGGTCCCAAATCTTTGGGGTTGCTTTTTCCAATAAACGTTGGTTACATTTCTTTATGTTATTTGTACCAGTAACTGGTTTATGGATGAGTGCTCTTGGAGTAGTCGGTCTGGCCCTGAACCTACGTGCCTATGACTTCGTTTCTCAAGAAATCCGCGCAGCGGAAGATCCTGAATTTGAGACTTTCTACACCAAAAATATTCTCTTAAATGAAGGTATTCGTGCTTGGATGGCGGCTCAAGATCAGCCTCATGAAAACCTTATATTCCCTGAGGAGGTTCTACCACGTGGAAACGCTCTTTAATGGAACTTTAGCTTTAACTGGTCGTGACCAAGAAACCACCGGGTTCGCTTGGTGGGCCGGGAATGCCCGACTTATCAATTTATCCGGTAAACTACTGGGGGCTCATGTAGCCCATGCCGGATTAATCGTATTTTGGGCCGGAGCAATGAACCTATTTGAAGTGGCTCATTTCGTACCCGAGAAGCCCATGTATGAACAAGGCTTAATTTTACTTCCCCACCTAGCTACTCTAGGTTGGGGGGTAGGTCCTGGTGGGGAAGTTATAGACACCTTTCCATATTTTGTGTCTGGAGTACTTCACTTAATTTCCTCTGCAGTATTGGGCTTTGGCGGTATTTATCATGCACTTCTTGGACCTGAGACTCTTGAAGAATCTTTTCCATTCTTTGGTTATGTATGGAAAGATAGAAATAAAATGACTACAATTTTGGGTATTCATTTAATCTTGTTAGGTATAGGTGCTTTTCTTCTAGTATTCAAGGCTCTTTATTTTGGAGGTGTATATGATACCTGGGCTCCAGGGGGGGGGGGTGTAAGAATAATTACCAACCTGACCCTTAGTCCAAGTATTATATTTGGTTATTTACTAAAATCACCTTTTGGGGGAGAAGGGTGGATTGTTAGTGTGGATGATTTGGAAGATATAATTGGGGGGCATGTATGGTTAGGTTCCATTTGTATACTTGGTGGAATCTGGCATATCTTAACCAAACCTTTTGCATGGGCTCGACGTGCACTTGTATGGTCTGGAGAAGCTTACTTGTCTTATAGTTTAGGTGCTTTATCTGTTTTTGGTTTTATTGCTTGTTGCTTTGTATGGTTTAATAATACCGCTTACCCTAGTGAGTTTTACGGGCCCACTGGACCAGAAGCTTCTCAAGCTCAAACATTTACTTTTCTAGTTAGAGACCAACGTCTGGGGGCTAACGTAGGATCCGCTCAAGGACCAACCGGTTTAGGTAAATATCTAATGCGTTCTCCGACCGGAGAAGTTATTTTTGGGGGCGAAACTATGCGTTTTTGGGATCTGCGTGCTCCCTGGTTAGAACCTCTAAGGGGTCCCAATGGTTTGGACTTGAGTAGACTGAAAAAAGACATACAGCCTTGGCAAGAACGTCGTTCCGCGGAATATATGACTCATGCCCCCCTAGGTTCTTTAAATTCCGTGGGTGGCGTAGCTACAGAGATCAATGCAGTCAATTATGTCTCTCCTAGAAGTTGGTTAGCTACCTCTCATTTTGTTCTAGGATTCTTCCTATTTGTAGGTCATTTATGGCACGCGGGAAGAGCTCGCGCAGCTGCCGCAGGATTTGAAAAAGGAATTGATCGGGATTTTGAACCTGTTCTTTCCATGACTCCTCTTAATTAAGACATGAGATCCAATACGTGAAGCAGGACTCACTTTGATTTCACCATCCATATTGAGTTGGGCGGAGCAGGTCATATTGAAAAAGTATTTCCTTTTCCTTTCTTTTCAACTCATTTCTATCGAATCTTTTTTTCGGGCTCGGCTACGTGGTGGTATAGCCGAGCCATTACTTTTTAATTAAAAAATAAATTTAGCTAACCAAAACCAATAAAATAAACAAACTCATTCGTCGAGCAAAAGGAGAGAGAGGGATTCGAACCCTCGATAGTTCTTTGTTTCGAACTATACCGGTTTTCAAGACCGGAGCTATCAACCACTCAGCCATCTCTCCAAAAGAGAATTTCGATTTTATCTTTATTCCACCGAATAGACCATCAACATATGAGTTGCTACCATTACTATCTTCAGTGAAGATATCCGATGTGAATCTATAGGTCTATTTTTCTATCTGTATATATCTCTATCTATATATAGATAGATAGATGCATGATCCAGCATGCCCTTTTGTGAATTGTGAAGTAAAAAAAAAAATACCCGCGATCCATGCCAGAAAAAAGGGGAGTGATAATAATTCATATAAAATCAATGGATTCATGGTAAAACCCCCCCATGATGCATTTTTTTTTACAATTTTTTTTGTTATTTTTGTCGATAAAGGGATCAAATGGTCTAGTTCTTTTGTTGGTAAATTGGAGGATTCGAAACATGACTATTGCTTTCCAATTGGCTGTTTTTGCATTAATTGCTACTTCATCAATTTTACTGATTAGTGTACCCGTTGTATTTGCTTCTCCTGATGGTTGGTCGAGTAACAAAAATGTTATATTTTCCGGTACATCATTATGGATTGGATTAGTCTTTCTAGTGGGTATTCTTAATTCTCTCATCTCTTGAACCCATTTGTTTTCTAGTTCTAGGTATAAAATGGAAATGACCCCTCCCCCCCGAATTTTTTCGGATTGTGAGACGCATTAAAATGGAATAGAAGCCCCAAAAATAAAATGCAAATAAAGAAAACTAGAAAATGAAATGATAGGGAGGGGTCCAGTCCAACTTTATTGGAAAAATCTTTTCTATTGTTCTATTGTAAAATAAATGTAAAATGTAAAATAAATGTAAAATAAAATTGAAATTGTAATATAATAATAATATAAATAATAATATAATAATAATAATAATATAATAATAATATAAATAATAATATAATATTTATATAATAATATAATATTTATTATTTCTATCGAATATTTATATATTATTTCTATCGAATATTTATATATAAAATTGATATAATTGATATATAAATATTCGATTCTATATTATATAGAATCAAGATATAGAATCCTAATCTATAATAATCTAGAATCATATAATCATATAAATAATAATAAAATAATAATATAAAAAATAAGAAAATCACATAATATATATATATATATCATATATAATATAAAATATATATACAATATAAATAGTATAAAGATATATATAAAATAAAGATATATATTTTGAATTCCAATTTCATTTTAAAATTTTTTTTATATTTTTTTGTTATTTCGAATTACCCCTAACAGAGAGTATTGGACCTAGTTCTACACAAGTATAATCCATATATTGCGTATCAATAACGATAAAAAATGCGGATATAGTCGAATGGTAAAATTTCTCTTTGCCAAGGAGAAGACGCGGGTTCAATTCCCGCTATCCGCCCCCCCTTTTTTTATTTTTTTTTTATTTATTTTTAATAATAACTAATAATAACTTATAGTAAAACTTATAGTAAAATAATAACTAATAATAACTTATAGTAAAACTTATAGTAAAATAATAACTAATAATAACTTATAGTAAAACTTATAGTAAAATAATAACTAATAATAACTTATAGTAAAACTTATAGTAAATAGTAATGAATTTCGAATTAAAAAAAATCAAACCTCAATTTTTTTGTCAAAAAATTTTGCGGAGACGGGATTTGAACCCGTGACCTCAAGGTTATGAGCCTTGCGAGCTACCAAGCTGCTCTACCCCGCGATAAAGCGCAGAATTGAAAACTAATAAACAAACAAGGATTGAATGCGCCCCTCTACCATATCTGTACAAATAGAATAACCCATTTATACAGAATGGTAAAGGGACCTTCCTATGATCGATGATCATAGAAATGAATAGAAAAATGACGAGAAATTTTTATCCTTACCAACTTGATCTTGTTGTACCGGGCAACAAACATGCATGAACCATTTCACGAAGTATGTGTCCAGATAATCCAAAGTCTCGATAGTTAGCTCTCGGTCTTCCGGTTAAAACACAACGTCGATGAAGACGTGTAGGTGCACTATTACGCGGTGGTGATTGTAACTTTCCATGAATTTCCCATTTCTCACTTAACGACGGAACTTTGCTTATTTCTTTTTTTGAGGATCCACGAATAAAATGAAATTTTTGTTCCAATTTTTGCCTCTTCTTCTCCCTCTGAGTCAAACTTTTCTTTGCCATAATGGTTCATTTCTCCTATTAGTATCAATGATACAATACAAGTCGGATCCTAGATGTAGAAATAGAAGAGGGCAGACCCCCTTTTCCATAGAAAGAAATGAGATCTTCGTAGATACAATAAAGAATTAACCAAATTTGCCCGATGTAGAGGCAATCAAGAAAGCCGCATAAGTAAATATATACCCTACAGAAAAGTGGGCTAATCCAACCAACCTTGCTTGCACAATGGAAAGAGCCACTGGTTTATCTCTCCATCGAATCAAATTAGCCAAAGGTGTGCGTTCATGAGCCCATGCTAAAGTTTCAATCAATTCCTGCCAATATCCACGCCAGGAGATTAAGAACATAAACCCAGTAGCCCAAACAAGATGTCCAAATAAGAACATCCACGCCCAGACTGATAAACTATTCATACCAAAAGGGTTATATCCATTGATAAGTTGTGAAGAGTTTAACCATAGATAATCTCTTAACCATCCCATCAAATAGGTGGAAGATTCATTAAACTGTGAAACGTTACCCTGCCATAATGTAATGTGCTTCCAATGCCAATAAAAAGTAACCCATCCAATGGTATTTAACATCCAGAAAACTGCCAAATAAAATGCGTCCCAAGCCGAAATATCACACGTACCACCTCGTCCCGGACCATCGCAAGGAAAACTATAACCAAAATCCTTTTTATCTGGCATTAACTTGGAACCACGTGCATCCAAAGCACCTTTTACTAAAATCAATGTAGTTGTATGTAAACCTAGAGCAATAGCATGATGAACCAAGAAGTCTCCGGGCCCTATTGTTAAGAATAGAGAATTACTATTCGCGTTAATAGCATTTAACCAACCGGGCAACCATATGCTTCGCCCCGCAGTGAACGCTGGACTATTCGTTGAAGATAAAAGTACATCGAACCCATATGCTGTTTTCCCATGAGCGGATTGTATCCATTGGGCAAATATGGGTTCGATCAAGATTTGTTTCTCCGGAGTACCAAAAGCAAGCATGACATCATTATGGACATAAAGTCCCAAAGTATGGAACCCCAGAAAGAGACTGGCCCAGCTTAAATGCGATATGATAGCTTCTTTATGGTCTAACATTCTTGCCAATACATTATCCTCATTCTGTTCCGGATTGTAATCTCTAATAAAAAAGATAGCTCCATGAGCAAAAGCTCCTGTCATGATGAATCCTGCGATATATTGATGATGAGTATATAACGCAGCTTGAGTAGTAAAGTCTTGCGCTATGAATGCATAAGCAGGTAAAGAGTACATGTGTTGAGCTACCAAGGAAGTAATAACCCCTAAAGAGGCTAGAGCAAGGCCTAATTGAAAATGAATCGAATTATTGATTGTGTCATAAAGACCCTTATGTCCACGCCCTAATCTGCCTCCCGGAGGAATATGTGCTTCTAAAAGATCTTTTATACTGTGCCCAATCCCGAAGTTAGTTCTATACATATGACCAGCAACGAGAAAAATAAATGCAATAGCTAAATGATGATGAGCAATATCGGTCAGCCATAAACTTTGCGTTTGCGGATGGAATCCCCCGAGAAGTGTTAGAATGGAAGTTCCTGCTCCTTGGGGGGTACCAAATAAATGACTACTGGAATCGGGGTTTTGAGCATAAAGATTCCACTGACCTGTAAAAAGTGGGCCTAATCCTTGGGGGTGCGGCAATACACTGAAGAAATTATTCCATCGAACGTATTCCCCTCTGGATCCAGGAATAGCGACATGGACTAAATGTCCTGTCCAAGCCAAGGAACTTACTCCGAATAGTCCTGACAAATGATGATTGAGGCGGGATTCGGCATTTTTAAACCACGAAACGCTCGGTTTCCATTTCGGTTGTAGGTGTAACCAGCCCGCTATTAAGGATATGGCAGAAAGAAATAATAGAAAAAGAGCTCCAGTATAAAGATCCCCATTAGTACGTAAACCGATTGTATACCACCACTGATAAACACCGGAATAAGCGATATTCACTGGGCCAAGAGCACCCCCTCGAGTAAAAGCTTCCACAGCCGGTTGACCAAAATGAGGATCCCAAATTGCATGAGCAATAGGTCTTACATGTAAAGGATCCTGTACCCATGCCTCAAAATTTCCTTGCCAAGCTACATGAAACAGATTTCCGGAAGTCCACAGAAAAATTATTGCTAATTGTCCGAAATGAGAAGCAAAAATATTCTGATAAAGACGTTCTTCAGTAATATCATCATGACTTTCGAAGTCATGTGCGGTGGCAATACCAAACCAAATACGACGAGTAGTGGGGTCCTGAGCTAAGCCTTGGCTAAACCTTGGAAATCTTAATGCCATAATGCTTTTCAAATCCTCCTAGCCATTATCATTATCCTACTGCAATAATTCTTGCTAAGAAGAACGCCCATGTTGTGGCAATTCCACCCAGAAGGTAATGGGTTACTCCTACAGCACGTCCCTGTACAATGCTCAAGGCTCTAGGCTGAGTAGCAGGAGCAACTTTTAATTTATTATGAGCCCAAACGATGGATTCAATAAGTTCTTGCCAATAACCACGCCCACTGAATAGAAACATTAAACTAAAAGCCCATACAAAATGGGCACCTAGGAAAAAAAGGCCATATGCAGATAATGAAGAACCATAAGACTGAATTACCTGGGATGCCTGCGCCCATAAGAAATCGCGGAGCCACCCATTAATGGTAATGGAACTCTGCGCAAAGTTTCCTCCCGTGATATGAGTTACCACCCCTTGATCATTTATACTACCCCAAACATCTGACTGCATTTTCCAACTGAAATGGAATATTACTACCGAAATTCCATTGTACATCCAGAATAACCCTAAGAAGACATGATCCCAAGCAGATACTTGGCATGTCCCCCCTCTTCCAGGTCCATCACAAGGGAAACGAAAACCAAGATTTGCTTTATCCGGTATCAATCGTGAACTACGAGCAAATAGAACACCTTTTAGGAGTATCAATACCGTCACATGAATTGTAAATGCATGAATATGGTGGACCAAAAAATCCGCAGTTCCCAATGGAATAGGTAACAAAGCAACCTTGCCGCCCACTGCCACTAAATCACCACCCCCCCAAGTCAAACTGGTGCTTGTTGTTGCACCAGGGGCCGTTGCACCGGGTGCTAAAGCGTGGGTGTTTTGTATCCATTGAGCAAAGACGGGTTGTAATTGTATAGCGGTATCTGAAAACATATCTTGGGGACGCCCTAAAGCACTCATGGTATCATTATGAATATACAAACCAAAACTGTGAAAGCCTAAAAATATACATACCCAGTTCAGATGTGATATGATTGCATCGCGATGCCGAAGGACACGATCTAATAGATCGTTGTATCGCGTAGTTGGATCATAGTCTCTTACCATAAAAATGGCTGCATGCGCAGCAGCACCAACTATGAGAAATCCACCAATCCACATGTGATGTGTGAACAATGACAATTGTGTACCATAGTCAGTAGCTAGGTATGGATAAGGAGGCATAGAATACATATGGTGAGCTACAACAATGGTTAAAGAACCTAACATAGCTAGGTTAATAGATAATTGAGCATGCCATGACGTTGTTAGTATATCATATAGGCCTTTATGGCCCTGGCCTGTAAATGGACCTTTATGGGCCTCTAAAATATCTTTTATACCATGACCAATACTCCAGTTGGTCCTATACATATGACCCGCTATCAGGAAAAGAATTGCAATAGCTAAATGATGATGAGCAATATCAGTCAGCCATAGACCACCAGTTACTGGATCTAATCCTCCACGAAAAGTAAGAAATTCCGCGTATTTTGACCAATTCAAGGTAAAAAAAGGGGTTGCTCCCTCAGCAAAACTCGGATAAAGTTGAGCCAAAAGATCCCGATTCAAGATAAATTCATGAGGAAGTGGGATCTCTTTAGGATCTACTCCAGCATTTAGAAATTGGTTAATCGGTAAAGATACATGTACTTGATGCCCCGCCCAAGAAAGAGACCCAAGTCCTAGTAGCCCTGCTAAATGGTGATTTAACATGGATTCTACATCTTGGAACCAAGCCAATTTCGGAGCAGCTTTGTGATAATGAAACCAACCAGCAAAAAGCATTAAGGCTGCAAAGACCAATGCACCAATTGCGGTACAATAGAGTTGTAATTCACTAGTTATTCCAGATGCTCGCCAAATCTGAAAAAAACCAGAGGTTATTTGTATTCCTCGGAAACCCCCGCCCACATCACCATTCAATATTTCTTGACCCACTATTGGCCAAACCACCTGAGCACTAGGTCCAATGTGAGTAGGATCGCTTAGCCATGCTTCATAATTGGAAAAACGAGCACCATGGAAATACATGCCACTCAGCCAAAGAAAGATGATGGAGAGTTGGCCGAAATGGGCACTAAATACTTTTCGGGAAATTTCCTCCAAATCACTAGTATGGCTGTCGAAATCATGAGCATCAGCATGTAGGTTCCAGATCCAAGTAGTAGTATCAGGTCCTTTAGCTACTGTTCTTGAAAAATGACCGGGTTTGGCCCATTCCTCGAAAGAAGTTTTTATGGGATCCCTATCTACCAAAATTTTGACTTCTGGTTCCGGCGAACGAATAATCATTGAGTCCTCCTCTTTCCGGACAACACATACAAAGAGACCTGCCAACATCAAAAATAATTAGTGAACTTATGAGAGATGTTTCTATTTCGTTTTTTTCTCTTCGATCTCCCACCTATCTATTTTCTTTAGTTATTCACTAGAACAATTATGATCTGGAAGTCAATCCGGGGCAAGTGTTCGGATCTATTATGACATAGCAGTGAGGCGCTCAACGGACCCTTTTAATCTTATAAAACCTTTTCTGGACTTTGAATTGAAGTTAAAAAATTTTTTGTGCAAATTAGTGTATTCATATCTCAATTAGAAGTTCCTAGATGGAACGACTTTCATTTTCTGTCAGAAGATATGAATATGTACTCTATTTCAAACCACATGAGCAATCGTTAGCATTACTAGGAGACATACTGGTATTTATATTTCATTTTGAATTTAGTCTTTAGTCATTCGAAGGTCTCTTTTATTAGTTTGAATAGCAGAAAAAAATAGAATTCTCTACTGTATCCCCGTATCGTTTATACCGACGAAATACCAAACGAAATAGAACGATCTTAGAAGGGATATAATGAAATTCTTTGATTGGTTGTTCCTAAAGAAATGATCCGTTTTCTATGGGATAGAGACAACAAACAATTAATTATAACAAATAAAAAATCAAAATCGAAATAAAAAAAATTCTAAATCGAATAATACTAATAATATTCCAAAAATGAAATAGAATATTACAATAAAAAATCGAATAAAATAAACAGAATGTTCTTATTCGAAACGCCCTGTGATCTTCAACCAATTCTGCGCTTCAATATAATTACCAGGCGTAAGGGCTATAGCTTGTTTCCAATACTTAGCGGCTTGATCGAACCAAGCCTCCGCAATTTCAGAATCTCCCTGTCGAATGGCCTGTTCTCCGCGGTCGGAATAGGTGAGTAAACTCCTTCCCTTAGAACCGTACTTGAGAGTTTCCTGTCTCATACGGCTCACCAGTCAATTCTTTTGGTGTCCCATTTTTTTAATAGATCATAGACCATATCTAATTGAATGAGATTTCTTATAGAATAGATTCGATCTATTCCATTTTTTTGCGAGTTAACCAAAAGAAAAGGGGTGTTAAATTCCATGAGTTTCAAACTTGAATTTTTATTAATACAAAATGGAATCCGTTTTATAGTTTTATCTTTTCTCCTACCTTCCGAAGAATAAAGCATCAGCATTTCCACTCTCATTCGAATTTTCTGAAAGGTAACTATCTCGGTTTCATATATTATATACTTTCCATATATGATATAGAAATCTATAGAATCTTTGAAAAAGACTTTTTTTCTTCATAAGAAAGAAAAGACTTACTATCTTTGGGATCTGATACTACACCGCTGCTCAAAATTTTAGGGGATCAACTCTATTACATAAGTGGATTCCTAACTTTGTATATCATAATAGTATATCATAATACTTTTATATCATAATATTAAGTAAGCAGTTCTTATTGTATCGGCTCAAAACCTCTCTAATTGATCTTTACGGCGCTTCCTCTATCAATTAGATCCTTTATCCATAGAATATAAAGTATCTAGGCATATCTATTTCTTCATATTTCGACTTCTATGAAGTTTCTTTCTTTACTACAGCTGATAAAAATCGTTGTTTTGGACAATATATATGTAGAAAGCCTTTTTATAGTTATAGTATTTCTTAGCGGATTTGCTCTTTCTTTTTTTTTCTTTCTATAGTGGAGATAGTCGCACGTAATGACAGATCACGGCCATATTATTAAAAGCTTGTGGTAAGAACGGGTTTCGTTCTAGTGCCCGAAAATAATATTCCAAAGCTTTCGTATGTTCTCCGTTACTTGTGTGGATAAGGCCTATGTTATAAAGTATATAACTTCGATCATAGGGATCAATTTCTAGTCGCATAGCTTCATAATAATTCTCTAAAGCTTCCGCATAATTTCCTTCGGATTGAGCCGACATCCGTTACGGTCGTCATTCAGTTCGAAGAATCTCCGCTCCAGAACCGTACGTGAGATTTTCATCTCATACGGCTCCTCCTTTATGTGCATAATGATAAAAATACATAGAATCAAAAAAGATTGAAATATTCTCATTATCAACTGAGCAGGGCTAGTGTTTTTACACGAAATCTCTAGCCAACCTTCCTGTAAAAGTGTAAAAGGTCTTTTCTTAACATCAAGTATATTGGTACTGGATAAAAAAATGGTAACTCCAACAATTTCTTTGTCCTCAACGCCGCTTAATTTCCAGGAATTAGGCACTTCAACAGTCTTCGATGGTTATACGGATATCCAAAATACCAACGAGATGGATGTTTGTTTGTCCCAACCATTCTTGTTAGTCCCGATCCCGATAAGGAAGTGGATAATTTTTAACAAAGTTTTCGTGTTGTTGATTCGTAGGCGTAGTGCTTCTTCCATCATGCTGCCTATTGGTACTAGTGGAGTAGGGTTGACCTAAGCCATAGGTATAGGTAGAACCTTTTGCTTAATACTATAAATCGAAAATTGAAGCATATGAGGCTGCATTAATCGGGGATACACGACAGAAGGAATTAATTGTTTTAAACTTCACCTTCAGCAAGCGTAGATTTTTTTTCCATTTTTTTTTTCTATCCGAAGAATGCGCCTTTCTCCTAAGACTGAGAGCGATAAATAAATAAATAAAAAAAGATAATCAAATCGCACCATCTCTGTAATAGGTGAATGCCTCTTTTTCTCCCGAAGTTGTCGGAATTATTTGTAATAAGATATTGGCTACAATTGAAAAGGTCTTATCAATAAAATTTCCATTTATCCGAGATCTAGGCATAGGTGTATAAATGAATTCTCTAATTTAATTACCTCTCGTGAGAAAATAATCCCACAAACAAAGGAAAATTGTACAGTAAAGTACGAAATAACGTAAAAACAGACGCATTAAAATTCTCTTTATCCTCCAACCTCAAAGGAAGTTTTTTGTGATAAAAAGTTTTTCTATTTATTTTTCTATTTCGAAGTGATTGTATGTGCCTATCAAAAAAAAAAATCGAATATGAATAACTCATAACTCGGTTTCTGGACCATAATCATTATGTAGGAGAGATGGCCGAGTGGTTCAAGGCGTAGCATTGGAACTGCTATGTAGGCTTTTGTTTACCGAGGGTTCGAATCCCTCTCTTTCCGCAGCATCGTTCTTTACCTAATTCACCACTGTTACTGACTACAATGTATCAAATAACACAAATAACAACGGATACCTTTATTCCAACTTTCTTTGATATGAATTCTCCACTCTATTCTTAATTTTTGTTATACAGAAAATACTAGAAATAGTTGGCAAGGAACCAAAATTTTCCGAAACTTTGTTATTTTAGTTATTAAGTCTGACGAGAATAATATTCTACAACCAGCAATTCATTTATTTTCAAACCAATCCATTTACTATCTATTATTTGATTGACTAATCCTTTATATTGGAATGGGTGAAGAGTCAAATGTTTTGGCAATTCCTCACGGGGGGGTGAATCAAGAAAATTTTGAATCAGAGTTTTAGACTTTTGTTCATCCCTCGCTTTAATAATATCTTGGGGTTTGCAGCGATAACTTGGTATATCTACTATACGACCATTAACTAAAACATGTCTATGGTTAACGAATTGGCGGGCTTGAGGAATAGTCGAAGCCATACCCAATCGAAAAAGTATGTTATCCAACCGCATTTCAAGTAATTGTAGTAAAACCCGACCGGTTGACCCTTTCGCTTTTCTGGCGATACGAACGTATTTAAGCATTTGTCGTTCTGTAAGACCATAATGAAAACGCAATTTTTGTTTTTCTTCTAAACGAATACGATATTGAGATTTTTTACCGGAGCGCGATTGGTTTCTAAGATCACTTCCGGCTCTAGGCCTTTTAGTAGTTAGTCCAGGTAAAGACCCCAGACGACGTATTTTTTTGAAACGAGGCCCTCTGTAACGTGACATAAAGACTCCTTGTTTAATTTCATAAACCTAAATTAAAACTAAACTCTAAACTAAAGTATAAAGTATTGTACTACAAAGAAAGAATAATTAGATGAATTATATCAATATCCGAACCTTTTATATTTTATATTGTATATATATATATACAATTAATATAATATATTTATATAGAAATATATATATTTTATTATATAGAAATATATATAAGAAATATATATATTTTAAATATATTTAATTTAATATATTTAATTTAATAAAATATATTTTAAAAATTAAATAGAAATCAAAAAGAGTTCTTTTCTTGATTTGCTTTATAGAGATCGGAACTACTCCAATTTTGATTCAAAATTGGAAGTTCCTACGACATAATAGATCGGTGACTCTTGGAAAAAGAAAAGGGAAAAAGCCTTTTCTTTTCGATATTCTTTGATTTCTCTTTTCGATATTCTTTGATTTCAATTCTTTGATTTCAAAAAGACATTATCAATTATGTAAAAAATCCAAATAGGGGAAAAGAAAAGCCGGCTATCGGAATCGAACCGATGACCATCGCATTACAAATGCGATGCTCTAACCTCTGAGCTAAGCGGGCTCACATAACATAAATTGTGCATGCATAGGAATTCAATAAAATACTTCTAAAAAAATACTTCTATTGATATTGAATAACTTATATTGATATTGAATAAAAAGTATATGAATAAAAAGTATAAAAAATTATAAAATTTGAATATTCAATTGAATATTCAAATAAGAAATAATAAAGATAAAATAATAAAAAAAAGAATATTTAATATTTAATAAATAAAAAGAATATAAAGAATATAAAAATAATATAAATAGCTATATATAATAATAAATAGCTATATATAATATATAATAATAATATAGAATATTTATCTATTTCAATATATTTTATCTATTTTAAATAGATAATATATAAATTATATTATACTATTCGAATTCTATTTCTATTATAATTATAAATTATTAATTTATATTATAATTATAATATTATAATTATAAATTAATAAAATAATAAAATATATAATAAAATATATTAATATTAAAAAAAATAAGAAATTTCCATTTTCGTTATGTTCAATCGTTCGCCCTAAGGAAAAAAGATCAGAATAAAAAGAAAAATAAAAGAAAGAGAAAGGTCCAATCGAGATCATAATGAAACATTCCCTTCAGTCGGAAAGGTGAAAACTAAGACGAAAAAACAAAAAGAATCGACCGTTCGAGTATTTCAAATTGTATGAGAAAAATGATAGAAGGATGGGCCATAATATATTATTATGTGGTATACCATCTATATTGAATTGCGAATACAGAAATGGTAGAATCATTTAGGATTGGAACAAATGTGGGTATCCGATACAGATGAAAGAAACTATAAAACAAATCAATTAAAATTAAATAGAAGGAAACATTTTTCGTTATAGGAATTGGTATCTAATGAATTCAACAGTTCCGGCAAAATTTTCATAATTTAAATGAAAAAAAAAGGATGAGATTCTAATCTCAAAGAAAAAAAGGGGGTATGGCGAAATTGGTAGACGCTACGGACTTAATTGGATTGAGCCTTGGTATGGAAAAACCTACCAAGTGAGAACTTTCAAATTCAGAGAAACCCTGGAATTAACAATGGGCAATCCTGAGCCAAATCCTGTTTTCCGAAAACAAAGAATAAAGAAGAGTTCAGAAAGCGAGAATAAAAAATCAAAGGATAGGTGCAGAGACTCAATGGAAGCTGTTCTAACAAATGGAGTTAACGGCATTTCGTTTCGTTAGTAAAGGAATCCTTCTACCGAAACTCCAGAAAAAAAAAGTATCAAGGATAAACCTATCTATCTATATATATACGTACTGAAATACTATCTCAAATGATTAATAACGACCCCGAATCTCTATTTTTTTATTATTTATATACATATACACTAATTTATATACACTAATATTATGAAAATAGTTTATTTCTTTTTATTAATTTTATTAATATATATGTATAATTAATATATATATGTATATGTTATTAATATATATGTATATGACAAATGAAATATGTGAATCGATTCAACGTTGAAGAAATAATATTAATTGATCAAATCATTCATTCCATCCTAGTCTGATAGATCTTTAATGATTAATCAGACGAGAATAAAGATAGAGTCCCGCTCCACATGTCAATATCGACAACAATGAAATTTATAGTAATAGGAAAATCCGTCGACTTTAGAAATCGTGAGGGTTCAAGTCCCTCTATCCCCAAAAGGCCCCTTTAATTCCCTAATTTTTTATCCTATATCCTTTATTTTTTAGTGGTTCCAAACTAAACTCCTTATGTTTCTTATTCATTATATTCTTTCACAAACCGATCGGAGCGGAATTTTTTTTCTTACTTGTTCTTAGCATATTCTTATCACAAGTCTTGGAATATGTGGAATATGGAATGTAATTGATATGATACTCGTCAAATTTTTTGATCTTTTATCTCTGGTAAACGTACAAATGAAATGAACATCTTATCTTTGAGCAAGGAATCCTTATTGGAATGATTAAAAATACATATCATTACTCGTACTGAATATGAAACTTACAAAGTCTCTTATTTTTGAAGATCCAAGGAATTTCAGGGCATGGATAATCCTTTGTAGTAATATTAATAGTAGTAATAGTAATATTTTTTTGCGTCTTTTTATTTTTAGTTGACATACATTCAAGTAGTCTCTTAAAATGAAAATGATGCGTCAAGAATGGTCGGGATAGCTCAGCTGGTAGAGCAGAGGACTGAAAATCCTCGTGTCACCAGTTCAAATCTGGTTCCTGGCACATGATCAATTTGTATAAGTATCTATTAATTCATAAAAATGAATATGAATATGAGTCAACATACATATTCATTAGTAGTCTAGATCATCATACATTTTTATCCATCTAGGGAGATATACTCTTTCTAGATGAGTAAAGAATATACGTATACCCTATGTCTATTGTATATAAAGTATGTAACAGAAAATGAATTATTCAATTTTTTCTTTACTACCGTTACCGGGCTCCCCAAAAGAATGTTAATACTTCATGCATATTCAAAAGGTCAAATTAGTTGGTTGAAAGACCCAAAAGTCTAGTTTAGGAATAGTCCAAATTCATCTCGGATAGATTATTACAACTAGAATCTTTTTCGTTCATATTTTGTTCATTTCTTTCTGTGTTACTTTTTAAGAGGCATATCAAGAGATGTTGCTGTGGCGCGGTACATAGTTCATGATGCAAAACTTTTTTAGTTCATCCTATTGGCTCGTCTCAGTCGAAATAAGTATCTTACAATTTTTAGAATGTCAATGAGTCTCTACATGTTTTATTATTATTTTTGTATGTATTTTTTTATATTTAGCCCATCCATAATAATTAATATAAATGAGACCTCGATTCTATTCTGTCTGATTTAATTTGTCTGATCTATAAGAGAACGTACGGAATATACGGAGTTGTAGAAGTGGAGATTAGTTTCTTATTTTTATTATTTAATTTAATTTTAATAAGCATCTTGTATTTCATAAAAATTGGGGGCAATATAATCTTTACGTAAAGGCCATCCTATCCAACTTTCGGGCATTAAGATACGTTTCAAACGTGGATGATTATCATAAGAGATTCCCAACATATCATAAGATTCCCTTTCTTGAAAATCCGCACTTTTCCAAACCCAGAAAACAGAGGGAATTCTAGGATTTTTCCTTGGGACAAATACTTTTATGCATACCTCTTCGGGTTGATCTATACCATACTCTATTCTTGTAAGATGATACACACTAGCTAACAGTCCTCCCGGTGCTACATCATAGGCACATTGGGAACGTAGATAATTGTAACCATATATATATAAAATGACAGCAATGGAATGCCAATCCTCGGGCTTTATTTGTAAAGTCTCTATTCCTTGGTAATCGAAGCCCAAAGATCTATGAACTAGCCCATGTTTGACTAGCCAAGCAGACAAACGACCCTGCATTTTTTTATCTCTCCCGCATTTTATTTTACATTTTTATTTGTATAAGGATTTCCCATTTATAATTACGATGAAATTTTGGAAGATTGATTTGCTATTTATTATTTTCTTTTGTACATATTATTTTCATTTCATTTTGTACAAAAGGATCTGCCTAATTCACTACTTTTGGGGAAGATACTGAACTTTTGTATTTGAAAAATGTTTCAGAGAGTATCTCTGAAGTAAATGGTGGTTGATAGAGTAATCCTTGATCATAATTGCCAGTATGAGCACTGCGCCCAACATAAAACTTGTGGTTGGTAGTAAAAAACCTATTCTCCTGTTGAGACCTAATTTGATCTTCATAGATTTCTCGAGATATTTTCTTACGAAGTTTTGTTATAGCATCTATAATGGCCTCCGGTTTAGGTGGACAACCCGGCAAATAGACATCCACAGGAATTAGCTTATCCACACCCCGAACAGTACTATAAGAATCGGTACTGAACATTCCCCCTGTAATTGTACAGGCTCCCATAGCAATAACATATTTTGGTTCAGGCATTTGTTCATATAATCTCACTAAAGAAGGAGCCATTTTCATTGTTACTGTGCCTGCTGTTAAAATTAGGTCTGCTTGTCTAGGACTAGATCGTGGTACCAGTCCATAACGATCAAAGTCGAATCGTGAGCCTATTAATGAAGCAAATTCAATGAAGCAACAACTGGTACCATAGAGAAGCGGCCATAAACTGGAGAGTCTTGACCAATTTGAAAGATCATTTAATGTAGTTGAAATAACTGAATTTTGAGTTGTTCGATCAAGTAAGGGAAATTCAATGGAATTCATAACTGTCTCAATGTTTTTTTATTGTCTAAAATATTTACGAATTAAGACCATTCTAATGCCCCTTTTCGCCATGCATAAACTAAACCAACAATTAGGATAAGCACGAAAATGAAAGCCTCTATAAATACGGATACCCCCAATACATCAAAACTCATTGCCCAGGGATAAAGAAAAACCGTTTCAACATCAAAAACAACAAAAACTAGAGCAAACATATAATAACGGATTCGAAATTGTAACCAAGCATCGCCTATTGGTTCTATTCCCGATTCATAACTAGAAAGTTTCTCTGGCCCTTTGCTAATCGGGGATAAAATTCCAGAAATTAGAAATGCCAAAATGGGAATAACGCTCGATATTATTAGAAATGCCCAAAAAACATCATATTCATAAAGCAAAAACATAAACGTACTCCTATGAATGTGGAAAACGGATTAGTCGATTCGAATTGGACTTAATTGTCATCCATAATTGTTTCTAATTTCAACTTTGGTCGAAGCGCTCAGTTTCGTTTGTTTCTTGCGGTACAGATCTCATTTCAAGATATAAATATAACCATATATATATATTTTCGGTATAACGTACAAAGAAAACACAAAGAAAATTCTCGCCTCACTTCGGCACTTCGGATTCTCTCGAAAGAAAAGTAATTTCAAATTGAAATCAAATCTATATTTTATTAGAATATTATTAGAATATTATTCTATTTTTTATTTTATTAGAAATTAAATTCTATTTTTTTTAATTATTTGTATAAATTCTTATAAACTTAAATAATTAAAATAATTAGAATAAAATAATTAGAAATGGTTTATAAATTTTATAAAGAATTTATACTATTATACTAATATAAATATTATACTAATATAAAAAAGTATACTAATGTTTTTATATTCGAATACTCATTTAGAAAAAATGTAATGTATATTACTAAATGAATATTACTATTAGTAGTGATGTTAGGTAGGGCTATACGGACTCGAACCGTAGACCTTCTCGGTAAAACAGATCAAACTGATTATTATGAAAAATGATTTGAATTGTTTTTAAGACCCAACGTGCATTTTTTTTGCATTGGGCTTTTTCATTAACTGATAGAAAAATCGGTTAGTCTACCATCTTTTTTCTTGAAAGAAAGAGAAAGATAAGGAGATGGCTCCATGTGCTCTGTTTCATTATTTGGATTTCAATCTAAGAGCACTACCAAAGTTTTTCAAAGAAGGAAGGTTTATCTTGACGTAGGTCTGCTTCTGGCCTAGATCAACTTAAGTTAAATGGAGTCTCTATCGACCTGTTTAAATAAAAAATCCAATAGGAAATATGAAACTTCATACACCTTAAAGTTCATAAGATAGGACGAAAAAAAGAGAATTTTTTTGAGGTCCCTATACTCATTATGCCTAGCATTGAATAGACCGGGTATTCACCTTATCAATATCTCAAATCAATGGTAGGTTGTATTCTATTTGACGTGTAAATTAAATGGACACTCTAATCATACCGAACCTTTTGTCAGGCTATTGTTCTCTTATTTTGTTCCCTAAAAGTCGTGGAGTAAGACATTGATTTCTCAATAAGATCAACTCTTTTAATTCTATAGATAGACTCCTCTGAAAAAGCATTGGCGCACGTGTAAACGAGGTGCTCTACCTAACTGAGCTATAGCCCTTGTGCTTTTGATACATATTTTATCATATTATGTTGATAATTTCTTGTCAAGATGAATATTACATGATCGAATCTAATCTCTTTGATTGGCCTTGCTTATAAGTCATATTCCATTTATAATCCATCGATATTTTGGGTCCCTCGTTTGTTTCTCTTTGTGATGATAAATGACCTACTTAACTCAGCGGTTAGAGTATTGCTTTCATACGGCAGGAGTCATTGGTTCAAATCCAATAGTAGGTAGAGCTAGAACTTATTCGATACCAGAGTCAGTGGTATCGAATAAGTTTTTTTACTCTCACCTTATTTTTTCTTTTATTCATTTTTTTTTTCTTTCTATTTCATTTTTTGAAATTTCCAAATTTTTTCGTTGCATTCGAATTCGATTCTACTATTTTATTTGTTTATTTGATTCTATTTTCAATCAAAAAAAAAAAAAATAGGGCGTCGCATAAACAAAACTTCTGTTTATACGCCTTTTTTCGGACCCAAAACTTGTTATGTTAATGTTATGAAATCATATTGATAGCTTCTACTCGTGTCCTAGCTCGTCTGAGAGCTAGATTTGCTTCAATTGTTTGTCTCTTCCCTTCAGCTTTACTCAAGTTAGCTTCTGCTATTTCAAGAGTTTGCTGAGCTTCTTGGGGATCAATGTCACTACCCTTCTCCGCATCATTTACTAAAACAGTGATCTCATTATTGCCTATTCTAGCAAAACCACCCATCAGAGCCATCGTTAACCATTGATCGTTAAGGCGTATTTTCAAAATACCTATATCTACAGCTGTGGCAATAGGCGCGTGATTTGGTAATACGCCAATTTGTCCACTATTAGTAGATAAAATGATTTCCTTCACTTCTGAATCCCAAACAATTCGATTGGGGGTCAGTACACAAAGATTTAAGGTCATTTCTTCAATTTGCTCTCCATTTCTAAGTTTGTAGCCTTCGCAGTAGCTTCATCAATGTTACCTACCAAATAAAAGGCCTGTTCAGGAAGACCATCTAATTCTCCAGAAAGAATCAATTTAAACCCTCGAATTGTTTCTGCTAGACCAACATATTTCCCCGGCGAACCAGTAAATACTTCTGCTACGAAAAAAGGCTGTGATAAGAAACGCTCAATTTTTCGTGCTCTTGCTACGGTTAAGCGATCCTCTTCGGATAATTCGTCCAACCCAAGGATAGCTATAATGTCCTGAAGTTCTTTGTAACGTTGTAAAGTTTGTTTAACTCTTTGTGCAGTTTCATAATGTTCTTCCCCAACGATCCGAGGTTGGAGCATAGTTGACGTTGAATCTAAAGGATCTACTGCTGGATAGATACCTTTGGCAGCTAATCCTCTTGATAGTACGGTAGTAGCATCTAAATGTGCAAATGTTGTGGCTGGAGCAGGATCGGTCAAATCGTCTGCGGGTACATAAACTGCTTGAATAGAAGTTATGGATCCCTCTTTTGTAGAAGTAATTCTTTCTTGTAAAGAACCCATTTCGGTACTAAGAGTGGGTTGATAACCCACAGCGGAAGGCATTCTACCCAATAAGGCGGATACTTCGGATCCTGCTTGGACGAAGCGGAAGATATTGTCGATAAATAGAAGTACGTCTTGCTCATTAACATCTCGGAAATATTCCGCCATAGTTAGGGCAGTTAAACCAACTCTCATACGAGCTCCGGGCGGTTCATTCATCTGACCGTAAACTAGAGCCACTTTTGATTCTGCAATATTTTGTTCATTAATTACTCCAGATTCTTTCATTTCCATGTAAAGATCATTTCCCTCGCGAGTACGTTCACCTACGCCGCCAAATACGGATACACCTCCATGAGCTTTGGCAATGTTGTTGATCAATTCCATAATGAGTACTGTTTTACCCACTCCAGCTCCACCGAAAAGTCCTATTTTTCCTCCACGACGATAAGGAGCTAAAAGATCTACTACTTTAATTCCTGTTTCAAAAATGGATAATTTTGTATCTAACTGTATAAAGGCGGGCGCGGATCTATGAATAGGAGATGTTGTGCGAGTATCTACAGGACCTAAATTATCAATAGGTTCTCCAAGCACGTTGAAAATTCGTCCTAGAGTCGCCCCGCCGACTGGAACACTTAGAGGAGCTCCCGTATCAATCACTTCCATTCCTCTCATTAGACCATCTGTAGCACTCATAGCTACAGCTCGAACTCGATTATTTCCTAATAATTGCTGTACTTCACAAGTCACGTTCATTTGTTGACCGACAGTATCTCGGCCCTTAACTATCAGAGCGTTGTAAATATTAGGCATCTTCCCTGGCGGAAAAGCTACATCCAGTACCGGACCAATTATTTGAGCGATACGTCCCAGGTTTTTTTTTTCAAGTGCGGAAACCTCAGGACCAGAAGTAGTGGTAGGATTTATTCTCATAATAAAATATAAAATTTTTTTGCGAAAATTTTTGAAATCCAAAAAGAAATGTTCGATAACAAAGCAAGTTGATCGGTTAATTCAATAAGAAATGGAGGTTAGTACTCGATTTTCTTGGTACCACCCAACCAATACAATTCAATTGTTTTTGTTTACTTATTGAATTTCAATGAGTGAAGTTTCAAACAACTCATTTTCAAAATATCAAGTGGATGAAATCTTTCGAAAGTATTTCATTTGTCTATCATTTATAGACAATACCATCTATTATATATATATATTTAATGAAAAAATGAAATATATGAAATTAAATTCGAACCTGAACTTATTCCGTTTTTCTATTTCATTTCTATTTCATTGGCTCGTATTTCGGCATACAATTTTAGCCTATTTATTTTATACTTATCTCTTTTTTTCGTGGGCGAATTCTGCATATTTTCATATCTAGAATTTACATATACAACATATATCACTGTCAAGCATAAGAATGACTTACTTATTATTTAGATATTTCGATTAAAATTAAAAAAGGGATAGGAGGAAACTTGAAAAAAAAAAAACAAGGATTGGGTTGCGCCATACATATGAAAGAGTATACAATAATAGTGTATTTGGAAAATCAAATACCATGGTTTAATAACGAACCATTCGGATTCGTTGATAATATTAGTTGATAATTTTTTGAAAGATTCCTGTGAAAAGTTTCATTAACTCCTAAGTCATGTCGAGTAGACCTTGTTGTTGCGAGAATTCTTAATTCATGAGTTGTAGGGAGGGATTTATGTCACCACAAACAGAGACTAAAGCAAGTGTTGGGTTCAAAGCTGGTGTTAAAGATTATAAATTGACTTATTATACTCCTGACTATGAAACCAAGGATACTGATATCTTGGCAGCATTCCGAGTAACTCCTCAACCTGGAGTTCCGCCCGAAGAAGCAGGTGCCGCAGTAGCTGCTGAATCTTCTACTGGTACATGGACAACTGTGTGGACCGACGGGCTTACCAGCCTTGATCGTTACAAAGGACGATGCTACCACATCGAGCCCGTTGCTGGAGAAGAAAATCAATATATTGCTTATGTAGCTTACCCCTTAGACCTTTTTGAAGAAGGTTCTGTTACTAACATGTTTACTTCCATTGTGGGTAATGTCTTTGGGTTCAAGGCCCTGCGCGCTCTACGTCTGGAAGATTTGCGAATCCCTACTGCTTATATTAAAACTTTCCAGGGTCCGCCTCACGGTATCCAAGTTGAGAGAGATAAATTGAACAAGTATGGCCGTCCCCTATTGGGATGTACTATTAAACCTAAATTGGGGTTATCCGCTAAGAATTACGGTAGAGCGGTTTATGAATGTCTTCGCGGTGGACTTGATTTTACCAAAGATGATGAGAACGTGAATTCCCAACCATTTATGCGTTGGAGAGACCGTTTCTTATTTTGTGCGGAAGCAATTTATAAAGCACAGGCCGAAACGGGTGAAATTAAAGGGCATTACTTGAATGCTACTGCGGGTACATGTGAAGAAATGATAAAAAGAGCTGTATTTGCGAGAGAATTAGGAGTTCCTATCGTAATGCATGACTACTTAACAGGGGGATTCACCGCAAATACTAGCTTGGCTCATTATTGTCGGGATAATGGTCTACTTCTTCACATCCATCGTGCAATGCATGCAGTTATCGATAGACAGAAGAATCATGGTATGCATTTTCGTGTACTAGCTAAAGCGTTACGTTTGTCTGGTGGAGATCATATTCACGCTGGTACTGTAGTAGGTAAACTGGAAGGGGAAAGAGAAATCACTTTAGGTTTTGTTGATTTACTACGTGATGATTTTATTGAAAAAGATCGAAGCCGCGGTATTTATTTCACTCAAGATTGGGTCTCTCTACCGGGTGTTCTGCCCGTTGCTTCGGGGGGTATTCACGTTTGGCATATGCCCGCTCTGACCGAGATCTTTGGAGATGATTCCGTACTACAATTCGGTGGAGGAACTTTAGGGCACCCTTGGGGAAATGCACCCGGTGCCGTAGCTAATCGAGTAGCTCTAGAAGCATGTGTACAAGCTCGTAATGAGGGACGTGATCTTGCTCGTGAGGGTAATGAAATTATCCGTGAGGCTAGCAAATGGAGTCCTGAATTAGCTGCTGCTTGTGAAGTATGGAAGGAAATCAAATTTGAATTCCCAGCAATGGATACTTTGTAATCCAGTAATTTCCGTTCATTCTATTAATTGAATTGCAATAAAATTCGGCCCAATCTTTTATTTTACTAAAAGGATTGAGCCGAATACACTACAAAGAGACTATTGTATCTATTTTTTGTATTTATTTATTTCTTTTTTATTTTAATAGATACATCTAGATATACAATACAAAATATAAGACAAAACAACTTAAACGTTTCTATTGTTGTGTTGGATCCACAATTAATCCTATGGATCTTTCGGATTGGTGTATTCTTTTATATTCTGTAGTTTCGGATCATGGATCGAACTAAATATCAAAACTTTTTTAACCATCCTGTAAATTGCCCCCTCTTTTCGTTCCGTGTTTGTCGGAATAGAAACTTATTAGTATTAATAATTAATAAAATTAATAAATAATTAATATATAATTAATATTAATAAAATAATTAATAAATATTAATATTAATAAATATTAATAGTAGTAGACGAGATTTTATGAAAAAAGTTCTTCCGATTCATAGGAAGGAACAACTATTTCTTTTTTTTTTTTTTCGATGTGAATTTGACACAACAGGGGGGAAACCGTTATTTTTATTTAGCTATTTTTTTTTTCTTTTTATATTTTTTTTATATTTTAATATAAAATTTTATATTAAAATATAAAAAAAATATAAAAAGAGTTCCAGCACATATAGTGATATATATAGTGAAATGATACTCTGGATTCTGACGAAAGAGAATCATTTTTTTTTTTTATTTAATACCCACATTATTAGTTAGTTAATAATTCTAGTGATTAGATTTATATGCTTATTTTGATAGTAAATGAATCAAATGATTTTTATTTTTCATTGAATGACTATTCATCTATTGTATTTTAATGTAAATTAGGGGGCAACAAAGCTCTATGGAAAAGTGGTGGTTCAATTCGATGTTGTTTAACAGAGAGTTAGAATACGGGTGTGGGCTAACTAAATCAATGGATAGTTTTGATCCTATTGAAAATATCGGTGTAAGTGAAGAAGACCCAATTATAACTGATATGGATAAAAACATTCATGGTTGGAGTGATAGTGACAATTCGAGTTACAGTAATGTTGATTATTTAGTCGGCGTCAGTGACATTTGGAGTCTCATATCTGATGAAACTTTTTTACTTAGGGATAGTAATAGGGGCAGTTATTCCATATATTTTGATATTGAAAATCAAATTTTTGAGATTGACAATGATCATTCTTTTCTAAGTGAACCAGAAAGTTATTTTGATAGTTATAAGAATTCTAGTTATCTGAATAATGTATCTATATCTAAGAGTGACGAGACTCACTATGGTCGTTCCATGTATGATACTAAATATACTTGGAATAATCACATTAATAGTTGTGTTGACAGTTATCTTCGTTCTCAAACTGGTATTGATAGTTCCATTTTAAGTGATAGTGACAACAGTTACATTTATAGTTCCATTTGTAGTACGGATAGAAACAGTAGTGAAAGCGAGAGTTCCGGTATAAGTATAATAACTAGCAACACAAATGATAGTACTTTAACTATAGGAGAAGATTCTAATGATCTAGATGAGACTCAAAAATACAGTCATTTGTGGGTTCAATGCGAAACTTGTTATGGATTAAATTATAAAAAATTTTTGAAATCAAAAATGAATATTTGTGAACAATGTGGATATCATTTGAAAATGAGCAGTTCAGATAGAATCGAACTTTCGATTGATCCAGGTACTTGGAATCCTATGTATGAAGACATGGTCTCTCTGGATCCCATTGAATTTGATTCAGAGGAGGAACCCTATAAAGATCGTATTGATTCATATCAAAGAAAGACAGGATTAACCGAGGCTGTTCAAACAGGCACAGGTCAACTAAATGGTATTTCCGTATCAATTGGGGTTATGGATTTTCAGTTTATGGGGGGTAGTATGGGATCTGTAGTAGGTGAGAAAATCACCCGTTTGATCGAATATGCTGCCAATCAATTTTTACCTCTTATTCTAGTGTGTGCTTCCGGAGGAGCACGTATGCAAGAAGGAAGTTTGAGTTTGATGCAAATGGCTAAAATATCTTCTGCTTTATATGATTATCAAGCAAATAAAAAGTTATTCTATGTATCGATCCTTACATCTCCTACTACTGGTGGGGTAACCGCTAGTTTTGGTATGTTGGGGGATATCATTATTGCCGAACCCAACGCCTACATTGCATTTGCGGGTAAAAGAGTAATTGAACAAACATTAAATAAGACAGTACCTGAAGGTTCACAAACGGCTGAATATTTATTCCATAAGGGCTTATTCGATTCAATCGTACCGCGTAAACCTTTAAAGGGCGTTCTGAGTGAGTTATTTCAGCTCCATGCTTTCTTTCCTTTGACTCAAAATGAAATCAAGTAGAGCTTTAAATTCAAATATTTATTATTATTTTTTTTTTGTGACGAGCGAGTAATTATTTAGTTTATAGGATTAGTTTATGGCAATCCAATTCAAAATCCAAATAATGAATTTTTCTTTGGTAACATAAGATTTAACTGCAGAAAGAATCATGTGATGTGGATAATTTTTTTTTATCGATATTCCTCTTTGCCTGATTAGTAATATTCCTATTTTCCTGATTACTAATCAGGAAAACTCTATTAAAAAGCAAATTATTTCTTCCACGAATTTAGGCAAGAGGAATAAAAGGGATTTCATTGTTCCCTTCTTTTTTTATTTTCTTTTTTTCTATATAATATTTTTTCTATATAATATATAGATATAGAAATATAATATATAGATATAGAAATTGATTTTTTATTTTTATAATATACATATAGATATATATACTATATATAATATACATATAGATATATATACTATATATACTTACTTAGATATGTTTAGTAGAATTATATATGAGTATAATTCTACATGAATTCTAAAAAATATCTTTATAACATAGAACCAAAATGTTAATATAAAAAAACTTAACAGGTACAAATATTAAATCGAGGTATCCATTCTATGACAATTCTCAGCAACTTACCTTCTGTTTTTGTGCCTTTAGTGGGCCTTGTATTTCCGGCAATTGCAATGGCTTCGTTATTTATTTATGTTCAAAAAAACAAGATTTTTTAGATACGGGCAGTGGGGACAAATCTCATCTATTCTTTTTTTAGATCTATAAGAAATTCGATGAATTACTCCCCAAGGTTTGCATCAGAATAGTACTAGTTGATGAGCGTTACTTCGGGAAACCAAAAAAGAAAACTCAAATTCATTTGGGTTATTGTTATTCTCCCAATTCCAATAAAATACAACTGGATCTAGTATGGGTTGGCGATCAGAACGTATATGGATAGAACTTAGAACAGGGTCTCGAAAAACAAGTAATTTTTTTTGGGCCTTTATCCTTTTTTTAGGTTCATTAGGGTTCTTATTGGTTGGAACTTCCAGTTATCTCGGTAGAAATTGGATACCTTTATTTCCGTTTCAGCAAATGCTTTTTTTTCCACAAGGGATCGTGATGTCGTTCTATGGAATCGCGGGTCTCTTTATTAGCTTCTATTTGTGGTGTACAATTTCGTGGAGTGTAGGTAGTGGTTATGATCGATTCGATAGAAAACAAGGAATAGTGTGTATTTTTCGCTGGGGATTTCCGGGAAAAAATCGTCGTATTTTTCTCCGATTCCTTATGAAAGACATTCAGTCTATCAGAATAGAAGTTAAAGAGGGTATTTATACTCGTCGCGTCCTTTATATGGAAATCGGAGGACAGGGGTCCATTCCCTTGACTCGTACTGATGAGAATTTGACTCTACGAGAAATGGAACAAAAAGCGGCGGAATTGGCCTCTTTTTTGCGTGTACCAATTGAAGGATTTTGAAAAAGAAAAAATGAACTGAAGAATGAATACTTTTTTCAAAATTAAAAAAAAAACAGAAAAAATTCTTGAATTTTTTTTTTCGAAATATTTTTTATTTTGATAGATGATATAAAGGGCATTCTTTCGTTTTGAAATCTTTCTAAAATATTCATTACTTGAAGTGGCCCTCCTTCGTGCATTCATCGAAAGCACTGCTTCTAATTTTATCAATTGATATCTTTGGAAACAATACAATATTTTTTTTTCCTTCATTCGAATTGGAAATGGACTGTTTTCTTTCTATTTCTTATTCTATTTCTGTATTCTTTCTAAATTCAAGAACTAACTCCCGAATCACAAATAAAAAACGGAGGGATAGATTTCTCTAGGATTTGTGATAGAACTTAGACTTGATAGAAATATTAATAGAGTTAACGAATGGGGTGAAGGTGAATTCATTAAAGACGAAAAATGAAAAATGGCAAAAAGAAAGCATTGATTCCTCTTCTTTATCTTACATCTATAGTATTTTTGCCCTGGTGGATCTCTTTCTCATTTAAGAAAAGTCTGGAATCTTGGGTTACTAATTCGTGGAATACTTGGCAATCCGAAATTTTCTTGACTGATATTCAAGAAAAGAGTATCCTACAAAAATTCATAGAATTGGAAGAATTGTTCCTCTTGGATGAAATGATAAAGGAATACCCGGAAACACGTTTACAAAACCTTCGTATCGGAATCGACAAAGAAATGGTCCAATTGATCAAGACGCACAATCAGGATTGTATCCATACGATTTTGCACTTCTCGACAAATATAATCTGTTTCGTTATGCTAAGTAGTTATTCTATTATAGGTAATCAAGAACTTATTATTCTTAACTCTTGGGTTCAAGAATTCGTATATAACTTAAGCGACACAATAAAAGCTTTTTCTATTCTTTTATTAACTGATTTATGTATAGGATTTCATTCGCCTCATGGTTGGGAACTAATGATTGGTTCTGTCTATAAAGATTTTGGATTTGCTCATAATGAACAAATTCTATCCGGTCTTGTTTCCACTTTTCCAGTCATTCTAGATACCATTTTAAAATATTGGATTTTCCGTTATTTAAATCGTGTATCTCCGTCACTTGTAGTGATTTATCATTCAATGAATGACTGAAAAAATGATCTCCCGATCCCATTATAACGTACTTTGTACAAAAGCTAAACATTAACAATTTTACTTATTATTTTATTCTTATTTTTCTCTTATTTTTCTTTCTACCCGGATTCTTCCTAATATTCCAGTAAAATTATTTCAGTAAATAGCAGAATCGTGGATAGGGAACTGTACGAGTGACCTACCAAATTTTATTGTAGAAATTTTCAGAATCAATGATTGGACCATGCAAACTAAAAATGCCGTTTCTTGGATAAAAGAAGATATTACTCGATCCATTTCCGTATCACTCATGATATATATAATAATTCGAGTACCCATTTCAAACGCATACCCCATTTTTGCACAGCAGGGTTATGAAAATCCGCGAGAAGCAACTGGTCGTATTGTATGTGCCAATTGCCACTTAGCTAATAAGCCTGTGGATATCGAGGTTCCACAAGCGGTACTTCCCGATACTGTATTTGAAGCAGTTGTTCGAATTCCTTATGATATGCAGGTGAAACAAGTTCTTGCTAATGGTAAAAGGGGAGCTTTGAATGTGGGGGCTGTTATTATTTTACCGGAGGGGTTTGAATTGGCCCCCCCCGATCGTATTTCGCCTGAGATTAAAGAAAAGATAGGCAATCTGTCTTTTCAAAGATATCGCCCCACTAAAAAAAATATTCTTGTAGTGGGCCCTGTTCCTGGTCAGAAATATAGCGAAATTTCCTTTCCTATTCTTTCCCCGGATCCCGCTATTACAAGAGATGTTCACTTCTTAAAATATCCAATATACGTAGGCGGGAACAGGGGGAGGGGTCAGATTTATCCCGACGGGAGCAAGAGTAATAATAATGTTTATAATGCTACAGCAGCAGGTATAGTAAGCAAAATCATACGAAAAGAAAAGGGGGGATACGAAATAACCATATTGAATGCATCGGATGGGCGTGAAGTGATTGATATTATACCTCCGGGACCAGAACTTTTTGTTTCAGAGGGTGAATCTATCAAACTTGATCAACCATTAACGAGTAATCCTAATGTGGGTGGATTTGGTCAGGGGGATGCAGAAATAGTACTTCAAGATCCGTTACGTGTCCAAGGTCTCTTATTCTTCTTGGCATCTGTTATTTTGGCACAAATCTTTTTGGTTCTTAAAAAGAAACAGTTTGAGAAGGTTCAATTGTCCGAAATGAATTTCTAGGTCCGCGGATTTATCAACATATTATAGTTCGTAAAAATAACTAATTTTTTTTTGTTGATAATTATGTAATTCTATATAATCAAAAAATTATGAAAAGCCCTTTCCTTGTTTCTATTCCTTTTCTACTGTATTTAGAGAATTCCTTGTATCGTAGTACTAGTTAGTCATAGTATGTATATTGTGACGAAGACTATTTGACTTTACCTATTCTTTGTTTTTTTTTTCAATCCCAATAAAAAAAGAAATAAATAAAAAAAAAAGAAATTATTGGAGCGGTATGATTATGTCATTGTTTTCCGATTTCAATGTCATAGAATATTTTTTTTGCATATAAGAAGTTAGTGGACAAACAAAAAGAGAAGGAATTTTATTGAGAAAATAGAACTTCAACTTGTTTATAAAAAATATATTATAAAAAAATATAATATATATAGAATCTAATCTAATTTTTTACAATTTACAATATAATTAATTATACCAAAACTATATTATATTGTGCCATTCAGAATCAGAAAAAGTAAATCAAGTGATTTCTTCTTTCTTTTAACTTTCTTTTTTAACTTTCTTTGAAAGTATCGACAGATATTTTCGAGGAACAGATGTTTTTGAATGAATTAATGAAGTTCATTTTTCAAAAACATCATCAGAAAAAAATGAAATGGAGTTTTTTGAAACATCGTAAAAAGTTATTGATTTTGTCATTGTATAATTTTTTTTTTCATATAAAAAAATTATAAATGACAGCGTAAGAACTCAACGGACCCCTCTTTCTTCGTCGAATTGGAAGGTCCCATTGAGTTCTTACGCTGTCATTTATAAAACTGAGTTCATCCGACTACTACAGGGATGAACCCAATCCGGAATATGAACCGTAAAAGAAAATACCAATTAAACCAATCACAACAATACCAGTTACAGTACCAATTATCCAAAGAGGAATCCTTCCAGTAGTATCAGCCATTTATCCCACTTTCCTCCACATTTCATCAAGTAGTCATACTAGAGACAGAAACAGTCATAGATAATTATGAAATGATATCCTTCCGAGTGGGATAAGAGAATTCCTAATATATATATTTACTTTTTTTATTCTATTAATTTTTGATTCTATTAATTGAAGAAATAATTGGAAAATAAAACAGCCAGTACAAAAATGAGTAATAACCCCCAGTAGAGGCTGGTACGATTCAATTCAACATTTTGTTCGTTTGGGTTTGATTGTGTCGTAGCTCTATAATTCGGATTAGATTTATCGTTGGATGAACTGCATTGCTGATATTGACCCCAAAAAAGAAACGGTGGGTACCGCTAGTCCGTGAACAGCCAGCCATCGTACTGTAAAAATTGGATAGGTTCTATCTATGGTCATTGGCGCCTCCTAAAAAGATCTACTAAATTCATCGAGTTGTTCCAAAGGATCAAAACGGCCAGTTATTAATGGAATTCCTTGTCGGCTCTCTGTAAAATACTCGTTTGGACGAGGGCTCCCAAATACATCGTAAGCTAAACCCGTACTGACAAATAACCAACCCGCAATGAATAGGGAGGGTATAGTAATGCTATGAATAACCCAGTATCGAATACTAGTAATAATATCAGCAAAAGAACGTTCTCCTGTGCTTCCAGACATGCTGAGCTCCACATATTCTTGTACAGTCAAAGGGGGATCGATTCCATAAAAGATGAGATCAGTAAGTGGAAATTTACTGAAATGTACTTTTTGTTTGATCGTCAATATTGTACCAAGGGTGCCTTTAGAGTATACCGAATCAGTATAGCTATCTTTCTTCTGACACAGCAACGAAATTTCACAATCAGTAGGGAGATGAAGTACTAGAAAATTTCTTTCTTCTTTTCTTGTTGCTTGTCTACGTAGAAGTAGAATCATGTACTCAATAGAAAATTCCTCAAATTTAGAAATTTATATAGTAACTAGAATAAATAATCTAAATAATATAAAGAAATATGAAAAAGAATATAAATTAAGTAAGGATTCTCTACATTATTGGCTTCGGACTAGAAACTGAAGATCGAGTAAAATGTGAATTCGACGAATTGGTTTCTAATAATTCATGTAAGAGGTTATCATATTTCTACAATTCAATTAGATGCGAAATCTAGAAATATACTTTTTGTGGTTGTAGAATAGAACATGTTTTTGTTGAAACCCGCTCTTTTTCATTTTAAAGAATTGGTTAGCCATCCAGTAAGAAGTAAGAGTAATAGCAGTAATAGATAGTATTTGATGACAGAAAAAACTAATCTAATTTTAATCAATATTCGTGACATGCACATTGTTGTTTTTGTATTATTATATCCAAAGGGTTGTTTGTTGGCTTAATTACAAGGATAGAGCTTTGTATTAAAAAAAAAAAAGAAAATGTAGAACCCAAGTTTCGAACGATCTGATACTGATACCCTTTTTCTTCTCATTCGAGATATTATGAGAATGGAACCCACTACTAAATCGAAACGAAATCGAATGAGTTGAAAGTAAAGAAGTTAAAGGACATTATAAGTATAAGGCCACTCTTTTTTTGTTCTAAAAAAAAGGAGTTCGATACAAAAAGAAATAAATAAAAAAAGATCAAAATAGATATTTTTTCCAGTTTTATTCCATATTAAAAAAAAGTTTCTATTTTTTGAATTGAATGAAGTTACACAGTTCTTATGAATTTGGAATTCGATTAGTTTACTGAACTCAAGAGTTGATCAATGAATCGGTTGATTTTGAATCACGGTATGGGTAGATGTCACAGATGATGAATTGATTTCTTATCTATGTCACTATATTTTTGTTCGTCTATAATGATTATGATTGATTGATGAATCAAAAATGAATTTTTCAAGCGTTTTCTTTCTATCTTTCTTTCAAAAATGGAAACTTAGGGAAGTGCTTTATAAACATATGTATAAAAACGAAGATATTTCATCTTGCCTCTTTTCATGCCTACTATCATTAGTTATTTCGGTTTTCTACTAGTGGCTTTAACTATAACCTCGGCTCTATTTATTGGACTGAGCAAGATACGACTTATTTGATTTGAAATTCGAAAATGAATTGGAAATTTTTTGAATGAACAATTCATAAAAAGAAATCTTTCTAGGGTATTCCATATATTCTATATCATGTCAATTTCCAATTCTTGTGAGATTCATGGGCAATACTATTAATATTTCAGGATCGATATTACCCCCCCCCCCCCTTTACTCTTTCAAAGAAATCAAAATGATTGAAGTTTTTCTATTTGGAATCGTGTTAGGTCTAATTCCTATTACTTTGGCTGGATTATTCGTAACTGCATATTTACAATACCGACGTGGTGATCAGTTGGAACTTTGATTAATTAATATAATATCTCTTTTGTTTATTGACCTCCTATTTGTTTTAATTCTAATCCACAGGAGGTTCAAATTCAGACTTTTAACTGCTTCGATCTAACATCTAACAAAAGAATGGAATCACGCTCTGTAGGATTTGAACCTACGACATCGGGTTTTGGAGACCCACGTTCTACCGAACTGAACTAAGAGCGCTTTTTTTCATAAATCATTTTTGTGACCCCACCAATACATCTGGCATGCATATACTATGCTAATATATATATCGATATCTATCTATATATATTTTTCAATAATATATAGATATATATTTCTCAATTCTCAATATATAATATAGATAGATTATGAATATATATCTATATGGATGTATGTTGTCCAAATTTAATTAATCTCAATTGATTCCCTGTTACTGCCCAGAAGATAAGGAATAGTTAGGGATAGGGATGACAGGATTTGAACCCGTGACATTTTGTACCCAAAACAAACGCGCTACCAAGCTGCGCTACATCCCTTTCAATTGTTTTACAGTGTCATTCTAAAGAATCTTTGTCTTGTTTTCCACATCTGTATGTTGATATATCTAAATTATGCTGCCATTTTTTCTTTCTAGTTTCATATTGTATAACATATAATAGTAATAAAAAAATTATATACATATGAAATAAAAAAAAAAATAAAAGATGAAATAAACCCACCTAAAAAATATTCATTTTTTTAGGGAATGCTCGGGCAGAAATGGACCTCTTTTTTGTTAAAAAAAAAGAATATCTAAGGAATTATTGTACATTTCTATTTGAATTAGAGATTCTGCGTACAAATACAAGTGATTATTAACTAAATATACATCTGATCATATATGGATTACCATTATGTATTACAAATTACAATAAAGAATAAGAATAAAGAAAGGAGGATTTGAAATGCGAGATCTAAAAACATATCTCTCCGTGGCACCAGTGATAAGTACTCTATGGTTCGGAGCCTTGGCCGGTCTATTGATAGAGATCAATCGTTTATTCCCGGATGCGTTGATATTCCCCTTTTTTTCATTCTAGTTATTGAGACGGGAAGGAATGAAGAAATTAATCCCCTTCCTTTTTTCGTTGTTTTTTTTTTTCGAATTCGAAAGAAAAGAGAAAAAATAAAAAGTGGATTCAACCTCAATGAAACTTGCAATCTGGTCCCGGGTTTCAATTGAATTTCATTAATAATGAGATGAGGCTGAAAATAGAATCGCTAGCGCGGGGCAACAATCTCATACAAGATACTTAAATAAAAAACTGAAATAATGTACTGGGATTCTAAAGATAGTTAGAAATCATTGTATTACTTAATTATTCCTATACTTCTATTGATGGCACCGAAATCTGTCATAATTTGATTTCGGATTAGCAACTTCTATTTTTTCCTTCCTTTCTTCTTCTTCGCTTCGAATCGGAAAATAGAAGAGTTTTAAGTGAATCAAAAACCCAAAGGAGGTTCATGGCCAAAGGTAAAGATATACGAGTAACGGTCATTTTGGAATGTACCGATTGTGTTCGAAACAGTGTTAATGTTAATAAGGAATCAACGAGTATTTCAAGATATATTACTCAAAAGAATCGACACAATAAGCCTAGTCGATTGGAATTGAGAAAATTTTGTACCTGTTGTTGCAAACATACGATTCACGGGGAGATAAAGAAATAGATAAAATGGATTGCCTGTGTGTCATCCCTCCAAATGAAAAATGAGATATTATTTCATGTTTATATAAATTGTATATCTATATAAATTATCTAGATATATAACATATATAAATAGAAACCTATTTAAATATTAAATAAATATAATAAATATTAAATAAATATAAACAAAAATGGAAACAAAACAAATAAATCCGATTTTGTAAGAAATGGTATTTTCGGGATAAGGAATAAACAAACCATGGATAAATCTAAACGACTCTTTCCTAAATCTAAGCGATCTTTTCGTAGGCGTTTGCCCCCGATCCAATCGGGGGATCGAATTGATTATAAAAACATGAGTTTAATTAGTCGATTTATTAGTGAACAAGGAAAAATATTATCTAGACGAGTGAATAGATTGACCTTAAAACAACAACGATTAATTACGATTGCTATAAAACAAGCTCGTATTTTATCTTCGTTACCTTTTCGTAATAATGAAAAAGAATTTGAAAAAAGTGAGTCAACTACTCAAGCTACTGGGCTTAAAACAAAAAAAAGGGTTTACTCTTCAATTAAATTCAAATTCCAATCTAAACTCAAATGAAATGCGGATTAATGTTTTGTTCGAAAACTACGATAATCCAAATTGGATTGTCGTGTTGTCAGAAAAAAGAGAATCGTTGAAGAAGAATAAATCTTTTTTTATTGAACGTGGTTGCTCATTTTGACGACTTTATCATATGATTATATTTTTTCATACAAATACCTACTCTACTTTCCCGGAGTTCAGTCTCCGGGGAATTTTTATTTTATGATTTCGTTGGAAATCATATAAAAACAATTCCTATTTAATATAGCTATTTGTGCAAGTATTTTACGATTAAGAAGCAACTGCCTCTTGTATAGATTATACATGAATATACTATAGCTATAGTATTTTTCATTTTTATTCTCTCGAATTACTGCATTTATTCGACTGATCCACAAACGACGAAAATCTCTTTTTTTCCTATCTCTATCCCGATGGGCCGAAACCAAAGCTTTTATTTTCTGTTGAGAAATAGTAAGTTTTGACCGAAAGCTTGATGTAAATAAACGAGTTTTTGTCCGATGTTTCCGAGCTATATATCCTCTTTTAATTCTAGTCATTGAATAAATGAAACTTTGATGAATAACTATTTTGATTTCGTTTCTTTTAGTTATTCTTTACCCTTTTTTCCTAGTCTATTAATAACAAAACGGATTATTCCAGTGTATAAAATCAAAATTCCAATGGCTTTTGCTACTATAACCTTCCCAACCACGATTTTTTTATTTAAATTTCTAAGCATTTCACCTCGAAATAAAAAATTGTATCGAGACTAGGTATCAAAAAAAACATAGTAAATGAAATAAAAAAAGAAATAGTGGGTTCCATCGTTTCTATGGTTACTTCTTAAATGGCGAGGTCCCCTCTATACACCGGAGCCCCTTCCTTCATTTTTCCTTCATTTAATCAATGCTATTGTTAACTTGTACAGTTCACACTCTTTGGCTCTACCTATGAAATATCTAGTAATAGGTCTTTCACAACGAAATCTACCTACACAGTAACGGTATTTAAGTATGAAGATTAGCTGAATAGCTGACCCTGTTAGTCCGTTCTTGCAAGTTTTAAAATGGGATATCCCCTGCTTAATAGATAACTATTTGCTACCAATGGGAAAGTCTTTCGCATTTGAAATTGCAAATTGAGGTGATTGGATTTGTACCAACGGAAACCATAAATTTGATACACAATAGAAAGTATTAGTAATCGATTTTTTTGAAAATAGTTTCTTGCATTCTATCCTATTTCATTGGTACTGATCACTGATATTGGAATTTTTTTCCTTTATTTTTTTGTCTTAGTCCATGATCTGAACGAGTCGCACATACACCCTAGTACATGTTCCTCGGCGTTGAGGGCATCCCTGAAGAGCGGGGGATTTCGTAACATTTCTGATTGGCTGTCTTGTGTTTCTAATAAGTTGTTTTATAGTTGGCATGTTGAGTCATATACATAATGAGCTGGTTTAGATCAATCCTAATCCGATGATTATGAATTACTTATATTCCCTCTATTAATCTATATATTCCCTCTATTAATCTAGATTAATTATATTAATTGAAAATATTCTATTAAACTCGGTAAGACGATAAAATTGAAAACCTTGGCGCGGAATACTCGCAAATTTTTTATTCAACTGCTACAAGATCAACAATTCCATGAGTTTGGGCTTCTGCTGCTGACATAAAAACATCCCTTTCCATGTCTTCGGATACAACCCAAAAAGGTTTTCCCGTTCTTTGTACATAAACCCTTGTGATAGTTTCACGCAGTTTCAGTAGTTCTTCCGCTTCCAGGATAAATTCTCCCGTTTGTGCCTCATAAAAAGAACTAGCGGGTTGATGGATCATTACCCTGATGATATAACATAAAAAACGGTTCCTATTTCACACGATAAAGCGAGAGAGGTAAAGAATAAAAAAAAGATAAGACGTAATTGAACAAACGTACCGTACAGGCATCTTTTGCATATTGCATACGGCTCTACAACGGAATTTCTTTTTTATCTTCTATTGAAGAAATAGAAAATGTAGGGGGTCTATCAGACCCGGATCGGTAAATCACCCAATAACCACCCTTCCTTTTTTGTTTTGTGTAGTAGTTAAAAAAGTACTATGATGGTTCCGTTTCTTTATTATTGCGTCTCTTATTCAGCAATCCCAAAGTGTCTTTTTTTTTATAGTCTTCATAAATATTGTTAAAAGCTTTCTTTTCCGGTGTGAAAACAAAAAAGTTTGTGACGCTGGAATAGGCTCCTCCCGATAGATCCGATAAAATAGGAAATATCCCCTTTTCATACTACCCTTTCGGTACATAATTGAAAAATTTTGGAAAAAACAAAAAAATTATCATATCGAACTCGAAGTGCTGTGCTATTATTACTTAATATTCATATGGCGAAGGCATAGTCTTCTTTTTTTCCTCAAATAAAAGAATCATTGGCGCCAAGCGTGAGGGAATGCTAGACGTTTGGTAATTTCTCCTCCTGCCAGAATAAAAGATCCCATTGAAGCGGCTAATCCCATGCATACTGTCTGTACATCTGGTTGCACAAATTGCATAGTATCATAAATCCCTATTCCGGGTATTACCCATCCGCCCGGAGAGTTTATAAACAAATAAAGATCTTTGTTATCATCCTCTATACTGAGATATACCATAAGTCCAATAAGCTGATTCGATATCTCACTATCAACCGCTTGGCCTAAAAAAAGTAGTCTTTCTCGATAAAGTCGATTGGTTAGGATAAAATTTTATCTCTTAGGAGCCGTACCTGCACCTTTTGATGCATACGGTTCACCAAAAATCACCAAAAAGAATCAATGTGTAGAGTTAACCCTTTTTTTTCATAGCGGGCTTTTTCTTAAATTTTTCAAGAAACAAAAAAGACGACTTTTGACCCGTTTACTTAGGTTATAATAAACATGTTATAATAAACTAAACTTATTGAACTAAGTTCTCATTGATGTATTGTTTTCATTGAGATCGAATCTAAATCGCAATGTCATTTTCTTGTTTCGGAATGGGTTTCTTCAATTCTTTTAGGTTTCTGTTCTACTCCGAGTAATAAAGAAAAGATCTGCCCGATTTGGATTTGCACATATAGGACAAATATTCCAATACCACGTCTTTTTGCTACGACTTCTTTTTTTTCTTCAATTTATTTCATGGTTTCTGCCAAATATATGATAAGTAATAATCGTAGATATATTATTTTTTATAAACAGAGCCTGGATTCTTCATTTTATTGGTTTATTGGTCCAACCAAGCCAACCATAGATTCTTCTAAATTGATAATATTAATCCGGATCTGGATATCCCCCCAAAAAAAGATCGAATTTAATTTCACACTTCAAATTTTTGATGATTCAATCAATCTTTTTGGAGGGAAGGAGGGGATATCTCGATCGGGGGAGATAACGGGGAAATACCACATGACCCAATATATCGGACAAGCCACACTATACGTCAACCCACGAGGCATCCTCTTCTCCCGGACTCCGGAAGGGTACTTTTGGAACACCAATGGGCATAAAATGACGACACAAAGACGTGGTATATCGCGCTCTTATGCGGAAGCGTACCAATAGGTTTATTTTATTGTCTTAATAATGATTGGTCCTTATCCTATTGTATTTTATCATATTTGATTTCTAGATTTATAGATTGACTAAGTTCATAAATAAATAAAAAAAAAAGACCAAATGAATATGAATAAAGGAAAATTCTTATGAATAGGTCCTTGGAGTGATGAACAAATATGTCTGCATTCACTCATATAAATACGCATATAAATATAAAATAGGGTCAACCCCCTTTTATCATTGCGTATTGTTACTTATCGGGTATAGAATAGATCGGCTTCTTTTTGTTCCTACGAATAGAATTGTTCCATTATTACTAAAAAAACTAGACCAAATATTAATCCTTTACCCGAGATAATCCACTGACAAAAAAAAACAAAAAGAGGGTCCATAGCATATTTTTCCAGTGCAATAAAGTTACATAGTGTATATTTTTTGTTGATATAAGGGGTATTTTCATGGGTTTGCCTTGGTATCGTGTTCATACCGTCGTATTGAATGATCCTGGTCGTTTGCTTTCTGTTCATATAATGCATACAGCTCTGGTTGCTGGTTGGGCCGGTTCGATGGCTCTATATGAATTAGCGGTTTTTGATCCTTCTGACCCTGTTCTTGACCCAATGTGGAGACAGGGTATGTTCGTTATACCCTTCATGACTCGTTTAGGAATAACCAATTCATGGGGCGGTTGGAGTATCACAGGAGGGACTATAACAAATCCGGGTATTTGGAGTTACGAAGGTGTGGCTGGGGCACATATTGTGTTTTCTGGCTTGTGCTTCTTGGCGGCTATATGGCATTGGGTTTATTGGGATCTAGAAATTTTTTGTGATGAACGTACAGGAAAACCATCTTTGGATTTGCCCAAAATCTTTGGAATTCATTTATTTCTTTCAGGGGTGGCTTGCTTTGGTTTTGGCGCATTTCATGTAACCGGATTGTATGGTCCTGGAATATGGGTGTCCGATCCTTATGGACTAACCGGAAGGGTGCAATCCGTAAATCCCGCGTGGGGTGTGGAAGGTTTTGATCCTTTTGTTCCCGGGGGAATAGCCTCTCATCATATTGCAGCAGGGACATTAGGCATATTAGCGGGCCTTTTCCATCTTAGTGTCCGTCCACCCCAACGTCTGTACAAAGGATTACGTATGGGAAATATTGAAACCGTACTTTCCAGTAGTATCGCTGCTGTCTTTTTTGCAGCTTTTGTTGTTGCTGGAACTATGTGGTATGGTTCAGCAACAACCCCGATTGAATTATTTGGTCCCACTCGTTATCAATGGGATCAGGGATACTTCCAACAAGAAATATATCGAAGAGTTGGTGCTGGACTAGCCGAAAATCAAAGTTTATCCGAAGCTTGGTCTAAAATTCCTGAAAAATTAGCTTTTTATGATTACATCGGCAATAATCCGGCAAAAGGGGGATTGTTTAGAGCGGGCTCAATGGACAACGGGGATGGAATAGCTGTTGGGTGGTTAGGACACCCTATCTTTAGAGATAAAGAGGGGCGTGAACTTTTTGTACGTCGTATGCCTACTTTTTTTGAAACATTTCCGGTTGTTTTGGTAGACGGAGACGGAATTGTTAGAGCCGATGTTCCTTTTAGAAGGGCGGAATCAAAGTATAGTGTCGAACAAGTAGGTGTAACTGTTGAGTTCTATGGCGGCGAACTTGATGGCGTCAGTTATAGTGATCCTGCTACTGTGAAAAAATATGCTAGACGTGCTCAATTGGGTGAAATTTTTGAATTAGATCGTGCTACTTTGAAATCGGATGGTGTTTTTCGTAGCAGTCCAAGGGGTTGGTTTACTTTTGGACATGCTTCGTTTGCTCTTCTTTTCTTTTTCGGACACATTTGGCATGGTGCTAGAACCTTGTTCAGAGATGTTTTTGCTGGTATTGACCCAGATTTGGATGCTCAAGTGGAATTTGGAGCATTCCAAAAACTTGGAGATCCAACTACAAAAAGACAGGTAGTCTGATACAACATTGTTCTGTTCCTTTTCGACTTTCTTTTCTTTGTTGTAATTTGAATTTGACATAGGAGGAACCGGATAAATCTTGATTTGAATCGCTTGTCTTTTTCTCTTTTACTATTGTTTTTTCTTTATCCGGGAGACCGATACAAAATAAACAGGTATGAAAGCTATAATTGTAAACCACGATCAAATCTATGGAAGCATTGGTTTATACATTTCTCTTAGTCTCGACTTTAGGAATCATTTTTTTCGCTATCTTTTTTAGAGAACCACCTAAAGTTCCAACTAAAAAGATGAAATGATTTTTTCATTCTATCAATTGAAGTAATGAGCCTCCCAATATTGGGAGGCTCATTACTTCAACTAGTCCCCATGTTCTTCGAATGGATCTCTTAGTTGTTGAGAGGGTTGCCCAAAAGCAGTATATAAGGCGTACCCGGTAAAACTTACAAGTAAACCAGATAGAGAGATGGCAACTAAGGTTGCTGTTTCCATTATTCTATAATTTCAAGACCACAATGGATCTAAGATAAGATCATTTATTTACAGCAGAATGGTATACAAAGTCAACAGATCCCAATAAATAAAAAATAGGATTTATGATTACACAAACTGTTGAGGGTAGTTCTAGATCTGGTCCAAGACGAACTATTGTAGGGGAGTTATTGAAACCATTGAATTCAGAATATGGTAAAGTAGCTCCTGGGTGGGGAACGACTCCCTTGATGGGTGTTGCAATGGCCCTATTTGCAATATTTTTATCTATTATTTTGGAGATTTATAATTCTTCTATTTTACTGGATGGAATTTCGATGAATTAGATTCATAAGAACCAACTAACTAGCTTTTCAATACAAAAGGATTAGGTCTTATATTCTTTATCTCATTCGATTTTGGTTTGGTAGTCTGACCGCGGAATTTCTTTGTTTTTGTATTTCCGGAATATGAGTGTGTGACTTGTTAGAATTGATCCTATTGATAGTACAGAGAAAGGGACTGTCATCTTTAATAGAGATGGTTTTACCCCGTCAGATATTTATTCTAGTATCTGGAACACGGAATAGATAATAGATAAAATATATTCTAAAATATTAGAACTATTATTAGAACTATGATTCATATTTAATATTTAGACCTCGCAGCCGGACTTCAAAAAATGTTTCAACGAGTTATAGAAGTTCTAAATCGAAAGATTTGTATTCTTTCAAACTGACGCTTATCTTTCTTTTGATCAAAGAACAAATGTTTTTTTTTTTATTTTTTTTTTTCATTATATCTATTCATTGAATAAGTGATGATCCAACAGTTCTTACTCAAAGAATTTTGGGGCTTAGATTGAAGGTTTTAGTGAATCATCGTGGTTCTGGTATGAATCTGGGGTTTTTTTAATCGATTCATAGGGTCTTAACAAGAGAATTCCTATCAATAAGAAAGAAGACAGCAGTAAAGCTGTATTACATATACCAATAAAAAAAAAAAAATAACACAAAAAAGAAAATAAATAAGTATATAGAGAATATTCAATAGGCCTGTAACGATCAATATAAAGACGAATGAGCCGACTTGATATTTTGGCATTATAACCACAAAGAAGATCTTTCGGATTTCTATATTTTTCCTATCTTGAGAGAAGAGTGGAATCATAGGATTAATTGAAAAAGTTTCAAACTATTACACATATCCGTTAAAACAAATATTTGGGTATTTCTGTTTGAGCCGTACGAGATGAAATTCTCACATACGACTCGCAGAGGGGGGGGAGTCTCCTTGGTTTACCTATCTCAATAAAGTCTATGATTGGTTCGAAGAACGGCTTGAGATTCAGGCGATTGCAGATGATATAACTAGTAAATACGTTCCTCCTCATGTCAACATATTTTATTGTTTAGGAGGAATTACACTTACTTGTTTTTTAGTCCAAGTAGCGACGGGGTTTGCTATGACTTTTTACTATCGTCCGACCGTTACTGAGGCTTTTGCTTCTGTTCAATATATAATGACTGAAGCTAACTTTGGTTGGTTAATACGATCAGTTCATCGATGGTCGGCAAGTATGATGGTCCTAATGATGATCCTGCACGTATTTCGTGTGTATCTCACTGGTGGCTTTAAAAAACCTCGCGAATTGACCTGGATTACAGGTGTAGTTTTGGCTGTATTGACCGCATCTTTTGGTGTAACTGGCTATTCCTTACCCTGGGACCAAATTGGTTATTGGGCAGTAAAAATTGTAACAGGTGTACCTGAAGCTATTCCTGTAATAGGATCGTCTTTGGTAGAGTTATTACGCGGAAGTGCTAGTGTCGGACAATCTACTTTGACTCGTTTTTATAGTTTACACACTTTTGTATTACCTCTTCTTACTGCCGTATTTATGTTAATGCACTTTCCAATGATACGTAAGCAAGGCATTTCTGGTCCTTTATAGGGAATATGGATCATAGATATTTGTAATCAATCATTTATCGTTTGGGGGAGGAAGGATAGTATTTCATTGCTACAAATATGGATTATTTAAAAGAATAAGACATGTATTTGGATGTTTCCCCTCAACTTCACAAAATTGGATTATTTATTTGATAGATACAAAAAGTTGATAGTTGAAGGGAATTCTCCAAAGAAAAAATGGATTATGGGAGTGTGTGACTTGAACTATTAATTGAGCTGCGCAGATATATGACTTTATCTTATCTGCCACATTTGAATTTACAATTAAATGTGTCTTCGTTCCAACCACCGCGTAAGCCCCCCGCAGAGGGTAGGCTGGTTCGCTTGAAGAGAATCCTTTCTATGATCAGACTCCATCATGTCCTGCATGAACAGGCTCCGTAATATCCAGTAGAATAGGTGATGCTATAATACAGATAGATTGTGTCTTATCTATTTCACTTAATTAAATAGTATGGAAATGTATTCATTTCCTCTGCATTTTCTCTATTTCTGATACTATCGGAGTGAAACAAGGAGATCTAAAGAAGAACAGAGGCTAGATTATATTAGTAACAAGTAAATTCTTTGTATGTAAAATAAAAAGTCTCTAGATTTTTTTTGGGGGGTGATAAAGGCCAACCATAAGGTATGAGATGACCCAGAAAGCACTTGATCATGATCAACTTTGTAAGCCTACTTGGGTGTTGAGCATTTACTTAATTATAAGAACTGAATTACTTGCAATGGATAGTTTAACTCCGGAAAAGAGAATCTGGTAAATTTTTTCTTACATAGAATCCTCCTATCATATATGTGTGTGTGGATAACATATAGATATAGATTTCTTATATAAGATATATTCGGTTCGTTTGATTCGTGCTCGAGCCGGATGATGAAAAATTATCATATCCGGTTCTTTCGGAGGATGGATCAAATCAATACGAATTCACCTATCCCAATAACAAAAAAACCTGACTTGAATGATCCTGTATTAAGAGCTAAATTGGCTAAAGGAATGGGTCATAATTATTACGGAGAACCCGCATGGCCCAACGATCTTTTATATATTTTTCCAGTAGTAATTCTAGGTACTATTGCGTGTAACGTAGGCCTAGCGGTTCTAGAACCATCAATGCTGGGGGAACCGGCGGATCCATTTGCAACCCCTTTGGAAATATTGCCTGAATGGTATTTCTTTCCCGTATTTCAAATACTTCGTACAGTGCCCAATAAGTTATTGGGTGTTCTTTTAATGGTTTCGGTACCTGCGGGATTATTAACAGTACCTTTTTTGGAGAATGTTAATAAATTCCAAAACCCATTTCGTCGTCCAGTAGCGACAACCGTCTTTTTGATTGGTACTGCAGTGGCCCTTTGGTTGGGTATTGGAGCGACATTACCTATCGAAAAATCCCTAACTTTAGGTCTTTTTTAAATTGATTCGATTGTGAAATAAAATATCATGCCATGTGTATTGTGTATCTAGGGAGAATTCGCTTTGAAACGAATAATCCCTAGATACATCTATTCCATTTTCCCATTTTGGACCTATTCCGAGTATATGATGGGTTTGTGCTAAAGACTCAAAACCGACATTTTTTTTTCATCTTTTTTCTAAAAAAAGATGAAAAAAAGTTAATTTTTAATTTATGCAAAATGTTTTTCTATTTTTAAAATGTCCAATAGACACTTTACATCTTCTATGCGAAAACGTTCAATTTTTATAAGGTCTTCTTGACTTTTATTCAAAAGGTCCAATAATGTATGTATATTAGACCTTTTGAGACAATTATAGATCCTGGGAGGCAACTCGAATTGGTCAATAAAAATATATTTCAATACTATTTCGTTTTTCTTTTTCCTTAATTTAGCCAATCTATCATGAAAAGTAAAAAGGGGTAAAGTAACTTTGTGTTGATTGTTTTCTAAATTTAAGTTTTCTTCTGCCGCATGTAAAAAAGGAATAAAAAAATCAATCAAATTCCGGGAGGCTTCATAAAGTGCTTCTTTAGGAGTTAAACTTCCATTTGTCCATATTTCAAGAAAAAGTATCTCTTGTTTTTCAGTCCCATTCAAATAAGAATGAATACTATGATTTGCATTTCGAACAGGCATGAATACAGCATCTATAGGATAACTTCCGTCTTGAAAGTTATTTGGCGTTTTTATACGATATGCGCGATTCCTCTCAATTTGTAACTCGATACACAAATTAATAGGTTCGGTTAGGCTAGCTATATGCTGTGTATTATCAACGACTTCCACAGAAGGTGGTAAAATGATGTCTTGAGCAGTTACATATCCAGGACCTTTGACACAAATAGACGCGTCCCGAGTTCCATACAGATTACTTCTTAATACAATTTCCTTCAAATTCATTAAAATTTCATGTACTGATTCTTGAATACCTACCATGGTAGAATATTCATGTGGTATTTTATCAGATTTTGCACGTGTGATACATGTTCCCTCTATTTCTCCTAGCAAAGCTCTTCGCATCGCAATGCCTATTGTATCGGCTTGACCTTTCATAAGTGGAGACAAAATAAAGCGTCCATAATAAAGACGCTTACTGTCTGCTCTTGATTCAACACACTTCCATTGTAGTGTCCGAGTAGATACTGTTACTTTCTCCCGAACCATAATAATATATTTTGATCAAATCCTTGAATTTTTTATTTCTCTTGAAATTGCTTCCATCTTTGTTTTTACTTTTACACACGTCTTTTTTTAGGGGGCCTACATCCATTATGTGGCACAGGGGTTATATCCCGTATGAAATTTAATAGTATACCACTTCTACGAATAGCTCTTAATGCCGCATCTCTCCCGAGACCGGGACCTTTTATCATGACTTCTGCTCGTTGCATACCTTGATCCGATACTGTCCGAATAGCATTTCCCGCTGCGGTTTGAGCGGCAAAGGGTGTCCCCCTTCTTGTACCCTTGAATCCACAAGTACCGGCGGAGGACCAAGAAATCACCCGACCCCGTACATCTGTAACAGTCACAATGGTATTGTTGAAACTAGCTTGAACATGAATAACTCCCTTTGGTATTCTACGCGCATTCTTACGTAAACCAATACGTCCATTTCTACGTGAACGAATTTTTGGTATAGGTTTTGCCATATTTTATTATCTCATAAATATAAGTCAGAGAAATATGGATATATCCATTTAATGTCAAAAACAAATCTTTTATTTCAATATTTATTATATTTTTTATAGAATTCATTTATATATTATAGAATTATATAATGAATTCGAAATTCATTTCTATATTTCTATAGAACCTATTTCTACTTTAATTATTTATATTTCATTATTTATATTTCAAAATTATTTATATTTCCATTTCAATTGTTTATATTTCATATTCAATATAATATATTGAATATGAAATGGAATTTTCTAATTTTAATTGAAATTCCATTTTTTTATTTGCGCATCTGGTCCTTTAGCTTTAGAAAGCTCTCTTTTTTGTTTTTGGAAATATTATCCTTGTTTTTGTTTATGTCTTGGATTGGAACAAATTACTATAATTCGTCCTCGCCTACGAATCAGTCGACATTTTTCGCAAATTTTACGAACAGAGGCCCTTATTTTCATATTTTTCATTCCTTAACTTAATTCTGAATCTATTTTATTGGAAGAAAATATGTTTTCCTGAAATTTAGAACTTCTAATTGTATCCCCTAAAAAGGGAATGTTGAAGTTGAAAAAATAGTCTAATCATTCTAATCTTTGTTCTGGGGTCTATAAATTATATGCCCTCCGGTTGACTCAAAAAATGACTTACTTCTGTTTTTTTGTTTTTACTTTAACTTTAAGTAGTATATGTATAAACTATGTTGAATCCTTTCTGAAACATAACCTAAAATCAGATCTTCATTATCTAAACGAACCCGGAATATACCGGTGGGAAGTGATGCATTAATTGAAACTAAATCATCATAAAGCCATTTTTTCGTTTATTCTATTCTTATTTGAGTTTTGAAAACCCTTCACGTATTAACTAATGGACGAGGAGTAACATTAGAAATTTGTTTTTTTTTCTCTCTTTTTTCACCAATATATATGTAAGTTTCTCATAGAATTCGTATATCAGAAAGATTACCATATATAACACAAAATTTCTCCGCCAATTCTTTCTAATCGAGCCTCTCGATCTGTCATTATACCTCGAGAAGTAGAAAGAATTACAATCCCCATCCCTCCTAAAATTCTCGGAATTTTTTGATAATTAGAATAGATTCGTAGACCGGGCCTGCTGATCCGTTTTAAATTCAAAATAGTTTTATATGATCCTTTTCTATTTCTTCTATGTCGTAGAGTTAAAACTAAAAAATCCTTGTCAATCGCCCGATGCTTTCTCACGGTTTCAATAAATCCGTCCCGTAAAAGTATTTTAACAATGTTTTCGGTGATGTTAGTAGATAGTATTCGAACCGTTCCCTTTCTATTCATATCAGTATTTCGTATAGAGGTTATTATGTCAGCAATCGTATCCTTTCCCATGATAAACTAAAATGATTGTTGCCCTTGACTTTTCATATAATTCACATGCTATTTTTTATTTTCATTTCATTTTTTTTTATGACTTCTTATAAATAATTAAAGAATTAAAAATTAAAGAAAAGTATCCGTTTCGAATTAAAAAGGTATATGCGTGAGACATAATCTATTAATTAATTTATTTCATTCAAATAGATAAAAATATCCTGGTCTTGTTTTATAATACCTCGGGTGCTAATGAAACTATTTTAGTGAAATTTAACTGTCTCAATTCTCGTGCGATCGCGCCAAAAATTCTAGTTCCTTTTGGATTTCCTTCTTGATCAATGACAACCGCAGCATTATCATCATATTGTATTATCATACCATTGTTACGTTTGAATTCTTTACAAGTACGTACAATTACAGCTCTGATCACTTCTGATTTTTCTAAAGGTGTGTTTGGTACTGCTTCTTTGATTACAGCAACAATAATGTCACCAATATAAGCATATCGTCGATTACTAGCTCCTATGATTCGAATACACATCAATTCGCGGGCCCCGCTATTATCGGCTACATTCAAATGGGTTTGAGGTTGAATCATATCATTTTTGATTTGTTCTTTCAGTGCAAAGGTCGAAGTCAAAACGAAATATTAGAAATATTGTTTGTCTAAAAAAAAAAGAAACCAAACCCACAATTGCAATTGTTTTTTCATTCCAAAGACTTCTTTTTCTTTGCTTTGGTTCGAATTATTATCCCGAAATAATGAATTGAGTTCGTATAGGCATTTTGGATGCTGCTATTGAAATAGCTTTTCTGGCTATATTTTCTGTGACTCCACTCATTTCATAAAGTATTCTACCCGGTTTAACAACAGCTACCCAATATTCGGGAGATCCTTTTCCCGACCCCATACGTGTTTCTGTAGGTCTTACTGTAACTGGTTTGTCTGGAAATATGCGTACCCATATTTTTCCACCACGCCGGGCATTTCGTGACATTGCCCGGCGTCCTGCCTCTATTTGTCTAGATGTGATCCAAGCGGGTTCAAGTGTCTGAAGAGCATATCTACCGAAGGAAATATGATTACCTCGATAGGATATTCCTTTCATTCTTCCTCTATGTTGTTTACGGAATCTGGTTCTTTTGGGGTTATAGTTGATGGTTTTTTTTCAATCCCATCTCTACTACAGAACCATACATGAGATTTTCACCTCATATGGCTCCTCGCGAATCAAACGATTAAAAAGAATATGCATTTATTTTTCTATTTATTTTTCTAATGAATAATAGAATATAAATATACTGAATCGTGGTGTTTTTTGAGATTTCATCGAATTTATTTGGTCTATTGGAAATTAGTATATATCTTGTTTTGATATATAACTAAACATGTATTCTATTTATATTTTATATTCTATATTATAGACAATTTTTGCTACCCATATAGAACTGTATAATAATGTTTTGTTATTTATAATATAAGGTAAGGTTATAATGAATCTTTATTTTGTTTTTCTGTTTATTATCATATCGGATTGGTCCAAATTTCTAAATTCACAATAAAATAAAAATTTTCGCGGGCGAATATTTACTCGTTCATTATCTATTTCAGACGTAGGGTTTAGCCCTATGAGACTCCTCAGAATAAATGGATTTGTCTTTGATTCGTTCGCCATCCCATCCAATGAATCATTAAGATTCCGAATCTTATGTATTCACAGGTTCCGTCGTTCCCATCGCTTCTCAATTAATGGTTAGGTCTTAATTCTACAATGAAGCTCCTAATAAAATTTTCTTTTTTTCTTGAGTCAACCTTCTCAGTTTTTATTGACTCGGGGCTCTTGATTTGTTTGTTCTATGGATATATTTATCTAATTAGAATATATTCATTTACTTATGGATTTTTTTAGTATTGCTGCTTTCTTACATTACCCTTTTCTGAAATGACTCATAGACCTTACATATTAGAATCGGATATCATTGATATTTTTTTTCTCTCTTTCTTTCATCCTTCCACTTATCCGTATATTCTTATTGCTTCACAACTCATAATCCAATTAGTTTTTCTTTTTTTTTTTGCAATATTTGACAGTTGCTATAATGATATCACCAATATATCATATTTTTCCTTATATTTTGTATATCTTGATTGGTTCTTTAGATCCACATAATGCGGAGCGATGAGTTGGTTATTAGCTCGATAGTTATTTTTTTGTTGTGAATCCTACCCACTCTAAAAAACCAACGAGTCGCACACTAAGCATAGCAATTACATCAATATCAAATGATTAATCGAATTTTGAATTTGTAATTCAACCTTAAAAAATTGCTCATTTTTTGTTTTATCACCAGCAGATAAAGATAAGGAAAAGCTTTTTATTCTTCGTTTACAAATATCCAAATTTTTATGCCTAATACCCCATAAATAGTTCGAACTGTATAGGAACAATAATCAATTTTAGCTTGAATGGTTTGTAGAGGAACCCTACCCTCTCTGATCCATTCAACACGTGCAATTTCTTTTCCGTCGATACGTCCCGCAATTTGTACTTGAATTCCTTTTGTACCCGCCTGTTCGCTTAATTCAATAGCTTTTTTCATTGCTTTACGAAATGAAACTCTATTCTTTAATTGTCTGGCTATAAATTCTGCAAGAATATTAGGGTGTCCATAAGGATTTGCAATTCTTGTAATAGCAATGTTGAGTTTTTGGTTCACACAATTAAGTTTTTTTTGTACATTTATCTGTAATTCTTCAATTCTTCGAGGCTTACCTTCTCCTTCTATTAAAAACTTTGGGAATCCCATATAGATTATGATTTGGATCAGATCAATTCTTTTTTGAATCTTTATTTGTGCAATTCCTTCAACACCAGAAGACATTCTCATATTTTTTTTTACATAATTCTTGACATAATCTCGTATTTTTTGATCTTCTTCTAAACTCTCGAAATAATTTTTTGGTTGTGCAAACCAAAGAGAATGATGACTTTGGTTTGCACCAAGTCTGAAACCGAGCGGATTTATTTTTTGTCCCATAACCCTCCACTACTATACATAAAATACATAAAATGACACGTCCTATCTGGGTATACTTTACGGTTTTTTTTAAGCATAAAATAGCATAACATAATATGGCTTGCGTCTTTCATACTCTATCCTAATCTATAATATTTATAGATATATCTTTCAATCCAATAGTTATATGACAATTTATCCGAAAAATTCTTCTTCGAGCTCGAAGTTTGTTTTTTTTCAGTTTTTTGTAGTAGTACCTTTAATTGACCTTCTGTTTTACTTTTCCTAATAAGTCAATTTGCTTCATTGAAACCCATATTGTGACTAGTATTTGCTGCTGCAGAATAAACCTATTTTAAAATAAGATACTCGATAAGACATGAGTTTTATTATCAAAAGTATTTCCTCGTCGGAACGTCCACGAATTTCGTCAATTACTGCTTTGTGCTGTGAGCGGACATCCATATGTGCTGACTTAAAGCCTGTATATTGGTTCTTCTTTTTTCTCATATTTTTTTTATCATAGTGGGTTTTCGATTTTCACTAATACTAATAAACGATTTCCATTTTTATTAATTTTATTAATAATATTATATTTATTATATATTTAATATATTTATTATTATTAATATATTTATTATAATAATATTATATTTATTAAAATTTTTAATAAATTATGAATGGACTTTTTGTTAGTAATTTATTAATTACTAAATTAACGACGAGATCTATTATCATTTTTGGCGTGTCCCCGAAAGTTTAGAGTAGGTGAAAATTCTCCCAATTTATGTCCTACCATACGATCTGTTATATAAATCGGTAAATGTTCTTTTCCATTATGGATAGCAATCGTATGTCCAATCATTGTGGGTATAATGGTAGATGCTCGGGACCAAGTTAGTATTATTTCTTTTTCCGCCTTTGTGTTAAGTTTATTTATTTTTCTTAAAAAATGATTCGCTACAAAAGGATTTTTTTTTAGTGAACGTGTCACAGTTAATTACTCCTATTTTTTTTTGTAAAGACGAAGAAACAAATTCGATTTTCTCTACTCTACTATTTACTACGGCGACGAAGAATCCAATTCTCACTATATTTATTCCTTTTTCTACTTCTTCTTCCAAGTGCAGGATAACCCCAAGGAGTTGCGGGTTTTTTTCTACCAATTGGGGCCCTCCCTTCACCACCCCCATGGGGATGGTCTACAGGGTTCATAACCACTCCTCTTACTACAGGACGCTTACCTAGCCAACATTTCGATCCGGCTTTACCCAAACTTTTCTGGTTTACCCCAACATTCCCCACTTGTCCGACTGTTGCTGAGCAGTTTTTGGATATCAAACGGACCTCCCCAGAAGGTAATTTTAATGTGGCCGATTTCCCCTCTTTTGCAATCAGTTTCGCTACAGCACCTGCTGCTCTAGCTAATTGCCCACCCTTTCCGAGTGTGATTTCTATGTTATGTATGGCCGTGCCTAAGGGCATATCGGTTGAAGTAGATTCTTCTTTTTGATCAATCAAAACCCCTTCCCAAACTGTACAAGCTTCTTCCAAAGCATACGGCTTTCTGGATGTAGATGATGATATTATCTATACAGATGGATCTTATATATATCGTAGAATTCTTATATATATCGTACAATGAAGTACCGCATGAGTGGATATATAGGAATCGAAATCTGCCGAATCACTCATGTTATGATCTTCTACATCCTAGGTCTTCCCGTTCCTTCATCTGGCTTATGTTCTTCATGTAGCATTCAGACCGAATGACTCTATGAAATTACGTCGATACTTCCACATATTACGGGTAACGTAGGAGACATCTCTATTTTCCCCCCCGGGAATCCTTAGAATTACCACTGCTTAGCTTTCAATTCGCCTCTGACCATCAAATGAAATGTGAATAACCCGCCCTCCCCTCTTTGAAACAAGGGGCGCTTCTGGTTGTTCTGTCGGTGCTTGAAACAATTTTGTCTTCTCCATATTACTCTATCTCTAGAGTCAATAATTTTATATGAGGAACTACTGAACTCAATCACTTGCTGCCGTTACTCTTCAGTTTTCTGTTGAGGTCTATCCTGTAGAGGTACTAAAATTGGATCAGTGATCGATTTCTAGGTTTCGCCGTAAACCTAATTGGTTACTTCCAATTACGTAAATCAATAGTTCAAACCGCACTCAAAGGTAGGGCATTTCCCATTTTTATAGGAACTTCTGTACCAGAAACAATGGTATCTCCAATTATAGCCCCTCTGGGATGTAAAATATATCTTTTCTCACCATCCCCATAGTGTATGAGACAAATGTATGCATTTCGATTAGGGTCGTATTCTATGGTTACGATTCTACCATATATGTCTTTTTCATTCCGTCGAAAATCGATTTTACGGTATAGACGCTTATGACCTCCCCCTCTATGCCCTGCGGTAATGATTCCTCTGGCATTACGACCTTTACCACAACGATGCTGTCCATAGATCAAATTTTTTCGTGGATTGGATTTCACTTGACTGTCTACGGCTCCGTTGCGTGTGCTCGGGGTAGAAGTTTTGTATAAATGTATCGCCATGCTATTAAGTATTTTGATTTAAGTTCTTTTCTTTCTAAGAGGTGGAATAGAATAACCCGGTTGAAGCGTAATGATCATACGTCTGTAATGCATTGTATGTCCCATAATAGGTCCCATTCTTCTACCCTTTCCCGGGAGTCGATGACTATTCATAGCTATTACCTTGACACCAAAGAAGAGTTCGACCCAATGCTTTATTTCTGTCCTAGTTGATCCTGATTCGACATTAAAAGTATATTGATTTTTCCCCAATAACCGAATACTTTTGTCTGTAAATACTGCATATTTGATTCCATCCATAAATCGATTTTCTTCCCTATGAGTTCTAGTCTCAATAAGAATGCTAGTTCTTACTGTTCATATGTTATGATATGAATATACCACACCAATAAATTTCTTAATATGATATGAATATACCACACCAATAAATTTCTTAATATGATATGAATATACCACACCAATAAATTCGTTATGTATGGATGATGAGATTCCATTGATACAGAGCCAATTCCAATAGACTTATTGGGACTTATTGGAGGGTCCCATTGGCGTGCATCCAGTAGGAATTGAACCTACGAATTCGCCAATTATGAGTTGGGCGCTTTAACCATTCAGCCATGGATGCTTAGCGGGGATCCTCGGACATGGTGAATAACCAAATTCCAATTGAAATGAAATCTTTAGGATAAATCAATGCAATTTAAATTTAGGAGGGCTCAATGAGAGGACATCCATTCAAATCCTGTATTTTCGAATTGAGAGAGATATTGAGAGAGATCAAGAATTCTCACTCTTTCTTAGATTCATGGACCCAATTCAATTCAGTGGGATCTTTCATTCACATTTTTTTCCATCAAGAGCGTTTTATAAAACTCTTGGACTCCCGAAATTGGAGTATCCCACTTTCACGCAATTCACAGGGTTCAACAAGCAATCGATATTTCACGATCAAGGGTGTAGTACTCTTTGCAGTAGCGGTCCTTATATATCGTATTAACAATCGAAAGATGGTCGAACGAAAAAATCTCTATTTGACAGGGCTTCTTCCTATACCTATGAATTCCATTGGACCCAGAAATGATACATTGGAAAAATCTTTTGGGTCTTCCAATATCAATAGGTTGATTGTTTCGCTCCTGTATCTTCCAAAAGGAAAAAAGATCCCTGAGAGCTCTTTCCTGGATCCGAAAGAGAGTACTTGGGTTCTCCCAATAACTAAAAAGTGTATCATGCCTGAATCTAACTGGGGTTCGCGGTGGTGGAGGAACTGGATCGGAAAAAAGAGGGATTCTAGTTGTAAGATATCTAATGAAACCGTCGCTGGAATTGAGATCTCATTCAAAGAGAAAGATATCAAATATCTGGAGTTTCTTTTTGTATATTATATGGATGATCCGATCCGCAAGGACCATGATTGGGAATTGTTTGATCGTCTTTCTCCGAGGAAGAGGCGAAACAGAATCAACTTGAATTCGGGACAGCTATTCGAAATCTTAGTGAAAGACTGGATTTATTATCTCATGTTTGCTTTTCGTGAAAAAATACCTGTGGAAGTGGAGGGTTTCTTCAAACAACAAGGAGCTGGGTCAACTATTCAATCAAATGATATTGAGCATGTTTCCCATCTCTTCTTGAGAAACAAGCGGGCTATTTCTTTGCAAAATTGTGCTCAATTTCATATGTGGCAATTCCGCCAAGATCTCTTCGTTAGTTGGGGTTGGGGGAAGAATCCGCACGAATCGGATTTTTTGAGGAACATATCGAGAGAGAATTGGATTTGGTTAGACAATGTGTGGTTGGTAAACAAGGATCGGTTTTTTAGCAAGGTACGGAATGTATCGTCAAATATTCAATATGATTCCACAAGATCTAGTTTCATTCAAGTAACGGATTCTAGCCAATTGAAAGGATCTTCTGATCAATCCAGAGATCATTTCGATTCCATTAGTAATGAGGATTCGGAATATCACACATTGATCAATCAAAGAGAGATTCAACAACTAAAAGAAAGATCGATTCTTTGTTGGGATCCTTCCTTTCTTCAAACCGAACGAACAGAGATAGAATCAGAGCGATTCCCTAAATGCCTTTCTGGATATTCCTCAATGTCCCGGCTATTCACGGAATGTGAGAAGCAGATGAATAATCAGCTGCTTCCGGAAGAAATCGAAGAATTTCTTGGGAATCCTACAAGATCCATTCGTTCTTTTTTCTCTGACAGATGGTCAGAACTTCATCTGGGTTCGAATCCTACTGAGAGGTCCACTAGAGATCAGAAATTGTTGAAGAAAGAACAAGATGTTTCTTTTGTTCTTTCCAGGCGATCGGAAAATAAAGAAATAGTTAATATATTCAAGATAATTATGTATTTACAAAATACCATATCAATTCATCCTATTTCATCAGATCCGGGATGTGATATGGTTCCGAAGGATGAACTGGACAGTTCCAATAAGATTTCATTCTTGAACAAAAATCCATTTTTTGATTTATTTCATCTATTCCATGACCGGAACAGGGGGGGATACACGTTACACCACGATTTTGAATCAGAAGAGAGATTTCAAGAAATGGCGGATCTATTCACTCTATCAATAACCGAGCCGGATCTGGTGTATCATAAGGGATTTGCCTTTTCTATTGATTCCTCCGGATTGGATCAAAAACAATTATTGAATGAGGTATTCAACTCCAGGGATGAATCGAAAAAGAAATCTTTATTGGTTCTACCTCCTATTTTTTATGAAGAGAATGAATCTTTTTATCGAAGGATCAGAAAAAAACGGGTCCGGACCTCTTGCGGGAATGATTTGGAAGATCCAAAACCAAAAATAGTGGTATTTGCTAGCAACAATATAATGGAGGCAGTCAATCAATATAGATTGATCCGAAATCTGATTCAAATCCAATATAGCACCTATGGGTACATAAGAAATGTATTGACTCGATTCTTTTTAATGAATAGATCCGATCACAACTTCGAATATGGAATTCAAAGGTATCAAATAGGAAATGATACTCTGAATCATAGAACTATAATGAAATATACGATCAACCAACATTTATCAAATTTGAAAAAGAGTCAGAAGAAATGGTTCGATCCTCTTATTTTGATTTCTCGAACCGAGAGATCCATGAATCGGGATCCTAATGCATATAGATACAAATGGTCCAATGGGAGCAAGAATTTCCAGGAACATTTGGAACATTTCATTTCTGAGCAGAATAGCCGTTTTCAAGTAGTGTTCGATCGATTACGTATTAATCAATATTCGATTGATTGGTCTGAGGTTATCGACAAAAAAGATTTGTCTAAGTCACTTTGTTTCTTTTTGTCCAAGTTTCTTCTCTTTTTGTCTAACTCACTTCCTTTTTTCTTTGTGAGTTTCGGGAGTATCCCCATTCATAGGTCCGAGATCCACATCTATGAATTGAAAGGTCCGAATGATCAACTCTGCAATCAGTTGTTAGAATCAATAGGTCTTCAAATCGTTCATTTGAAAAAATGGAAACCCTTCTTATTGGATGACCATGATACTTCCCAAAAATCGAAATTCTTGATCAATGGAGGAACAATATCACCATTTTTGTTCAATAAGATACCAAAGTGGATGATTGACTCATTCCATATTAGAAAGAATCGCAGGAAATCTTTTGATAACACGGATTCCTATTTCTCAATGATATCTCACGATCAAGACAATTGGCTGAATCCCGTGAAACCATTTCATAGAAGTTCATTGATATCCTCTTTTTATAAAGCAAATCGACTTCGATTCTTGAATAATCGACATCACTTCTGCTTCTATTGTAACAAAAGATTCCCCTTTTATGCGGAAAAGGCCCGTATCCATAATTATGATTTTACGTATGAACAATTCCTCAATATCTTGTTCATTCGCAACAAAATATTTTCTTTGTGCGGCGGTAAAAAAAAACATGCTTTTTTGGAGAGAGATACTATTTCGCCAATCGAGTCACAGGTATCTAACATATTCATACCTAACGATTTTCCGCAAAGTGGTGACGAAAGGTATAACTTCTACAAATCTTTCCATTTTCCAATTCGATCCGATCCATTCGTTCGTAGAGCTATTTACTCGATCGCAGACATTTCTGGAACACCTCTAACAGAGGGACAAATATTCCATTTTGAAAGAACTTATTGTCAACCTCTTTCAGATATGAATCTATCTGATTCAGAAGAGAAGAACTTGCATCAGTATCTCAATTTCAACTCAAACATGGGTTTGATTCACACTCCATGTTCTGAGAAATATTTACCATCCGAAAAGAGGAAAAAACGGAGTCTTTGTCTAAAAAAATGCCTTGAGAAAGGGCAGATGTATAGAACCTTTCAACGAGATAGTGCTTTTTCAACTCTCTCAAAATGGAATCTATTCCAAACATATATACCATGGTTCCTTACTTCGACAGGGTACAAATATCTAAATTTGATATTTTTAGATACCTTTTCAGACTTATTGCCGATACTAAGTAGCAGCCAAAAATTTGTATCCATTTTTCATGATATTATGCATGGATCAGATATATCATGGCGAATTCTTCAGAAAAAATTGTGTCTTCCACAATGGAATCTGATAAGTGAGATTTCGAGTAAGTGTTTACATAATCTTCTTCTGTCCGAAGAAATTATTCATCGAAATAATGAGTCACCATTGATATCGACACATCTGAGATCGCTAAATGTTCGGGAGTTCCTCTATTTAATCCTTTTCCTTCTTCTTGTTGCTGGATATCTCATTCGTACACATCTTCTCTTTGTTTCTCGAGCCTATAGTGAGTTACAGACAGAGTTCGAAAAGGTCAAATCTTTGATGATTCCATCATACATGATTGAGTTGCGAAAACTTCTGGATAGGTATCCTACATCTGAACTGAATTCTTTCTGGTTAAAGAATCTCTTTCTAGTTGCTCTGGAACAATTAGGAGATTCTCTAGAAGAAATATGGGGTTCTGCTTCTGGCGGCAACATGCTATGGGGTGGTGGTCCCGCTTATGGGGTCAAATCAATACGTTCTAAGAAAAAATATTGGAATCTCATCGATTTCATAAGTATCATACCAAATCCCATCAATCGAATCGCTTTTTCGAGAAATACGAGACATCTAAGTCATACAAGTAAAGCGATCTATTCCTTGATAAGAACAAGAAAAAACGTGAATGGTGATTGGATTGATGATCAAAATGGTGATTGGATTGATGATCAAATAGAATCCTGGGTCTCGAACAGTGATTGGATTGATGATAAAGAAAGAGAATTCTTGGTTCAGTTCTCTACCTTAACGACAGAAAAAAGGATTGATCAAATTCTATTGAGTCTGACTCATAGTGATCATTTATCAAAGAATGACTCTGGTTATCAAATGATTGAACAACCGGGAGCAATTTACTTACGATACTTAGTTGACATTCATAAAAAGGATCTAATGAATTATGAGTTCAATACATCCTGTTTAGCAGAAAGACGGATATTCCTTGCTCATTATCAGACAATCACTTATTCACAAACCCCGTGTGGGGCTAATAGTTTTCATTTCCCATCTCATGGAAAACCCTTTTCGCTCCGCTTAGCCCTATCCCCTCCTAGGGGTATTTTAGTGATAGGTTCTATAGGAACTGGACGATCCTATTTGGTCAAACACCTAGCGACAAACTCCTATGTTCCTTTCATTACAGTATTTCTGAACAAGTTCATGGATAACAAGCCTAAGGATTTTCTTATTGATGATAGTGACGATAGTGAGGATGAGGATTTTTATGATAGTGACGCTAGTGAGGATGAAGATGAGGATATTGATGATAGTGACGATATCGACCGTGACCTTGATATTGAGACGGAGCTGGAGTTTCTAACTATAACTATTATGGAAACTATGATGGATGCGCTAACTATGGATATGCTGCCGGAAATAGACCGATTTTATATCACCCTTCAATTCGAATTAGCAAAAGCAATGTCTCCTTGTATAATATGGATTCCAAACATTCATGATCTGGATATGAATGAGTCGAATTACTTATCCCTCGGTTTATTAGTGAACTATCTCTCCAGGGATTGTGAAAGATGTTCCACTAGAAATATTCTTGTTATTGCTTCGACTCATATTCCCAAAAAAGTAGATCCCGCTCTAATAGCTCCGAATAAATTAAATACATGCATTAAGATACGAAGGCTTCTTATTCCACAACAACGAAAGCACTTTTTCACTCTTTCATATACTAGGGGATTTCACTTGGAAAAGAAAATGTTCCATCCTAATGTATTCGGGTCCATAACTATGGGTTCCAATGTACGAGATCTTGTAGCACTTACCAATGAGGCCCTATCGATTAGTATTATACAAAAGAAATCCATTATAGACACTAATATAATTCGATCTGCTCTTCATAGACAAACTTGGGATTTGCGATCCAAGGTAAGATCGGTTCAGGATCATGGGATCCTTTTCTATCAGACAGGAAGGGCTGTTTCACAAAATGTACTTCTAAGGAATTGCTCCATAGATCCTATATCTATCTATATGAAGAAGAAATCATGTAACGAAGGGGATTCTTATTTGTACAAATGGTACTTCGAACTTGGAACGAGCATGAAGAAATTAACGATACTTCTTTATCTTTTGAGTTGTTCTGCCGGATCGGTCGCTCAAGACCTTTGGTCTCTACCCGGACCTGATGAAAAAAATGGGATCACTTCTTATGGACTCGTTGAGAATGATTCTGATCTAGTTCATGGCCTATTAGAAGTAGAAGGCGCTCTGGTGGGATCCTCACGGACAGAAAAAGATTGCAGTCAGTTTGATAATGATCGAGTGACATTGCTTCTTCGGCCCGAACCAAGGAATCCCTTAAATAGGATTCAAAATGGATCTTGTTCTATCGTTGATCAGAGATTTCTCTATAAAGAATACGAATCGGAGTTTGAAGAAGGGGAAGGAGTCCTCGACCCGCAACAGATAGAGGAGGATTTATTCAATCACATAGTTTGGGCTCCTAGAATATGGCGCCCTTGGGACTTTTTATTTGATTGTATCGAAAGTCCCAATGAATTGGGATTTCCCTATTGGGCCAGGTCATTTCGGGGCAAGCAGATCATTTATGATGAAGAGGATGAGCTTCAAGAGAATGATTCGGAGTTCTTGTATGATGAAGAGGATGAGCTTCAAGAGAATGATTCGGAGTTCTTGCAGAGTGGAACCATGCAGTACCAGACACGAGATAGATCTTCCAAAGAACAAGGCTTTTTTCGAATAAGCCAATTCATTTGGGACCCTGCGGATCCACTCTTTTTCCTATTCAAAGATCAGCCTTTTGTGTTTTCACATCGAGAATTCTTTGCAGATGAAGAGATGTCAAGGGAGCTTCTTACTTCCCAAACAGATATTCCTACATCTATGTATAAACGCTGGTTTATCAAGAATACGCAAGAAAAGCATTTCGAATTGTTGATTCATCGCCAGAGATGGCTTAGAACCAACAGTTCATTATCTAATGAATTTTTCCGTTCTAATACTCTATCCGAGAGTTATCAGTATTTATCAAACCTGTTCCTATCTAACGGAACGCTATTGGATCAAATGACAAAGACATTGTTGAGAAAAAGATGGCTTTTCGCGGATGAAATGAAAATTGGATTCATGTAACAAGAGAAAGGTTTCCCATTCCTTAGCCGGAAAGATATGTGGCCATGAAATAGGGATTAAGTGAAACAGAATTGACTGGGTGGTAGAGTCGTGGAAACACCCGTTTCTTCCATATTTTGGACCTTAGCTCCATGGAACAATATACTACTGCGGAAACATGGAAGAATTGAAATCTTAGATCAAAACATTATGTATGGATGGTATGAACTGCCTAAACAAGAATTCTTGAAGAGCGAACAACCAGAGCTATTACTCACTACATCAAAAACTTTCCATTAATGAAAGATGTAAATCCATTGGAAAATCACGTATGCCGGATGAAATGGTTGTTGCTATCTGCTCCAATAACGAATCATTGGTTTAATTGAATAACTAACGGAATAACTAAATAAAATAGATAAACCTTTCTTTCTCTTCGTCTCAGGTCGATGGATCTTCTCAATTGAAAGATCCCCTAATATGGATAATACACATTCCAGTTGACCGAGCCTAATTCTAATTGTTTTGTTCCGAAGCAAAGATATCCACGGGGCGGTTCGTCCTATTCAGATATTCACGACCAAGAAGTACTGAATTCTCTTTCGGATAGGCCCTGAAAGGAGAAGGAAGGCGGGGAATGCCAACAGGCGTCTATTATTGAATTCACCCGACCCGAGAGTACAGTACCCATTTTGGGAACGTCCGGTGCCAAAGTCATTGAATGGGTAAGTCGCCAATCCCTAAAACGGACTATGGAATGTACTTTATCCGCTGGGTTACGGGTGGGTATTTTACCAGAGGTTTCTATTGTATCAATCTACCCCTGTGTGATTCCTGTTGAAGCATATACTCGGGGGGGTGGGTGCAGGGCGGACGCTTTCAAAACGGACTCCCCATTCATTAGATAGAGAAGATCACCAAGATTTCGTGATCCGCTGCCGAACTTATTCCAATTCAATAAGAGATCTCAATATTATGCCTTGAAGAGGACTCGAACCTCCACGCTCTTTAGCACGAGATTTTGAGTCTCGCGTGTCTACCATTTCACCACCAAGGCATCTTGAAAGTGAATCGTATTCCATGAATATGATATCTATCTAGTGTGATGTATGGAATATATGACAAAGGTGGAGTGTTAGCGTATTTTTATTGATCGGTCATGTCATATAGGCCCGAGTCGGACATCCAATTGGTTCGATTTGAATTATCCGGAGGATACCTTATATATATTCTATCAAAAAGATGGACAATCAAACCTATTTCTCGATTCAATAAAAGCCCAAAGAGGTGAATAGGGTCCCAAATAACGAGAGATATGTAAAAAGCAGGTCCGATTACGCCTATTCCTAATCCTAAATGGAATGGAACGACGCAGAGATCTATATGTAAACATAGTATCTATTTAGATACGCTCGAATGGCCCCTTCTCATAATGAGAATGTATAGAACCCTATTCCGGTCTGGTCCGGTATGGAATGAACTTATAATCATGGAATCGACTCGATCATCAGATTATAGATTATAAGTTCATAACCCTAGCCCATTCCCATTTTGGGCGGAACAGATCTACTAATTCTTTGATTCCAGTTAGTATAGTAAGAGGGATCTTGAACTAAGAAATAGATTCTAGAAGCTAACTAAAAAAGGGTATCCTGAGCAATTTCAATAATCGGGTTCATTGATATTCCTGGTATAGTAGATGCTATCACACATACAATCATACTCAATTCGATGGAATTGTTTGATCTTAAGGGGGACCTTCTATAATTTCGCACGTGAGGAGTTATTTCTTGGTTTCGTCCAGTCATTAATAACTTGATTATTTTTAGATAATAGTAGATAGAAACAACGCTCGTAAGGAGTCCTATTGAAACCAAGAAATATAGGCCTGCCTGCCATCCACACCAGAATAAATGAAGTTTTCCGAAAAAACCTGCTAGTGGAGGAAGACCTCCTAAGGAGAAGAGACATAGGGCTAAAGAGAGAGCCAAAAAAGGATCTTTCGTGTATAATCCTGCATAATCTCGAATGTTATCAGTTCCGGTACGTAGACCAAATGATACAATGCAAGCAAAAGTTCCTAGATTCATGGAGATATAGAACAGCATATAAGTTATCATGCTTGCATATCCACCATTTGAGTCTCCAACAATTATTCCAATAATTACATATCCGATTTGACCTATGGACGAATACGCAAGCATACGTTTCATGCTTGTTTGAGTAATAGCAATGAGATTCCCCAATATCATGCTAAGAATAGCTAGGATTTCCAGAAGAAGATGCCATTCGTTTGATGAGAAATAAAAAGGAATATCGAAAATTCGAGTGGCTGAAGCTGAAGCAGCGACTTTCGAAGTAACAGAAAGAAAAGCAACGACTGGAGTGGGAGAGTCAGAGTCGAAAAGAGGATTCCTCACTTCTTTCTCTCATTCAAAACCGTGCATGAGACTTTCATCTCGCACGGCTCCTAAGTGATAAAAGAAAGAAGATGAGTTCTTCTTTCTTTTTTGATTACCTTCCTCGCGTATGTATAAGACCGAATCCATTCGATTTTTAAAAAGGATTACTAATCCTTAACTTTTCGAGGAATCCTTCATCAGTGGTTGTGAATGACCGATTTTTCTCAATCTTTATGACTTGCTCCTACGGAACCGAGGTCGAAAAGATTGAGAAATAGAACCATCTGATTTGATTCGTTCTCAATAGCCATGAGATGATCATCTTAGGGTGATCCTTTTGTCGACGGATGCTCCTATTACACTCGTAGTCTCTGAAGGATGAGAACCAACTATGTAGCATCTACATCGAGAATTCAAGTATTGTATACGTCATTAGTCCGATCCTTTGTAGGAACTACCCGTAATAACGAACTTGCAAAATGAATCTGTTTATCATAAAGGGATTCGTTGTTCCTGACCCTGCTTCACCTTAATTGTTATTTGAACAAGTAAAGTTATGTCTTGGTCCGAGTGGGGATAGCATTTCTCTTCTGCATGTCCATGGAGTTTTGAAAAATCCAAACATCTCAGAAATAGATAGAGAGATAGGAATTTATCGAACGAACCGCACTCCTTCGTATACGTCAGGAGTCCATTGATGAGAAGGGGCTGGGGAAAGCTTGAACCCAATTCCTACAGTGATGAATATAAGCGCAATTGAAATTCCTGGGGAGTTATACATTTGTGTATTGATAAGACCATTCACTATTTCTTGAAGCTCGATCTCTCCCCCGGATGAACCATATAGCCAAGAGAAACCATGAACCAGAATAGAAGAGCTTGCCCCACCCATGAGTAAATATTTCGTAGTAGCCTCATTAGACCGTACATCTTTCTTGGTATATCCAGATAATAGATAGGAGCATAAACTGAAACATTCTGGAGCTACAAAGATAGTTATTAAATCGTTAGCACCGCATAAAAACATTCCTCCTAGAGTAGCTGTTAATACGAATAACAGAAATTCTGTTATAGCCATTTCTGTACATTCAATGTACTCTACGGATAGAGGAATACATAGAGTTGAACATAGTAAAATAAGAAATTGAAAGATTTCGTTGAAATTGTTCGTTTGGAAATTTCCTGAAAAGCTAATCATAGGTTCTTCTCTCCATCGGAACAATAGGGCCGTTATGCTCATTACTAAACTTGTTGAAGAGATAAAATATAACCAAGGTATATCTTTTTGATCAGAGGTTGAATCGATCATCAGAAGAAGAATTAGGCCAAAAATTAGGATACATTCTGGGAAAATAAAACTTCCATCGAAGAGAAGCAAATGAAAGGCTTTCATAAAAATTCTCGTAGAATCGAGAATGAAGTTTTCATTCTGTACATGCCAGATCATGAATTAGTAACCGCATCCAATCTCCAAAAAAATCCCAATTGTTTCGAATTTTCTCTTTTTGGAATGGAATATTTACAGAATCCCCATGAATAGGACCAAACCTTATTCCATGGTATTTACATAAGATTCCTCTTTCTTATTCTTAAGCAAGTCCCCGAGAGGGCTTAGTTGATCCATGATTTATGTTTCGTCTTTCGTTTGTTTCGAGAGATATATCGATCAATTCCGATTCTTTTTCTATTGATTCTTTTCCGATCGAGATGTATGGGATCCATGGGTCTATGTGTCTATATAGATCCTGTTCATGGATTAACGAAAATGTGCAAAAGCTCTATTTGCCTCTGCCATTCTATGAGTCTCTTCTTTTTTGCGTATGGCATCGCCACCCCCTTTGGCAGCATCCACTAATTCGGAACTTAATTTGAAAGCCATATTTCGACCCGTACGTTTTCGGGATGCCCCTAATAACCAACGAATGGCAAGTGCTTTTCCTTGTGTGGATCCTATTTCAATGGGAACTTGATGAGTCGATCCGCCTACACGTCTTGCTTTTACTGCTATATCGGGAGTTACTCCACGTATTGCTTGACGTAAAACAGATAGTGGATTTGTTTCTGTCTTTTGTTGAATCTTTTTCATGGCTCGATAGAAAATTTGATAAGCCAATGATTTTTTTCCGTGTTTCAGAATACGGTTAACCAACATGTTAACTAATCGATTACGATAAATTGGATCGGATTTTGCGGTTTTTTCTTCTGCAGTACCTCGACGTGACATGAGCGTGAAAGGGGTTCAAGAATCCGTTTTCTTTTTATTTTTTATTTTATAAGGGCTAACATCATTTATTTTGGCTTTTTGACCCCATATTGTAGGGTGGATCTCGAAAGATATGAAAGATCTCCCTCCAAGCCGTACATACGACTTTCATCGAATACGGCTTTCCACAGAATTCTATATGTATCTATGAGATCGAGTATGGAATTCTGTTTACTCACTTGAAATTGAGTATCCGTTTCCCTCCTTTTCCTGCTAGGATTGGAAATCCTGTATTTTCCATATCCATACGATTGAGTCCTTGGGTTTCCGAAATAGTGTAAAAAGAAGTGCTTCGAATCATTGCTATTTGACTCGGACCTGTTCTAAAAAAGTCGAGGCATTTCGAATTGTTTGTTGACACGGACAAAGTCAAGGAAAACCTCTGAAATTATTTCAATATTGGACCTTGGACATATCATAGTTCCGAATCGAATCTCTTTAGAAAGAAGATCTTTTGTCTCATGGTAGCCTGCTCCAGTTCCCTTACGAAACTTTCGTTATTGGGTTAGCCATACAACTTCACATGTTTCTAGCGATTCACATGGCATCATCAAATGATACAAGTCTTGGATAAGAATCTACAACGCACTAGAACGCCCTTGTTGACGATCCTTTACTCCGACAGCATCTAGGGTTCCTCGAACAATGTGATATCTCACACCGGGTAAATCCTTAACCCTTCCCCCTCTTACTAAGACTACAGAATGTTCTTGTAAATTATGGCCAATACCAGGTATATAAGCAGTGATTTCAAATCCAGAGGTTAAGCGTACTCTGGCAACTTTACGTAAGGCAGAGTTTGGTTTTTTGGGGGTGATAGTGGAAAAGTTGACAGATAAGTCACCCTTAACTGCCACTCTACAGAACCGTACATGAGATTTTCACCTCATACGGCTCCTCGTTCAATTCTTTCGAAGTCATTGGATCCTTTTCCTCGTTCGAGAATCTCCCCCCTTTTTATTCTTTTTTTATTTTTTGATTTCTTTTTATTCCCTTCCATCATTCCTTAAGTCCCACAGGTTTGATCCTGTAGAATCTGACCCATTTTCTCATTGAGCGAAAGGTACGAAATAAATCAGATTGATTTTTCGATCAAAAGTACTATGTGAAATCTTCGGTTTTTTCCTCTTTCTCTATCCCTATCCCGTAGGTATAGCGTTTGAATCAATAGAGAACCCTTTCTTCTGTATCTGTATGAATCGATATTATTACATTCCAATTCCTTCCCGATACCTCCCAAGGAAAATCCCGAATTGGATCCCAAATTGACGGGTTAGTGTGAGCTTATCCATGCGGTTATGCACTCTTCGAATAGGAATCTATTTTCTGAAAGATCCCGGCTTTCGTGCTTTGGTGGGTCTTCGAGATCCTTTCGATGACCTATGTTGTGTGGATATCTTTGTGTTGAAGGGATATCTATATGATCCGATCGATTGCGTAAAGCCCGCGATAGCAACGGAACCGGGGAGAGTATACAGAAAAGACAGTTCTATTTCTATTACTATGAAATTCATAAATGAAGTAGTTAATGGTGGGGTTACCATTATCCTTTTTGTGGTGACGAATCTTGTATGTGTTCCTAAGAAAAGGAATTTGTCCATTTTTCGGGGTCTCGAAGGGGCGTGGAAACACATAAGAACTCTTGAATTGAAATGGAAAAATAGATGTAACTCCGGTTACTTCGGAAATGGTAAGATCTTTGGCGCAAGAAGAGGGGTTGATCCATATCATCTTGACTTGGTTCTGATTTCTCTATTTTTTTAAGAATACCGAGTCGGGTTCTTCTCCTACCCGTATCGAATAGAACATGCTGAGCCAAATCTTCTTCATGTGAAACCTGCTTTATTTAGATCGGGAAAATCGTACAGTTTTATGAAACCATGTGCTATGGCTCGAATCCGTAGTCAATCCTATTTCCGATAGGAGCAGTTGACAATTGAATCCAATTTTTCCCATTATTTTTCGTATCCGTAATAGTGTGAAAAGAAAAGAAGGCCCGACTCCAAGTTGTTCAAGAATAGTGGCGTTGAGTTTCTCGACCCTTTGCCTTAGGATTAGTCAGTTATATTTCTCGATGGGGGCAAGGGAAGGGATATAACTCAGCGGTAGAGTGTCACCTTGACGTGGTGGAAGTCATCAGTTCGAGCCTGATTATCCCTAAACCCAATGTGAGTTTTTCTATTTTGACTTGCTCCCCTGCCGTGATCGAATGAGAATGGATAAGAGGCTTGTGGGATTGACGCGAGGGGGTAGGGAGGGCTATATTTCTGGGATCGAACTCCAGGCGAATATGAAGCGCATGGATACAAGTTATGCCTTGGAATGAAAGAGAATTCCGAATCAGCTTTGTCTACGAACAAGGAAGCTATAAGTAATGCAACTATGAATCTCATGGAGAGTTCGATCCTGGCTCAGGATGAACGCTGGCGGCATGCTTAACACATGCAAGTCGGACGGGAAGTGGTGTTTCCAGTGGCGGACGGGTGAGTAACGCGTAAGAACCTGCCCTTGGGAGGGGAACAACAGCTGGAAACGGCTGCTAATACCCCGTAAGGCTGAGGAGCAAAAGGAGGAATCCGCCCGAGGAGGGGCTCGCGTCTGATTAGCTAGTTGGTGAGGCAATAGCTTACCAAGGCGATGATCAGTAGCTGGTCCGAGAGGATGATCAGCCACACTGGGACTGAGACACGGCCCAGACTCCTACGGGAGGCAGCAGTGGGGAATTTTCCGCAATGGGCGAAAGCCTGACGGAGCAATGCCGCGTGGAGGTAGAAGGCCTACGGGTCGTGAACTTCTTTTCCCGGAGAAGAAGCAATGACGGTATCTGGGGAATAAGCATCGGCTAACTCTGTGCCAGCAGCCGCGGTAAGACAGAGGATGCAAGCGTTATCCGGAATGATTGGGCGTAAAGCGTCTGTAGGTGGCTTTTTAAGTCCGCCGTCAAATCCCAGGGCTCAACCCTGGACAGGCGGTGGAAACTACCAAGCTGGAGTACGGTAGGGGCAGAGGGAATTTCCGGTGGAGCGGTGAAATGCGTAGAGATCGGAAAGAACACCAACGGCGAAAGCACTCTGCTGGGCCGACACTGACACTGAGAGACGAAAGCTAGGGGAGCGAATGGGATTAGATACCCCAGTAGTCCTAGCCGTAAACGATGGATACTAGGCGCTGTGCGTATCGACCCGTGCAGTGCTGTAGCTAACGCGTTAAGTATCCCGCCTGGGGAGTACGTTCGCAAGAATGAAACTCAAAGGAATTGACGGGGGCCCGCACAAGCGGTGGAGCATGTGGTTTAATTCGATGCAAAGCGAAGAACCTTACCAGGGCTTGACATGCCGCGAATCCTCTTGAAAGAGAGGGGTGCCTTCGGGAACGCGGACACAGGTGGTGCATGGCTGTCGTCAGCTCGTGCCGTAAGGTGTTGGGTTAAGTCCCGCAACGAGCGCAACCCTCGTGTTTAGTTGCCAACGTTGAGTTTGGAACCCTGAGCAGACTGCCGGTGATAAGCCGGAGGAAGGTGAGGATGACGTCAAGTCATCATGCCCCTTATGCCCTGGGCGACACACGTGCTACAATGGCCGGGACAAAGGATCGTGATCCCGCGAGGGTGAGCTAACTCCAAAAACCCGTCCTCAGTTCGGATTGTAGGCTGCAACTCGCCTACATGAAGCCGGAATCGCTAGTAATCGCCGGTCAGCCATACGGCGGTGAATTCGTTCCCGGGCCTTGTACACACCGCCCGTCACACTATGGGAGCTGGCCATGCCCGAAGTCGTTACCTTAACCGCAAGGAGGGGGATGCCGAAGGCAGGGCTAGTGACTGGAGTGAAGTCGTAACAAGGTAGCCGTACTGGAAGGTGCGGCTGGATCACCTCCTTTTCAGGGAGAGCTAATGCTTGTTGGGTATTTTGGTTTGACACTGCTTCACACCCCAAAAGAAGCGAGCTACGTCTGAGTGAAATTTGGAGATGGAAGTCTTCTTTCGTTTCTCGACGGTGAAGTAAGACTAAGCTAAGCTCATGAGCTTATTATCCTAGGTCGGAACAAGTTGATAGGATCCCCTTTTTTTCGCCCCCATGCCGCCCCCGTGTGGCGGCATGGGGGCGAAAAAAGGAAAGAGAGGGATGGGGTTTCTCTCGCTTTTGGCATAGCGGGCCCCCAGCGGGAGGCCCGCACGACGGGCTATTAGCTCAGTGGTAGAGCGCGCCCCTGATAATTGCGTCGTTGTGCCTGGGCTGTGAGGGCTCTCAGCCACATGGATAGTTCAATGTGCTCATCGGCGCCTGACCCTGAGATGTGGATCATCCAAGGCACATTAGCATGGCGTACTTCTCCTGTTCGAACCGGGGTTTGAAACCAAACTTCTCCTCAGGAGGATAGATGGGGCGATTCAGGTGAGATCCAATGTAGATCCAACTTTCTATTCACTCGTGGGATCCGGGCGGTCCGGGGGGGGGGACCACCACGGCTCCTCTCTTCTCGAGAATCCATACATCCCTTATCAGTATATGGACAGCTATCTCTCGAGCACAGGTTTAGGTTCGGCCTCAATGGAAAAATAAAAACGGAGCACCTAACAACGTATCTTCACAGACCAAGAACTACGAGATCGCCCCTTTCATTCTGGGGTGACGGCGGGATCGTACCATTCGAGCCTTTTTTTCATACTTTTCCCGGGGGTCTGGAGAAAATTGCAATCAATAGGATTTTCCTAATCCTCCCTTCCCGAAAGGGAGAACGTGAAATTCTTTTTCCTTTCCGCAGGGACCAGGAGATTGGATCTAGCCATAAGAAGAATAGAATGCTTGGCTGATAAATAACTCACTTCTTGGTCTTCGACCCCCTCAGTCACTACGAACGCCCCCGATCAGTGCAATGGGATGTGTCTATTTATCTATCTCTTGACTCGAAATGGGAGCAGGTTTGAAAAAGGATCTTAGAGTGTCTAAGGTTGGGCCAGGAGGGTCTGGTCTCTTAACGCCTTCTTTTTTCTTCTCATCGGAGTTATTTCACAAAGACTTGCCATGGTAAGGAAGAAGGGGGGAACAAGCACACTTGGAGAGCGCAGTACAACGGAGAGTTGTATGCTGCGTTCGGGAAGGATGAATCGCTCCCGAAAAGGAATCTATTGATTCTTTCCCAATTGGTTGGACTGTAGGTGCGATGATTTACTTCACGGGCGAGGTCTCTGGTTCAAGTCCAGGATGGCCCAGCTGCGCCAAGTAAAAGAATAGAAGAAGCATCTGACTCCTTCATGCATGCTCCACTCGGCTCGGGGGGATATAGCTCAGTTGGTAGAGCTCCGCTCTTGCAATTGGGTCGTTGCGATTACGGGTTGGATGTCTAATTGTCCAGGCGGTAATGATAGTATCTTGTACCTGAACCGGTGGCTCACTTTTTCTAAGTAATGGGGAAGAGGACCGAAACATGCCACTGAAAGACTCTACTGAGACAAAAATGGGCTGTCAAGAACGTAGAGGAGGTAGGATGGGCAGTTGGTCAGATCTAGTATGGATCGTACATGGACGGTAGTTGGAGTCGGTGGCTCTCCTAGGGTTTCCTCATCTGGGATCCCTGGGGAAGAGGATCAAGTTGGCCCTTGCGAACAGCTTGATGCACTATCTCCCTTCAACCCTTTGAGCGAAATGCGGCAAAAGGAAAGAAAATCCATGGACCGACCCCATCGTCTCCACCCCGTAGGAACTACGAGATCACCCCAAGGACGCCTTCGGCATCCAGGGGTCGCGGACCGACCATAGAACCCTGTTCAATAAGTGGAACGCATTAGCTGTCCGCTCTCAGGTTGGACAGTAAGGGTCGGAGAAGGGCAATCACTCATTCTTAAAACCAGCATTCTTAAGACCAATAGAGTCGGGCGGAAAAAGGGGGGAAAGCTCTCCGTTCCCAGTTCTCCTGTAGCTGGATCCTCCGGAACCACAAGAATCCTTAGTTAGAATGGGATTCCAACTCAGCACCTTTTGAGATTTTGAGAAGAGTTGCTCTTTGGAGAGCACAGTACGATGAAAGTTGTAAGCTGTGTTCGGGGGGGAGTTATTGTCTATCGTTGGCCTCTATGGTAGAATCAGTCGGGGGCCTGAGAGGCGGTGGTTTACCCTGTGGCGGATGTCAGCGGTTCGAGTCCGCTTATCTCCAACTCGTGAACTTAGCCGATACAAAGCTATATGATAGCACCCAATTTTTCCGATTCGGCTGTTCGATCTATGATTTCTCATTCATGGACGTTGATAAGATCCTTCCATTTAGCAGCACCTTAGGATGGCATAGCCTTAGCCTTAAAGTTAAAGTGAAGGGCGAGGTTCAAACGAGGAAAGGCTTACGGTGGATACCTAGGCACCCAGAGACGAGGAAGGGCGTAGTAAGCGACGAAATGCTTCGGGGAGTTGAAAATAAGCGTAGATCCGAAGATTCCCGAATAGGTCAACCTTTCGAACTGCTGCTGAATCCATGGGCAGGCAAGAGACAACCTGGCAAACTGAAACATCTTAGTAGTCAGAGGAAAAGAAAGCAAAAGCGATTCCCGTAGTAGCGGCGAGCGAAATGGGGAGCAGCCTAAACCGTGAAAACGGGGTTGTGGGAGAGCAATACAAGCGTCGTGCTGCTAGGCGAAGCGGTGGAGTGCTGCACCCTAGATGGCGAGAGTCCAGTAGCCGAAAGCATCACTAGCTTACGCTCTGACCCGAGTAGCACGGGGCGCGTGGAATCCCGTGTGAATCAGCAAGGACCACCTTGCAAGGCTAAATACTCCTGGGTGACCGATAGTGAAGTAGTACCGTGAGGGAAGGGTGAAAAGAACCCCCATCGGGGAGTGAAATAGAACATGAAACCGTAAGCTCCCAAGCAGTGGGAGGAGCCCGGGGCTCTGACCGCGTGCCTGTTGAAGAATGAGCCGGCGACTCATAGACAGTGGCTTGGTTAAGGGAACCCACCGGAGCCGTAGCGAAAGCGAGTCTTCCTAGGGCAATTGTCACTGCTTATGGACCCGAACCTGGGTGATCTATCCATGACCAGGATGAAGCTTGGGTGAAACTAAGTGGAGGTCCGAACCGACTGATGTTGAAGAATCAGCGGATGAGTTGTGGTTAGGGGTGAAATGCCACTCGAACCCAGAGCTAGCTGGTTCTCCCCGAAATGCGTTGAGGCGCAGCAGTTGACTGGACATCTTAGGGGTAAAGCACTGTTTCGGTGCGGGCCGCGAGAGCGGTACCAAATCGAGGCAAACTCTGAATACTAGATATGACCTCAAAATAACAGGGGTCAAGGTCGGCCAGTGAGACGATGGGGGATAAGCTTCATCGTCGAGAGGGAAACAGCCCGGATCACCAGCTAAGGCCCCTAAATGACCGCTCAGTGATAAAGGAGGTAGGGGTGCAGAGACAGCCAGGAGGTTTGCCTAGAAGCAGCCACCCTTGAAAGAGTGCGTAATAGCTCACTGATCGAGCGCTCTTGCGCCGAAGATGAACGGGGCTAAGCGATCTGCCGAAGCTGTGGGATGTAAAAAGACATCGGTAGGGGAGCGTTCCGCCTTAGAGGGAAGGACCCGCGCGAGCAGTGGTGGACGAAGCGGAAGCGAGAATGTCGGCTTGAGTAACGCAAACATTGGTGAGAATCCAATGCCCCGAAAACCTAAGGGTTCCTCCGCAAGGTTCGTCCACGGAGGGTGAGTCAGGGCCTAAGATCAGGCCGAAAGGCGTAGTCGATGGACAACAGGTGAATATTCCTGTACTACCCCTTGTTGGTCCCGAGGGACGGAGGAGGCTAGGTTAGCCGAAAGATGGTTATCGGTTCAAGGACGCAAGGTGCCCCTGTTTTTTCAGGGTAAGAAGGGGTAGAGAAAATGCCTCGAGCCAATGTTCGAGTACCAGGCGCTACAGCGCTGAAGTAACCCATGTCATACTCCCAGGAAAAGCTCGAACGACCTTCAACAAAAGGGTACCTGTACCCGAAACCGACACAGGTGGGTAGGTAGAGAATACCTAGGGGCGCGAGACAACTCTCTCTAAGGAACTCGGCAAAATAGCCCCGTAACTTCGGGAGAAGGGGTGCCTCCTCACAAAGGGGGTCGCAGTGACCAGGCCCGGGCGACTGTTTACCAAAAACACAGGTCTCCGCAAAGTCGTAAGACCATGTATGGGGGCTGACGCCTGCCCAGTGCCGGAAGGTCAAGGAAGTTGGTGACCTGATGACAGGGGAGCCGGCGACCGAAGCCCCGGTGAACGGCGGCCGTAACTATAACGGTCCTAAGGTAGCGAAATTCCTTGTCGGGTAAGTTCCGACCCGCACGAAAGGCGTAACGATCTGGGCACTGTCTCGGAGAGAGGCTCGGTGAAATAGACATGTCTGTGAAGATGCGGACTACCTGCACCTGGACAGAAAGACCCTATGAAGCTTCACTGTTCCCTGGGATTGGCTTTGGGCCTTTCCTGCGCAGCTTAGGTGGAGGGCGAAGAAGGCCTCCTTCCGGGGGGGCCCGAGCCATCAGTGAGATACCACTCTGGAAGAGCTAGAATTCTAACCTTGTGCCAGGACCTACGGGCCAAGGGACAGTTTCAGGTAGACAGTTTCTATGGGGCGTAGGCCTCCCAAAAGGTAACGGAGGCGTGCAAAGGTTTCCTCGGGCCAGACGGAGATTGGCCCTCGAGTGCAAGGGCAGAAGGGAGCTTGACTGCAAGACCCACCCGTCGAGCAGGGACGAAAGTCGGCCTTAGTGATCCGACGGTGCCGAGTGGAAGGGCCGTCGCTCAACGGATAAAAGTTACTCTAGGGATAACAGGCTGATCTTCCCCAAGAGCTCACATCGACGGGAAGGTTTGGCACCTCGATGTCGGCTCTTCGCCACCTGGGGCTGTAGTATGTTCCAAGGGTTGGGCTGTTCGCCCATTAAAGCGGTACGTGAGCTGGGTTCAGAACGTCGTGAGACAGTTCGGTCCATATCCGGTGTGGGCGTTAGAGCATTGAGAGGACCTTTCCCTAGTACGAGAGGACCGGGAAGGACGCACCCCTGGTGTGCCAGTTATCGTGCCCACGGTAAACGCTGGGTAGCCAAGTGCGGAGCGGATAACTGCTGAAAGCATCTAAGTAGTAAGCCCACCCCAAGATGAGTGCTCTCCTATTCCGACTTCCCCAGAGCCTCCGGTAGCACAGCCGAGACAGCGATGGGTTCTCTGCCCCTGCGGGGATGGAGCGACAGAAGTTTTGAGAATTCAAGAGAAGGTCACGGCGAGACGAGCCGTTTATCATTAACGATAGGTGTCAAGTGGAAGTGCAGTGATGTATGCAGCTGAGGCATCCTAACAGACCGGTAGACTTGAACCTTGTTCCTACATGACCCGATCAATTCGATCAGGCACTCGCCATCTATTTTCATTGTTCAACTCTTTGACAACATGAAAAACCAAAAGCTCTGCCCTCCCTCTCTATCTATCCAAGGGATGGAAGGGCAGAGGCCTTTGGTGTCCCCTCCAGTCAAGAATTAGGGCCTCACAATCAATAGCCAATATGCTTTTCTCTCATGCCTTTCTTCGTTCATGGTTCGATATTCTGGTGTCCTAGGCGTAGAGGAACCACACCAATCCATCCCGAACTTGGTGGTTAAACTCTACTGCGGTGACGATACTGTAGGGGAGGTCCTGCGGAAAAATAGCTCGGCGCCAGGATGATAAAAAGCTTAACACCTCTCATTCTTATTACTTTTTCATATTGAAAAAGTAATTAAGAATGAAAAAAGAAAAGGTCGTCTTATTCAAAACCCCAATTATGAAATCCCTTCTCTCCCACTTCACACCTCGGAACGCACCGTTCTTATAGAGAGAGAGGCGCTTTCACATCTTCTTAAGCCGAAATGGCTGGGGAGCGCAAAGGTTCCCTTTTTTAGGGTACTCCGGGGAACAGATCCAGTGGAGACGGGGTGGGGCCTGTAGCTCAGAGGATTAGAGCACGTGGCTACGAACCACGGTGTCGGGGGTTCGAATCCCTCCTCGCCCACAACCGGCCAAAAGGGGAAGGACCCTTCCCTCTGGGGGTAGGAAAATCATGATCGGGATAGAGGACCCAAAGCTATGGAACTTGGGTGTGGGTATTTTGTCGAAATGGAATGGCCTTACCTTACTTTTCTCTTTTTATTTACTTTTTATTTAAAATTATTTAAAAGTAATAAATAATAAATAATATTAATTAATAAATAATATTAATAAAAAAAGTTTTTTTTCTTAAATGGTGGATTATTTGAAATGAAATAATAGTATGCCCTAACCCAATCCGCATATTTTTTTGTTTTACGCCTCGTAATTCTTCCTCAGCCAGGCTTGGGCAGAATAGCAGAGCAAGTAAAGTATTAGTAGCATAGCTGCGTTCCTCGTCATTAATATGTTTGCTTGCGGTAATTGTGGCCTCTTGGGAGAATTGATGACTGCATCTTTGATGCACTTGCTAGTACTAGTACATCTGAGAATTCTTAATTGGTTAGTTTAAATAGCCCCAGACTGTGGAACAAAGGAGTATCCCGGACCTACACCGAGGTATTGATGGCGATTCTCAAATATCGCAGAACAGAATGGGATACGATGAGATAGAATGCAATAGAAACAAAGACACGGGGAACGGGTTACCGACTCTTAACGGTCAAAGCGAACCCTTTCATTCCGAATTAAAGAATTCGGAATGAATCAAATCTCCCCAAGTAGGATTCGAACCTACGACCAGTCAGTTAACAGCCGACCGCTCTACCACTGAGCTATTGAGGAACAACGGGAAATTAGATCTCATAGAGTTCAATTCCCGTTCTCAACCCATCACCAATATGAGCTCAAAGTTTCCTTCGTAACTCGCGGAACTTCTTCGTAGTGGCTCCGTTCCATGCCTCATTTCATAGGGAACCTCAAAGTGGATCTATTTCATTATATTCCACCCATATACTAATTCCATTCATTTAATATCCCTTTCTTTGGTGTCATTGAGATAAGAGATGTCGTTTCTAGTCTATCTGTTTCTATTTCTATATATATATGGATATATATATGGAAAGTTGAAAAATCAAAGTTGAAAAATCATCATATAATAATCCAGAAATTGCAATAGAAAAGAAAAAGGGAGGTTTGTGATGATTTTTCAATCTTTTATACTAGATAATCTAGTAGCCTTATGCATGAAGATAATGAATTCGGTCGTTGTGGTCGGACTCTATTATGGATTTCTGACCACATTCTCCATAGGGCCCTCTTATCTCTTCCTTCTCGGAGCTCAGGTTATGGAAGAAGGAGAAGAAGGAACCGAGAAGAAAGTATCAGCAACAACTGGTTTTATTACGGCACAGTTCATGATGCTCATATCGATCTATTATGCGCCTTTGCATCTAGCATTGGGTAGACCTCATACAATAACTGTCATAGCTCTACCGTATCTTTTTTTTAATTTCTTTTGCAATAATAACAAACACTTTTATTACGGATCCACTAGGAAAAATTCAATGCGTAATTTTAGCATTCAACGAGTATTCCTAAATAATCTTATTTTATTATTATTGAATTATTTCTTTTTACCAAGTTCAATGTTAGTCAGATTAGTCAACATTTATATGTTTCTCGGCAACAAACAAATTTTATTCCTAACAAGTAGTTTTGTTAGTTGGTTAATTGGTCAGATTTTGATTATGAAATGGATTAGTTTGGTATTAGTATGGATACAGGAAAATTTTTCTATTAAATCTAAAAAATCGAATATCCTTATTAGATTGAGTAAATCCATTATGTTCGAATTGAGAAATTTTTTAAAACATTAAAACAAAAGACGAAAAGTAGTAAATTACTAACAAAATTAATACATAAAAAAAGTACAATAAAATATAGGAAGAAATTCGGCCACCCCCGACATATTTTATAATCTCTCCTATCAAAAAATTTGTAAGACCGACTGCATTTGGAATTCCATCAATTACTCGTCTATCAAAAAAAGAATTTCCTTTAGCTAATCGTCTTACACCCCCAATCAAGTAGATTTCATAAAAAGAATCTATGTAACCGCGATTATATGACCAATCATATATCACATTTACTATTTTCTCTACAATAATTTTTTTAAGAACATATTTAGCAAATAAATTAAGTAAGTTCAAATTTTGTAAAGATGAATAAACCGGCTTATAGAAAAAAGATGCTATAAATATTCCGTAAAATGCTATACTGACCGAAAAAGTTGCATTTGTCACAAATTCATACCAATCTACAGAATTGTTTAAATTTGGATGGAAAGGGTTTAGAGACGGAATTAACATTCTTGATAATATATCAAAACCTACTCCCTCTTGATTGAAAGAAATTCCTATAGCTCCAAGGAACAAAGTAAATAATACTAATACAAGCATAGAAAATAGCATCCTATTGTCTGATTCGTTGGAATACGAAAAGATTTTGTTAGTGCCAAAATAGGGAATAACAAGAAAAGGTCGCATTATTTTTTTTACATTTCTATCAATTCGATATGGGTGTGTCTTCTTACAAATAAAAGAAGCCCTTTCATTATTATTCATTGTTAATTGACCTTCTTTACCCCAGCAAGATATTGAATAGAATGAGCTAGTTTTTTTTCCATTGTAATTTTTAAAATGAACATTTAAATGTCCCTCAAAAACAAGTAAATAGATCCGAAACATATAAAATGCGGTTAATCCTGCTGTTGAAGAAGCTATTATTGCGAACATTGGTGAATACAACCAAATATCATTAAGAATTTCATCTTTGGACCAAAAACAAGCAAAGGGTGGAATACCACAAAGAGAAAGTGTACCCACTAAAAAAGCGGTTTTTGTAATTGGTATATGTTTTGTTAAACCGCCCATAAGAACCATATTTTGACTTTTATCTGGAGAATATCCAACAATAGTTTCCATTGAATGAATAATCGATCCCGATCCTAAAAACAACAACGCTTTTGAATAAGCATGAGTAATCAAATGAAATAAAGCGGCTCGATAAGAACCCATACCTAGAGCTAACATCATATAACCCAATTGAGACATTGTAGAATAAGCCAAACCTCTCTTAATATCCGTTTGAGCAAGAGCTAAAGTAGCCCCTAATACTACCGTTATTATACCTATCAAAGCTATTCCATTCATTATGGAAGGTAGAACTATAAAAAGAGGAAGAAACCGGGCTACAAGAAAAATTCCCGCCGCTACCATAGTAGCAGCATGGATAAGAGCCGAAATAGGGGTAGGCCCTTCCATAGCATCCGGTAACCATACATGAAGGGGAAATTGGGCAGATTTAGCAACTGAACCGGCAAATAATAGGAAGGCACACAAAGTAATAAATAAAAGATTTACCTCATTACTCGAAATAAAGTTTTTGAATATTTCAAACAAATCCCGAAATTCCAAACTACCTGTTATCCAGTAAAGACCTAAAATTCCTAATAATAAACCAAAATCTCCTACACGATTAGTTAGAAACGCTTTTTGACAAGCATTTGCCGCGATAGGGCGTGTGAACCAAAAACCTATTAAAAAATAGGAACACATTCCAACAAATTCCCAAAAGATATAAATTTGTATCAAATTCGAACTGGTAACTAATCCCAACATTGAAGTATTAAAAAAACTCATATAAGCAAAAAATCTCCAATATCCTTGATCATGAGACATATAATTGTCACTATAAATAAGAACCAAAATTCCAACAGTAGTGATTAATATTGACATAATAGAAGTAAGTGAATCAATCAAGTGGCCAAACTCTAAAGAAAGATCATTATTGATAGTCCAAGACCATACATATTGATAGATAGAACTGGTATTTTTTTGATGAATAGACAAATCGATTGAAAAAATCATAACTATACTTAACAATAAAATACTAGGAAAAGCCCACACACGGCGAAGATTTTTTGTTGCCGTCGGAAAAAGGAGAAGTCCCGTTCCTATTAACATAGGAACTAGAAGTGGAATGAAAGGTATAATCCACGAATATTGATACGTATATTCCATACAAAAAAATACAAAAAATCTTTTTCTTCTTAATCTTAATGAGTTTTGTTTCTTATTCGCCGGTTTTAGCTCGTTTGAAAGGTTCAGTTAATAAAAGAAAAATTAAGATATGCAAAACTTAAACAAAATTCTCTATTCTTAATTTTTATTATTTTGAATCTTTGTACAATAATTTCAATACAATATTGCAAAGCACGAAGTGAAAATGAGTCAAATGATATGACAAAATTCTTAATAAAAAAGAAACTTTCTTTTTTGGTTTTTTAGTTTTTAATATTAATTTAATATTAATAAAAAAGAAAAATATTTATAAAAAATAAAATTAATTATTATATATTATAATAATTTACGCCTCATAGAGTTAGAGTGAATAGAAAAAATTACACCAAAAAATTAGTTTATTTTGATATGAATCCCTCTCAATAAAATAAAAATTTATTGAGTTTGTTTATTCCGAAAAATTTTAGTTCATTTTTGAACTAATTGATTATTTTTGGAACTAATTAATTATTTCCCATTACAATAAAAGACATCTAAGTTTGTAAAAAAGATTATGATATTCAAGAGTTTACTTTACATAGCAGAGAAAAAGTAAGATACATTTTTTAAAAATTAAAAATCATGTATCTTTTATAATAGATTAACGACCGGTCTGATTCCATTTTCAAATTCAAATTAGGCACACTCTTTCTTCGAGCTTGAGCAATTCATTTTTAAGCAGGATAAGGGTTGATTTCTTAAACTTTTTCGATTTATTTTATTCGATGTATAAATGGAGTACGACGAAAATAGACAGAGATATAACCAGACAGACAGTCTTCTTTTTTTTTGTAAGAATTCTATAAAATATTACTAGGAACAAAAAACAAAAAGACTATGTGATTTTTACATATGCATATTTTTTTATGAAGGGAATGTAACCTAGAAAAAAGTGAATAGATATAGGTCTAATTAAAGAACAATTCATTTTGAACAATAGATGTCTTTCACATGAACTATAGTAATGAATAAACTAGTATAATTTTTTGAATGGCAGTTCCAAAAAAACGTACTTCTATATCAAAAAAACGAATTCGTAAAAATATTTGGAAAAAAAAGGGATATTGGACAACATTGAAATCTTTTTCCTTAGCCACATCTCTTTCTACGGGGAACTCAAAAAGCTTTTTTGTGCAACAAATACAAATATTGGAGTAATCTCTGAATTTAGCCGGACTCGAAGAATAGACTAATTTCGTTTATTCTTTTCCAATTTTATTTCGTTTTTCTATATCTATAAATATAAATATATAATTTAAATATAAATATATAATTTTTTCTATTTTTTCTATAGCTATAGATTTCTAATTGATTTCTTTATAAATATCTATATTATATATAGAAAGAATGGTACTGGTTTTTGAAACAACAAAAGAATAAACATAACAAAATTTCAACTTTTTGAAGTATGTTTTCTCATTTTTGGAATGAAGAGTTTCATTTTCCCCATCGACCAAATAATCAATAAAAAAGTTTTTTTGTTTTTTTAGTATTAGTATATTTTATTAAGTAGATAGAAAATCTTTAGTAAAAAAAATAAATGAAATGGGACACATTTTTGGGCATTGGAACTAATTGATTTCAAACTTGTTTTTGTAAATTTTGAAGTACTATATTCTATAAATTACTATATCTTTAAATTACTATCACTAACCATATTAACTAGCTATATATATATATATATATTTATATTCTATATATATTTTTTAACCCAATTGAAAAGAAAAGTCACCCTTCCCTTTTTATTTGTTTATTGGAGATAATAATTTTCAAATTGAAATGCTCCAAAATGGATCTTAAAAAAAAAAAGAGGATACAATTTCGATCGAAATAAAAATTGTATCTGATATCTTAATAATTTTTTTTAATTGGTTTTCGAAATATTAACTTTTCGACACAACAAAAATTCTAATGATTAATACAAAGCTCTGCAAATGTTTATTTATATAAATTCTTGGAATATAATGCTAACTAAATTTGTGATTCATAAAAATACTATTTTTCTTTCAAAAAGAAATGCATATTTTTTTTTATTTTTATTTTATTTAATTTTTTATTTTTATTATTATTTTTATTTTAAAATTATTAAATTTATTATTTAAATTTATTATTATAAAATTATATATTTATTATTATCAAATTTTATAAAATTTGATTTCTTTAATTTAATTATTAAAAAAAAAAAATGAATCATTTAAAAACACAAAAGAGAAAGCAAATTTTGTGTTTCAGAGGTTGAAGTCAGAACTGTTTAGATCTAGTTACAACAGTGCCATTTTGAGGAAGGATAAACTATGAAAAAGCCCACTCCCATTACTAACTTAATTTAAATAAAACTGACACTCGAAACGAAAAACGAATGATAATAAGAATTCTTATTGTAATTGGAATATTCAAATCTTCAAAAAATAAAAATGATTTTTTATTTCGATTTTTATGTTTACTAAACAAATATTGTATTGCATTTGAATTGACTCTTTCAATCTCGACGATTTACTAAAAATAGATTATTATGATTTCGAGCAAGCCGCTATGGTGAAATCGGTAGACACGCTGCTCTTAGGAAGCAGTGCTAGAGCATCTCGGTTCGAGTCCGAGTGGCGGCATGGCATCTTATCTTCGAATCTTCGAAAAGAGTAAGTCCTAGAATGAATTCCATTCCCGATTTTCATTCCTATAATTAGTAGATCCTTTTTTATTTATGATATTTTCAACTTTAGAGCATATATTAACTCATATATCATTTTCGGTCGTATCAATTGTAATTGCAATTCATTTGATAAACTTATCACTCAATGAAATCGTAGGACTATATGATTCGTTGGGAAAAGGCATGATAGTAACTTTTTTCTGTATAACAGGATTATTAGTTACTCGTTGGATTTTTTCGGGACATTTACCATTAAGTGATTTATATGAATCATTAATCTTTCTTTCATGGAGTTTTTCCATTTTGAATATGATTCCGTCTTTTACTTTTAAAAAACATAAAAACCATTTAAGCACAATAATCGCACCAAGTGTTATTTTGACCCAAGGCTTTGCTACTTCGGGTCTTTTAATCAAAATGCATCAATCCACAATATTAGTACCCGCTCTCCAATCCCATTGGTTAATGATGCATGTAAGTATGATGGTATTAGGCTATGCAGCTCTTTTATGTGGCTCATTATTATCAGTAGCTCTTTTAGTCATTACATTTCGAAAAGTCATAAGGATTATTGGTAATAGCAATAATTTTTCTTTTTTCAATGTAAATGAGTCATTTTCTTTTGCTGAGATCAAATACCTGAACAAGAGAAATAATATTTTACGAAACACTTCTTTTCTTTCTTTTCGAAATTATTACAGGTCCCAATTTATTCAACAATTGGATCGTTGGAGTCATCGTATTATTAGTCTAGGGTTTATCTTTTTAACCATAGGTATTCTTTCGGGAGCAGTATGGGCTAATGAGGCATGGGGATCCTATTGGAATTGGGATCCAAAGGAAACTTGGGCGTTTATTACTTGGACAATATTCGCGATTTTTTTACATACTAGAAAAAAATTGGAAGGTGTAAATTCTTCAATAGTAGCCTCTATGGGCTTTCTTATAATTTGGGTATGTTATTTTGGGATCAATTTATTAGGAATAGGATTACATAGTTATGGTTCATTTACATCAAATTGAGTTTAAGTGAATTGAATAAAGAAGGGGTCTGACAAATACAAACATAGTAAGCATATAATAAAACTTCACATAAACCGTCGAGAACCCCTTGAATCACTACATTAGTGGATTCTAAGGGGTTCTCCCAAACATCAAAGACATCTGGTTACAATTCCTTTTTGTAAGTTAAGATGATAGAATAAAAAGATTTCTTTTTTCATTGTCTAATGGACACTATTAAAAAAAAGAGAAAGAAATCTTTTTATTTTTATTTCATGAAAACTTTCTATAAAAAATTCGATAGAATAGCTTCGACCTTGTCAACTGATAATGAGAAAATAAAATCCGGATAAATACCAATACCTATTACAGGTATAAGGATCGAAATCGAAATAAATAACTCTCGCGGCCCAGAATCAAAAAAATAAGAGTTTGATGTATTAAAAAGAGTGTATCCATAGAACATCTGGCGTAACATAGATAATGAATAAATAGGAGTTAATATCATTCCAATGGCGGTTACAAAAGTAATTAGTATTTTTGTCATTAAAAGAAATTTTTGACTCATAATTATTCCAAAAAAGACTATCAATTCTGCAACAAAACCGCTCATGCCTGGCAATGCAAGGGAAGCCATCGATAAGATACTGAACACCGTGAATATTTTTGGCAGTGGGATAGCCATTCCACCCATTTCGTCGAGATAAAGAAGACGTATTCTATCATAACCCGTTCCTGCCAAGAAAAAAAGCGCAGCGCCAATAAACCCATGCGAGATTATTTGTAAAATGGCTCCATTGAGTCCCGTATCGCTTATCGAACCAATTCCTATAATTATGAAACCCATATGAGATACAGAGGAATAAGCTATTCTTTTTTTTAAATTACGTTGACCAAGAGATGTTGAAGCAGCATAGATTATTTGAATTGCACCTAATATCATTAACCCGGGAGAGAATATAGAATGAGCGTGAGGTAATAATTCCATATTAATTCGAACCAATCCATACGCTCCCATTTTTAATAAAATTCCGGCTAAAAGCATACAAGTACTGTAATGTGCTTCTCCATGGGTGTCTGGTAACCATGTATGTAAGGGTATAATCGGCGATTTTACAGCAAAAGCAATAAGAAATCCAATATAGAATATTATTTCCAGTGCTAAAGGATATGATTGATTAGCTGATGTTTCCAAATTTAATGCTGGTTCATTGGAACCATATAAACCGATACCTAGAACTCCCATTAATAAAAAAACGGAACTTCCTGCAGTGTACAAAATGAACTTTGTAGCTGAATACAAACGTTTCTTTCCCCCCCACATAGATAAAAGTAGATAAACAGGAATTAATTCTACTTCCCACATGATGAAAAAAAGTAAAATGTCTCGAGAAGAAAATGATCCTATTTGACCGCTATACATTGCTAATATCAGAAAATGGAATAATTTGGATTCCCGAGTAACCGGCTGAGCCGCTAAAGTAGCTAAAGTGGTGATAAATCCCGTGAGTAAAATCGGTCCGATAGAGAGCCCATCTATTCCGAATCTCCAATAAAAATCAAAAAAATTTATCCATTTATAATTCTCCGTCAGTTGCATTAATGGATCGTCCAATTCGAAATGATAACAGAATGCATAGGTTATTAGAAGGAGATCTATTAAGCATATACAAATAGTATACCAGCGAATTACCTTATTTCCTCTATGAGGAAATAAGAAGATTAAGGAACCCGCGGATATTGGCAAAACTACAATTATTGTTAACCAAGGAAAAAAATTCGTGGTAAAAATAAGATACACTTGGGCCAGAAAACCCGTGCTCAAAACGACTTTTTTTTTATGTTTTGAACACGGGGTTTTTGTCAGTAAAAAACGTATTCGTGTGGGGTTTTTTGAAACGTATCAATCAATAAGCTAGACCCATGCTTCTAGTTGTTTCATGCCATAAATAAACTCGAACACTCAAGAAATCCGTCGGACAGGCAGATTCACATCTTTTACAGCCGACACAATCCTCTGTTCTTGGAGCAGAAGCAATTTGCTTAGCTTTACATCCGTCCCAAGGTATCATTTCTAATACATCTGTCGGACAAGCTCGGACACATTGAGTACATCCTATACAGGTATCATAAATCTTTACTGAATGTGACATTGGGTCTATTAGTTTTTGAACATCAGAAATTTTCGATCTAGTAAAACTTTTAAATGAATCATATATTTAGACACCAGATGAATCAACGATTTACCAGACGTTTTCCAATCAATCTACTTCTGGATGAAATTCCTAAAAGAAGGCCAAGATACTTTGATTTCTTACGTTTTCGTAAACATGATCATACGTTATGTATCATACATGTTAATTGGGAATTGATGAATATTCATATTCTACTTTTAATTAATATTCTATAATTTTTAATTAATATTCTATAATGTTTATGATTAATATTATTTTTTTTTATTCATTTATTTATTTATTCAACAAATTCGATTGATTGATACGAGTTGATTTTCTGTTACGATAAATTGATGAAACAATAGCTGGTCCGATAGCTGCTTCAGCGGCTGCAATAGCTATAACAAAAATGGAAAAAATATTTCCTTTTAATTGACGACTATCAAAAAAATCAGAAAATGTTACGAAATTTATATTAACCGCATTCAGTATAAGTTCAAGACACATAAGGGCTCTAACCATATTTTGGCTCGTGATCAATCCATAGATACCGATAGAAAATAAATAGGCACTCAAAACAAGTATATGTTCGAGCATCGTTGACCAACTCCTTATAAATTTCGATTCATTTCAATATGAACAACATTTCAATCAACGGATTCGATTGACTAGAGAATCGAACAAAACCAAAAGAATACATTAAATCGAATAAAAAATTATTTTAAACAGAAAACAAACAATCTTTCCCTTTCACATATAATTGAAAGGAAATGGATGGGATAAGATAGAGCAAAATTGAATTTGAATTGCTGTTGATTGTTCGAAAGATTTATTACTGTCGGGCCACAACAATTGCACCTATCAAAGCAGCTAAAAGAATTATTGAAATGAGTTCAAATGGAAGAAAAAAATCTGTTGATAAATGAATTCCAATTTGTTGACTATTACTTATCAAATCTTGTTCGATAATCTGATTTGATCTTGTAGTCCAAATAATCCCGTACCATGATGTATCTGGAATAGTAGTCATTAGTGAAACAAAAATACTTATACAAACCATCAAAGTAACTCCGTCCCCAACGGTCCAAAAATAAAAATGGTGGGAATATTCTGAACCTTTCATGAACATCACAGCAAATATGATTAAAACATTTATAGCTCCCACGTAAATAAGTAGCTGTGCCGCAGCTACAAAATGGGAGTTTGATAAAATATAGAATAAAGATATACAAACAAGAACCAGTCCCAACGAAAAGGCAGAAAAAATTGGGTTGGTAAATAATACTACTCCTATACTTCCTAATATAAGAACTGATCCTAGAAAGACTAAAAGAAAATTATGTATCGGTTCAGGCAAATCCATTATATGGAAAATAAGAAATAAATAAATCGAAATTTCATGACCTTATTGATACGACCAGGAAAAAAGTTTATATACTAAATTACTAATTGAATTAACTCCTAAGAAGTGTGAGTTGATATAGGTACAGTCCTAGGAAGAATCTCATTCTTTATACGAAAGAGTAGTTAGAAGCTATACTCTCTCTATATATATAGTATATATTTATTCTATAATTAATTCCATTTTTGTAAAAAATTACAAATCGATTTTACATTTCGAGATTATTATAATAATATTTATTCTATCTATCTATCTGTATTTATTTAATTTTTTAATATTTTAATCCTATAATATTTACTATTGATTTGATCTATTTTAAATATATCATTATTTAAATATATCATTATTTCTATATATCATTATTTATATGATTTCATTTTTTTAATTATATCGAATCCATTAGATTATTTTATATTTTTTATATTTTTATATATATAATATATATATATATAATTTATATAATAGAATTTAATATAATTATAAATATAATTATTTCATTTTTATTTGAATATTTGAATTGAGGCGAGTTTAAAATTGTTCGAATTGTATAATCGTCAATTACTGACATTGGTAAACGGCCCAAAGCAATTTGATTATAATTCAATTCGTGACGATCATAAGTCGAAAGTTCATATTCTTCAGTCATTGATAAACAATTTGTTGGACAATACTCAACGCAATTACCGCAAAATATACAGATCCCGAAATCAATACTGTAATTAAGCAATCGTTTCTTTCGAATAGAAGTTTCCAGTTTCCAATCAACAGCAGGTAGATCTATAGGACATACACGAACACATACTTCACAAGCAATGCATTTATCAAATTCAAAATGGATTCGACCGCGGAAACGCTCCGATGTGATTAATTTTTCATAAGGATATTGAATAGTTACAGGGAAACGATTTGCATGGGATAGGGTAATCATAAAACTTTGACCAATATACCTTGCAGCTCGTACTGTTTGTTGACCATAATTCATGAACTCAGTTACCATAAGGAACATATCGTGAATATCTATGAATAACTTTATTTTGTTTCTTTCTCTTGTTTGAGACAAGTTATCAATATAGAATATTCATTTTTTACAGTGAAAGCAGTTGAGATGAAGTTGTTAATAATAGATTACCGAGAGAAATAGGTAAAAGAAATTTCCATCCAAGATTTAATAATTGGTCCATTCTTAGTCTAGGTAAAGTCCATCTTGTTGTGATAGAAATGAACAAGAAAAAATAAGTTTTAGCTAATGTAATAAAGATACCAATTGTAGTTCCAAAAACTCCACACGCTTTATTTATTTCAAAAAGTTCAGAAATGAATATGTATGGGGTAGGGGTATTCCAACCGCCTAAGTAAAGAACCGTTACAAATAATGAAGAAACTAATAGGTTTAAATAGGAAGCAACATAAAATAAACCAAATCTTATACCTGAATATTCGGTTTGATAACCGGCTACTAATTCTTCTTCTGCTTCTGGTAAATCAAAAGGTAATCTTTCACATTCCGCTAGCGAAGAAATTAGAAAAACAATAAAACCTATAGGTTGACGCCATAAATTCCACCCCCAAAAACCATATTTTGATTGCGAATCCACTATATCAACTGTACTTAAACTGTTAGATAATCATAGTCGGTGATAACATTACTGTTCCCATCGCTATTACAGAACCGTACATGAGATTTTCACCTCATACGGCTCCTCAAAGGCCATAAATAAATCTAAGGACGGCACCGTTTATTTCTCTTGATATATCCCTAAGATAGGTGGGCTTCATTTTTATTGGATGGTCCTGAATTAAACCAATTGAATTCTGTCTGTTCGAATTATAATAATAAAAAAAAAAATAGAAATAAATTAAATAAAAATAAATAAATTAAATAAAAATAAAAAGGTACTTCTGAATTGATCTTATCCCCTAAAAAATGGAATTTGTTGAGTAATAACTTAATTCTTCAATAAAATACTCCTTTAATTTATTAATAACAATAACCTATCCTTTTTGATTACAAAAAAGAATATGAATTAAGATATGACTCCATGAAATATGCATATAAGAAAGAATAAAAAAGGATCCCTGTTTGTTTATTGCTTATTGGAATTGTATTATATTAATTATATTAATGGATTCTTTCTTTTTTTCCTTCTTAGTTTTGGTTTTGTTTTCTTTTTTATGTACAAAAGGAGGACTTAAAAAAATTGTAAAGGATTATTTCGTTTATGATAGTCATATTTATTTAATCGGTGGATAGTAGCCTATACTCTGGACCGGAATTGTGGGGAGTACTACCTGATTATTTCTACCAATTTTAAGCCCCAATTAGTATTCTTTTTATATTCTGGAGAAATACTCTTTTTGATAATATAATTTACATAATCTCTATTACTAATCCTTTGTGTATCTTGGTGTTTCTAACTATCCAATCATTTTATTTTTTATCAATCCCCTACTCCTTTATTTATCGTAATACATGTATGGTAATTCATACAAATGATAGTGAAAACTCAATAAGGTTGGTCTTTTGAGTCCGCTTCAAGACAGGATGACTAAAACAACCAATCTTGGGGGAAATGGCCCTTTCCATTTTTTTCCACTTCATTTTTTTCTTAATACATAGAAAATGAGACTCAATATTTTGACTGCAAATTAAAAAGAAATACAAGCTGTTTTATTTCACCCATCTAACTATCTGATTTAGTTTATCAATTCGAACTCCGAATAATAATAATGAATAAAAAAATGAAGATATCTATTCAATTTATTCTACTTCTTTTTCTTTCTTTCCTATAAAACCTAGAAAAAAGGAGCATGGAAAAGTTTCTGTCTCACCGAATCGCACGTAGAGATATTGATAACACACATAGAGTTAATGGTATTTCATAACTAATCGATTGAGCAGCAGCTCGTAGACCACCCAAAAAGGAATATTTATTATTTGATCCATATCCGGACATAAGAAGTCCAACGGGAGCAATACTCGAAATAGCAATCCATAAAAAAACACCAATATTAAGATCAGCTAAAATAAAGTTATAGCCAAAAGGAATTACTGAATAGCTTACTAGAATTGATATGACTGATATGGATGGTCCGATACTGAATAAACGAGTATTCCCCCTAGATGGAAGAAGATTTTCTTTGAAAAGTAGTTTTGTTCCATCGGCTATAGCTTGAAGAACTCCCAAAGGACCGGCGTATTCAGGTCCAATACGCTGTTGGATCCCTGCGGATATTTCTCTTTCTAGCCATACAATCACTAGTACACCTATTGTGATTCCGAATACAAGAGTAAAAATAGGGACAAGTATCCATAGAATTCCATAGACCTCTTTTAAAGATTCCAATCTGGAAAAAGAAGTGATATCTTGTACTTCTATTGTATAAATTATCATTTCAACGATCAACTTCTCCCATAATGATATCTATGCTACCTAGTATCGTCATAATATCAGCCAATTTCATTCTTTTAACTAACTGAGGAAGAATTTGCAAATTGATAAAACCTGGTGGACGAATTTTCCATCTCCAAGGAAAACCATTCTTATCCCCTATTAGATAAATTCCTAATTCTCCCTTTGGTGCTTCAACTCTCACATAAAGTTCTTGTTTCGGCAATTCAAAAATCGGAGAAGGTTTTTTACTAATGAATCGATATTCAAAATCATTCCAGTCTGGATCCTTTTCCCTATCAAAATCAAAGCAGCGTAATTCTAAATTCTCATATGGCCCGCCAGGAATTCCTTCCAGAGCCTGTTGAATAATTTTTATGGATTCCGTCATTTCACCAATTCGGACTAAATAACGGGCTAACGAATCTCCTTCTTTTTGCCATTGAACTTCCCAATCCAATTCGTCGTAACACTCATAATGATCAACTTTACGAAGATCCCATTCTATTCCGGAAGCCCGAAGCATTGGTCCTGATAAACCCCAATTTATTACTTCCTCTCCACCAATAATGCCTACTCCCTCAACTCGTTCTAAAAAAATAGGATTTTGCGTAATAAGTTTTTGATATTCAACAACCCCTGTTAAAAAATAATCGCAGAAATCAAAACATTTATCTATCCAGCCATGAGGTAGATCAGCCGCTACTCCTCCGATACGAAAAAAATTATGCATCATTCTCATACCGGTGGCAGCTTCGAATAGATCATATATTAATTCTCTTTCTCTGAAAATATAGAAGAAAGGAGTTTGTGCACCAATATCTGCCATAAAAGGTCCAAGCCATAGCAGGTGAGAAGCTATACGACTCAACTCCAACATAATTACTCGGATATAGCTGGCTCTTTTTGGTACTTGAATATTTCCTAACTGTTCCGGTCCATTTACGGTTATTGCTTCGGGGAACATAGTAGCTAAATAATCCCAACGTGTTACATAAGGCAGATATTGTATAATTGTTCGGTTTTCTGCAATTTTTTCCATCCCTCTGTGTAAATAACCCAATATTGGTTCACAATCAATAACATCTTCACCATCTAGAGTAACAATGAGTCGAAGAACACCGTGCATTGATGGGTGCTGAGGACCCATATTGACTATCATGAGGTCTTTTCTTGTAGCTGGGACATTCATAGGTTTTTCCTCCATTCATTGAACTGCTTAAAACAAAAATAAGTTCATCAAAATTCAAGATCTAATAAATCGAATAATTAAAAGAATTCTTCAAATTAACGAGTTTGTGACTCCCGAATATCCAACTGATTTATTAATTTTTTATAACGTATTCCATTTCTCTTTGACAAATAAGACAGTAGTCGTTGGCGTTTTCCCAGAATTTTACGTAAACCTCTTTGAGATAAGTAGTCTTTTCTGTGCAATTCCAAATGTGAAGTAAGTCTTCGTATCTTATTGGTGAAATTGAATACTTGAAATTCAACCGATCCCGGATTTTCTTCTTTTTTTTCTTGTGAAATAACTAGTATAAATGAATTTTTTACCATAAAAAAAAAGCTTTCCTCTCCTCTTTTTTTTTTATATATCTATCTATATATATAGATAGATAGAAGAATAGATAGATAGATATTTTTTTTATCAGTAATAATAATAATGACACTATTTTTTTAATTTGCTATATTATTTTTTTAATTTGCTATATATAATAATCTTAATTTCCTTAAGAATTCCTAATTTTTTTTCAAATTGAATTTCTTATTATTAATCAATTCAATGTTTATGCATTCAGAAAATACAAAATTTTTATTTTAAAATAAAAAAAGAAGAAGATTTTGTTTGATTCATTTCCAGATCGAATGGATACATCATTCAATTAGGATCATGCCTCCAAATATAAGGTAAGGAAAGACAATACGTGTGTGTATTTATTTGTCTTCGCAGACCAGATATGTTACGAGAAAGAGAAGAAATAAAAATATAGATTAACGAATTTTCAATCGCGGATACATCTGTATCCTTACCATACTGAAACGGCTGCCATTATTGGTATCAAACCAATATCGATTCATACAAACTAAATCTTCTACGCGATAATTTGGCCAAAGAAATAATTTTAAATAAATTAGTTTTTTTTTATCTCTATCAAGATATTTCCTTTTAGCAAAAACTTGACAGAAATTATTTACTTTATTCCCATTGTAAAATGTCGTATTTTGATGCATACCACCTCGATTCCCAGAATTGAAACAAATTAGAATTCTCAATTCTCTACGACGTCTAGAGAAAAAAAGATTTTCAGGAATAAACAAATCATAATGATTTTTTTCTTTATTTTCAGTCATCTTTTGATGTCTTGTAATGGGTTCATCAAAATTCGTCTTATCAACATAGCTTTTTTCTGGGTATCTTTGATGAAATTGAAATTTGTGCTTACTTTTATGAATCAATGAAACACCTATGGTTTGATACATAAAAAATTGTCCATTGTTTTTTATAGACAGACGAACTGGTTCGACAACAAATGTTCCGTTATTTTTCATCAATTGTGGAAGGAGTAAATCCTGAATCATCATAATATCTAGACTTAGATCTCCTTTTTGAATCGAGGAAATAGCAACGTCTTTTAGATTTGTCAGTCTAAGCAAGAGGCAATATATTTCGATATTATTCATTATTTTTTCATCTAAACAATTATTCCATTTCAATTGAAAACACAAATACCTTTTTAGTAAGAAATTTAGTTCTTCTATATTGTTCTTGTATTTTATTTTTTGTGCTGGTGGTATAAAAATATCTATTTTTTTCTTTCTGATGATACTTTTATTTTCATTATCATTTTTTTTTACATTAAAATTGAAAAAAAGGAATTTGATTGGTATGATCCATGGTTTACTTGTATATGTTTTATAAAATTTTACAAATTTTGAGAAGAACCAAAGTTCCAGATTCGATATGGAACGATTTAGTATTTCTACATTCATTCCCATCCAATCAAAAAAAAAACTTTTTTGATTGGACGGTTTGATTTCTTGGTGAATCATAAGATAATAATCGGTATCAATCCAGGCCTCAATATCGATCTTATTTTTAAGATCAAAATTCAGAAGTCTCCAATCAAAATATTGTCTATCCAGGTTTTTTTCCATATCTAGAATACCATCTTCCCCTATATAATTCTTGATAGGGATATCATCTTCCATATCAAATAATTTTCGTTTACGCGTGTTGTAATTATAAGAAAATGTTTTGTCATTATTGGCTTGTAATGGTGATCTATATCGAGAAACAGATGAGTCTTTCTTATCTACATAATTAAGATATTTATATGATAAAAGATCATATCTATATTGTTTTTTAATTTTTTTTTTTCGATTTGTTAATAAGTTTACTTCTTCTTTTTTGTAAAGAATTAATCGGTTTTTTTCATATGAATCACATTTGCTTAAAATTTTTTTTTTTTTTTGAGCCATACGACATTCATTGATTCTATTTCGCCATTTTTGTGATACTAATATAGACCATCTACGCTGAGATAAATCATATTGATAATGACCCCTTAACCAATTTTTCCATTGATTCATTACAGAATTGTGAGTCTTCTTATGTCTTAATTTGGACTGGCACATTCCTTGTATCCCCCCCAAATACTCCTTTATTTCATTCTTAAGAAAAAGAGATGTTCCAGGATATTGAAAAACAGATCTTAACTTATATTTAGATAAGTCAATAACTTGGGTTTGTGATAATTTATAAAATACATATGCTTGTGAGAAAGAGGGTACATCACAAAAAATCTGTGAATTACCAATATTAGAAATTGATTTTTTTATAATCGAAATAAATTGAATTATCTTTTTATTTGTTTTATCAATTCTCTTTTCATTTGTTTCATTATGGTAAGTGTATTTATTAATAATTTTTTTTGTTGATTCAACAAAAAGTTGGACATTCATGCTAGGAATATTAATGATACGTAGAAAGATATCTATAGATATCTTTTCAATGAAAAATTGAAAAACAAAATATGATTTGTGGATTGATCGAATATTTCTTCTTTTAAATATCGACCAAATAGTTTGGGGGGATTCGAATCTTTTTCTTTTATCATCAGAACGTGTTTTGTTAAAACTAATATTTATCTCTGGAGTTCGAAACCCCTTTTTCTTATTTTTTGTAATTTTTTCTATTTGCTTTATGATTGTCTTTGTTCGATCATTGAGATCTTTTATTTTTTTTTTTTTCAATGAAAAATTTGTCCAATTAATAGATTGAATTGGAATGGACGATTCGTAGCTCATTCGATTACTATTACTGATTATTGAATCTTTTTGAGTTTCACTCACTTCATAGATTTCTCTCAATTCAAATAAAGTAATTTGATTTCTTTTTGATAATTTTTTTCTTATTTCTTTTAGAATTTTTTCTTTTCTAAATAGAATCTTTTTCCTGATCCATTTTACTCTTTCTTTTGAAACATTTAGAATTTTTTTTTTTTTTTCGGTTAAAACTTTTAGAAATAGAAAAAAAAAACAATTCCAATTTTTAATTCTTTTTTTTAGTTCTTTAAAAATAGGATCAAAAAAAAATGAAAAGTCAAATGAGATAGGAGAACCAAAAGGCAATTCAACTTCCATTCCCCAAGTGCTTAAAAAGCAAAAATTGACTTCTTTTTTTTGCGCTTTTTTTTTCGTTTTCGTTGGATCCTTTTCTTTTTTGGGGGATCGTAGTTTCGATCTGTGCCAAGGTTTCAGACGAAAAGGAAATAGTATCTTTATCTGAATACCTTCTGAGAGCCATTTTTTTGGAAATTCTGTTTCTGATAATGGAACGCCGTCATAAGTACATTTAATATGTATTTCTCTATTCAAATCTTTTAAATCCTGCGACCATTCGGGAATTTGAAAAAATAGCATACGAAGAATATTTTTAGTTATTATCAATAAAGGGAATATAATATATTTTCTAAGAATTGCGTGGGTTAATAATAAAATACCTCTTACTGCTTGAGCAAATACAATGCTATCCCAGGTTTCTGCTATTTCCATACGCTTTTCTTCATCTTGGTCGTATTCTTTTCTTTTTTGCTCCTCTTCCCTCTGTCCTTTTTCTGTCTCGTCTTCCGCATAATCCGAAATTTGGAATTCTCTGTTTTTCCACATCTCTTTTTTAAAATGAAAAAAAGTTTTCATTGGTTCCAAAATAGTAAAAGAAAACCAAGAGTATTTCTTAAATTTGTCCGAAAAAAGAGGAGAATGCGCGTTTGCTTGAAACAGTTTCCAAGTAACTGTTTTGCGTCTTTGAGCGCGTATAGCTCCTATTATTATGTCTCGACGAAAATCCGATTGTTGTACATAACGTATTAAAGCTAATTCCTCTTCTACCCTTTTTTTAGATTTTTTATTACTATCCTGGTTATCGGTAGAAGTTTTGTCATTCTTTGAGTTCTTATTAATAAAAATCACTATACGTTTGGATTTTCTTGAACGAATTTTATAATCTTCGGCTTCGTTTTCGTTGTTTTTTTTATTTTTTTCCTCTTCCTTTTCTCCTTCGATTTGTTCCAACTCGTCAATAAATTTGTATGACGATGGAGAAACTGTTTTCCTGATTTCTTTTTTCCCAATCGATTTTTTTCTATTTTCAATAGTTTTATCGTTCGGATCAGTTATAACTGCGTCAAATAAAAATTTCATTTTTTTTTTTTCATCTTCTGAAGTAATTCGTATTTGTTCATGTTTTGGAAATGAAAAAAGTCGCTTAAAATTAAAACTTGATACTGATTTTCCTTTTCCATAAAATTGATTGATTAAGTTCAAAATAGAACGAATTTCAGTTGAGAATGATTTTCTATCAAACATATCCATTTTCTGTTCAAGTTCTGAATAATTAATATGAAAAAGGATACCATGAATCTTATTTATCCAAATGTCATTTTTTGTGTAAGTTTTATTTTTGATTAATAGCGAAAAACTGTTTTTGATTCGTCCGCGATAGGGTCCGTTCAAGAAAGGGTCATATATTTTAGGTAAGTGTTTTTTTTTAGTCTCATCATTACCCAATCGAATTCTTTTTTCGATTATATCCATAGCAAGAAATTTCTTATCTAGAGCTTTTGCACTATTAAAAAATTTTTTGCTTAGGCTCTTTCTTTTTTTTTCATTAGTGGAACTCCAATAATTATTCAATTCATCAGAGAGTTTTTCTGTTGTCAAGAGAGACATTTTTCTTTGCATCATTTCAACAACTGTTGACAAACTAGGTGGGTACGTAAAAGATATTTTTTCTTTTCCATCACTTTGACATGGATAAAAAAAATATTGTGACATTTCATTTTTTATAGCATTTTCACATCCATTCTTTTTGATATATCGAATGGGACGATTCCATAGTTTCAAATCGAAAAGAATATTTATAAGAGGTTTTTCGAATTGGAAAATGTCTTTTTGCTCTGTTTCATCAATTTTGTACGAATCCTCTTCCTCTTCCGAAAAAATAGAAGCAAAAATATCTTTTTCGATGGATCTGTTTTTTTCTTGTTTAGTTACCTTCATTTTGTATCCATTTATTTGTTTCTGAATTTTATTCCTTTCTGAAGTTGTTTTCAGTTTCTTACTCAAAAGGGGTGGTGGGGTTTTGCCTAAACAGTATATACAGGAAATAAAAAAAAAAATAATAAAGATAGACATAGAATTTCTCAATTCGAACATAATGGATTTACTCAATCTAATAAGGATATTCGATTTTTTAGATTTAATAGAAAAATTTTCCTGTATCCATACTAATACCAAACTAATCCATTTCATAATCAAAATCTGACCAATTAACCAACTAACAAAACTACTTGTTAGGAATAAAATTTGTTTGTTGCCGAGAAACATATAAATGTTGACTAATCTGACTAACATTGAACTTGGTAAAAAGAAATAATTCAATAATAATAAAATAAGATTATTTAGGAATACTCGTTGAATGCTAAAATTACGCATTGAATTTTTCCTAGTGGATCCGTAATAAAAGTGTTTGTTATTATTGCAAAAGAAATTAAAAAAAAGATACGGTAGAGCTATGACAGTTATTGTATGAGGTCTACCCAATGCTAGATGCAAAGGCGCATAATAGATCGATATGAGCATCATGAACTGTGCCGTAATAAAACCAGTTGTTGCTGATACTTTCTTCTCGGTTCCTTCTTCTCCTTCTTCCATAACCTGAGCTCCGAGAAGGAAGAGATAAGAGGGCCCTATGGAGAATGTGGTCAGAAATCCATAATAGAGTCCGACCACAACGACCGAATTCATTATCTTCATGCATAAGGCTACTAGATTATCTAGTATAAAAGATTGAAAAATCATCACAAACCTCCCTTTTTCTTTTCTATTGCAATTTCTGGATTATTATATGATGATTTTTCAACTTTGATTTTTCAACTTTCCATATATATATCCATATATATATAGAAATAGAAACAGATAGACTAGAAACGACATCTCTTATCTCAATGACACCAAAGAAAGGGATATTAAATGAATGGAATTAGTATATGGGTGGAATATAATGAAATAGATCCACTTTGAGGTTCCCTATGAAATGAGGCATGGAACGGAGCCACTACGAAGAAGTTCCGCGAGTTACGAAGGAAACTTTGAGCTCATATTGGTGATGGGTTGAGAACGGGAATTGAACTCTATGAGATCTAATTTCCCGTTGTTCCTCAATAGCTCAGTGGTAGAGCGGTCGGCTGTTAACTGACTGGTCGTAGGTTCGAATCCTACTTGGGGAGATTTGATTCATTCCGAATTCTTTAATTCGGAATGAAAGGGTTCGCTTTGACCGTTAAGAGTCGGTAACCCGTTCCCCGTGTCTTTGTTTCTATTGCATTCTATCTCATCGTATCCCATTCTGTTCTGCGATATTTGAGAATCGCCATCAATACCTCGGTGTAGGTCCGGGATACTCCTTTGTTCCACAGTCTGGGGCTATTTAAACTAACCAATTAAGAATTCTCAGATGTACTAGTACTAGCAAGTGCATCAAAGATGCAGTCATCAATTCTCCCAAGAGGCCACAATTACCGCAAGCAAACATATTAATGACGAGGAACGCAGCTATGCTACTAATACTTTACTTGCTCTGCTATTCTGCCCAAGCCTGGCTGAGGAAGAATTACGAGGCGTAAAACAAAAAAATATGCGGATTGGGTTAGGGCATACTATTATTTCATTTCAAATAATCCACCATTTAAGAAAAAAAACTTTTTTTATTAATATTATTTATTAATTAATATTATTTATTATTTATTACTTTTAAATAATTTTAAATAAAAAGTAAATAAAAAGAGAAAAGTAAGGTAAGGCCATTCCATTTCGACAAAATACCCACACCCAAGTTCCATAGCTTTGGGTCCTCTATCCCGATCATGATTTTCCTACCCCCAGAGGGAAGGGTCCTTCCCCTTTTGGCCGGTTGTGGGCGAGGAGGGATTCGAACCCCCGACACCGTGGTTCGTAGCCACGTGCTCTAATCCTCTGAGCTACAGGCCCCACCCCGTCTCCACTGGATCTGTTCCCCGGAGTACCCTAAAAAAGGGAACCTTTGCGCTCCCCAGCCATTTCGGCTTAAGAAGATGTGAAAGCGCCTCTCTCTCTATAAGAACGGTGCGTTCCGAGGTGTGAAGTGGGAGAGAAGGGATTTCATAATTGGGGTTTTGAATAAGACGACCTTTTCTTTTTTCATTCTTAATTACTTTTTCAATATGAAAAAGTAATAAGAATGAGAGGTGTTAAGCTTTTTATCATCCTGGCGCCGAGCTATTTTTCCGCAGGACCTCCCCTACAGTATCGTCACCGCAGTAGAGTTTAACCACCAAGTTCGGGATGGATTGGTGTGGTTCCTCTACGCCTAGGACACCAGAATATCGAACCATGAACGAAGAAAGGCATGAGAGAAAAGCATATTGGCTATTGATTGTGAGGCCCTAATTCTTGACTGGAGGGGACACCAAAGGCCTCTGCCCTTCCATCCCTTGGATAGATAGAGAGGGAGGGCAGAGCTTTTGGTTTTTCATGTTGTCAAAGAGTTGAACAATGAAAATAGATGGCGAGTGCCTGATCGAATTGATCGGGTCATGTAGGAACAAGGTTCAAGTCTACCGGTCTGTTAGGATGCCTCAGCTGCATACATCACTGCACTTCCACTTGACACCTATCGTTAATGATAAACGGCTCGTCTCGCCGTGACCTTCTCTTGAATTCTCAAAACTTCTGTCGCTCCATCCCCGCAGGGGCAGAGAACCCATCGCTGTCTCGGCTGTGCTACCGGAGGCTCTGGGGAAGTCGGAATAGGAGAGCACTCATCTTGGGGTGGGCTTACTACTTAGATGCTTTCAGCAGTTATCCGCTCCGCACTTGGCTACCCAGCGTTTACCGTGGGCACGATAACTGGCACACCAGGGGTGCGTCCTTCCCGGTCCTCTCGTACTAGGGAAAGGTCCTCTCAATGCTCTAACGCCCACACCGGATATGGACCGAACTGTCTCACGACGTTCTGAACCCAGCTCACGTACCGCTTTAATGGGCGAACAGCCCAACCCTTGGAACATACTACAGCCCCAGGTGGCGAAGAGCCGACATCGAGGTGCCAAACCTTCCCGTCGATGTGAGCTCTTGGGGAAGATCAGCCTGTTATCCCTAGAGTAACTTTTATCCGTTGAGCGACGGCCCTTCCACTCGGCACCGTCGGATCACTAAGGCCGACTTTCGTCCCTGCTCGACGGGTGGGTCTTGCAGTCAAGCTCCCTTCTGCCCTTGCACTCGAGGGCCAATCTCCGTCTGGCCCGAGGAAACCTTTGCACGCCTCCGTTACCTTTTGGGAGGCCTACGCCCCATAGAAACTGTCTACCTGAAACTGTCCCTTGGCCCGTAGGTCCTGGCACAAGGTTAGAATTCTAGCTCTTCCAGAGTGGTATCTCACTGATGGCTCGGGCCCCCCCGGAAGGAGGCCTTCTTCGCCCTCCACCTAAGCTGCGCAGGAAAGGCCCAAAGCCAATCCCAGGGAACAGTGAAGCTTCATAGGGTCTTTCTGTCCAGGTGCAGGTAGTCCGCATCTTCACAGACATGTCTATTTCACCGAGCCTCTCTCCGAGACAGTGCCCAGATCGTTACGCCTTTCGTGCGGGTCGGAACTTACCCGACAAGGAATTTCGCTACCTTAGGACCGTTATAGTTACGGCCGCCGTTCACCGGGGCTTCGGTCGCCGGCTCCCCTGTCATCAGGTCACCAACTTCCTTGACCTTCCGGCACTGGGCAGGCGTCAGCCCCCATACATGGTCTTACGACTTTGCGGAGACCTGTGTTTTTGGTAAACAGTCGCCCGGGCCTGGTCACTGCGACCCCCTTTGTGAGGAGGCACCCCTTCTCCCGAAGTTACGGGGCTATTTTGCCGAGTTCCTTAGAGAGAGTTGTCTCGCGCCCCTAGGTATTCTCTACCTACCCACCTGTGTCGGTTTCGGGTACAGGTACCCTTTTGTTGAAGGTCGTTCGAGCTTTTCCTGGGAGTATGACATGGGTTACTTCAGCGCTGTAGCGCCTGGTACTCGAACATTGGCTCGAGGCATTTTCTCTACCCCTTCTTACCCTGAAAAAACAGGGGCACCTTGCGTCCTTGAACCGATAACCATCTTTCGGCTAACCTAGCCTCCTCCGTCCCTCGGGACCAACAAGGGGTAGTACAGGAATATTCACCTGTTGTCCATCGACTACGCCTTTCGGCCTGATCTTAGGCCCTGACTCACCCTCCGTGGACGAACCTTGCGGAGGAACCCTTAGGTTTTCGGGGCATTGGATTCTCACCAATGTTTGCGTTACTCAAGCCGACATTCTCGCTTCCGCTTCGTCCACCACTGCTCGCGCGGGTCCTTCCCTCTAAGGCGGAACGCTCCCCTACCGATGTCTTTTTACATCCCACAGCTTCGGCAGATCGCTTAGCCCCGTTCATCTTCGGCGCAAGAGCGCTCGATCAGTGAGCTATTACGCACTCTTTCAAGGGTGGCTGCTTCTAGGCAAACCTCCTGGCTGTCTCTGCACCCCTACCTCCTTTATCACTGAGCGGTCATTTAGGGGCCTTAGCTGGTGATCCGGGCTGTTTCCCTCTCGACGATGAAGCTTATCCCCCATCGTCTCACTGGCCGACCTTGACCCCTGTTATTTTGAGGTCATATCTAGTATTCAGAGTTTGCCTCGATTTGGTACCGCTCTCGCGGCCCGCACCGAAACAGTGCTTTACCCCTAAGATGTCCAGTCAACTGCTGCGCCTCAACGCATTTCGGGGAGAACCAGCTAGCTCTGGGTTCGAGTGGCATTTCACCCCTAACCACAACTCATCCGCTGATTCTTCAACATCAGTCGGTTCGGACCTCCACTTAGTTTCACCCAAGCTTCATCCTGGTCATGGATAGATCACCCAGGTTCGGGTCCATAAGCAGTGACAATTGCCCTAGGAAGACTCGCTTTCGCTACGGCTCCGGTGGGTTCCCTTAACCAAGCCACTGTCTATGAGTCGCCGGCTCATTCTTCAACAGGCACGCGGTCAGAGCCCCGGGCTCCTCCCACTGCTTGGGAGCTTACGGTTTCATGTTCTATTTCACTCCCCGATGGGGGTTCTTTTCACCCTTCCCTCACGGTACTACTTCACTATCGGTCACCCAGGAGTATTTAGCCTTGCAAGGTGGTCCTTGCTGATTCACACGGGATTCCACGCGCCCCGTGCTACTCGGGTCAGAGCGTAAGCTAGTGATGCTTTCGGCTACTGGACTCTCGCCATCTAGGGTGCAGCACTCCACCGCTTCGCCTAGCAGCACGACGCTTGTATTGCTCTCCCACAACCCCGTTTTCACGGTTTAGGCTGCTCCCCATTTCGCTCGCCGCTACTACGGGAATCGCTTTTGCTTTCTTTTCCTCTGACTACTAAGATGTTTCAGTTTGCCAGGTTGTCTCTTGCCTGCCCATGGATTCAGCAGCAGTTCGAAAGGTTGACCTATTCGGGAATCTTCGGATCTACGCTTATTTTCAACTCCCCGAAGCATTTCGTCGCTTACTACGCCCTTCCTCGTCTCTGGGTGCCTAGGTATCCACCGTAAGCCTTTCCTCGTTTGAACCTCGCCCTTCACTTTAACTTTAAGGCTAAGGCTATGCCATCCTAAGGTGCTGCTAAATGGAAGGATCTTATCAACGTCCATGAATGAGAAATCATAGATCGAACAGCCGAATCGGAAAAATTGGGTGCTATCATATAGCTTTGTATCGGCTAAGTTCACGAGTTGGAGATAAGCGGACTCGAACCGCTGACATCCGCCACAGGGTAAACCACCGCCTCTCAGGCCCCCGACTGATTCTACCATAGAGGCCAACGATAGACAATAACTCCCCCCCGAACACAGCTTACAACTTTCATCGTACTGTGCTCTCCAAAGAGCAACTCTTCTCAAAATCTCAAAAGGTGCTGAGTTGGAATCCCATTCTAACTAAGGATTCTTGTGGTTCCGGAGGATCCAGCTACAGGAGAACTGGGAACGGAGAGCTTTCCCCCCTTTTTCCGCCCGACTCTATTGGTCTTAAGAATGCTGGTTTTAAGAATGAGTGATTGCCCTTCTCCGACCCTTACTGTCCAACCTGAGAGCGGACAGCTAATGCGTTCCACTTATTGAACAGGGTTCTATGGTCGGTCCGCGACCCCTGGATGCCGAAGGCGTCCTTGGGGTGATCTCGTAGTTCCTACGGGGTGGAGACGATGGGGTCGGTCCATGGATTTTCTTTCCTTTTGCCGCATTTCGCTCAAAGGGTTGAAGGGAGATAGTGCATCAAGCTGTTCGCAAGGGCCAACTTGATCCTCTTCCCCAGGGATCCCAGATGAGGAAACCCTAGGAGAGCCACCGACTCCAACTACCGTCCATGTACGATCCATACTAGATCTGACCAACTGCCCATCCTACCTCCTCTACGTTCTTGACAGCCCATTTTTGTCTCAGTAGAGTCTTTCAGTGGCATGTTTCGGTCCTCTTCCCCATTACTTAGAAAAAGTGAGCCACCGGTTCAGGTACAAGATACTATCATTACCGCCTGGACAATTAGACATCCAACCCGTAATCGCAACGACCCAATTGCAAGAGCGGAGCTCTACCAACTGAGCTATATCCCCCCGAGCCGAGTGGAGCATGCATGAAGGAGTCAGATGCTTCTTCTATTCTTTTACTTGGCGCAGCTGGGCCATCCTGGACTTGAACCAGAGACCTCGCCCGTGAAGTAAATCATCGCACCTACAGTCCAACCAATTGGGAAAGAATCAATAGATTCCTTTTCGGGAGCGATTCATCCTTCCCGAACGCAGCATACAACTCTCCGTTGTACTGCGCTCTCCAAGTGTGCTTGTTCCCCCCTTCTTCCTTACCATGGCAAGTCTTTGTGAAATAACTCCGATGAGAAGAAAAAAGAAGGCGTTAAGAGACCAGACCCTCCTGGCCCAACCTTAGACACTCTAAGATCCTTTTTCAAACCTGCTCCCATTTCGAGTCAAGAGATAGATAAATAGACACATCCCATTGCACTGATCGGGGGCGTTCGTAGTGACTGAGGGGGTCGAAGACCAAGAAGTGAGTTATTTATCAGCCAAGCATTCTATTCTTCTTATGGCTAGATCCAATCTCCTGGTCCCTGCGGAAAGGAAAAAGAATTTCACGTTCTCCCTTTCGGGAAGGGAGGATTAGGAAAATCCTATTGATTGCAATTTTCTCCAGACCCCCGGGAAAAGTATGAAAAAAAGGCTCGAATGGTACGATCCCGCCGTCACCCCAGAATGAAAGGGGCGATCTCGTAGTTCTTGGTCTGTGAAGATACGTTGTTAGGTGCTCCGTTTTTATTTTTCCATTGAGGCCGAACCTAAACCTGTGCTCGAGAGATAGCTGTCCATATACTGATAAGGGATGTATGGATTCTCGAGAAGAGAGGAGCCGTGGTGGTCCCCCCCCCCGGACCGCCCGGATCCCACGAGTGAATAGAAAGTTGGATCTACATTGGATCTCACCTGAATCGCCCCATCTATCCTCCTGAGGAGAAGTTTGGTTTCAAACCCCGGTTCGAACAGGAGAAGTACGCCATGCTAATGTGCCTTGGATGATCCACATCTCAGGGTCAGGCGCCGATGAGCACATTGAACTATCCATGTGGCTGAGAGCCCTCACAGCCCAGGCACAACGACGCAATTATCAGGGGCGCGCTCTACCACTGAGCTAATAGCCCGTCGTGCGGGCCTCCCGCTGGGGGCCCGCTATGCCAAAAGCGAGAGAAACCCCATCCCTCTCTTTCCTTTTTTCGCCCCCATGCCGCCACACGGGGGCGGCATGGGGGCGAAAAAAAGGGGATCCTATCAACTTGTTCCGACCTAGGATAATAAGCTCATGAGCTTAGCTTAGTCTTACTTCACCGTCGAGAAACGAAAGAAGACTTCCATCTCCAAATTTCACTCAGACGTAGCTCGCTTCTTTTGGGGTGTGAAGCAGTGTCAAACCAAAATACCCAACAAGCATTAGCTCTCCCTGAAAAGGAGGTGATCCAGCCGCACCTTCCAGTACGGCTACCTTGTTACGACTTCACTCCAGTCACTAGCCCTGCCTTCGGCATCCCCCTCCTTGCGGTTAAGGTAACGACTTCGGGCATGGCCAGCTCCCATAGTGTGACGGGCGGTGTGTACAAGGCCCGGGAACGAATTCACCGCCGTATGGCTGACCGGCGATTACTAGCGATTCCGGCTTCATGTAGGCGAGTTGCAGCCTACAATCCGAACTGAGGACGGGTTTTTGGAGTTAGCTCACCCTCGCGGGATCACGATCCTTTGTCCCGGCCATTGTAGCACGTGTGTCGCCCAGGGCATAAGGGGCATGATGACTTGACGTCATCCTCACCTTCCTCCGGCTTATCACCGGCAGTCTGCTCAGGGTTCCAAACTCAACGTTGGCAACTAAACACGAGGGTTGCGCTCGTTGCGGGACTTAACCCAACACCTTACGGCACGAGCTGACGACAGCCATGCACCACCTGTGTCCGCGTTCCCGAAGGCACCCCTCTCTTTCAAGAGGATTCGCGGCATGTCAAGCCCTGGTAAGGTTCTTCGCTTTGCATCGAATTAAACCACATGCTCCACCGCTTGTGCGGGCCCCCGTCAATTCCTTTGAGTTTCATTCTTGCGAACGTACTCCCCAGGCGGGATACTTAACGCGTTAGCTACAGCACTGCACGGGTCGATACGCACAGCGCCTAGTATCCATCGTTTACGGCTAGGACTACTGGGGTATCTAATCCCATTCGCTCCCCTAGCTTTCGTCTCTCAGTGTCAGTGTCGGCCCAGCAGAGTGCTTTCGCCGTTGGTGTTCTTTCCGATCTCTACGCATTTCACCGCTCCACCGGAAATTCCCTCTGCCCCTACCGTACTCCAGCTTGGTAGTTTCCACCGCCTGTCCAGGGTTGAGCCCTGGGATTTGACGGCGGACTTAAAAAGCCACCTACAGACGCTTTACGCCCAATCATTCCGGATAACGCTTGCATCCTCTGTCTTACCGCGGCTGCTGGCACAGAGTTAGCCGATGCTTATTCCCCAGATACCGTCATTGCTTCTTCTCCGGGAAAAGAAGTTCACGACCCGTAGGCCTTCTACCTCCACGCGGCATTGCTCCGTCAGGCTTTCGCCCATTGCGGAAAATTCCCCACTGCTGCCTCCCGTAGGAGTCTGGGCCGTGTCTCAGTCCCAGTGTGGCTGATCATCCTCTCGGACCAGCTACTGATCATCGCCTTGGTAAGCTATTGCCTCACCAACTAGCTAATCAGACGCGAGCCCCTCCTCGGGCGGATTCCTCCTTTTGCTCCTCAGCCTTACGGGGTATTAGCAGCCGTTTCCAGCTGTTGTTCCCCTCCCAAGGGCAGGTTCTTACGCGTTACTCACCCGTCCGCCACTGGAAACACCACTTCCCGTCCGACTTGCATGTGTTAAGCATGCCGCCAGCGTTCATCCTGAGCCAGGATCGAACTCTCCATGAGATTCATAGTTGCATTACTTATAGCTTCCTTGTTCGTAGACAAAGCTGATTCGGAATTCTCTTTCATTCCAAGGCATAACTTGTATCCATGCGCTTCATATTCGCCTGGAGTTCGATCCCAGAAATATAGCCCTCCCTACCCCCTCGCGTCAATCCCACAAGCCTCTTATCCATTCTCATTCGATCACGGCAGGGGAGCAAGTCAAAATAGAAAAACTCACATTGGGTTTAGGGATAATCAGGCTCGAACTGATGACTTCCACCACGTCAAGGTGACACTCTACCGCTGAGTTATATCCCTTCCCTTGCCCCCATCGAGAAATATAACTGACTAATCCTAAGGCAAAGGGTCGAGAAACTCAACGCCACTATTCTTGAACAACTTGGAGTCGGGCCTTCTTTTCTTTTCACACTATTACGGATACGAAAAATAATGGGAAAAATTGGATTCAATTGTCAACTGCTCCTATCGGAAATAGGATTGACTACGGATTCGAGCCATAGCACATGGTTTCATAAAACTGTACGATTTTCCCGATCTAAATAAAGCAGGTTTCACATGAAGAAGATTTGGCTCAGCATGTTCTATTCGATACGGGTAGGAGAAGAACCCGACTCGGTATTCTTAAAAAAATAGAGAAATCAGAACCAAGTCAAGATGATATGGATCAACCCCTCTTCTTGCGCCAAAGATCTTACCATTTCCGAAGTAACCGGAGTTACATCTATTTTTCCATTTCAATTCAAGAGTTCTTATGTGTTTCCACGCCCCTTCGAGACCCCGAAAAATGGACAAATTCCTTTTCTTAGGAACACATACAAGATTCGTCACCACAAAAAGGATAATGGTAACCCCACCATTAACTACTTCATTTATGAATTTCATAGTAATAGAAATAGAACTGTCTTTTCTGTATACTCTCCCCGGTTCCGTTGCTATCGCGGGCTTTACGCAATCGATCGGATCATATAGATATCCCTTCAACACAAAGATATCCACACAACATAGGTCATCGAAAGGATCTCGAAGACCCACCAAAGCACGAAAGCCGGGATCTTTCAGAAAATAGATTCCTATTCGAAGAGTGCATAACCGCATGGATAAGCTCACACTAACCCGTCAATTTGGGATCCAATTCGGGATTTTCCTTGGGAGGTATCGGGAAGGAATTGGAATGTAATAATATCGATTCATACAGATACAGAAGAAAGGGTTCTCTATTGATTCAAACGCTATACCTACGGGATAGGGATAGAGAAAGAGGAAAAAACCGAAGATTTCACATAGTACTTTTGATCGAAAAATCAATCTGATTTATTTCGTACCTTTCGCTCAATGAGAAAATGGGTCAGATTCTACAGGATCAAACCTGTGGGACTTAAGGAATGATGGAAGGGAATAAAAAGAAATCAAAAAATAAAAAAAGAATAAAAAGGGGGGAGATTCTCGAACGAGGAAAAGGATCCAATGACTTCGAAAGAATTGAACGAGGAGCCGTATGAGGTGAAAATCTCATGTACGGTTCTGTAGAGTGGCAGTTAAGGGTGACTTATCTGTCAACTTTTCCACTATCACCCCCAAAAAACCAAACTCTGCCTTACGTAAAGTTGCCAGAGTACGCTTAACCTCTGGATTTGAAATCACTGCTTATATACCTGGTATTGGCCATAATTTACAAGAACATTCTGTAGTCTTAGTAAGAGGGGGAAGGGTTAAGGATTTACCCGGTGTGAGATATCACATTGTTCGAGGAACCCTAGATGCTGTCGGAGTAAAGGATCGTCAACAAGGGCGTTCTAGTGCGTTGTAGATTCTTATCCAAGACTTGTATCATTTGATGATGCCATGTGAATCGCTAGAAACATGTGAAGTTGTATGGCTAACCCAATAACGAAAGTTTCGTAAGGGAACTGGAGCAGGCTACCATGAGACAAAAGATCTTCTTTCTAAAGAGATTCGATTCGGAACTATGATATGTCCAAGGTCCAATATTGAAATAATTTCAGAGGTTTTCCTTGACTTTGTCCGTGTCAACAAACAATTCGAAATGCCTCGACTTTTTTAGAACAGGTCCGAGTCAAATAGCAATGATTCGAAGCACTTCTTTTTACACTATTTCGGAAACCCAAGGACTCAATCGTATGGATATGGAAAATACAGGATTTCCAATCCTAGCAGGAAAAGGAGGGAAACGGATACTCAATTTCAAGTGAGTAAACAGAATTCCATACTCGATCTCATAGATACATATAGAATTCTGTGGAAAGCCGTATTCGATGAAAGTCGTATGTACGGCTTGGAGGGAGATCTTTCATATCTTTCGAGATCCACCCTACAATATGGGGTCAAAAAGCCAAAATAAATGATGTTAGCCCTTATAAAATAAAAAATAAAAAGAAAACGGATTCTTGAACCCCTTTCACGCTCATGTCACGTCGAGGTACTGCAGAAGAAAAAACCGCAAAATCCGATCCAATTTATCGTAATCGATTAGTTAACATGTTGGTTAACCGTATTCTGAAACACGGAAAAAAATCATTGGCTTATCAAATTTTCTATCGAGCCATGAAAAAGATTCAACAAAAGACAGAAACAAATCCACTATCTGTTTTACGTCAAGCAATACGTGGAGTAACTCCCGATATAGCAGTAAAAGCAAGACGTGTAGGCGGATCGACTCATCAAGTTCCCATTGAAATAGGATCCACACAAGGAAAAGCACTTGCCATTCGTTGGTTATTAGGGGCATCCCGAAAACGTACGGGTCGAAATATGGCTTTCAAATTAAGTTCCGAATTAGTGGATGCTGCCAAAGGGGGTGGCGATGCCATACGCAAAAAAGAAGAGACTCATAGAATGGCAGAGGCAAATAGAGCTTTTGCACATTTTCGTTAATCCATGAACAGGATCTATATAGACACATAGACCCATGGATCCCATACATCTCGATCGGAAAAGAATCAATAGAAAAAGAATCGGAATTGATCGATATATCTCTCGAAACAAACGAAAGACGAAACATAAATCATGGATCAACTAAGCCCTCTCGGGGACTTGCTTAAGAATAAGAAAGAGGAATCTTATGTAAATACCATGGAATAAGGTTTGGTCCTATTCATGGGGATTCTGTAAATATTCCATTCCAAAAAGAGAAAATTCGAAACAATTGGGATTTTTTTGGAGATTGGATGCGGTTACTAATTCATGATCTGGCATGTACAGAATGAAAACTTCATTCTCGATTCTACGAGAATTTTTATGAAAGCCTTTCATTTGCTTCTCTTCGATGGAAGTTTTATTTTCCCAGAATGTATCCTAATTTTTGGCCTAATTCTTCTTCTGATGATCGATTCAACCTCTGATCAAAAAGATATACCTTGGTTATATTTTATCTCTTCAACAAGTTTAGTAATGAGCATAACGGCCCTATTGTTCCGATGGAGAGAAGAACCTATGATTAGCTTTTCAGGAAATTTCCAAACGAACAATTTCAACGAAATCTTTCAATTTCTTATTTTACTATGTTCAACTCTATGTATTCCTCTATCCGTAGAGTACATTGAATGTACAGAAATGGCTATAACAGAATTTCTGTTATTCGTATTAACAGCTACTCTAGGAGGAATGTTTTTATGCGGTGCTAACGATTTAATAACTATCTTTGTAGCTCCAGAATGTTTCAGTTTATGCTCCTATCTATTATCTGGATATACCAAGAAAGATGTACGGTCTAATGAGGCTACTACGAAATATTTACTCATGGGTGGGGCAAGCTCTTCTATTCTGGTTCATGGTTTCTCTTGGCTATATGGTTCATCCGGGGGAGAGATCGAGCTTCAAGAAATAGTGAATGGTCTTATCAATACACAAATGTATAACTCCCCAGGAATTTCAATTGCGCTTATATTCATCACTGTAGGAATTGGGTTCAAGCTTTCCCCAGCCCCTTCTCATCAATGGACTCCTGACGTATACGAAGGAGTGCGGTTCGTTCGATAAATTCCTATCTCTCTATCTATTTCTGAGATGTTTGGATTTTTCAAAACTCCATGGACATGCAGAAGAGAAATGCTATCCCCACTCGGACCAAGACATAACTTTACTTGTTCAAATAACAATTAAGGTGAAGCAGGGTCAGGAACAACGAATCCCTTTATGATAAACAGATTCATTTTGCAAGTTCGTTATTACGGGTAGTTCCTACAAAGGATCGGACTAATGACGTATACAATACTTGAATTCTCGATGTAGATGCTACATAGTTGGTTCTCATCCTTCAGAGACTACGAGTGTAATAGGAGCATCCGTCGACAAAAGGATCACCCTAAGATGATCATCTCATGGCTATTGAGAACGAATCAAATCAGATGGTTCTATTTCTCAATCTTTTCGACCTCGGTTCCGTAGGAGCAAGTCATAAAGATTGAGAAAAATCGGTCATTCACAACCACTGATGAAGGATTCCTCGAAAAGTTAAGGATTAGTAATCCTTTTTAAAAATCGAATGGATTCGGTCTTATACATACGCGAGGAAGGTAATCAAAAAAGAAAGAAGAACTCATCTTCTTTCTTTTATCACTTAGGAGCCGTGCGAGATGAAAGTCTCATGCACGGTTTTGAATGAGAGAAAGAAGTGAGGAATCCTCTTTTCGACTCTGACTCTCCCACTCCAGTCGTTGCTTTTCTTTCTGTTACTTCGAAAGTCGCTGCTTCAGCTTCAGCCACTCGAATTTTCGATATTCCTTTTTATTTCTCATCAAACGAATGGCATCTTCTTCTGGAAATCCTAGCTATTCTTAGCATGATATTGGGGAATCTCATTGCTATTACTCAAACAAGCATGAAACGTATGCTTGCGTATTCGTCCATAGGTCAAATCGGATATGTAATTATTGGAATAATTGTTGGAGACTCAAATGGTGGATATGCAAGCATGATAACTTATATGCTGTTCTATATCTCCATGAATCTAGGAACTTTTGCTTGCATTGTATCATTTGGTCTACGTACCGGAACTGATAACATTCGAGATTATGCAGGATTATACACGAAAGATCCTTTTTTGGCTCTCTCTTTAGCCCTATGTCTCTTCTCCTTAGGAGGTCTTCCTCCACTAGCAGGTTTTTTCGGAAAACTTCATTTATTCTGGTGTGGATGGCAGGCAGGCCTATATTTCTTGGTTTCAATAGGACTCCTTACGAGCGTTGTTTCTATCTACTATTATCTAAAAATAATCAAGTTATTAATGACTGGACGAAACCAAGAAATAACTCCTCACGTGCGAAATTATAGAAGGTCCCCCTTAAGATCAAACAATTCCATCGAATTGAGTATGATTGTATGTGTGATAGCATCTACTATACCAGGAATATCAATGAACCCGATTATTGAAATTGCTCAGGATACCCTTTTTTAGTTAGCTTCTAGAATCTATTTCTTAGTTCAAGATCCCTCTTACTATACTAACTGGAATCAAAGAATTAGTAGATCTGTTCCGCCCAAAATGGGAATGGGCTAGGGTTATGAACTTATAATCTATAATCTGATGATCGAGTCGATTCCATGATTATAAGTTCATTCCATACCGGACCAGACCGGAATAGGGTTCTATACATTCTCATTATGAGAAGGGGCCATTCGAGCGTATCTAAATAGATACTATGTTTACATATAGATCTCTGCGTCGTTCCATTCCATTTAGGATTAGGAATAGGCGTAATCGGACCTGCTTTTTACATATCTCTCGTTATTTGGGACCCTATTCACCTCTTTGGGCTTTTATTGAATCGAGAAATAGGTTTGATTGTCCATCTTTTTGATAGAATATATATAAGGTATCCTCCGGATAATTCAAATCGAACCAATTGGATGTCCGACTCGGGCCTATATGACATGACCGATCAATAAAAATACGCTAACACTCCACCTTTGTCATATATTCCATACATCACACTAGATAGATATCATATTCATGGAATACGATTCACTTTCAAGATGCCTTGGTGGTGAAATGGTAGACACGCGAGACTCAAAATCTCGTGCTAAAGAGCGTGGAGGTTCGAGTCCTCTTCAAGGCATAATATTGAGATCTCTTATTGAATTGGAATAAGTTCGGCAGCGGATCACGAAATCTTGGTGATCTTCTCTATCTAATGAATGGGGAGTCCGTTTTGAAAGCGTCCGCCCTGCACCCACCCCCCCGAGTATATGCTTCAACAGGAATCACACAGGGGTAGATTGATACAATAGAAACCTCTGGTAAAATACCCACCCGTAACCCAGCGGATAAAGTACATTCCATAGTCCGTTTTAGGGATTGGCGACTTACCCATTCAATGACTTTGGCACCGGACGTTCCCAAAATGGGTACTGTACTCTCGGGTCGGGTGAATTCAATAATAGACGCCTGTTGGCATTCCCCGCCTTCCTTCTCCTTTCAGGGCCTATCCGAAAGAGAATTCAGTACTTCTTGGTCGTGAATATCTGAATAGGACGAACCGCCCCGTGGATATCTTTGCTTCGGAACAAAACAATTAGAATTAGGCTCGGTCAACTGGAATGTGTATTATCCATATTAGGGGATCTTTCAATTGAGAAGATCCATCGACCTGAGACGAAGAGAAAGAAAGGTTTATCTATTTTATTTAGTTATTCCGTTAGTTATTCAATTAAACCAATGATTCGTTATTGGAGCAGATAGCAACAACCATTTCATCCGGCATACGTGATTTTCCAATGGATTTACATCTTTCATTAATGGAAAGTTTTTGATGTAGTGAGTAATAGCTCTGGTTGTTCGCTCTTCAAGAATTCTTGTTTAGGCAGTTCATACCATCCATACATAATGTTTTGATCTAAGATTTCAATTCTTCCATGTTTCCGCAGTAGTATATTGTTCCATGGAGCTAAGGTCCAAAATATGGAAGAAACGGGTGTTTCCACGACTCTACCACCCAGTCAATTCTGTTTCACTTAATCCCTATTTCATGGCCACATATCTTTCCGGCTAAGGAATGGGAAACCTTTCTCTTGTTACATGAATCCAATTTTCATTTCATCCGCGAAAAGCCATCTTTTTCTCAACAATGTCTTTGTCATTTGATCCAATAGCGTTCCGTTAGATAGGAACAGGTTTGATAAATACTGATAACTCTCGGATAGAGTATTAGAACGGAAAAATTCATTAGATAATGAACTGTTGGTTCTAAGCCATCTCTGGCGATGAATCAACAATTCGAAATGCTTTTCTTGCGTATTCTTGATAAACCAGCGTTTATACATAGATGTAGGAATATCTGTTTGGGAAGTAAGAAGCTCCCTTGACATCTCTTCATCTGCAAAGAATTCTCGATGTGAAAACACAAAAGGCTGATCTTTGAATAGGAAAAAGAGTGGATCCGCAGGGTCCCAAATGAATTGGCTTATTCGAAAAAAGCCTTGTTCTTTGGAAGATCTATCTCGTGTCTGGTACTGCATGGTTCCACTCTGCAAGAACTCCGAATCATTCTCTTGAAGCTCATCCTCTTCATCATACAAGAACTCCGAATCATTCTCTTGAAGCTCATCCTCTTCATCATAAATGATCTGCTTGCCCCGAAATGACCTGGCCCAATAGGGAAATCCCAATTCATTGGGACTTTCGATACAATCAAATAAAAAGTCCCAAGGGCGCCATATTCTAGGAGCCCAAACTATGTGATTGAATAAATCCTCCTCTATCTGTTGCGGGTCGAGGACTCCTTCCCCTTCTTCAAACTCCGATTCGTATTCTTTATAGAGAAATCTCTGATCAACGATAGAACAAGATCCATTTTGAATCCTATTTAAGGGATTCCTTGGTTCGGGCCGAAGAAGCAATGTCACTCGATCATTATCAAACTGACTGCAATCTTTTTCTGTCCGTGAGGATCCCACCAGAGCGCCTTCTACTTCTAATAGGCCATGAACTAGATCAGAATCATTCTCAACGAGTCCATAAGAAGTGATCCCATTTTTTTCATCAGGTCCGGGTAGAGACCAAAGGTCTTGAGCGACCGATCCGGCAGAACAACTCAAAAGATAAAGAAGTATCGTTAATTTCTTCATGCTCGTTCCAAGTTCGAAGTACCATTTGTACAAATAAGAATCCCCTTCGTTACATGATTTCTTCTTCATATAGATAGATATAGGATCTATGGAGCAATTCCTTAGAAGTACATTTTGTGAAACAGCCCTTCCTGTCTGATAGAAAAGGATCCCATGATCCTGAACCGATCTTACCTTGGATCGCAAATCCCAAGTTTGTCTATGAAGAGCAGATCGAATTATATTAGTGTCTATAATGGATTTCTTTTGTATAATACTAATCGATAGGGCCTCATTGGTAAGTGCTACAAGATCTCGTACATTGGAACCCATAGTTATGGACCCGAATACATTAGGATGGAACATTTTCTTTTCCAAGTGAAATCCCCTAGTATATGAAAGAGTGAAAAAGTGCTTTCGTTGTTGTGGAATAAGAAGCCTTCGTATCTTAATGCATGTATTTAATTTATTCGGAGCTATTAGAGCGGGATCTACTTTTTTGGGAATATGAGTCGAAGCAATAACAAGAATATTTCTAGTGGAACATCTTTCACAATCCCTGGAGAGATAGTTCACTAATAAACCGAGGGATAAGTAATTCGACTCATTCATATCCAGATCATGAATGTTTGGAATCCATATTATACAAGGAGACATTGCTTTTGCTAATTCGAATTGAAGGGTGATATAAAATCGGTCTATTTCCGGCAGCATATCCATAGTTAGCGCATCCATCATAGTTTCCATAATAGTTATAGTTAGAAACTCCAGCTCCGTCTCAATATCAAGGTCACGGTCGATATCGTCACTATCATCAATATCCTCATCTTCATCCTCACTAGCGTCACTATCATAAAAATCCTCATCCTCACTATCGTCACTATCATCAATAAGAAAATCCTTAGGCTTGTTATCCATGAACTTGTTCAGAAATACTGTAATGAAAGGAACATAGGAGTTTGTCGCTAGGTGTTTGACCAAATAGGATCGTCCAGTTCCTATAGAACCTATCACTAAAATACCCCTAGGAGGGGATAGGGCTAAGCGGAGCGAAAAGGGTTTTCCATGAGATGGGAAATGAAAACTATTAGCCCCACACGGGGTTTGTGAATAAGTGATTGTCTGATAATGAGCAAGGAATATCCGTCTTTCTGCTAAACAGGATGTATTGAACTCATAATTCATTAGATCCTTTTTATGAATGTCAACTAAGTATCGTAAGTAAATTGCTCCCGGTTGTTCAATCATTTGATAACCAGAGTCATTCTTTGATAAATGATCACTATGAGTCAGACTCAATAGAATTTGATCAATCCTTTTTTCTGTCGTTAAGGTAGAGAACTGAACCAAGAATTCTCTTTCTTTATCATCAATCCAATCACTGTTCGAGACCCAGGATTCTATTTGATCATCAATCCAATCACCATTTTGATCATCAATCCAATCACCATTCACGTTTTTTCTTGTTCTTATCAAGGAATAGATCGCTTTACTTGTATGACTTAGATGTCTCGTATTTCTCGAAAAAGCGATTCGATTGATGGGATTTGGTATGATACTTATGAAATCGATGAGATTCCAATATTTTTTCTTAGAACGTATTGATTTGACCCCATAAGCGGGACCACCACCCCATAGCATGTTGCCGCCAGAAGCAGAACCCCATATTTCTTCTAGAGAATCTCCTAATTGTTCCAGAGCAACTAGAAAGAGATTCTTTAACCAGAAAGAATTCAGTTCAGATGTAGGATACCTATCCAGAAGTTTTCGCAACTCAATCATGTATGATGGAATCATCAAAGATTTGACCTTTTCGAACTCTGTCTGTAACTCACTATAGGCTCGAGAAACAAAGAGAAGATGTGTACGAATGAGATATCCAGCAACAAGAAGAAGGAAAAGGATTAAATAGAGGAACTCCCGAACATTTAGCGATCTCAGATGTGTCGATATCAATGGTGACTCATTATTTCGATGAATAATTTCTTCGGACAGAAGAAGATTATGTAAACACTTACTCGAAATCTCACTTATCAGATTCCATTGTGGAAGACACAATTTTTTCTGAAGAATTCGCCATGATATATCTGATCCATGCATAATATCATGAAAAATGGATACAAATTTTTGGCTGCTACTTAGTATCGGCAATAAGTCTGAAAAGGTATCTAAAAATATCAAATTTAGATATTTGTACCCTGTCGAAGTAAGGAACCATGGTATATATGTTTGGAATAGATTCCATTTTGAGAGAGTTGAAAAAGCACTATCTCGTTGAAAGGTTCTATACATCTGCCCTTTCTCAAGGCATTTTTTTAGACAAAGACTCCGTTTTTTCCTCTTTTCGGATGGTAAATATTTCTCAGAACATGGAGTGTGAATCAAACCCATGTTTGAGTTGAAATTGAGATACTGATGCAAGTTCTTCTCTTCTGAATCAGATAGATTCATATCTGAAAGAGGTTGACAATAAGTTCTTTCAAAATGGAATATTTGTCCCTCTGTTAGAGGTGTTCCAGAAATGTCTGCGATCGAGTAAATAGCTCTACGAACGAATGGATCGGATCGAATTGGAAAATGGAAAGATTTGTAGAAGTTATACCTTTCGTCACCACTTTGCGGAAAATCGTTAGGTATGAATATGTTAGATACCTGTGACTCGATTGGCGAAATAGTATCTCTCTCCAAAAAAGCATGTTTTTTTTTACCGCCGCACAAAGAAAATATTTTGTTGCGAATGAACAAGATATTGAGGAATTGTTCATACGTAAAATCATAATTATGGATACGGGCCTTTTCCGCATAAAAGGGGAATCTTTTGTTACAATAGAAGCAGAAGTGATGTCGATTATTCAAGAATCGAAGTCGATTTGCTTTATAAAAAGAGGATATCAATGAACTTCTATGAAATGGTTTCACGGGATTCAGCCAATTGTCTTGATCGTGAGATATCATTGAGAAATAGGAATCCGTGTTATCAAAAGATTTCCTGCGATTCTTTCTAATATGGAATGAGTCAATCATCCACTTTGGTATCTTATTGAACAAAAATGGTGATATTGTTCCTCCATTGATCAAGAATTTCGATTTTTGGGAAGTATCATGGTCATCCAATAAGAAGGGTTTCCATTTTTTCAAATGAACGATTTGAAGACCTATTGATTCTAACAACTGATTGCAGAGTTGATCATTCGGACCTTTCAATTCATAGATGTGGATCTCGGACCTATGAATGGGGATACTCCCGAAACTCACAAAGAAAAAAGGAAGTGAGTTAGACAAAAAGAGAAGAAACTTGGACAAAAAGAAACAAAGTGACTTAGACAAATCTTTTTTGTCGATAACCTCAGACCAATCAATCGAATATTGATTAATACGTAATCGATCGAACACTACTTGAAAACGGCTATTCTGCTCAGAAATGAAATGTTCCAAATGTTCCTGGAAATTCTTGCTCCCATTGGACCATTTGTATCTATATGCATTAGGATCCCGATTCATGGATCTCTCGGTTCGAGAAATCAAAATAAGAGGATCGAACCATTTCTTCTGACTCTTTTTCAAATTTGATAAATGTTGGTTGATCGTATATTTCATTATAGTTCTATGATTCAGAGTATCATTTCCTATTTGATACCTTTGAATTCCATATTCGAAGTTGTGATCGGATCTATTCATTAAAAAGAATCGAGTCAATACATTTCTTATGTACCCATAGGTGCTATATTGGATTTGAATCAGATTTCGGATCAATCTATATTGATTGACTGCCTCCATTATATTGTTGCTAGCAAATACCACTATTTTTGGTTTTGGATCTTCCAAATCATTCCCGCAAGAGGTCCGGACCCGTTTTTTTCTGATCCTTCGATAAAAAGATTCATTCTCTTCATAAAAAATAGGAGGTAGAACCAATAAAGATTTCTTTTTCGATTCATCCCTGGAGTTGAATACCTCATTCAATAATTGTTTTTGATCCAATCCGGAGGAATCAATAGAAAAGGCAAATCCCTTATGATACACCAGATCCGGCTCGGTTATTGATAGAGTGAATAGATCCGCCATTTCTTGAAATCTCTCTTCTGATTCAAAATCGTGGTGTAACGTGTATCCCCCCCTGTTCCGGTCATGGAATAGATGAAATAAATCAAAAAATGGATTTTTGTTCAAGAATGAAATCTTATTGGAACTGTCCAGTTCATCCTTCGGAACCATATCACATCCCGGATCTGATGAAATAGGATGAATTGATATGGTATTTTGTAAATACATAATTATCTTGAATATATTAACTATTTCTTTATTTTCCGATCGCCTGGAAAGAACAAAAGAAACATCTTGTTCTTTCTTCAACAATTTCTGATCTCTAGTGGACCTCTCAGTAGGATTCGAACCCAGATGAAGTTCTGACCATCTGTCAGAGAAAAAAGAACGAATGGATCTTGTAGGATTCCCAAGAAATTCTTCGATTTCTTCCGGAAGCAGCTGATTATTCATCTGCTTCTCACATTCCGTGAATAGCCGGGACATTGAGGAATATCCAGAAAGGCATTTAGGGAATCGCTCTGATTCTATCTCTGTTCGTTCGGTTTGAAGAAAGGAAGGATCCCAACAAAGAATCGATCTTTCTTTTAGTTGTTGAATCTCTCTTTGATTGATCAATGTGTGATATTCCGAATCCTCATTACTAATGGAATCGAAATGATCTCTGGATTGATCAGAAGATCCTTTCAATTGGCTAGAATCCGTTACTTGAATGAAACTAGATCTTGTGGAATCATATTGAATATTTGACGATACATTCCGTACCTTGCTAAAAAACCGATCCTTGTTTACCAACCACACATTGTCTAACCAAATCCAATTCTCTCTCGATATGTTCCTCAAAAAATCCGATTCGTGCGGATTCTTCCCCCAACCCCAACTAACGAAGAGATCTTGGCGGAATTGCCACATATGAAATTGAGCACAATTTTGCAAAGAAATAGCCCGCTTGTTTCTCAAGAAGAGATGGGAAACATGCTCAATATCATTTGATTGAATAGTTGACCCAGCTCCTTGTTGTTTGAAGAAACCCTCCACTTCCACAGGTATTTTTTCACGAAAAGCAAACATGAGATAATAAATCCAGTCTTTCACTAAGATTTCGAATAGCTGTCCCGAATTCAAGTTGATTCTGTTTCGCCTCTTCCTCGGAGAAAGACGATCAAACAATTCCCAATCATGGTCCTTGCGGATCGGATCATCCATATAATATACAAAAAGAAACTCCAGATATTTGATATCTTTCTCTTTGAATGAGATCTCAATTCCAGCGACGGTTTCATTAGATATCTTACAACTAGAATCCCTCTTTTTTCCGATCCAGTTCCTCCACCACCGCGAACCCCAGTTAGATTCAGGCATGATACACTTTTTAGTTATTGGGAGAACCCAAGTACTCTCTTTCGGATCCAGGAAAGAGCTCTCAGGGATCTTTTTTCCTTTTGGAAGATACAGGAGCGAAACAATCAACCTATTGATATTGGAAGACCCAAAAGATTTTTCCAATGTATCATTTCTGGGTCCAATGGAATTCATAGGTATAGGAAGAAGCCCTGTCAAATAGAGATTTTTTCGTTCGACCATCTTTCGATTGTTAATACGATATATAAGGACCGCTACTGCAAAGAGTACTACACCCTTGATCGTGAAATATCGATTGCTTGTTGAACCCTGTGAATTGCGTGAAAGTGGGATACTCCAATTTCGGGAGTCCAAGAGTTTTATAAAACGCTCTTGATGGAAAAAAATGTGAATGAAAGATCCCACTGAATTGAATTGGGTCCATGAATCTAAGAAAGAGTGAGAATTCTTGATCTCTCTCAATATCTCTCTCAATTCGAAAATACAGGATTTGAATGGATGTCCTCTCATTGAGCCCTCCTAAATTTAAATTGCATTGATTTATCCTAAAGATTTCATTTCAATTGGAATTTGGTTATTCACCATGTCCGAGGATCCCCGCTAAGCATCCATGGCTGAATGGTTAAAGCGCCCAACTCATAATTGGCGAATTCGTAGGTTCAATTCCTACTGGATGCACGCCAATGGGACCCTCCAATAAGTCCCAATAAGTCTATTGGAATTGGCTCTGTATCAATGGAATCTCATCATCCATACATAACGAATTTATTGGTGTGGTATATTCATATCATATTAAGAAATTTATTGGTGTGGTATATTCATATCATATTAAGAAATTTATTGGTGTGGTATATTCATATCATAACATATGAACAGTAAGAACTAGCATTCTTATTGAGACTAGAACTCATAGGGAAGAAAATCGATTTATGGATGGAATCAAATATGCAGTATTTACAGACAAAAGTATTCGGTTATTGGGGAAAAATCAATATACTTTTAATGTCGAATCAGGATCAACTAGGACAGAAATAAAGCATTGGGTCGAACTCTTCTTTGGTGTCAAGGTAATAGCTATGAATAGTCATCGACTCCCGGGAAAGGGTAGAAGAATGGGACCTATTATGGGACATACAATGCATTACAGACGTATGATCATTACGCTTCAACCGGGTTATTCTATTCCACCTCTTAGAAAGAAAAGAACTTAAATCAAAATACTTAATAGCATGGCGATACATTTATACAAAACTTCTACCCCGAGCACACGCAACGGAGCCGTAGACAGTCAAGTGAAATCCAATCCACGAAAAAATTTGATCTATGGACAGCATCGTTGTGGTAAAGGTCGTAATGCCAGAGGAATCATTACCGCAGGGCATAGAGGGGGAGGTCATAAGCGTCTATACCGTAAAATCGATTTTCGACGGAATGAAAAAGACATATATGGTAGAATCGTAACCATAGAATACGACCCTAATCGAAATGCATACATTTGTCTCATACACTATGGGGATGGTGAGAAAAGATATATTTTACATCCCAGAGGGGCTATAATTGGAGATACCATTGTTTCTGGTACAGAAGTTCCTATAAAAATGGGAAATGCCCTACCTTTGAGTGCGGTTTGAACTATTGATTTACGTAATTGGAAGTAACCAATTAGGTTTACGGCGAAACCTAGAAATCGATCACTGATCCAATTTTAGTACCTCTACAGGATAGACCTCAACAGAAAACTGAAGAGTAACGGCAGCAAGTGATTGAGTTCAGTAGTTCCTCATATAAAATTATTGACTCTAGAGATAGAGTAATATGGAGAAGACAAAATTGTTTCAAGCACCGACAGAACAACCAGAAGCGCCCCTTGTTTCAAAGAGGGGAGGGCGGGTTATTCACATTTCATTTGATGGTCAGAGGCGAATTGAAAGCTAAGCAGTGGTAATTCTAAGGATTCCCGGGGGGGAAAATAGAGATGTCTCCTACGTTACCCGTAATATGTGGAAGTATCGACGTAATTTCATAGAGTCATTCGGTCTGAATGCTACATGAAGAACATAAGCCAGATGAAGGAACGGGAAGACCTAGGATGTAGAAGATCATAACATGAGTGATTCGGCAGATTTCGATTCCTATATATCCACTCATGCGGTACTTCATTGTACGATATATATAAGAATTCTACGATATATATAAGATCCATCTGTATAGATAATATCATCATCTACATCCAGAAAGCCGTATGCTTTGGAAGAAGCTTGTACAGTTTGGGAAGGGGTTTTGATTGATCAAAAAGAAGAATCTACTTCAACCGATATGCCCTTAGGCACGGCCATACATAACATAGAAATCACACTCGGAAAGGGTGGGCAATTAGCTAGAGCAGCAGGTGCTGTAGCGAAACTGATTGCAAAAGAGGGGAAATCGGCCACATTAAAATTACCTTCTGGGGAGGTCCGTTTGATATCCAAAAACTGCTCAGCAACAGTCGGACAAGTGGGGAATGTTGGGGTAAACCAGAAAAGTTTGGGTAAAGCCGGATCGAAATGTTGGCTAGGTAAGCGTCCTGTAGTAAGAGGAGTGGTTATGAACCCTGTAGACCATCCCCATGGGGGTGGTGAAGGGAGGGCCCCAATTGGTAGAAAAAAACCCGCAACTCCTTGGGGTTATCCTGCACTTGGAAGAAGAAGTAGAAAAAGGAATAAATATAGTGAGAATTGGATTCTTCGTCGCCGTAGTAAATAGTAGAGTAGAGAAAATCGAATTTGTTTCTTCGTCTTTACAAAAAAAAATAGGAGTAATTAACTGTGACACGTTCACTAAAAAAAAATCCTTTTGTAGCGAATCATTTTTTAAGAAAAATAAATAAACTTAACACAA
>Afzelia africana voucher Malaisse 14553 chloroplast, complete genome
TGCTATGTTATGGGCGAACGACGGGAATTGAACCCGCGCATGGTGGATTCACAATCCACTGCCTTGATCCACTTGGCTACATCCGCCCTGAGACTATATCACTATGTAAAAAAAAAAATTACATAAATTGAAATTTTTTTTTTAAGTTCCTGCTGAGAAAAACGTATAAATTACTAAATAAAAGAAAGAAAAATATGAAAATCCAGTTTTTATGTTGAAATAAAGAATACAAAATAAAAAAAAAATAATAATAATGTTGAAGTAAATAAAAAACTACTAAAAAATAAAAATAAAAAAGAAAGAAAGTAAAGGAGCAATATCCATTTCAAGAAGATTAATATTGCTCCTTTACTTTCAAAAACTCATATTCATTAAGATCCAAATCTTATCCATTTATAGAAAGAGCCTCGATGGCAGCTAGGTCTAGAGGGAAGTTATGAGCATTACGTTCATGCATAACTTCCATCCCAAGGTTAGCACGGTTAATAATATCAGCCCAGGTATTAATTACACGACCTTGGCTATCAACTACAGATTGGTTGAAATTGAAACCATTTAAATTGAAAGCCATAGTGCTGATACCTAAGGCGGTAAACCAGATACCTACTACAGGCCAAGCAGCTAGGAAGAAATGTAAAGAACGAGAATTGTTGAAACTAGCATATTGGAAGATCAATCGGCCAAAATAACCATGAGCAGCTACAATATTATAGGTTTCTTCCTCTTGACCGAATCTGTAACCTTCATTAGCAGATTCATTTTCTGTGGTTTCCCTGATCAAACTAGAAGTTACCAAGGAACCGTGCATAGCACTGAATAGGGAACCGCCGAATACACCAGCTACGCCTAACATATGAAATGGATGCATAAGAATATTATGCTCAGCCTGGAATACAATCATAAAGTTGAAAGTACCAGAAATTCCTAGAGGCATACCATCCGAAAAGCTTCCTTGACCAATTGGATAGATCAAGAAAACAGCAGTAGCAGCTGCAACAGGAGCCGAATATGCAACAGCAATCCAAGGACGCATACCCAGACGAAAACTAAGTTCCCACTCACGACCCATGTAACAAGCTACACCAAGTAAGAAGTGTAGAACAATTAGCTCATAAGGACCACCATTGTATAACCATTCATCAACGGATGCCGCTTCCCATATCGGGTAAAAGTGCAAACCTATAGCCGCAGAAGTAGGAATAATGGCACCAGAAATAATATTGTTTCCATAAAGTAGAGATCCAGAAACAGGCTCACGAATACCATCAATATCTACTGGAGGGGCAGCAATGAAAGCGATAATAAATACAGAAGTTGCGGTCAATAAGGTAGGGATCATTAAAACACCAAACCATCCGATGTAAATACGATTTTCAGTGCTGGTTATCCAGTTACAGAAGCGACCCCATAGGCTTTCGCTCTCGCGTCTCTCTAAAATTGCAGTCATGGTAAAATCTTGGTTTATTTAATCATCAGGGACTCCCAAGCACACGAATTCTCTATAACGAGATAATGGGGGCTTGTTATTTAACAGTATAACATGACTTATATACTGGTGTCAACCAATACCAATATCCGTAGATATATCCATCTATTTTCATTTAGATTTATCAGAATTCTATTTTTTCATCTATTTCATTTATTCAAATCACTTCATTCAAAAAAAATGGGTGTATATTACTTCGAGATGATAATTCGAGTGGGTTGCCCGGGACTCGAACCCGGAACTAGTCGGATGGAGTAGATAATTTATTTGTTAATAAAATTCAACAACAAAACAAATAAAAAAAAATCCCTCCCCAAGCCGTGCGTGCATTTTTCATTGCACACGGCTTTCCCTATGTCTACATTTATAAACCTCAGTTCCTTCCCTAGAACGAGACTCTAAGAAAGTTGAATACTCATTGATTAATCCCTACTTACTTACTCCATGAACATTTCATAATCCATTTCAGAATAGAATTCTAAAAAATGAATGATTTTTTATCTCTTCATCATTTAAAGAGAAATTTCCACTTACAACGAAAATATCATAACCAATCATTCATCATTGACCAGATCATTGATGCAAATAATATCCAAATACCAAATACGGCCTCTATATAACCTTCTCTGCAAAGTAAAAGAAGTTCTTGAGAAGATCAAAGAAAGAATCTCGTCTTCGTCTGTAAAGAATTCTTCCAAAAATTCTGAACCTAATCTTTTCAAAAAAGAGCGTACAGTACTTTTGTGTTTACGAGCCAAAGTTTTAATACAAGAAAGCCGAAGTATATATTTTATTCGATATAAACTCTTTTTTTTTGAGGATCCATTGTAATAATGAGAAAGATTTCTGCATATTCGCACAAATAGGTCAAGAATATCCAAATTGGATAAATCGGCCCAGACCGGCTTACTAATGGGATGCCCTAATATGGTACAAAATTTCGCTTTAGCCAATGATCTAATTATAGGAATAATTGGAACTTTTGTATCAAGCTTTTTCATAACATTTTCTATTAGAAATGAATTTTCCAGCATTTGACTCCGTACCACTGAAGGATTTCGCCGTACACTGGAAAAATAACCCAAAAAGTAGAATGAATGCTCGGATAATTGGTTTATATGGATCCGTCCTGGTTGAGACCAAACATAAAAATGACATTGCCATAAATTGATAAGATAGTATTTCCATTTATTCATCACAAGAGGGGTATTCTTTGAAGCCAGAATGGATTCTCCTTTATATCGAGCATAATGAATGAAAGGGTCCTTGAAAAACCATAAGATAGACAGAAAATCCTTAGTAAAGACTTTTACAAGATATTCCATTTTTCCATAGAAATAGATTCGCTCAAAAAGGACTACCGAAGATTTTAATTGTAAATGAGAAGATTTGTTACGGAGAAAAAGGAAGATAGATTCGTATTCACATAGATAAAAATTATATAGGAACAAGAAGAATCTTGGATTCCTGTTTGAAAAAGTAGAAATCGATTTTTTTGAAGTAATAAGAATGTTCCAATTACAATACTCGTGAAGAAAGAGCTTTAATAAATGAAAAGAAGAGGCATCTTTCACCCAGTAACGAAGGGTTTGAACCAAAATTTCCAGATGGATAGGGTAAGGTATTCGTATATCTGACACATAATTTAAATATGGAAATTTATCCTCAAAAAAAGGAAATATTGAATGAATTGATTGTAAATTATAAGATTTTACGATTTTTTTCTCCTCTAAGAAAGAGATTAATCGTAGGGAAAATGGAATTTCCAGAATGACGGCAAACCCCTCTGATATTATTTGAGAATATAAATTCTTGTTGTACCCACAAAATTTATTTTTGTTAGAATCATTAACAGAAATAATCAAATGATTCTGTTGAGGCATTCGAGTAATTAAACGTTTTACAATTAGTAAACTAGATTTATTGTCAGAACCTATATTTTCCATCAAAATGGAGCTATTTAAACCATGATCATAAGCAAGTGCATAAATATATTCCCGAAAGATAAGTGGGTATAGGAGGTCATATTGCTGAAACCTATTTCGTTCTAAATATACTTGAAATTCCTCCATTTTTAAAAATTCAATTTGAGACAGGGATAGGGGATTTATTGGGTTCTCAAATGATACATAGTGCGATACAGTCAAAACAGGGTATTCTATTCTAGTAAAAAAATGAAAAACGAATAGATACCTCGAAAACAAGTAAAACTCATCAACGGACTCTCTCTCCTCGTTTTTTTCGATCTAATTGTTTTATGTTCATTCTAGAATAACAATAGAGTTCGAAATCCTTTATTTTCTCAACCCAATCGCTCTTTTGATTTTGGAAAAAAATATCTTTATCAATATACTCTTTCTTCTACACATTCAGCGACACCCCATAATGGAGACATAGTTAATAGTTAGGACTCATAAAAAAAATAAAAAATCCATTCTCTTTTTTTTATAGAAAAAGCTTTTCCCACATCAAGCACTAATCTATTTTTAACGTAAAATTAGATCGGGTAATCATTCAAATTAAAAAATGAAAGCTCGTTGCTTTTTGTTTGCCTATAATTGGAGCCGCCAGGCTCTATCCATTTATTAATTCAACCCAACTTTGATTTTTTGTTCCGAGCCAAGAATTCAAACAAAGGTTTGGATCGGATCCAATAAGAATGAAATATTCTTCGAATTCTCCATTGATACGACATGCTACTTTTTCCATTCATTCCTTTCTGGATCAGTCGTCGTCTTACAAACTCTATTGCTGGTATGAACGAATCCATTGCTTCGTAAAAATGTGTAAAAAATCGAGTCGCACTTAAAAGCCGAGTACTCTACCATTGAGTTAGCAACCCAAATGAAACTAATATAAAAAAAACTAAAAAAATCGAATGTGTAGATACAATAACAATCAAAAAAAAGATGTTATTCTATAATAAAAAAATCCTATGGATATGGAACGGAAATAAAAAGATCCGTTTATTCACGATCGGATTATATTTGTTTGATATACTGTTGTCAATATTAATGTTGAGAAAAAACTACAATGGAGAAAACAAAAGAATTATAAACTTTTCAATAGTACCTAACAATTTAATAAATGTCAATTGAAATTCTATTTTCTTTTTTTTTTTTAATAAATTTTATTTAATTAATGTTAATAATAACAAAGTTCGTTTGTAAATTCTAATAAAAAAATTCGAATACGAAAATGTATTATAATACTAATATAATACTAATAATAATAAAATAAAAAACAAACAATTATGTTGAATTGGCACTACAAAACTAATCGACATAGATCTAAAGGGTGTATGCGAAAATTAAGGAAAAAAAGAAAAGGGTAGAGATCCGATTTATTCAATCAAATTAATATGAATTAATAATTGAATCAATACAATCGAAATATGGACTAAGCAATTAACCTAACTCCCTTTTTTATTTCTTCAGAGAATTCCAATGAAAACCACCTCATTGAGAGTAATATATTATATTTATAAAACCAATTACTTCATTTATTGATTTTGCTCTTTTTTTCTATCCGTTTTATATTCATTTTTTATATTAATTTATAAAAATTAAAATCGATTTTTGTGGTTATAGAAAACAGCATTCTTATAGTATAGCAAATAATAAAAGAAAAAAATGAGGTATGAATGGATAGCGGGGGGATAAGAGAGATAAAGGATTATATAAATATATATACAAGTTATCCACACCCTCTTTTGTTTCTTATTTCATTAATTGAATTTCGTTTGTTGATTAGGGCAAAGTTCGATAAAAACACCCGCCCTTTTTGAAATATCCTGAACAGTTCCTGTAGGTTGAGCGCCCTTTTCAAGGAAATCGAGAATAACAGGAATATTTAAATAGGTTTGATTCTTTATCGGATCATAAAAACCCACTTTCCGAAGATCTCTTCCCTCTCGTCGGGATCGAATATCAATTGCAACAATTCGATAAACGGCTCATTGGGATAGATGTATGGAGATGAACAAAACACCCCCCCCCTAGAAACGTATAAGAAGTTTTCTCCTCGTACGGCTCGAGAAAATTAGATGATGCCTATGGGATATAATATTATTATGAATTTGGATGTCAAATAGATCCATAAAATCATAAAATCAATTCGATTATGATTTATAAGTACTTTTTTTTCTTATTCTTTTTCTTTCCCGAAAAAAAATCACTTGTATTCACAAACTCATAACTCAAGTTGGATAACTCTCAAATAACTCAAAACCTTTAAGTATTTCATTTATTGAGCGGTCTTTATCCCGTTTTTTGTCTATCTTCTTTAGAATCTATTTTTTTTTTTTTATTCTTCATTCTGATAGAGTTGTTGAGACAATTAAAAAAGGTATTTACTTGTTCCAGAATCCCTTAGATTTTCCTTGAATCGTTGGGTTTAGACATTACTTCGGGGATTTTTAATCGTTTCAAAAATGGCAGCAACATACCCTTCTTTTTTCTTTCTATCAAAGAATCATAGAAATGGATAATGGATTCCCGCAGATACACTTTTGACCGAAATCATTTTACCAATTCCAACAAATTTGACTTTTTATTTTGTTTGAAACTTGCTCGAATTGGATCCTTTCGATTTCTATATATATAGATAGATAATATATTTACGAAGTTGTTCAAATTTATTAATTTTCACTAACCCTAGATACTTACTCCTGAAAAATGAATCAACTCGAGCTCCATCATATACTATTACTATTTACATCATCAACCCCCCAAAAAAAACGAGTTCGAATGGAACAGAACAAACGATGTCGAGCCAAGAGCACCTTCATTTCTATATACAAATTTCTATATAATATAAAAATAGTGGATTAAGAATCCACAGCTAATTGAATCATGTCTTTCAAGTCGCACGTTGCTTTCTACCACATCGTTTCAAACGAAGTTTTACCATAACATTTCTCTGGTTTGGAGCCAGTATGTAATTATGAAATCATGAATAGTCGTTGATTCAGTCGATACATAGTAATCTGTACGTTTTCTGAATGGGTAATTTCTAAAGAATAAAGAAGTCTCATCAAAAATTCAAATTAAATCGATATTTTATTCTAGGAATGGAATTTCTATTTTTTTTTTTTTTTTTTTTTAACATTATTTTTAACATATACATATAAAATATTCTATTTAATAACATGAATACAAATAAAAAAGTTTAAGTTTAAATAAGTTCTTTTTGAATATACATCTTAAAAGTAACTCAATTTAGACACGGATCATTAAAAATAATGAAAAAAGAATCACACTTTAGCCAATATTATAGATTATAGATTGTTAAACCGAAAGTTTCTCAAAAAAGAGCATTCTTTATTCTATTTATTCTAATAGAATATTTGTATAGAATATTTGTACTCTCATATGATATCTAGATATCTATATCTATATAGATATAGATAAATCATGCATGGATATGCTCTGGGACGGAAGGATTCGAACCTCCGAATAGCGGGACCAAAACCCGTTGCCTTACCGCTTGGCCACGCCCCATTTCAAATTTCTATTCGACACTAATAAACACTAATATTAGTCTAATATTAATATTGGTTGTTCGTCAATTCCAGTTCAAATATAGAAATATCTATATCGATAGAATGTTGCGAGGCTTTTGATATGGGTAGATATAGAATTAAACGGAAATTCTTGATCATTACATAGAATGCAATTAAGATATTGTATGAAAGTATGATTTCTTATATTCTATCTTAAAGAACAAAATGTTTGCTATGCTTATGCTTAATATCTTTAGTTTGGTCTGTATTTGTATTAACTCTGCCCTTTATTTAAGTAGTTTTTTATTCGCGAAATTACCGGAAGCCTACGCTTTTTTGAATCCAATTGTAGATATTATGCCAGTAATACCTGTACTCTTTTTTCTCTTAGCTTTTGTTTGGCAAGCTGCTGTAAGTTTTCGATAAGATCTTTAATTTTTATACTATCTTAGACTCTTAGAAAAATTCAGAATTTATTCGAAAAAAAAAATTCTAACATTCTAACAATTGATAAGATCAGATAAGTATTACAGTATGAATCTTCAATTCAAATATTGAAATTTTTTTATACCCCAAAAAAAGCTGGACCATCTCATTTCATCATTCTTACCCCCTTTCCATTGAAAATGAAAAAAAAAATTCGATTTGAATCCCCCACCAATATCTAATTGTGGGTATGAAAATTTTTATAATAAAGGACTCGGCTCTTATTACAAATAAATTTATGAAAATTCCTTTCTATTATATTTCTCGAAACCACATCATTTCTTAGTGTCAAAAGAAACATAATGTATAGTATAGGAAAATCTATTCTCTTTTTTTTTTTTAATTGATCTTGGAGATTGTGTAATGCTTACTTTAAAACTATTTGTTTACACAGTAGTGATATTCTTTGTTTCTCTTTTCATCTTCGGATTCCTATCTAACGATCCGGGACGTAATCCGGGACGTGAAGAATAAAAAATCAATTTTTTTTGTTCTCCTTTCATGATTTTGAAATATTTCTTAGAATTTTATCTATTTTACATCTTTATATTTAATAATATAATATTTAATAAAAATCAATTTCATATTTTTTCTAGTGAATAATAAAAAAATCAAACAAACAAAGAAAATCGATAAATTCAAGAGCTAAAGAAAATACCAAATCATCGACGGAAACGGAAAGAGAGGGATTCGAACCCTCGGTACGAAAATTTCGTACAACGGATTAGCAATCCGACGCTTTAGTCCACTCAGCCATCTCTCCCAAATTGAAAAAATAGAATTCCTATGTTACATTATACAAACAAAAAAGAGAGATTGAAAAAGCTCCTCCTTTTTTTCTATCTTATCTCTCTTTGACTTATTCTTCTATTTTTATTTTTTAGTTTTTCTATTTATTCTATATTCTATATTAGGATATCAAATTCTATTTTAAAATTCTATTTAAGATATCAAAAATATTATAGAAATATATAAAATAGAAATAAATATAGAAATATAGAATAATAAATAGAATAAATATTGTATAAAATAGAATATAATTCTAATAAATAATAAAAAATACCCTTTTTGTTTGTGCGAAGGGGTCGTGTTTTTTTTTCTACAGCCCGGCCAGATCGGTACCTAGCCGGGCTTTTTTTTGTTCTCATGAATCCCGTGAATCAAATTTAGTTGATCTGAAAAAATACTTGTTATTGAAACAAGATCAAACAAAAGAAAAACTTTTTTATTCCTATGAGATACAACTAAAATGATAGAAGATCAAAATGCCATTTCTTTTTATTCTTTATTTTCTTTATTTTTTCCAGCAAAGTACCCGTACCTAAAAATGTAAAAAAAAGCAAATACGAATAAAAAAAGAAAAGAATGGAGATTCTTTCACAATCCATTTTATTTTGATGTTATGACTAAAATCATTTTGTCAAGATGTATTTGTCAAAGCACCTTCAGCAAAACAAAAAGGGGAGTCCTTTTTTGGATTCCGACTGATTCTCCTGTTCGACAAAAGATCCGTTTATATACAATAATTACATTGTAGCGGGTATAGTTTAGTGGTAAAAGTGTGATTCGTTCTATTGACCCCTTAATAGTTAAGGGGTCCCTCGTTTAATTTATATTCCGATCACAAACTTATTTCTTAAAAGGATTTAATCCTTTCCCTCTCAACGAACGATTCGAGGAAGAATATACATTATCGTAATTTGTATCCAAGAAGAATCAATTCGAAATTGAAAAATGGAATTATGAAATTACGAAACATAAGTTTTTTGAATTGGATCACAATACTCACAATTTTTTGAGTATGAGCAAGGGATCCATGGATAAAGATATAGAAAGTTTATTTCTAATCGTAACTAAATCTTCAATTTTTTTATTTGTATATGAGAAATTGAAGCAAACTAGCTATTAAACGATTCCTTTAGTTTACTATAGACATCGACATATAATATTAATATGTATTTTAGCTCGGTGGAAAAAAATGCTTTTCCTAAGGATTCTTTCAAATAGAAAAGAAATAGCGAACGAAGTAAGTAGAAAAAAATTGTTCTAATTTTTCCTCCTTTTCTATAGGGATCATCTAAAAAGCGATATGTTTTGAATGCATTCAGAACGAAAGGCTGACATAGATGTTATGGGTAGAATTCATTTCATTTTGTTCACATCTTCTCCATTTTGTTAAATTTATCTATCTCTCTCTATCTTGCATAAAGGAGCCGAATAAAACCAAAGTTTCACGTTCGGTTTTGAATTAGAGACGTTAAAAATGATGAATCAACGTCGACTATAACCCTTAGCCTTCCAAGCTAACGATGCGGGTTCGATTCCCGCTACCCGCTTATATTCTATCAGCAGATATTGGAATCTATATAATTTATTATATAATCTATATAATTTATTATATATATTAATATATATTAATATATAAATAGGAATATATAACTAATTCATTTAGTTATTTAAATAAAAACGAAAATAGACTAGAATTTTTTTTTATTTAATCTAATTAATGTAAATGCAATTCATCATCAAATTGAATACACAACCCCCCGAATTCTCTCACATATTTTTTCGAAATGGAACAATAAAAAATTGTGATGAAAAGCGTCCATTGTCTAATGGATAGGACAGAGGTCTTCTAAACCTTTGGTATAGGTTCAAATCCTATTGGACGCAATTTTTTTGCATATATATTGAATTGAATTTTATATATTTCTATGTCAAGAAAAAGATTTTGAATGATTTGAATTGAACAAGAGACGCTTAGAGTTTTAGAGTAATAACTTACATAAGTTATACACAATTTATATCTTGAACCTCTATTTTTTATAGAATCTTATAAATTAATAAATCTCTTATAAAAATCAAAAATTGTGGATTTCTTATCTATTTTATATAAATTTGATATAATTAATTATTTATTGTATTAATTATTTTACTAATATTTTTTATTCTTATTATTTTCTTTATTTAAATTAATTTTAATTAGATTAAGATAATTTAAGATAATAATTTAAGATAAATAAAATAATTCTATTAGAAAGATTATAAAGCTATTAAATTCAATTATTAATCAATTTTTTTCAACTTGTTCCGGAAGTAAAAAGAGTTCCATCTGTTCCTGAATAGCTTCTTTCAAAAGGGCTTCTGCTTCCCCAGTAAATGTCTTGGTAGAAGATATGATTTCTTGGAATTGAGGTTTATTCGTTTTTAAGTAAGCACGTAATTCAACGAGAAATTTCCTTACCTGTCCAATTTCTAATGAATCAAGATAACCATTTGTTCCGGTATAAATAGTTATTATCTGTTCTTCCACAGTGAGAGGGGCTGATTGGGATTGTTTGAGCAACTCGCGCAATCGTTGACCTCTTGCCAATTGATTTTGAGTAGCTTTATCGAGATCGGAAGCGAATTGTGCAAAAGCTTCTAATTCTGCGAATTGCGCCAATTCCAATTTTAATTTACCAGCTACCTGTTTCATGGCTTTAATTTGAGCCGCAGATCCAACTCTCGAAACGGAAATACCCACATTAATCGCAGGTCGGATTCCAGCATTGAATAGATCGGCGGATAAGAATATTTGGCCATCTGTAATAGAAATTACATTAGTAGGAATATAAGCTGAAACATCTCCTGATTGGGTCTCAACTATCGGTAAAGCAGTCATACTTCCTTCACCTAACTGAGAACTTGATTTAGCGGCTCTTTCCAAAAGGCGTGAATGCAAATAAAAAACATCTCCTGGATAAGCTTCACGGCCCGGTGGTCTTCGTAATAGAAGAGACATTTGGCGATAAGCCTGTGCTTGTTTGGAGGGGTCGTCGTAAATGATTAAAGTGTGCCGTTCACGGTACATAAAATATTCCGCCAGAGCTGCTCCTGTATAAGGAGCGAGGTATTGTAATGTAGCCGGAGAATCCGCTGTTTCAGCTACTACAATAGTGTATTCCATTGCTCCCCTTTCTTGTAAAGTGGTCACCACCTGAGCCACAGAAGATGCTTTTTGACCAATAGCTACATAAACACATATTACATTTTGTCCTTGTTGATTGAGAATCGTATCCGTGGCTACTGCTGTTTTACCGGTTTGTCTGTCACCAATAATTAATTCTCGTTGACCACGCCCTATAGGGATCATCGAATCAATAGCAATAAGTCCTGTTTGAAGAGGCTCATATACGGAACGTCTCGAAATAATACCGGGAGCGGGAGATTCGATTAACCTAGATTCAGAAGATGAAATTTCTCCTCGACCATCAATAGGTTTAGCCAGGGCATTTATAACACGACCCAAATAAGCTTCACTTACTGGTATCTGAGCAATTCTTCCTGTTGCTTTTACAGAACTTCCCTCTTGTATCATCAAACCATCACCCATTAATACAACACCGACATTATTGGATTCCAAATTCAAAGCAATGCCTATTGTACCCTCTTCAAATTCTACTAATTCCCCCGCCATTACCTCATCAAGACCATAAATACGAGCAATGCCGTCGCCTACTTGAAGTACGGTACCAGTATTTAAAATCTTTACTTCTGTATTATATTGCTCAATACGTTCACGGATAATTTTACTAATTTCATCTGCCCGAATGGTTACCATGAGTATTTCTTAATTCTTTTTTAGAATAAAAATATAATGCCTACTGTAGAAGAACTAATTTGTTATTTTATTTCTTTCATCGCCCCAAACATGCCAATATTAGCACTGATGGTACGTAAATGTAACTCGTTGTTCAAGCAACTATTCAGAGTTCCTAGAGCTCCCTGTAAGGCTTGTTGGAAAACCCGCTGTCGGACTTGATTAATTGCCCTTTGTTCTTCAAAATGAATGGTTTCATTTTTGTAATTTTCTAATTGTTCCAAAGTCATAGAAATGGAATTAATCAAATTCAATTTTTCTCGTTCTATCTCAGAGTAGCCATTCACTCGAAACCGATCCGCTTCCATTTCTACTTTCTGTAAGCGTGCCCGGGCTTTTTCCAACTGTTCAATGGCCCCTTCCCGTAGTTCTTCTGAATTTCGAATAGTCTTCAAGATTCTCTGTTTTCGATTATCTAATAAATCACTTAATGAAAGTAGATTATCTTTCCATTCATTTCAAAACTTCCATGATCTCTTCCCGAACCAAACATGAATCTTTCAATTCATTTGGCTCTCACGCTCAATTCCTTATGGGAAATTCCCATATCTTTTTTTAGTAATAAAGCCTATCCTCTCTATGCATATTCAAAAAACAAATATCGAAACTTATCACTAATACAAGACCAGAATATTTGGAGGACTCTTCTGAACAAACAAATAATTGTCAGCAAGGTTGTTTTTTAATCCAAAGAATTTTTATTACTTTATACATATCCATGCATATATGTAGGTCGTCGATTCCGCATTGTATAAAAAAAATTGTATAAAATTTTTCGAATTTTTTACAATACCGTTAAAGGAAAGGGTTCAAATCATTCTATCGACATGAGTGTTCTATATCGAAAAAAAATTCCAACTGTTTTTTTTGAAACCATTTCTGTTAATAGTAGAAAGAGTACCGCGCTGCGTCTCGACTTCAAACTGCTTAGTTTTAACCATATTAATGGTCCCAGATTATTGGTGGATAGAGAATCAAAGTGGATTTCCCAATGAATCACGAAATGCTATGGTTCTTAAATATGATTTCTTAATTTATTCAGAAGTAATTCGCGGGATCGTGCACCTTTTGATAGTTCTAACGAAAAAAAAAGTACAGTTGGTTGGATCCAACCTATTCTTGAAATAAACAACTCGCACACACTCCCTTTCCAAAAAAAATCAATACACCAAGCACTACACTTAGATTTATTGGATTTGTTGCTAAAATATCGGTATTAAACCCGAAACTCCCAGCGTATGGCCAGTAACCCAAAGAAAGGAAAGAATCGGTTATATTTTTCATATGATTTTATCTCCTCTTATAGATAATAGATAGACTAATTATCTTTCTATTTCTCTTTCTATATAGATATATCTATCTAATATCTATCTATATATGTATTACATCTATTATTGTATATTCTATTTTTATTGTATTGTATTTTTTCTAGATTTTGATATTTTATTTATTTTTTTTTTCGATATTTCAATTCTATATCGAAAAATTAATAAATTAATAAATTATATATTTTTCTTTTCTATTATTCCTTTTTAATAATTAATATTAATAATTATTAATAATTAATATTTTCAATTGGAAGATTTCCCATAAGAATGATACTTATTAGAATAATGATACTTATTAGATTATTAGAATTAGGTACCAAATCTTATTAGATTATTAGAATTAGGTACCAAATCTTATGTTAATTGCAAACTACCTAGTTTTTTGAAACACTTTGTAAAAATAAAAACTTTCTAAGGGAGGCTCGTTGAACTAACAATTAGACTAACAAAGGGAAGGAAGAAGGCGAGTCGATATGATAATTCCTTACCCTCACCTCAAATCAGTCCTTCCCATGGGTCTTGTCCGAACGAATAAATAATTGGGGGAGTGAAATATTAATATAATTTGAAAAAGCAAGAGCACCAAAGTAAGTCCACGAAAAAAAATGTTTATTTTCGAATTAAACAAAAGGATTTGCAAATAAAAGTGCTAATGCTACAACCAGTCCATAAATTGTTAAAGCTTCCATAAAAGCAAGACTAAGCAATAAAGTACCCCGTATTTTTCCCTCTGCCTCAGGTTGTCTCGCGATCCCTTCTACAGCTTGACCTGCAGCAGTACCTTGACCAACCCCAGGTCCAATAGAAGCAAGCCCGACAGCCAACCCGGCAGCAATAACGGAAGCGGCAGAAATCAGTGGATTCATGATAAGTTCCTCGTACACAAAATAAAGAAAAGAAATAGTTAATGATACAATCAACCAACCAAATTATGACTTAACTGTTCCATCGCTAAAATTTATCCAGTCGAAGTAATTAAGTAATTCAAATTCCGAATTGAAATAAAATAATTGAAATACTATAATAATAGAATAGAAATACTATATAATAGAATAAAATATATATATATATATAAAATACTATATATATATAAAATACTATAATATAGATATATAATATAAATATAGATATATAATATAGAATTCTATATATATATATATAAATATTATATATATATATAAATTATTAAATATAAATATATAAATTAATTGAATTGAAAAATGAACTACTTCGATATTTCTTTTTTAGTCTCTATACACGTCGTTTTTTTGTGAATACACACGACTTTATCTAAGTTTACAGCAGTAGGGCAAATTTAGATAGATCTTGAGTTCATATAGAACTAGTTAATATCTAATATCACATATACATATGTTTCTTCCATACAGTAAACCAATTCAATTATTCGTGTCTTAGATTCAATCGGATTCGTGAATCATTCTTCGAAGCATCCACAAGGAGTTGTCTTATAGCGATTAGATTCCATACACCTAGTTCGACCCCTACCCTATAATATTAATATTCTATTTTTATATTATATATTAATAGTCTATTTTTTTCATTTTTTTAATTTTTTTTTAATTCCATTTTCGTTTTATTTATTATTATCTCATAAGGATAGAATCAATCTAAATCAATTCGTTAGACAGAATCATTGCATAAAAATATCAACATTTGAGTGATCTAAGTTCATATAATTTTATTATTTATTAAAAGGATTTTTTGGTCAATCGTTAACGTTAAATTGAATGAATGAAACGGGAATTCGTTCTAGTTCTATAAAAATAACATAGTTTTTTTAAATTAATTGCACGTCGTAAACAACGGATACTCTAAGAATTCTTATTCAAATTATGGCTACTAATAACGAAATTGAATATTTTAATGTTCTAAGAACAAAACAAAATACAATAAAACAATACAAAAAAATAGAAAGAAAGAGAATATTCATTGGAGGGAAGTATAAATTGGTCAAACAAAGAGTATTTTTAGGCAAAAGATCTTTTAGATAGATCTCTTTCCTGTTTTTTTTTTTACAATTACCTCATAATCTTTTTTACTATTCCACTAAATCGATCGTATACTTATTTATCTTATTTTATCTTATGCATCTTTTTATTTGGATTTGAATAACCTGTTTTCTATATTTCTTTATCTATTTCTGTTCCCTAAGTAGATTATCTTGAACCGCACATACATTTCGTCGTACTAAGCTAAAAAAAAGACTATTTCGAAAAATAGTCAATGATGGCCCTCCATGGATTCGCCTATATAAGCCGCAGCTAAAGTTGCAAAAATAAGAGCTTGAATACCGCTTGTAAATAATCCAAGGAACATGACAGGGATAGGAACCACTAAAGGTACTAAAGAAACAAGAACAACAACTACTAATTCATCAGCTAATATATTTCCGAAAAGTCGAAAACTAAGTGATAAGGGTTTTGTAAAATCTTCTAAGATGTTAATTGGTAAAAGGATTGGAGTTGGTTGAATGTATTTACTAAAATAACTTAATCCTTTTTTGGAAAGACCCGCATAGAAATATGCTACTGACGTAAGTAAAGCTAAAGCAACGGTAGTATTTATATCATTTGTGGGTGCAGCTAACTCCCCATGAGGTAACTGTATTATTTTCCAAGGGAAAAGAGCCCCTGACCAATTCGAAACAAAAATAAATAGAAATATAGTTCCAATAAAGGGAACCCATGGACCATATTCTTCTCCAATCTGAGTTTTGCTCACATCTCGAATGAATTCCAGGACATATTCAAAGAAATTCTGACCGTCATTAGGAATGGTTTGGGGATTTCGAACAGCTATAATGGCTGAAACTAATAAGATAGCAATTACAACCCAAGAAGTAATAAGTACTTGGGCATGGACTTGGAAACTCCCTATTTGCCAATAGAAATGTTGGCCTACTTCCACAGCAGATATATCATATAATCTTTTTAATGCGTTAATGGAACATAATAGAACATTCATATTGCCCTCTGAAAGAAATCGAACTTAAAAAAGGAATTATTTTGATTCAACCATTTTTTTTGGCTTGTCTACTTATAAATTGTCTTAAATTGTATCGTTTGAATATGACTAATCACATAATATCCCCGTTTCGGTTATTTTTCTCTTTTTTGCGCAATTCAGTAATAGTAATATAATAGTAATAATAGTAGTAATAGTATAGTAAACGATTCCATAAATCTATAAATCTTATAAATCTATGGAGTTCCCCAAACCAAATAATTTATTTATCTTATTATTAATCAAGAATTTCGTATATAGCTAGAACGACCCTCACAAATTGCAAATACTAATTTGTTAAGAATTAATCGGATTGAAGCTATAGCATCATCATTAGCTGGAATCGAAATATCTGAGAGATCCGGGTCACAATTTGTATCGATTAAACAAATCGTTGGAATTCCTAAAGTGATACATTCTCGAAGAGCCGTATATTCTTCTTGCTGATCAACGATTATTACAATATCAGGTAACCCCGTCATATATTTAATACCGCCCAGATATGTTTCCAAGTGAGATAATTGTCTCTTCAACATAGCGGCATCTCTTTTCGGAAGACGGTTGAGTCTCCCCGTCTTTTGTTCCGTTCTCAAGTCCCTGAACTTATGAAGTCTCGTTTCTGTAGTATACCAATTCGTTAACATACCACCGAGCCATTTATTATTAACATAATGACATCGAGCTCTTATTGCAGCCCGCGCTACTAAATCTGCTACTTTATTTTTGGTACCAACAATTAAGAATTGTTTTCCCCTACTTGCTGCATCAAAAACTAAATCACAAGCTTCTGATAAAAAACGAGCAGTTCTAGTAAGATTTGTAATATGAATACCTTTACGCTTTGCAGATATATAAGATGCCATTCTAGGATTCCATTTCCTAGTACCATGGCCAAAATGAACTCCTGCTTCCATCATCTCTTCCAAAGTTATGTTCCAATATTTTTTTGCCATTTATCCCCACACTTTCTCTCTCTTTTTTTTTTTTCAAAAAAAAAAAAGACCAGGTATCCTGAAATAGAAATAAATAATTGTTCCGATGGAACCTTCTCTTCTACCAAAGACTGCTGTTAATACACAATCAGGCCATTAATTTTTTCTATTCGTTAGTATCTTTATTACTATTACCAAATCAAATGACCACGTATAATTAAGCGGATGAATCTGCTCTTAAGAACCATTAAATCCTGTAAATCCTGGAAATGATTGCTATGATGTATTGCATAAATTGTTTGAAATGAAAAAAAAAATCAAATAATTCTCTGTGATGGAACAAAATATCTCTCTCATCTATCCCTCAAATAAATTTTTTTTTTTCCAAGGAATGTTGCCTTGGCCTTGAACGCTGCACTAATTTTTTTTTTTTTGAATCCGGTGCCAACGGGTATTATTCCCCCTAGAACAACGTTCTCTTTCAGGCCTTTCAACCAATCAATACAACCCCGGAGAGCGGCCTTTGCTAAAACTCTAGCAGTTTCTTGAAAACTCGCTTCGGATATGAAACTTTGAGTATTCAGAGATGTTTTTGTTATTCCCAGTAATAGTGCTCGGTAACAGATCGCTTCTTCCAAAGCACGCCCCGTTCGCTCAGCTCGCAACAATCCAATTAGTTCGCCGGGTGAAAAAACATTAGACATTCCATCTTCTGAAACCAATACTTTGGATGTTATTTGACGCACAATAATTTCTATATGTCTATTATGGATCTGCACCCCCTGAGATCGATAAACTTTTTGGATCTTATTAACTAAAGAAATATGACTTTGAACTATAGTTAGCTCAGCACCAATCAAGAATCTCCATGGAATGCCAAGAATTCTTGTTATATGATCATTCCAACCCTCAACTCTCTTTTCTAGGTTCATCGATATTGAATCAATCGAACGCACCTCTAACACCTGTTCTACTTTTGGAAGACCTTGTGTTATATCACCAGATTTCGATTTTTCATATATAAATGTAACTAATGTATTTCCTTCATAAAGGATTTCTCCGTAATGGCCATGAACAGTTGCTCCCGGAGTCGCCAAATAAGGGTTAGCCGATCTTATTACTACAGAATCCATTTGAACAATTAGAACTTGACCCGATTTTCGGTTTGGTCCATTTTTATATATACATACATTTTCACAAATAAATTGCCCAAGGCGAATTATTGTAGATGTTTTTTCACAATAATTAGGATGGTAATTATAATGGAGAAAATGCCAATAAAAATGGAATGGGTTCAAAACGATGTTACTGCATAGATCGGGCTTATAAATTCTCCCGTTTTCGTCCATTAAATAATATTTAAATACTTGAAAAATTTCTTTGAAATTGTCAAGTTGCAAATATTTCGTTACCAAGATCGGATTATGAGTTATTAAATAGTAAAATGAAAAAATATTTGCAACTTGAAAGGCTATTCCTAAAGGTCCTAACGAATTCCTAATTGGAATTCGGGGACCTCTTTTAATTGATTCTTTTATCACATTGTGACATTTTCCATTGTTGAGTAGACGCGTTTGAAAACAATTAGATGATGACAAAATTATCAAAGATGGGCATTCCTTATTTCTATTCAACAACATACGAATAGTTCCGTGATCTGGGCTAAGTGATTGTGAAATCTTTACCTTGGAATAAATAGAAGAAAATGGATTGATATTGGTGCGATCTGACTCATTATCCGAGATCAATCCTGAACCGGACGGATTATTCCTTTTTCGAATATACGAAATATTGGAGTTCACTAAGTCAATTCTTAGGAAATCTCGAATCATGCCCTTTGTACTTACTTCAACAAAAGAAGCGCGGACCTCTTCGATCGAAGAACTTTTTTTGTCTTGATCCCAATTCAAGACGAAACAAGTTCGAACTAATTGAATGCTTGTGTAAGAAATTCCCCGAATCGGTTTTCCACTTCCATAAAGAATATAATTAACAACTTGAAGTTCCAGATTATCCCTTTCCTGCAACAGGTCCTGGGGGAAAGGGGTTACTAAATTTATACCGTCCGCGATTTCATATATAATTACGGGTCGAACTAAAGCAAAATACTTTTTCTTGGTAGGTGCGATCCATTGGACATAGAGCCAATTTTTTAATTTTTTTGATTCCTTAGAATTTTTTTTTTTTACCGTTCCGGGTGGTATCAAGATGCCACTGTGTCGGGATATCTTTTCTATCTCTTCAGGAAAATGGATATCTCCCGAAAAGATTTTTAGTTCAATCCCCCTTTTGTTCTTTTCCACTCGGACCAATCCGCCTACTCGGCTTCTTCTATTGAAAGTTATTGGTGTATCTACTCCAATGATACTATTGTTCCATACCATTATGGGAGAGGATTCGGGTAAAATATGCACTTCCTCGGGAATGAAAAAAAATCGATCTACTTTCATTTGGTATTTTGGCTTAAATTCTTTGAATCCTCTATACTCAATTAAATCCTCTTTTTTGAAAATTGTCCTATATTTAGTAATTCCTGAACTCTTTTTTCTGTATTGAGGATCATCGAAATAAGCAAGAATACTATTTCTACGAAAAATACCATTGATAGGTATTTCAATCGAGATACCGGAAGGGGGCATTAGTTCTTTGTCTCGTTCTTGAATCGATTGAAACGGAATGATGAATCGATTTCTTCGCCTCTTTGCCAATAAATCTGAATTAGCGTGAAGAATAGCAGTATATAGGAAATTACAAGGGCCTCGATTAAGTCCTGAATAATCTGGAATCCCACTTTTTTTTTTACCAGAAGAATTTGAACTAAAGAATTTGTGTCTTACTTGATCATTACTTACTAAAAGGTTAGAAATATATCTTCCTCCAGCAGAACGAGAATGAATGTTCATTTGATCTTGATCTTTGTGGAGTGAAAAAGGGACTGCACCGGACCTGCACGACCCTCCTGATAATATCCATAAATGACTTGTTTTTGGTAAGATATGGACATTACTATATTTAAATGCGGGTGCATGATACACATCGTTACTCCAATGCATTTCTCCCTCTGAGTCAGAATAAATATGTTTTCGAACCCTCTCTTTAAAATTCAAAGTGTATGTTCCCGCGCGAATCTCAGCAATCACTTGTTCTGATTCTACATATTGATCATTTTGAACTAATAGAAAACTTTTTGGTGGAATAGTCACATTATGTAGAATATCTTCACTTTCAATAGTTACATCCAAGTCTATATAACATAGAAAAGCAGGATGCCCATGACGTGTACGTGTAGGATGAACCAAACCCGCATTGAATTTTATTTTTCCATTAGAAGGGGCTCGTACATGTTCTGCAGTACCCCCCGTGAATACTCCACCGGTATGAAAAGTTCTTAATGTTAGTTGAGTGCCCGGTTCTCCAATAGATTGACCCGCAATAATACCTACAGCTTCTCCCAGTTCCACCAGATTGCCATGAGTGGGACTCCGGCCATAACACAATCGGCAGATCCAAGATGTACTCCTACAAGTAAAGGGGGTTCGAATCGATATTGGTTGTGTTTGAGAAGTTATGAATCGATTGACAAGTCCAACCCCCATATCTTGATTTCGAATGGCAATACATCGTGAACCTATATATATATCGTCTGCTAATACACGACCAATTAATGCTTGTATCAAAATTCTTTCTGGCATCATTCTATTCCTAAAACTCATAGAAATCCCTCGAATGGTGCCGCAATCTGTTCTACGTACAACAATGTGTTGAACTACTTCAACAAGTCGGCGCGTAAGATATCCAGCATCTGATGTTCGTACAGCAGTATCCACAACCCCTTTGCGGGCTCCGTAGCATGAAATGATATATTCTGTTAAAGATAGCCCTTCACGTAAATTGCTTTGAATGGGTAAATCAATCATTTGTCCTTGTGGATCCGACATTAATCCTCTCATACCTACTAATTGGTGTACTTGAGATGCATTTCCTCTAGCTCCCGAAAAAGACATTATATGGACTGGATTAAACGGGTCAGTCGTCCTAAAATTAGGATTCATTTCTTGTCGTAAATATTCACTTGTAGCATACCATATCTCAATGGATTGGCGTAATTTTTCTACCGCATGTACGTTCCCATAATGATGGTGTTTTTCCAAAATCAAACCCTGTTGTTCAGCATCTTGGACTAGCCATCTCTTCGAAGGTATTGTTAAAAGATCATCAATTCCTAATGAAATGGATGTAGCAGTAGCTCGCTGGAACCCCAGAGTCTTTACTTGATCCAGGATGTGTGATGTATATGCCATTCCGAAGTGATTTATTAATTTGCTAATAAGTCGTTTAATGGCAGTTCCATCTATAACTTTATTGTGAAAGACTAGGTTGGCCCGTTCTGCCATAAATACCTCCATATTCCATTCAGTGGGGTTTGGTTCGACAATGGGTTTGAGTCAATGATTGGAAAACTTTCTTTTCTTCACCTTAATTCGCGTAGAAATTCAAGAACATAACTAGGATTCTAGTTGACCCGGAGAGACCCGAATTCACACCGGTATCATAAATTTACTTAATCTTAGATACCATCTGTATGGTTAGATACCATATGAGTAGGCCCTGCAAAAGCCTTGTATAGCTTCTTCGATTTCTCGATAAAAAGAAATATGACCAACAGTGGTTCGAATGTATATACAACGAATTTCTTTTTTTATACTTCTTACTATTAGATAGTGCCCATAAATCTCATGATAGGTACCCAAAGATTCGTAGTGAACTTCGATAGGAGCTTCTCTTGAAGAAATAACACGTTGATCTAATCGCCACCGGAGCCACAAAGGGCTATCCAAATTGATTCTTTTCTGTCGATAAGCTCCAATTGCATCATAGGAATTACAAAAAAAAGTTTCTTTTTCTTTTGTATACTTATTATCGTTAATTCGAATTCTTTCATTTTGATAATTTATGCGATTACACGGATTATACCGATTTGCACAAATACCTCGCCGATTCCCGCTGGTTAATATGTAAAGCCCAATAAGTATATCTTGAGTTGGTACGGAAATTGGATCCCCAATAGCTGGAGACAAGAGATTCATATGAGAAAACATAAGTAAACGAGCCTCTGCTTGAGCCTCTAAAGATAAAGGCACATGAACAGCCATTTGATCTCCATCAAAGTCTGCATTGAATCCCTTACAAACTAGTGGATGTAAACAAATAGCACGCCCTTCCACTAAAATGGGTTGGAATGCCTGTATGCCTAATCTATGCAGAGTAGGCGCTCTATTCAGTAATACGGGATGACCTTGCATAACTTCTTGAAGTATTTCCCATACAATCGGCTCTTTTTCCCGAATTTTACTCTTAGCAACCCCTATATTCGAAGCAAAATGTTTTCTAATTAGACCACGAATTACAAATGTCTGGAAAAGCTCTATTGCTATTTCGCGGGGCAATCCACATCGATGTAATGAAAGTGAGGGTCCTACCACAATGACAGAACGCCCCGAATAATCAACCCGTTTGCCAAGCAGGGTCTCGCGAAATCTTCCCTCTTTGCCCTCAATTACATCTGAAAACGATTTGTAAACCTTATTATGACCGTCCCTCATTGGTTGTCCGCGGATTCCATTATCAAGAAGTGTATCCACGGCCTCTTGTACCAATTTCTCCTGACACATTACTAATTCCCCCGGCGTAGATCTACTTGTTGTTAATAGATCGATAAGAGTATTGTTCCGATAGATAACTCTTCTATAGAGTTCATTAATATCCGAGCTCATTAGTTTACCCCCATCTATTTGAATAATCGGTCTCAATTCGGGAGGAAGAACTGGTAATAGACATAAAACCATCCATTCTGGTTCTATATTTGTTCGAATAAAATGCTTAGCTAATTCCATGCGGCGAACCAAAAAATTCTTTCTTCTTCCAACTTTTCGATCTTCCCATTCATTGCCCGTGGACCCTTCTTCCCCTAACTCTTTCCATTCTATCAACGAAGAATCTATAATAATTCTCAAATCCAGATCGGCTAATTGTTCTCGAATAGCACCTGCTCCGGTAGAGATTTCTCGATTTCGAAATGTATCGAAGCCTTGGGTAGTAAAAAAAAGCGGGATGCTGTATTTCCAGGATTGGATTTCATATTCGAATGAACCTCGTAATCGTAAGAAAGTAGGTTTTTTAACTACGGGCCTAGCAAACGAAAAATTTGGATAGGATCCAATAGGATCTCCCCCTTTTCAAAATCGGACGTGAAAGTTTCCTCTCATCCGGCTAAAGTAGTTACACCAAATAAAGATAAAGAAAGGGGTTCCCGCTTTCAAATAGTATAAAAACCCCTAACTACTCTTTACTCAAGTTCTCAATAAAGACCAAGCAACATTTCATTGATTCATTTTTTTTTTAGATTTTCTGAATTTTTTATTAAATTCTAAATAAATGAAATGTGAAATTTTTGAGTAGTCTACTTCCCTTCGAATGAGGAATCCCCTTAATTACTTATCTTAATTTCTTAATTAATTAATTAAAATTAATAATTAAAGAATAATTATTAATAATTAAAGAATAATTAAAGGAGTACCTTGGAATTCATAAGGGATTTACTTGTCTATTTCTCATTCCATTCGATCTTTTAGGTCCCTACTTCGCCTCGATGGTTATATCACGATGTCCTTAAGCCTATATGCGATGGATAGACTTCTGCAACCATGATCTATTTGTTTATTTGAACAGAATTTCAGTTCTTTCTAATAAGGAATGGAAGAGTAAATTCCAAAAAAAAAGAAGTATTTTTTTTCATTTTCACGAGGTAAATTCCTATTGTTTTGTTACTGAATTGACCATAGACCAATTCCCTTTTGGGAGTATTAAATACACACCCATAATTCTGAGCTTCATGTTACTCACCCCAAGAGACATGTCAGATCCAGGGCATCCCAATTCGATTGAATGGAATGACAGTTTCTCATTCTGAATCTGTAAAAATAAAAAAAGGAATTTTGATCAAATCACACATCGCAATATACTAGACCTTCTAATTCTTTAAGAGGTTTATCTAAAAGATTCGCGATATAACTAGGAAGACGTTTTAAATACCACACATGAGTTACTGGACATGCCAGTTTAATATAGCCCATTTGATATCTCCGTATTCGAGAATCAACAAACTCTACTCCGCATTGTTCACAAAATTTTGGTTCTTCTTTTTTATTTCCGATTACTCGATAATTTCCACAAGCACAAATCCCACTTTTTATAGGCCCAAAAATTCTTTCACAAAATAAGCCATCTTTCTCAGGTTTATTGGTTTTGTAATGAAAAGTATAGGGTTTTGTTACTTCCCCAACCATCTCTCCGTTAGGCAGGATTTTCTTGGCCCAAGCACTTATTTGTTGAGGAGAAACTGATCCAATTCGGAGTTGTTGATGTTTATATGGATCAATCATAGAAGAAAAATTCTGATTCATTCCAATTAAGCTTCCTTCCTATGAATCTGGAAGTTTTTTTCAGATACAAGGAAATGATTCAGTTCCAGAGCCAAAGATCGTAGTTCTCGAACAAGCAATCGAAACGATTCTGGAGCATCTTCAGATTTCGGTATTGTTCCTCCAATGATCGTAGTACCGAGTACTTCTTGACGAGCTCGAATATGATCAGATTTATAAGTAAGCATCTCTTGTAAAATATGAGCAACACCAAATCCCTCTAGCGCCCAAACCTCCATTTCTCCCACCCGTTGTCCCCCTTGCTTGGCTCTTCCTCTAAGGGGTTGTTGCGTAACAAGTGCATAATGTCCACTGGAACGTCCATGTATTTTATCATCAACTTGATGAATTAATTTCAAGATATAAGGCTTTCCTATTATAACAGGCTGCTCAAAAGGATCTCCCATTCGTCCATCAAATATTATGCTTTTTCCCGGATACTCGGGTTCAAATATCCATGGATTCGCTGTTTGCTTACCGGCTTCATATAATTCAGAAAACACTAGTTTTCTCGAAGCTTCTTGTTCATATCTCTCATCGAAAGGTGCTATTCGATAATGTCTATCTAGCATACCCCCAGCTAATCCGAGTGAACATTCAAATATCTGTCCTACATTCATTCGTGAAGGTACTCCTAATGGATTGAAGACCATATCAACGGGTCTTCCATCTTGCAAATAAGGCATATCTTGTCTAGACAAAATTTTGGAAACGATACCTTTATTTCCATGTCTTCCAGCCACTTTATCACCTACTTTGATTTCACGTTTCTGTAAAATATATATATGAATCGTTTCGGAATTATAACTAGAACCCCCCTTTTTCTGGATCCATCTCACATCAATAACTCGACCCCGACCACCTATAGGTAGTTTTAGACAAGTTTCTTTTGAGATAGATACCTGAATGCCAAGTATAGCTCGTAATAATCTATCTTCCGGGGCATACGATGATTCTTTCGCCATTTGAGGCGTTAATTTACCCACTAAAATATCTCCCGTCTCTACCCAAGATCCCAGCATCACAATTCCATTTTTGTCTAAATTTCGGAGTAAATGGGCTTCTAGGTGTGGTATTTCATTAGTGATTCTTTCAGGACCATGGCTTGTCACATGGGTCTGAATTTCATATTTCCGTATGTGAAAAGAAGTATAAATATTTTCATAGACCAGACGCTCACTAATGAGTACAGCATCTTCAGAATTGTAACCTTCCCACGGCATATAAGCTACTAATATGTTTTTCCCCAAAGCGAGTTCGCCACCAACGGTAGCAGCACCGTCCGCTAAAATTTGTCCCTTTTTAATACATTTACCCCGCTGAACCTGGGATTTTTGATGCATGCAAGTATTTTTGTTGGAACGTTGATACATAACTAATGGAATGCTTAGAGCATTCTCATTTTCCGATAAAATGATCTTGTCAGTATCGGTATAAATGATCTTTCCCCCGTTTTCGGCTATAGCGGGAACCCCTGAATCTAGAGCCACCTGACGTTCCAACCCAGTTCCAACAATGCACTTTTCGGGCTGAGAAAGCGGAACTGCTTGACGCTGCATATTTGAACTCATTAAAGCTCGATTCGCATCATTATGCTCGATAAAAGGAATGAGGGAAGCGCCAATAGAAAAATATTGGAAGGGAAAAATACTTCGAAGATGAACCTGTTCCCATGCAATAGTCAGAAATTCTTGACGGTATCGAGCTGGAACAACCTGTTCTTCCTGAATACTTCGATTCAGCGCCAAAGAATTTCCTGTCGCTACCATATAGTATTCATCTCTACTTGGTGATAAATAAAGCATCCGTACTCTTTTTGATCTCTCGTGGATTTCATAAAATGGACTTTCTATAGACCCCCAAGAACCAATCCTCGCATGAATTGCTAGGGATCCGATAAGTCCAACATTGATTCCTTCAGACGTGTCAATTGGGCAAATGCGTCCATAGTGACTAGGATGGATATCTCGTATCCGAAAACTAGCAGTTCGCCCTGTCACCCCTCCAGGGCCCAAATAACTCAATTTTCTCCCATGAACTATTTCTGTCAATGGATTTGTTCGATCCAAAACTTGAGATAATGGATGTAATCCAAAAAAAGATTCATAAGTGGTTGTTAATGGAGTTGAAGTTATCAAATTCTGAGGAGTCGGTATCAATTTATGCCTAATTGCTCCACATACAGTTCCTCTAACCATATTTTCTAAACGAATCAGAGCCAATCCAAATTGATCTTGTAAGAGATCCGCTACAGAACGAATACGTTTATTTTTCAAATGATTCATGTCGTCAAGTTCACCCATTCCAAATTTCATTCCAATCAAATGATCCGCAGCTGCCAATATATCTCTCGGTAACAAAAATGTATTGTTCTGAGGTATATCAAGATTCAGTTTTCGGTTCATATTTCGTCGACCAATCCTTCCTAATTCACATCTTTGTTGAAAGAATTTCTTTTGTAATTCCTTACATAACGATTCAGAAAATACCGGATCTCCGCCTACACAAGCAAATTGTTGATAAAACTCCAAAATGGCATTTTCTTTTGACCCTATTTTTTTTTTTTCCTTATCATTCAGATTCAGGAAAGACAAAAAAATTTCAGGGTAGCAAACATTCGCTAGAATTTCTCTTAAATTCGAACCTATAGCTGATGATAGAACTAGAATAGATATTTTCTGTTTCCTACTCACACGAGCCCATATCCTTGCTTTTCTATCAATCTCTAATTCTAATCTTCCTCCCCAATCTGATATTATGGTGCCGGTATAGACCGAAATTCCGTTATGGTTCAATTCTGACCGGTAATAAATACCAGGGCTTTGCAATATTTGATTGATTACAATTCTGTATATTCCATTTACTATAGAAGTTCCCAGGGAATTCATTAGAGGAATGTTTCCAATAAAAATGGTTTGTTCTTGGATATCCCTACTGGTTTTCCAAATCAATCCCGCGGATACATATAATTCGGAGGAATATGTGAGTGATTCATATACAGCATCTTTTTCTTTTATCAAGGGTTCTACCAATTGATAGGTTTCCACAAATAATTGAAATTCAATTTCTTGATCTGTATCTTCAATTTTTGGAAACTTATAAAGTTCTTCTGTTAAGCCCTGATCAATGAACCTACAAAAACCTTCGAATTGTATCTGATTCAACCCGGGTATTGTATACATTCCCCCATTTCCACTCCTATTTATTTTGAATTTACCCATTTATTTTGAATTTACCCATTTATAGATATAGAAAATATCCCGTTATTTGCTCTCATTCTTCATCGAATCATATTAATCAATTTAGCAATAATGGAATTTCTATTTTTTTTTACTGAATCGCATGAAATTTTACCTAACTACGAATACAGAATGTATGAAATACCTATGAACAGAGGAGAATAAATAAAATTTTATACTCAAATTGGAATTGGCATTTGCAACAGATATAATATAAATGGAAAGGAATTGAAAAATTCCACCTAGACTTATTTATGGGGTTTTTTTATAGAATATCAAAACAAAAAAATGGATTCTATTTCTACCATTATTATGATATTACATTACATATTATGATATTCCACATTCGAATTCGATTGGACACGGACACCAGAAAAAGAAATGAATCTGTTCGATGAGATAAAGACCTAATAATCAACAATATAGAATTTCTTTTTTTAGCACTTAACTTTTTTACGGGTTCAATTGTTCAAAAAAGAATTCGCAGAGAAGAGAGATATTTTTTTACCTATTTTTTTAGGCGAATTTTTAAAATGCGGGTGAAGTGCGTACTTGATATTTATTAAAATTAAACACGCGTGCTATAGCTATCTATATTGGTCTCTCTTTATTCTTTATTGCAGCCCTATTCGTTCGGAACAGCATATGTCATGTTATATTTCTATTTTCTATTCAATCGATTTAATGAAAAATTGTCAAAATTGACGCACGATAATTTCCCGAAAATTCCCTATAGATATCAGATAAGAAGATTTCGGATAAGATGAGAATATCTGTGTAATAATTTATGGTCTAGGGTTTACATATATTGATAATTGCTGTTATAATTGAAATGGAGAAGGTTTTTTTTTTATTAAAAAAAAAGAAATACTGATTTTATGTATCAATTTGGATTTTCTTATCTCATTAGGAAAAACCTATTTTTGATTCAAATCCAAGAATCGTTCATGAATTAACATTTAATTTAATAGTTAATGGTTCTGATTTGTCCTGAATTTTTTTTTTACTTTTGTGACCGAAAGTTTACGTTTATTTTTTATCGTTTTGGCGGCATGGCCGAGCGGTAAGGCGGGGGACTGCAAATCCTTTTTCCCCAGTTCAAATCCGGGTGTCGCCTGATCGACAAGAGAATTGAAATAGCTTATTTTATTTGGTTTTGCTGATATAAAACTTGACAATTTTTTTTACAGCAGAAGCAAGCGGAGGAAAAGGACTCTTGAAACTTCTAAATTCTAAGCATCTGGAGGTTTTGTTCTCTAAAATGCTGTAAATCTTTGTGTATCGGATTCAAGAAAGTATTCTAGTCGTGAAAAGGAATCGGTAAATTTGGATAGGCTAGCCCCCACACTTCACTACTAATGTAGTGTCTGTCTACTGACTGGGTCTTGAATTTGATTGGATAGGAATAGGTCGGACAGGGAATCATTTTTAGTTGTAGAAGAAACTTTGTATACAGACTCATGAAAGTCTATGAGCGCTACGACATTTATTCCATATTAGTTAGATTGAATAGCTAATTCGTTTTCTTTTTCTTTTTTATTTATCTAATTATATTATATAAATCAATTATATAAATCTATATATATATAAATATATATATAGATTTTATATAGATTTTCATTCTATAATTCGAATATATTATTAATAAATAAAGAAAGAAAAAAAATTCTTTCTTTTCGCTTTTCGGTAACCCCCTAGTGAAAGAGTTTAATAAGCAGTTTTCCGATTGTTTTACAGAGAAAATCGGGCGACGGTAAGGATTATATCAAATCGGAAATAGAAGTATGCCATAGATAGCGATCATTCTTGTTTTACTTAATGAAATGTAGGGCAACTAAAAATATAGGTCTTTTTTTTTATTCCTACCTGTTATGAATATTCATTTCCCTAATACCTGCAAGGGTGTCTACAGATATTTTTGTTTGTGCTCAATGTTTTCCGATTCTATTAGAGATCATATAAGAACTTGTTAGATGTTATAGTTCGATTTATTGGATTCTTTCGTCAATAGTGTTAGGACAGAATTCCTTTTTTTGACTCTGCGCCAGCGATTCCACTATTATTAGTATTAGTGAACAATAATGAAATAATTCCTTCATATTGATATTGATAGAGATAGGGGGCATAATTCACATGGATATAGTAAGTCTCGCTTGGGCTGCTTTAATGGTAGTCTTTACATTTTCCCTTTCCCTCGTAGTATGGGGAAGAAGTGGACTTTAAAGATATTACGAATTTAGTTGAGGGAGCAAACTCAAACTGTATCAATTGAGATGGTTCTGCAATTTTTTTAATTCATTAATTAACTTAGAAATTGAATTAAAAAAAAAAATACCTACATTTCGGAATTCTATTCGATTGGAATACTGTATTCGAATATATGTATATATATAATATATATAAAGATAAAGAAAGGACTCTTTCAATCAAATAAATATTTCAATTATTCCCATGTTCATATTTGAAAAGGAAAAGGAATACAAATAATAAGAAATGGATTCCAACCAAATTCTTCCTAAAATTTCTAGTTCGATGAAATGACCCTATATATAGATATATATAGATATATAGACAATGAGGAACCGCAGAACCTTTTTATCCCCCCCTTTTTTTCAAAAGAGTTCTGTTATTAGTTATTATATTAAGGTATACACACTTTCTATGGGAAACAAGATAGACATAGTGGTTGTCTAAGTCTAACGAGAAACTACACATAATAAGATATTCCCGTTGCCTTAGGTGAGTCACATTATTACGTGCTTATGCTTACCACTTATTTTTTTATTTGGTTTATTAGTTTCGAAATTGAGTTTATGCTTTATTGAACTGATTTCCTATCATGGTTCAAACATTAAAAATCGATTTGGTTTTACTAATCTTTTAGAAATAGGAAAAAGTTTCCCATAGAACCGGGGGATCATCTGTCAACTATTTAATCAACTACTTCTTTTCTTCGTAATACTAAAAAGATTACTTGATTTTTTTTAATATGATACCGAGATTGGTCTTGAAAATAATCATAAATCTATATAAATCTTAATCTCGGAAGAATAAGAGGTGTCCTTCTTTTTTTTTATTATTTCAGATTGATTGGAACCAATACAAATCAAATAGATAATAGATGAAAAAAAAAATTGGGGGGCGCTATGTACATTACATATCTGTGATTGATATATACATGAATAGGAAGATACATATTGTAGATTGATCCATATTAAAGTATCTTTATTTTTCTATACTACAATAACAATAACAATAATAGATAGTTTGGTAGAAAGAAATAAAAGCTATTTCTTTCTACCAAACTAAACTATCCGATTTCATAGAAATCTGCTGATTCTAGTCCGATCATTTCATTGAAGACTAAGACACGAAATTAAAATCCTTTTGCATTTTTTTCTTGATTGCATTGATAAGAACTAAGAAGTCAAGTTTAAGTTAAATTAATCACTTTGACTTACTGTTTTTACGTAAATTATAAGTAAAAAGGCAGTAGGAACTAGAATGAACAGTGCAGTAGCAATAAACGCTAGAATATTGACTTCCATAATCTCATCGTTTCATTTCTCTTTAATTCGCAATAACTCGGGATTTAATCCCATAGAGATGAAAAATCTTTCGTCGGTAAATTCAATGGGATAATAAAAATGACATCTCGATGATATCGAATCGGATCAATATCATGAATAACAATATCTGAGCTATCAACTCGATTCATCGTCGAGAATTGAATAGTATAACATAGGAAGATCTTTTATCCATACCGAATTCAAAATTGGATTATTGATCCAATCAAAAATTCCTTTACTTTTTTATTTATTTTTTTTTTTTAAGAGTTTGTTTGTTCTTTCTTCAGCGGGACTCTTCTCTTAAACTAAAAATTATCGAGAGGGAATCTTTGTTTGATCTTTATTTTTTTAATATTCTCCTACTTGCATTAGGAATAGGACACATGTATCAAAAGTTCAGTGTGAAATTTGAATGAGATAGATTGTTTCAAATTCAAATAATTAGGAATTGAAATTAGTTACACAAAATCGGGGCAAGATAAGGGATATACTTTGAATCTTAAAGTATTCGAATCAACTATGTTCAATTTCTTTTGTATTGTGAAAATTCCATTTGTGGGTGTGTTCGTGGTAAACATATATAGTACTCTATTCCATTACACAGATCAGGAGTAATCGAAAAAAGCCAGGCCCAGCAGTACAGTATCTCTTTTTCTTGGAATCCTGAATAGGACGCTACTAATATTTATACTAATCCACATATGTTTCTTTCCCACCAATCAATATTAGTTCACGAAATGGAAATTACCATATTGGTTTGATGATAAATGTGAAACGAAAAAGAAAAAAAAGAAATAAAGAAAGGGGGTCCTAGTTAGGAAAAAAATTCTGTTCTATTCCCTTTCACAGAAAATGGAGAGATAAATTGATGTCTTTTTTTATTGGATTTGTATCCATCGGGACTGACGGGGCTCGAACCCGCAGCTTCCGCCTTGACAGGGCGGTGCTCTGACCAATTGAACTACAGTCCCAGGGAAAAAACGTAGAGCGTACATATTCTTACCATTTCATTCAAACCTCTTCATTTCCATTTTCGATTAGAATCGTTGTGTTGTAACTGACAGAGGCGGGACTGAGATATTGATATCTACATGGATATGCACTTTAGCGAGATCGACACGGATTACTAGTAATCTTTTCGTTATTGCCAAATCGATTGAAAATAAATCTTTCAATGAATCAAGGAAAAAAGAGTTTTTTTATTTACTTTACTCCCCCTTTCTTTCCTTATACTTTATACTTACAGATCCTGATAGGAATCTAAATCATTAGCAAGATTTGAATTTTTGGAAAAATACGTAATCAAAGAAGAAAGGCGGGTAAGGTATGTATCTATTTTTTATTCTTCCATATCGACACATCGGGTATTTCCGGAAAACAACAAATGGTTATATCATTTCATGGTGGATCGGCGAATTATTGGGTTGGGCCGAGCTGGATTTGAACCAGCGTAGACATATTGCCAACGAATTTACAGTCCGTCCCCATTAACCGCTCGGGCATCGACCCAGGAAGAGTCAATCTCAGTCTTTATTGAAAATCCCAGGATCAACTTCCTTTAGTAGTACCCTACCCCCAGGGGAAGTCGAATCCCCGCTGCCTCCTTGAAAGAGAGATGTCCTAAACCACTAGACGATGGGGGCATACTTGCCCAACCGCCATTATATTATGTTCATAGTATGAACAGTTTTTTGAAATTGTCAATATAATGATATGACTCGATCAGAAGTTTTTTTCCGTCTGTCATAAGTCCATAAGAACTTTTTGATTCCTCATTTCGATTTATAAATTGTTCATTCCAATGGCTACTCTAGACTCTAGAATTCTAAAAAAAAAAAAATAGAAAAAATAAAAAATACGAAGGATAGGACAGGACCCTTTCTTTCGGAGAATGATTGGTTTACCGGAAAGGGCGAGGGGTTTAGTTTAAACTTCATTTTTTTTTCACATTCATTGATTCATTCATTGTTAAGATTCGATGGGCATATTTATATCTCACACTAAGCCGGGAAAAAAAGGAAATTAAAAAACGATAATCAATCTGGAAATCTGGGAAGAGGGATAGGGATCAACAAGTTATTGAAAATTGTTTTTCAATAAGAATTTGGTTGAGGGACAAATGGAATCCATTTATCAATGATTTGAGGAAATTTATTGGATATATTATATATTGATTGGGTATATTATATATTGAATTGGCGGGTACATGGAGCAATCCCATTAGGATCGGTTTTCAAATAATTCATTGCATTGATATTTATCAAATCCAATATCAATAAACCAAAACCCATTTTAACCCTTCTCTATACTATACTCACTAGGTAAATTCAATTTATTGTTCCGTAATGAGCCACTATAAAATATATCTATGTACATATATTCTATTTTAATAGAATTCAATATAATTCGAATATAGTATAATAGAATAGAAATATATAGAATAAGTATCCATATAAATAGGAGCATATGCAATACTAAATATATGTACTAGACTCATAGTGTCTAGTTACTTATTCAGGAATTGAATCAAAGGGGCCCTTTTAACTCAGTGGTAGAGTAACGCCATGGTAAGGCGTAAGTCATCGGTTCAAATCCGATAAGGGGCTTTTTTGCATAAAAACCCAACGGTAGTATTCATATTCGAGGGGAGAGGATATTGTTGATATTTGTAATAAAAAAGTAAGGAATTTTCGAATTTCATTCGGAAAGGAAAATGGAATTATGAAATTTTTAATTCTAAAAAATGATAATATAATAATTCTAATGAATTAGAATTCTAGTAATTCTAGTTAGAAAGGTGAACATTTTTTTTTTATAATGAATAATGATAAGTCATCTCATTTAATTTCCAGATATTCCTATTTTTCTGTTATTCCAATCCAAATTCATTGGAAAGATTATCAATCAACAAAATAAAAAGTAAGTGGATCTAACCCATTGAATCATGACTATATCTACTATTCTGATATTCAAATTCGATATCAAAATAGAGATGAAATTATCTTCTTTTATTTCATTTTCCATCTTTCTTTGGTTTTAACTCCAGAAGAATCTGTCGATATTTCTGATTAAATCTTCTTGTTCCTATTGTTCCTAGGGGTTCCATAGGAATAAATTGCTATTCCCTTCCTCCACGGAAGAAAGGCTTATTCCAAGTCCCAAAAGTCATTTTTCATTTTCACTATCTTTCTTTAATTTCAGAGAACACAAGAAAAGATCAATTTACATTTAAATTTCTATAAGATAAGATATAGATATCGAAAATAAATCTATCAAATCATGGCTTTCCGTATCAAATGGTTTCATATCGAGGCATATGATATTTTTTTCCGGCAATTGATGGATGCGAGAAAGAGACTTTCACTTCTAGTCTCTTATTATTAAATTCAATACAATATTAAGGAAACTCATTCTATTTTTTTTTCTGACAGATAAAAAAAAAATAAAATTTTTAGTTTTATATTAATCAGAAAGAAAGGAAAATATAACAAAATAGAACAAAGAAGACAATAAAAGAAAAAAATGAAAGAATCCAATATAAATATAAAATATATATATGATACTTATATATATGATACTGTAGTAGTTTAGTACACATAGAAATTCGAAGAATCCATAAAACTTTTTTTTATTTTTTTTTTTTTTATCAATTTCATGAACAAGATTCAAGAATAAGATTATTTGATGAAATGAGAGGAGTGGGAATCCACTGGTAGCGAGAAAAGGGATCATTTGTTTCTTGAACAGTTCTTTCAAACAATTAATTTTTCTGATTTATGAGTCATAAGACAATTCATGACTTAGGGGGTTTTTAAAAAAAGAATAACCGAATTGAGTTCATGATTTTACTTAGGTCAATAGACATAGACCAATAAAGGATTTTTAGATTCGAAATCCATTAGAAAAGAAGAGACGGTGTACGAGAAATCAAATCATACATACAGCCTCGAAGGCCGCGAAAATGCTATGAGGTGTTCGAAAATGGTTGAAGTAGTTGAATAGGGAGGATCACTATGACTATAGCCCTTGGTAAATTTACCAAAGATGAAAATGATTTATTTGATATTATGGATGACTGGTTACGGAGGGACCGTTTCGTTTTTGTAGGCTGGTCCGGTCTATTGCTCTTTCCTTGTGCCTATTTCGCCTTGGGGGGTTGGTTCACGGGTACAACCTTTGTAACTTCATGGTATACTCATGGGTTGGCAAGTTCTTATTTGGAAGGTTGCAACTTCTTAACCGCTGCAGTCTCAACTCCTGCTAATAGTTTAGCACACTCTTTGTTGTTCCTATGGGGTCCTGAAGCACAAGGAGATTTTACACGTTGGTGTCAATTAGGTGGTCTGTGGACTTTTGTTGCTCTCCACGGCGCTTTCGGACTAATAGGTTTCATGTTACGTCAATTTGAACTTGCTCGATCTGTTCAATTGCGGCCTTATAATGCAATCGCATTCTCGGCTCCAATTGCTGTTTTTGTTTCTGTATTCCTGATTTATCCACTGGGTCAGTCTGGTTGGTTCTTTGCGCCTAGTTTTGGTGTAGCAGCGATATTTCGATTCATCCTCTTTTTCCAAGGGTTTCATAATTGGACATTGAACCCATTTCATATGATGGGAGTTGCTGGTGTATTGGGTGCTGCTCTACTATGCGCGATTCATGGTGCTACCGTGGAAAATACTTTATTTGAAGATGGTGATGGTGCAAATACATTCCGTGCTTTTAACCCAACTCAAGCTGAAGAAACTTATTCAATGGTCACCGCTAACCGCTTTTGGTCCCAAATCTTTGGGGTTGCTTTTTCCAATAAACGTTGGTTACATTTCTTTATGTTATTTGTACCAGTAACTGGTTTATGGATGAGTGCTCTTGGAGTAGTCGGTCTGGCCCTGAACCTACGTGCCTATGACTTCGTTTCTCAAGAAATCCGCGCAGCGGAAGATCCTGAATTTGAGACTTTCTACACCAAAAATATTCTCTTAAATGAAGGTATTCGTGCTTGGATGGCGGCTCAAGATCAGCCTCATGAAAACCTTATATTCCCTGAGGAGGTTCTACCACGTGGAAACGCTCTTTAATGGAACTTTAGCTTTAACTGGTCGTGACCAAGAAACCACCGGGTTCGCTTGGTGGGCCGGGAATGCCCGACTTATCAATTTATCCGGTAAACTACTGGGGGCTCATGTAGCCCATGCCGGATTAATCGTATTTTGGGCCGGAGCAATGAACCTATTTGAAGTGGCTCATTTCGTACCCGAGAAGCCCATGTATGAACAAGGCTTAATTTTACTTCCCCACCTAGCTACTCTAGGTTGGGGGGTAGGTCCTGGTGGGGAAGTTATAGACACCTTTCCATATTTTGTGTCTGGAGTACTTCACTTAATTTCCTCTGCAGTATTGGGCTTTGGCGGTATTTATCATGCACTTCTTGGACCTGAGACTCTTGAAGAATCTTTTCCATTCTTTGGTTATGTATGGAAAGATAGAAATAAAATGACTACAATTTTGGGTATTCATTTAATCTTGTTAGGTATAGGTGCTTTTCTTCTAGTATTCAAGGCTCTTTATTTTGGAGGTGTATATGATACCTGGGCTCCAGGGGGGGGGGGTGTAAGAATAATTACCAACCTGACCCTTAGTCCAAGTATTATATTTGGTTATTTACTAAAATCACCTTTTGGGGGAGAAGGGTGGATTGTTAGTGTGGATGATTTGGAAGATATAATTGGGGGGCATGTATGGTTAGGTTCCATTTGTATACTTGGTGGAATCTGGCATATCTTAACCAAACCTTTTGCATGGGCTCGACGTGCACTTGTATGGTCTGGAGAAGCTTACTTGTCTTATAGTTTAGGTGCTTTATCTGTTTTTGGTTTTATTGCTTGTTGCTTTGTATGGTTTAATAATACCGCTTACCCTAGTGAGTTTTACGGGCCCACTGGACCAGAAGCTTCTCAAGCTCAAACATTTACTTTTCTAGTTAGAGACCAACGTCTGGGGGCTAACGTAGGATCCGCTCAAGGACCAACCGGTTTAGGTAAATATCTAATGCGTTCTCCGACCGGAGAAGTTATTTTTGGGGGCGAAACTATGCGTTTTTGGGATCTGCGTGCTCCCTGGTTAGAACCTCTAAGGGGTCCCAATGGTTTGGACTTGAGTAGACTGAAAAAAGACATACAGCCTTGGCAAGAACGTCGTTCCGCGGAATATATGACTCATGCCCCCCTAGGTTCTTTAAATTCCGTGGGTGGCGTAGCTACAGAGATCAATGCAGTCAATTATGTCTCTCCTAGAAGTTGGTTAGCTACCTCTCATTTTGTTCTAGGATTCTTCCTATTTGTAGGTCATTTATGGCACGCGGGAAGAGCTCGCGCAGCTGCCGCAGGATTTGAAAAAGGAATTGATCGGGATTTTGAACCTGTTCTTTCCATGACTCCTCTTAATTAAGACATGAGATCCAATACGTGAAGCAGGACTCACTTTGATTTCACCATCCATATTGAGTTGGGCGGAGCAGGTCATATTGAAAAAGTATTTCCTTTTCCTTTCTTTTCAACTCATTTCTATCGAATCTTTTTTTCGGGCTCGGCTACGTGGTGGTATAGCCGAGCCATTACTTTTTAATTAAAAAATAAATTTAGCTAACCAAAACCAATAAAATAAACAAACTCATTCGTCGAGCAAAAGGAGAGAGAGGGATTCGAACCCTCGATAGTTCTTTGTTTCGAACTATACCGGTTTTCAAGACCGGAGCTATCAACCACTCAGCCATCTCTCCAAAAGAGAATTTCGATTTTATCTTTATTCCACCGAATAGACCATCAACATATGAGTTGCTACCATTACTATCTTCAGTGAAGATATCCGATGTGAATCTATAGGTCTATTTTTCTATCTGTATATATCTCTATCTATATATAGATAGATAGATGCATGATCCAGCATGCCCTTTTGTGAATTGTGAAGTAAAAAAAAAAATACCCGCGATCCATGCCAGAAAAAAGGGGAGTGATAATAATTCATATAAAATCAATGGATTCATGGTAAAACCCCCCCATGATGCATTTTTTTTTACAATTTTTTTTGTTATTTTTGTCGATAAAGGGATCAAATGGTCTAGTTCTTTTGTTGGTAAATTGGAGGATTCGAAACATGACTATTGCTTTCCAATTGGCTGTTTTTGCATTAATTGCTACTTCATCAATTTTACTGATTAGTGTACCCGTTGTATTTGCTTCTCCTGATGGTTGGTCGAGTAACAAAAATGTTATATTTTCCGGTACATCATTATGGATTGGATTAGTCTTTCTAGTGGGTATTCTTAATTCTCTCATCTCTTGAACCCATTTGTTTTCTAGTTCTAGGTATAAAATGGAAATGACCCCTCCCCCCCGAATTTTTTCGGATTGTGAGACGCATTAAAATGGAATAGAAGCCCCAAAAATAAAATGCAAATAAAGAAAACTAGAAAATGAAATGATAGGGAGGGGTCCAGTCCAACTTTATTGGAAAAATCTTTTCTATTGTTCTATTGTAAAATAAATGTAAAATGTAAAATAAATGTAAAATAAAATTGAAATTGTAATATAATAATAATATAAATAATAATATAATAATAATAATAATATAATAATAATATAAATAATAATATAATATTTATATAATAATATAATATTTATTATTTCTATCGAATATTTATATATTATTTCTATCGAATATTTATATATAAAATTGATATAATTGATATATAAATATTCGATTCTATATTATATAGAATCAAGATATAGAATCCTAATCTATAATAATCTAGAATCATATAATCATATAAATAATAATAAAATAATAATATAAAAAATAAGAAAATCACATAATATATATATATATATCATATATAATATAAAATATATATACAATATAAATAGTATAAAGATATATATAAAATAAAGATATATATTTTGAATTCCAATTTCATTTTTAAATTTTCTTTATATTTTTTTGTTATTTCGAATTACCCCTAACAGAGAGTATTGGACCTAGTTCTACACAAGTATAATCCATATATTGCGTATCAATAACGATAAAAAATGCGGATATAGTCGAATGGTAAAATTTCTCTTTGCCAAGGAGAAGACGCGGGTTCAATTCCCGCTATCCGCCCCCCCTTTTTTTATTTTTTTTTATTTATTTTTAATAATAACTAATAATAACTTATAGTAAAACTTATAGTAAAATAATAACTAATAATAACTTATAGTAAAACTTATAGTAAAATAATAACTAATAATAACTTATAGTAAAACTTATAGTAAAATAATAACTAATAATAACTTATAGTAAAACTTATAGTAAATAGTAATGAATTTCGAATTAAAAAAAATCAAACCTCAATTTTTTTGTCAAAAAATTTTGCGGAGACGGGATTTGAACCCGTGACCTCAAGGTTATGAGCCTTGCGAGCTACCAAGCTGCTCTACCCCGCGATAAAGCGCAGAATTGAAAACTAATAAACAAACAAGGATTGAATGCGCCCCTCTACCATATCTGTACAAATAGAATAACCCATTTATACAGAATGGTAAAGGGACCTTCCTATGATCGATGATCATAGAAATGAATAGAAAAATGACGAGAAATTTTTATCCTTACCAACTTGATCTTGTTGTACCGGGCAACAAACATGCATGAACCATTTCACGAAGTATGTGTCCAGATAATCCAAAGTCTCGATAGTTAGCTCTCGGTCTTCCGGTTAAAACACAACGTCGATGAAGACGTGTAGGTGCACTATTACGCGGTGGTGATTGTAACTTTCCATGAATTTCCCATTTCTCACTTAACGACGGAACTTTGCTTATTTCTTTTTTTGAGGATCCACGAATAAAATGAAATTTTTGTTCCAATTTTTGCCTCTTCTTCTCCCTCTGAGTCAAACTTTTCTTTGCCATAATGGTTCATTTCTCCTATTAGTATCAATGATACAATACAAGTCGGATCCTAGATGTAGAAATAGAAGAGGGCAGACCCCCTTTTCCATAGAAAGAAATGAGATCTTCGTAGATACAATAAAGAATTAACCAAATTTGCCCGATGTAGAGGCAATCAAGAAAGCCGCATAAGTAAATATATACCCTACAGAAAAGTGGGCTAATCCAACCAACCTTGCTTGCACAATGGAAAGAGCCACTGGTTTATCTCTCCATCGAATCAAATTAGCCAAAGGTGTGCGTTCATGAGCCCATGCTAAAGTTTCAATCAATTCCTGCCAATATCCACGCCAGGAGATTAAGAACATAAACCCAGTAGCCCAAACAAGATGTCCAAATAAGAACATCCACGCCCAGACTGATAAACTATTCATACCAAAAGGGTTATATCCATTGATAAGTTGTGAAGAGTTTAACCATAGATAATCTCTTAACCATCCCATCAAATAGGTGGAAGATTCATTAAACTGTGAAACGTTACCCTGCCATAATGTAATGTGCTTCCAATGCCAATAAAAAGTAACCCATCCAATGGTATTTAACATCCAGAAAACTGCCAAATAAAATGCGTCCCAAGCCGAAATATCACACGTACCACCTCGTCCCGGACCATCGCAAGGAAAACTATAACCAAAATCCTTTTTATCTGGCATTAACTTGGAACCACGTGCATCCAAAGCACCTTTTACTAAAATCAATGTAGTTGTATGTAAACCTAGAGCAATAGCATGATGAACCAAGAAGTCTCCGGGCCCTATTGTTAAGAATAGAGAATTACTATTCGCGTTAATAGCATTTAACCAACCGGGCAACCATATGCTTCGCCCCGCAGTGAACGCTGGACTATTCGTTGAAGATAAAAGTACATCGAACCCATATGCTGTTTTCCCATGAGCGGATTGTATCCATTGGGCAAATATGGGTTCGATCAAGATTTGTTTCTCCGGAGTACCAAAAGCAAGCATGACATCATTATGGACATAAAGTCCCAAAGTATGGAACCCCAGAAAGAGACTGGCCCAGCTTAAATGCGATATGATAGCTTCTTTATGGTCTAACATTCTTGCCAATACATTATCCTCATTCTGTTCCGGATTGTAATCTCTAATAAAAAAGATAGCTCCATGAGCAAAAGCTCCTGTCATGATGAATCCTGCGATATATTGATGATGAGTATATAACGCAGCTTGAGTAGTAAAGTCTTGCGCTATGAATGCATAAGCAGGTAAAGAGTACATGTGTTGAGCTACCAAGGAAGTAATAACCCCTAAAGAGGCTAGAGCAAGGCCTAATTGAAAATGAATCGAATTATTGATTGTGTCATAAAGACCCTTATGTCCACGCCCTAATCTGCCTCCCGGAGGAATATGTGCTTCTAAAAGATCTTTTATACTGTGCCCAATCCCGAAGTTAGTTCTATACATATGACCAGCAACGAGAAAAATAAATGCAATAGCTAAATGATGATGAGCAATATCGGTCAGCCATAAACTTTGCGTTTGCGGATGGAATCCCCCGAGAAGTGTTAGAATGGAAGTTCCTGCTCCTTGGGGGGTACCAAATAAATGACTACTGGAATCGGGGTTTTGAGCATAAAGATTCCACTGACCTGTAAAAAGTGGGCCTAATCCTTGGGGGTGCGGCAATACACTGAAGAAATTATTCCATCGAACGTATTCCCCTCTGGATCCAGGAATAGCGACATGGACTAAATGTCCTGTCCAAGCCAAGGAACTTACTCCGAATAGTCCTGACAAATGATGATTGAGGCGGGATTCGGCATTTTTAAACCACGAAACGCTCGGTTTCCATTTCGGTTGTAGGTGTAACCAGCCCGCTATTAAGGATATGGCAGAAAGAAATAATAGAAAAAGAGCTCCAGTATAAAGATCCCCATTAGTACGTAAACCGATTGTATACCACCACTGATAAACACCGGAATAAGCGATATTCACTGGGCCAAGAGCACCCCCTCGAGTAAAAGCTTCCACAGCCGGTTGACCAAAATGAGGATCCCAAATTGCATGAGCAATAGGTCTTACATGTAAAGGATCCTGTACCCATGCCTCAAAATTTCCTTGCCAAGCTACATGAAACAGATTTCCGGAAGTCCACAGAAAAATTATTGCTAATTGTCCGAAATGAGAAGCAAAAATATTCTGATAAAGACGTTCTTCAGTAATATCATCATGACTTTCGAAGTCATGTGCGGTGGCAATACCAAACCAAATACGACGAGTAGTGGGGTCCTGAGCTAAGCCTTGGCTAAACCTTGGAAATCTTAATGCCATAATGCTTTTCAAATCCTCCTAGCCATTATCATTATCCTACTGCAATAATTCTTGCTAAGAAGAACGCCCATGTTGTGGCAATTCCACCCAGAAGGTAATGGGTTACTCCTACAGCACGTCCCTGTACAATGCTCAAGGCTCTAGGCTGAGTAGCAGGAGCAACTTTTAATTTATTATGAGCCCAAACGATGGATTCAATAAGTTCTTGCCAATAACCACGCCCACTGAATAGAAACATTAAACTAAAAGCCCATACAAAATGGGCACCTAGGAAAAAAAGGCCATATGCAGATAATGAAGAACCATAAGACTGAATTACCTGGGATGCCTGCGCCCATAAGAAATCGCGGAGCCACCCATTAATGGTAATGGAACTCTGCGCAAAGTTTCCTCCCGTGATATGAGTTACCACCCCTTGATCATTTATACTACCCCAAACATCTGACTGCATTTTCCAACTGAAATGGAATATTACTACCGAAATTCCATTGTACATCCAGAATAACCCTAAGAAGACATGATCCCAAGCAGATACTTGGCATGTCCCCCCTCTTCCAGGTCCATCACAAGGGAAACGAAAACCAAGATTTGCTTTATCCGGTATCAATCGTGAACTACGAGCAAATAGAACACCTTTTAGGAGTATCAATACCGTCACATGAATTGTAAATGCATGAATATGGTGGACCAAAAAATCCGCAGTTCCCAATGGAATAGGTAACAAAGCAACCTTGCCGCCCACTGCCACTAAATCACCACCCCCCCAAGTCAAACTGGTGCTTGTTGTTGCACCAGGGGCCGTTGCACCGGGTGCTAAAGCGTGGGTGTTTTGTATCCATTGAGCAAAGACGGGTTGTAATTGTATAGCGGTATCTGAAAACATATCTTGGGGACGCCCTAAAGCACTCATGGTATCATTATGAATATACAAACCAAAACTGTGAAAGCCTAAAAATATACATACCCAGTTCAGATGTGATATGATTGCATCGCGATGCCGAAGGACACGATCTAATAGATCGTTGTATCGCGTAGTTGGATCATAGTCTCTTACCATAAAAATGGCTGCATGCGCAGCAGCACCAACTATGAGAAATCCACCAATCCACATGTGATGTGTGAACAATGACAATTGTGTACCATAGTCAGTAGCTAGGTATGGATAAGGAGGCATAGAATACATATGGTGAGCTACAACAATGGTTAAAGAACCTAACATAGCTAGGTTAATAGATAATTGAGCATGCCATGACGTTGTTAGTATATCATATAGGCCTTTATGGCCCTGGCCTGTAAATGGACCTTTATGGGCCTCTAAAATATCTTTTATACCATGACCAATACTCCAGTTGGTCCTATACATATGACCCGCTATCAGGAAAAGAATTGCAATAGCTAAATGATGATGAGCAATATCAGTCAGCCATAGACCACCAGTTACTGGATCTAATCCTCCACGAAAAGTAAGAAATTCCGCGTATTTTGACCAATTCAAGGTAAAAAAAGGGGTTGCTCCCTCAGCAAAACTCGGATAAAGTTGAGCCAAAAGATCCCGATTCAAGATAAATTCATGAGGAAGTGGGATCTCTTTAGGATCTACTCCAGCATTTAGAAATTGGTTAATCGGTAAAGATACATGTACTTGATGCCCCGCCCAAGAAAGAGACCCAAGTCCTAGTAGCCCTGCTAAATGGTGATTTAACATGGATTCTACATCTTGGAACCAAGCCAATTTCGGAGCAGCTTTGTGATAATGAAACCAACCAGCAAAAAGCATTAAGGCTGCAAAGACCAATGCACCAATTGCGGTACAATAGAGTTGTAATTCACTAGTTATTCCAGATGCTCGCCAAATCTGAAAAAAACCAGAGGTTATTTGTATTCCTCGGAAACCCCCGCCCACATCACCATTCAATATTTCTTGACCCACTATTGGCCAAACCACCTGAGCACTAGGTCCAATGTGAGTAGGATCGCTTAGCCATGCTTCATAATTGGAAAAACGAGCACCATGGAAATACATGCCACTCAGCCAAAGAAAGATGATGGAGAGTTGGCCGAAATGGGCACTAAATACTTTTCGGGAAATTTCCTCCAAATCACTAGTATGGCTGTCGAAATCATGAGCATCAGCATGTAGGTTCCAGATCCAAGTAGTAGTATCAGGTCCTTTAGCTACTGTTCTTGAAAAATGACCGGGTTTGGCCCATTCCTCGAAAGAAGTTTTTATGGGATCCCTATCTACCAAAATTTTGACTTCTGGTTCCGGCGAACGAATAATCATTGAGTCCTCCTCTTTCCGGACAACACATACAAAGAGACCTGCCAACATCAAAAATAATTAGTGAACTTATGAGAGATGTTTCTATTTCGTTTTTTTCTCTTCGATCTCCCACCTATCTATTTTCTTTAGTTATTCACTAGAACAATTATGATCTGGAAGTCAATCCGGGGCAAGTGTTCGGATCTATTATGACATAGCAGTGAGGCGCTCAACGGACCCTTTTAATCTTATAAAACCTTTTCTGGACTTTGAATTGAAGTTAAAAAATTTTTTGTGCAAATTAGTGTATTCATATCTCAATTAGAAGTTCCTAGATGGAACGACTTTCATTTTCTGTCAGAAGATATGAATATGTACTCTATTTCAAACCACATGAGCAATCGTTAGCATTACTAGGAGACATACTGGTATTTATATTTCATTTTGAATTTAGTCTTTAGTCATTCGAAGGTCTCTTTTATTAGTTTGAATAGCAGAAAAAAATAGAATTCTCTACTGTATCCCCGTATCGTTTATACCGACGAAATACCAAACGAAATAGAACGATCTTAGAAGGGATATAATGAAATTCTTTGATTGGTTGTTCCTAAAGAAATGATCCGTTTTCTATGGGATAGAGACAACAAACAATTAATTATAACAAATAAAAAATCAAAATCGAAATAAAAAAAATTCTAAATCGAATAATACTAATAATATTCCAAAAATGAAATAGAATATTACAATAAAAAATCGAATAAAATAAACAGAATGTTCTTATTCGAAACGCCCTGTGATCTTCAACCAATTCTGCGCTTCAATATAATTACCAGGCGTAAGGGCTATAGCTTGTTTCCAATACTTAGCGGCTTGATCGAACCAAGCCTCCGCAATTTCAGAATCTCCCTGTCGAATGGCCTGTTCTCCGCGGTCGGAATAGGTGAGTAAACTCCTTCCCTTAGAACCGTACTTGAGAGTTTCCTGTCTCATACGGCTCACCAGTCAATTCTTTTGGTGTCCCATTTTTTTAATAGATCATAGACCATATCTAATTGAATGAGATTTCTTATAGAATAGATTCGATCTATTCCATTTTTTTGCGAGTTAACCAAAAGAAAAGGGGTGTTAAATTCCATGAGTTTCAAACTTGAATTTTTATTAATACAAAATGGAATCCGTTTTATAGTTTTATCTTTTCTCCTACCTTCCGAAGAATAAAGCATCAGCATTTCCACTCTCATTCGAATTTTCTGAAAGGTAACTATCTCGGTTTCATATATTATATACTTTCCATATATGATATAGAAATCTATAGAATCTTTGAAAAAGACTTTTTTTCTTCATAAGAAAGAAAAGACTTACTATCTTTGGGATCTGATACTACACCGCTGCTCAAAATTTTAGGGGATCAACTCTATTACATAAGTGGATTCCTAACTTTGTATATCATAATAGTATATCATAATACTTTTATATCATAATATTAAGTAAGCAGTTCTTATTGTATCGGCTCAAAACCTCTCTAATTGATCTTTACGGCGCTTCCTCTATCAATTAGATCCTTTATCCATAGAATATAAAGTATCTAGGCATATCTATTTCTTCATATTTCGACTTCTATGAAGTTTCTTTCTTTACTACAGCTGATAAAAATCGTTGTTTTGGACAATATATATGTAGAAAGCCTTTTTATAGTTATAGTATTTCTTAGCGGATTTGCTCTTTCTTTTTTTTTCTTTCTATAGTGGAGATAGTCGCACGTAATGACAGATCACGGCCATATTATTAAAAGCTTGTGGTAAGAACGGGTTTCGTTCTAGTGCCCGAAAATAATATTCCAAAGCTTTCGTATGTTCTCCGTTACTTGTGTGGATAAGGCCTATGTTATAAAGTATATAACTTCGATCATAGGGATCAATTTCTAGTCGCATAGCTTCATAATAATTCTCTAAAGCTTCCGCATAATTTCCTTCGGATTGAGCCGACATCCGTTACGGTCGTCATTCAGTTCGAAGAATCTCCGCTCCAGAACCGTACGTGAGATTTTCATCTCATACGGCTCCTCCTTTATGTGCATAATGATAAAAATACATAGAATCAAAAAAGATTGAAATATTCTCATTATCAACTGAGCAGGGCTAGTGTTTTTACACGAAATCTCTAGCCAACCTTCCTGTAAAAGTGTAAAAGGTCTTTTCTTAACATCAAGTATATTGGTACTGGATAAAAAAATGGTAACTCCAACAATTTCTTTGTCCTCAACGCCGCTTAATTTCCAGGAATTAGGCACTTCAACAGTCTTCGATGGTTATACGGATATCCAAAATACCAACGAGATGGATGTTTGTTTGTCCCAACCATTCTTGTTAGTCCCGATCCCGATAAGGAAGTGGATAATTTTTAACAAAGTTTTCGTGTTGTTGATTCGTAGGCGTAGTGCTTCTTCCATCATGCTGCCTATTGGTACTAGTGGAGTAGGGTTGACCTAAGCCATAGGTATAGGTAGAACCTTTTGCTTAATACTATAAATCGAAAATTGAAGCATATGAGGCTGCATTAATCGGGGATACACGACAGAAGGAATTAATTGTTTTAAACTTCACCTTCAGCAAGCGTAGATTTTTTTTCCATTTTTTTTTTCTATCCGAAGAATGCGCCTTTCTCCTAAGACTGAGAGCGATAAATAAATAAATAAAAAAAGATAATCAAATCGCACCATCTCTGTAATAGGTGAATGCCTCTTTTTCTCCCGAAGTTGTCGGAATTATTTGTAATAAGATATTGGCTACAATTGAAAAGGTCTTATCAATAAAATTTCCATTTATCCGAGATCTAGGCATAGGTGTATAAATGAATTCTCTAATTTAATTACCTCTCGTGAGAAAATAATCCCACAAACAAAGGAAAATTGTACAGTAAAGTACGAAATAACGTAAAAACAGACGCATTAAAATTCTCTTTATCCTCCAACCTCAAAGGAAGTTTTTTGTGATAAAAAGTTTTTCTATTTATTTTTCTATTTCGAAGTGATTGTATGTGCCTATCAAAAAAAAAAATCGAATATGAATAACTCATAACTCGGTTTCTGGACCATAATCATTATGTAGGAGAGATGGCCGAGTGGTTCAAGGCGTAGCATTGGAACTGCTATGTAGGCTTTTGTTTACCGAGGGTTCGAATCCCTCTCTTTCCGCAGCATCGTTCTTTACCTAATTCACCACTGTTACTGACTACAATGTATCAAATAACACAAATAACAACGGATACCTTTATTCCAACTTTCTTTGATATGAATTCTCCACTCTATTCTTAATTTTTGTTATACAGAAAATACTAGAAATAGTTGGCAAGGAACCAAAATTTTCCGAAACTTTGTTATTTTAGTTATTAAGTCTGACGAGAATAATATTCTACAACCAGCAATTCATTTATTTTCAAACCAATCCATTTACTATCTATTATTTGATTGACTAATCCTTTATATTGGAATGGGTGAAGAGTCAAATGTTTTGGCAATTCCTCACGGGGGGGTGAATCAAGAAAATTTTGAATCAGAGTTTTAGACTTTTGTTCATCCCTCGCTTTAATAATATCTTGGGGTTTGCAGCGATAACTTGGTATATCTACTATACGACCATTAACTAAAACATGTCTATGGTTAACGAATTGGCGGGCTTGAGGAATAGTCGAAGCCATACCCAATCGAAAAAGTATGTTATCCAACCGCATTTCAAGTAATTGTAGTAAAACCCGACCGGTTGACCCTTTCGCTTTTCTGGCGATACGAACGTATTTAAGCATTTGTCGTTCTGTAAGACCATAATGAAAACGCAATTTTTGTTTTTCTTCTAAACGAATACGATATTGAGATTTTTTACCGGAGCGCGATTGGTTTCTAAGATCACTTCCGGCTCTAGGCCTTTTAGTAGTTAGTCCAGGTAAAGACCCCAGACGACGTATTTTTTTGAAACGAGGCCCTCTGTAACGTGACATAAAGACTCCTTGTTTAATTTCATAAACCTAAATTAAAACTAAACTCTAAACTAAAGTATAAAGTATTGTACTACAAAGAAAGAATAATTAGATGAATTATATCAATATCCGAACCTTTTATATTTTATATTGTATATATATATATACAATTAATATAATATATTTATATAGAAATATATATATTTTATTATATAGAAATATATATAAGAAATATATATATTTTAAATATATTTAATTTAATATATTTAATTTAATAAAATATATTTTAAAAATTAAATAGAAATCAAAAAGAGTTCTTTTCTTGATTTGCTTTATAGAGATCGGAACTACTCCAATTTTGATTCAAAATTGGAAGTTCCTACGACATAATAGATCGGTGACTCTTGGAAAAAGAAAAGGGAAAAAGCCTTTTCTTTTCGATATTCTTTGATTTCTCTTTTCGATATTCTTTGATTTCAATTCTTTGATTTCAAAAAGACATTATCAATTATGTAAAAAATCCAAATAGGGGAAAAGAAAAGCCGGCTATCGGAATCGAACCGATGACCATCGCATTACAAATGCGATGCTCTAACCTCTGAGCTAAGCGGGCTCACATAACATAAATTGTGCATGCATAGGAATTCAATAAAATACTTCTAAAAAAATACTTCTATTGATATTGAATAACTTATATTGATATTGAATAAAAAGTATATGAATAAAAAGTATAAAAAATTATAAAATTTGAATATTCAATTGAATATTCAAATAAGAAATAATAAAGATAAAATAATAAAAAAAAGAATATTTAATATTTAATAAATAAAAAGAATATAAAGAATATAAAAATAATATAAATAGCTATATATAATAATAAATAGCTATATATAATATATAATAATAATATAGAATATTTATCTATTTCAATATATTTTATCTATTTTAAATAGATAATATATAAATTATATTATACTATTCGAATTCTATTTCTATTATAATTATAAATTATTAATTTATATTATAATTATAATATTATAATTATAAATTAATAAAATAATAAAATATATAATAAAATATATTAATATTAAAAAAAATAAGAAATTTCCATTTTCGTTATGTTCAATCGTTCGCCCTAAGGAAAAAAGATCAGAATAAAAAGAAAAATAAAAGAAAGAGAAAGGTCCAATCGAGATCATAATGAAACATTCCCTTCAGTCGGAAAGGTGAAAACTAAGACGAAAAAACAAAAAGAATCGACCGTTCGAGTATTTCAAATTGTATGAGAAAAATGATAGAAGGATGGGCCATAATATATTATTATGTGGTATACCATCTATATTGAATTGCGAATACAGAAATGGTAGAATCATTTCGGATTGGAACAAATGTGGGTATCCGATACAGATGAAAGAAACTATAAAACAAATCAATTAAAATTAAATAGAAGGAAACATTTTTCGTTATAGGAATTGGTATCTAATGAATTCAACAGTTCCGGCAAAATTTTCATAATTTAAATGAAAAAAAAAGGATGAGATTCTAATCTCAAAGAAAAAAAGGGGGTATGGCGAAATTGGTAGACGCTACGGACTTAATTGGATTGAGCCTTGGTATGGAAAAACCTACCAAGTGAGAACTTTCAAATTCAGAGAAACCCTGGAATTAACAATGGGCAATCCTGAGCCAAATCCTGTTTTCCGAAAACAAAGAATAAAGAAGAGTTCAGAAAGCGAGAATAAAAAATCAAAGGATAGGTGCAGAGACTCAATGGAAGCTGTTCTAACAAATGGAGTTAACGGCATTTCGTTTCGTTAGTAAAGGAATCCTTCTACCGAAACTCCAGAAAAAAAAAGTATCAAGGATAAACCTATATATCTATATATATACGTACTGAAATACTATCTCAAATGATTAATAACGACCCCGAATCTCTATTTTTTTATTATTTATATACATATACACTAATTTATATACACTAATATTATGAAAATAGTTTATTTCTTTTTATTAATTTTATTAATATATATGTATAATTAATATATATATGTATATGTTATTAATATATATGTATATGACAAATGAAATATGTGAATCGATTCAACGTTGAAGAAATAATATTAATTGATCAAATCATTCATTCCATCCTAGTCTGATAGATCTTTAATGATTAATCAGACGAGAATAAAGATAGAGTCCCGCTCCACATGTCAATATCGACAACAATGAAATTTATAGTAATAGGAAAATCCGTCGACTTTAGAAATCGTGAGGGTTCAAGTCCCTCTATCCCCAAAAGGCCCCTTTAATTCCCTAATTTTTTATCCTATATCCTTTATTTTTTAGTGGTTCCAAACTAAACTCCTTATGTTTCTTATTCATTATATTCTTTCACAAACCGATCGGAGCGGAATTTTTTTTCTTACTTGTTCTTAGCATATTCTTATCACAAGTCTTGGAATATGTGGAATATGGAATGTAATTGATATGATACTCGTCAAATTTTTTGATCTTTTATCTCTGGTAAACGTACAAATGAAATGAACATCTTATCTTTGAGCAAGGAATCCTTATTGGAATGATTAAAAATACATATCATTACTCGTACTGAATATGAAACTTACAAAGTCTCTTATTTTTGAAGATCCAAGGAATTTCAGGGCATGGATAATCCTTTGTAGTAATATTAATAGTAGTAATAGTAATATTTTTTTGCGTCTTTTTATTTTTAGTTGACATACATTCAAGTAGTCTCTTAAAATGAAAATGATGCGTCAAGAATGGTCGGGATAGCTCAGCTGGTAGAGCAGAGGACTGAAAATCCTCGTGTCACCAGTTCAAATCTGGTTCCTGGCACATGATCAATTTGTATAAGTATCTATTAATTCATAAAAATGAATATGAATATGAGTCAACATACATATTCATTAGTAGTCTAGATCATCATACATTTTTATCCATCTAGGGAGATATACTCTTTCTAGATGAGTAAAGAATATACGTATACCCTATGTCTATTGTATATAAAGTATGTAACAGAAAATGAATTATTCAATTTTTTCTTTACTACCGTTACCGGGCTCCCCAAAAGAATGTTAATACTTCATGCATATTCAAAAGGTCAAATTAGTTGGTTGAAAGACCCAAAAGTCTAGTTTAGGAATAGTCCAAATTCATCTCGGATAGATTATTACAACTAGAATCTTTTTCGTTCATATTTTGTTCATTTCTTTCTGTGTTACTTTTTAAGAGGCATATCAAGAGATGTTGCTGTGGCGCGGTACATAGTTCATGATGCAAAACTTTTTTAGTTCATCCTATTGGCTCGTCTCAGTCGAAATAAGTATCTTACAATTTTTAGAATGTCAATGAGTCTCTACATGTTTTATTATTATTTTTGTATGTATTTTTTTATATTTAGCCCATCCATAATAATTAATATAAATGAGACCTCGATTCTATTCTGTCTGATTTAATTTGTCTGATCTATAAGAGAACGTACGGAATATACGGAGTTGTAGAAGTGGAGATTAGTTTCTTATTTTTATTATTTAATTTAATTTTAATAAGCATCTTGTATTTCATAAAAATTGGGGGCAATATAATCTTTACGTAAAGGCCATCCTATCCAACTTTCGGGCATTAAGATACGTTTCAAACGTGGATGATTATCATAAGAGATTCCCAACATATCATAAGATTCCCTTTCTTGAAAATCCGCACTTTTCCAAACCCAGAAAACAGAGGGAATTCTAGGATTTTTCCTTGGGACAAATACTTTTATGCATACCTCTTCGGGTTGATCTATACCATACTCTATTCTTGTAAGATGATACACACTAGCTAACAGTCCTCCCGGTGCTACATCATAGGCACATTGGGAACGTAGATAATTGTAACCATATATATATAAAATGACAGCAATGGAATGCCAATCCTCGGGCTTTATTTGTAAAGTCTCTATTCCTTGGTAATCGAAGCCCAAAGATCTATGAACTAGCCCATGTTTGACTAGCCAAGCAGACAAACGACCCTGCATTTTTTTATCTCTCCCGCATTTTATTTTACATTTTTATTTGTATAAGGATTTCCCATTTATAATTACGATGAAATTTTGGAAGATTGATTTGCTATTTATTATTTTCTTTTGTACATATTATTTTCATTTCATTTTGTACAAAAGGATCTGCCTAATTCACTACTTTTGGGGAAGATACTGAACTTTTGTATTTGAAAAATGTTTCAGAGAGTATCTCTGAAGTAAATGGTGGTTGATAGAGTAATCCTTGATCATAATTGCCAGTATGAGCACTGCGCCCAACATAAAACTTGTGGTTGGTAGTAAAAAACCTATTCTCCTGTTGAGACCTAATTTGATCTTCATAGATTTCTCGAGATATTTTCTTACGAAGTTTTGTTATAGCATCTATAATGGCCTCCGGTTTAGGTGGACAACCCGGCAAATAGACATCCACAGGAATTAGCTTATCCACACCCCGAACAGTACTATAAGAATCGGTACTGAACATTCCCCCTGTAATTGTACAGGCTCCCATAGCAATAACATATTTTGGTTCAGGCATTTGTTCATATAATCTCACTAAAGAAGGAGCCATTTTCATTGTTACTGTGCCTGCTGTTAAAATTAGGTCTGCTTGTCTAGGACTAGATCGTGGTACCAGTCCATAACGATCAAAGTCGAATCGTGAGCCTATTAATGAAGCAAATTCAATGAAGCAACAACTGGTACCATAGAGAAGCGGCCATAAACTGGAGAGTCTTGACCAATTTGAAAGATCATTTAATGTAGTTGAAATAACTGAATTTTGAGTTGTTCGATCAAGTAAGGGAAATTCAATGGAATTCATAACTGTCTCAATGTTTTTTTATTGTCTAAAATATTTACGAATTAAGACCATTCTAATGCCCCTTTTCGCCATGCATAAACTAAACCAACAATTAGGATAAGCACGAAAATGAAAGCCTCTATAAATACGGATACCCCCAATACATCAAAACTCATTGCCCAGGGATAAAGAAAAACCGTTTCAACATCAAAAACAACAAAAACTAGAGCAAACATATAATAACGGATTCGAAATTGTAACCAAGCATCGCCTATTGGTTCTATTCCCGATTCATAACTAGAAAGTTTCTCTGGCCCTTTGCTAATCGGGGATAAAATTCCAGAAATTAGAAATGCCAAAATGGGAATAACGCTCGATATTATTAGAAATGCCCAAAAAACATCATATTCATAAAGCAAAAACATAAACGTACTCCTATGAATGTGGAAAACGGATTAGTCGATTCGAATTGGACTTAATTGTCATCCATAATTGTTTCTAATTTCAACTTTGGTCGAAGCGCTCAGTTTCGTTTGTTTCTTGCGGTACAGATCTCATTTCAAGATATAAATATAACCATATATATATATTTTCGGTATAACGTACAAAGAAAACACAAAGAAAATTCTCGCCTCACTTCGGCACTTCGGATTCTCTCGAAAGAAAAGTAATTTCAAATTGAAATCAAATCTATATTTTATTAGAATATTATTAGAATATTATTCTATTTTTTATTTTATTAGAAATTAAATTCTATTTTTTTTAATTATTTGTATAAATTCTTATAAACTTAAATAATTAAAATAATTAGAATAAAATAATTAGAAATGGTTTATAAATTTTATAAAGAATTTATACTATTATACTAATATAAATATTATACTAATATAAAAAAGTATACTAATGTTTTTATATTCGAATACTCATTTAGAAAAAATGTAATGTATATTACTAAATGAATATTACTATTAGTAGTGATGTTAGGTAGGGCTATACGGACTCGAACCGTAGACCTTCTCGGTAAAACAGATCAAACTGATTATTATGAAAAATGATTTGAATTGTTTTTAAGACCCAACGTGCATTTTTTTTGCATTGGGCTTTTTCATTAACTGATAGAAAAATCGGTTAGTCTACCATCTTTTTTCTTGAAAGAAAGAGAAAGATAAGGAGATGGCTCCATGTGCTCTGTTTCATTATTTGGATTTCAATCTAAGAGCACTACCAAAGTTTTTCAAAGAAGGAAGGTTTATCTTGACGTAGGTCTGCTTCTGGCCTAGATCAACTTAAGTTAAATGGAGTCTCTATCGACCTGTTTAAATAAAAAATCCAATAGGAAATATGAAACTTCATACACCTTAAAGTTCATAAGATAGGACGAAAAAAAGAGAATTTTTTTGAGGTCCCTATACTCATTATGCCTAGCATTGAATAGACCGGGTATTCACCTTATCAATATCTCAAATCAATGGTAGGTTGTATTCTATTTGACGTGTAAATTAAATGGACACTCTAATCATACCGAACCTTTTGTCAGGCTATTGTTCTCTTATTTTGTTCCCTAAAAGTCGTGGAGTAAGACATTGATTTCTCAATAAGCTCAACTCTTTTAATTCTATAGATAGACTCCTCTGAAAAAGCATTGGCGCACGTGTAAACGAGGTGCTCTACCTAACTGAGCTATAGCCCTTGTGCTTTTGATACATATTTTATCATATTATGTTGATAATTTCTTGTCAAGATGAATATTACATGATCGAATCTAATCTCTTTGATTGGCCTTGCTTATAAGTCATATTCCATTTATAATCCATCGATATTTTGGGTCCCTCGTTTGTTTCTCTTTGTGATGATAAATGACCTACTTAACTCAGCGGTTAGAGTATTGCTTTCATACGGCAGGAGTCATTGGTTCAAATCCAATAGTAGGTAGAGCTAGAACTTATTCGATACCAGAGTCAGTGGTATCGAATAAGTTTTTTTACTCTCACCTTATTTTTTCTTTTATTCATTTTTTTTTTCTTTCTATTTCATTTTTTGAAATTTCCAAATTTTTTCGTTGCATTCGAATTCGATTCTACTATTTTATTTGTTTATTTGATTCTATTTTCAATCAAAAAAAAAAAAAATAGGGCGTCGCATAAACAAAACTTCTGTTTATACGCCTTTTTTCGGACCCAAAACTTGTTATGTTAATGTTATGAAATCATATTGATAGCTTCTACTCGTGTCCTAGCTCGTCTGAGAGCTAGATTTGCTTCAATTGTTTGTCTCTTCCCTTCAGCTTTACTCAAGTTAGCTTCTGCTATTTCAAGAGTTTGCTGAGCTTCTTGGGGATCAATGTCACTACCCTTCTCCGCATCATTTACTAAAACAGTGATCTCATTATTGCCTATTCTAGCAAAACCACCCATCAGAGCCATCGTTAACCATTGATCGTTAAGGCGTATTTTCAAAATACCTATATCTACAGCTGTGGCAATAGGCGCGTGATTTGGTAATACGCCAATTTGTCCACTATTAGTAGATAAAATGATTTCCTTCACTTCTGAATCCCAAACAATTCGATTGGGGGTCAGTACACAAAGATTTAAGGTCATTTCTTCAATTTGCTCTCCATTTCTAAGTTTGTAGCCTTCGCAGTAGCTTCATCAATGTTACCTACCAAATAAAAGGCCTGTTCAGGAAGACCATCTAATTCTCCAGAAAGAATCAATTTAAACCCTCGAATTGTTTCTGCTAGACCAACATATTTCCCCGGCGAACCAGTAAATACTTCTGCTACGAAAAAAGGCTGTGATAAGAAACGCTCAATTTTTCGTGCTCTTGCTACGGTTAAGCGATCCTCTTCGGATAATTCGTCCAACCCAAGGATAGCTATAATGTCCTGAAGTTCTTTGTAACGTTGTAAAGTTTGTTTAACTCTTTGTGCAGTTTCATAATGTTCTTCCCCAACGATCCGAGGTTGGAGCATAGTTGACGTTGAATCTAAAGGATCTACTGCTGGATAGATACCTTTGGCAGCTAATCCTCTTGATAGTACGGTAGTAGCATCTAAATGTGCAAATGTTGTGGCTGGAGCAGGATCGGTCAAATCGTCTGCGGGTACATAAACTGCTTGAATAGAAGTTATGGATCCCTCTTTTGTAGAAGTAATTCTTTCTTGTAAAGAACCCATTTCGGTACTAAGAGTGGGTTGATAACCCACAGCGGAAGGCATTCTACCCAATAAGGCGGATACTTCGGATCCTGCTTGGACGAAGCGGAAGATATTGTCGATAAATAGAAGTACGTCTTGCTCATTAACATCTCGGAAATATTCCGCCATAGTTAGGGCAGTTAAACCAACTCTCATACGAGCTCCGGGCGGTTCATTCATCTGACCGTAAACTAGAGCCACTTTTGATTCTGCAATATTTTGTTCATTAATTACTCCAGATTCTTTCATTTCCATGTAAAGATCATTTCCCTCGCGAGTACGTTCACCTACGCCGCCAAATACGGATACACCTCCATGAGCTTTGGCAATGTTGTTGATCAATTCCATAATGAGTACTGTTTTACCCACTCCAGCTCCACCGAAAAGTCCTATTTTTCCTCCACGACGATAAGGAGCTAAAAGATCTACTACTTTAATTCCTGTTTCAAAAATGGATAATTTTGTATCTAACTGTATAAAGGCGGGCGCGGATCTATGAATAGGAGATGTTGTGCGAGTATCTACAGGACCTAAATTATCAATAGGTTCTCCAAGCACGTTGAAAATTCGTCCTAGAGTCGCCCCGCCGACTGGAACACTTAGAGGAGCTCCCGTATCAATCACTTCCATTCCTCTCATTAGACCATCTGTAGCACTCATAGCTACAGCTCGAACTCGATTATTTCCTAATAATTGCTGTACTTCACAAGTCACGTTCATTTGTTGACCGACAGTATCTCGGCCCTTAACTATCAGAGCGTTGTAAATATTAGGCATCTTCCCTGGCGGAAAAGCTACATCCAGTACCGGACCAATTATTTGAGCGATACGTCCCAGGTTTTTTTTTTCAAGTGCGGAAACCTCAGGACCAGAAGTAGTGGTAGGATTTATTCTCATAATAAAATATAAAATTTTTTTGCGAAAATTTTTGAAATCCAAAAAGAAATGTTCGATAACAAAGCAAGTTGATCGGTTAATTCAATAAGAAATGGAGGTTAGTACTCGATTTTCTTGGTACCACCCAACCAATACAATTCAATTGTTTTTGTTTACTTATTGAATTTCAATGAGTGAAGTTTCAAACAACTCATTTTCAAAATATCAAGTGGATGAAATCTTTCGAAAGTATTTCATTTGTCTATCATTTATAGACAATACCATCTATTATATATATATATTTAATGAAAAAATGAAATATATGAAATTAAATTCGAACCTGAACTTATTCCGTTTTTCTATTTCATTTCTATTTCATTGGCTCGTATTTCGGCATACAATTTTAGCCTATTTATTTTATACTTATCTCTTTTTTTCGTGGGCGAATTCTGCATATTTTCATATCTAGAATTTACATATACAACATATATCACTGTCAAGCATAAGAATGACTTACTTATTATTTAGATATTTCGATTAAAATTAAAAAAGGGATAGGAGGAAACTTGAAAAAAAAAAAAACAAGGATTGGGTTGCGCCATACATATGAAAGAGTATACAATAATAGTGTATTTGGAAAATCAAATACCATGGTTTAATAACGAACCATTCGGATTCGTTGATAATATTAGTTGATAATTTTTTGAAAGATTCCTGTGAAAAGTTTCATTAACTCCTAAGTCATGTCGAGTAGACCTTGTTGTTGCGAGAATTCTTAATTCATGAGTTGTAGGGAGGGATTTATGTCACCACAAACAGAGACTAAAGCAAGTGTTGGGTTCAAAGCTGGTGTTAAAGATTATAAATTGACTTATTATACTCCTGACTATGAAACCAAGGATACTGATATCTTGGCAGCATTCCGAGTAACTCCTCAACCTGGAGTTCCGCCCGAAGAAGCAGGTGCCGCAGTAGCTGCTGAATCTTCTACTGGTACATGGACAACTGTGTGGACCGACGGGCTTACCAGCCTTGATCGTTACAAAGGACGATGCTACCACATCGAGCCCGTTGCTGGAGAAGAAAATCAATATATTGCTTATGTAGCTTACCCCTTAGACCTTTTTGAAGAAGGTTCTGTTACTAACATGTTTACTTCCATTGTGGGTAATGTCTTTGGGTTCAAGGCCCTGCGCGCTCTACGTCTGGAAGATTTGCGAATCCCTACTGCTTATATTAAAACTTTCCAGGGTCCGCCTCACGGTATCCAAGTTGAGAGAGATAAATTGAACAAGTATGGCCGTCCCCTATTGGGATGTACTATTAAACCTAAATTGGGGTTATCCGCTAAGAATTACGGTAGAGCGGTTTATGAATGTCTTCGCGGTGGACTTGATTTTACCAAAGATGATGAGAACGTGAATTCCCAACCATTTATGCGTTGGAGAGACCGTTTCTTATTTTGTGCGGAAGCAATTTATAAAGCACAGGCCGAAACGGGTGAAATTAAAGGGCATTACTTGAATGCTACTGCGGGTACATGTGAAGAAATGATAAAAAGAGCTGTATTTGCGAGAGAATTAGGAGTTCCTATCGTAATGCATGACTACTTAACAGGGGGATTCACCGCAAATACTAGCTTGGCTCATTATTGTCGGGATAATGGTCTACTTCTTCACATCCATCGTGCAATGCATGCAGTTATCGATAGACAGAAGAATCATGGTATGCATTTTCGTGTACTAGCTAAAGCGTTACGTTTGTCTGGTGGAGATCATATTCACGCTGGTACTGTAGTAGGTAAACTGGAAGGGGAAAGAGAAATCACTTTAGGTTTTGTTGATTTACTACGTGATGATTTTATTGAAAAAGATCGAAGCCGCGGTATTTATTTCACTCAAGATTGGGTCTCTCTACCGGGTGTTCTGCCCGTTGCTTCGGGGGGTATTCACGTTTGGCATATGCCCGCTCTGACCGAGATCTTTGGAGATGATTCCGTACTACAATTCGGTGGAGGAACTTTAGGGCACCCTTGGGGAAATGCACCCGGTGCCGTAGCTAATCGAGTAGCTCTAGAAGCATGTGTACAAGCTCGTAATGAGGGACGTGATCTTGCTCGTGAGGGTAATGAAATTATCCGTGAGGCTAGCAAATGGAGTCCTGAATTAGCTGCTGCTTGTGAAGTATGGAAGGAAATCAAATTTGAATTCCCAGCAATGGATACTTTGTAATCCAGTAATTTCCGTTCATTCTATTAATTGAATTGCAATAAAATTCGGCCCAATCTTTTATTTTACTAAAAGGATTGAGCCGAATACACTACAAAGAGACTATTGTATCTATTTTTTGTATTTATTTATTTCTTTTTTATTTTAATAGATACATCTAGATATACAATACAAAATATAAGACAAAACAACTTAAACGTTTCTATTGTTGTGTTGGATCCACAATTAATCCTATGGATCTTTCGGATTGGTGTATTCTTTTATATTCTGTAGTTTCGGATCATGGATCGAACTAAATATCAAAACTTTTTTAACCATCCTGTAAATTGCCCCCTCTTTTCGTTCCGTGTTTGTCGGAATAGAAACTTATTAGTATTAATAATTAATAAAATTAATAAATAATTAATATATAATTAATATTAATAAAATAATTAATAAATATTAATATTAATAAATATTAATAGTAGTAGACGAGATTTTATGAAAAAAGTTCTTCCGATTCATAGGAAGGAACAACTATTTCTTTTTTTTTTTTTTCGATGTGAATTTGACACAACAGGGGGGAAACCGTTATTTTTATTTAGCTATTTTTTTTTCTTTTTATATTTTTTTTATATTTTAATATAAAATTTTATATTAAAATATAAAAAAAATATAAAAAGAGTTCCAGCACATATAGTGATATATATAGTGAAATGATACTCTGGATTCTGACGAAAGAGAATCATTTTTTTTTTTTATTTAATACCCACATTATTAGTTAGTTAATAATTCTAGTGATTAGATTTATATGCTTATTTTGATAGTAAATGAATCAAATGATTTTTATTTTTCATTGAATGACTATTCATCTATTGTATTTTAATGTAAATTAGGGGGCAACAAAGCTCTATGGAAAAGTGGTGGTTCAATTCGATGTTGTTTAACAGAGAGTTAGAATACGGGTGTGGGCTAACTAAATCAATGGATAGTTTTGATCCTATTGAAAATATCGGTGTAAGTGAAGAAGACCCAATTATAACTGATATGGATAAAAACATTCATGGTTGGAGTGATAGTGACAATTCGAGTTACAGTAATGTTGATTATTTAGTCGGCGTCAGTGACATTTGGAGTCTCATATCTGATGAAACTTTTTTACTTAGGGATAGTAATAGGGGCAGTTATTCCATATATTTTGATATTGAAAATCAAATTTTTGAGATTGACAATGATCATTCTTTTCTAAGTGAACCAGAAAGTTATTTTGATAGTTATAAGAATTCTAGTTATCTGAATAATGTATCTATATCTAAGAGTGACGAGACTCACTATGGTCGTTCCATGTATGATACTAAATATACTTGGAATAATCACATTAATAGTTGTGTTGACAGTTATCTTCGTTCTCAAACTGGTATTGATAGTTCCATTTTAAGTGATAGTGACAACAGTTACATTTATAGTTCCATTTGTAGTACGGATAGAAACAGTAGTGAAAGCGAGAGTTCCGGTATAAGTATAATAACTAGCAACACAAATGATAGTACTTTAACTATAGGAGAAGATTCTAATGATCTAGATGAGACTCAAAAATACAGTCATTTGTGGGTTCAATGCGAAACTTGTTATGGATTAAATTATAAAAAATTTTTGAAATCAAAAATGAATATTTGTGAACAATGTGGATATCATTTGAAAATGAGCAGTTCAGATAGAATCGAACTTTCGATTGATCCAGGTACTTGGAATCCTATGTATGAAGACATGGTCTCTCTGGATCCCATTGAATTTGATTCAGAGGAGGAACCCTATAAAGATCGTATTGATTCATATCAAAGAAAGACAGGATTAACCGAGGCTGTTCAAACAGGCACAGGTCAACTAAATGGTATTTCCGTATCAATTGGGGTTATGGATTTTCAGTTTATGGGGGGTAGTATGGGATCTGTAGTAGGTGAGAAAATCACCCGTTTGATCGAATATGCTGCCAATCAATTTTTACCTCTTATTCTAGTGTGTGCTTCCGGAGGAGCACGTATGCAAGAAGGAAGTTTGAGTTTGATGCAAATGGCTAAAATATCTTCTGCTTTATATGATTATCAAGCAAATAAAAAGTTATTCTATGTATCGATCCTTACATCTCCTACTACTGGTGGGGTAACCGCTAGTTTTGGTATGTTGGGGGATATCATTATTGCCGAACCCAACGCCTACATTGCATTTGCGGGTAAAAGAGTAATTGAACAAACATTAAATAAGACAGTACCTGAAGGTTCACAAACGGCTGAATATTTATTCCATAAGGGCTTATTCGATTCAATCGTACCGCGTAAACCTTTAAAGGGCGTTCTGAGTGAGTTATTTCAGCTCCATGCTTTCTTTCCTTTGACTCAAAATGAAATCAAGTAGAGCTTTAAATTCAAATATTTATTATTATTTTTTTTTTGTGACGAGCGAGTAATTATTTAGTTTATAGGATTAGTTTATGGCAATCCAATTCAAAATCCAAATAATGAATTTTTCTTTGGTAACATAAGATTTAACTGCAGAAAGAATCATGTGATGTGGATAATTTTTTTTTATCGATATTCCTCTTTGCCTGATTAGTAATATTCCTATTTTCCTGATTACTAATCAGGAAAACTCTATTAAAAAGCAAATTATTTCTTCCACGAATTTAGGCAAGAGGAATAAAAGGGATTTCATTGTTCCCTTCTTTTTTTATTTTCTTTTTTTCTATATAATATTTTTTCTATATAATATATAGATATAGAAATATAATATATAGATATAGAAATTGATTTTTTATTTTTATAATATACATATAGATATATATACTATATATAATATACATATAGATATATATACTATATATACTTACTTAGATATGTTTAGTAGAATTATATATGAGTATAATTCTACATGAATTCTAAAAAATATCTTTATAACATAGAACCAAAATGTTAATATAAAAAAACTTAACAGGTACAAATATTAAATCGAGGTATCCATTCTATGACAATTCTCAGCAACTTACCTTCTGTTTTTGTGCCTTTAGTGGGCCTTGTATTTCCGGCAATTGCAATGGCTTCGTTATTTATTTATGTTCAAAAAAACAAGATTTTTTAGATACGGGCAGTAGGGACAAATCTCATCTATTCTTTTTTTAGATCTATAAGAAATTCGATGAATTACTCCCCAAGGTTTGCATCAGAATAGTACTAGTTGATGAGCGTTACTTCGGGAAACCAAAAAAGAAAACTCAAATTCATTTGGGTTATTGTTATTCTCCCAATTCCAATAAAATACAACTGGATCTAGTATGGGTTGGCGATCAGAACGTATATGGATAGAACTTAGAACAGGGTCTCGAAAAACAAGTAATTTTTTTTGGGCCTTTATCCTTTTTTTAGGTTCATTAGGGTTCTTATTGGTTGGAACTTCCAGTTATCTCGGTAGAAATTGGATACCTTTATTTCCGTTTCAGCAAATGCTTTTTTTTCCACAAGGGATCGTGATGTCGTTCTATGGAATCGCGGGTCTCTTTATTAGCTTCTATTTGTGGTGTACAATTTCGTGGAGTGTAGGTAGTGGTTATGATCGATTCGATAGAAAACAAGGAATAGTGTGTATTTTTCGCTGGGGATTTCCGGGAAAAAATCGTCGTATTTTTCTCCGATTCCTTATGAAAGACATTCAGTCTATCAGAATAGAAGTTAAAGAGGGTATTTATACTCGTCGCGTCCTTTATATGGAAATCGGAGGACAGGGGTCCATTCCCTTGACTCGTACTGATGAGAATTTGACTCTACGAGAAATGGAACAAAAAGCGGCGGAATTGGCCTCTTTTTTGCGTGTACCAATTGAAGGATTTTGAAAAAGAAAAAATGAACTGAAGAATGAATACTTTTTTCAAAATTAAAAAAAAAACAGAAAAAATTCTTGAATTTTTTTTTTCGAAATATTTTTTATTTTGATAGATGATATAAAGGGCATTCTTTCGTTTTGAAATCTTTCTAAAATATTCATTACTTGAAGTGGCCCTCCTTCGTGCATTCATCGAAAGCACTGCTTCTAATTTTATCAATTGATATCTTTGGAAACAATACAATATTTTTTTTTCCTTCATTCGAATTGGAAATGGACTGTTTTCTTTCTATTTCTTATTCTATTTCTGTATTCTTTCTAAATTCAAGAACTAACTCCCGAATCACAAATAAAAAACGGAGGGATAGATTTCTCTAGGATTTGTGATAGAACTTAGACTTGATAGAAATATTAATAGAGTTAACGAATGGGGTGAAGGTGAATTCATTAAAGACGAAAAATGAAAAATGGCAAAAAGAAAGCATTGATTCCTCTTCTTTATCTTACATCTATAGTATTTTTGCCCTGGTGGATCTCTTTCTCATTTAAGAAAAGTCTGGAATCTTGGGTTACTAATTCGTGGAATACTTGGCAATCCGAAATTTTCTTGACTGATATTCAAGAAAAGAGTATCCTACAAAAATTCATAGAATTGGAAGAATTGTTCCTCTTGGATGAAATGATAAAGGAATACCCGGAAACACGTTTACAAAACCTTCGTATCGGAATCGACAAAGAAATGGTCCAATTGATCAAGACGCACAATCAGGATTGTATCCATACGATTTTGCACTTCTCGACAAATATAATCTGTTTCGTTATGCTAAGTAGTTATTCTATTATAGGTAATCAAGAACTTATTATTCTTAACTCTTGGGTTCAAGAATTCGTATATAACTTAAGCGACACAATAAAAGCTTTTTCTATTCTTTTATTAACTGATTTATGTATAGGATTTCATTCGCCTCATGGTTGGGAACTAATGATTGGTTCTGTCTATAAAGATTTTGGATTTGCTCATAATGAACAAATTCTATCCGGTCTTGTTTCCACTTTTCCAGTCATTCTAGATACCATTTTAAAATATTGGATTTTCCGTTATTTAAATCGTGTATCTCCGTCACTTGTAGTGATTTATCATTCAATGAATGACTGAAAAAATGATCTCCCGATCCCATTATAACGTACTTTGTACAAAAGCTAAACATTAACAATTTTACTTATTATTTTATTCTTATTTTTCTCTTATTTTTCTTTCTACCCGGATTCTTCCTAATATTCCAGTAAAATTATTTCAGTAAATAGCAGAATCGTGGATAGGGAACTGTACGAGTGACCTACCAAATTTTATTGTAGAAATTTTCAGAATCAATGATTGGACCATGCAAACTAAAAATGCCGTTTCTTGGATAAAAGAAGATATTACTCGATCCATTTCCGTATCACTCATGATATATATAATAATTCGAGTACCCATTTCAAACGCATACCCCATTTTTGCACAGCAGGGTTATGAAAATCCGCGAGAAGCAACTGGTCGTATTGTATGTGCCAATTGCCACTTAGCTAATAAGCCTGTGGATATCGAGGTTCCACAAGCGGTACTTCCCGATACTGTATTTGAAGCAGTTGTTCGAATTCCTTATGATATGCAGGTGAAACAAGTTCTTGCTAATGGTAAAAGGGGAGCTTTGAATGTGGGGGCTGTTATTATTTTACCGGAGGGGTTTGAATTGGCCCCCCCCGATCGTATTTCGCCTGAGATTAAAGAAAAGATAGGCAATCTGTCTTTTCAAAGATATCGCCCCACTAAAAAAAATATTCTTGTAGTGGGCCCTGTTCCTGGTCAGAAATATAGCGAAATTTCCTTTCCTATTCTTTCCCCGGATCCCGCTATTACAAGAGATGTTCACTTCTTAAAATATCCAATATACGTAGGCGGGAACAGGGGGAGGGGTCAGATTTATCCCGACGGGAGCAAGAGTAATAATAATGTTTATAATGCTACAGCAGCAGGTATAGTAAGCAAAATCATACGAAAAGAAAAGGGGGGATACGAAATAACCATATTGAATGCATCGGATGGGCGTGAAGTGATTGATATTATACCTCCGGGACCAGAACTTTTTGTTTCAGAGGGTGAATCTATCAAACTTGATCAACCATTAACGAGTAATCCTAATGTGGGTGGATTTGGTCAGGGGGATGCAGAAATAGTACTTCAAGATCCGTTACGTGTCCAAGGTCTCTTATTCTTCTTGGCATCTGTTATTTTGGCACAAATCTTTTTGGTTCTTAAAAAGAAACAGTTTGAGAAGGTTCAATTGTCCGAAATGAATTTCTAGGTCCGCGGATTTATCAACATATTATAGTTCGTAAAAATAACTAATTTTTTTTTGTTGATAATTATGTAATTCTATATAATCAAAAAATTATGAAAAGCCCTTTCCTTGTTTCTATTCCTTTTCTACTGTATTTAGAGAATTCCTTGTATCGTAGTACTAGTTAGTCATAGTATGTATATTGTGACGAAGACTATTTGACTTTACCTATTCTTTGTTTTTTTTTTCAATCCCAATAAAAAAAGAAATAAATAAAAAAAAAAGAAATTATTGGAGCGGTATGATTATGTCATTGTTTTCCGATTTCAATGTCATAGAATATTTTTTTTGCATATAAGAAGTTAGTGGACAAACAAAAAGAGAAGGAATTTTATTGAGAAAATAGAACTTCAACTTGTTTATAAAAAATATATTATAAAAAAATATAATATATATAGAATCTAATCTAATTTTTTACAATTTACAATATAATTAATTATACCAAAACTATATTATATTGTGCCATTCAGAATCAGAAAAAGTAAATCAAGTGATTTCTTCTTTCTTTTAACTTTCTTTTTTAACTTTCTTTGAAAGTATCGACAGATATTTTCGAGGAACAGATGTTTTTGAATGAATTAATGAAGTTCATTTTTCAAAAACATCATCAGAAAAAAATGAAATGGAGTTTTTTGAAACATCGTAAAAAGTTATTGATTTTGTCATTGTATAATTTTTTTTTTCATATAAAAAAATTATAAATGACAGCGTAAGAACTCAACGGACCCCTCTTTCTTCGTCGAATTGGAAGGTCCCATTGAGTTCTTACGCTGTCATTTATAAAACTGAATTCATCCGACTACTACAGGGATGAACCCAATCCGGAATATGAACCGTAAAAGAAAATACCAATTAAACCAATCACAACAATACCAGTTACAGTACCAATTATCCAAAGAGGAATCCTTCCAGTAGTATCAGCCATTTATCCCACTTTCCTCCACATTTCATCAAGTAGTCATACTAGAGACAGAAACAGTCATAGATAATTATGAAATGATATCCTTCCGAGTGGGATAAGAGAATTCCTAATATATATATTTACTTTTTTTATTCTATTAATTTTTGATTCTATTAATTGAAGAAATAATTGGAAAATAAAACAGCCAGTACAAAAATGAGTAATAACCCCCAGTAGAGGCTGGTACGATTCAATTCAACATTTTGTTCGTTTGGGTTTGATTGTGTCGTAGCTCTATAATTCGGATTAGATTTATCGTTGGATGAACTGCATTGCTGATATTGACCCCAAAAAAGAAACGGTGGGTACCGCTAGTCCGTGAACAGCCAGCCATCGTACTGTAAAAATTGGATAGGTTCTATCTATGGTCATTGGCGCCTCCTAAAAAGATCTACTAAATTCATCGAGTTGTTCCAAAGGATCAAAACGGCCAGTTATTAATGGAATTCCTTGTCGGCTCTCTGTAAAATACTCGTTTGGACGAGGGCTCCCAAATACATCGTAAGCTAAACCCGTACTGACAAATAACCAACCCGCAATGAATAGGGAGGGTATAGTAATGCTATGAATAACCCAGTATCGAATACTAGTAATAATATCAGCAAAAGAACGTTCTCCTGTGCTTCCAGACATGCTGAGCTCCACATATTCTTGTACAGTCAAAGGGGGATCGATTCCATAAAAGATGAGATCAGTAAGTGGAAATTTACTGAAATGTACTTTTTGTTTGATCGTCAATATTGTACCAAGGGTGCCTTTAGAGTATACCGAATCAGTATAGCTATCTTTCTTCTGACACAGCAACGAAATTTCACAATCAGTAGGGAGATGAAGTACTAGAAAATTTCTTTCTTCTTTTCTTGTTGCTTGTCTACGTAGAAGTAGAATCATGTACTCAATAGAAAATTCCTCAAATTTAGAAATTTATATAGTAACTCGAATAAATAATCTAAATAATATAAAGAAATATGAAAAAGAATATAAATTAAGTAAGGATTCTCTACATTATTGGCTTCGGACTAGAAACTGAAGATCGAGTAAAATGTGAATTCGACGAATTGGTTTCTAATAATTCATGTAAGAGGTTATCATATTTCTACAATTCAATTAGATGCGAAATCTAGAAATATACTTTTTGTGGTTGTAGAATAGAACACGTTTTTGTTGAAACCCGCTCTTTTTCATTTTAAAGAATTGGTTAGCCATCCAGTAAGAAGTAAGAGTAATAGCAGTAATAGATAGTATTTGATGACAGAAAAAACTAATCTAATTTTAATCAATATTCGTGACATGCACATTGTTGTTTTTGTATTATTATATCCAAAGGGTTGTTTGTTGGCTTAATTACAAGGATAGAGCTTTGTATTAAAAAAAAAAAAGAAAATGTAGAACCCAAGTTTCGAACGATCTGATACTGATACCCTTTTTCTTCTCATTCGAGATATTATGAGAATGGAACCCACTACTAAATCGAAACGAAATCGAATGAGTTGAAAGTAAAGAAGTTAAAGGACATTATAAGTATAAGGCCACTCTTTTTTTGTTCTAAAAAAAAGGAGTTCGATACAAAAAGAAATAAATAAAAAAAGATCAAAATAGATATTTTTTCCAGTTTTATTCCATATTAAAAAAAAGTTTCTATTTTTTTAATTGAATGAAGTTACACAGTTCTTATGAATTTGGAATTCGATTAGTTTACTGAACTCAAGAGTTGATCAATGAATCGGTTGATTTTGAATCACGGTATGGGTAGATGTCACAGATGATGAATTGATTTCTTATCTATGTCACTATATTTTTGTTCGTCTATAATGATTATGATTGATTGATGAATCAAAAATGAATTTTTCAAGCGTTTTCTTTCTATCTTTCTTTCAAAAATGGAAACTTAGGGAAGTGCTTTATAAACATATGTATAAAAACGAAGATATTTCATCTTGCCTCTTTTCATGCCTACTATCATTAGTTATTTCGGTTTTCTACTAGTGGCTTTAACTATAACCTCGGCTCTATTTATTGGACTGAGCAAGATACGACTTATTTGATTTGAAATTCGAAAATGAATTGGAAATTTTTTGAATGAACAATTCATAAAAAGAAATCTTTCTAGGGTATTCCATATATTCTATATCATGTCAATTTCCAATTCTTGTGAGATTCATGGGCAATACTATTAATATTTCAGGATCGATATTACCCCCCCCCCCCTTTACTCTTTCAAAGAAATCAAAATGATTGAAGTTTTTCTATTTGGAATCGTGTTAGGTCTAATTCCTATTACTTTGGCTGGATTATTCGTAACTGCATATTTACAATACCGACGTGGTGATCAGTTGGAACTTTGATTAATTAATATAATATCTCTTTTGTTTATTGACCTCCTATTTGTTTTAATTCTAATCCACAGGAGGTTCAAATTCAGACTTTTAACTGCTTCGATCTAACATCTAACAAAAGAATGGAATCACGCTCTGTAGGATTTGAACCTACGACATCGGGTTTTGGAGACCCACGTTCTACCGAACTGAACTAAGAGCGCTTTTTTTCATAAATCATTTTTGTGACCCCACCAATACATCTGGCATGCATATACTATGCTAATATATATATCGATATCTATCTATATATATTTTTCAATAATATATAGATATATATTTCTCAATTCTCAATATATAATATAGATAGATTATGAATATATATCTATATGGATGTATGTTGTCCAAATTTAATTAATCTCAATTGATTCCCTGTTACTGCCCAGAAGATAAGGAATAGTTAGGGATAGGGATGACAGGATTTGAACCCGTGACATTTTGTACCCAAAACAAACGCGCTACCAAGCTGCGCTACATCCCTTTCAATTGTTTTACAGTGTCATTCTAAAGAATCTTTGTCTTGTTTTCCACATCTGTATGTTGATATATCTAAATTATGCTGCCATTTTTTCTTTCTAGTTTCATATTGTATAACATATAATAGTAATAAAAAAATTATATACATATGAAATAAAAAAAAAAATAAAAGATGAAATAAACCCACCTAAAAAATATTCATTTTTTTAGGGAATGCTCGGGCAGAAATGGACCTCTTTTTTGTTAAAAAAAAAGAATATCTAAGGAATTATTGTACATTTCTATTTGAATTAGAGATTCTGCGTACAAATACAAGTGATTATTAACTAAATATACATCTGATCATATATGGATTACCATTATGTATTACAAATTACAATAAAGAATAAGAATAAAGAAAGGAGGATTTGAAATGCGAGATCTAAAAACATATCTCTCCGTGGCACCAGTGATAAGTACTCTATGGTTCGGAGCCTTGGCCGGTCTATTGATAGAGATCAATCGTTTATTCCCGGATGCGTTGATATTCCCCTTTTTTTCATTCTAGTTATTGAGACGGGAAGGAATGAAGAAATTAATCCCCTTCCTTTTTTCGTTGTTTTTTTTTTTCGAATTCGAAAGAAAAGAGAAAAAATAAAAAGTGGATTCAACCTCAATGAAACTTGCAATCTGGTCCCGGGTTTCAATTGAATTTCATTAATAATGAGATGAGGCTGAAAATAGAATCGCTAGCGCGGGGCAACAATCTCATACAAGATACTTAAATAAAAAACTGAAATAATGTACTGGGATTCTAAAGATAGTTAGAAATCATTGTATTACTTAATTATTCCTATACTTCTATTGATGGCACCGAAATCTGTCATAATTTGATTTCGGATTAGCAACTTCTATTTTTTCCTTCCTTTCTTCTTCTTCGCTTCGAATCGGAAAATAGAAGAGTTTTAAGTGAATCAAAAACCCAAAGGAGGTTCATGGCCAAAGGTAAAGATATACGAGTAACGGTCATTTTGGAATGTACCGATTGTGTTCGAAACAGTGTTAATGTTAATAAGGAATCAACGAGTATTTCAAGATATATTACTCAAAAGAATCGACACAATAAGCCTAGTCGATTGGAATTGAGAAAATTTTGTACCTGTTGTTGCAAACATACGATTCACGGGGAGATAAAGAAATAGATAAAATGGATTGCCTGTGTGTCATCCCTCCAAATGAAAAATGAGATATTATTTCATGTTTATATAAATTGTATATCTATATAAATTATCTAGATATATAACATATATAAATAGAAACCTATTTAAATATTAAATAAATATAATAAATATTAAATAAATATAAACAAAAATGGAAACAAAACAAATAAATCCGATTTTGTAAGAAATGGTATTTTCGGGATAAGGAATAAACAAACCATGGATAAATCTAAACGACTCTTTCCTAAATCTAAGCGATCTTTTCGTAGGCGTTTGCCCCCGATCCAATCGGGGGATCGAATTGATTATAAAAACATGAGTTTAATTAGTCGATTTATTAGTGAACAAGGAAAAATATTATCTAGACGAGTGAATAGATTGACCTTAAAACAACAACGATTAATTACGATTGCTATAAAACAAGCTCGTATTTTATCTTCGTTACCTTTTCGTAATAATGAAAAAGAATTTGAAAAAAGTGAGTCAACTACTCAAGCTACTGGGCTTAAAACAAAAAAAAGGGTTTACTCTTCAATTAAATTCAAATTCCAATCTAAACTCAAATGAAATGCGGATTAATGTTTTGTTCGAAAACTACGATAATCCAAATTGGATTGTCGTGTTGTCAGAAAAAAGAGAATCGTTGAAGAAGAATAAATCTTTTTTTATTGAACGTGGTTGCTCATTTTGACGACTTTATCATATGATTATATTTTTTCATACAAATACCTACTCTACTTTCCCGGAGTTCAGTCTCCGGGGAATTTTTATTTTATGATTTCGTTGGAAATCATATAAAAACAATTCCTATTTAATATAGCTATTTGTGCAAGTATTTTACGATTAAGAAGCAACTGCCTCTTGTATAGATTATACATGAATATACTATAGCTATAGTATTTTTCATTTTTATTCTCTCGAATTACTGCATTTATTCGACTGATCCACAAACGACGAAAATCTCTTTTTTTCCTATCTCTATCCCGATGGGCCGAAACCAAAGCTTTTATTTTCTGTTGAGAAATAGTAAGTTTTGACCGAAAGCTTGATGTAAATAAACGAGTTTTTGTCCGATGTTTCCGAGCTATATATCCTCTTTTAATTCTAGTCATTGAATAAATGAAACTTTGATGAATAACTATTTTGATTTCGTTTCTTTTAGTTATTCTTTACCCTTTTTTCCTAGTCTATTAATAACAAAACGGATTATTCCAGTGTATAAAATCAAAATTCCAATGGCTTTTGCTACTATAACCTTCCCAACCACGATTTTTTTATTTAAATTTCTAAGCATTTCACCTCGAAATAAAAAATTGTATCGAGACTAGGTATCAAAAAAAACATAGTAAATGAAATAAAAAAAGAAATAGTGGGTTCCATCGTTTCTATGGTTACTTCTTAAATGGCGAGGTCCCCTCTATACACCGGAGCCCCTTCCTTCATTTTTCCTTCATTTAATCAATGCTATTGTTAACTTGTACAGTTCACACTCTTTGGCTCTACCTATGAAATATCTAGTAATAGGTCTTTCACAACGAAATCTACCTACACAGTAACGGTATTTAAGTATGAAGATTAGCTGAATAGCTGACCCTGTTAGTCCGTTCTTGCAAGTTTTAAAATGGGATATCCCCTGCTTAATAGATAACTATTTGCTACCAATGGGAAAGTCTTTCGCATTTGAAATTGCAAATTGAGGTGATTGGATTTGTACCAACGGAAACCATAAATTTGATACACAATAGAAAGTATTAGTAATCGATTTTTTTGAAAATAGTTTCTTGCATTCTATCCTATTTCATTGGTACTGATCACTGATATTGGAATTTTTTTCCTTTATTTTTTTGTCTTAGTCCATGATCTGAACGAGTCGCACATACACCCTAGTACATGTTCCTCGGCGTTGAGGGCATCCCTGAAGAGCGGGGGATTTCGTAACATTTCTGATTGGCTGTCTTGTGTTTCTAATAAGTTGTTTTATAGTTGGCATGTTGAGTCATATACATAATGAGCTGGTTTAGATCAATCCTAATCCGATGATTATGAATTACTTATATTCCCTCTATTAATCTATATATTCCCTCTATTAATCTAGATTAATTATATTAATTGAAAATATTCTATTAAACTCGGTAAGACGATAAAATTGAAAACCTTGGCGCGGAATACTCGCAAATTTTTTATTCAACTGCTACAAGATCAACAATTCCATGAGTTTGGGCTTCTGCTGCTGACATAAAAACATCCCTTTCCATGTCTTCGGATACAACCCAAAAAGGTTTTCCCGTTCTTTGTACATAAACCCTTGTGATAGTTTCACGCAGTTTCAGTAGTTCTTCCGCTTCCAGGATAAATTCTCCCGTTTGTGCCTCATAAAAAGAACTAGCGGGTTGATGGATCATTACCCTGATGATATAACATAAAAAACGGTTCCTATTTCACACGATAAAGCGAGAGAGGTAAAGAATAAAAAAAAGATAAGACGTAATTGAACAAACGTACCGTACAGGCATCTTTTGCATATTGCATACGGCTCTACAACGGAATTTCTTTTTTATCTTCTATTGAAGAAATAGAAAATGTAGGGGGTCTATCAGACCCGGATCGGTAAATCACCCAATAACCACCCTTCCTTTTTTGTTTTGTGTAGTAGTTAAAAAAGTACTATGATGGTTCCGTTTCTTTATTATTGCGTCTCTTATTCAGCAATCCCAAAGTGTCTTTTTTTTTATAGTCTTCATAAATATTGTTAAAAGCTTTCTTTTCCGGTGTGAAAACAAAAAAGTTTGTGACGCTGGAATAGGCTCCTCCCGATAGATCCGATAAAATAGGAAATATCCCCTTTTCATACTACCCTTTCGGTACATAATTGAAAAATTTTGGAAAAAACAAAAAAATTATCATATCGAACTCGAAGTGCTGTGCTATTATTACTTAATATTCATATGGCGAAGGCATAGTCTTCTTTTTTTCCTCAAATAAAAGAATCATTGGCGCCAAGCGTGAGGGAATGCTAGACGTTTGGTAATTTCTCCTCCTGCCAGAATAAAAGATCCCATTGAAGCGGCTAATCCCATGCATACTGTCTGTACATCTGGTTGCACAAATTGCATAGTATCATAAATCCCTATTCCGGGTATTACCCATCCGCCCGGAGAGTTTATAAACAAATAAAGATCTTTGTTATCATCCTCTATACTGAGATATACCATAAGTCCAATAAGCTGATTCGATATCTCACTATCAACCGCTTGGCCTAAAAAAAGTAGTCTTTCTCGATAAAGTCGATTGGTTAGGATAAAATTTTATCTCTTAGGAGCCGTACCTGCACCTTTTGATGCATACGGTTCACCAAAAATCACCAAAAAGAATCAATGTGTAGAGTTAACCCTTTTTTTTCATAGCGGGCTTTTTCTTAAATTTTTCAAGAAACAAAAAAGACGACTTTTGACCCGTTTACTTAGGTTATAATAAACATGTTATAATAAACTAAACTTATTGAACTAAGTTCTCATTGATGTATTGTTTTCATTGAGATCGAATCTAAATCGCAATGTCATTTTCTTGTTTCGGAATGGGTTTCTTCAATTCTTTTAGGTTTCTGTTCTACTCCGAGTAATAAAGAAAAGATCTGCCCGATTTGGATTTGCACATATAGGACAAATATTCCAATACCACGTCTTTTTGCTACGACTTCTTTTTTTTCTTCAATTTATTTCATGGTTTCTGCCAAATATATGATAAGTAATAATCGTAGATATATTATTTTTTATAAACAGAGCCTGGATTCTTCATTTTATTGGTTTATTGGTCCAACCAAGCCAACCATAGATTCTTCTAAATTGATAATATTAATCCGGATCTGGATATCCCCCCAAAAAAAGATCGAATTTAATTTCACACTTCAAATTTTTGATGATTCAATCAATCTTTTTGGAGGGAAGGAGGGGATATCTCGATCGGGGGAGATAACGGGGAAATACCACATGACCCAATATATCGGACAAGCCACACTATACGTCAACCCACGAGGCATCCTCTTCTCCCGGACTCCGGAAGGGTACTTTTGGAACACCAATGGGCATAAAATGACGACACAAAGACGTGGTATATCGCGCTCTTATGCGGAAGCGTACCAATAGGTTTATTTTATTGTCTTAATAATGATTGGTCCTTATCCTATTGTATTTTATCATATTTGATTTCTAGATTTATAGATTGACTAAGTTCATAAATAAATAAAAAAAAAAGACCAAATGAATATGAATAAAGGAAAATTCTTATGAATAGGTCCTTGGAGTGATGAACAAATATGTCTGCATTCACTCATATAAATACGCATATAAATATAAAATAGGGTCAACCCCCTTTTATCATTGCGTATTGTTACTTATCGGGTATAGAATAGATCGGCTTCTTTTTGTTCCTACGAATAGAATTGTTCCATTATTACTAAAAAAACTAGACCAAATATTAATCCTTTACCCGAGATAATCCACTGACAAAAAAAAACAAAAAGAGGGTCCATAGCATATTTTTCCAGTGCAATAAAGTTACATAGTGTATATTTTTTGTTGATATAAGGGGTATTTTCATGGGTTTGCCTTGGTATCGTGTTCATACCGTCGTATTGAATGATCCTGGTCGTTTGCTTTCTGTTCATATAATGCATACAGCTCTGGTTGCTGGTTGGGCCGGTTCGATGGCTCTATATGAATTAGCGGTTTTTGATCCTTCTGACCCTGTTCTTGACCCAATGTGGAGACAGGGTATGTTCGTTATACCCTTCATGACTCGTTTAGGAATAACCAATTCATGGGGCGGTTGGAGTATCACAGGAGGGACTATAACAAATCCGGGTATTTGGAGTTACGAAGGTGTGGCTGGGGCACATATTGTGTTTTCTGGCTTGTGCTTCTTGGCGGCTATATGGCATTGGGTTTATTGGGATCTAGAAATTTTTTGTGATGAACGTACAGGAAAACCATCTTTGGATTTGCCCAAAATCTTTGGAATTCATTTATTTCTTTCAGGGGTGGCTTGCTTTGGTTTTGGCGCATTTCATGTAACCGGATTGTATGGTCCTGGAATATGGGTGTCCGATCCTTATGGACTAACCGGAAGGGTGCAATCCGTAAATCCCGCGTGGGGTGTGGAAGGTTTTGATCCTTTTGTTCCCGGGGGAATAGCCTCTCATCATATTGCAGCAGGGACATTAGGCATATTAGCGGGCCTTTTCCATCTTAGTGTCCGTCCACCCCAACGTCTGTACAAAGGATTACGTATGGGAAATATTGAAACCGTACTTTCCAGTAGTATCGCTGCTGTCTTTTTTGCAGCTTTTGTTGTTGCTGGAACTATGTGGTATGGTTCAGCAACAACCCCGATTGAATTATTTGGTCCCACTCGTTATCAATGGGATCAGGGATACTTCCAACAAGAAATATATCGAAGAGTTGGTGCTGGACTAGCCGAAAATCAAAGTTTATCCGAAGCTTGGTCTAAAATTCCTGAAAAATTAGCTTTTTATGATTACATCGGCAATAATCCGGCAAAAGGGGGATTGTTTAGAGCGGGCTCAATGGACAACGGGGATGGAATAGCTGTTGGGTGGTTAGGACACCCTATCTTTAGAGATAAAGAGGGGCGTGAACTTTTTGTACGTCGTATGCCTACTTTTTTTGAAACATTTCCGGTTGTTTTGGTAGACGGAGACGGAATTGTTAGAGCCGATGTTCCTTTTAGAAGGGCGGAATCAAAGTATAGTGTCGAACAAGTAGGTGTAACTGTTGAGTTCTATGGCGGCGAACTTGATGGCGTCAGTTATAGTGATCCTGCTACTGTGAAAAAATATGCTAGACGTGCTCAATTGGGTGAAATTTTTGAATTAGATCGTGCTACTTTGAAATCGGATGGTGTTTTTCGTAGCAGTCCAAGGGGTTGGTTTACTTTTGGACATGCTTCGTTTGCTCTTCTTTTCTTTTTCGGACACATTTGGCATGGTGCTAGAACCTTGTTCAGAGATGTTTTTGCTGGTATTGACCCAGATTTGGATGCTCAAGTGGAATTTGGAGCATTCCAAAAACTTGGAGATCCAACTACAAAAAGACAGGTAGTCTGATACAACATTGTTCTGTTCCTTTTCGACTTTCTTTTCTTTGTTGTAATTTGAATTTGACATAGGAGGAACCGGATAAATCTTGATTTGAATCGCTTGTCTTTTTCTCTTTTACTATTGTTTTTTCTTTATCCGGGAGACCGATACAAAATAAACAGGTATGAAAGCTATAATTGTAAACCACGATCAAATCTATGGAAGCATTGGTTTATACATTTCTCTTAGTCTCGACTTTAGGAATCATTTTTTTCGCTATCTTTTTTAGAGAACCACCTAAAGTTCCAACTAAAAAGATGAAATGATTTTTTCATTCTATCAATTGAAGTAATGAGCCTCCCAATATTGGGAGGCTCATTACTTCAACTAGTCCCCATGTTCTTCGAATGGATCTCTTAGTTGTTGAGAGGGTTGCCCAAAAGCAGTATATAAGGCGTACCCGGTAAAACTTACAAGTAAACCAGATAGAGAGATGGCAACTAAGGTTGCTGTTTCCATTATTCTATAATTTCAAGACCACAATGGATCTAAGATAAGATCATTTATTTACAGCAGAATGGTATACAAAGTCAACAGATCCCAATAAATAAAAAATAGGATTTATGATTACACAAACTGTTGAGGGTAGTTCTAGATCTGGTCCAAGACGAACTATTGTAGGGGAGTTATTGAAACCATTGAATTCAGAATATGGTAAAGTAGCTCCTGGGTGGGGAACGACTCCCTTGATGGGTGTTGCAATGGCCCTATTTGCAATATTTTTATCTATTATTTTGGAGATTTATAATTCTTCTATTTTACTGGATGGAATTTCGATGAATTAGATTCATAAGAACCAACTAACTAGCTTTTCAATACAAAAGGATTAGGTCTTATATTCTTTATCTCATTCGATTTTGGTTTGGTAGTCTGACCGCGGAATTTCTTTGTTTTTGTATTTCCGGAATATGAGTGTGTGACTTGTTAGAATTGATCCTATTGATAGTACAGAGAAAGGGACTGTCATCTTTAATAGAGATGGTTTTACCCCGTCAGATATTTATTCTAGTATCTGGAACACGGAATAGATAATAGATAAAATATATTCTAAAATATTAGAACTATTATTAGAACTATGATTCATATTTAATATTTAGACCTCGCAGCCGGACTTCAAAAAATGTTTCAACGAGTTATAGAAGTTCTAAATCGAAAGATTTGTATTCTTTCAAACTGACGCTTATCTTTCTTTTGATCAAAGAACAAATGTTTTTTTTTTTATTTTTTTTTTTTCATTATATCTATTCATTGAATAAGTGATGATCCAACAGTTCTTACTCAAAGAATTTTGGGGCTTAGATTGAAGGTTTTAGTGAATCATCGTGGTTCTGGTATGAATCTGGGGTTTTTTTAATCGATTCATAGGGTCTTAACAAGAGAATTCCTATCAATAAGAAAGAAGACAGCAGTAAAGCTGTATTACATATACCAATAAAAAAAAAAAAATAACACAAAAAAGAAAATAAATAAGTATATAGAGAATATTCAATAGGCCTGTAACGATCAATATAAAGACGAATGAGCCGACTTGATATTTTGGCATTATAACCACAAAGAAGATCTTTCGGATTTCTATATTTTTCCTATCTTGAGAGAAGAGTGGAATCATAGGATTAATTGAAAAAGTTTCAAACTATTACACATATCCGTTAAAACAAATATTTGGGTATTTCTGTTTGAGCCGTACGAGATGAAATTCTCACATACGACTCGCAGAGGGGGGGGAGTCTCCTTGGTTTACCTATCTCAATAAAGTCTATGATTGGTTCGAAGAACGGCTTGAGATTCAGGCGATTGCAGATGATATAACTAGTAAATACGTTCCTCCTCATGTCAACATATTTTATTGTTTAGGAGGAATTACACTTACTTGTTTTTTAGTCCAAGTAGCGACGGGGTTTGCTATGACTTTTTACTATCGTCCGACCGTTACTGAGGCTTTTGCTTCTGTTCAATATATAATGACTGAAGCTAACTTTGGTTGGTTAATACGATCAGTTCATCGATGGTCGGCAAGTATGATGGTCCTAATGATGATCCTGCACGTATTTCGTGTGTATCTCACTGGTGGCTTTAAAAAACCTCGCGAATTGACCTGGATTACAGGTGTAGTTTTGGCTGTATTGACCGCATCTTTTGGTGTAACTGGCTATTCCTTACCCTGGGACCAAATTGGTTATTGGGCAGTAAAAATTGTAACAGGTGTACCTGAAGCTATTCCTGTAATAGGATCGTCTTTGGTAGAGTTATTACGCGGAAGTGCTAGTGTCGGACAATCTACTTTGACTCGTTTTTATAGTTTACACACTTTTGTATTACCTCTTCTTACTGCCGTATTTATGTTAATGCACTTTCCAATGATACGTAAGCAAGGCATTTCTGGTCCTTTATAGGGAATATGGATCATAGATATTTGTAATCAATCATTTATCGTTTGGGGGAGGAAGGATAGTATTTCATTGCTACAAATATGGATTATTTAAAAGAATAAGACATGTATTTGGATGTTTCCCCTCAACTTCACAAAATTGGATTATTTATTTGATAGATACAAAAAGTTGATAGTTGAAGGGAATTCTCCAAAGAAAAAATGGATTATGGGAGTGTGTGACTTGAACTATTAATTGAGCTGCGCAGATATATGACTTTATCTTATCTGCCACATTTGAATTTACAATTAAATGTGTCTTCGTTCCAACCACCGCGTAAGCCCCCCGCAGAGGGTAGGCTGGTTCGCTTGAAGAGAATCCTTTCTATGATCAGACTCCATCATGTCCTGCATGAACAGGCTCCGTAATATCCAGTAGAATAGGTGATGCTATAATACAGATAGATTGTGTCTTATCTATTTCACTTAATTAAATAGTATGGAAATGTATTCATTTCCTCTGCATTTTCTCTATTTCTGATACTATCGGAGTGAAACAAGGAGATCTAAAGAAGAACAGAGGCTAGATTATATTAGTAACAAGTAAATTCTTTGTATGTAAAATAAAAAGTCTCTAGATTTTTTTTGGGGGGTGATAAAGGCCAACCATAAGGTATGAGATGACCCAGAAAGCACTTGATCATGATCAACTTTGTAAGCCTACTTGGGTGTTGAGCATTTACTTAATTATAAGAACTGAATTACTTGCAATGGATAGTTTAACTCCGGAAAAGAGAATCTGGTAAATTTTTTCTTACATAGAATCCTCCTATCATATATGTGTGTGTGGATAACATATAGATATAGATTTCTTATATAAGATATATTCGGTTCGTTTGATTCGTGCTCGAGCCGGATGATGAAAAATTATCATATCCGGTTCTTTCGGAGGATGGATCAAATCAATACGAATTCACCTATCCCAATAACAAAAAAACCTGACTTGAATGATCCTGTATTAAGAGCTAAATTGGCTAAAGGAATGGGTCATAATTATTACGGAGAACCCGCATGGCCCAACGATCTTTTATATATTTTTCCAGTAGTAATTCTAGGTACTATTGCGTGTAACGTAGGCCTAGCGGTTCTAGAACCATCAATGCTGGGGGAACCGGCGGATCCATTTGCAACCCCTTTGGAAATATTGCCTGAATGGTATTTCTTTCCCGTATTTCAAATACTTCGTACAGTGCCCAATAAGTTATTGGGTGTTCTTTTAATGGTTTCGGTACCTGCGGGATTATTAACAGTACCTTTTTTGGAGAATGTTAATAAATTCCAAAACCCATTTCGTCGTCCAGTAGCGACAACCGTCTTTTTGATTGGTACTGCAGTGGCCCTTTGGTTGGGTATTGGAGCGACATTACCTATCGAAAAATCCCTAACTTTAGGTCTTTTTTAAATTGATTCGATTGTGAAATAAAATATCATGCCATGTGTATTGTGTATCTAGGGAGAATTCGCTTTGAAACGAATAATCCCTAGATACATCTATTCCATTTTCCCATTTTGGACCTATTCCGAGTATATGATGGGTTTGTGCTAAAGACTCAAAACCGACATTTTTTTTTCATCTTTTTTCTAAAAAAAGATGAAAAAAAGTTAATTTTTAATTTATGCAAAATGTTTTTCTATTTTTAAAATGTCCAATAGACACTTTACATCTTCTATGCGAAAACGTTCAATTTTTATAAGGTCTTCTTGACTTTTATTCAAAAGGTCCAATAATGTATGTATATTAGACCTTTTGAGACAATTATAGATCCTGGGAGGCAACTCGAATTGGTCAATAAAAATATATTTCAATACTATTTCGTTTTTCTTTTTCCTTAATTTAGCCAATCTATCATGAAAAGTAAAAAGGGGTAAAGTAACTTTGTGTTGATTGTTTTCTAAATTTAAGTTTTCTTCTGCCGCATGTAAAAAAGGAATAAAAAAATCAATCAAATTCCGGGAGGCTTCATAAAGTGCTTCTTTAGGAGTTAAACTTCCATTTGTCCATATTTCAAGAAAAAGTATCTCTTGTTTTTCAGTCCCATTCAAATAAGAATGAATACTATGATTTGCATTTCGAACAGGCATGAATACAGCATCTATAGGATAACTTCCGTCTTGAAAGTTATTTGGCGTTTTTATACGATATGCGCGATTCCTCTCAATTTGTAACTCGATACACAAATTAATAGGTTCGGTTAGGCTAGCTATATGCTGTGTATTATCAACGACTTCCACAGAAGGTGGTAAAATGATGTCTTGAGCAGTTACATATCCAGGACCTTTGACACAAATAGACGCGTCCCGAGTTCCATACAGATTACTTCTTAATACAATTTCCTTCAAATTCATTAAAATTTCATGTACTGATTCTTGAATACCTACCATGGTAGAATATTCATGTGGTATTTTATCAGATTTTGCACGTGTGATACATGTTCCCTCTATTTCTCCTAGCAAAGCTCTTCGCATCGCAATGCCTATTGTATCGGCTTGACCTTTCATAAGTGGAGACAAAATAAAGCGTCCATAATAAAGACGCTTACTGTCTGCTCTTGATTCAACACACTTCCATTGTAGTGTCCGAGTAGATACTGTTACTTTCTCCCGAACCATAATAATATATTTTGATCAAATCCTTGAATTTTTTATTTCTCTTGAAATTGCTTCCATCTTTGTTTTTACTTTTACACACGTCTTTTTTTAGGGGGCCTACATCCATTATGTGGCACAGGGGTTATATCCCGTATGAAATTTAATAGTATACCACTTCTACGAATAGCTCTTAATGCCGCATCTCTCCCGAGACCGGGACCTTTTATCATGACTTCTGCTCGTTGCATACCTTGATCCGATACTGTCCGAATAGCATTTCCCGCTGCGGTTTGAGCGGCAAAGGGTGTCCCCCTTCTTGTACCCTTGAATCCACAAGTACCGGCGGAGGACCAAGAAATCACCCGACCCCGTACATCTGTAACAGTCACAATGGTATTGTTGAAACTAGCTTGAACATGAATAACTCCCTTTGGTATTCTACGCGCATTCTTACGTAAACCAATACGTCCATTTCTACGTGAACGAATTTTTGGTATAGGTTTTGCCATATTTTATTATCTCATAAATATAAGTCAGAGAAATATGGATATATCCATTTAATGTCAAAAACAAATCTTTTATTTCAATATTTATTATATTTTTTATAGAATTCATTTATATATTATAGAATTATATAATGAATTCGAAATTCATTTCTATATTTCTATAGAACCTATTTCTACTTTAATTATTTATATTTCATTATTTATATTTCAAAATTATTTATATTTCCATTTCAATTGTTTATATTTCATATTCAATATAATATATTGAATATGAAATGGAATTTTCTAATTTTAATTGAAATTCCATTTTTTTATTTGCGCATCTGGTCCTTTAGCTTTAGAAAGCTCTCTTTTTTGTTTTTGGAAATATTATCCTTGTTTTTGTTTATGTCTTGGATTGGAACAAATTACTATAATTCGTCCTCGCCTACGAATCAGTCGACATTTTTCGCAAATTTTACGAACAGAGGCCCTTATTTTCATATTTTTCATTCCTTAACTTAATTCTGAATCTATTTTATTGGAAGAAAATATGTTTTCCTGAAATTTAGAACTTCTAATTGTATCCCCTAAAAAGGGAATGTTGAAGTTGAAAAAATAGTCTAATCATTCTAATCTTTGTTCTGGGGTCTATAAATTATATGCCCTCCGGTTGACTCAAAAAATGACTTACTTCTGTTTTTTTGTTTTTACTTTAACTTTAAGTAGTATATGTATAAACTATGTTGAATCCTTTCTGAAACATAACCTAAAATCAGATCTTCATTATCTAAACGAACCCGGAATATACCGGTGGGAAGTGATGCATTAATTGAAACTAAATCATCATAAAGCCATTTTTTCGTTTATTCTATTCTTATTTGAGTTTTGAAAACCCTTCACGTATTAACTAATGGACGAGGAGTAACATTAGAAATTTGTTTTTTTTTCTCTCTTTTTTCACCAATATATATGTAAGTTTCTCATAGAATTCGTATATCAGAAAGATTACCATATATAACACAAAATTTCTCCGCCAATTCTTTCTAATCGAGCCTCTCGATCTGTCATTATACCTCGAGAAGTAGAAAGAATTACAATCCCCATCCCTCCTAAAATTCTCGGAATTTTTTGATAATTAGAATAGATTCGTAGACCGGGCCTGCTGATCCGTTTTAAATTCAAAATAGTTTTATATGATCCTTTTCTATTTCTTCTATGTCGTAGAGTTAAAACTAAAAAATCCTTGTCAATCGCCCGATGCTTTCTCACGGTTTCAATAAATCCGTCCCGTAAAAGTATTTTAACAATGTTTTCGGTGATGTTAGTAGATAGTATTCGAACCGTTCCCTTTCTATTCATATCAGTATTTCGTATAGAGGTTATTATGTCAGCAATCGTATCCTTTCCCATGATAAACTAAAATGATTGTTGCCCTTGACTTTTCATATAATTCACATGCTATTTTTTATTTTCATTTCATTTTTTTTTTATGACTTCTTATAAATAATTAAAGAATTAAAAATTAAAGAAAAGTATCCGTTTCGAATTAAAAAGGTATATGCGTGAGACATAATCTATTAATTAATTTATTTCATTCAAATAGATAAAAATATCCTGGTCTTGTTTTATAATACCTCGGGTGCTAATGAAACTATTTTAGTGAAATTTAACTGTCTCAATTCTCGTGCGATCGCGCCAAAAATTCTAGTTCCTTTTGGATTTCCTTCTTGATCAATGACAACCGCAGCATTATCATCATATTGTATTATCATACCATTGTTACGTTTGAATTCTTTACAAGTACGTACAATTACAGCTCTGATCACTTCTGATTTTTCTAAAGGTGTGTTTGGTACTGCTTCTTTGATTACAGCAACAATAATGTCACCAATATAAGCATATCGTCGATTACTAGCTCCTATGATTCGAATACACATCAATTCGCGGGCCCCGCTATTATCGGCTACATTCAAATGGGTTTGAGGTTGAATCATATCATTTTTGATTTGTTCTTTCAGTGCAAAGGTCGAAGTCAAAACGAAATATTAGAAATATTGTTTGTCTAAAAAAAAAAGAAACCAAACCTACAATTGCAATTGTTTTTTCATTCCAAAGACTTCTTTTTCTTTGCTTTGGTTCGAATTATTATCCCGAAATAATGAATTGAGTTCGTATAGGCATTTTGGATGCTGCTATTGAAATAGCTTTTCTGGCTATATTTTCTGTGACTCCACTCATTTCATAAAGTATTCTACCCGGTTTAACAACAGCTACCCAATATTCGGGAGATCCTTTTCCCGACCCCATACGTGTTTCTGTAGGTCTTACTGTAACTGGTTTGTCTGGAAATATGCGTACCCATATTTTTCCACCACGCCGGGCATTTCGTGACATTGCCCGGCGTCCTGCCTCTATTTGTCTAGATGTGATCCAAGCGGGTTCAAGTGTCTGAAGAGCATATCTACCGAAGGAAATATGATTACCTCGATAGGATATTCCTTTCATTCTTCCTCTATGTTGTTTACGGAATCTGGTTCTTTTGGGGTTATAGTTGATGGTTTTTTTTCAATCCCATCTCTACTACAGAACCATACATGAGATTTTCACCTCATATGGCTCCTCGCGAATCAAACGATTAAAAAGAATATGCATTTATTTTTCTATTTATTTTTCTAATGAATAATAGAATATAAATATACTGAATCGTGGTGTTTTTTGAGATTTCATCGAATTTATTTGGTCTATTGGAAATTAGTATATATCTTGTTTTGATATATAACTAAACATGTATTCTATTTATATTTTATATTCTATATTATAGACAATTTTTGCTACCCATATAGAACTGTATAATAATGTTTTGTTATTTATAATATAAGGTAAGGTTATAATGAATCTTTATTTTGTTTTTCTGTTTATTATCATATCGGATTGGTCCAAATTTCTAAATTCACAATAAAATAAAAATTTTCGCGGGCGAATATTTACTCGTTCATTATCTATTTCAGACGTAGGGTTTAGCCCTATGAGACTCCTCAGAATAAATGGATTTGTCTTTGATTCGTTCGCCATCCCATCCAATGAATCATTAAGATTCCGAATCTTATGTATTCACAGGTTCCGTCGTTCCCATCGCTTCTCAATTAATGGTTAGGTCTTAATTCTACAATGAAGCTCCTAATAAAATTTTCTTTTTTCTTGAGTCAACCTTCTCAGTTTTTATTGACTCGGGGCTCTTGATTTGTTTGTTCTATGGATATATTTATCTAATTAGAATATATTCATTTACTTATGGATTTTTTTAGTATTGCTGCTTTCTTACATTACCCTTTTCTGAAATGACTCATAGACCTTACATATTAGAATCGGATATCATTGATATTTTTTTTCTCTCTTTCTTTCATCCTTCCACTTATCCGTATATTCTTATTGCTTCACAACTCATAATCCAATTAGTTTTTCTTTTTTTTTTTTGCAATATTTGACAGTTGCTATAATGATATCACCAATATATCATATTTTTCCTTATATTTTGTATATCTTGATTGGTTCTTTAGATCCACATAATGCGGAGCGATGAGTTGGTTATTAGCTCGATAGTTATTTTTTTGTTGTGAATCCTACCCACTCTAAAAAACCAACGAGTCGCACACTAAGCATAGCAATTACATCAATATCAAATGATTAATCGAATTTTGAATTTGTAATTCAACCTTAAAAAATTGCTCATTTTTTGTTTTATCACCAGCAGATAAAGATAAGGAAAAGCTTTTTATTCTTCGTTTACAAATATCCAAATTTTTATGCCTAATACCCCATAAATAGTTCGAACTGTATAGGAACAATAATCAATTTTAGCTTGAATGGTTTGTAGAGGAACCCTACCCTCTCTGATCCATTCAACACGTGCAATTTCTTTTCCGTCGATACGTCCCGCAATTTGTACTTGAATTCCTTTTGTACCCGCCTGTTCGCTTAATTCAATAGCTTTTTTCATTGCTTTACGAAATGAAACTCTATTCTTTAATTGTCTGGCTATAAATTCTGCAAGAATATTAGGGTGTCCATAAGGATTTGCAATTCTTGTAATAGCAATGTTGAGTTTTTGGTTCACACAATTAAGTTTTTTTTGTACATTTATCTGTAATTCTTCAATTCTTCGAGGCTTACCTTCTCCTTCTATTAAAAACTTTGGGAATCCCATATAGATTATGATTTGGATCAGATCAATTCTTTTTTGAATCTTTATTTGTGCAATTCCTTCAACACCAGAAGACATTCTCATATTTTTTTTTACATAATTCTTGACATAATCTCGTATTTTTTGATCTTCTTCTAAACTCTCGAAATAATTTTTTGGTTGTGCAAACCAAAGAGAATGATGACTTTGGTTTGCACCAAGTCTGAAACCGAGCGGATTTATTTTTTGTCCCATAACCCTCCACTACTATACATAAAATACATAAAATGACACGTCCTATCTGGGTATACTTTACGGTTTTTTTTAAGCATAAAATAGCATAACATAATATGGCTTGCGTCTTTCATACTCTATCCTAATCTATAATATCTATAGATATATCTTTCAATCCAATAGTTATATGACAATTTATCCGAAAAATTCTTCTTCGAGCTCGAAGTTTGTTTTTTTTCAGTTTTTTGTAGTAGTACCTTTAATTGACCTTCTGTTTTACTTTTCCTAATAAGTCAATTTGCTTCATTGAAACACATATTGTGACTAGTATTTGCTGCTGCAGAATAAACCTATTTTAAAATAAGATACTCGATAAGACATGAGTTTTATTATCAAAAGTATTTCCTCGTCGGAACGTCCACGAATTTCGTCAATTACTGCTTTGTGCTGTGAGCGGACATCCATATGTGCTGACTTAAAGCCTGTATATTGGTTCTTCTTTTTTCTCATATTTTTTTTATCATAGTGGGTTTTCGATTTTCACTAATACTAATAAACGATTTCCATTTTTATTAATTTTATTAATAATATTATATTTATTATATATTTTATATATTTATTATAATAATATTAATATATTTATTATTATTAATATATTTATTATAATAATATTATATTTATTAAAATTTTTAATAAATTATGAATGGACTTTTTGTTAGTAATTTATTAATTACTAAATTAACGACGAGATCTATTATCATTTTTGGCGTGTCCCCGAAAGTTTAGAGTAGGTGAAAATTCTCCCAATTTATGTCCTACCATACGATCTGTTATATAAATCGGTAAATGTTCTTTTCCATTATGGATAGCAATCGTATGTCCAATCATTGTGGGTATAATGGTAGATGCTCGGGACCAAGTTAGTATTATTTCTTTTTCCGCCTTTGTGTTAAGTTTATTTATTTTTCTTAAAAAATGATTCGCTACAAAAGGATTTTTTTTTAGTGAACGTGTCACAGTTAATTACTCCTATTTTTTTTTGTAAAGACGAAGAAACAAATTCGATTTTCTCTACTCTACTATTTACTACGGCGACGAAGAATCCAATTCTCACTATATTTATTCCTTTTTCTACTTCTTCTTCCAAGTGCAGGATAACCCCAAGGAGTTGCGGGTTTTTTTCTACCAATTGGGGCCCTCCCTTCACCACCCCCATGGGGATGGTCTACAGGGTTCATAACCACTCCTCTTACTACAGGACGCTTACCTAGCCAACATTTCGATCCGGCTTTACCCAAACTTTTCTGGTTTACCCCAACATTCCCCACTTGTCCGACTGTTGCTGAGCAGTTTTTGGATATCAAACGGACCTCCCCAGAAGGTAATTTTAATGTGGCCGATTTCCCCTCTTTTGCAATCAGTTTCGCTACAGCACCTGCTGCTCTAGCTAATTGCCCACCCTTTCCGAGTGTGATTTCTATGTTATGTATGGCCGTGCCTAAGGGCATATCGGTTGAAGTAGATTCTTCTTTTTGATCAATCAAAACCCCTTCCCAAACTGTACAAGCTTCTTCCAAAGCATACGGCTTTCTGGATGTAGATGATGATATTATCTATACAGATGGATCTTATATATATCGTAGAATTCTTATATATATCGTACAATGAAGTACCGCATGAGTGGATATATAGGAATCGAAATCTGCCGAATCACTCATGTTATGATCTTCTACATCCTAGGTCTTCCCGTTCCTTCATCTGGCTTATGTTCTTCATGTAGCATTCAGACCGAATGACTCTATGAAATTACGTCGATACTTCCACATATTACGGGTAACGTAGGAGACATCTCTATTTTCCCCCCCGGGAATCCTTAGAATTACCACTGCTTAGCTTTCAATTCGCCTCTGACCATCAAATGAAATGTGAATAACCCGCCCTCCCCTCTTTGAAACAAGGGGCGCTTCTGGTTGTTCTGTCGGTGCTTGAAACAATTTTGTCTTCTCCATATTACTCTATCTCTAGAGTCAATAATTTTATATGAGGAACTACTGAACTCAATCACTTGCTGCCGTTACTCTTCAGTTTTCTGTTGAGGTCTATCCTGTAGAGGTACTAAAATTGGATCAGTGATCGATTTCTAGGTTTCGCCGTAAACCTAATTGGTTACTTCCAATTACGTAAATCAATAGTTCAAACCGCACTCAAAGGTAGGGCATTTCCCATTTTTATAGGAACTTCTGTACCAGAAACAATGGTATCTCCAATTATAGCCCCTCTGGGATGTAAAATATATCTTTTCTCACCATCCCCATAGTGTATGAGACAAATGTATGCATTTCGATTAGGGTCGTATTCTATGGTTACGATTCTACCATATATGTCTTTTTCATTCCGTCGAAAATCGATTTTACGGTATAGACGCTTATGACCTCCCCCTCTATGCCCTGCGGTAATGATTCCTCTGGCATTACGACCTTTACCACAACGATGCTGTCCATAGATCAAATTTTTTCGTGGATTGGATTTCACTTGACTGTCTACGGCTCCGTTGCGTGTGCTCGGGGTAGAAGTTTTGTATAAATGTATCGCCATGCTATTAAGTATTTTGATTTAAGTTCTTTTCTTTCTAAGAGGTGGAATAGAATAACCCGGTTGAAGCGTAATGATCATACGTCTGTAATGCATTGTATGTCCCATAATAGGTCCCATTCTTCTACCCTTTCCCGGGAGTCGATGACTATTCATAGCTATTACCTTGACACCAAAGAAGAGTTCGACCCAATGCTTTATTTCTGTCCTAGTTGATCCTGATTCGACATTAAAAGTATATTGATTTTTCCCCAATAACCGAATACTTTTGTCTGTAAATACTGCATATTTGATTCCATCCATAAATCGATTTTCTTCCCTATGAGTTCTAGTCTCAATAAGAATGCTAGTTCTTACTGTTCATATGTTATGATATGAATATACCACACCAATAAATTTCTTAATATGATATGAATATACCACACCAATAAATTTCTTAATATGATATGAATATACCACACCAATAAATTCGTTATGTATGGATGATGAGATTCCATTGATACAGAGCCAATTCCAATAGACTTATTGGGACTTATTGGAGGGTCCCATTGGCGTGCATCCAGTAGGAATTGAACCTACGAATTCGCCAATTATGAGTTGGGCGCTTTAACCATTCAGCCATGGATGCTTAGCGGGGATCCTCGGACATGGTGAATAACCAAATTCCAATTGAAATGAAATCTTTAGGATAAATCAATGCAATTTAAATTTAGGAGGGCTCAATGAGAGGACATCCATTCAAATCCTGTATTTTCGAATTGAGAGAGATATTGAGAGAGATCAAGAATTCTCACTCTTTCTTAGATTCATGGACCCAATTCAATTCAGTGGGATCTTTCATTCACATTTTTTTCCATCAAGAGCGTTTTATAAAACTCTTGGACTCCCGAAATTGGAGTATCCCACTTTCACGCAATTCACAGGGTTCAACAAGCAATCGATATTTCACGATCAAGGGTGTAGTACTCTTTGCAGTAGCGGTCCTTATATATCGTATTAACAATCGAAAGATGGTCGAACGAAAAAATCTCTATTTGACAGGGCTTCTTCCTATACCTATGAATTCCATTGGACCCAGAAATGATACATTGGAAAAATCTTTTGGGTCTTCCAATATCAATAGGTTGATTGTTTCGCTCCTGTATCTTCCAAAAGGAAAAAAGATCCCTGAGAGCTCTTTCCTGGATCCGAAAGAGAGTACTTGGGTTCTCCCAATAACTAAAAAGTGTATCATGCCTGAATCTAACTGGGGTTCGCGGTGGTGGAGGAACTGGATCGGAAAAAAGAGGGATTCTAGTTGTAAGATATCTAATGAAACCGTCGCTGGAATTGAGATCTCATTCAAAGAGAAAGATATCAAATATCTGGAGTTTCTTTTTGTATATTATATGGATGATCCGATCCGCAAGGACCATGATTGGGAATTGTTTGATCGTCTTTCTCCGAGGAAGAGGCGAAACAGAATCAACTTGAATTCGGGACAGCTATTCGAAATCTTAGTGAAAGACTGGATTTATTATCTCATGTTTGCTTTTCGTGAAAAAATACCTGTGGAAGTGGAGGGTTTCTTCAAACAACAAGGAGCTGGGTCAACTATTCAATCAAATGATATTGAGCATGTTTCCCATCTCTTCTTGAGAAACAAGCGGGCTATTTCTTTGCAAAATTGTGCTCAATTTCATATGTGGCAATTCCGCCAAGATCTCTTCGTTAGTTGGGGTTGGGGGAAGAATCCGCACGAATCGGATTTTTTGAGGAACATATCGAGAGAGAATTGGATTTGGTTAGACAATGTGTGGTTGGTAAACAAGGATCGGTTTTTTAGCAAGGTACGGAATGTATCGTCAAATATTCAATATGATTCCACAAGATCTAGTTTCATTCAAGTAACGGATTCTAGCCAATTGAAAGGATCTTCTGATCAATCCAGAGATCATTTCGATTCCATTAGTAATGAGGATTCGGAATATCACACATTGATCAATCAAAGAGAGATTCAACAACTAAAAGAAAGATCGATTCTTTGTTGGGATCCTTCCTTTCTTCAAACCGAACGAACAGAGATAGAATCAGAGCGATTCCCTAAATGCCTTTCTGGATATTCCTCAATGTCCCGGCTATTCACGGAATGTGAGAAGCAGATGAATAATCAGCTGCTTCCGGAAGAAATCGAAGAATTTCTTGGGAATCCTACAAGATCCATTCGTTCTTTTTTCTCTGACAGATGGTCAGAACTTCATCTGGGTTCGAATCCTACTGAGAGGTCCACTAGAGATCAGAAATTGTTGAAGAAAGAACAAGATGTTTCTTTTGTTCTTTCCAGGCGATCGGAAAATAAAGAAATAGTTAATATATTCAAGATAATTATGTATTTACAAAATACCATATCAATTCATCCTATTTCATCAGATCCGGGATGTGATATGGTTCCGAAGGATGAACTGGACAGTTCCAATAAGATTTCATTCTTGAACAAAAATCCATTTTTTGATTTATTTCATCTATTCCATGACCGGAACAGGGGGGGATACACGTTACACCACGATTTTGAATCAGAAGAGAGATTTCAAGAAATGGCGGATCTATTCACTCTATCAATAACCGAGCCGGATCTGGTGTATCATAAGGGATTTGCCTTTTCTATTGATTCCTCCGGATTGGATCAAAAACAATTATTGAATGAGGTATTCAACTCCAGGGATGAATCGAAAAAGAAATCTTTATTGGTTCTACCTCCTATTTTTTATGAAGAGAATGAATCTTTTTATCGAAGGATCAGAAAAAAACGGGTCCGGACCTCTTGCGGGAATGATTTGGAAGATCCAAAACCAAAAATAGTGGTATTTGCTAGCAACAATATAATGGAGGCAGTCAATCAATATAGATTGATCCGAAATCTGATTCAAATCCAATATAGCACCTATGGGTACATAAGAAATGTATTGACTCGATTCTTTTTAATGAATAGATCCGATCACAACTTCGAATATGGAATTCAAAGGTATCAAATAGGAAATGATACTCTGAATCATAGAACTATAATGAAATATACGATCAACCAACATTTATCAAATTTGAAAAAGAGTCAGAAGAAATGGTTCGATCCTCTTATTTTGATTTCTCGAACCGAGAGATCCATGAATCGGGATCCTAATGCATATAGATACAAATGGTCCAATGGGAGCAAGAATTTCCAGGAACATTTGGAACATTTCATTTCTGAGCAGAATAGCCGTTTTCAAGTAGTGTTCGATCGATTACGTATTAATCAATATTCGATTGATTGGTCTGAGGTTATCGACAAAAAAGATTTGTCTAAGTCACTTTGTTTCTTTTTGTCCAAGTTTCTTCTCTTTTTGTCTAACTCACTTCCTTTTTTCTTTGTGAGTTTCGGGAGTATCCCCATTCATAGGTCCGAGATCCACATCTATGAATTGAAAGGTCCGAATGATCAACTCTGCAATCAGTTGTTAGAATCAATAGGTCTTCAAATCGTTCATTTGAAAAAATGGAAACCCTTCTTATTGGATGACCATGATACTTCCCAAAAATCGAAATTCTTGATCAATGGAGGAACAATATCACCATTTTTGTTCAATAAGATACCAAAGTGGATGATTGACTCATTCCATATTAGAAAGAATCGCAGGAAATCTTTTGATAACACGGATTCCTATTTCTCAATGATATCTCACGATCAAGACAATTGGCTGAATCCCGTGAAACCATTTCATAGAAGTTCATTGATATCCTCTTTTTATAAAGCAAATCGACTTCGATTCTTGAATAATCGACATCACTTCTGCTTCTATTGTAACAAAAGATTCCCCTTTTATGCGGAAAAGGCCCGTATCCATAATTATGATTTTACGTATGAACAATTCCTCAATATCTTGTTCATTCGCAACAAAATATTTTCTTTGTGCGGCGGTAAAAAAAAACATGCTTTTTTGGAGAGAGATACTATTTCGCCAATCGAGTCACAGGTATCTAACATATTCATACCTAACGATTTTCCGCAAAGTGGTGACGAAAGGTATAACTTCTACAAATCTTTCCATTTTCCAATTCGATCCGATCCATTCGTTCGTAGAGCTATTTACTCGATCGCAGACATTTCTGGAACACCTCTAACAGAGGGACAAATATTCCATTTTGAAAGAACTTATTGTCAACCTCTTTCAGATATGAATCTATCTGATTCAGAAGAGAAGAACTTGCATCAGTATCTCAATTTCAACTCAAACATGGGTTTGATTCACACTCCATGTTCTGAGAAATATTTACCATCCGAAAAGAGGAAAAAACGGAGTCTTTGTCTAAAAAAATGCCTTGAGAAAGGGCAGATGTATAGAACCTTTCAACGAGATAGTGCTTTTTCAACTCTCTCAAAATGGAATCTATTCCAAACATATATACCATGGTTCCTTACTTCGACAGGGTACAAATATCTAAATTTGATATTTTTAGATACCTTTTCAGACTTATTGCCGATACTAAGTAGCAGCCAAAAATTTGTATCCATTTTTCATGATATTATGCATGGATCAGATATATCATGGCGAATTCTTCAGAAAAAATTGTGTCTTCCACAATGGAATCTGATAAGTGAGATTTCGAGTAAGTGTTTACATAATCTTCTTCTGTCCGAAGAAATTATTCATCGAAATAATGAGTCACCATTGATATCGACACATCTGAGATCGCTAAATGTTCGGGAGTTCCTCTATTTAATCCTTTTCCTTCTTCTTGTTGCTGGATATCTCATTCGTACACATCTTCTCTTTGTTTCTCGAGCCTATAGTGAGTTACAGACAGAGTTCGAAAAGGTCAAATCTTTGATGATTCCATCATACATGATTGAGTTGCGAAAACTTCTGGATAGGTATCCTACATCTGAACTGAATTCTTTCTGGTTAAAGAATCTCTTTCTAGTTGCTCTGGAACAATTAGGAGATTCTCTAGAAGAAATATGGGGTTCTGCTTCTGGCGGCAACATGCTATGGGGTGGTGGTCCCGCTTATGGGGTCAAATCAATACGTTCTAAGAAAAAATATTGGAATCTCATCGATTTCATAAGTATCATACCAAATCCCATCAATCGAATCGCTTTTTCGAGAAATACGAGACATCTAAGTCATACAAGTAAAGCGATCTATTCCTTGATAAGAACAAGAAAAAACGTGAATGGTGATTGGATTGATGATCAAAATGGTGATTGGATTGATGATCAAATAGAATCCTGGGTCTCGAACAGTGATTGGATTGATGATAAAGAAAGAGAATTCTTGGTTCAGTTCTCTACCTTAACGACAGAAAAAAGGATTGATCAAATTCTATTGAGTCTGACTCATAGTGATCATTTATCAAAGAATGACTCTGGTTATCAAATGATTGAACAACCGGGAGCAATTTACTTACGATACTTAGTTGACATTCATAAAAAGGATCTAATGAATTATGAGTTCAATACATCCTGTTTAGCAGAAAGACGGATATTCCTTGCTCATTATCAGACAATCACTTATTCACAAACCCCGTGTGGGGCTAATAGTTTTCATTTCCCATCTCATGGAAAACCCTTTTCGCTCCGCTTAGCCCTATCCCCTCCTAGGGGTATTTTAGTGATAGGTTCTATAGGAACTGGACGATCCTATTTGGTCAAACACCTAGCGACAAACTCCTATGTTCCTTTCATTACAGTATTTCTGAACAAGTTCATGGATAACAAGCCTAAGGATTTTCTTATTGATGATAGTGACGATAGTGAGGATGAGGATTTTTATGATAGTGACGCTAGTGAGGATGAAGATGAGGATATTGATGATAGTGACGATATCGACCGTGACCTTGATATTGAGACGGAGCTGGAGTTTCTAACTATAACTATTATGGAAACTATGATGGATGCGCTAACTATGGATATGCTGCCGGAAATAGACCGATTTTATATCACCCTTCAATTCGAATTAGCAAAAGCAATGTCTCCTTGTATAATATGGATTCCAAACATTCATGATCTGGATATGAATGAGTCGAATTACTTATCCCTCGGTTTATTAGTGAACTATCTCTCCAGGGATTGTGAAAGATGTTCCACTAGAAATATTCTTGTTATTGCTTCGACTCATATTCCCAAAAAAGTAGATCCCGCTCTAATAGCTCCGAATAAATTAAATACATGCATTAAGATACGAAGGCTTCTTATTCCACAACAACGAAAGCACTTTTTCACTCTTTCATATACTAGGGGATTTCACTTGGAAAAGAAAATGTTCCATCCTAATGTATTCGGGTCCATAACTATGGGTTCCAATGTACGAGATCTTGTAGCACTTACCAATGAGGCCCTATCGATTAGTATTATACAAAAGAAATCCATTATAGACACTAATATAATTCGATCTGCTCTTCATAGACAAACTTGGGATTTGCGATCCAAGGTAAGATCGGTTCAGGATCATGGGATCCTTTTCTATCAGACAGGAAGGGCTGTTTCACAAAATGTACTTCTAAGGAATTGCTCCATAGATCCTATATCTATCTATATGAAGAAGAAATCATGTAACGAAGGGGATTCTTATTTGTACAAATGGTACTTCGAACTTGGAACGAGCATGAAGAAATTAACGATACTTCTTTATCTTTTGAGTTGTTCTGCCGGATCGGTCGCTCAAGACCTTTGGTCTCTACCCGGACCTGATGAAAAAAATGGGATCACTTCTTATGGACTCGTTGAGAATGATTCTGATCTAGTTCATGGCCTATTAGAAGTAGAAGGCGCTCTGGTGGGATCCTCACGGACAGAAAAAGATTGCAGTCAGTTTGATAATGATCGAGTGACATTGCTTCTTCGGCCCGAACCAAGGAATCCCTTAAATAGGATTCAAAATGGATCTTGTTCTATCGTTGATCAGAGATTTCTCTATAAAGAATACGAATCGGAGTTTGAAGAAGGGGAAGGAGTCCTCGACCCGCAACAGATAGAGGAGGATTTATTCAATCACATAGTTTGGGCTCCTAGAATATGGCGCCCTTGGGACTTTTTATTTGATTGTATCGAAAGTCCCAATGAATTGGGATTTCCCTATTGGGCCAGGTCATTTCGGGGCAAGCAGATCATTTATGATGAAGAGGATGAGCTTCAAGAGAATGATTCGGAGTTCTTGTATGATGAAGAGGATGAGCTTCAAGAGAATGATTCGGAGTTCTTGCAGAGTGGAACCATGCAGTACCAGACACGAGATAGATCTTCCAAAGAACAAGGCTTTTTTCGAATAAGCCAATTCATTTGGGACCCTGCGGATCCACTCTTTTTCCTATTCAAAGATCAGCCTTTTGTGTTTTCACATCGAGAATTCTTTGCAGATGAAGAGATGTCAAGGGAGCTTCTTACTTCCCAAACAGATATTCCTACATCTATGTATAAACGCTGGTTTATCAAGAATACGCAAGAAAAGCATTTCGAATTGTTGATTCATCGCCAGAGATGGCTTAGAACCAACAGTTCATTATCTAATGAATTTTTCCGTTCTAATACTCTATCCGAGAGTTATCAGTATTTATCAAACCTGTTCCTATCTAACGGAACGCTATTGGATCAAATGACAAAGACATTGTTGAGAAAAAGATGGCTTTTCGCGGATGAAATGAAAATTGGATTCATGTAACAAGAGAAAGGTTTCCCATTCCTTAGCCGGAAAGATATGTGGCCATGAAATAGGGATTAAGTGAAACAGAATTGACTGGGTGGTAGAGTCGTGGAAACACCCGTTTCTTCCATATTTTGGACCTTAGCTCCATGGAACAATATACTACTGCGGAAACATGGAAGAATTGAAATCTTAGATCAAAACATTATGTATGGATGGTATGAACTGCCTAAACAAGAATTCTTGAAGAGCGAACAACCAGAGCTATTACTCACTACATCAAAAACTTTCCATTAATGAAAGATGTAAATCCATTGGAAAATCACGTATGCCGGATGAAATGGTTGTTGCTATCTGCTCCAATAACGAATCATTGGTTTAATTGAATAACTAACGGAATAACTAAATAAAATAGATAAACCTTTCTTTCTCTTCGTCTCAGGTCGATGGATCTTCTCAATTGAAAGATCCCCTAATATGGATAATACACATTCCAGTTGACCGAGCCTAATTCTAATTGTTTTGTTCCGAAGCAAAGATATCCACGGGGCGGTTCGTCCTATTCAGATATTCACGACCAAGAAGTACTGAATTCTCTTTCGGATAGGCCCTGAAAGGAGAAGGAAGGCGGGGAATGCCAACAGGCGTCTATTATTGAATTCACCCGACCCGAGAGTACAGTACCCATTTTGGGAACGTCCGGTGCCAAAGTCATTGAATGGGTAAGTCGCCAATCCCTAAAACGGACTATGGAATGTACTTTATCCGCTGGGTTACGGGTGGGTATTTTACCAGAGGTTTCTATTGTATCAATCTACCCCTGTGTGATTCCTGTTGAAGCATATACTCGGGGGGGTGGGTGCAGGGCGGACGCTTTCAAAACGGACTCCCCATTCATTAGATAGAGAAGATCACCAAGATTTCGTGATCCGCTGCCGAACTTATTCCAATTCAATAAGAGATCTCAATATTATGCCTTGAAGAGGACTCGAACCTCCACGCTCTTTAGCACGAGATTTTGAGTCTCGCGTGTCTACCATTTCACCACCAAGGCATCTTGAAAGTGAATCGTATTCCATGAATATGATATCTATCTAGTGTGATGTATGGAATATATGACAAAGGTGGAGTGTTAGCGTATTTTTATTGATCGGTCATGTCATATAGGCCCGAGTCGGACATCCAATTGGTTCGATTTGAATTATCCGGAGGATACCTTATATATATTCTATCAAAAAGATGGACAATCAAACCTATTTCTCGATTCAATAAAAGCCCAAAGAGGTGAATAGGGTCCCAAATAACGAGAGATATGTAAAAAGCAGGTCCGATTACGCCTATTCCTAATCCTAAATGGAATGGAACGACGCAGAGATCTATATGTAAACATAGTATCTATTTAGATACGCTCGAATGGCCCCTTCTCATAATGAGAATGTATAGAACCCTATTCCGGTCTGGTCCGGTATGGAATGAACTTATAATCATGGAATCGACTCGATCATCAGATTATAGATTATAAGTTCATAACCCTAGCCCATTCCCATTTTGGGCGGAACAGATCTACTAATTCTTTGATTCCAGTTAGTATAGTAAGAGGGATCTTGAACTAAGAAATAGATTCTAGAAGCTAACTAAAAAAGGGTATCCTGAGCAATTTCAATAATCGGGTTCATTGATATTCCTGGTATAGTAGATGCTATCACACATACAATCATACTCAATTCGATGGAATTGTTTGATCTTAAGGGGGACCTTCTATAATTTCGCACGTGAGGAGTTATTTCTTGGTTTCGTCCAGTCATTAATAACTTGATTATTTTTAGATAATAGTAGATAGAAACAACGCTCGTAAGGAGTCCTATTGAAACCAAGAAATATAGGCCTGCCTGCCATCCACACCAGAATAAATGAAGTTTTCCGAAAAAACCTGCTAGTGGAGGAAGACCTCCTAAGGAGAAGAGACATAGGGCTAAAGAGAGAGCCAAAAAAGGATCTTTCGTGTATAATCCTGCATAATCTCGAATGTTATCAGTTCCGGTACGTAGACCAAATGATACAATGCAAGCAAAAGTTCCTAGATTCATGGAGATATAGAACAGCATATAAGTTATCATGCTTGCATATCCACCATTTGAGTCTCCAACAATTATTCCAATAATTACATATCCGATTTGACCTATGGACGAATACGCAAGCATACGTTTCATGCTTGTTTGAGTAATAGCAATGAGATTCCCCAATATCATGCTAAGAATAGCTAGGATTTCCAGAAGAAGATGCCATTCGTTTGATGAGAAATAAAAAGGAATATCGAAAATTCGAGTGGCTGAAGCTGAAGCAGCGACTTTCGAAGTAACAGAAAGAAAAGCAACGACTGGAGTGGGAGAGTCAGAGTCGAAAAGAGGATTCCTCACTTCTTTCTCTCATTCAAAACCGTGCATGAGACTTTCATCTCGCACGGCTCCTAAGTGATAAAAGAAAGAAGATGAGTTCTTCTTTCTTTTTTGATTACCTTCCTCGCGTATGTATAAGACCGAATCCATTCGATTTTTAAAAAGGATTACTAATCCTTAACTTTTCGAGGAATCCTTCATCAGTGGTTGTGAATGACCGATTTTTCTCAATCTTTATGACTTGCTCCTACGGAACCGAGGTCGAAAAGATTGAGAAATAGAACCATCTGATTTGATTCGTTCTCAATAGCCATGAGATGATCATCTTAGGGTGATCCTTTTGTCGACGGATGCTCCTATTACACTCGTAGTCTCTGAAGGATGAGAACCAACTATGTAGCATCTACATCGAGAATTCAAGTATTGTATACGTCATTAGTCCGATCCTTTGTAGGAACTACCCGTAATAACGAACTTGCAAAATGAATCTGTTTATCATAAAGGGATTCGTTGTTCCTGACCCTGCTTCACCTTAATTGTTATTTGAACAAGTAAAGTTATGTCTTGGTCCGAGTGGGGATAGCATTTCTCTTCTGCATGTCCATGGAGTTTTGAAAAATCCAAACATCTCAGAAATAGATAGAGAGATAGGAATTTATCGAACGAACCGCACTCCTTCGTATACGTCAGGAGTCCATTGATGAGAAGGGGCTGGGGAAAGCTTGAACCCAATTCCTACAGTGATGAATATAAGCGCAATTGAAATTCCTGGGGAGTTATACATTTGTGTATTGATAAGACCATTCACTATTTCTTGAAGCTCGATCTCTCCCCCGGATGAACCATATAGCCAAGAGAAACCATGAACCAGAATAGAAGAGCTTGCCCCACCCATGAGTAAATATTTCGTAGTAGCCTCATTAGACCGTACATCTTTCTTGGTATATCCAGATAATAGATAGGAGCATAAACTGAAACATTCTGGAGCTACAAAGATAGTTATTAAATCGTTAGCACCGCATAAAAACATTCCTCCTAGAGTAGCTGTTAATACGAATAACAGAAATTCTGTTATAGCCATTTCTGTACATTCAATGTACTCTACGGATAGAGGAATACATAGAGTTGAACATAGTAAAATAAGAAATTGAAAGATTTCGTTGAAATTGTTCGTTTGGAAATTTCCTGAAAAGCTAATCATAGGTTCTTCTCTCCATCGGAACAATAGGGCCGTTATGCTCATTACTAAACTTGTTGAAGAGATAAAATATAACCAAGGTATATCTTTTTGATCAGAGGTTGAATCGATCATCAGAAGAAGAATTAGGCCAAAAATTAGGATACATTCTGGGAAAATAAAACTTCCATCGAAGAGAAGCAAATGAAAGGCTTTCATAAAAATTCTCGTAGAATCGAGAATGAAGTTTTCATTCTGTACATGCCAGATCATGAATTAGTAACCGCATCCAATCTCCAAAAAAATCCCAATTGTTTCGAATTTTCTCTTTTTGGAATGGAATATTTACAGAATCCCCATGAATAGGACCAAACCTTATTCCATGGTATTTACATAAGATTCCTCTTTCTTATTCTTAAGCAAGTCCCCGAGAGGGCTTAGTTGATCCATGATTTATGTTTCGTCTTTCGTTTGTTTCGAGAGATATATCGATCAATTCCGATTCTTTTTCTATTGATTCTTTTCCGATCGAGATGTATGGGATCCATGGGTCTATGTGTCTATATAGATCCTGTTCATGGATTAACGAAAATGTGCAAAAGCTCTATTTGCCTCTGCCATTCTATGAGTCTCTTCTTTTTTGCGTATGGCATCGCCACCCCCTTTGGCAGCATCCACTAATTCGGAACTTAATTTGAAAGCCATATTTCGACCCGTACGTTTTCGGGATGCCCCTAATAACCAACGAATGGCAAGTGCTTTTCCTTGTGTGGATCCTATTTCAATGGGAACTTGATGAGTCGATCCGCCTACACGTCTTGCTTTTACTGCTATATCGGGAGTTACTCCACGTATTGCTTGACGTAAAACAGATAGTGGATTTGTTTCTGTCTTTTGTTGAATCTTTTTCATGGCTCGATAGAAAATTTGATAAGCCAATGATTTTTTTCCGTGTTTCAGAATACGGTTAACCAACATGTTAACTAATCGATTACGATAAATTGGATCGGATTTTGCGGTTTTTTCTTCTGCAGTACCTCGACGTGACATGAGCGTGAAAGGGGTTCAAGAATCCGTTTTCTTTTTATTTTTTATTTTATAAGGGCTAACATCATTTATTTTGGCTTTTTGACCCCATATTGTAGGGTGGATCTCGAAAGATATGAAAGATCTCCCTCCAAGCCGTACATACGACTTTCATCGAATACGGCTTTCCACAGAATTCTATATGTATCTATGAGATCGAGTATGGAATTCTGTTTACTCACTTGAAATTGAGTATCCGTTTCCCTCCTTTTCCTGCTAGGATTGGAAATCCTGTATTTTCCATATCCATACGATTGAGTCCTTGGGTTTCCGAAATAGTGTAAAAAGAAGTGCTTCGAATCATTGCTATTTGACTCGGACCTGTTCTAAAAAAGTCGAGGCATTTCGAATTGTTTGTTGACACGGACAAAGTCAAGGAAAACCTCTGAAATTATTTCAATATTGGACCTTGGACATATCATAGTTCCGAATCGAATCTCTTTAGAAAGAAGATCTTTTGTCTCATGGTAGCCTGCTCCAGTTCCCTTACGAAACTTTCGTTATTGGGTTAGCCATACAACTTCACATGTTTCTAGCGATTCACATGGCATCATCAAATGATACAAGTCTTGGATAAGAATCTACAACGCACTAGAACGCCCTTGTTGACGATCCTTTACTCCGACAGCATCTAGGGTTCCTCGAACAATGTGATATCTCACACCGGGTAAATCCTTAACCCTTCCCCCTCTTACTAAGACTACAGAATGTTCTTGTAAATTATGGCCAATACCAGGTATATAAGCAGTGATTTCAAATCCAGAGGTTAAGCGTACTCTGGCAACTTTACGTAAGGCAGAGTTTGGTTTTTTGGGGGTGATAGTGGAAAAGTTGACAGATAAGTCACCCTTAACTGCCACTCTACAGAACCGTACATGAGATTTTCACCTCATACGGCTCCTCGTTCAATTCTTTCGAAGTCATTGGATCCTTTTCCTCGTTCGAGAATCTCCCCCCTTTTTATTCTTTTTTTATTTTTTGATTTCTTTTTATTCCCTTCCATCATTCCTTAAGTCCCACAGGTTTGATCCTGTAGAATCTGACCCATTTTCTCATTGAGCGAAAGGTACGAAATAAATCAGATTGATTTTTCGATCAAAAGTACTATGTGAAATCTTCGGTTTTTTCCTCTTTCTCTATCCCTATCCCGTAGGTATAGCGTTTGAATCAATAGAGAACCCTTTCTTCTGTATCTGTATGAATCGATATTATTACATTCCAATTCCTTCCCGATACCTCCCAAGGAAAATCCCGAATTGGATCCCAAATTGACGGGTTAGTGTGAGCTTATCCATGCGGTTATGCACTCTTCGAATAGGAATCTATTTTCTGAAAGATCCCGGCTTTCGTGCTTTGGTGGGTCTTCGAGATCCTTTCGATGACCTATGTTGTGTGGATATCTTTGTGTTGAAGGGATATCTATATGATCCGATCGATTGCGTAAAGCCCGCGATAGCAACGGAACCGGGGAGAGTATACAGAAAAGACAGTTCTATTTCTATTACTATGAAATTCATAAATGAAGTAGTTAATGGTGGGGTTACCATTATCCTTTTTGTGGTGACGAATCTTGTATGTGTTCCTAAGAAAAGGAATTTGTCCATTTTTCGGGGTCTCGAAGGGGCGTGGAAACACATAAGAACTCTTGAATTGAAATGGAAAAATAGATGTAACTCCGGTTACTTCGGAAATGGTAAGATCTTTGGCGCAAGAAGAGGGGTTGATCCATATCATCTTGACTTGGTTCTGATTTCTCTATTTTTTTAAGAATACCGAGTCGGGTTCTTCTCCTACCCGTATCGAATAGAACATGCTGAGCCAAATCTTCTTCATGTGAAACCTGCTTTATTTAGATCGGGAAAATCGTACAGTTTTATGAAACCATGTGCTATGGCTCGAATCCGTAGTCAATCCTATTTCCGATAGGAGCAGTTGACAATTGAATCCAATTTTTCCCATTATTTTTCGTATCCGTAATAGTGTGAAAAGAAAAGAAGGCCCGACTCCAAGTTGTTCAAGAATAGTGGCGTTGAGTTTCTCGACCCTTTGCCTTAGGATTAGTCAGTTATATTTCTCGATGGGGGCAAGGGAAGGGATATAACTCAGCGGTAGAGTGTCACCTTGACGTGGTGGAAGTCATCAGTTCGAGCCTGATTATCCCTAAACCCAATGTGAGTTTTTCTATTTTGACTTGCTCCCCTGCCGTGATCGAATGAGAATGGATAAGAGGCTTGTGGGATTGACGCGAGGGGGTAGGGAGGGCTATATTTCTGGGATCGAACTCCAGGCGAATATGAAGCGCATGGATACAAGTTATGCCTTGGAATGAAAGAGAATTCCGAATCAGCTTTGTCTACGAACAAGGAAGCTATAAGTAATGCAACTATGAATCTCATGGAGAGTTCGATCCTGGCTCAGGATGAACGCTGGCGGCATGCTTAACACATGCAAGTCGGACGGGAAGTGGTGTTTCCAGTGGCGGACGGGTGAGTAACGCGTAAGAACCTGCCCTTGGGAGGGGAACAACAGCTGGAAACGGCTGCTAATACCCCGTAAGGCTGAGGAGCAAAAGGAGGAATCCGCCCGAGGAGGGGCTCGCGTCTGATTAGCTAGTTGGTGAGGCAATAGCTTACCAAGGCGATGATCAGTAGCTGGTCCGAGAGGATGATCAGCCACACTGGGACTGAGACACGGCCCAGACTCCTACGGGAGGCAGCAGTGGGGAATTTTCCGCAATGGGCGAAAGCCTGACGGAGCAATGCCGCGTGGAGGTAGAAGGCCTACGGGTCGTGAACTTCTTTTCCCGGAGAAGAAGCAATGACGGTATCTGGGGAATAAGCATCGGCTAACTCTGTGCCAGCAGCCGCGGTAAGACAGAGGATGCAAGCGTTATCCGGAATGATTGGGCGTAAAGCGTCTGTAGGTGGCTTTTTAAGTCCGCCGTCAAATCCCAGGGCTCAACCCTGGACAGGCGGTGGAAACTACCAAGCTGGAGTACGGTAGGGGCAGAGGGAATTTCCGGTGGAGCGGTGAAATGCGTAGAGATCGGAAAGAACACCAACGGCGAAAGCACTCTGCTGGGCCGACACTGACACTGAGAGACGAAAGCTAGGGGAGCGAATGGGATTAGATACCCCAGTAGTCCTAGCCGTAAACGATGGATACTAGGCGCTGTGCGTATCGACCCGTGCAGTGCTGTAGCTAACGCGTTAAGTATCCCGCCTGGGGAGTACGTTCGCAAGAATGAAACTCAAAGGAATTGACGGGGGCCCGCACAAGCGGTGGAGCATGTGGTTTAATTCGATGCAAAGCGAAGAACCTTACCAGGGCTTGACATGCCGCGAATCCTCTTGAAAGAGAGGGGTGCCTTCGGGAACGCGGACACAGGTGGTGCATGGCTGTCGTCAGCTCGTGCCGTAAGGTGTTGGGTTAAGTCCCGCAACGAGCGCAACCCTCGTGTTTAGTTGCCAACGTTGAGTTTGGAACCCTGAGCAGACTGCCGGTGATAAGCCGGAGGAAGGTGAGGATGACGTCAAGTCATCATGCCCCTTATGCCCTGGGCGACACACGTGCTACAATGGCCGGGACAAAGGATCGTGATCCCGCGAGGGTGAGCTAACTCCAAAAACCCGTCCTCAGTTCGGATTGTAGGCTGCAACTCGCCTACATGAAGCCGGAATCGCTAGTAATCGCCGGTCAGCCATACGGCGGTGAATTCGTTCCCGGGCCTTGTACACACCGCCCGTCACACTATGGGAGCTGGCCATGCCCGAAGTCGTTACCTTAACCGCAAGGAGGGGGATGCCGAAGGCAGGGCTAGTGACTGGAGTGAAGTCGTAACAAGGTAGCCGTACTGGAAGGTGCGGCTGGATCACCTCCTTTTCAGGGAGAGCTAATGCTTGTTGGGTATTTTGGTTTGACACTGCTTCACACCCCAAAAGAAGCGAGCTACGTCTGAGTGAAATTTGGAGATGGAAGTCTTCTTTCGTTTCTCGACGGTGAAGTAAGACTAAGCTAAGCTCATGAGCTTATTATCCTAGGTCGGAACAAGTTGATAGGATCCCCTTTTTTTCGCCCCCATGCCGCCCCCGTGTGGCGGCATGGGGGCGAAAAAAGGAAAGAGAGGGATGGGGTTTCTCTCGCTTTTGGCATAGCGGGCCCCCAGCGGGAGGCCCGCACGACGGGCTATTAGCTCAGTGGTAGAGCGCGCCCCTGATAATTGCGTCGTTGTGCCTGGGCTGTGAGGGCTCTCAGCCACATGGATAGTTCAATGTGCTCATCGGCGCCTGACCCTGAGATGTGGATCATCCAAGGCACATTAGCATGGCGTACTTCTCCTGTTCGAACCGGGGTTTGAAACCAAACTTCTCCTCAGGAGGATAGATGGGGCGATTCAGGTGAGATCCAATGTAGATCCAACTTTCTATTCACTCGTGGGATCCGGGCGGTCCGGGGGGGGGGACCACCACGGCTCCTCTCTTCTCGAGAATCCATACATCCCTTATCAGTATATGGACAGCTATCTCTCGAGCACAGGTTTAGGTTCGGCCTCAATGGAAAAATAAAAACGGAGCACCTAACAACGTATCTTCACAGACCAAGAACTACGAGATCGCCCCTTTCATTCTGGGGTGACGGCGGGATCGTACCATTCGAGCCTTTTTTTCATACTTTTCCCGGGGGTCTGGAGAAAATTGCAATCAATAGGATTTTCCTAATCCTCCCTTCCCGAAAGGGAGAACGTGAAATTCTTTTTCCTTTCCGCAGGGACCAGGAGATTGGATCTAGCCATAAGAAGAATAGAATGCTTGGCTGATAAATAACTCACTTCTTGGTCTTCGACCCCCTCAGTCACTACGAACGCCCCCGATCAGTGCAATGGGATGTGTCTATTTATCTATCTCTTGACTCGAAATGGGAGCAGGTTTGAAAAAGGATCTTAGAGTGTCTAAGGTTGGGCCAGGAGGGTCTGGTCTCTTAACGCCTTCTTTTTTCTTCTCATCGGAGTTATTTCACAAAGACTTGCCATGGTAAGGAAGAAGGGGGGAACAAGCACACTTGGAGAGCGCAGTACAACGGAGAGTTGTATGCTGCGTTCGGGAAGGATGAATCGCTCCCGAAAAGGAATCTATTGATTCTTTCCCAATTGGTTGGACTGTAGGTGCGATGATTTACTTCACGGGCGAGGTCTCTGGTTCAAGTCCAGGATGGCCCAGCTGCGCCAAGTAAAAGAATAGAAGAAGCATCTGACTCCTTCATGCATGCTCCACTCGGCTCGGGGGGATATAGCTCAGTTGGTAGAGCTCCGCTCTTGCAATTGGGTCGTTGCGATTACGGGTTGGATGTCTAATTGTCCAGGCGGTAATGATAGTATCTTGTACCTGAACCGGTGGCTCACTTTTTCTAAGTAATGGGGAAGAGGACCGAAACATGCCACTGAAAGACTCTACTGAGACAAAAATGGGCTGTCAAGAACGTAGAGGAGGTAGGATGGGCAGTTGGTCAGATCTAGTATGGATCGTACATGGACGGTAGTTGGAGTCGGTGGCTCTCCTAGGGTTTCCTCATCTGGGATCCCTGGGGAAGAGGATCAAGTTGGCCCTTGCGAACAGCTTGATGCACTATCTCCCTTCAACCCTTTGAGCGAAATGCGGCAAAAGGAAAGAAAATCCATGGACCGACCCCATCGTCTCCACCCCGTAGGAACTACGAGATCACCCCAAGGACGCCTTCGGCATCCAGGGGTCGCGGACCGACCATAGAACCCTGTTCAATAAGTGGAACGCATTAGCTGTCCGCTCTCAGGTTGGACAGTAAGGGTCGGAGAAGGGCAATCACTCATTCTTAAAACCAGCATTCTTAAGACCAATAGAGTCGGGCGGAAAAAGGGGGGAAAGCTCTCCGTTCCCAGTTCTCCTGTAGCTGGATCCTCCGGAACCACAAGAATCCTTAGTTAGAATGGGATTCCAACTCAGCACCTTTTGAGATTTTGAGAAGAGTTGCTCTTTGGAGAGCACAGTACGATGAAAGTTGTAAGCTGTGTTCGGGGGGGAGTTATTGTCTATCGTTGGCCTCTATGGTAGAATCAGTCGGGGGCCTGAGAGGCGGTGGTTTACCCTGTGGCGGATGTCAGCGGTTCGAGTCCGCTTATCTCCAACTCGTGAACTTAGCCGATACAAAGCTATATGATAGCACCCAATTTTTCCGATTCGGCTGTTCGATCTATGATTTCTCATTCATGGACGTTGATAAGATCCTTCCATTTAGCAGCACCTTAGGATGGCATAGCCTTAGCCTTAAAGTTAAAGTGAAGGGCGAGGTTCAAACGAGGAAAGGCTTACGGTGGATACCTAGGCACCCAGAGACGAGGAAGGGCGTAGTAAGCGACGAAATGCTTCGGGGAGTTGAAAATAAGCGTAGATCCGAAGATTCCCGAATAGGTCAACCTTTCGAACTGCTGCTGAATCCATGGGCAGGCAAGAGACAACCTGGCAAACTGAAACATCTTAGTAGTCAGAGGAAAAGAAAGCAAAAGCGATTCCCGTAGTAGCGGCGAGCGAAATGGGGAGCAGCCTAAACCGTGAAAACGGGGTTGTGGGAGAGCAATACAAGCGTCGTGCTGCTAGGCGAAGCGGTGGAGTGCTGCACCCTAGATGGCGAGAGTCCAGTAGCCGAAAGCATCACTAGCTTACGCTCTGACCCGAGTAGCACGGGGCGCGTGGAATCCCGTGTGAATCAGCAAGGACCACCTTGCAAGGCTAAATACTCCTGGGTGACCGATAGTGAAGTAGTACCGTGAGGGAAGGGTGAAAAGAACCCCCATCGGGGAGTGAAATAGAACATGAAACCGTAAGCTCCCAAGCAGTGGGAGGAGCCCGGGGCTCTGACCGCGTGCCTGTTGAAGAATGAGCCGGCGACTCATAGACAGTGGCTTGGTTAAGGGAACCCACCGGAGCCGTAGCGAAAGCGAGTCTTCCTAGGGCAATTGTCACTGCTTATGGACCCGAACCTGGGTGATCTATCCATGACCAGGATGAAGCTTGGGTGAAACTAAGTGGAGGTCCGAACCGACTGATGTTGAAGAATCAGCGGATGAGTTGTGGTTAGGGGTGAAATGCCACTCGAACCCAGAGCTAGCTGGTTCTCCCCGAAATGCGTTGAGGCGCAGCAGTTGACTGGACATCTTAGGGGTAAAGCACTGTTTCGGTGCGGGCCGCGAGAGCGGTACCAAATCGAGGCAAACTCTGAATACTAGATATGACCTCAAAATAACAGGGGTCAAGGTCGGCCAGTGAGACGATGGGGGATAAGCTTCATCGTCGAGAGGGAAACAGCCCGGATCACCAGCTAAGGCCCCTAAATGACCGCTCAGTGATAAAGGAGGTAGGGGTGCAGAGACAGCCAGGAGGTTTGCCTAGAAGCAGCCACCCTTGAAAGAGTGCGTAATAGCTCACTGATCGAGCGCTCTTGCGCCGAAGATGAACGGGGCTAAGCGATCTGCCGAAGCTGTGGGATGTAAAAAGACATCGGTAGGGGAGCGTTCCGCCTTAGAGGGAAGGACCCGCGCGAGCAGTGGTGGACGAAGCGGAAGCGAGAATGTCGGCTTGAGTAACGCAAACATTGGTGAGAATCCAATGCCCCGAAAACCTAAGGGTTCCTCCGCAAGGTTCGTCCACGGAGGGTGAGTCAGGGCCTAAGATCAGGCCGAAAGGCGTAGTCGATGGACAACAGGTGAATATTCCTGTACTACCCCTTGTTGGTCCCGAGGGACGGAGGAGGCTAGGTTAGCCGAAAGATGGTTATCGGTTCAAGGACGCAAGGTGCCCCTGTTTTTTCAGGGTAAGAAGGGGTAGAGAAAATGCCTCGAGCCAATGTTCGAGTACCAGGCGCTACAGCGCTGAAGTAACCCATGTCATACTCCCAGGAAAAGCTCGAACGACCTTCAACAAAAGGGTACCTGTACCCGAAACCGACACAGGTGGGTAGGTAGAGAATACCTAGGGGCGCGAGACAACTCTCTCTAAGGAACTCGGCAAAATAGCCCCGTAACTTCGGGAGAAGGGGTGCCTCCTCACAAAGGGGGTCGCAGTGACCAGGCCCGGGCGACTGTTTACCAAAAACACAGGTCTCCGCAAAGTCGTAAGACCATGTATGGGGGCTGACGCCTGCCCAGTGCCGGAAGGTCAAGGAAGTTGGTGACCTGATGACAGGGGAGCCGGCGACCGAAGCCCCGGTGAACGGCGGCCGTAACTATAACGGTCCTAAGGTAGCGAAATTCCTTGTCGGGTAAGTTCCGACCCGCACGAAAGGCGTAACGATCTGGGCACTGTCTCGGAGAGAGGCTCGGTGAAATAGACATGTCTGTGAAGATGCGGACTACCTGCACCTGGACAGAAAGACCCTATGAAGCTTCACTGTTCCCTGGGATTGGCTTTGGGCCTTTCCTGCGCAGCTTAGGTGGAGGGCGAAGAAGGCCTCCTTCCGGGGGGGCCCGAGCCATCAGTGAGATACCACTCTGGAAGAGCTAGAATTCTAACCTTGTGCCAGGACCTACGGGCCAAGGGACAGTTTCAGGTAGACAGTTTCTATGGGGCGTAGGCCTCCCAAAAGGTAACGGAGGCGTGCAAAGGTTTCCTCGGGCCAGACGGAGATTGGCCCTCGAGTGCAAGGGCAGAAGGGAGCTTGACTGCAAGACCCACCCGTCGAGCAGGGACGAAAGTCGGCCTTAGTGATCCGACGGTGCCGAGTGGAAGGGCCGTCGCTCAACGGATAAAAGTTACTCTAGGGATAACAGGCTGATCTTCCCCAAGAGCTCACATCGACGGGAAGGTTTGGCACCTCGATGTCGGCTCTTCGCCACCTGGGGCTGTAGTATGTTCCAAGGGTTGGGCTGTTCGCCCATTAAAGCGGTACGTGAGCTGGGTTCAGAACGTCGTGAGACAGTTCGGTCCATATCCGGTGTGGGCGTTAGAGCATTGAGAGGACCTTTCCCTAGTACGAGAGGACCGGGAAGGACGCACCCCTGGTGTGCCAGTTATCGTGCCCACGGTAAACGCTGGGTAGCCAAGTGCGGAGCGGATAACTGCTGAAAGCATCTAAGTAGTAAGCCCACCCCAAGATGAGTGCTCTCCTATTCCGACTTCCCCAGAGCCTCCGGTAGCACAGCCGAGACAGCGATGGGTTCTCTGCCCCTGCGGGGATGGAGCGACAGAAGTTTTGAGAATTCAAGAGAAGGTCACGGCGAGACGAGCCGTTTATCATTAACGATAGGTGTCAAGTGGAAGTGCAGTGATGTATGCAGCTGAGGCATCCTAACAGACCGGTAGACTTGAACCTTGTTCCTACATGACCCGATCAATTCGATCAGGCACTCGCCATCTATTTTCATTGTTCAACTCTTTGACAACATGAAAAACCAAAAGCTCTGCCCTCCCTCTCTATCTATCCAAGGGATGGAAGGGCAGAGGCCTTTGGTGTCCCCTCCAGTCAAGAATTAGGGCCTCACAATCAATAGCCAATATGCTTTTCTCTCATGCCTTTCTTCGTTCATGGTTCGATATTCTGGTGTCCTAGGCGTAGAGGAACCACACCAATCCATCCCGAACTTGGTGGTTAAACTCTACTGCGGTGACGATACTGTAGGGGAGGTCCTGCGGAAAAATAGCTCGGCGCCAGGATGATAAAAAGCTTAACACCTCTCATTCTTATTACTTTTTCATATTGAAAAAGTAATTAAGAATGAAAAAAGAAAAGGTCGTCTTATTCAAAACCCCAATTATGAAATCCCTTCTCTCCCACTTCACACCTCGGAACGCACCGTTCTTATAGAGAGAGAGGCGCTTTCACATCTTCTTAAGCCGAAATGGCTGGGGAGCGCAAAGGTTCCCTTTTTTAGGGTACTCCGGGGAACAGATCCAGTGGAGACGGGGTGGGGCCTGTAGCTCAGAGGATTAGAGCACGTGGCTACGAACCACGGTGTCGGGGGTTCGAATCCCTCCTCGCCCACAACCGGCCAAAAGGGGAAGGACCCTTCCCTCTGGGGGTAGGAAAATCATGATCGGGATAGAGGACCCAAAGCTATGGAACTTGGGTGTGGGTATTTTGTCGAAATGGAATGGCCTTACCTTACTTTTCTCTTTTTATTTACTTTTTATTTAAAATTATTTAAAAGTAATAAATAATAAATAATATTAATTAATAAATAATATTAATAAAAAAAGTTTTTTTTCTTAAATGGTGGATTATTTGAAATGAAATAATAGTATGCCCTAACCCAATCCGCATATTTTTTTGTTTTACGCCTCGTAATTCTTCCTCAGCCAGGCTTGGGCAGAATAGCAGAGCAAGTAAAGTATTAGTAGCATAGCTGCGTTCCTCGTCATTAATATGTTTGCTTGCGGTAATTGTGGCCTCTTGGGAGAATTGATGACTGCATCTTTGATGCACTTGCTAGTACTAGTACATCTGAGAATTCTTAATTGGTTAGTTTAAATAGCCCCAGACTGTGGAACAAAGGAGTATCCCGGACCTACACCGAGGTATTGATGGCGATTCTCAAATATCGCAGAACAGAATGGGATACGATGAGATAGAATGCAATAGAAACAAAGACACGGGGAACGGGTTACCGACTCTTAACGGTCAAAGCGAACCCTTTCATTCCGAATTAAAGAATTCGGAATGAATCAAATCTCCCCAAGTAGGATTCGAACCTACGACCAGTCAGTTAACAGCCGACCGCTCTACCACTGAGCTATTGAGGAACAACGGGAAATTAGATCTCATAGAGTTCAATTCCCGTTCTCAACCCATCACCAATATGAGCTCAAAGTTTCCTTCGTAACTCGCGGAACTTCTTCGTAGTGGCTCCGTTCCATGCCTCATTTCATAGGGAACCTCAAAGTGGATCTATTTCATTATATTCCACCCATATACTAATTCCATTCATTTAATATCCCTTTCTTTGGTGTCATTGAGATAAGAGATGTCGTTTCTAGTCTATCTGTTTCTATTTCTATATATATATGGATATATATATGGAAAGTTGAAAAATCAAAGTTGAAAAATCATCATATAATAATCCAGAAATTGCAATAGAAAAGAAAAAGGGAGGTTTGTGATGATTTTTCAATCTTTTATACTAGATAATCTAGTAGCCTTATGCATGAAGATAATGAATTCGGTCGTTGTGGTCGGACTCTATTATGGATTTCTGACCACATTCTCCATAGGGCCCTCTTATCTCTTCCTTCTCGGAGCTCAGGTTATGGAAGAAGGAGAAGAAGGAACCGAGAAGAAAGTATCAGCAACAACTGGTTTTATTACGGCACAGTTCATGATGCTCATATCGATCTATTATGCGCCTTTGCATCTAGCATTGGGTAGACCTCATACAATAACTGTCATAGCTCTACCGTATCTTTTTTTTAATTTCTTTTGCAATAATAACAAACACTTTTATTACGGATCCACTAGGAAAAATTCAATGCGTAATTTTAGCATTCAACGAGTATTCCTAAATAATCTTATTTTATTATTATTGAATTATTTCTTTTTACCAAGTTCAATGTTAGTCAGATTAGTCAACATTTATATGTTTCTCGGCAACAAACAAATTTTATTCCTAACAAGTAGTTTTGTTAGTTGGTTAATTGGTCAGATTTTGATTATGAAATGGATTAGTTTGGTATTAGTATGGATACAGGAAAATTTTTCTATTAAATCTAAAAAATCGAATATCCTTATTAGATTGAGTAAATCCATTATGTTCGAATTGAGAAATTTTTTAAAACATTAAAACAAAAGACGAAAAGTAGTAAATTACTAACAAAATTAATACATAAAAAAAGTACAATAAAATATAGGAAGAAATTCGGCCACCCCCGACATATTTTATAATCTCTCCTATCAAAAAATTTGTAAGACCGACTGCATTTGGAATTCCATCAATTACTCGTCTATCAAAAAAAGAATTTCCTTTAGCTAATCGTCTTACACCCCCAATCAAGTAGATTTCATAAAAAGAATCTATGTAACCGCGATTATATGACCAATCATATATCACATTTACTATTTTCTCTACAATAATTTTTTTAAGAACATATTTAGCAAATAAATTAAGTAAGTTCAAATTTTGTAAAGATGAATAAACCGGCTTATAGAAAAAAGATGCTATAAATATTCCGTAAAATGCTATACTGACCGAAAAAGTTGCATTTGTCACAAATTCATACCAATCTACAGAATTGTTTAAATTTGGATGGAAAGGGTTTAGAGACGGAATTAACATTCTTGATAATATATCAAAACCTACTCCCTCTTGATTGAAAGAAATTCCTATAGCTCCAAGGAACAAAGTAAATAATACTAATACAAGCATAGAAAATAGCATCCTATTGTCTGATTCGTTGGAATACGAAAAGATTTTGTTAGTGCCAAAATAGGGAATAACAAGAAAAGGTCGCATTATTTTTTTTACATTTCTATCAATTCGATATGGGTGTGTCTTCTTACAAATAAAAGAAGCCCTTTCATTATTATTCATTGTTAATTGACCTTCTTTACCCCAGCAAGATATTGAATAGAATGAGCTAGTTTTTTTTCCATTGTAATTTTTAAAATGAACATTTAAATGTCCCTCAAAAACAAGTAAATAGATCCGAAACATATAAAATGCGGTTAATCCTGCTGTTGAAGAAGCTATTATTGCGAACATTGGTGAATACAACCAAATATCATTAAGAATTTCATCTTTGGACCAAAAACAAGCAAAGGGTGGAATACCACAAAGAGAAAGTGTACCCACTAAAAAAGCGGTTTTTGTAATTGGTATATGTTTTGTTAAACCGCCCATAAGAACCATATTTTGACTTTTATCTGGAGAATATCCAACAATAGTTTCCATTGAATGAATAATCGATCCCGATCCTAAAAACAACAACGCTTTTGAATAAGCATGAGTAATCAAATGAAATAAAGCGGCTCGATAAGAACCCATACCTAGAGCTAACATCATATAACCCAATTGAGACATTGTAGAATAAGCCAAACCTCTCTTAATATCCGTTTGAGCAAGAGCTAAAGTAGCCCCTAATACTACCGTTATTATACCTATCAAAGCTATTCCATTCATTATGGAAGGTAGAACTATAAAAAGAGGAAGAAACCGGGCTACAAGAAAAATTCCCGCCGCTACCATAGTAGCAGCATGGATAAGAGCCGAAATAGGGGTAGGCCCTTCCATAGCATCCGGTAACCATACATGAAGGGGAAATTGGGCAGATTTAGCAACTGAACCGGCAAATAATAGGAAGGCACACAAAGTAATAAATAAAAGATTTACCTCATTACTCGAAATAAAGTTTTTGAATATTTCAAACAAATCCCGAAATTCCAAACTACCTGTTATCCAGTAAAGACCTAAAATTCCTAATAATAAACCAAAATCTCCTACACGATTAGTTAGAAACGCTTTTTGACAAGCATTTGCCGCGATAGGGCGTGTGAACCAAAAACCTATTAAAAAATAGGAACACATTCCAACAAATTCCCAAAAGATATAAATTTGTATCAAATTCGAACTGGTAACTAATCCCAACATTGAAGTATTAAAAAAACTCATATAAGCAAAAAATCTCCAATATCCTTGATCATGAGACATATAATTGTCACTATAAATAAGAACCAAAATTCCAACAGTAGTGATTAATATTGACATAATAGAAGTAAGTGAATCAATCAAGTGGCCAAACTCTAAAGAAAGATCATTATTGATAGTCCAAGACCATACATATTGATAGATAGAACTGGTATTTTTTTGATGAATAGACAAATCGATTGAAAAAATCATAACTATACTTAACAATAAAATACTAGGAAAAGCCCACACACGGCGAAGATTTTTTGTTGCCGTCGGAAAAAGGAGAAGTCCCGTTCCTATTAACATAGGAACTAGAAGTGGAATGAAAGGTATAATCCACGAATATTGATACGTATATTCCATACAAAAAAATACAAAAAATCTTTTTCTTCTTAATCTTAATGAGTTTTGTTTCTTATTCGCCGGTTTTAGCTCGTTTGAAAGGTTCAGTTAATAAAAGAAAAATTAAGATATGCAAAACTTAAACAAAATTCTCTATTCTTAATTTTTATTATTTTGAATCTTTGTACAATAATTTCAATACAATATTGCAAAGCACGAAGTGAAAATGAGTCAAATGATATGACAAAATTCTTAATAAAAAAGAAACTTTCTTTTTTGGTTTTTTAGTTTTTAATATTAATTTAATATTAATAAAAAAGAAAAATATTTATAAAAAATAAAATTAATTATTATATATTATAATAATTTACGCCTCATAGAGTTAGAGTGAATAGAAAAAATTACACCAAAAAATTAGTTTATTTTGATATGAATCCCTCTCAATAAAATAAAAATTTATTGAGTTTGTTTATTCCGAAAAATTTTAGTTCATTTTTGAACTAATTGATTATTTTTGGAACTAATTAATTATTTCCCATTACAATAAAAGACATCTAAGTTTGTAAAAAAGATTATGATATTCAAGAGTTTACTTTACATAGCAGAGAAAAAGTAAGATACATTTTTTAAAAATTAAAAATCATGTATCTTTTATAATAGATTAACGACCGGTCTGATTCCATTTTCAAATTCAAATTAGGCACACTCTTTCTTCGAGCTTGAGCAATTCATTTTTAAGCAGGATAAGGGTTGATTTCTTAAACTTTTTCGATTTATTTTATTCGATGTATAAATGGAGTACGACGAAAATAGACAGAGATATAACCAGACAGACAGTCTTCTTTTTTTTTGTAAGAATTCTATAAAATATTACTAGGAACAAAAAACAAAAAGACTATGTGATTTTTACATATGCATATTTTTTTATGAAGGGAATGTAACCTAGAAAAAAGTGAATAGATATAGGTCTAATTAAAGAACAATTCATTTTGAACAATAGATGTCTTTCACATGAACTATAGTAATGAATAAACTAGTATAATTTTTTGAATGGCAGTTCCAAAAAAACGTACTTCTATATCAAAAAAACGAATTCGTAAAAATATTTGGAAAAAAAAGGGATATTGGACAACATTGAAATCTTTTTCCTTAGCCACATCTCTTTCTACGGGGAACTCAAAAAGCTTTTTTGTGCAACAAATACAAATATTGGAGTAATCTCTGAATTTAGCCGGACTCGAAGAATAGACTAATTTCGTTTATTCTTTTCCAATTTTATTTCGTTTTTCTATATCTATAAATATAAATATATAATTTAAATATAAATATATAATTTTTTCTATTTTTTCTATAGCTATAGATTTCTAATTGATTTCTTTATAAATATCTATATTATATATAGAAAGAATGGTACTGGTTTTTGAAACAACAAAAGAATAAACATAACAAAATTTCAACTTTTTGAAGTATGTTTTCTCATTTTTGGAATGAAGAGTTTCATTTTCCCCATCGACCAAATAATCAATAAAAAAGTTTTTTTGTTTTTTTAGTATTAGTATATTTTTTTTAGTATTAGTATATTTTATTAAGTAGATAGAAAATCTTTAGTAAAAAAAATAAATGAAATGGGACACATTTTTGGGCATTGGAACTAATTGATTTCAAACTTGTTTTTGTAAATTTTGAAGTACTATATTCTATAAATTACTATATCTTTAAATTACTATCACTAACCATATTAACTAGCTATATATATATATATATATTTATATTCTATATATATTTTTTAACCCAATTGAAAAGAAAAGTCACCCTTCCCTTTTATTTGTTTATTGGAGATAATAATTTTCAAATTGAAATGCTCCAAAATGGATCTTAAAAAAAAAAAGAGGATACAATTTCGATCGAAATAAAAATTGTATCTGATATCTTAATAATTTTTTTTAATTGGTTTTCGAAATATTAACTTTTCGACACAACAAAAATTCTAATGATTAATACAAAGCTCTGCAAATGTTTATTTATATAAATTCTTGGAATATAATGCTAACTAAATTTGTGATTCATAAAAATACTATTTTTCTTTCAAAAAGAAATGCATATTTTTTTTTATTTTTATTATTATTTTTATTTTAAAATTATTAAATTTATTATTTAAATTTATTATTATAAAATTATATATTTATTATTATCAAATTTTATAAAATTTGATTTCTTTAATTTAATTATTAAAAAAAAAAAATGAATCATTTAAAAACACAAAAGAGAAAGCAAATTTTGTGTTTCAGAGGTTGAAGTCAGAACTGTTTAGATCTAGTTACAACAGTGCCATTTTGAGGAAGGATAAACTATGAAAAAGCCCACTCCCATTACTAACTTAATTTAAATAAAACTGACACTCGAAACGAAAAACGAATGATAATAAGAATTCTTATTGTAATTGGAATATTCAAATCTTCAAAAAATAAAAATGATTTTTTATTTCGATTTTTATGTTTACTAAACAAATATTGTATTGCATTTGAATTGACTCTTTCAATCTCGACGATTTACTAAAAATAGATTATTATGATTTCGAGCAAGCCGCTATGGTGAAATCGGTAGACACGCTGCTCTTAGGAAGCAGTGCTAGAGCATCTCGGTTCGAGTCCGAGTGGCGGCATGGCATCTTATCTTCGAATCTTCGAAAAGAGTAAGTCCTAGAATGAATTCCATTCCCGATTTTCATTCCTATAATTAGTAGATCCTTTTTTATTTATGATATTTTCAACTTTAGAGCATATATTAACTCATATATCATTTTCGGTCGTATCAATTGTAATTGCAATTCATTTGATAAACTTATCACTCAATGAAATCGTAGGACTATATGATTCGTTGGGAAAAGGCATGATAGTAACTTTTTTCTGTATAACAGGATTATTAGTTACTCGTTGGATTTTTTCGGGACATTTACCATTAAGTGATTTATATGAATCATTAATCTTTCTTTCATGGAGTTTTTCCATTTTGAATATGATTCCGTCTTTTACTTTTAAAAAACATAAAAACCATTTAAGCACAATAATCGCACCAAGTGTTATTTTGACCCAAGGCTTTGCTACTTCGGGTCTTTTAATCAAAATGCATCAATCCACAATATTAGTACCCGCTCTCCAATCCCATTGGTTAATGATGCATGTAAGTATGATGGTATTAGGCTATGCAGCTCTTTTATGTGGCTCATTATTATCAGTAGCTCTTTTAGTCATTACATTTCGAAAAGTCATAAGGATTATTGGTAATAGCAATAATTTTTCTTTTTTCAATGTAAATGAGTCATTTTCTTTTGCTGAGATCAAATACCTGAACAAGAGAAATAATATTTTACGAAACACTTCTTTTCTTTCTTTTCGAAATTATTACAGGTCCCAATTTATTCAACAATTGGATCGTTGGAGTCATCGTATTATTAGTCTAGGGTTTATCTTTTTAACCATAGGTATTCTTTCGGGAGCAGTATGGGCTAATGAGGCATGGGGATCCTATTGGAATTGGGATCCAAAGGAAACTTGGGCGTTTATTACTTGGACAATATTCGCGATTTTTTTACATACTAGAAAAAAATTGGAAGGTGTAAATTCTTCAATAGTAGCCTCTATGGGCTTTCTTATAATTTGGGTATGTTATTTTGGGATCAATTTATTAGGAATAGGATTACATAGTTATGGTTCATTTACATCAAATTGAGTTTAAGTGAATTGAATAAAGAAGGGGTCTGACAAATACAAACATAGTAAGCATATAATAAAACTTCACATAAACCGTCGAGAACCCCTTGAATCACTACATTAGTGGATTCTAAGGGGTTCTCCCAAACATCAAAGACATCTGGTTACAATTCCTTTTTGTAAGTTAAGATGATAGAATAAAAAGATTTCTTTTTTCATTGTCTAATGGACACTATTAAAAAAAAGAGAAAGAAATCTTTTTATTTTTATTTCATGAAAACTTTCTATAAAAAATTCGATAGAATAGCTTCGACCTTGTCAACTGATAATGAGAAAATAAAATCCGGATAAATACCAATACCTATTACAGGTATAAGGATCGAAATCGAAATAAATAACTCTCGCGGCCCAGAATCAAAAAAATAAGAGTTTGATGTATTAAAAAGAGTGTATCCATAGAACATCTGGCGTAACATAGATAATGAATAAATAGGAGTTAATATCATTCCAATGGCGGTTACAAAAGTAATTAGTATTTTTGTCATTAAAAGAAATTTTTGACTCATAATTATTCCAAAAAAGACTATCAATTCTGCAACAAAACCGCTCATGCCTGGCAATGCAAGGGAAGCCATCGATAAGATACTGAACACCGTGAATATTTTTGGCAGTGGGATAGCCATTCCACCCATTTCGTCGAGATAAAGAAGACGTATTCTATCATAACCCGTTCCTGCCAAGAAAAAAAGCGCAGCGCCAATAAACCCATGCGAGATTATTTGTAAAATGGCTCCATTGAGTCCCGTATCGCTTATCGAACCAATTCCTATAATTATGAAACCCATATGAGATACAGAGGAATAAGCTATTCTTTTTTTTAAATTACGTTGACCAAGAGATGTTGAAGCAGCATAGATTATTTGAATTGCACCTAATATCATTAACCCGGGAGAGAATATAGAATGAGCGTGAGGTAATAATTCCATATTAATTCGAACCAATCCATACGCTCCCATTTTTAATAAAATTCCGGCTAAAAGCATACAAGTACTGTAATGTGCTTCTCCATGGGTGTCTGGTAACCATGTATGTAAGGGTATAATCGGCGATTTTACAGCAAAAGCAATAAGAAATCCAATATAGAATATTATTTCCAGTGCTAAAGGATATGATTGATTAGCTGATGTTTCCAAATTTAATGCTGGTTCATTGGAACCATATAAACCGATACCTAGAACTCCCATTAATAAAAAAACGGAACTTCCTGCAGTGTACAAAATGAACTTTGTAGCTGAATACAAACGTTTCTTTCCCCCCCACATAGATAAAAGTAGATAAACAGGAATTAATTCTACTTCCCACATGATGAAAAAAAGTAAAATGTCTCGAGAAGAAAATGATCCTATTTGACCGCTATACATTGCTAATATCAGAAAATGGAATAATTTGGATTCCCGAGTAACCGGCTGAGCCGCTAAAGTAGCTAAAGTGGTGATAAATCCCGTGAGTAAAATCGGTCCGATAGAGAGCCCATCTATTCCGAATCTCCAATAAAAATCAAAAAAATTTATCCATTTATAATTCTCCGTCAGTTGCATTAATGGATCGTCCAATTCGAAATGATAACAGAATGCATAGGTTATTAGAAGGAGATCTATTAAGCATATACAAATAGTATACCAGCGAATTACCTTATTTCCTCTATGAGGAAATAAGAAGATTAAGGAACCCGCGGATATTGGCAAAACTACAATTATTGTTAACCAAGGAAAAAAATTCGTGGTAAAAATAAGATACACTTGGGCCAGAAAACCCGTGCTCAAAACGACTTTTTTTTTATGTTTTGAACACGGGGTTTTTGTCAGTAAAAAACGTATTCGTGTGGGGTTTTTTGAAACGTATCAATCAATAAGCTAGACCCATGCTTCTAGTTGTTTCATGCCATAAATAAACTCGAACACTCAAGAAATCCGTCGGACAGGCAGATTCACATCTTTTACAGCCGACACAATCCTCTGTTCTTGGAGCAGAAGCAATTTGCTTAGCTTTACATCCGTCCCAAGGTATCATTTCTAATACATCTGTCGGACAAGCTCGGACACATTGAGTACATCCTATACAGGTATCATAAATCTTTACTGAATGTGACATTGGGTCTATTAGTTTTTGAACATCAGAAATTTTCGATCTAGTAAAACTTTTAAATGAATCATATATTTAGACACCAGATGAATCAACGATTTACCAGACGTTTTCCAATCAATCTACTTCTGGATGAAATTCCTAAAAGAAGGCCAAGATACTTTGATTTCTTACGTTTTCGTAAACATGATCATACGTTATGTATCATACATGTTAATTGGGAATTGATGAATATTCATATTCTACTTTTAATTAATATTCTATAATTTTTAATTAATATTCTATAATGTTTATGATTAATATTATTTTTTTTTATTCATTTATTTATTTATTCAACAAATTCGATTGATTGATACGAGTTGATTTTCTGTTACGATAAATTGATGAAACAATAGCTGGTCCGATAGCTGCTTCAGCGGCTGCAATAGCTATAACAAAAATGGAAAAAATATTTCCTTTTAATTGACGACTATCAAAAAAATCAGAAAATGTTACGAAATTTATATTAACCGCATTCAGTATAAGTTCAAGACACATAAGGGCTCTAACCATATTTTGGCTCGTGATCAATCCATAGATACCGATAGAAAATAAATAGGCACTCAAAACAAGTATATGTTCGAGCATCGTTGACCAACTCCTTATAAATTTCGATTCATTTCAATATGAACAACATTTCAATCAACGGATTCGATTGACTAGAGAATCGAACAAAACCAAAAGAATACATTAAATCGAATAAAAAATTATTTTAAACAGAAAACAAACAATCTTTCCCTTTCACATATAATTGAAAGGAAATGGATGGGATAAGATAGAGCAAAATTGAATTTGAATTGCTGTTGATTGTTCGAAAGATTTATTACTGTCGGGCCACAACAATTGCACCTATCAAAGCAGCTAAAAGAATTATTGAAATGAGTTCAAATGGAAGAAAAAAATCTGTTGATAAATGAATTCCAATTTGTTGACTATTACTTATCAAATCTTGTTCGATAATCTGATTTGATCTTGTAGTCCAAATAATCCCGTACCATGATGTATCTGGAATAGTAGTCATTAGTGAAACAAAAATACTTATACAAACCATCAAAGTAACTCCGTCCCCAACGGTCCAAAAATAAAAATGGTGGGAATATTCTGAACCTTTCATGAACATCACAGCAAATATGATTAAAACATTTATAGCTCCCACGTAAATAAGTAGCTGTGCCGCAGCTACAAAATGGGAGTTTGATAAAATATAGAATAAAGATATACAAACAAGAACCAGTCCCAACGAAAAGGCAGAAAAAATTGGGTTGGTAAATAATACTACTCCTATACTTCCTAATATAAGAACTGATCCTAGAAAGACTAAAAGAAAATTATGTATCGGTTCAGGCAAATCCATTATATGGAAAATAAGAAATAAATAAATCGAAATTTCATGACCTTATTGATACGACCAGGAAAAAAGTTTATATACTAAATTACTAATTGAATTAACTCCTAAGAAGTGTGAGTTGATATAGGTACAGTCCTAGGAAGAATCTCATTCTTTATACGAAAGAGTAGTTAGAAGCTATACTCTCTCTATATATATAGTATATATTTATTCTATAATTAATTCCATTTTTGTAAAAAATTACAAATCGATTTTACATTTCGAGATTATTATAATAATATTTATTCTATCTATCTATCTGTATTTATTTAATTTTTTAATATTTTAATCCTATAATATTTACTATTGATTTGATCTATTTTAAATATATCATTATTTAAATATATCATTATTTCTATATATCATTATTTATATGATTTCATTTTTTTAATTATATCGAATCCATTAGATTATTTTATATTTTTTATATTTATATATATATAATATATATATATATAATTTATATAATAGAATTTAATATAATTATAAATATAATTATTTCATTTTTATTTGAATATTTGAATTGAGGCGAGTTTAAAATTGTTCGAATTGTATAATCGTCAATTACTGACATTGGTAAACGGCCCAAAGCAATTTGATTATAATTCAATTCGTGACGATCATAAGTCGAAAGTTCATATTCTTCAGTCATTGATAAACAATTTGTTGGACAATACTCAACGCAATTACCGCAAAATATACAGATCCCGAAATCAATACTGTAATTAAGCAATCGTTTCTTTCGAATAGAAGTTTCCAGTTTCCAATCAACAGCAGGTAGATCTATAGGACATACACGAACACATACTTCACAAGCAATGCATTTATCAAATTCAAAATGGATTCGACCGCGGAAACGCTCCGATGTGATTAATTTTTCATAAGGATATTGAATAGTTACAGGGAAACGATTTGCATGGGATAGGGTAATCATAAAACTTTGACCAATATACCTTGCAGCTCGTACTGTTTGTTGACCATAATTCATGAACTCAGTTACCATAAGGAACATATCGTGAATATCTATGAATAACTTTATTTTGTTTCTTTCTCTTGTTTGAGACAAGTTATCAATATAGAATATTCATTTTTTACAGTGAAAGCAGTTGAGATGAAGTTGTTAATAATAGATTACCGAGAGAAATAGGTAAAAGAAATTTCCATCCAAGATTTAATAATTGGTCCATTCTTAGTCTAGGTAAAGTCCATCTTGTTGTGATAGAAATGAACAAGAAAAAATAAGTTTTAGCTAATGTAATAAAGATACCAATTGTAGTTCCAAAAACTCCACACGCTTTATTTATTTCAAAAAGTTCAGAAATGAATATGTATGGGGTAGGGGTATTCCAACCGCCTAAGTAAAGAACCGTTACAAATAATGAAGAAACTAATAGGTTTAAATAGGAAGCAACATAAAATAAACCAAATCTTATACCTGAATATTCGGTTTGATAACCGGCTACTAATTCTTCTTCTGCTTCTGGTAAATCAAAAGGTAATCTTTCACATTCCGCTAGCGAAGAAATTAGAAAAACAATAAAACCTATAGGTTGACGCCATAAATTCCACCCCCAAAAACCATATTTTGATTGCGAATCCACTATATCAACTGTACTTAAACTGTTAGATAATCATAGTCGGTGATAACATTACTGTTCCCATCGCTATTACAGAACCGTACATGAGATTTTCACCTCATACGGCTCCTCAAAGGCCATAAATAAATCTAAGGACGGCACCGTTTATTTCTCTTGATATATCCCTAAGATAGGTGGGCTTCATTTTTATTGGATGGTCCTGAATTAAACCAATTGAATTCTGTCTGTTCGAATTATAATAATAAAAAAAAAAATAGAAATAAATTAAATAAAAATAAATAAATTAAATAAAAATAAAAAGGTACTTCTGAATTGATCTTATCCCCTAAAAAATGGAATTTGTTGAGTAATAACTTAATTCTTCAATAAAATACTCCTTTAATTTATTAATAACAATAACCTATCCTTTTTGATTACAAAAAAGAATATGAATTAAGATATGACTCCATGAAATATGCATATAAGAAAGAATAAAAAAGGATCCCTGTTTGTTTATTGCTTATTGGAATTGTATTATATTAATTATATTAATGGATTCTTTCTTTTTTTCCTTCTTAGTTTTGGTTTTGTTTTCTTTTTTATGTACAAAAGGAGGACTTAAAAAAATTTTAAAGGATTATTTCGTTTATGATAGTCATATTTATTTAATCGGTGGATAGTAGCCTATACTCTGGACCGGAATTGTGGGGAGTACTACCTGATTATTTCTACCAATTTTAAGCCCCAATTAGTATTCTTTTTATATTCTGGAGAAATACTCTTTTTGATAATATAATTTACATAATCTCTATTACTAATCCTTTGTGTATCTTGGTGTTTCTAACTATCCAATCATTTTATTTTTTATCAATCCCCTACTCCTTTATTTATCGTAATACATGTATGGTAATTCATACAAATGATAGTGAAAACTCAATAAGGTTGGTCTTTTGAGTCCGCTTCAAGACAGGATGACTAAAACAACCAATCTTGGGGGAAATGGCCCTTTCCATTTTTTTCCACTTCATTTTTTTCTTAATACATAGAAAATGAGACTCAATATTTTGACTGCAAATTAAAAAGAAATACAAGCTGTTTTATTTCACCCATCTAACTATCTGATTTAGTTTATCAATTCGAACTCCGAATAATAATAATGAATAAAAAAATGAAGATATCTATTCAATTTATTCTACTTCTTTTTCTTTCTTTCCTATAAAACCTAGAAAAAAGGAGCATGGAAAAGTTTCTGTCTCACCGAATCGCACGTAGAGATATTGATAACACACATAGAGTTAATGGTATTTCATAACTAATCGATTGAGCAGCAGCTCGTAGACCACCCAAAAAGGAATATTTATTATTTGATCCATATCCGGACATAAGAAGTCCAACGGGAGCAATACTCGAAATAGCAATCCATAAAAAAACACCAATATTAAGATCAGCTAAAATAAAGTTATAGCCAAAAGGAATTACTGAATAGCTTACTAGAATTGATATGACTGATATGGATGGTCCGATACTGAATAAACGAGTATTCCCCCTAGATGGAAGAAGATTTTCTTTGAAAAGTAGTTTTGTTCCATCGGCTATAGCTTGAAGAACTCCCAAAGGACCGGCGTATTCAGGTCCAATACGCTGTTGGATCCCTGCGGATATTTCTCTTTCTAGCCATACAATCACTAGTACACCTATTGTGATTCCGAATACAAGAGTAAAAATAGGGACAAGTATCCATAGAATTCCATAGACCTCTTTTAAAGATTCCAATCTGGAAAAAGAAGTGATATCTTGTACTTCTATTGTATAAATTATCATTTCAACGATCAACTTCTCCCATAATGATATCTATGCTACCTAGTATCGTCATAATATCAGCCAATTTCATTCTTTTAACTAACTGAGGAAGAATTTGCAAATTGATAAAACCTGGTGGACGAATTTTCCATCTCCAAGGAAAACCATTCTTATCCCCTATTAGATAAATTCCTAATTCTCCCTTTGGTGCTTCAACTCTCACATAAAGTTCTTGTTTCGGCAATTCAAAAATCGGAGAAGGTTTTTTACTAATGAATCGATATTCAAAATCATTCCAGTCTGGATCCTTTTCCCTATCAAAATCAAAGCAGCGTAATTCTAAATTCTCATATGGCCCGCCAGGAATTCCTTCCAGAGCCTGTTGAATAATTTTTATGGATTCCGTCATTTCACCAATTCGGACTAAATAACGGGCTAACGAATCTCCTTCTTTTTGCCATTGAACTTCCCAATCCAATTCGTCGTAACACTCATAATGATCAACTTTACGAAGATCCCATTCTATTCCGGAAGCCCGAAGCATTGGTCCTGATAAACCCCAATTTATTACTTCCTCTCCACCAATAATGCCTACTCCCTCAACTCGTTCTAAAAAAATAGGATTTTGCGTAATAAGTTTTTGATATTCAACAACCCCTGTTAAAAAATAATCGCAGAAATCAAAACATTTATCTATCCAGCCATGAGGTAGATCAGCCGCTACTCCTCCGATACGAAAAAAATTATGCATCATTCTCATACCGGTGGCAGCTTCGAATAGATCATATATTAATTCTCTTTCTCTGAAAATATAGAAGAAAGGAGTTTGTGCACCAATATCTGCCATAAAAGGTCCAAGCCATAGCAGGTGAGAAGCTATACGACTCAACTCCAACATAATTACTCGGATATAGCTGGCTCTTTTTGGTACTTGAATATTTCCTAACTGTTCCGGTCCATTTACGGTTATTGCTTCGGGGAACATAGTAGCTAAATAATCCCAACGTGTTACATAAGGCAGATATTGTATAATTGTTCGGTTTTCTGCAATTTTTTCCATCCCTCTGTGTAAATAACCCAATATTGGTTCACAATCAATAACATCTTCACCATCTAGAGTAACAATGAGTCGAAGAACACCGTGCATTGATGGGTGCTGAGGACCCATATTGACTATCATGAGGTCTTTTCTTGTAGCTGGGACATTCATAGGTTTTTCCTCCATTCATTGAACTGCTTAAAACAAAAATAAGTTCATCAAAATTCAAGATCTAATAAATCGAATAATTAAAAGAATTCTTCAAATTAACGAGTTTGTGACTCCCGAATATCCAACTGATTTATTAATTTTTTATAACGTATTCCATTTATCTTTGACAAATAAGACAGTAGTCGTTGGCGTTTTCCCAGAATTTTACGTAAACCTCTTTGAGATAAGTAGTCTTTTCTGTGCAATTCCAAATGTGAAGTAAGTCTTCGTATCTTATTGGTGAAATTGAATACTTGAAATTCAACCGATCCCGGATTTTCTTCTTTTTTTTCTTGTGAAATAACTAGTATAAATGAATTTTTTACCATAAAAAAAAAGCTTTCCTCTCCTCTTTTTTTTTTATATATCTATCTATATATATAGATAGATAGAAGAATAGATAGATAGATATTTTTTTTATCAGTAATAATAATAATGACACTATTTTTTTAATTTGCTATATTATTTTTTTAATTTGCTATATATAATAATCTTAATTTCCTTAAGAATTCCTAATTTTTTTTCAAATTGAATTTCTTATTATTAATCAATTCAATGTTTATGCATTCAGAAAATACAAAATTTTTATTTTAAAATAAAAAAAGAAGAAGATTTTGTTTGATTCATTTCCAGATCGAATGGATACATCATTCAATTAGGATCATGCCTCCAAATATAAGGTAAGGAAAGACAATACGTGTGTGTATTTATTTGTCTTCGCAGACCAGATATGTTACGAGAAAGAGAAGAAATAAAAATATAGATTAACGAATTTTCAATCGCGGATACATCTGTATCCTTACCATACTGAAACGGCTGCCATTATTGGTATCAAACCAATATCGATTCATACAAACTAAATCTTCTACGCGATAATTTGGCCAAAGAAATAATTTTAAATAAATTAGTTTTTTTTTATCTCTATCAAGATATTTCCTTTTAGCAAAAACTTGACAGAAATTATTTACTTTATTCCCATTGTAAAATGTCGTATTTTGATGCATACCACCTCGATTCCCAGAATTGAAACAAATTAGAATTCTCAATTCTCTACGACGTCTAGAGAAAAAAAGATTTTCAGGAATAAACAAATCATAATGATTTTTTTCTTTATTTTCAGTCATCTTTTGATGTCTTGTAATGGGTTCATCAAAATTCGTCTTATCAACATAGCTTTTTTCTGGGTATCTTTGATGAAATTGAAATTTGTGCTTACTTTTATGAATCAATGAAACACCTATGGTTTGATACATAAAAAATTGTCCATTGTTTTTTATAGACAGACGAACTGGTTCGACAACAAATGTTCCGTTATTTTTCATCAATTGTGGAAGGAGTAAATCCTGAATCATCATAATATCTAGACTTAGATCTCCTTTTTGAATCGAGGAAATAGCAACGTCTTTTAGATTTGTCAGTCTAAGCAAGAGGCAATATATTTCGATATTATTCATTATTTTTTCATCTAAACAATTATTCCATTTCAATTGAAAACGCAAATACCTTTTTAGTAAGAAATTTAGTTCTTCTATATTGTTCTTGTATTTTATTTTTTGTGCTGGTGGTATAAAAATATCTATTTTTTTCTTTCTGATGATACTTTTATTTTCATTATCATTTTTTTTTACATTAAAATTGAAAAAAAGGAATTTGATTGGTATGATCCATGGTTTACTTGTATATGTTTTATAAAATTTTACAAATTTTGAGAAGAACCAAAGTTCCAGATTCGATATGGAACGATTTAGTATTTCTACATTCATTCCCATCCAATCAAAAAAAAAACTTTTTTGATTGGACGGTTTGATTTCTTGGTGAATCATAAGATAATAATCGGTATCAATCCAGGCCTCAATATCGATCTTATTTTTAAGATCAAAATTCAGAAGTCTCCAATCAAAATATTGTCTATCCAGGTTTTTTTCCATATCTAGAATACCATCTTCCCCTATATAATTCTTGATAGGGATATCATCTTCCATATCAAATAATTTTCGTTTACGCGTGTTGTAATTATAAGAAAATGTTTTGTCATTATTGGCTTGTAATGGTGATCTATATCGAGAAACAGATGAGTCTTTCTTATCTACATAATTAAGATATTTATATGATAAAAGATCATATCTATATTGTTTTTTAATTTTTTTTTTTCGATTTGTTAATAAGTTTACTTCTTCTTTTTTGTAAAGAATTAATCGGTTTTTTTCATATGAATCACATTTGCTTAAAATTTTTTTTTTTTTTTGAGCCATACGACATTCATTGATTCTATTTCGCCATTTTTGTGATACTAATATAGACCATCTACGCTGAGATAAATCATATTGATAATGACCCCTTAACCAATTTTTCCATTGATTCATTACAGAATTGTGAGTCTTCTTATGTCTTAATTTGGACTGGCACATTCCTTGTATCCCCCCCAAATACTCCTTTATTTCATTCTTAAGAAAAAGAGATGTTCCAGGATATTGAAAAACAGATCTTAACTTATATTTAGATAAGTCAATAACTTGGGTTTGTGATAATTTATAAAATACATATGCTTGTGAGAAAGAGGGTACATCACAAAAAATCTGTGAATTACCAATATTAGAAATTGATTTTTTTATAATCGAAATAAATTGAATTATCTTTTTATTTGTTTTATCAATTCTCTTTTCATTTGTTTCATTATGGTAAGTGTATTTATTAATAATTTTTTTTGTTGATTCAACAAAAAGTTGGACATTCATGCTAGGAATATTAATGATACGTAGAAAGATATCTATAGATATCTTTTCAATGAAAAATTGAAAAACAAAATATGATTTGTGGATTGATCGAATATTTCTTCTTTTAAATATCGACCAAATAGTTTGGGGGGATTCGAATCTTTTTCTTTTATCATCAGAACGTGTTTTGTTAAAACTAATATTTATCTCTGGAGTTCGAAACCCCTTTTTCTTATTTTTTGTAATTTTTTCTATTTGCTTTATGATTGTCTTTGTTCGATCATTGAGATCTTTTATTTTTTTTTTTTTCAATGAAAAATTTGTCCAATTAATAGATTGAATTGGAATGGACGATTCGTAGCTCATTCGATTACTATTACTGATTATTGAATCTTTTTGAGTTTCACTCACTTCATAGATTTCTCTCAATTCAAATAAAGTAATTTGATTTCTTTTTGATAATTTTTTTCTTATTTCTTTTAGAATTTTTTCTTTTCTAAATAGAATCTTTTTCCTGATCCATTTTACTCTTTCTTTTGAAACATTTAGAATTTTTTTTTTTTTTTTCGGTTAAAACTTTTAGAAATAGAAAAAAAAAACAATTCCAATTTTTAATTCTTTTTTTTAGTTCTTTAAAAATAGGATCAAAAAAAAATGAAAAGTCAAATGAGATAGGAGAACCAAAAGGCAATTCAACTTCCATTCCCCAAGTGCTTAAAAAGCAAAAATTGACTTCTTTTTTTTGCGCTTTTTTTTTCGTTTTCGTTGGATCCTTTTCTTTTTTGGGGGATCGTAGTTTCGATCTGTGCCAAGGTTTCAGACGAAAAGGAAATAGTATCTTTATCTGAATACCTTCTGAGAGCCATTTTTTTGGAAATTCTGTTTCTGATAATGGAACGCCGTCATAAGTACATTTAATATGTATTTCTCTATTCAAATCTTTTAAATCCTGCGACCATTCGGGAATTTGAAAAAATAGCATACGAAGAATATTTTTAGTTATTATCAATAAAGGGAATATAATATATTTTCTAAGAATTGCGTGGGTTAATAATAAAATACCTCTTACTGCTTGAGCAAATACAATGCTATCCCAGGTTTCTGCTATTTCCATACGCTTTTCTTCATCTTGGTCGTATTCTTTTCTTTTTTGCTCCTCTTCCCTCTGTCTTTTTTCTGTCTCGTCTTCCGCATAATCCGAAATTTGGAATTCTCTGTTTTTCCACATCTCTTTTTTAAAATGAAAAAAAGTTTTCATTGGTTCCAAAATAGTAAAAGAAAACCAAGAGTATTTCTTAAATTTGTCCGAAAAAAGAGGAGAATGCGCGTTTGCTTGAAACAGTTTCCAAGTAACTGTTTTGCGTCTTTGAGCGCGTATAGCTCCTATTATTATGTCTCGACGAAAATCCGATTGTTGTACATAACGTATTAAAGCTAATTCCTCTTCTACCCTTTTTTTAGATTTTTTATTACTATCCTGGTTATCGGTAGAAGTTTTGTCATTCTTTGAGTTCTTATTAATAAAAATCACTATACGTTTGGATTTTCTTGAACGAATTTTATAATCTTCGGCTTCGTTTTCGTTGTTTTTTTTATTTTTTTCCTCTTCCTTTTCTCCTTCGATTTGTTCCAACTCGTCAATAAATTTGTATGACGATGGAGAAACTGTTTTCCTGATTTCTTTTTTCCCAATCGATTTTTTTCTATTTTCAATAGTTTTATCGTTCGGATCAGTTATAACTGCGTCAAATAAAAATTTCATTTTTTTTTTTTCATCTTCTGAAGTAATTCGTATTTGTTCATGTTTTGGAAATGAAAAAAGTCGCTTAAAATTAAAACTTGATACTGATTTTCCTTTTCCATAAAATTGATTGATTAAGTTCAAAATAGAACGAATTTCAGTTGAGAATGATTTTCTATCAAACATATCCATTTTCTGTTCAAGTTCTGAATAATTAATATGAAAAAGGATACCATGAATCTTATTTATCCAAATGTCATTTTTTGTGTAAGTTTTATTTTTGATTAATAGCGAAAAACTGTTTTTGATTCGTCCGCGATAGGGTCCGTTCAAGAAAGGGTCATATATTTTAGGTAAGTGTTTTTTTTTAGTCTCATCATTACCCAATCGAATTCTTTTTTCGATTATATCCATAGCAAGAAATTTCTTATCTAGAGCTTTTGCACTATTAAAAAATTTTTTGCTTAGGCTCTTTCTTTTTTTTTCATTAGTGGAACTCCAATAATTATTCAATTCATCAGAGAGTTTTTCTGTTGTCAAGAGAGACATTTTTCTTTGCATCATTTCAACAACTGTTGACAAACTAGGTGGGTACGTAAAAGATATTTTTTCTTTTCCATCACTTTGACATGGATAAAAAAAATATTGTGACATTTCATTTTTTATAGCATTTTCACATCCATTCTTTTTGATATATCGAATGGGACGATTCCATAGTTTCAAATCGAAAAGAATATTTATAAGAGGTTTTTCGAATTGGAAAATGTCTTTTTGCTCTGTTTCATCAATTTTGTACGAATCCTCTTCCTCTTCCGAAAAAATAGAAGCAAAAATATCTTTTTCGATGGATCTGTTTTTTTCTTGTTTAGTTACCTTCATTTTGTATCCATTTATTTGTTTCTGAATTTTATTCCTTTCTGAAGTTGTTTTCAGTTTCTTACTCAAAAGGGGTGGTGGGGTTTTGCCTAAACAGTATATACAGGAAATAAAAAAAAAAATAATAAAGATAGACATAGAATTTCTCAATTCGAACATAATGGATTTACTCAATCTAATAAGGATATTCGATTTTTTAGATTTAATAGAAAAATTTTCCTGTATCCATACTAATACCAAACTAATCCATTTCATAATCAAAATCTGACCAATTAACCAACTAACAAAACTACTTGTTAGGAATAAAATTTGTTTGTTGCCGAGAAACATATAAATGTTGACTAATCTGACTAACATTGAACTTGGTAAAAAGAAATAATTCAATAATAATAAAATAAGATTATTTAGGAATACTCGTTGAATGCTAAAATTACGCATTGAATTTTTCCTAGTGGATCCGTAATAAAAGTGTTTGTTATTATTGCAAAAGAAATTAAAAAAAAGATACGGTAGAGCTATGACAGTTATTGTATGAGGTCTACCCAATGCTAGATGCAAAGGCGCATAATAGATCGATATGAGCATCATGAACTGTGCCGTAATAAAACCAGTTGTTGCTGATACTTTCTTCTCGGTTCCTTCTTCTCCTTCTTCCATAACCTGAGCTCCGAGAAGGAAGAGATAAGAGGGCCCTATGGAGAATGTGGTCAGAAATCCATAATAGAGTCCGACCACAACGACCGAATTCATTATCTTCATGCATAAGGCTACTAGATTATCTAGTATAAAAGATTGAAAAATCATCACAAACCTCCCTTTTTCTTTTCTATTGCAATTTCTGGATTATTATATGATGATTTTTCAACTTTGATTTTTCAACTTTCCATATATATATCCATATATATATAGAAATAGAAACAGATAGACTAGAAACGACATCTCTTATCTCAATGACACCAAAGAAAGGGATATTAAATGAATGGAATTAGTATATGGGTGGAATATAATGAAATAGATCCACTTTGAGGTTCCCTATGAAATGAGGCATGGAACGGAGCCACTACGAAGAAGTTCCGCGAGTTACGAAGGAAACTTTGAGCTCATATTGGTGATGGGTTGAGAACGGGAATTGAACTCTATGAGATCTAATTTCCCGTTGTTCCTCAATAGCTCAGTGGTAGAGCGGTCGGCTGTTAACTGACTGGTCGTAGGTTCGAATCCTACTTGGGGAGATTTGATTCATTCCGAATTCTTTAATTCGGAATGAAAGGGTTCGCTTTGACCGTTAAGAGTCGGTAACCCGTTCCCCGTGTCTTTGTTTCTATTGCATTCTATCTCATCGTATCCCATTCTGTTCTGCGATATTTGAGAATCGCCATCAATACCTCGGTGTAGGTCCGGGATACTCCTTTGTTCCACAGTCTGGGGCTATTTAAACTAACCAATTAAGAATTCTCAGATGTACTAGTACTAGCAAGTGCATCAAAGATGCAGTCATCAATTCTCCCAAGAGGCCACAATTACCGCAAGCAAACATATTAATGACGAGGAACGCAGCTATGCTACTAATACTTTACTTGCTCTGCTATTCTGCCCAAGCCTGGCTGAGGAAGAATTACGAGGCGTAAAACAAAAAAATATGCGGATTGGGTTAGGGCATACTATTATTTCATTTCAAATAATCCACCATTTAAGAAAAAAAACTTTTTTTATTAATATTATTTATTAATTAATATTATTTATTATTTATTACTTTTAAATAATTTTAAATAAAAAGTAAATAAAAAGAGAAAAGTAAGGTAAGGCCATTCCATTTCGACAAAATACCCACACCCAAGTTCCATAGCTTTGGGTCCTCTATCCCGATCATGATTTTCCTACCCCCAGAGGGAAGGGTCCTTCCCCTTTTGGCCGGTTGTGGGCGAGGAGGGATTCGAACCCCCGACACCGTGGTTCGTAGCCACGTGCTCTAATCCTCTGAGCTACAGGCCCCACCCCGTCTCCACTGGATCTGTTCCCCGGAGTACCCTAAAAAAGGGAACCTTTGCGCTCCCCAGCCATTTCGGCTTAAGAAGATGTGAAAGCGCCTCTCTCTCTATAAGAACGGTGCGTTCCGAGGTGTGAAGTGGGAGAGAAGGGATTTCATAATTGGGGTTTTGAATAAGACGACCTTTTCTTTTTTCATTCTTAATTACTTTTTCAATATGAAAAAGTAATAAGAATGAGAGGTGTTAAGCTTTTTATCATCCTGGCGCCGAGCTATTTTTCCGCAGGACCTCCCCTACAGTATCGTCACCGCAGTAGAGTTTAACCACCAAGTTCGGGATGGATTGGTGTGGTTCCTCTACGCCTAGGACACCAGAATATCGAACCATGAACGAAGAAAGGCATGAGAGAAAAGCATATTGGCTATTGATTGTGAGGCCCTAATTCTTGACTGGAGGGGACACCAAAGGCCTCTGCCCTTCCATCCCTTGGATAGATAGAGAGGGAGGGCAGAGCTTTTGGTTTTTCATGTTGTCAAAGAGTTGAACAATGAAAATAGATGGCGAGTGCCTGATCGAATTGATCGGGTCATGTAGGAACAAGGTTCAAGTCTACCGGTCTGTTAGGATGCCTCAGCTGCATACATCACTGCACTTCCACTTGACACCTATCGTTAATGATAAACGGCTCGTCTCGCCGTGACCTTCTCTTGAATTCTCAAAACTTCTGTCGCTCCATCCCCGCAGGGGCAGAGAACCCATCGCTGTCTCGGCTGTGCTACCGGAGGCTCTGGGGAAGTCGGAATAGGAGAGCACTCATCTTGGGGTGGGCTTACTACTTAGATGCTTTCAGCAGTTATCCGCTCCGCACTTGGCTACCCAGCGTTTACCGTGGGCACGATAACTGGCACACCAGGGGTGCGTCCTTCCCGGTCCTCTCGTACTAGGGAAAGGTCCTCTCAATGCTCTAACGCCCACACCGGATATGGACCGAACTGTCTCACGACGTTCTGAACCCAGCTCACGTACCGCTTTAATGGGCGAACAGCCCAACCCTTGGAACATACTACAGCCCCAGGTGGCGAAGAGCCGACATCGAGGTGCCAAACCTTCCCGTCGATGTGAGCTCTTGGGGAAGATCAGCCTGTTATCCCTAGAGTAACTTTTATCCGTTGAGCGACGGCCCTTCCACTCGGCACCGTCGGATCACTAAGGCCGACTTTCGTCCCTGCTCGACGGGTGGGTCTTGCAGTCAAGCTCCCTTCTGCCCTTGCACTCGAGGGCCAATCTCCGTCTGGCCCGAGGAAACCTTTGCACGCCTCCGTTACCTTTTGGGAGGCCTACGCCCCATAGAAACTGTCTACCTGAAACTGTCCCTTGGCCCGTAGGTCCTGGCACAAGGTTAGAATTCTAGCTCTTCCAGAGTGGTATCTCACTGATGGCTCGGGCCCCCCCGGAAGGAGGCCTTCTTCGCCCTCCACCTAAGCTGCGCAGGAAAGGCCCAAAGCCAATCCCAGGGAACAGTGAAGCTTCATAGGGTCTTTCTGTCCAGGTGCAGGTAGTCCGCATCTTCACAGACATGTCTATTTCACCGAGCCTCTCTCCGAGACAGTGCCCAGATCGTTACGCCTTTCGTGCGGGTCGGAACTTACCCGACAAGGAATTTCGCTACCTTAGGACCGTTATAGTTACGGCCGCCGTTCACCGGGGCTTCGGTCGCCGGCTCCCCTGTCATCAGGTCACCAACTTCCTTGACCTTCCGGCACTGGGCAGGCGTCAGCCCCCATACATGGTCTTACGACTTTGCGGAGACCTGTGTTTTTGGTAAACAGTCGCCCGGGCCTGGTCACTGCGACCCCCTTTGTGAGGAGGCACCCCTTCTCCCGAAGTTACGGGGCTATTTTGCCGAGTTCCTTAGAGAGAGTTGTCTCGCGCCCCTAGGTATTCTCTACCTACCCACCTGTGTCGGTTTCGGGTACAGGTACCCTTTTGTTGAAGGTCGTTCGAGCTTTTCCTGGGAGTATGACATGGGTTACTTCAGCGCTGTAGCGCCTGGTACTCGAACATTGGCTCGAGGCATTTTCTCTACCCCTTCTTACCCTGAAAAAACAGGGGCACCTTGCGTCCTTGAACCGATAACCATCTTTCGGCTAACCTAGCCTCCTCCGTCCCTCGGGACCAACAAGGGGTAGTACAGGAATATTCACCTGTTGTCCATCGACTACGCCTTTCGGCCTGATCTTAGGCCCTGACTCACCCTCCGTGGACGAACCTTGCGGAGGAACCCTTAGGTTTTCGGGGCATTGGATTCTCACCAATGTTTGCGTTACTCAAGCCGACATTCTCGCTTCCGCTTCGTCCACCACTGCTCGCGCGGGTCCTTCCCTCTAAGGCGGAACGCTCCCCTACCGATGTCTTTTTACATCCCACAGCTTCGGCAGATCGCTTAGCCCCGTTCATCTTCGGCGCAAGAGCGCTCGATCAGTGAGCTATTACGCACTCTTTCAAGGGTGGCTGCTTCTAGGCAAACCTCCTGGCTGTCTCTGCACCCCTACCTCCTTTATCACTGAGCGGTCATTTAGGGGCCTTAGCTGGTGATCCGGGCTGTTTCCCTCTCGACGATGAAGCTTATCCCCCATCGTCTCACTGGCCGACCTTGACCCCTGTTATTTTGAGGTCATATCTAGTATTCAGAGTTTGCCTCGATTTGGTACCGCTCTCGCGGCCCGCACCGAAACAGTGCTTTACCCCTAAGATGTCCAGTCAACTGCTGCGCCTCAACGCATTTCGGGGAGAACCAGCTAGCTCTGGGTTCGAGTGGCATTTCACCCCTAACCACAACTCATCCGCTGATTCTTCAACATCAGTCGGTTCGGACCTCCACTTAGTTTCACCCAAGCTTCATCCTGGTCATGGATAGATCACCCAGGTTCGGGTCCATAAGCAGTGACAATTGCCCTAGGAAGACTCGCTTTCGCTACGGCTCCGGTGGGTTCCCTTAACCAAGCCACTGTCTATGAGTCGCCGGCTCATTCTTCAACAGGCACGCGGTCAGAGCCCCGGGCTCCTCCCACTGCTTGGGAGCTTACGGTTTCATGTTCTATTTCACTCCCCGATGGGGGTTCTTTTCACCCTTCCCTCACGGTACTACTTCACTATCGGTCACCCAGGAGTATTTAGCCTTGCAAGGTGGTCCTTGCTGATTCACACGGGATTCCACGCGCCCCGTGCTACTCGGGTCAGAGCGTAAGCTAGTGATGCTTTCGGCTACTGGACTCTCGCCATCTAGGGTGCAGCACTCCACCGCTTCGCCTAGCAGCACGACGCTTGTATTGCTCTCCCACAACCCCGTTTTCACGGTTTAGGCTGCTCCCCATTTCGCTCGCCGCTACTACGGGAATCGCTTTTGCTTTCTTTTCCTCTGACTACTAAGATGTTTCAGTTTGCCAGGTTGTCTCTTGCCTGCCCATGGATTCAGCAGCAGTTCGAAAGGTTGACCTATTCGGGAATCTTCGGATCTACGCTTATTTTCAACTCCCCGAAGCATTTCGTCGCTTACTACGCCCTTCCTCGTCTCTGGGTGCCTAGGTATCCACCGTAAGCCTTTCCTCGTTTGAACCTCGCCCTTCACTTTAACTTTAAGGCTAAGGCTATGCCATCCTAAGGTGCTGCTAAATGGAAGGATCTTATCAACGTCCATGAATGAGAAATCATAGATCGAACAGCCGAATCGGAAAAATTGGGTGCTATCATATAGCTTTGTATCGGCTAAGTTCACGAGTTGGAGATAAGCGGACTCGAACCGCTGACATCCGCCACAGGGTAAACCACCGCCTCTCAGGCCCCCGACTGATTCTACCATAGAGGCCAACGATAGACAATAACTCCCCCCCGAACACAGCTTACAACTTTCATCGTACTGTGCTCTCCAAAGAGCAACTCTTCTCAAAATCTCAAAAGGTGCTGAGTTGGAATCCCATTCTAACTAAGGATTCTTGTGGTTCCGGAGGATCCAGCTACAGGAGAACTGGGAACGGAGAGCTTTCCCCCCTTTTTCCGCCCGACTCTATTGGTCTTAAGAATGCTGGTTTTAAGAATGAGTGATTGCCCTTCTCCGACCCTTACTGTCCAACCTGAGAGCGGACAGCTAATGCGTTCCACTTATTGAACAGGGTTCTATGGTCGGTCCGCGACCCCTGGATGCCGAAGGCGTCCTTGGGGTGATCTCGTAGTTCCTACGGGGTGGAGACGATGGGGTCGGTCCATGGATTTTCTTTCCTTTTGCCGCATTTCGCTCAAAGGGTTGAAGGGAGATAGTGCATCAAGCTGTTCGCAAGGGCCAACTTGATCCTCTTCCCCAGGGATCCCAGATGAGGAAACCCTAGGAGAGCCACCGACTCCAACTACCGTCCATGTACGATCCATACTAGATCTGACCAACTGCCCATCCTACCTCCTCTACGTTCTTGACAGCCCATTTTTGTCTCAGTAGAGTCTTTCAGTGGCATGTTTCGGTCCTCTTCCCCATTACTTAGAAAAAGTGAGCCACCGGTTCAGGTACAAGATACTATCATTACCGCCTGGACAATTAGACATCCAACCCGTAATCGCAACGACCCAATTGCAAGAGCGGAGCTCTACCAACTGAGCTATATCCCCCCGAGCCGAGTGGAGCATGCATGAAGGAGTCAGATGCTTCTTCTATTCTTTTACTTGGCGCAGCTGGGCCATCCTGGACTTGAACCAGAGACCTCGCCCGTGAAGTAAATCATCGCACCTACAGTCCAACCAATTGGGAAAGAATCAATAGATTCCTTTTCGGGAGCGATTCATCCTTCCCGAACGCAGCATACAACTCTCCGTTGTACTGCGCTCTCCAAGTGTGCTTGTTCCCCCCTTCTTCCTTACCATGGCAAGTCTTTGTGAAATAACTCCGATGAGAAGAAAAAAGAAGGCGTTAAGAGACCAGACCCTCCTGGCCCAACCTTAGACACTCTAAGATCCTTTTTCAAACCTGCTCCCATTTCGAGTCAAGAGATAGATAAATAGACACATCCCATTGCACTGATCGGGGGCGTTCGTAGTGACTGAGGGGGTCGAAGACCAAGAAGTGAGTTATTTATCAGCCAAGCATTCTATTCTTCTTATGGCTAGATCCAATCTCCTGGTCCCTGCGGAAAGGAAAAAGAATTTCACGTTCTCCCTTTCGGGAAGGGAGGATTAGGAAAATCCTATTGATTGCAATTTTCTCCAGACCCCCGGGAAAAGTATGAAAAAAAGGCTCGAATGGTACGATCCCGCCGTCACCCCAGAATGAAAGGGGCGATCTCGTAGTTCTTGGTCTGTGAAGATACGTTGTTAGGTGCTCCGTTTTTATTTTTCCATTGAGGCCGAACCTAAACCTGTGCTCGAGAGATAGCTGTCCATATACTGATAAGGGATGTATGGATTCTCGAGAAGAGAGGAGCCGTGGTGGTCCCCCCCCCCGGACCGCCCGGATCCCACGAGTGAATAGAAAGTTGGATCTACATTGGATCTCACCTGAATCGCCCCATCTATCCTCCTGAGGAGAAGTTTGGTTTCAAACCCCGGTTCGAACAGGAGAAGTACGCCATGCTAATGTGCCTTGGATGATCCACATCTCAGGGTCAGGCGCCGATGAGCACATTGAACTATCCATGTGGCTGAGAGCCCTCACAGCCCAGGCACAACGACGCAATTATCAGGGGCGCGCTCTACCACTGAGCTAATAGCCCGTCGTGCGGGCCTCCCGCTGGGGGCCCGCTATGCCAAAAGCGAGAGAAACCCCATCCCTCTCTTTCCTTTTTTCGCCCCCATGCCGCCACACGGGGGCGGCATGGGGGCGAAAAAAAGGGGATCCTATCAACTTGTTCCGACCTAGGATAATAAGCTCATGAGCTTAGCTTAGTCTTACTTCACCGTCGAGAAACGAAAGAAGACTTCCATCTCCAAATTTCACTCAGACGTAGCTCGCTTCTTTTGGGGTGTGAAGCAGTGTCAAACCAAAATACCCAACAAGCATTAGCTCTCCCTGAAAAGGAGGTGATCCAGCCGCACCTTCCAGTACGGCTACCTTGTTACGACTTCACTCCAGTCACTAGCCCTGCCTTCGGCATCCCCCTCCTTGCGGTTAAGGTAACGACTTCGGGCATGGCCAGCTCCCATAGTGTGACGGGCGGTGTGTACAAGGCCCGGGAACGAATTCACCGCCGTATGGCTGACCGGCGATTACTAGCGATTCCGGCTTCATGTAGGCGAGTTGCAGCCTACAATCCGAACTGAGGACGGGTTTTTGGAGTTAGCTCACCCTCGCGGGATCACGATCCTTTGTCCCGGCCATTGTAGCACGTGTGTCGCCCAGGGCATAAGGGGCATGATGACTTGACGTCATCCTCACCTTCCTCCGGCTTATCACCGGCAGTCTGCTCAGGGTTCCAAACTCAACGTTGGCAACTAAACACGAGGGTTGCGCTCGTTGCGGGACTTAACCCAACACCTTACGGCACGAGCTGACGACAGCCATGCACCACCTGTGTCCGCGTTCCCGAAGGCACCCCTCTCTTTCAAGAGGATTCGCGGCATGTCAAGCCCTGGTAAGGTTCTTCGCTTTGCATCGAATTAAACCACATGCTCCACCGCTTGTGCGGGCCCCCGTCAATTCCTTTGAGTTTCATTCTTGCGAACGTACTCCCCAGGCGGGATACTTAACGCGTTAGCTACAGCACTGCACGGGTCGATACGCACAGCGCCTAGTATCCATCGTTTACGGCTAGGACTACTGGGGTATCTAATCCCATTCGCTCCCCTAGCTTTCGTCTCTCAGTGTCAGTGTCGGCCCAGCAGAGTGCTTTCGCCGTTGGTGTTCTTTCCGATCTCTACGCATTTCACCGCTCCACCGGAAATTCCCTCTGCCCCTACCGTACTCCAGCTTGGTAGTTTCCACCGCCTGTCCAGGGTTGAGCCCTGGGATTTGACGGCGGACTTAAAAAGCCACCTACAGACGCTTTACGCCCAATCATTCCGGATAACGCTTGCATCCTCTGTCTTACCGCGGCTGCTGGCACAGAGTTAGCCGATGCTTATTCCCCAGATACCGTCATTGCTTCTTCTCCGGGAAAAGAAGTTCACGACCCGTAGGCCTTCTACCTCCACGCGGCATTGCTCCGTCAGGCTTTCGCCCATTGCGGAAAATTCCCCACTGCTGCCTCCCGTAGGAGTCTGGGCCGTGTCTCAGTCCCAGTGTGGCTGATCATCCTCTCGGACCAGCTACTGATCATCGCCTTGGTAAGCTATTGCCTCACCAACTAGCTAATCAGACGCGAGCCCCTCCTCGGGCGGATTCCTCCTTTTGCTCCTCAGCCTTACGGGGTATTAGCAGCCGTTTCCAGCTGTTGTTCCCCTCCCAAGGGCAGGTTCTTACGCGTTACTCACCCGTCCGCCACTGGAAACACCACTTCCCGTCCGACTTGCATGTGTTAAGCATGCCGCCAGCGTTCATCCTGAGCCAGGATCGAACTCTCCATGAGATTCATAGTTGCATTACTTATAGCTTCCTTGTTCGTAGACAAAGCTGATTCGGAATTCTCTTTCATTCCAAGGCATAACTTGTATCCATGCGCTTCATATTCGCCTGGAGTTCGATCCCAGAAATATAGCCCTCCCTACCCCCTCGCGTCAATCCCACAAGCCTCTTATCCATTCTCATTCGATCACGGCAGGGGAGCAAGTCAAAATAGAAAAACTCACATTGGGTTTAGGGATAATCAGGCTCGAACTGATGACTTCCACCACGTCAAGGTGACACTCTACCGCTGAGTTATATCCCTTCCCTTGCCCCCATCGAGAAATATAACTGACTAATCCTAAGGCAAAGGGTCGAGAAACTCAACGCCACTATTCTTGAACAACTTGGAGTCGGGCCTTCTTTTCTTTTCACACTATTACGGATACGAAAAATAATGGGAAAAATTGGATTCAATTGTCAACTGCTCCTATCGGAAATAGGATTGACTACGGATTCGAGCCATAGCACATGGTTTCATAAAACTGTACGATTTTCCCGATCTAAATAAAGCAGGTTTCACATGAAGAAGATTTGGCTCAGCATGTTCTATTCGATACGGGTAGGAGAAGAACCCGACTCGGTATTCTTAAAAAAATAGAGAAATCAGAACCAAGTCAAGATGATATGGATCAACCCCTCTTCTTGCGCCAAAGATCTTACCATTTCCGAAGTAACCGGAGTTACATCTATTTTTCCATTTCAATTCAAGAGTTCTTATGTGTTTCCACGCCCCTTCGAGACCCCGAAAAATGGACAAATTCCTTTTCTTAGGAACACATACAAGATTCGTCACCACAAAAAGGATAATGGTAACCCCACCATTAACTACTTCATTTATGAATTTCATAGTAATAGAAATAGAACTGTCTTTTCTGTATACTCTCCCCGGTTCCGTTGCTATCGCGGGCTTTACGCAATCGATCGGATCATATAGATATCCCTTCAACACAAAGATATCCACACAACATAGGTCATCGAAAGGATCTCGAAGACCCACCAAAGCACGAAAGCCGGGATCTTTCAGAAAATAGATTCCTATTCGAAGAGTGCATAACCGCATGGATAAGCTCACACTAACCCGTCAATTTGGGATCCAATTCGGGATTTTCCTTGGGAGGTATCGGGAAGGAATTGGAATGTAATAATATCGATTCATACAGATACAGAAGAAAGGGTTCTCTATTGATTCAAACGCTATACCTACGGGATAGGGATAGAGAAAGAGGAAAAAACCGAAGATTTCACATAGTACTTTTGATCGAAAAATCAATCTGATTTATTTCGTACCTTTCGCTCAATGAGAAAATGGGTCAGATTCTACAGGATCAAACCTGTGGGACTTAAGGAATGATGGAAGGGAATAAAAAGAAATCAAAAAATAAAAAAAGAATAAAAAGGGGGGAGATTCTCGAACGAGGAAAAGGATCCAATGACTTCGAAAGAATTGAACGAGGAGCCGTATGAGGTGAAAATCTCATGTACGGTTCTGTAGAGTGGCAGTTAAGGGTGACTTATCTGTCAACTTTTCCACTATCACCCCCAAAAAACCAAACTCTGCCTTACGTAAAGTTGCCAGAGTACGCTTAACCTCTGGATTTGAAATCACTGCTTATATACCTGGTATTGGCCATAATTTACAAGAACATTCTGTAGTCTTAGTAAGAGGGGGAAGGGTTAAGGATTTACCCGGTGTGAGATATCACATTGTTCGAGGAACCCTAGATGCTGTCGGAGTAAAGGATCGTCAACAAGGGCGTTCTAGTGCGTTGTAGATTCTTATCCAAGACTTGTATCATTTGATGATGCCATGTGAATCGCTAGAAACATGTGAAGTTGTATGGCTAACCCAATAACGAAAGTTTCGTAAGGGAACTGGAGCAGGCTACCATGAGACAAAAGATCTTCTTTCTAAAGAGATTCGATTCGGAACTATGATATGTCCAAGGTCCAATATTGAAATAATTTCAGAGGTTTTCCTTGACTTTGTCCGTGTCAACAAACAATTCGAAATGCCTCGACTTTTTTAGAACAGGTCCGAGTCAAATAGCAATGATTCGAAGCACTTCTTTTTACACTATTTCGGAAACCCAAGGACTCAATCGTATGGATATGGAAAATACAGGATTTCCAATCCTAGCAGGAAAAGGAGGGAAACGGATACTCAATTTCAAGTGAGTAAACAGAATTCCATACTCGATCTCATAGATACATATAGAATTCTGTGGAAAGCCGTATTCGATGAAAGTCGTATGTACGGCTTGGAGGGAGATCTTTCATATCTTTCGAGATCCACCCTACAATATGGGGTCAAAAAGCCAAAATAAATGATGTTAGCCCTTATAAAATAAAAAATAAAAAGAAAACGGATTCTTGAACCCCTTTCACGCTCATGTCACGTCGAGGTACTGCAGAAGAAAAAACCGCAAAATCCGATCCAATTTATCGTAATCGATTAGTTAACATGTTGGTTAACCGTATTCTGAAACACGGAAAAAAATCATTGGCTTATCAAATTTTCTATCGAGCCATGAAAAAGATTCAACAAAAGACAGAAACAAATCCACTATCTGTTTTACGTCAAGCAATACGTGGAGTAACTCCCGATATAGCAGTAAAAGCAAGACGTGTAGGCGGATCGACTCATCAAGTTCCCATTGAAATAGGATCCACACAAGGAAAAGCACTTGCCATTCGTTGGTTATTAGGGGCATCCCGAAAACGTACGGGTCGAAATATGGCTTTCAAATTAAGTTCCGAATTAGTGGATGCTGCCAAAGGGGGTGGCGATGCCATACGCAAAAAAGAAGAGACTCATAGAATGGCAGAGGCAAATAGAGCTTTTGCACATTTTCGTTAATCCATGAACAGGATCTATATAGACACATAGACCCATGGATCCCATACATCTCGATCGGAAAAGAATCAATAGAAAAAGAATCGGAATTGATCGATATATCTCTCGAAACAAACGAAAGACGAAACATAAATCATGGATCAACTAAGCCCTCTCGGGGACTTGCTTAAGAATAAGAAAGAGGAATCTTATGTAAATACCATGGAATAAGGTTTGGTCCTATTCATGGGGATTCTGTAAATATTCCATTCCAAAAAGAGAAAATTCGAAACAATTGGGATTTTTTTGGAGATTGGATGCGGTTACTAATTCATGATCTGGCATGTACAGAATGAAAACTTCATTCTCGATTCTACGAGAATTTTTATGAAAGCCTTTCATTTGCTTCTCTTCGATGGAAGTTTTATTTTCCCAGAATGTATCCTAATTTTTGGCCTAATTCTTCTTCTGATGATCGATTCAACCTCTGATCAAAAAGATATACCTTGGTTATATTTTATCTCTTCAACAAGTTTAGTAATGAGCATAACGGCCCTATTGTTCCGATGGAGAGAAGAACCTATGATTAGCTTTTCAGGAAATTTCCAAACGAACAATTTCAACGAAATCTTTCAATTTCTTATTTTACTATGTTCAACTCTATGTATTCCTCTATCCGTAGAGTACATTGAATGTACAGAAATGGCTATAACAGAATTTCTGTTATTCGTATTAACAGCTACTCTAGGAGGAATGTTTTTATGCGGTGCTAACGATTTAATAACTATCTTTGTAGCTCCAGAATGTTTCAGTTTATGCTCCTATCTATTATCTGGATATACCAAGAAAGATGTACGGTCTAATGAGGCTACTACGAAATATTTACTCATGGGTGGGGCAAGCTCTTCTATTCTGGTTCATGGTTTCTCTTGGCTATATGGTTCATCCGGGGGAGAGATCGAGCTTCAAGAAATAGTGAATGGTCTTATCAATACACAAATGTATAACTCCCCAGGAATTTCAATTGCGCTTATATTCATCACTGTAGGAATTGGGTTCAAGCTTTCCCCAGCCCCTTCTCATCAATGGACTCCTGACGTATACGAAGGAGTGCGGTTCGTTCGATAAATTCCTATCTCTCTATCTATTTCTGAGATGTTTGGATTTTTCAAAACTCCATGGACATGCAGAAGAGAAATGCTATCCCCACTCGGACCAAGACATAACTTTACTTGTTCAAATAACAATTAAGGTGAAGCAGGGTCAGGAACAACGAATCCCTTTATGATAAACAGATTCATTTTGCAAGTTCGTTATTACGGGTAGTTCCTACAAAGGATCGGACTAATGACGTATACAATACTTGAATTCTCGATGTAGATGCTACATAGTTGGTTCTCATCCTTCAGAGACTACGAGTGTAATAGGAGCATCCGTCGACAAAAGGATCACCCTAAGATGATCATCTCATGGCTATTGAGAACGAATCAAATCAGATGGTTCTATTTCTCAATCTTTTCGACCTCGGTTCCGTAGGAGCAAGTCATAAAGATTGAGAAAAATCGGTCATTCACAACCACTGATGAAGGATTCCTCGAAAAGTTAAGGATTAGTAATCCTTTTTAAAAATCGAATGGATTCGGTCTTATACATACGCGAGGAAGGTAATCAAAAAAGAAAGAAGAACTCATCTTCTTTCTTTTATCACTTAGGAGCCGTGCGAGATGAAAGTCTCATGCACGGTTTTGAATGAGAGAAAGAAGTGAGGAATCCTCTTTTCGACTCTGACTCTCCCACTCCAGTCGTTGCTTTTCTTTCTGTTACTTCGAAAGTCGCTGCTTCAGCTTCAGCCACTCGAATTTTCGATATTCCTTTTTATTTCTCATCAAACGAATGGCATCTTCTTCTGGAAATCCTAGCTATTCTTAGCATGATATTGGGGAATCTCATTGCTATTACTCAAACAAGCATGAAACGTATGCTTGCGTATTCGTCCATAGGTCAAATCGGATATGTAATTATTGGAATAATTGTTGGAGACTCAAATGGTGGATATGCAAGCATGATAACTTATATGCTGTTCTATATCTCCATGAATCTAGGAACTTTTGCTTGCATTGTATCATTTGGTCTACGTACCGGAACTGATAACATTCGAGATTATGCAGGATTATACACGAAAGATCCTTTTTTGGCTCTCTCTTTAGCCCTATGTCTCTTCTCCTTAGGAGGTCTTCCTCCACTAGCAGGTTTTTTCGGAAAACTTCATTTATTCTGGTGTGGATGGCAGGCAGGCCTATATTTCTTGGTTTCAATAGGACTCCTTACGAGCGTTGTTTCTATCTACTATTATCTAAAAATAATCAAGTTATTAATGACTGGACGAAACCAAGAAATAACTCCTCACGTGCGAAATTATAGAAGGTCCCCCTTAAGATCAAACAATTCCATCGAATTGAGTATGATTGTATGTGTGATAGCATCTACTATACCAGGAATATCAATGAACCCGATTATTGAAATTGCTCAGGATACCCTTTTTTAGTTAGCTTCTAGAATCTATTTCTTAGTTCAAGATCCCTCTTACTATACTAACTGGAATCAAAGAATTAGTAGATCTGTTCCGCCCAAAATGGGAATGGGCTAGGGTTATGAACTTATAATCTATAATCTGATGATCGAGTCGATTCCATGATTATAAGTTCATTCCATACCGGACCAGACCGGAATAGGGTTCTATACATTCTCATTATGAGAAGGGGCCATTCGAGCGTATCTAAATAGATACTATGTTTACATATAGATCTCTGCGTCGTTCCATTCCATTTAGGATTAGGAATAGGCGTAATCGGACCTGCTTTTTACATATCTCTCGTTATTTGGGACCCTATTCACCTCTTTGGGCTTTTATTGAATCGAGAAATAGGTTTGATTGTCCATCTTTTTGATAGAATATATATAAGGTATCCTCCGGATAATTCAAATCGAACCAATTGGATGTCCGACTCGGGCCTATATGACATGACCGATCAATAAAAATACGCTAACACTCCACCTTTGTCATATATTCCATACATCACACTAGATAGATATCATATTCATGGAATACGATTCACTTTCAAGATGCCTTGGTGGTGAAATGGTAGACACGCGAGACTCAAAATCTCGTGCTAAAGAGCGTGGAGGTTCGAGTCCTCTTCAAGGCATAATATTGAGATCTCTTATTGAATTGGAATAAGTTCGGCAGCGGATCACGAAATCTTGGTGATCTTCTCTATCTAATGAATGGGGAGTCCGTTTTGAAAGCGTCCGCCCTGCACCCACCCCCCCGAGTATATGCTTCAACAGGAATCACACAGGGGTAGATTGATACAATAGAAACCTCTGGTAAAATACCCACCCGTAACCCAGCGGATAAAGTACATTCCATAGTCCGTTTTAGGGATTGGCGACTTACCCATTCAATGACTTTGGCACCGGACGTTCCCAAAATGGGTACTGTACTCTCGGGTCGGGTGAATTCAATAATAGACGCCTGTTGGCATTCCCCGCCTTCCTTCTCCTTTCAGGGCCTATCCGAAAGAGAATTCAGTACTTCTTGGTCGTGAATATCTGAATAGGACGAACCGCCCCGTGGATATCTTTGCTTCGGAACAAAACAATTAGAATTAGGCTCGGTCAACTGGAATGTGTATTATCCATATTAGGGGATCTTTCAATTGAGAAGATCCATCGACCTGAGACGAAGAGAAAGAAAGGTTTATCTATTTTATTTAGTTATTCCGTTAGTTATTCAATTAAACCAATGATTCGTTATTGGAGCAGATAGCAACAACCATTTCATCCGGCATACGTGATTTTCCAATGGATTTACATCTTTCATTAATGGAAAGTTTTTGATGTAGTGAGTAATAGCTCTGGTTGTTCGCTCTTCAAGAATTCTTGTTTAGGCAGTTCATACCATCCATACATAATGTTTTGATCTAAGATTTCAATTCTTCCATGTTTCCGCAGTAGTATATTGTTCCATGGAGCTAAGGTCCAAAATATGGAAGAAACGGGTGTTTCCACGACTCTACCACCCAGTCAATTCTGTTTCACTTAATCCCTATTTCATGGCCACATATCTTTCCGGCTAAGGAATGGGAAACCTTTCTCTTGTTACATGAATCCAATTTTCATTTCATCCGCGAAAAGCCATCTTTTTCTCAACAATGTCTTTGTCATTTGATCCAATAGCGTTCCGTTAGATAGGAACAGGTTTGATAAATACTGATAACTCTCGGATAGAGTATTAGAACGGAAAAATTCATTAGATAATGAACTGTTGGTTCTAAGCCATCTCTGGCGATGAATCAACAATTCGAAATGCTTTTCTTGCGTATTCTTGATAAACCAGCGTTTATACATAGATGTAGGAATATCTGTTTGGGAAGTAAGAAGCTCCCTTGACATCTCTTCATCTGCAAAGAATTCTCGATGTGAAAACACAAAAGGCTGATCTTTGAATAGGAAAAAGAGTGGATCCGCAGGGTCCCAAATGAATTGGCTTATTCGAAAAAAGCCTTGTTCTTTGGAAGATCTATCTCGTGTCTGGTACTGCATGGTTCCACTCTGCAAGAACTCCGAATCATTCTCTTGAAGCTCATCCTCTTCATCATACAAGAACTCCGAATCATTCTCTTGAAGCTCATCCTCTTCATCATAAATGATCTGCTTGCCCCGAAATGACCTGGCCCAATAGGGAAATCCCAATTCATTGGGACTTTCGATACAATCAAATAAAAAGTCCCAAGGGCGCCATATTCTAGGAGCCCAAACTATGTGATTGAATAAATCCTCCTCTATCTGTTGCGGGTCGAGGACTCCTTCCCCTTCTTCAAACTCCGATTCGTATTCTTTATAGAGAAATCTCTGATCAACGATAGAACAAGATCCATTTTGAATCCTATTTAAGGGATTCCTTGGTTCGGGCCGAAGAAGCAATGTCACTCGATCATTATCAAACTGACTGCAATCTTTTTCTGTCCGTGAGGATCCCACCAGAGCGCCTTCTACTTCTAATAGGCCATGAACTAGATCAGAATCATTCTCAACGAGTCCATAAGAAGTGATCCCATTTTTTTCATCAGGTCCGGGTAGAGACCAAAGGTCTTGAGCGACCGATCCGGCAGAACAACTCAAAAGATAAAGAAGTATCGTTAATTTCTTCATGCTCGTTCCAAGTTCGAAGTACCATTTGTACAAATAAGAATCCCCTTCGTTACATGATTTCTTCTTCATATAGATAGATATAGGATCTATGGAGCAATTCCTTAGAAGTACATTTTGTGAAACAGCCCTTCCTGTCTGATAGAAAAGGATCCCATGATCCTGAACCGATCTTACCTTGGATCGCAAATCCCAAGTTTGTCTATGAAGAGCAGATCGAATTATATTAGTGTCTATAATGGATTTCTTTTGTATAATACTAATCGATAGGGCCTCATTGGTAAGTGCTACAAGATCTCGTACATTGGAACCCATAGTTATGGACCCGAATACATTAGGATGGAACATTTTCTTTTCCAAGTGAAATCCCCTAGTATATGAAAGAGTGAAAAAGTGCTTTCGTTGTTGTGGAATAAGAAGCCTTCGTATCTTAATGCATGTATTTAATTTATTCGGAGCTATTAGAGCGGGATCTACTTTTTTGGGAATATGAGTCGAAGCAATAACAAGAATATTTCTAGTGGAACATCTTTCACAATCCCTGGAGAGATAGTTCACTAATAAACCGAGGGATAAGTAATTCGACTCATTCATATCCAGATCATGAATGTTTGGAATCCATATTATACAAGGAGACATTGCTTTTGCTAATTCGAATTGAAGGGTGATATAAAATCGGTCTATTTCCGGCAGCATATCCATAGTTAGCGCATCCATCATAGTTTCCATAATAGTTATAGTTAGAAACTCCAGCTCCGTCTCAATATCAAGGTCACGGTCGATATCGTCACTATCATCAATATCCTCATCTTCATCCTCACTAGCGTCACTATCATAAAAATCCTCATCCTCACTATCGTCACTATCATCAATAAGAAAATCCTTAGGCTTGTTATCCATGAACTTGTTCAGAAATACTGTAATGAAAGGAACATAGGAGTTTGTCGCTAGGTGTTTGACCAAATAGGATCGTCCAGTTCCTATAGAACCTATCACTAAAATACCCCTAGGAGGGGATAGGGCTAAGCGGAGCGAAAAGGGTTTTCCATGAGATGGGAAATGAAAACTATTAGCCCCACACGGGGTTTGTGAATAAGTGATTGTCTGATAATGAGCAAGGAATATCCGTCTTTCTGCTAAACAGGATGTATTGAACTCATAATTCATTAGATCCTTTTTATGAATGTCAACTAAGTATCGTAAGTAAATTGCTCCCGGTTGTTCAATCATTTGATAACCAGAGTCATTCTTTGATAAATGATCACTATGAGTCAGACTCAATAGAATTTGATCAATCCTTTTTTCTGTCGTTAAGGTAGAGAACTGAACCAAGAATTCTCTTTCTTTATCATCAATCCAATCACTGTTCGAGACCCAGGATTCTATTTGATCATCAATCCAATCACCATTTTGATCATCAATCCAATCACCATTCACGTTTTTTCTTGTTCTTATCAAGGAATAGATCGCTTTACTTGTATGACTTAGATGTCTCGTATTTCTCGAAAAAGCGATTCGATTGATGGGATTTGGTATGATACTTATGAAATCGATGAGATTCCAATATTTTTTCTTAGAACGTATTGATTTGACCCCATAAGCGGGACCACCACCCCATAGCATGTTGCCGCCAGAAGCAGAACCCCATATTTCTTCTAGAGAATCTCCTAATTGTTCCAGAGCAACTAGAAAGAGATTCTTTAACCAGAAAGAATTCAGTTCAGATGTAGGATACCTATCCAGAAGTTTTCGCAACTCAATCATGTATGATGGAATCATCAAAGATTTGACCTTTTCGAACTCTGTCTGTAACTCACTATAGGCTCGAGAAACAAAGAGAAGATGTGTACGAATGAGATATCCAGCAACAAGAAGAAGGAAAAGGATTAAATAGAGGAACTCCCGAACATTTAGCGATCTCAGATGTGTCGATATCAATGGTGACTCATTATTTCGATGAATAATTTCTTCGGACAGAAGAAGATTATGTAAACACTTACTCGAAATCTCACTTATCAGATTCCATTGTGGAAGACACAATTTTTTCTGAAGAATTCGCCATGATATATCTGATCCATGCATAATATCATGAAAAATGGATACAAATTTTTGGCTGCTACTTAGTATCGGCAATAAGTCTGAAAAGGTATCTAAAAATATCAAATTTAGATATTTGTACCCTGTCGAAGTAAGGAACCATGGTATATATGTTTGGAATAGATTCCATTTTGAGAGAGTTGAAAAAGCACTATCTCGTTGAAAGGTTCTATACATCTGCCCTTTCTCAAGGCATTTTTTTAGACAAAGACTCCGTTTTTTCCTCTTTTCGGATGGTAAATATTTCTCAGAACATGGAGTGTGAATCAAACCCATGTTTGAGTTGAAATTGAGATACTGATGCAAGTTCTTCTCTTCTGAATCAGATAGATTCATATCTGAAAGAGGTTGACAATAAGTTCTTTCAAAATGGAATATTTGTCCCTCTGTTAGAGGTGTTCCAGAAATGTCTGCGATCGAGTAAATAGCTCTACGAACGAATGGATCGGATCGAATTGGAAAATGGAAAGATTTGTAGAAGTTATACCTTTCGTCACCACTTTGCGGAAAATCGTTAGGTATGAATATGTTAGATACCTGTGACTCGATTGGCGAAATAGTATCTCTCTCCAAAAAAGCATGTTTTTTTTTACCGCCGCACAAAGAAAATATTTTGTTGCGAATGAACAAGATATTGAGGAATTGTTCATACGTAAAATCATAATTATGGATACGGGCCTTTTCCGCATAAAAGGGGAATCTTTTGTTACAATAGAAGCAGAAGTGATGTCGATTATTCAAGAATCGAAGTCGATTTGCTTTATAAAAAGAGGATATCAATGAACTTCTATGAAATGGTTTCACGGGATTCAGCCAATTGTCTTGATCGTGAGATATCATTGAGAAATAGGAATCCGTGTTATCAAAAGATTTCCTGCGATTCTTTCTAATATGGAATGAGTCAATCATCCACTTTGGTATCTTATTGAACAAAAATGGTGATATTGTTCCTCCATTGATCAAGAATTTCGATTTTTGGGAAGTATCATGGTCATCCAATAAGAAGGGTTTCCATTTTTTCAAATGAACGATTTGAAGACCTATTGATTCTAACAACTGATTGCAGAGTTGATCATTCGGACCTTTCAATTCATAGATGTGGATCTCGGACCTATGAATGGGGATACTCCCGAAACTCACAAAGAAAAAAGGAAGTGAGTTAGACAAAAAGAGAAGAAACTTGGACAAAAAGAAACAAAGTGACTTAGACAAATCTTTTTTGTCGATAACCTCAGACCAATCAATCGAATATTGATTAATACGTAATCGATCGAACACTACTTGAAAACGGCTATTCTGCTCAGAAATGAAATGTTCCAAATGTTCCTGGAAATTCTTGCTCCCATTGGACCATTTGTATCTATATGCATTAGGATCCCGATTCATGGATCTCTCGGTTCGAGAAATCAAAATAAGAGGATCGAACCATTTCTTCTGACTCTTTTTCAAATTTGATAAATGTTGGTTGATCGTATATTTCATTATAGTTCTATGATTCAGAGTATCATTTCCTATTTGATACCTTTGAATTCCATATTCGAAGTTGTGATCGGATCTATTCATTAAAAAGAATCGAGTCAATACATTTCTTATGTACCCATAGGTGCTATATTGGATTTGAATCAGATTTCGGATCAATCTATATTGATTGACTGCCTCCATTATATTGTTGCTAGCAAATACCACTATTTTTGGTTTTGGATCTTCCAAATCATTCCCGCAAGAGGTCCGGACCCGTTTTTTTCTGATCCTTCGATAAAAAGATTCATTCTCTTCATAAAAAATAGGAGGTAGAACCAATAAAGATTTCTTTTTCGATTCATCCCTGGAGTTGAATACCTCATTCAATAATTGTTTTTGATCCAATCCGGAGGAATCAATAGAAAAGGCAAATCCCTTATGATACACCAGATCCGGCTCGGTTATTGATAGAGTGAATAGATCCGCCATTTCTTGAAATCTCTCTTCTGATTCAAAATCGTGGTGTAACGTGTATCCCCCCCTGTTCCGGTCATGGAATAGATGAAATAAATCAAAAAATGGATTTTTGTTCAAGAATGAAATCTTATTGGAACTGTCCAGTTCATCCTTCGGAACCATATCACATCCCGGATCTGATGAAATAGGATGAATTGATATGGTATTTTGTAAATACATAATTATCTTGAATATATTAACTATTTCTTTATTTTCCGATCGCCTGGAAAGAACAAAAGAAACATCTTGTTCTTTCTTCAACAATTTCTGATCTCTAGTGGACCTCTCAGTAGGATTCGAACCCAGATGAAGTTCTGACCATCTGTCAGAGAAAAAAGAACGAATGGATCTTGTAGGATTCCCAAGAAATTCTTCGATTTCTTCCGGAAGCAGCTGATTATTCATCTGCTTCTCACATTCCGTGAATAGCCGGGACATTGAGGAATATCCAGAAAGGCATTTAGGGAATCGCTCTGATTCTATCTCTGTTCGTTCGGTTTGAAGAAAGGAAGGATCCCAACAAAGAATCGATCTTTCTTTTAGTTGTTGAATCTCTCTTTGATTGATCAATGTGTGATATTCCGAATCCTCATTACTAATGGAATCGAAATGATCTCTGGATTGATCAGAAGATCCTTTCAATTGGCTAGAATCCGTTACTTGAATGAAACTAGATCTTGTGGAATCATATTGAATATTTGACGATACATTCCGTACCTTGCTAAAAAACCGATCCTTGTTTACCAACCACACATTGTCTAACCAAATCCAATTCTCTCTCGATATGTTCCTCAAAAAATCCGATTCGTGCGGATTCTTCCCCCAACCCCAACTAACGAAGAGATCTTGGCGGAATTGCCACATATGAAATTGAGCACAATTTTGCAAAGAAATAGCCCGCTTGTTTCTCAAGAAGAGATGGGAAACATGCTCAATATCATTTGATTGAATAGTTGACCCAGCTCCTTGTTGTTTGAAGAAACCCTCCACTTCCACAGGTATTTTTTCACGAAAAGCAAACATGAGATAATAAATCCAGTCTTTCACTAAGATTTCGAATAGCTGTCCCGAATTCAAGTTGATTCTGTTTCGCCTCTTCCTCGGAGAAAGACGATCAAACAATTCCCAATCATGGTCCTTGCGGATCGGATCATCCATATAATATACAAAAAGAAACTCCAGATATTTGATATCTTTCTCTTTGAATGAGATCTCAATTCCAGCGACGGTTTCATTAGATATCTTACAACTAGAATCCCTCTTTTTTCCGATCCAGTTCCTCCACCACCGCGAACCCCAGTTAGATTCAGGCATGATACACTTTTTAGTTATTGGGAGAACCCAAGTACTCTCTTTCGGATCCAGGAAAGAGCTCTCAGGGATCTTTTTTCCTTTTGGAAGATACAGGAGCGAAACAATCAACCTATTGATATTGGAAGACCCAAAAGATTTTTCCAATGTATCATTTCTGGGTCCAATGGAATTCATAGGTATAGGAAGAAGCCCTGTCAAATAGAGATTTTTTCGTTCGACCATCTTTCGATTGTTAATACGATATATAAGGACCGCTACTGCAAAGAGTACTACACCCTTGATCGTGAAATATCGATTGCTTGTTGAACCCTGTGAATTGCGTGAAAGTGGGATACTCCAATTTCGGGAGTCCAAGAGTTTTATAAAACGCTCTTGATGGAAAAAAATGTGAATGAAAGATCCCACTGAATTGAATTGGGTCCATGAATCTAAGAAAGAGTGAGAATTCTTGATCTCTCTCAATATCTCTCTCAATTCGAAAATACAGGATTTGAATGGATGTCCTCTCATTGAGCCCTCCTAAATTTAAATTGCATTGATTTATCCTAAAGATTTCATTTCAATTGGAATTTGGTTATTCACCATGTCCGAGGATCCCCGCTAAGCATCCATGGCTGAATGGTTAAAGCGCCCAACTCATAATTGGCGAATTCGTAGGTTCAATTCCTACTGGATGCACGCCAATGGGACCCTCCAATAAGTCCCAATAAGTCTATTGGAATTGGCTCTGTATCAATGGAATCTCATCATCCATACATAACGAATTTATTGGTGTGGTATATTCATATCATATTAAGAAATTTATTGGTGTGGTATATTCATATCATATTAAGAAATTTATTGGTGTGGTATATTCATATCATAACATATGAACAGTAAGAACTAGCATTCTTATTGAGACTAGAACTCATAGGGAAGAAAATCGATTTATGGATGGAATCAAATATGCAGTATTTACAGACAAAAGTATTCGGTTATTGGGGAAAAATCAATATACTTTTAATGTCGAATCAGGATCAACTAGGACAGAAATAAAGCATTGGGTCGAACTCTTCTTTGGTGTCAAGGTAATAGCTATGAATAGTCATCGACTCCCGGGAAAGGGTAGAAGAATGGGACCTATTATGGGACATACAATGCATTACAGACGTATGATCATTACGCTTCAACCGGGTTATTCTATTCCACCTCTTAGAAAGAAAAGAACTTAAATCAAAATACTTAATAGCATGGCGATACATTTATACAAAACTTCTACCCCGAGCACACGCAACGGAGCCGTAGACAGTCAAGTGAAATCCAATCCACGAAAAAATTTGATCTATGGACAGCATCGTTGTGGTAAAGGTCGTAATGCCAGAGGAATCATTACCGCAGGGCATAGAGGGGGAGGTCATAAGCGTCTATACCGTAAAATCGATTTTCGACGGAATGAAAAAGACATATATGGTAGAATCGTAACCATAGAATACGACCCTAATCGAAATGCATACATTTGTCTCATACACTATGGGGATGGTGAGAAAAGATATATTTTACATCCCAGAGGGGCTATAATTGGAGATACCATTGTTTCTGGTACAGAAGTTCCTATAAAAATGGGAAATGCCCTACCTTTGAGTGCGGTTTGAACTATTGATTTACGTAATTGGAAGTAACCAATTAGGTTTACGGCGAAACCTAGAAATCGATCACTGATCCAATTTTAGTACCTCTACAGGATAGACCTCAACAGAAAACTGAAGAGTAACGGCAGCAAGTGATTGAGTTCAGTAGTTCCTCATATAAAATTATTGACTCTAGAGATAGAGTAATATGGAGAAGACAAAATTGTTTCAAGCACCGACAGAACAACCAGAAGCGCCCCTTGTTTCAAAGAGGGGAGGGCGGGTTATTCACATTTCATTTGATGGTCAGAGGCGAATTGAAAGCTAAGCAGTGGTAATTCTAAGGATTCCCGGGGGGGAAAATAGAGATGTCTCCTACGTTACCCGTAATATGTGGAAGTATCGACGTAATTTCATAGAGTCATTCGGTCTGAATGCTACATGAAGAACATAAGCCAGATGAAGGAACGGGAAGACCTAGGATGTAGAAGATCATAACATGAGTGATTCGGCAGATTTCGATTCCTATATATCCACTCATGCGGTACTTCATTGTACGATATATATAAGAATTCTACGATATATATAAGATCCATCTGTATAGATAATATCATCATCTACATCCAGAAAGCCGTATGCTTTGGAAGAAGCTTGTACAGTTTGGGAAGGGGTTTTGATTGATCAAAAAGAAGAATCTACTTCAACCGATATGCCCTTAGGCACGGCCATACATAACATAGAAATCACACTCGGAAAGGGTGGGCAATTAGCTAGAGCAGCAGGTGCTGTAGCGAAACTGATTGCAAAAGAGGGGAAATCGGCCACATTAAAATTACCTTCTGGGGAGGTCCGTTTGATATCCAAAAACTGCTCAGCAACAGTCGGACAAGTGGGGAATGTTGGGGTAAACCAGAAAAGTTTGGGTAAAGCCGGATCGAAATGTTGGCTAGGTAAGCGTCCTGTAGTAAGAGGAGTGGTTATGAACCCTGTAGACCATCCCCATGGGGGTGGTGAAGGGAGGGCCCCAATTGGTAGAAAAAAACCCGCAACTCCTTGGGGTTATCCTGCACTTGGAAGAAGAAGTAGAAAAAGGAATAAATATAGTGAGAATTGGATTCTTCGTCGCCGTAGTAAATAGTAGAGTAGAGAAAATCGAATTTGTTTCTTCGTCTTTACAAAAAAAAATAGGAGTAATTAACTGTGACACGTTCACTAAAAAAAAATCCTTTTGTAGCGAATCATTTTTTAAGAAAAATAAATAAACTTAACACAA
>Afzelia africana voucher Bourland 522 chloroplast, complete genome
[truncated: 20,949,980 more chars]
