# Supplementary material for: Genetic characterization of a group of commercial African timber species: From genomics to barcoding
Source: PLoS One. 2023 Apr 20;18(4):e0284732. doi: 10.1371/journal.pone.0284732 (PMC10118144; doi:10.1371/journal.pone.0284732)
Supplement: S2 File — (FASTA) [file pone.0284732.s004.fasta]

>Afzelia africana voucher Demenou 51 external transcribed spacer, 18S ribosomal RNA gene, internal transcribed spacer 1, 5.8S ribosomal RNA gene, internal transcribed spacer 2, and 28S ribosomal RNA gene, complete sequence
CGACCAGCATGGCCGTCCCGAAGGCCCTGGTGCCCGGCCAGCATGCCCGTCCGCAAGGCCCTGGTGCAAGGCCAGCATGGCCGGGCGCCCAACCAGCATGCCCGTCCCGAAGGCTCGGGTGCAAGGCCAGCATGGCCGTCCGCAAGGCCCGGGCGCCCGGCCAGCATGGCCGTCCCGAAGGCCCTGGTGCCCGGCCAGGATGCCCGTCCGCAAGGCCCTGGTGCAAGGCAAGCATGGCCGGGCGCCCAGCCAGCATGCCCGTCCGTAAGGCCCCAGTGCCCGGCCAGCATGCCCGTCCGCAAGGCCCGTCGGTAGGGCCATCATGCCCGAGCACCCTGCCAACATGCCCGTCCGCAAGGCCAGCATGGCCATCCACATGCAAGCTTTAGCACATGGTGGGCATGCCATTCTTGGAGGTTCCCAAGTGCCTTGCCTGGGCATGGTGTGTCAAGTTTGCATGTGAGCAAACAATGCCTTTGCCCCTCCCTCCTTCCTAAATGGGATGAATATGTCCCCAATCACTCCTCTTGATGCTTGAGACAAAGGTTTTGGTTGGATCACATGCCCCGGTCTTCCAAAACCACCAAAAGTGATGCCGAATCGATCCAATCAACACATGAAACATCTTCAATGTGCAAAGTGATGCCTAAATCAATTAATATGAGTCCCAAGGATGATTGACACAAAGGTTTGGAGCCATTGGACCATTTTCACCATTTTTCGGGCTTCCGGCACCGCCCAAAAGTGGGAAAATCAACATTATCACCAATTGAAACATCTTGAAAGTCCAATATGAGTCCATAATAAATTAATATGACCCCCAAGGATGCTCCCTGCAAAATTTCAGAACGATTGGATGCATATATTTTTTTTCCGATTTTTTGCAAATTTCGCACTTTGAAAAATTATAAAAAATTCACCACTTGTCAAAAAATTATGAAATTTTGGGGAATGATAGATTGGATTTTTATCTGTCTCTCCACAAAATTTCAGCTCAAAATTCCATCGTTTGCCCCCCGAAAACCCCTTATGTCAACCCAGAAAAAGTATGTCTACTCTTGCCAGGTGGGGTTTGGCTCAGAATGCTCTTTAGGGGGTACCCAGCTGCCTGCCCCCCGTGGCCGGCAGCCGGGGGCGCACTAGGCAGGCCTTGCACGCTGCGTGCGTGCCGGCCTACCCCCGTCGCCCATGCAAGCAACGAGATTGCTTGCGTGCGGCGCCCGTCCATGCTCGGCATGGGCGGGCGCGGTGCCGACGCATGCGGCCGGCACGGGCACGACACCACCGTCCGGGCCGGGGCATGGGCAATCGCCCAGCGCTCCTCACGGGCACAGTGCCAAGGCTTGCGGGGGTGGGCCTTGGCATGTTATACACACCCCCGATCGCCGGATGCATGCGGCCGCGTGCGGATGGCAAGGGTGGGCGCCCGACGGCCGGCCCGGGCAATCGCCCGGCGCCCGGTGCGGGCGAGACACCCGGCGACCGTGTCCCTTTCGGAATTTTCCTCGGCCAATGTTTGGGGGGTGGGCATTGGCGCGATACTCACACCCCCGCCCGCCGGATGCATGCGAGAGCGTGCGGATGGCAAGGGTGGCCGTCCGACGGCCGGCCCGGGCAATCGCCCGGCGCCCGGCACGGACGAGGCACCCGGCGACCGTGTCCCTTTCGGAATTTTCCTCGGCCAATGTTTTGGGGGTGGGCATTGGCGCGATACTCACACCCCCGCCCGCCGGATGCATGCGAGAGCGTGCGGATGGCAAGGGTGGGCGCCCGACGCCCGGCCCGGGCAATCGCCCGGCGCCCGGCACGGACGAGACACCCGGCGACCGTGTCCCTTTCGGAATTTTTCTTTCTCGGCCAATGTTTCGGGGGTGGGCATTGGCGCGATACTCACACCCCCCGCCCGCCGGATGCATGCGAGAGCGTGCGGATGGCAAGGGTGGGCGCCCGTCACCCGGCCCGGGCAACCGCCCGGTGCACGGGATGGGCAAGCCGCCCGACCGTTGCGACCGACGATCGCGTCCCTTTCGGAATCTGGATCTCATGTACGATCCGTCATGCCTAGCGAAGCAGGCGCGGCTCCCCCCGATGCTTCCATATGCTTGCACGCCATGAGGCTTGCGAGGTGTGGTTCGTTTGGTGGCGTTGTGCCTGCGGACGTGCGGGCGTGTGAGTGGTGATTGGGTTGTTCGTGCCGGCCGGCTCCATGCTCATGCATCGAACGGCCCGCAGGCAACCCTCCTCAATCTTGCCCCGAGCCGGCGATTTCTTCCCCGGCTCGGGTGCAGCACCGTGGTTCCTGTGTTGCCTACCGATCGAACGGAATTCGTGGGATTCGTCTGCCCCTCGCCATCCATCGATCCCTTAGGGTCGGCGGAGGTCCGGATAGCAGTCCCCGTGTCCCCCGAGAGCATCGTCCCGGCGGTAGCTCCCGAGGCCCATGGGGACTCGCTGCTCTCTCGGATGCGGTCGATCCGGCGGTCGTGCGACGGACGTCGTGCCCGGCCGTGCAAGAAAAATGCGTTTGACCCGAACGATGCCATGCCCGCGCCCGCGTCGGCGTCGGCCCGCCCGGCGCGGCGGGGCGAAGGCCGGTGCGGTGCGCGGCATGCATCACGGAGGAATGCTACCTGGTTGATCCTGCCAGTAGTCATATGCTTGTCTCAAAGATTAAGCCATGCATGTGTAAGTATGAACTAATTCAGACTGTGAAACTGCGAATGGCTCATTAAATCAGTTATAGTTTGTTTGATGGTACCTACTACTCGGATAACCGTAGTAATTCTAGAGCTAATACGTGCAACAAACCCCGACTTCCGGAAGGGATGCATTTATTAGATAAAAGGTCGACGCGGGCTTCCGCCCGCCGCTCTGATGATTCATGATAACTCGACGGATCGCACGGCCCGAGTGCCGGCGACGCATCATTCAAATTTCTGCCCTATCAACTTTCGATGGTAGGATAGTGGCCTACCATGGTGGTGACGGGTGACGGAGAATTAGGGTTCGATTCCGGAGAGGGAGCCTGAGAAACGGCTACCACATCCAAGGAAGGCAGCAGGCGCGCAAATTACCCAATCCTGACACGGGGAGGTAGTGACAATAAATAACAATACCGGGCTCATCGAGTCTGGTAATTGGAATGAGTACAATCTAAATCCCTTAACGAGGATCCATTGGAGGGCAAGTCTGGTGCCAGCAGCCGCGGTAATTCCAGCTCCAATAGCGTATATTTAAGTTGTTGCAGTTAAAAAGCTCGTAGTTGGACCTTGGGTTGGGCGGATCGGTCCGCCTCCGGTGTGCACCGGTCCGCTCGTCCCTTCTGCCGGCGATGCGCTCCTGTCCTTAACTGGCCGGGTCGTGCCTCCGGCGCTGTTACTTTGAAGAAATTAGAGTGCTCAAAGCAAGCCTACGCTCTGCATACATTAGCATGGGATAACATCATAGGATTCCGGTCCTATTGTGTTGGCCTTCGGGATCGGAGTAATGATTAACAGGGACAGTCGGGGGCATTCGTATTTCATAGTCAGAGGTGAAATTCTTGGATTTATGAAAGACGAACAACTGCGAAAGCATTTGCCAAGGATGTTTTCATTAATCAAGAACGAAAGTTGGGGGCTCGAAGACGATCAGATACCGTCCTAGTCTCAACCATAAACGATGCCGACCAGGGATCAGCGGATGTTACTTTTAGGACTCCGCTGGCACCTTATGAGAAATCAAAGTTTTTGGGTTCCGGGGGGAGTATGGTCGCAAGGCTGAAACTTAAAGGAATTGACGGAAGGGCACCACCAGGAGTGGAGCCTGCGGCTTAATTTGACTCAACACGGGGAAACTTACCAGGTCCAGACATAGTAAGGATTGACAGACTGAGAGCTCTTTCTTGATTCTATGGGTGGTGGTGCATGGCCGTTCTTAGTTGGTGGAGCGATTTGTCTGGTTAATTCCGTTAACGAACGAGACCTCAGCCTGCTAACTAGCTATGTGGAGGTGACCCCCCACGGCCAGCTTCTTAGAGGGACTATGGCCTTTCAGGCCAAGGAAGTTTGAGGCAATAACAGGTCTGTGATGCCCTTAGATGTTCTGGGCCGCACGCGCGCTACACTGATGTATTCAACGAGTCTATAGCCTTGGCCGACAGGCCCGGGTAATCTTTGAAATTTCATCGTGATGGGGATAGATCATTGCAATTGTTGGTCTTCAACGAGGAATTCCTAGTAAGCGCGAGTCATCAGCTCGCGTTGACTACGTCCCTGCCCTTTGTACACACCGCCCGTCGCTCCTACCGATTGAATGGTCCGGTGAAGTGTTCGGATCGCGGCGACGTGGGCGGTCCGCCGCCGGCGACGTCGCGAGAAGTCCACTGAACCTTATCATTTAGAGGAAGGAGAAGTCGTAACAAGGTTTCCGTAGGTGAACCTGCGGAAGGATCATTGTCGATGCCTCACGAGCAGCACGACCCGCGAACACGTACGTTCCCCTCCCACCGGGGGGGATCATCCTCCACGGAGGCACGCGAGCGGCACCCCGGTGCGCGCACCGGGCCTCCGACGTCGGGACGCGACGGCGGCGGGCTCGCCCGTCGGCCGTGCTCCCGGCGGCAAACAACCAACCCCCGGCGCCGAACGCGCCAAGGAACACATGACGATCCGATGAGCGGACTCCCCGCCGTCCCGGAGACGGTGCACGCGCGGGGGGCAGCGCCATTCTCGTATTCACAACGACTCTCGGCAACGGATATCTCGGCTCTCGCATCGATGAAGAACGTAGCGAAATGCGATACTTGGTGTGAATTGCAGAATCCCGTGAACCATCGAGTCTTTGAACGCAAGTTGCGCCCGAAGCCAATAGGCCGAGGGCACGTCTGGCTGGGTGTCACACGAAGTCGCCCCGACCCCAACGCCCGCCCGCCCGCCGTCCAGCACGGCGCGGGCGGGGGTCGGTCGGGGCGGATGCTGGCCTCCCGTGAGCCCCGACTCGCGGACGGCCGAAATGAGAGCCCGCGGTGCGGCGAGCGCCACGACGCACGGTGGTTGAGTGGAGTCGAGAACGATCGCTCCGGCCCGGTCGTGCGCGCCCCGCCCCCGACGGCGGGCTCCCGAGACCCTATCTATCCGACGCGACCTCAGCTCAGGCGGGGCTACCCGCTGAGTTTAAGCATATCAATAAGCGGAGGAAAAGAAACTAACGAGGATTCCCCTAGTAACGGCGAGCGAACCGGGAAGAGCCCACCATGAAAATCGGGCGCCCCCGGCGTCCGAATTGTAGTCTGGAGAAGCGTCCTCAGCGGCGGACCGGGCCCAAGTCCCCTGGAAGGGGGTGCCGGAGAGGGTGAGAGCCCCGTCGTGCCCGGACCCTGTCGCACCACGAGGCGCTGTCGGCGAGTCGGGTTGTTTGGGAATGCAGCCCCAATCGGGCGGTAAATTCCGTCCAAGGCTAAATACGGGCGAGAGACCGATAGCGAACAAGTACCGCGAGGGAAAGATGAAAAGGACTTTGAAAAGAGAGTCAAAGAGTGCTTGAAATTGTCGGGAGGGAAGCGGATGGGGGCCGGCGATGCGTCCCGGTCGGATGTGGAACGGCGAGAGCCGGTCCGCCGATCGACTCGGGGCGCGGACCGACGCGGACCGCGGCGGCGGCCCAAGCCCGGGCAAGGGACATGCCCGCGGAGACGCCGTCGCCGCGATCGTGGACGGCAGCGCGCGCCGCAACGGCGTGCCTCTCGGGGCACCTGCGCGCTCCCGGCGCCGGCCCGCGGGCTCCCCATCCGGCCCGTCTTGAAACACGGACCAAGGAGTCTGACATGTGTGCGAGTCAGCGGGCGAGCAAACCCGCAAGGCGCAAGGAAGCTGATTGGCGGGATCCCCCCCGGGGGGTGCACCGCCGACCGACCCCGATCTTCTGTGAAGGGTTCGAGTGAGAGCACGCCCGTCGGGACCCGAAAGATGGTGAACTATGCCTGAGCGGGGCGAAGCCAGAGGAAACTCTGGTGGAGGCCCGCAGCGATACTGACGTGCAAATCGTTCGTCTGACTTGGGTATAGGGGCGAAAGACTAATCGAACCGTCTAGTAGCTGGTTCCCTCCGAAGTTTCCCTCAGGATAGCTGGAGCTCGGGCGCGAGTTCTATCGGGTAAAGCCAATGATTAGAGGCATCGGGGGCGCAACGCCCTCGACCTATTCTCAAACTTTAAATAGGTAGGACGGCGCGGCTGCTCCGGTGAGCCGCGCCACGGAATCGAGAGCTCCAAGTGGGCCATTTTTGGTAAGCAGAACTGGCGATGCGGGATGAACCGGAAGCCGGGTTACGGTGCCCAACTGCGCGCTAACCTAGATCCCACAAAGGGTGTTGGTCGATTAAGACAGCAGGACGGTGGTCATGGAAGTCGAAATCCGCTAAGGAGTGTGTAACAACTCACCTGCCGAATCAACTAGCCCCGAAAATGGATGGCGCTGAAGCGCGCGACCCATACCCGGCCGTCGGGGCAAGGGCCAGGCCCCGATGAGTAGGAGGGCGCGGCGGTCGCCGCAAAACCCGGGGCGCGAGCCCGGGCGGAGCGTCCGTCGGTGCAGATCTTGGTGGTAGTAGCAAATATTCAAATGAGAACTTTGAAGGCCGAAGAGGGGAAAGGTTCCATGTGAACGGCACTTGCACATGGGTTAGTCGATCCTAAGAGACGGGGGAAGCCCGTCTGAGAGCGCGGCGCGCGCGCACTTCGAAAGGGAATCGGGTTAAAATTCCTGAACCGGGACGTGGCGGCTGACGGCAACGTCAGGGAGTCCGGAGACGTCGGCGGGGGCCCCGGGAAGAGTTATCTTTTCTGTTTAACGGCCCGCCCACCCTGGAAACGGCTCAGCCGGAGGTAGGGTCCAGCGGCCGGAAGAGCACCGCACGTCGCGTGGTGTCCGGTGCGCCCCCGGCGGCCCGTGAAAATCCGGAGGACCGAGTGCCGCCCACGCCCGGTCGTACTCATAACCGCATCAGGTCTCCAAGGTGAACAGCCTCTGGTCGATGGAACAATGTAGGCAAGGGAAGTCGGCAAAATGGATCCGTAACCTCGGGAAAAGGATTGGCTCTGAGGACTGGGCACGGGGGTCCCAGCCCCGAACCCGTCGGCTGTCGGTGGACTGCTCGAGCTGCTCCCGCGGCGAGAGCGGGTCGCCGCGTGCCGGCCGGGGGACGGACTGGGAACGGGCCCTCCGGGGCCCCTTCCCCGGGCGTCGAACAGTCAGCTCAGAACTGGTACGGACAAGGGGAATCCGACTGTTTAATTAAAACAAAGCATTGCGATGGTCCCTGCGGATGCTGACGCAATGTGATTTCTGCCCAGTGCTCTGAATGTCAAAGTGAAGAAATTCAACCAAGCGCGGGTAAACGGCGGGAGTAACTATGACTCTCTTAAGGTAGCCAAATGCCTCGTCATCTAATTAGTGACGCGCATGAATGGATTAACGAGATTCCCACTGTCCCTGTCTACTATCCAGCGAAACCACAGCCAAGGGAACGGGCTTGGCGGAATCAGCGGGGAAAGAAGACCCTGTTGAGCTTGACTCTAGTCCGACTTTGTGAAATGACTTGAGAGGTGTAGGATAAGTGGGAGCCGGAGACGGCGAAAGTGAAATACCACTACTTTTAACGTTATTTTACTTATTCCGTGAATCGGAGGCGGGGCATGGCCCCTCTTTTTGGACCCAAGGCCCGCCCCGGCGGGCCGATCCGGGCGGAAGACATTGTCAGGTGGGGAGTTTGGCTGGGGCGGCACATCTGTTAAAAGATAACGCAGGTGTCCTAAGATGAGCTCAACGAGAACAGAAATCTCGTGTGGAACAAAAGGGTAAAAGCTCGTTTGATTCTGATTTCCAGTACGAATACGAACCGTGAAAGCGTGGCCTATCGATCCTTTAGTCCTTCGGAATTTGAAGCTAGAGGTGTCAGAAAAGTTACCACAGGGATAACTGGCTTGTGGCAGCCAAGCGTTCATAGCGACGTTGCTTTTTGATCCTTCGATGTCGGCTCTTCCTATCATTGTGAAGCAGAATTCACCAAGTGTTGGATTGTTCACCCACCAATAGGGAACGTGAGCTGGGTTTAGACCGTCGTGAGACAGGTTAGTTTTACCCTACTGATGATAGTGTCGCGATAGTAATTCAACCTAGTACGAGAGGAACCGTTGATTCGCACAATTGGTCATCGCGCTTGGTTGAAAAGCCAGTGGCGCGAAGCTACCGTGCGTTGGATTATGACTGAACGCCTCTAAGTCAGAATCCGGGCTAGAAGCGACGCATGCGCCCGCCGCCCGGTTGCCGACCAGCAGTAGGGGCCTCGGCCCCCAAAGGCACGTGTCGTGGGCGACCCCCGCACGGCGGACGAGCCGTGTGGGACGCCCTGCAGCGCAATTCCCATCGAGCGGCGGGTAGAATCCTTTGCAGACGACTTAAATACGCGACGGGGTATTGTAAGTGGCAGAGTGGCCTTGCTGCCACGATCCACTGAGATTCAGCCCTTGTCGCTCCGATTCGTCCCTCCCCTCCCCTGAATTCTCACCCCCACAGTCCCTCATATTGCACAACCAGAAAGAACCCGGAGGCTAAGAGGAGGGCATCGGTGCACAAGTCCACGTGGCCTTGGTGTATGCTGATTAGTATTAAGGAGGCAGGGATTCGGGAAGGCGGATAAAGTAGATCGATTGCCATGCACATCATAGGGTGGCAGTGTGCACAGGCAGGCCCTGCCTAATGTTCCATGGGAGCAGAGTACACATCGTGAGCATATAGCCTGGGAGGCATCACCTATAAATGCCCGGGGGAAATGGCAGCACAGGCAGAGTCCCGCCCATGTGGAGCAGTCACCATGCCCATAGCTTGTCCACAACTCCAAGCCATCAGCCCCCGCCAACATGCCCTTCGTAAGGCCCCGGTGCCCGGCCAGCAAGCCCGTCTCGAAGGCTCGGGTGCAAGGCCAGCAAGGCCCAGGCGCCCGGCCAACATGCCCGTCCCGAAGGCCCCGGTACCCGGCCAGCATGGCCGTCCGCAAGGCCCTGGTACAAGGCCAGCATGGCCGGGCACCCGGCCAGCATGCCCGTCTACAAGGCCTGGGCACCCGGCCAACATGCCCGCCCCGAAGGCCCCGGCGCCCGGCCAGCATGGCCGTCCCGAAGGCCCGAGTGCAACCCGAAGGCCCTGGTGCAACGCCAGCATTCCCGTCCGTAAGGCCCCGGCGCTCGGCTAGCATGCCTCTCCCGAAGGCCCGGGCGCAAGGCCAGCATGGCCGTCCGCAAGGCCCGGGCGCCCGGCCAGCATTCCCGTCCGCAAGGCCAGCATGCCCGTCCGTAAGGCCCCGACGCCCGGCCAGCATGCCCGTCCCGAAGGCCCGGGCGCCCGGCCAGCATGCCCGTCCGTAAGGCCCCGGCGCCCGGCCAGCATGCCCGTCCCGAAGGCCCGGGTGCAAGGCTGGCATGGCCGTCCGCAAGGGCCGGGCGCCCGGCCAGCATGCCCGTCCGCAAGGCCAGCATGGCCGTCCGTAAGGCCCCGGCGCCCGGCCAGCATGCCCGTCCCGAAGGCCCGGGTGCAAGGCCAGCATGGCCGTCCGCAAGGCCCGGGCGCCCGGCCAGCATGCCCGTCCGCAAGGCCAGCATGGCCGTCCGTAAGGCCCCGGCGCCCGGCCAGCATGGCCGTCCGCAAGGCCCGGGCGCCCGGCCAGCATGCCCGTCCGCAAGGCCAGCATGGCCGAGCGCCCAGCCAGCATGCCCGTCCGCAAGGCCCTGGTGCAAGGCCAGCATGGCCGGGCGCCCGGCCAGCATGCCCGTCCGTAAGGCCCCGGCACCCGGCTAGCATGCCCGTCCGCAAGGCCCTGGTGCAAGGCCAGCATGGCCGGGCGCCCAGCCAGCATGCCCGTCCGCAAGGCCCCGGCGCCCGGCCAGCATGCCCGTCCGCAAGGCCCCGGCGCCCGGCCAGCATGGCCGTCAGCAAGGCCCGGGCGCCCGGCCAGCATGCCCGTCCGTAAGGCCCCGGCGCCCGGCCAGCATGCCCGTCCCGAAGGCCCGGGTGCAATGCCAGCATGGGCGTCCGCAAGGCCCGGGCGCCCGGCCAGCATGCCCGTCCGCAAGGCCCGGCCGCCCGGCCAGCATGCCCGTCCGCAAGGCCAGCATGCCCGTCCGTAAGGCCCTGGCGCCCGGCCAGCATGCCCGTCCGCAAGGCCAGCATGGCCGTCCGCAAGGCCCGGGCGCCCGGCCAGCATGCCCGTCCGCAAGGCCAGCATGGCCTCGGCGCCCGGCCAGCATGCCCGTCCGGAAGGCCCGGGTGCAAGGCCAGCATGGCCGGCATGCTGGCCCGGGCGTCCGGCCGGCATGCCCGTCCGCAAGGCCCTGGTGCAAGGCCAGCATGCCCGTCGGTAAGGCCCGGGCGCCCGGCCAGCATGGCCGTCCGCAAGGCCCGGGCGCCCGGCCAGCATGCCCGTCCCGAAGGCCCTGTTGCCCGGCCAACATGCCCGTCCGCAAGGCCAGCATGGACGGGTGCCCAGCCAGCATGCCCGTCCGTAAGGCCCCGGAGCCCGGCCAGCATGGCCGTCAGCAAGGGCCGGGCGCCCGGCCAGTATGCCCGTCCGCAAGGCCAGCATGGCTGGGCGCCCGGCCAGCATGCCCGTCCCGAAGGCCCGGGCGCCCGGCCAAGCATGCCCGTCCCGAAGGCCCGGGTGCAAGGCCAGCATGGCCGTCCGCAAGGCCGGCATGGCCGGGCGCCCGGCCAGCATGCCCGTCCGGAAGGCCTAAGTGCC
>Afzelia africana voucher Wit 2944 external transcribed spacer, 18S ribosomal RNA gene, internal transcribed spacer 1, 5.8S ribosomal RNA gene, internal transcribed spacer 2, and 28S ribosomal RNA gene, complete sequence
GCCCGGCCCGGGCAATCGCCCGGCGCCCGGCACGGACGAGACACCCGGCGACCGTGTCCCTTTCGGAATTTTTCTTTCTCGGCCAATGTTTCGGGGGTGGGCATTGGCGCGATACTCACACCCCCGCCCGCCGGATGCATGCGAGAGCGTGCGGATGGCAAGGGTGGGCGCCCGTCACCCGGCCCGGGCAACCGCCCGGTGCACGGGATGGGCAAGCCGCCCGACCGTTGCGACCGACGATCGCGTCCCTTTCGGAATCTCGATCTCATGTACGATCCGTCATGCCTAGCGAAGCAGGCGCGGCTCCCCCCGATGCTTCCATATGCTTGCACGCCATGAGGCTTGCGAGGTGTGGTTCGTTTGGTGGCGTTGTGCCTGCGGACGTGCGGGCGTGTGAGTGGTGATTGGGTTGTTCGTGCCGGCCGGCTCCATGCTCATGCATCGAACGGCCCGCAGGCAACCCTCCTCAATCTTGCCCCGAGCCGGCGATTTCTTCCCCGGCTCGGGTGCAGCACCGTGGTTCCTGTGTTGCCTACCGATCGAACGGAATTCGTGGGATTCGTCTGCCCCTCGCCATCCATCGATCCCTTAGGGTCGGCGGAGGTCCGGATAGCAGTCCCCGTGTCCCCCGAGAGCATCGTCCCGGCGGTAGCTCCCGAGGCCCATGGGGACTCGCTGCTCTCTCGGATGCGGTCGATCCGGCGGTCGTGCGACGGACGTCGTGCCCGGCCGTGCAAGAAAAATGCGTTTGACCCGAACGATGCCATGCCCGCGCCCGCGTCGGCGTCGGCCCGCCCGGCGCGGCGGGGCGAAGGCCGGTGCGGTGCGCGGCATGCATCACGGAGGAATGCTACCTGGTTGATCCTGCCAGTAGTCATATGCTTGTCTCAAAGATTAAGCCATGCATGTGTAAGTATGAACTAATTCAGACTGTGAAACTGCGAATGGCTCATTAAATCAGTTATAGTTTGTTTGATGGTACCTACTACTCGGATAACCGTAGTAATTCTAGAGCTAATACGTGCAACAAACCCCGACTTCCGGAAGGGATGCATTTATTAGATAAAAGGTCGACGCGGGCTTCCGCCCGCCGCTCTGATGATTCATGATAACTCGACGGATCGCACGGCCCGAGTGCCGGCGACGCATCATTCAAATTTCTGCCCTATCAACTTTCGATGGTAGGATAGTGGCCTACCATGGTGGTGACGGGTGACGGAGAATTAGGGTTCGATTCCGGAGAGGGAGCCTGAGAAACGGCTACCACATCCAAGGAAGGCAGCAGGCGCGCAAATTACCCAATCCTGACACGGGGAGGTAGTGACAATAAATAACAATACCGGGCTCATCGAGTCTGGTAATTGGAATGAGTACAATCTAAATCCCTTAACGAGGATCCATTGGAGGGCAAGTCTGGTGCCAGCAGCCGCGGTAATTCCAGCTCCAATAGCGTATATTTAAGTTGTTGCAGTTAAAAAGCTCGTAGTTGGACCTTGGGTTGGGCGGATCGGTCCGCCTCCGGTGTGCACCGGTCCGCTCGTCCCTTCTGCCGGCGATGCGCTCCTGTCCTTAACTGGCCGGGTCGTGCCTCCGGCGCTGTTACTTTGAAGAAATTAGAGTGCTCAAAGCAAGCCTACGCTCTGCATACATTAGCATGGGATAACATCATAGGATTCCGGTCCTATTGTGTTGGCCTTCGGGATCGGAGTAATGATTAACAGGGACAGTCGGGGGCATTCGTATTTCATAGTCAGAGGTGAAATTCTTGGATTTATGAAAGACGAACAACTGCGAAAGCATTTGCCAAGGATGTTTTCATTAATCAAGAACGAAAGTTGGGGGCTCGAAGACGATCAGATACCGTCCTAGTCTCAACCATAAACGATGCCGACCAGGGATCAGCGGATGTTACTTTTAGGACTCCGCTGGCACCTTATGAGAAATCAAAGTTTTTGGGTTCCGGGGGGAGTATGGTCGCAAGGCTGAAACTTAAAGGAATTGACGGAAGGGCACCACCAGGAGTGGAGCCTGCGGCTTAATTTGACTCAACACGGGGAAACTTACCAGGTCCAGACATAGTAAGGATTGACAGACTGAGAGCTCTTTCTTGATTCTATGGGTGGTGGTGCATGGCCGTTCTTAGTTGGTGGAGCGATTTGTCTGGTTAATTCCGTTAACGAACGAGACCTCAGCCTGCTAACTAGCTATGTGGAGGTGACCCCCCACGGCCAGCTTCTTAGAGGGACTATGGCCTTTCAGGCCAAGGAAGTTTGAGGCAATAACAGGTCTGTGATGCCCTTAGATGTTCTGGGCCGCACGCGCGCTACACTGATGTATTCAACGAGTCTATAGCCTTGGCCGACAGGCCCGGGTAATCTTTGAAATTTCATCGTGATGGGGATAGATCATTGCAATTGTTGGTCTTCAACGAGGAATTCCTAGTAAGCGCGAGTCATCAGCTCGCGTTGACTACGTCCCTGCCCTTTGTACACACCGCCCGTCGCTCCTACCGATTGAATGGTCCGGTGAAGTGTTCGGATCGCGGCGACGTGGGCGGTCCGCCGCCGGCGACGTCGCGAGAAGTCCACTGAACCTTATCATTTAGAGGAAGGAGAAGTCGTAACAAGGTTTCCGTAGGTGAACCTGCGGAAGGATCATTGTCGATGCCTCACGAGCAGCACGACCCGCGAACACGTACGTTCCCCTCCCACCGGGGGGGGATCATCCTCCACGGAGGCACGCGAGCGGCACCCCGGTGCGCGCACCGGGCCTCCGACGTCGGGACGCGACGGCGGCGGGCTCGCCCGTCGGCCGTGCTCCCGGCGGCAAACAACCAACCCCCGGCGCCGAACGCGCCAAGGAACACATGACGATCCGATGAGCGGACTCCCCGCCGTCCCGGAGACGGTGCACGCGCGGGGGGCAGCGCCATTCTCGTATTCACAACGACTCTCGGCAACGGATATCTCGGCTCTCGCATCGATGAAGAACGTAGCGAAATGCGATACTTGGTGTGAATTGCAGAATCCCGTGAACCATCGAGTCTTTGAACGCAAGTTGCGCCCGAAGCCAATAGGCCGAGGGCACGTCTGGCTGGGTGTCACACGAAGTCGCCCCGACCCCAACGCCCGCCCGCCCGCCGTCCAGCACGGCGCGGGCGGGGGTCGGTCGGGGCGGATGCTGGCCTCCCGTGAGCCCCGACTCGCGGACGGCCGAAATGAGAGCCCGCGGTGCGGCGAGCGCCACGACGCACGGTGGTTGAGTCGAGTCGAGAACGATCGCTCCGGCCCGGTCGTGCGCGCCCCGCCCCCGACGGCGGGCTCCCGAGACCCTATCTATCCGACGCGACCTCAGCTCAGGCGGGGCTACCCGCTGAGTTTAAGCATATCAATAAGCGGAGGAAAAGAAACTAACGAGGATTCCCCTAGTAACGGCGAGCGAACCGGGAAGAGCCCACCATGAAAATCGGGCGCCCCCGGCGTCCGAATTGTAGTCTGGAGAAGCGTCCTCAGCGGCGGACCGGGCCCAAGTCCCCTGGAAGGGGGTGCCGGAGAGGGTGAGAGCCCCGTCGTGCCCGGACCCTGTCGCACCACGAGGCGCTGTCGGCGAGTCGGGTTGTTTGGGAATGCAGCCCCAATCGGGCGGTAAATTCCGTCCAAGGCTAAATACGGGCGAGAGACCGATAGCGAACAAGTACCGCGAGGGAAAGATGAAAAGGACTTTGAAAAGAGAGTCAAAGAGTGCTTGAAATTGTCGGGAGGGAAGCGGATGGGGGCCGGCGATGCGTCCCGGTCGGATGTGGAACGGCGAGAGCCGGTCCGCCGATCGACTCGGGGCGCGGACCGACGCGGACCGCGGCGGCGGCCCAAGCCCGGGCAAGGGACATGCCCGCGGAGACGCCGTCGCCGCGATCGTGGACGGCAGCGCGCGCCGCAACGGCGTGCCTCTCGGGGCACCTGCGCGCTCCCGGCGCCGGCCCGCGGGCTCCCCATCCGGCCCGTCTTGAAACACGGACCAAGGAGTCTGACATGTGTGCGAGTCAGCGGGCGAGCAAACCCGCAAGGCGCAAGGAAGCTGATTGGCGGGATCCCCCCCGGGGGGTGCACCGCCGACCGACCCCGATCTTCTGTGAAGGGTTCGAGTGAGAGCACGCCCGTCGGGACCCGAAAGATGGTGAACTATGCCTGAGCGGGGCGAAGCCAGAGGAAACTCTGGTGGAGGCCCGCAGCGATACTGACGTGCAAATCGTTCGTCTGACTTGGGTATAGGGGCGAAAGACTAATCGAACCGTCTAGTAGCTGGTTCCCTCCGAAGTTTCCCTCAGGATAGCTGGAGCTCGGGCGCGAGTTCTATCGGGTAAAGCCAATGATTAGAGGCATCGGGGGCGCAACGCCCTCGACCTATTCTCAAACTTTAAATAGGTAGGACGGCGCGGCTGCTCCGGTGAGCCGCGCCACGGAATCGAGAGCTCCAAGTGGGCCATTTTTGGTAAGCAGAACTGGCGATGCGGGATGAACCGGAAGCCGGGTTACGGTGCCCAACTGCGCGCTAACCTAGATCCCACAAAGGGTGTTGGTCGATTAAGACAGCAGGACGGTGGTCATGGAAGTCGAAATCCGCTAAGGAGTGTGTAACAACTCACCTGCCGAATCAACTAGCCCCGAAAATGGATGGCGCTGAAGCGCGCGACCCATACCCGGCCGTCGGGGCAAGGGCCAGGCCCCGATGAGTAGGAGGGCGCGGCGGTCGCCGCAAAACCCGGGGCGCGAGCCCGGGCGGAGCGTCCGTCGGTGCAGATCTTGGTGGTAGTAGCAAATATTCAAATGAGAACTTTGAAGGCCGAAGAGGGGAAAGGTTCCATGTGAACGGCACTTGCACATGGGTTAGTCGATCCTAAGAGACGGGGGAAGCCCGTCTGAGAGCGCGGCGCGCGCGCACTTCGAAAGGGAATCGGGTTAAAATTCCTGAACCGGGACGTGGCGGCTGACGGCAACGTCAGGGAGTCCGGAGACGTCGGCGGGGGCCCCGGGAAGAGTTATCTTTTCTGTTTAACGGCCCGCCCACCCTGGAAACGGCTCAGCCGGAGGTAGGGTCCAGCGGCCGGAAGAGCACCGCACGTCGCGTGGTGTCCGGTGCGCCCCCGGCGGCCCGTGAAAATCCGGAGGACCGAGTGCCGCCCACGCCCGGTCGTACTCATAACCGCATCAGGTCTCCAAGGTGAACAGCCTCTGGTCGATGGAACAATGTAGGCAAGGGAAGTCGGCAAAATGGATCCGTAACCTCGGGAAAAGGATTGGCTCTGAGGACTGGGCACGGGGGTCCCAGCCCCGAACCCGTCGGCTGTCGGTGGACTGCTCGAGCTGCTCCCGCGGCGAGAGCGGGTCGCCGCGTGCCGGCCGGGGGACGGACTGGGAACGGGCCCTCCGGGGCCCCTTCCCCGGGCGTCGAACAGTCAGCTCAGAACTGGTACGGACAAGGGGAATCCGACTGTTTAATTAAAACAAAGCATTGCGATGGTCCCTGCGGATGCTGACGCAATGTGATTTCTGCCCAGTGCTCTGAATGTCAAAGTGAAGAAATTCAACCAAGCGCGGGTAAACGGCGGGAGTAACTATGACTCTCTTAAGGTAGCCAAATGCCTCGTCATCTAATTAGTGACGCGCATGAATGGATTAACGAGATTCCCACTGTCCCTGTCTACTATCCAGCGAAACCACAGCCAAGGGAACGGGCTTGGCGGAATCAGCGGGGAAAGAAGACCCTGTTGAGCTTGACTCTAGTCCGACTTTGTGAAATGACTTGAGAGGTGTAGGATAAGTGGGAGCCGGAGACGGCGAAAGTGAAATACCACTACTTTTAACGTTATTTTACTTATTCCGTGAATCGGAGGCGGGGCATGGCCCCTCTTTTTGGACCCAAGGCCCGCCCCGGCGGGCCGATCCGGGCGGAAGACATTGTCAGGTGGGGAGTTTGGCTGGGGCGGCACATCTGTTAAAAGATAACGCAGGTGTCCTAAGATGAGCTCAACGAGAACAGAAATCTCGTGTGGAACAAAAGGGTAAAAGCTCGTTTGATTCTGATTTCCAGTACGAATACGAACCGTGAAAGCGTGGCCTATCGATCCTTTAGTCCTTCGGAATTTGAAGCTAGAGGTGTCAGAAAAGTTACCACAGGGATAACTGGCTTGTGGCAGCCAAGCGTTCATAGCGACGTTGCTTTTTGATCCTTCGATGTCGGCTCTTCCTATCATTGTGAAGCAGAATTCACCAAGTGTTGGATTGTTCACCCACCAATAGGGAACGTGAGCTGGGTTTAGACCGTCGTGAGACAGGTTAGTTTTACCCTACTGATGATAGTGTCGCGATAGTAATTCAACCTAGTACGAGAGGAACCGTTGATTCGCACAATTGGTCATCGCGCTTGGTTGAAAAGCCAGTGGCGCGAAGCTACCGTGCGTTGGATTATGACTGAACGCCTCTAAGTCAGAATCCGGGCTAGAAGCGACGCATGCGCCCGCCGCCCGGTTGCCGACCAGCAGTAGGGGCCTCGACCCCCAAAGGCACGTGTCGTGGGCGACCCCCGCACGGCGGACGAGCCGTGTGGGACGCCCTGCAGCGCAATTCCCATCGAGCGGCGGGTAGAATCCTTTGCAGACGACTTAAATACGCGACGGGGTATTGTAAGTGGCAGAGTGGCCTTGCTGCCACGATCCACTGAGATTCAGCCCTTGTCGCTCCGATTCGTCCCTCCCCTCCCCTGAATTCTCACCCCCACAGTCCCTCATATTGCACAACCAGAAAGAACCCGGAGGCTAAGAGGAGGGCATCGGTGCACAAGTCCACGTGGCCTTGGTGTATGCTGATTAGTATTAAGGAGGCAGGGATTCGGGAAGGCGGATAAAGTAGATCGATTGCCATGCACATCATAGGGTGGCAGTGTGCACAGGCAGGCCCTGCCTAATGTTCCATGGGAGCAGAGTACACATCGTGAGCATATAGCCTGGGAGGCATCACCTATAAATGCCCGGGGGAAATGGCAGCACAGGCAGAGTCCCGCCCATGTGGAGCAGTCACCATGCCCATAGCTTGTCCACAACTCCAAGCCATCAGCCCCCGCCAACATGCCCTTCGTAAGGCCCCGGTGCCCGGCCAGCAAGCCCGTCTCGAAGGCTCGGGTGCAAGGCCAGCAAGGCCCAGGCGCCCGGCCAACATGCCCGTCCCGAAGGCCCCGGTACCCGGCCAGCATGGCCGTCCGCAAGGCCCTGGTGCAAGGCCAGCATGGCCGGGCACCCGGCCAGCATGCCCGTCTACAAGGCCTGGGCACCCGGCCAACATGCCCGCCCCGAAGGCCCCGGCGCCCGGCCAGCATGGCCGTCCCGAAGGCCCGAGTGCAACCCGAAGGCCCTGGTGCAACGCCAGCATTCCCGTCCGTAAGGCCCTGGCACTCGGCTAGCATGCCTCTCCCGAAGGCCCGGGCGCAAGGCCAGCATGGCCGTCCGCAAGGCCCGGGCGCCCGGCCAGCATGCCCGTCCGCAAGGCCAGCATGGCCGGGCGCCCAGCCAGCATGCCCGTCCGTAAGGCCCCGGCGCCCAGCAAGCATGCCCGTCCCGAAGGCCCGGGTGCAAGGCCAGCATGCCCGTCCGCAAGGCCCGGGCGCCCGGCCAGTATGCCCGTCCGTAAGGCCCCGACGCCCGGCCAGCATGCCCGTCCCGAAGGCCCGGGCGCCCGGCCAGCATGCCTGTCCGTAAGGCCCCGGCGCCCGGCCAGCATGCCCGTCCCGAAGGCCCGGGTGCAAGGCCGGCATGGCCGTCCGCAAGGCCCGGGCGCCCGGCTAGCATGCCCGTCCGCAAGGCCAGCATGGCTGTCCGTAAGGCCCCGGCGCCCGGCCAGCATGCCCGTCCCGAAGGCCCGGGTGCAAGGCCAGCATGGCCGTCCGCAAGGCCCGGGCGCCCGGCCAGCATGCCCGTCCGCAAGGCC
>Afzelia africana voucher Malaisse 14553 external transcribed spacer, 18S ribosomal RNA gene, internal transcribed spacer 1, 5.8S ribosomal RNA gene, internal transcribed spacer 2, and 28S ribosomal RNA gene, complete sequence
CCGGCATGGCCGAGCGCCCGGCCAGCATGCCCGTCCGCAAGGCCCTGGTGCAAGGCAAGCATGGCCGGGCGCCCAGCCAGCATGCCCGTCCGTAGGCCCCGGCGCCCGCCAGCATGCCCGTCCCGAAGGCTCGGGTGCAAGGCCAGCATGGCCGTCCGCAAGGCCCGGGCGCCCGGCCAGCATGGCCGTCCCGAAGGCCCTGGTGCCCGGCCAGGATGCCCGTCCGCAAGGCCCTGGTGCAAGGCAAGCATGGCCGGGCGCCCAGCCAGCATGCCCGTCCGTAAGGCCCCAGTGCCCGGCCAGCATGCCCGTCCGCAAGGCCCGTCGGTAGGGCCATCATGCCCGAGCACCCTGCCAACATGCCCGTCCGCAAGGCCAGCATGGCCATCCACATGCAAGCTTTAGCACATGGTGGGCATGCCATTCTTGGAGGTTCCCAAGTGCCTTGCCTGGGCATGGTGTGTCAAGTTTGCATGTGAGCAACAATGCCTTTGCCCCTCCCTCCTTCCTAAATGGGATGAATATGTCCCCAATCAGTCCTCTTGATGCTTGAGACAAAGGTTTTGGTTGGATCACATGCCCCGGTCTTCCAAAACCACCAAAAGTGATGCCGAATCGATCCAATCAACACATGAAACATCTTCAATGTGCAAAGTGATGCCTAAATCAATTAATATGAGTCCCAAGGATGATTGACACAAAGGTTTGGAGCCATTGGACCATTTTCACCATTTTTCGGGCTTCCGGCACCGCCCAAAAGTGGGAAAATCAACATTATCACCAATTGAAACATCTTGAAAGTCCAATATGAGTCCATAATAAATTAATATGACCCCCAAGGATGCTCCCTGCAAAATTTCAGAACGATTGGATGCATATATTTTTTTTCCGATTTTTTGCAAATTTCGCACTTTGAAAAATTATAAAAAATTCACCACTTGTCAAAAAATTATGAAATTTTGGGGAATGATAGATTGGATTTTTATCTGTCTCTCCACAAAATTTCAGCTCAAAATTCCATCGTTTGCCCCCCGAAAACCCCTTATGTCAACCCAGAAAAAGTATGTCTACTCTTGCCAGGTGGGGTTTGGCTCAGAATGCTCTTTAGGGGGTACCCAGCTGCCTGCCCCCCGTGGCCGGCAGCCGGGGGCGCACTAGGCAGGCCTTGCACGCTGCGTGCGTGCCGGCCTACCCCCGTCGCCCATGCAAGCAACGAGATTGCTTGCGTGCGGCGCCCGTCCATGCTCGGCATGGGCGGGCGCGGTGCCGACGCATGCGGCCGGCACGGGCACGACACCACCGTCCGGGCCGGGGCATGGGCAATCGCCCAGCGCTCCTCACGGGCACAGTGCCAAGGCTTACGGGGGTGGGCCTTGGCATGTTATACACACCCCCGATCGCCGGATGCATGCGGCCGCGTGCGGATGGCAAGGGTGGGCGCCCGACGGCCGGCCCGGGCAATCGCCCGGCGCCCGGTGCGGGCGAGACACCCGGCGACCGTGTCCCTTTCGGAATTTTCCTCGGCCAATGTTTGGGGGGTGGGCATTGGCGCGATACTCACACCCCCGCCCGCCGGATGCATGCGAGAGCGTGCGGATGGCAAGGGTGGGCGTCCGACGGCCGGCCCGGGCAATCGCCCGGCGCCCGGCACGGACGAGGCACCCGGCGACCGTGTCCCTTTCGGAATTTTCCTCGGCCAATGTTTTGGGGGTGGGCATTGGCGCGATACTCACACCCCCGCCCGCCGGATGCATGCGAGAGCGTGCGGATGGCAAGGGTGGGCGCCCGACGCCCGGCCCGGGCAATCGCCCGGCGCCCGGCACGGACGAGACACCCGGCGACCGTGTCCCTTTCGGAATTTTTCTTTCTCGGCCAATGTTTCGGGGGTGGGCATTGGCGCGATACTCACACCCCCCGCCCGCCGGATGCATGCGAGAGCGTGCGGATGGCAAGGGTGGGCGCCCGTCACCCGGCCCGGGCAACCGCCCGGTGCACGGGATGGGCAAGCCGCCCGACCGTTGCGACCGACGATCGCGTCCCTTTCGGAATCTGGATCTCATGTACGATCCGTCATGCCTAGCGAAGCAGGCGCGGCTCCCCCCGATGCTTCCATATGCTTGCACGCCATGAGGCTTGCGAGGTGTGGTTCGTTTGGTGGCGTTGTGCCTGCGGACGTGCGGGCGTGTGAGTGGTGATTGGGTTGTTCGTGCCGGCCGGCTCCATGCTCATGCATCGAACGGCCCGCAGGCAACCCTCCTCAATCTTGCCCCGAGCCGGCGATTTCTTCCCCGGCTCGGGTGCAGCACCGTGGTTCCTGTGTTGCCTACCGATCGAACGGAATTCGTGGGATTCGTCTGCCCCTCGCCATCCATCGATCCCTTAGGGTCGGCGGAGGTCCGGATAGCAGTCCCCGTGTCCCCCGAGAGCATCGTCCCGGCGGTAGCTCCCGAGGCCCATGGGGACTCGCTGCTCTCTCGGATGCGGTCGATCCGGCGGTCGTGCGACGGACGTCGTGCCCGGCCGTGCAAGAAAAATGCGTTTGACCCGAACGATGCCATGCCCGCGCCCGCGTCGGCGTCGGCCCGCCCGGCGCGGCGGGGCGAAGGCCGGTGCGGTGCGCGGCATGCATCACGGAGGAATGCTACCTGGTTGATCCTGCCAGTAGTCATATGCTTGTCTCAAAGATTAAGCCATGCATGTGTAAGTATGAACTAATTCAGACTGTGAAACTGCGAATGGCTCATTAAATCAGTTATAGTTTGTTTGATGGTACCTACTACTCGGATAACCGTAGTAATTCTAGAGCTAATACGTGCAACAAACCCCGACTTCCGGAAGGGATGCATTTATTAGATAAAAGGTCGACGCGGGCTTCCGCCCGCCGCTCTGATGATTCATGATAACTCGACGGATCGCACGGCCCGAGTGCCGGCGACGCATCATTCAAATTTCTGCCCTATCAACTTTCGATGGTAGGATAGTGGCCTACCATGGTGGTGACGGGTGACGGAGAATTAGGGTTCGATTCCGGAGAGGGAGCCTGAGAAACGGCTACCACATCCAAGGAAGGCAGCAGGCGCGCAAATTACCCAATCCTGACACGGGGAGGTAGTGACAATAAATAACAATACCGGGCTCATCGAGTCTGGTAATTGGAATGAGTACAATCTAAATCCCTTAACGAGGATCCATTGGAGGGCAAGTCTGGTGCCAGCAGCCGCGGTAATTCCAGCTCCAATAGCGTATATTTAAGTTGTTGCAGTTAAAAAGCTCGTAGTTGGACCTTGGGTTGGGCGGATCGGTCCGCCTCCGGTGTGCACCGGTCCGCTCGTCCCTTCTGCCGGCGATGCGCTCCTGTCCTTAACTGGCCGGGTCGTGCCTCCGGCGCTGTTACTTTGAAGAAATTAGAGTGCTCAAAGCAAGCCTACGCTCTGCATACATTAGCATGGGATAACATCATAGGATTCCGGTCCTATTGTGTTGGCCTTCGGGATCGGAGTAATGATTAACAGGGACAGTCGGGGGCATTCGTATTTCATAGTCAGAGGTGAAATTCTTGGATTTATGAAAGACGAACAACTGCGAAAGCATTTGCCAAGGATGTTTTCATTAATCAAGAACGAAAGTTGGGGGCTCGAAGACGATCAGATACCGTCCTAGTCTCAACCATAAACGATGCCGACCAGGGATCAGCGGATGTTACTTTTAGGACTCCGCTGGCACCTTATGAGAAATCAAAGTTTTTGGGTTCCGGGGGGAGTATGGTCGCAAGGCTGAAACTTAAAGGAATTGACGGAAGGGCACCACCAGGAGTGGAGCCTGCGGCTTAATTTGACTCAACACGGGGAAACTTACCAGGTCCAGACATAGTAAGGATTGACAGACTGAGAGCTCTTTCTTGATTCTATGGGTGGTGGTGCATGGCCGTTCTTAGTTGGTGGAGCGATTTGTCTGGTTAATTCCGTTAACGAACGAGACCTCAGCCTGCTAACTAGCTATGTGGAGGTGACCCCCCACGGCCAGCTTCTTAGAGGGACTATGGCCTTTCAGGCCAAGGAAGTTTGAGGCAATAACAGGTCTGTGATGCCCTTAGATGTTCTGGGCCGCACGCGCGCTACACTGATGTATTCAACGAGTCTATAGCCTTGGCCGACAGGCCCGGGTAATCTTTGAAATTTCATCGTGATGGGGATAGATCATTGCAATTGTTGGTCTTCAACGAGGAATTCCTAGTAAGCGCGAGTCATCAGCTCGCGTTGACTACGTCCCTGCCCTTTGTACACACCGCCCGTCGCTCCTACCGATTGAATGGTCCGGTGAAGTGTTCGGATCGCGGCGACGTGGGCGGTCCGCCGCCGGCGACGTCGCGAGAAGTCCACTGAACCTTATCATTTAGAGGAAGGAGAAGTCGTAACAAGGTTTCCGTAGGTGAACCTGCGGAAGGATCATTGTCGATGCCTCACGAGCAGCACGACCCGCGAACACGTACGTTCCCCTCCCACCGGGGGGGGGGATCATCCTCCACGGAGGCACGCGAGCGGCACCCCGGTGCGCGCACCGGGCCTCCGACGTCGGGACGCGACGGCGGCGGGCTCGCCCGTCGGCCGTGCTCCCGGCGGCAAACAACCAACCCCCGGCGCCGAACGCGCCAAGGAACACATGACGATCCGATGAGCGGACTCCCCGCCGTCCCGGAGACGGTGCACGCGCGCGGGGGGCAGCGCCATTCTCGTATTCACAACGACTCTCGGCAACGGATATCTCGGCTCTCGCATCGATGAAGAACGTAGCGAAATGCGATACTTGGTGTGAATTGCAGAATCCCGTGAACCATCGAGTCTTTGAACGCAAGTTGCGCCCGAAGCCAATAGGCCGAGGGCACGTCTGGCTGGGTGTCACACGAAGTCGCCCCGACCCCAACGCCCGCCCGCCCGCCGTCCAGCACGGCGCGGGCGGGGGTCGGTCGGGGCGGATGCTGGCCTCCCGTGAGCCCCGACTCGCGGACGGCCGAAATGAGAGCCCGCGGTGCGGCGAGCGCCACGACGCACGGTGGTTGAGTGGAGTCGAGAACGATCGCTCCGGCCCGGTCGTGCGCGCCCCGCCCCCGACGGCGGGCTCCCGAGACCCTATCTATCCGACGCGACCTCAGCTCAGGCGGGGCTACCCGCTGAGTTTAAGCATATCAATAAGCGGAGGAAAAGAAACTAACGAGGATTCCCCTAGTAACGGCGAGCGAACCGGGAAGAGCCCACCATGAAAATCGGGCGCCCCCGGCGTCCGAATTGTAGTCTGGAGAAGCGTCCTCAGCGGCGGACCGGGCCCAAGTCCCCTGGAAGGGGGTGCCGGAGAGGGTGAGAGCCCCGTCGTGCCCGGACCCTGTCGCACCACGAGGCGCTGTCGGCGAGTCGGGTTGTTTGGGAATGCAGCCCCAATCGGGCGGTAAATTCCGTCCAAGGCTAAATACGGGCGAGAGACCGATAGCGAACAAGTACCGCGAGGGAAAGATGAAAAGGACTTTGAAAAGAGAGTCAAAGAGTGCTTGAAATTGTCGGGAGGGAAGCGGATGGGGGCCGGCGATGCGTCCCGGTCGGATGTGGAACGGCGAGAGCCGGTCCGCCGATCGACTCGGGGCGCGGACCGACGCGGACCGCGGCGGCGGCCCAAGCCCGGGCAAGGGACATGCCCGCGGAGACGCCGTCGCCGCGATCGTGGACGGCAGCGCGCGCCGCAACGGCGTGCCTCTCGGGGCACCTGCGCGCTCCCGGCGCCGGCCCGCGGGCTCCCCATCCGGCCCGTCTTGAAACACGGACCAAGGAGTCTGACATGTGTGCGAGTCAGCGGGCGAGCAAACCCGCAAGGCGCAAGGAAGCTGATTGGCGGGATCCCCCCCGGGGGGTGCACCGCCGACCGACCCCGATCTTCTGTGAAGGGTTCGAGTGAGAGCACGCCCGTCGGGACCCGAAAGATGGTGAACTATGCCTGAGCGGGGCGAAGCCAGAGGAAACTCTGGTGGAGGCCCGCAGCGATACTGACGTGCAAATCGTTCGTCTGACTTGGGTATAGGGGCGAAAGACTAATCGAACCGTCTAGTAGCTGGTTCCCTCCGAAGTTTCCCTCAGGATAGCTGGAGCTCGGGCGCGAGTTCTATCGGGTAAAGCCAATGATTAGAGGCATCGGGGGCGCAACGCCCTCGACCTATTCTCAAACTTTAAATAGGTAGGACGGCGCGGCTGCTCCGGTGAGCCGCGCCACGGAATCGAGAGCTCCAAGTGGGCCATTTTTGGTAAGCAGAACTGGCGATGCGGGATGAACCGGAAGCCGGGTTACGGTGCCCAACTGCGCGCTAACCTAGATCCCACAAAGGGTGTTGGTCGATTAAGACAGCAGGACGGTGGTCATGGAAGTCGAAATCCGCTAAGGAGTGTGTAACAACTCACCTGCCGAATCAACTAGCCCCGAAAATGGATGGCGCTGAAGCGCGCGACCCATACCCGGCCGTCGGGGCAAGGGCCAGGCCCCGATGAGTAGGAGGGCGCGGCGGTCGCCGCAAAACCCGGGGCGCGAGCCCGGGCGGAGCGTCCGTCGGTGCAGATCTTGGTGGTAGTAGCAAATATTCAAATGAGAACTTTGAAGGCCGAAGAGGGGAAAGGTTCCATGTGAACGGCACTTGCACATGGGTTAGTCGATCCTAAGAGACGGGGGAAGCCCGTCTGAGAGCGCGGCGCGCGCGCACTTCGAAAGGGAATCGGGTTAAAATTCCTGAACCGGGACGTGGCGGCTGACGGCAACGTCAGGGAGTCCGGAGACGTCGGCGGGGGCCCCGGGAAGAGTTATCTTTTCTGTTTAACGGCCCGCCCACCCTGGAAACGGCTCAGCCGGAGGTAGGGTCCAGCGGCCGGAAGAGCACCGCACGTCGCGTGGTGTCCGGTGCGCCCCCGGCGGCCCGTGAAAATCCGGAGGACCGAGTGCCGCCCACGCCCGGTCGTACTCATAACCGCATCAGGTCTCCAAGGTGAACAGCCTCTGGTCGATGGAACAATGTAGGCAAGGGAAGTCGGCAAAATGGATCCGTAACCTCGGGAAAAGGATTGGCTCTGAGGACTGGGCACGGGGGTCCCAGCCCCGAACCCGTCGGCTGTCGGTGGACTGCTCGAGCTGCTCCCGCGGCGAGAGCGGGTCGCCGCGTGCCGGCCGGGGGACGGACTGGGAACGGGCCCTCCGGGGCCCCTTCCCCGGGCGTCGAACAGTCAGCTCAGAACTGGTACGGACAAGGGGAATCCGACTGTTTAATTAAAACAAAGCATTGCGATGGTCCCTGCGGATGCTGACGCAATGTGATTTCTGCCCAGTGCTCTGAATGTCAAAGTGAAGAAATTCAACCAAGCGCGGGTAAACGGCGGGAGTAACTATGACTCTCTTAAGGTAGCCAAATGCCTCGTCATCTAATTAGTGACGCGCATGAATGGATTAACGAGATTCCCACTGTCCCTGTCTACTATCCAGCGAAACCACAGCCAAGGGAACGGGCTTGGCGGAATCAGCGGGGAAAGAAGACCCTGTTGAGCTTGACTCTAGTCCGACTTTGTGAAATGACTTGAGAGGTGTAGGATAAGTGGGAGCCGGAGACGGCGAAAGTGAAATACCACTACTTTTAACGTTATTTTACTTATTCCGTGAATCGGAGGCGGGGCATGGCCCCTCTTTTTGGACCCAAGGCCCGCCCCGGCGGGCCGATCCGGGCGGAAGACATTGTCAGGTGGGGAGTTTGGCTGGGGCGGCACATCTGTTAAAAGATAACGCAGGTGTCCTAAGATGAGCTCAACGAGAACAGAAATCTCGTGTGGAACAAAAGGGTAAAAGCTCGTTTGATTCTGATTTCCAGTACGAATACGAACCGTGAAAGCGTGGCCTATCGATCCTTTAGTCCTTCGGAATTTGAAGCTAGAGGTGTCAGAAAAGTTACCACAGGGATAACTGGCTTGTGGCAGCCAAGCGTTCATAGCGACGTTGCTTTTTGATCCTTCGATGTCGGCTCTTCCTATCATTGTGAAGCAGAATTCACCAAGTGTTGGATTGTTCACCCACCAATAGGGAACGTGAGCTGGGTTTAGACCGTCGTGAGACAGGTTAGTTTTACCCTACTGATGATAGTGTCGCGATAGTAATTCAACCTAGTACGAGAGGAACCGTTGATTCGCACAATTGGTCATCGCGCTTGGTTGAAAAGCCAGTGGCGCGAAGCTACCGTGCGTTGGATTATGACTGAACGCCTCTAAGTCAGAATCCGGGCTAGAAGCGACGCATGCGCCCGCCGCCCGGTTGCCGACCAGCAGTAGGGGCCTCGACCCCCAAAGGCACGTGTCGTGGGCGACCCCCGCACGGCGGACGAGCCGTGTGGGACGCCCTGCAGCGCAATTCCCATCGAGCGGCGGGTAGAATCCTTTGCAGACGACTTAAATACGCGACGGGGTATTGTAAGTGGCAGAGTGGCCTTGCTGCCACGATCCACTGAGATTCAGCCCTTGTCGCTCCGATTCGTCCCTCCCCTCCCCTGAATTCTCACCCCCACAGTCCCTCATATTGCACAACCAGAAAGAACCCGGAGGCTAAGAGGAGGGCATCGGTGCACAAGTCCACGTGGCCTTGGTGTATGCTGATTAGTATTAAGGAGGAAGGGATTCGGGAAGGCGGATAAAGTAGATCGATTGCCATGCACATCATAGGGTGGCAGTGTGCACAGGCAGGCCCTGCCTAATGTTCCATGGGAGCAGAGTACACATCGTGAGCATATAGCCTGGGAGGCATCACCTATAAATGCCCGGGGGAAATGGCAGCACAGGCAGAGTCCCGCCCATGTGGAGCAGTCACCATGCCCATAGCTTGTCCACAACTCCAAGCCATCAGCCCCCGCCAACATGCCCTTCGTAAGGCCCCGGTGCCCGGCCAGCAAGCCCGTCTCGAAGGCTCGGGTGCAAGGCCAGCAAGGCCCAGGCGCCCGGCCAACATGCCCGTCCCGAAGGCCCCGGCACCCGGCCAGCATGGCCGTCCGCAAGGCCCTGGTGCAAGGCCAGCATGGCCGGGCACCCGGCCAGCATGCCCGTCTACAAGGCCTGGGCACCCGGCCAGCATGCCCGTCTACAAGGCCGGGGCACCCGGCCAACATGCCCGCCCCGAAGGCCCCGGCGCCCGGCCAGCATGGCCGTCCCGAAGGCCCGAGTGCAACCCGAAGGCCCTGGTGCAACGCCAGCATTCCCGTCCGTAAGGCCCCGGCGCTCGGCTAGCATGCCTCTCCCGAAGGCCCGGGCGCAAGGCCAGCATGGCCGTCCGTAAGGCCCGGGCGCCCGGCCAGCATTCCCGTCCGCAAGGCCAGCATGCCCGTCCGTAAGGCCCCGACGCCCGGCCAGCATGCCCGTCCGTAAGGCCCCGGCACCCGGCCAG
>Afzelia africana voucher Bourland 522 external transcribed spacer, 18S ribosomal RNA gene, internal transcribed spacer 1, 5.8S ribosomal RNA gene, internal transcribed spacer 2, and 28S ribosomal RNA gene, complete sequence
CACGGACGAGACACCCGGCGACCGTGTCCCTTTCGGAATTTTTCTTTCTCGGCCAATGTTTCGGGGGTGGGCATTGGCGCGATACTCACACCCCCCGCCCGCCGGATGCATGCGAGAGCGTGCGGATGGCAAGGGTGGGCGCCCGTCACCCGGCCCGGGCAACCGCCCGGTGCACGGGATGGGCAAGCCGCCCGACCGTTGCGACCGACGATCGCGTCCCTTTCGGAATCTCGATCTCATGTACGATCCGTCATGCCTAGCGAAGCAGGCGCGGCTCCCCCCGATGCTTCCATATGCTTGCACGCCATGAGGCTTGCGAGGTGTGGTTCGTTTGGTGGCGTTGTGCCTGCGGACGTGCGGGCGTGTGAGTGGTGATTGGGTTGTTCGTGCCGGCCGGCTCCATGCTCATGCATCGAACGGCCCGCAGGCAACCCTCCTCAATCTTGCCCCGAGCCGGCGATTTCTTCCCCGGCTCGGGTGCAGCACCGTGGTTCCTGTGTTGCCTACCGATCGAACGGAATTCGTGGGATTCGTCTGCCCCTCGCCATCCATCGATCCCTTAGGGTCGGCGGAGGTCCGGATAGCAGTCCCCGTGTCCCCCGAGAGCATCGTCCCGGCGGTAGCTCCCGAGGCCCATGGGGACTCGCTGCTCTCTCGGATGCGGTCGATCCGGCGGTCGTGCGACGGACGTCGTGCCCGGCCGTGCAAGAAAAATGCGTTTGACCCGAACGATGCCATGCCCGCGCCCGCGTCGGCGTCGGCCCGCCCGGCGCGGCGGGGCGAAGGCCGGTGCGGTGCGCGGCATGCATCACGGAGGAATGCTACCTGGTTGATCCTGCCAGTAGTCATATGCTTGTCTCAAAGATTAAGCCATGCATGTGTAAGTATGAACTAATTCAGACTGTGAAACTGCGAATGGCTCATTAAATCAGTTATAGTTTGTTTGATGGTACCTACTACTCGGATAACCGTAGTAATTCTAGAGCTAATACGTGCAACAAACCCCGACTTCCGGAAGGGATGCATTTATTAGATAAAAGGTCGACGCGGGCTTCCGCCCGCCGCTCTGATGATTCATGATAACTCGACGGATCGCACGGCCCGAGTGCCGGCGACGCATCATTCAAATTTCTGCCCTATCAACTTTCGATGGTAGGATAGTGGCCTACCATGGTGGTGACGGGTGACGGAGAATTAGGGTTCGATTCCGGAGAGGGAGCCTGAGAAACGGCTACCACATCCAAGGAAGGCAGCAGGCGCGCAAATTACCCAATCCTGACACGGGGAGGTAGTGACAATAAATAACAATACCGGGCTCATCGAGTCTGGTAATTGGAATGAGTACAATCTAAATCCCTTAACGAGGATCCATTGGAGGGCAAGTCTGGTGCCAGCAGCCGCGGTAATTCCAGCTCCAATAGCGTATATTTAAGTTGTTGCAGTTAAAAAGCTCGTAGTTGGACCTTGGGTTGGGCGGATCGGTCCGCCTCCGGTGTGCACCGGTCCGCTCGTCCCTTCTGCCGGCGATGCGCTCCTGTCCTTAACTGGCCGGGTCGTGCCTCCGGCGCTGTTACTTTGAAGAAATTAGAGTGCTCAAAGCAAGCCTACGCTCTGCATACATTAGCATGGGATAACATCATAGGATTCCGGTCCTATTGTGTTGGCCTTCGGGATCGGAGTAATGATTAACAGGGACAGTCGGGGGCATTCGTATTTCATAGTCAGAGGTGAAATTCTTGGATTTATGAAAGACGAACAACTGCGAAAGCATTTGCCAAGGATGTTTTCATTAATCAAGAACGAAAGTTGGGGGCTCGAAGACGATCAGATACCGTCCTAGTCTCAACCATAAACGATGCCGACCAGGGATCAGCGGATGTTACTTTTAGGACTCCGCTGGCACCTTATGAGAAATCAAAGTTTTTGGGTTCCGGGGGGAGTATGGTCGCAAGGCTGAAACTTAAAGGAATTGACGGAAGGGCACCACCAGGAGTGGAGCCTGCGGCTTAATTTGACTCAACACGGGGAAACTTACCAGGTCCAGACATAGTAAGGATTGACAGACTGAGAGCTCTTTCTTGATTCTATGGGTGGTGGTGCATGGCCGTTCTTAGTTGGTGGAGCGATTTGTCTGGTTAATTCCGTTAACGAACGAGACCTCAGCCTGCTAACTAGCTATGTGGAGGTGACCCCCCACGGCCAGCTTCTTAGAGGGACTATGGCCTTTCAGGCCAAGGAAGTTTGAGGCAATAACAGGTCTGTGATGCCCTTAGATGTTCTGGGCCGCACGCGCGCTACACTGATGTATTCAACGAGTCTATAGCCTTGGCCGACAGGCCCGGGTAATCTTTGAAATTTCATCGTGATGGGGATAGATCATTGCAATTGTTGGTCTTCAACGAGGAATTCCTAGTAAGCGCGAGTCATCAGCTCGCGTTGACTACGTCCCTGCCCTTTGTACACACCGCCCGTCGCTCCTACCGATTGAATGGTCCGGTGAAGTGTTCGGATCGCGGCGACGTGGGCGGTCCGCCGCCGGCGACGTCGCGAGAAGTCCACTGAACCTTATCATTTAGAGGAAGGAGAAGTCGTAACAAGGTTTCCGTAGGTGAACCTGCGGAAGGATCATTGTCGATGCCCCTCACGAGCAGCACGACCCGCGAACACGTACGTTCCCCTCCCACCGGGGGGGGATCATCCTCCACGGAGGCACGCGAGCGGCACCCCGGTGCGCGCACCGGGCCTCCGACGTCGGGACGCGACGGCGGCGGGCTCGCCCGTCGGCCGTGCTCCCGGCGGCAAACAACCAACCCCCGGCGCCGAACGCGCCAAGGAACACATGACGATCCGATGAGCGGACTCCCCGCCGTCCCGGAGACGGTGCACGCGCGGGGGGCAGCGCCATTCTCGTATTCACAACGACTCTCGGCAACGGATATCTCGGCTCTCGCATCGATGAAGAACGTAGCGAAATGCGATACTTGGTGTGAATTGCAGAATCCCGTGAACCATCGAGTCTTTGAACGCAAGTTGCGCCCGAAGCCAATAGGCCGAGGGCACGTCTGGCTGGGTGTCACACGAAGTCGCCCCGACCCCAACGCCCGCCCGCCCGCCGTCCAGCACGGCGCGGGCGGGGGTCGGTCGGGGCGGATGCTGGCCTCCCGTGAGCCCCGACTCGCGGACGGCCGAAATGAGAGCCCGCGGTGCGGCGAGCGCCACGACGCACGGTGGTTGAGTCGAGTCGAGAACGATCGCTCCGGCCCGGTCGTGCGCGCCCCGCCCCCGACGGCGGGCTCCCGAGACCCTATCTATCCGACGCGACCTCAGCTCAGGCGGGGCTACCCGCTGAGTTTAAGCATATCAATAAGCGGAGGAAAAGAAACTAACGAGGATTCCCCTAGTAACGGCGAGCGAACCGGGAAGAGCCCACCATGAAAATCGGGCGCCCCCGGCGTCCGAATTGTAGTCTGGAGAAGCGTCCTCAGCGGCGGACCGGGCCCAAGTCCCCTGGAAGGGGGTGCCGGAGAGGGTGAGAGCCCCGTCGTGCCCGGACCCTGTCGCACCACGAGGCGCTGTCGGCGAGTCGGGTTGTTTGGGAATGCAGCCCCAATCGGGCGGTAAATTCCGTCCAAGGCTAAATACGGGCGAGAGACCGATAGCGAACAAGTACCGCGAGGGAAAGATGAAAAGGACTTTGAAAAGAGAGTCAAAGAGTGCTTGAAATTGTCGGGAGGGAAGCGGATGGGGGCCGGCGATGCGTCCCGGTCGGATGTGGAACGGCGAGAGCCGGTCCGCCGATCGACTCGGGGCGCGGACCGACGCGGACCGCGGCGGCGGCCCAAGCCCGGGCAAGGGAGATGCCCGCGGAGACGCCGTCGCCGCGATCGTGGACGGCAGCGCGCGCCGCAACGGCGTGCCTCTCGGGGCACCTGCGCGCTCCCGGCGCCGGCCCGCGGGCTCCCCATCCGGCCCGTCTTGAAACACGGACCAAGGAGTCTGACATGTGTGCGAGTCAGCGGGCGAGCAAACCCGCAAGGCGCAAGGAAGCTGATTGGCGGGATCCCCCCCGGGGGGTGCACCGCCGACCGACCCCGATCTTCTGTGAAGGGTTCGAGTGAGAGCACGCCCGTCGGGACCCGAAAGATGGTGAACTATGCCTGAGCGGGGCGAAGCCAGAGGAAACTCTGGTGGAGGCCCGCAGCGATACTGACGTGCAAATCGTTCGTCTGACTTGGGTATAGGGGCGAAAGACTAATCGAACCGTCTAGTAGCTGGTTCCCTCCGAAGTTTCCCTCAGGATAGCTGGAGCTCGGGCGCGAGTTCTATCGGGTAAAGCCAATGATTAGAGGCATCGGGGGCGCAACGCCCTCGACCTATTCTCAAACTTTAAATAGGTAGGACGGCGCGGCTGCTCCGGTGAGCCGCGCCACGGAATCGAGAGCTCCAAGTGGGCCATTTTTGGTAAGCAGAACTGGCGATGCGGGATGAACCGGAAGCCGGGTTACGGTGCCCAACTGCGCGCTAACCTAGATCCCACAAAGGGTGTTGGTCGATTAAGACAGCAGGACGGTGGTCATGGAAGTCGAAATCCGCTAAGGAGTGTGTAACAACTCACCTGCCGAATCAACTAGCCCCGAAAATGGATGGCGCTGAAGCGCGCGACCCATACCCGGCCGTCGGGGCAAGGGCCAGGCCCCGATGAGTAGGAGGGCGCGGCGGTCGCCGCAAAACCCGGGGCGCGAGCCCGGGCGGAGCGTCCGTCGGTGCAGATCTTGGTGGTAGTAGCAAATATTCAAATGAGAACTTTGAAGGCCGAAGAGGGGAAAGGTTCCATGTGAACGGCACTTGCACATGGGTTAGTCGATCCTAAGAGACGGGGGAAGCCCGTCTGAGAGCGCGGCGCGCGCGCACTTCGAAAGGGAATCGGGTTAAAATTCCTGAACCGGGACGTGGCGGCTGACGGCAACGTCAGGGAGTCCGGAGACGTCGGCGGGGGCCCCGGGAAGAGTTATCTTTTCTGTTTAACGGCCCGCCCACCCTGGAAACGGCTCAGCCGGAGGTAGGGTCCAGCGGCCGGAAGAGCACCGCACGTCGCGTGGTGTCCGGTGCGCCCCCGGCGGCCCGTGAAAATCCGGAGGACCGAGTGCCGCCCACGCCCGGTCGTACTCATAACCGCATCAGGTCTCCAAGGTGAACAGCCTCTGGTCGATGGAACAATGTAGGCAAGGGAAGTCGGCAAAATGGATCCGTAACCTCGGGAAAAGGATTGGCTCTGAGGACTGGGCACGGGGGTCCCAGCCCCGAACCCGTCGGCTGTCGGTGGACTGCTCGAGCTGCTCCCGCGGCGAGAGCGGGTCGCCGCGTGCCGGCCGGGGGACGGACTGGGAACGGGCCCTCCGGGGCCCCTTCCCCGGGCGTCGAACAGTCAGCTCAGAACTGGTACGGACAAGGGGAATCCGACTGTTTAATTAAAACAAAGCATTGCGATGGTCCCTGCGGATGCTGACGCAATGTGATTTCTGCCCAGTGCTCTGAATGTCAAAGTGAAGAAATTCAACCAAGCGCGGGTAAACGGCGGGAGTAACTATGACTCTCTTAAGGTAGCCAAATGCCTCGTCATCTAATTAGTGACGCGCATGAATGGATTAACGAGATTCCCACTGTCCCTGTCTACTATCCAGCGAAACCACAGCCAAGGGAACGGGCTTGGCGGAATCAGCGGGGAAAGAAGACCCTGTTGAGCTTGACTCTAGTCCGACTTTGTGAAATGACTTGAGAGGTGTAGGATAAGTGGGAGCCGGAGACGGCGAAAGTGAAATACCACTACTTTTAACGTTATTTTACTTATTCCGTGAATCGGAGGCGGGGCATGGCCCCTCTTTTTGGACCCAAGGCCCGCCCCGGCGGGCCGATCCGGGCGGAAGACATTGTCAGGTGGGGAGTTTGGCTGGGGCGGCACATCTGTTAAAAGATAACGCAGGTGTCCTAAGATGAGCTCAACGAGAACAGAAATCTCGTGTGGAACAAAAGGGTAAAAGCTCGTTTGATTCTGATTTCCAGTACGAATACGAACCGTGAAAGCGTGGCCTATCGATCCTTTAGTCCTTCGGAATTTGAAGCTAGAGGTGTCAGAAAAGTTACCACAGGGATAACTGGCTTGTGGCAGCCAAGCGTTCATAGCGACGTTGCTTTTTGATCCTTCGATGTCGGCTCTTCCTATCATTGTGAAGCAGAATTCACCAAGTGTTGGATTGTTCACCCACCAATAGGGAACGTGAGCTGGGTTTAGACCGTCGTGAGACAGGTTAGTTTTACCCTACTGATGATAGTGTCGCGATAGTAATTCAACCTAGTACGAGAGGAACCGTTGATTCGCACAATTGGTCATCGCGCTTGGTTGAAAAGCCAGTGGCGCGAAGCTACCGTGCGTTGGATTATGACTGAACGCCTCTAAGTCAGAATCCGGGCTAGAAGCGACGCATGCGCCCGCCGCCCGGTTGCCGACCAGCAGTAGGGGCCTCGACCCCCAAAGGCACGTGTCGTGGGCGACCCCCGCACGGCGGACGAGCCGTGTGGGACGCCCTGCAGCGCAATTCCCATCGAGCGGCGGGTAGAATCCTTTGCAGACGACTTAAATACGCGACGGGGTATTGTAAGTGGCAGAGTGGCCTTGCTGCCACGATCCACTGAGATTCAGCCCTTGTCGCTCCGATTCGTCCCTCCCCTCCCCTGAATTCTCACCCCCACAGTCCCTCATATTGCACAACCAGAAAGAACCCGGAGGCTAAGAGGAGGGCATCGGTGCACAAGTCCACGTGGCCTTGGTGTATGCTGATTAGTATTAAGGAGGCAGGGATTCGGGAAGGCGGATAAAGTAGATCGATTGCCATGCACATCATAGGGTGGCAGTGTGCACAGGCAGGCCCTGCCTAATGTTCCATGGGAGCAGAGTACACATCGTGAGCATATAGCCTGGGAGGCATCACCTATAAATGCCCGGGGGAAATGGCAGCACAGGCAGAGTCCCGCCCATGTGGAGCAGTCACCATGCCCATAGCTTGTCCACAACTCCAAGCCATCAGCCCCCGCCAACATGCCCTTCGTAAGGCCCCGGTGCCCGGCCAGCAAGCCCGTCTCGAAGGCTCGGGTGCAAGGCCAGCAAGGCCCAGGCGCCCGGCCAACATGCCCGTCCCGAAGGCCCCGGTACCCGGCCAGCATGGCCGTCCGCAAGGCCCTGGTGCAAGGCCAGCATGGCCGGGCACCCGGCCAGCATGCCCGTCTACAAGGCCTGGGCACCCGGCCAACATGCCCGCCCCGAAGGCCCCGGCGCCCGGCCAGCATGGCCGTCCCGAAGGCCCGAGTGCAACCCGAAGGCCCTGGTGCAACGCCAGCATTCCCGTCCGTAAGGCCCTGGCACTCGGCTAGCATGCCTCTCCCGAAGGCCCGGGCGCAAGGCCAGCATGGCCGTCCGAAAGGCCCGGGCGCCCGGCCAGCATGCCCGTCCGCAAGGCCAGCATGGCCGGGCGCCCAGCCAGCATGCCCGTCCGTAAGGCCCCGGCGCCCAGCAAGCATGCCCGTCCCGAAGGCCCGGGTGCAAGGCCAGCATGCCCGTCCGCAAGGCCCGGGCGCCCGGCCAGTATGCCCGTCCGTAAGGCCCCGACGCCCGGCCAGCATGCCCGTCCCGAAGGCCCGGGCGCCCGGCCAGCATGCCTGTCCGTAAGGCCCCGGCGCCCGGCCAGCATGCCCGTCCCGAAGGCCCGGGTGCAAGGCCGGCATGGCCGTCCGCAAGGCCCGGGCGCCCGGCTAGCATGCCCGTCCGCAAGGCCAGCATGGCTGTCCGTAAGGCCCCGGCGCCCGGCCAGCATGCCCGTCCCGAAGGCCCGGGTGCAAGGCCAGCATGGCCGTCCGCAAGGCCCGGGCGCCCGGCCAGCATGCCCGTCCGCAAGGCCAGCATGCCCGTCCGCAAGGCCCGGGCGCCCGGCCAGCATGCCCGTCC
>Afzelia africana voucher Verjans 147 external transcribed spacer, 18S ribosomal RNA gene, internal transcribed spacer 1, 5.8S ribosomal RNA gene, internal transcribed spacer 2, and 28S ribosomal RNA gene, complete sequence
CACGGACGAGACACCCGGCGACCGTGTCCCTTTCGGAATTTTTCTTTCTCGGCCAATGTTTCGGGGGTGGGCATTGGCGCGATACTCACACCCCCCGCCCGCCGGATGCATGCGAGAGCGTGCGGATGGCAAGGGTGGGCGCCCGTCACCCGGCCCGGGCAACCGCCCGGTGCACGGGATGGGCAAGCCGCCCGACCGTTGCGACCGACGATCGCGTCCCTTTCGGAATCTCGATCCCATGTACGATCCGTCATGCCTAGCGAAGCAGGCGCGGCTCCCCCCGATGCTTCCATATGCTTGCACGCCATGAGGCTTGCGAGGTGTGGTTCGTTTGGTGGCGTTGTGCCTGCGGACGTGCGGGCGTGTGAGTGGTGATTGGGTTGTTCGTGCCGGCCGGCTCCATGCTCATGCATCGAACGGCCCGCAGGCAACCCTCCTCAATCTTGCCCCGAGCCGGCGATTTCTTCCCCGGCTCGGGTGCAGCACCGTGGTTCCTGTGTTGCCTACCGATCGAACGGAATTCGTGGGATTCGTCTGCCCCTCGCCATCCATCGATCCCTTAGGGTCGGCGGAGGTCCGGATAGCAGTCCCCGTGTCCCCCGAGAGCATCGTCCCGGCGGTAGCTCCCGAGGCCCATGGGGACTCGCTGCTCTCTCGGATGCGGTCGATCCGGCGGTCGTGCGACGGACGTCGTGCCCGGCCGTGCAAGAAAAATGCGTTTGACCCGAACGATGCCATGCCCGCGCCCGCGTCGGCGTCGGCCCGCCCGGCGCGGCGGGGCGAAGGCCGGTGCGGTGCGCGGCATGCATCACGGAGGAATGCTACCTGGTTGATCCTGCCAGTAGTCATATGCTTGTCTCAAAGATTAAGCCATGCATGTGTAAGTATGAACTAATTCAGACTGTGAAACTGCGAATGGCTCATTAAATCAGTTATAGTTTGTTTGATGGTACCTACTACTCGGATAACCGTAGTAATTCTAGAGCTAATACGTGCAACAAACCCCGACTTCCGGAAGGGATGCATTTATTAGATAAAAGGTCGACGCGGGCTTCCGCCCGCCGCTCTGATGATTCATGATAACTCGACGGATCGCACGGCCCGAGTGCCGGCGACGCATCATTCAAATTTCTGCCCTATCAACTTTCGATGGTAGGATAGTGGCCTACCATGGTGGTGACGGGTGACGGAGAATTAGGGTTCGATTCCGGAGAGGGAGCCTGAGAAACGGCTACCACATCCAAGGAAGGCAGCAGGCGCGCAAATTACCCAATCCTGACACGGGGAGGTAGTGACAATAAATAACAATACCGGGCTCATCGAGTCTGGTAATTGGAATGAGTACAATCTAAATCCCTTAACGAGGATCCATTGGAGGGCAAGTCTGGTGCCAGCAGCCGCGGTAATTCCAGCTCCAATAGCGTATATTTAAGTTGTTGCAGTTAAAAAGCTCGTAGTTGGACCTTGGGTTGGGCGGATCGGTCCGCCTCCGGTGTGCACCGGTCCGCTCGTCCCTTCTGCCGGCGATGCGCTCCTGTCCTTAACTGGCCGGGTCGTGCCTCCGGCGCTGTTACTTTGAAGAAATTAGAGTGCTCAAAGCAAGCCTACGCTCTGCATACATTAGCATGGGATAACATCATAGGATTCCGGTCCTATTGTGTTGGCCTTCGGGATCGGAGTAATGATTAACAGGGACAGTCGGGGGCATTCGTATTTCATAGTCAGAGGTGAAATTCTTGGATTTATGAAAGACGAACAACTGCGAAAGCATTTGCCAAGGATGTTTTCATTAATCAAGAACGAAAGTTGGGGGCTCGAAGACGATCAGATACCGTCCTAGTCTCAACCATAAACGATGCCGACCAGGGATCAGCGGATGTTACTTTTAGGACTCCGCTGGCACCTTATGAGAAATCAAAGTTTTTGGGTTCCGGGGGGAGTATGGTCGCAAGGCTGAAACTTAAAGGAATTGACGGAAGGGCACCACCAGGAGTGGAGCCTGCGGCTTAATTTGACTCAACACGGGGAAACTTACCAGGTCCAGACATAGTAAGGATTGACAGACTGAGAGCTCTTTCTTGATTCTATGGGTGGTGGTGCATGGCCGTTCTTAGTTGGTGGAGCGATTTGTCTGGTTAATTCCGTTAACGAACGAGACCTCAGCCTGCTAACTAGCTATGTGGAGGTGACCCCCCACGGCCAGCTTCTTAGAGGGACTATGGCCTTTCAGGCCAAGGAAGTTTGAGGCAATAACAGGTCTGTGATGCCCTTAGATGTTCTGGGCCGCACGCGCGCTACACTGATGTATTCAACGAGTCTATAGCCTTGGCCGACAGGCCCGGGTAATCTTTGAAATTTCATCGTGATGGGGATAGATCATTGCAATTGTTGGTCTTCAACGAGGAATTCCTAGTAAGCGCGAGTCATCAGCTCGCGTTGACTACGTCCCTGCCCTTTGTACACACCGCCCGTCGCTCCTACCGATTGAATGGTCCGGTGAAGTGTTCGGATCGCGGCGACGTGGGCGGTCCGCCGCCGGCGACGTCGCGAGAAGTCCACTGAACCTTATCATTTAGAGGAAGGAGAAGTCGTAACAAGGTTTCCGTAGGTGAACCTGCGGAAGGATCATTGTCGATGCCTCACGAGCAGCACGACCCGCGAACACGTACGTTCCCCTCCCACCGGGGGGGGATCATCCTCCACGGAGGCACGCGAGCGGCACCCCGGTGCGCGCACCGGGCCTCCGACGTCGGGACGCGACGGCGGCGGGCTCGCCCGTCGGCCGTGCTCCCGGCGGCAAACAACCAACCCCCGGCGCCGAACGCGCCAAGGAACACATGACGATCCGATGAGCGGACTCCCCGCCGTCCCGGAGACGGTGCACGCGCGCGGGGGGCAGCGCCATTCTCGTATTCACAACGACTCTCGGCAACGGATATCTCGGCTCTCGCATCGATGAAGAACGTAGCGAAATGCGATACTTGGTGTGAATTGCAGAATCCCGTGAACCATCGAGTCTTTGAACGCAAGTTGCGCCCGAAGCCAATAGGCCGAGGGCACGTCTGGCTGGGTGTCACACGAAGTCGCCCCGACCCCAACGCCCGCCCGCCCGCCGTCCAGCACGGCGCGGGCGGGGGTCGGTCGGGGCGGATGCTGGCCTCCCGTGAGCCCCGACTCGCGGACGGCCGAAATGAGAGCCCGCGGTGCGGCGAGCGCCACGACGCACGGTGGTTGAGTCGAGTCGAGAACGATCGCTCCGGCCCGGTCGTGCGCGCCCCGCCCCCGACGGCGGGCTCCCGAGACCCTATCTATCCGACGCGACCTCAGCTCAGGCGGGGCTACCCGCTGAGTTTAAGCATATCAATAAGCGGAGGAAAAGAAACTAACGAGGATTCCCCTAGTAACGGCGAGCGAACCGGGAAGAGCCCACCATGAAAATCGGGCGCCCCCGGCGTCCGAATTGTAGTCTGGAGAAGCGTCCTCAGCGGCGGACCGGGCCCAAGTCCCCTGGAAGGGGGTGCCGGAGAGGGTGAGAGCCCCGTCGTGCCCGGACCCTGTCGCACCACGAGGCGCTGTCGGCGAGTCGGGTTGTTTGGGAATGCAGCCCCAATCGGGCGGTAAATTCCGTCCAAGGCTAAATACGGGCGAGAGACCGATAGCGAACAAGTACCGCGAGGGAAAGATGAAAAGGACTTTGAAAAGAGAGTCAAAGAGTGCTTGAAATTGTCGGGAGGGAAGCGGATGGGGGCCGGCGATGCGTCCCGGTCGGATGTGGAACGGCGAGAGCCGGTCCGCCGATCGACTCGGGGCGCGGACCGACGCGGACCGCGGCGGCGGCCCAAGCCCGGGCAAGGGACATGCCCGCGGAGACGCCGTCGCCGCGATCGTGGACGGCAGCGCGCGCCGCAACGGCGTGCCTCTCGGGGCACCTGCGCGCTCCCGGCGCCGGCCCGCGGGCTCCCCATCCGGCCCGTCTTGAAACACGGACCAAGGAGTCTGACATGTGTGCGAGTCAGCGGGCGAGCAAACCCGCAAGGCGCAAGGAAGCTGATTGGCGGGATCCCCCCCGGGGGGTGCACCGCCGACCGACCCCGATCTTCTGTGAAGGGTTCGAGTGAGAGCACGCCCGTCGGGACCCGAAAGATGGTGAACTATGCCTGAGCGGGGCGAAGCCAGAGGAAACTCTGGTGGAGGCCCGCAGCGATACTGACGTGCAAATCGTTCGTCTGACTTGGGTATAGGGGCGAAAGACTAATCGAACCGTCTAGTAGCTGGTTCCCTCCGAAGTTTCCCTCAGGATAGCTGGAGCTCGGGCGCGAGTTCTATCGGGTAAAGCCAATGATTAGAGGCATCGGGGGCGCAACGCCCTCGACCTATTCTCAAACTTTAAATAGGTAGGACGGCGCGGCTGCTCCGGTGAGCCGCGCCACGGAATCGAGAGCTCCAAGTGGGCCATTTTTGGTAAGCAGAACTGGCGATGCGGGATGAACCGGAAGCCGGGTTACGGTGCCCAACTGCGCGCTAACCTAGATCCCACAAAGGGTGTTGGTCGATTAAGACAGCAGGACGGTGGTCATGGAAGTCGAAATCCGCTAAGGAGTGTGTAACAACTCACCTGCCGAATCAACTAGCCCCGAAAATGGATGGCGCTGAAGCGCGCGACCCATACCCGGCCGTCGGGGCAAGGGCCAGGCCCCGATGAGTAGGAGGGCGCGGCGGTCGCCGCAAAACCCGGGGCGCGAGCCCGGGCGGAGCGTCCGTCGGTGCAGATCTTGGTGGTAGTAGCAAATATTCAAATGAGAACTTTGAAGGCCGAAGAGGGGAAAGGTTCCATGTGAACGGCACTTGCACATGGGTTAGTCGATCCTAAGAGACGGGGGAAGCCCGTCTGAGAGCGCGGCGCGCGCGCACTTCGAAAGGGAATCGGGTTAAAATTCCTGAACCGGGACGTGGCGGCTGACGGCAACGTCAGGGAGTCCGGAGACGTCGGCGGGGGCCCCGGGAAGAGTTATCTTTTCTGTTTAACGGCCCGCCCACCCTGGAAACGGCTCAGCCGGAGGTAGGGTCCAGCGGCCGGAAGAGCACCGCACGTCGCGTGGTGTCCGGTGCGCCCCCGGCGGCCCGTGAAAATCCGGAGGACCGAGTGCCGCCCACGCCCGGTCGTACTCATAACCGCATCAGGTCTCCAAGGTGAACAGCCTCTGGTCGATGGAACAATGTAGGCAAGGGAAGTCGGCAAAATGGATCCGTAACCTCGGGAAAAGGATTGGCTCTGAGGACTGGGCACGGGGGTCCCAGCCCCGAACCCGTCGGCTGTCGGTGGACTGCTCGAGCTGCTCCCGCGGCGAGAGCGGGTCGCCGCGTGCCGGCCGGGGGACGGACTGGGAACGGGCCCTCCGGGGCCCCTTCCCCGGGCGTCGAACAGTCAGCTCAGAACTGGTACGGACAAGGGGAATCCGACTGTTTAATTAAAACAAAGCATTGCGATGGTCCCTGCGGATGCTGACGCAATGTGATTTCTGCCCAGTGCTCTGAATGTCAAAGTGAAGAAATTCAACCAAGCGCGGGTAAACGGCGGGAGTAACTATGACTCTCTTAAGGTAGCCAAATGCCTCGTCATCTAATTAGTGACGCGCATGAATGGATTAACGAGATTCCCACTGTCCCTGTCTACTATCCAGCGAAACCACAGCCAAGGGAACGGGCTTGGCGGAATCAGCGGGGAAAGAAGACCCTGTTGAGCTTGACTCTAGTCCGACTTTGTGAAATGACTTGAGAGGTGTAGGATAAGTGGGAGCCGGAGACGGCGAAAGTGAAATACCACTACTTTTAACGTTATTTTACTTATTCCGTGAATCGGAGGCGGGGCATGGCCCCTCTTTTTGGACCCAAGGCCCGCCCCGGCGGGCCGATCCGGGCGGAAGACATTGTCAGGTGGGGAGTTTGGCTGGGGCGGCACATCTGTTAAAAGATAACGCAGGTGTCCTAAGATGAGCTCAACGAGAACAGAAATCTCGTGTGGAACAAAAGGGTAAAAGCTCGTTTGATTCTGATTTCCAGTACGAATACGAACCGTGAAAGCGTGGCCTATCGATCCTTTAGTCCTTCGGAATTTGAAGCTAGAGGTGTCAGAAAAGTTACCACAGGGATAACTGGCTTGTGGCAGCCAAGCGTTCATAGCGACGTTGCTTTTTGATCCTTCGATGTCGGCTCTTCCTATCATTGTGAAGCAGAATTCACCAAGTGTTGGATTGTTCACCCACCAATAGGGAACGTGAGCTGGGTTTAGACCGTCGTGAGACAGGTTAGTTTTACCCTACTGATGATAGTGTCGCGATAGTAATTCAACCTAGTACGAGAGGAACCGTTGATTCGCACAATTGGTCATCGCGCTTGGTTGAAAAGCCAGTGGCGCGAAGCTACCGTGCGTTGGATTATGACTGAACGCCTCTAAGTCAGAATCCGGGCTAGAAGCGACGCATGCGCCCGCCGCCCGGTTGCCGACCAGCAGTAGGGGCCTCGACCCCCAAAGGCACGTGTCGTGGGCGACCCCCGCACGGCGGACGAGCCGTGTGGGACGCCCTGCAGCGCAATTCCCATCGAGCGGCGGGTAGAATCCTTTGCAGACGACTTAAATACGCGACGGGGTATTGTAAGTGGCAGAGTGGCCTTGCTGCCACGATCCACTGAGATTCAGCCCTTGTCGCTCCGATTCGTCCCTCCCCTCCCCTGAATTCTCACCCCCACAGTCCCTCATATTGCACAACCAAAAAGAACCCGGAGGCTAAGAGGAGGGCATCGGTGCACAAGTCCACGTGGCCTTGGTGTATGCTGATTAGTATTAAGGAGGCAGGGATTTGGGAAGGCGGATAAAGTAGATCGATTGCCATGCACATCATAGGGTGGCAGTGTGCACAGGCAGGCCCTGCCTAATGTTCCATGGGAGCAGAGTACACATCGTGAGCATATAGCCTGGGAGGCATCACCTATAAATGCCCGGGGGAAATGGCAGCACAGGCAGAGTCCCGCCCATGTGGAGCAGTCACCATGCCCATAGCTTGTCCACAACTCCAAGCCATCAGCCCCCGCCAACATGCCCTTCGTAAGGCCCCGGTGCCCGGCCAGCAAGCCCGTCTCGAAGGCTCGGGTGCAAGGCCAGCAAGGCCCAGGCGCCCGGCCAACATGCCCGTCCCGAAGGCCCCGGCACCCGGCCAGCATGGCCGTCCGCAAGGCCCTGGTGCAAGGCCAGCATGGCCGGGCACCCGGCCAGCATGCCCGTCTACAAGGCCTGGGCACCCGGCCAGCATGCCCGTCTACAAGGCCGGGGCACCCGGCCAACATGCCCGCCCCGAAGGCCCCGGCGCCCGGCCAGCATGGCCGTCCCGAAGGCCCGAGTGCAACCCGAAGGCCCTGGTGCAACGCCAGCATTCCCGTCCGTAAGGCCCCGGCGCTCGGCTAGCATGCCTCTCCCGAAGGCCCGGGCGCAAGGCCAGCATGGCCGTCCGCAAGGCCCGGGCGCCCGGCCAGCATTCCCGTCCGCAAGGCCAGCATGCCCGTCCGTAAGGCCCCGACGCCCGGCCAGCATGCCCGTCCGTAAGGCCCCGGCACCCGGCCAGCATGCCCGTCCCGAAGGCCCGGGTTCAAGGCTGGCATGGCCGTCCACAAGGCCCGGGCGCCCGGCCAGCATGCCCGTCCGCAAGGCCAGCATGGCCGTCCGTAAGGCCCCGGCGCCCGGCCAGCATGCCCGTCCCGAAGGCCCGGGTGCAAGGCCAGCATGGCCGTCCGCAAGGCCCGGGCGCCCGGCC
>Afzelia africana voucher Demenou 43 external transcribed spacer, 18S ribosomal RNA gene, internal transcribed spacer 1, 5.8S ribosomal RNA gene, internal transcribed spacer 2, and 28S ribosomal RNA gene, complete sequence
GGCCCCGGCGCCCGGCCAGCATGGCCGTCCGCAAGGCCCGGGCGCCCGGCCAGCATGCCCGTCCGCAAGGCCAGCATGGCCGGGCGCCCGGCCAGCATGCCCGTCCCGAAGGCCCGGGCGCCCGGCCAGCATGCCCGTCCCGAAGGCCCGGGTGCAAGGCCAGCATGGCCGTCGGCAAGGCCGGCATGGCCGGGCGCCCGGCCAGCATGCCCGTCCGGAAGGCCTAAGTGCCCGACCAGCATGGCCGTCCCGAAGGCCCTGGTGCCCGGCCAGCATGCCCGTCCGCAAGGCCCTGATGCAAGGCCAGCATGGCCGGGCGCCCAGCCAGCATGCCCGTCCGTAGGCCCCGGCGCCCGCCAGCATGCCCGTCCCGAAGGCTCGGGTGCAAGGCCAGCATGGCCGTCCGCAAGGCCCGGGCGCCCGGCCAGCATGGCCGTCCCGAAGGCCCTGGTGCCCGGCCAGGATGCCCGTCCGCAAGGCCCTGGTGCAAGGCAAGCATGGCCGGGCGCCCAGCCAGCATGCCCGTCCGTAAGGCCCCAGTGCCCGGCCAGCATGCCCGTCCGCAAGGCCCGTCGGTAGGGCCATCATGCCCGAGCACCCTGCCAACATGCCCGTCCGCAAGGCCAGCATGGCCATCCACATGCAAGCTTTAGCACATGGTGGGCATGCCATTCTTGGAGGTTCCCAAGTGCCTTGCCTGGGCATGGTGTGTCAAGTTTGCATGTGAGCAACAATGCCTTTGCCCCTCCCTCCTTCCTAAATGGGATGAATATGTCCCCAATCAGTCCTCTTGATGCTTGAGACAAAGGTTTTGGTTGGATCACATGCCCCGGTCTTCCAAAACCACCAAAAGTGATGCCGAATCGATCCAATCAACACATGAAACATCTTCAATGTGCAAAGTGATGCCTAAATCAATTAATATGAGTCCCAAGGATGATTGACACAAAGGTTTGGAGCCATTGGACCATTTTCACCATTTTTCGGGCTTCCGGCACCGCCCAAAAGTGGGAAAATCAACATTATCACCAATTGAAACATCTTGAAAGTCCAATATGAGTCCATAATAAATTAATATGACCCCCAAGGATGCTCCCTGCAAAATTTCAGAACGATTGGATGCATATATTTTTTTTCCGATTTTTTGCAAATTTCGCACTTTGAAAAATTATAAAAAATTCACCACTTGTCAAAAAATTATGAAATTTTGGGGAATGATAGATTGGATTTTTATCTGTCTCTCCACAAAATTTCAGCTCAAAATTCCATCGTTTGCCCCCCGAAAACCCCTTATGTCAACCCAGAAAAAGTATGTCTACTCTTGCCAGGTGGGGTTTGGCTCAGAATGCTCTTTAGGGGGTACCCAGCTGCCTGCCCCCCGTGGCCGGCAGCCGGGGGCGCACTAGGCAGGCCTTGCACGCTGCGTGCGTGCCGGCCTACCCCCGTCGCCCATGCAAGCAACGAGATTGCTTGCGTGCGGCGCCCGTCCATGCTCGGCATGGGCGGGCGCGGTGCCGACGCATGCGGCCGGCACGGGCACGACACCACCGTCCGGGCCGGGGCATGGGCAATCGCCCAGCGCTCCTCACGGGCACAGTGCCAAGGCTTACGGGGGTGGGCCTTGGCATGTTATACACACCCCCGATCGCCGGATGCATGCGGCCGCGTGCGGATGGCAAGGGTGGGCGCCCGACGGCCGGCCCGGGCAATCGCCCGGCGCCCGGTGCGGGCGAGACACCCGGCGACCGTGTCCCTTTCGGAATTTTCCTCGGCCAATGTTTGGGGGGTGGGCATTGGCGCGATACTCACACCCCCGCCCGCCGGATGCATGCGAGAGCGTGCGGATGGCAAGGGTGGGCGCCCGACGCCCGGCCCGGGCAATCGCCCGGCGCCCGGCACGGACGAGACACCCGGCGACCGTGTCCCTTTCGGAATTTTTCTTTCTCGGCCAATGTTTCGGGGGTGGGCATTGGCGCGATACTCACACCCCCGCCCGCCGGATGCATGCGAGAGCGTGCGGATGGCAAGGGTGGGCGCCCGACGCCCGGCCCGGGCAATCGCCCGGCGCCCGGCACGGACGAGACACCCGGCGACCGTGTCCCTTTCGGAATTTTTCTTTCTCGGCCAATGTTTCGGGGGTGGGCATTGGCGCGATACTCACACCCCCCGCCCGCCGGATGCATGCGAGAGCGTGCGGATGGCAAGGGTGGGCGCCCGTCACCCGGCCCGGGCAACCGCCCGGTGCACGGGATGGGCAAGCCGCCCGACCGTTGCGACCGACGATCGCGTCCCTTTCGGAATCTTGATCTCATGTACGATCCGTCATGCCTAGCGAAGCAGGCGCGGCTCCCCCCGATGCTTCCATATGCTTGCACGCCATGAGGCTTGCGAGGTGTGGTTCGTTTGGTGGCGTTGTGCCTGCGGACGTGCGGGCGTGTGAGTGGTGATTGGGTTGTTCGTGCCGGCCGGCTCCATGCTCATGCATCGAACGGCCCGCAGGCAACCCTCCTCAATCTTGCCCCGAGCCGGCGATTTCTTCCCCGGCTCGGGTGCAGCACCGTGGTTCCTGTGTTGCCTACCGATCGAACGGAATTCGTGGGATTCGTCTGCCCCTCGCCATCCATCGATCCCTTAGGGTCGGCGGAGGTCCGGATAGCAGTCCCCGTGTCCCCCGAGAGCATCGTCCCGGCGGTAGCTCCCGAGGCCCATGGGGACTCGCTGCTCTCTCGGATGCGGTCGATCCGGCGGTCGTGCGACGGACGTCGTGCCCGGCCGTGCAAGAAAAATGCGTTTGACCCGAACGATGCCATGCCCGCGCCCGCGTCGGCGTCGGCCCGCCCGGCGCGGCGGGGCGAAGGCCGGTGCGGTGCGCGGCATGCATCACGGAGGAATGCTACCTGGTTGATCCTGCCAGTAGTCATATGCTTGTCTCAAAGATTAAGCCATGCATGTGTAAGTATGAACTAATTCAGACTGTGAAACTGCGAATGGCTCATTAAATCAGTTATAGTTTGTTTGATGGTACCTACTACTCGGATAACCGTAGTAATTCTAGAGCTAATACGTGCAACAAACCCCGACTTCCGGAAGGGATGCATTTATTAGATAAAAGGTCGACGCGGGCTTCCGCCCGCCGCTCTGATGATTCATGATAACTCGACGGATCGCACGGCCCGAGTGCCGGCGACGCATCATTCAAATTTCTGCCCTATCAACTTTCGATGGTAGGATAGTGGCCTACCATGGTGGTGACGGGTGACGGAGAATTAGGGTTCGATTCCGGAGAGGGAGCCTGAGAAACGGCTACCACATCCAAGGAAGGCAGCAGGCGCGCAAATTACCCAATCCTGACACGGGGAGGTAGTGACAATAAATAACAATACCGGGCTCATCGAGTCTGGTAATTGGAATGAGTACAATCTAAATCCCTTAACGAGGATCCATTGGAGGGCAAGTCTGGTGCCAGCAGCCGCGGTAATTCCAGCTCCAATAGCGTATATTTAAGTTGTTGCAGTTAAAAAGCTCGTAGTTGGACCTTGGGTTGGGCGGATCGGTCCGCCTCCGGTGTGCACCGGTCCGCTCGTCCCTTCTGCCGGCGATGCGCTCCTGTCCTTAACTGGCCGGGTCGTGCCTCCGGCGCTGTTACTTTGAAGAAATTAGAGTGCTCAAAGCAAGCCTACGCTCTGCATACATTAGCATGGGATAACATCATAGGATTCCGGTCCTATTGTGTTGGCCTTCGGGATCGGAGTAATGATTAACAGGGACAGTCGGGGGCATTCGTATTTCATAGTCAGAGGTGAAATTCTTGGATTTATGAAAGACGAACAACTGCGAAAGCATTTGCCAAGGATGTTTTCATTAATCAAGAACGAAAGTTGGGGGCTCGAAGACGATCAGATACCGTCCTAGTCTCAACCATAAACGATGCCGACCAGGGATCAGCGGATGTTACTTTTAGGACTCCGCTGGCACCTTATGAGAAATCAAAGTTTTTGGGTTCCGGGGGGAGTATGGTCGCAAGGCTGAAACTTAAAGGAATTGACGGAAGGGCACCACCAGGAGTGGAGCCTGCGGCTTAATTTGACTCAACACGGGGAAACTTACCAGGTCCAGACATAGTAAGGATTGACAGACTGAGAGCTCTTTCTTGATTCTATGGGTGGTGGTGCATGGCCGTTCTTAGTTGGTGGAGCGATTTGTCTGGTTAATTCCGTTAACGAACGAGACCTCAGCCTGCTAACTAGCTATGTGGAGGTGACCCCCCACGGCCAGCTTCTTAGAGGGACTATGGCCTTTCAGGCCAAGGAAGTTTGAGGCAATAACAGGTCTGTGATGCCCTTAGATGTTCTGGGCCGCACGCGCGCTACACTGATGTATTCAACGAGTCTATAGCCTTGGCCGACAGGCCCGGGTAATCTTTGAAATTTCATCGTGATGGGGATAGATCATTGCAATTGTTGGTCTTCAACGAGGAATTCCTAGTAAGCGCGAGTCATCAGCTCGCGTTGACTACGTCCCTGCCCTTTGTACACACCGCCCGTCGCTCCTACCGATTGAATGGTCCGGTGAAGTGTTCGGATCGCGGCGACGTGGGCGGTCCGCCGCCGGCGACGTCGCGAGAAGTCCACTGAACCTTATCATTTAGAGGAAGGAGAAGTCGTAACAAGGTTTCCGTAGGTGAACCTGCGGAAGGATCATTGTCGATGCCTCACGAGCAGCACGACCCGCGAACACGTACGTTCCCCTCCCACCGGGGGGGATCATCCTCCACGGAGGCACGCGAGCGGCACCCCGGTGCGCGCACCGGGCCTCCGACGTCGGGACGCGACGGCGGCGGGCTCGCCCGTCGGCCGTGCTCCCGGCGGCAAACAACCAACCCCCGGCGCCGAACGCGCCAAGGAACACATGACGATCCGATGAGCGGACTCCCCGCCGTCCCGGAGACGGTGCACGCGCGGGGGGCAGCGCCATTCTCGTATTCACAACGACTCTCGGCAACGGATATCTCGGCTCTCGCATCGATGAAGAACGTAGCGAAATGCGATACTTGGTGTGAATTGCAGAATCCCGTGAACCATCGAGTCTTTGAACGCAAGTTGCGCCCGAAGCCAATAGGCCGAGGGCACGTCTGGCTGGGTGTCACACGAAGTCGCCCCGACCCCAACGCCCGCCCGCCCGCCGTCCAGCACGGCGCGGGCGGGGGTCGGTCGGGGCGGATGCTGGCCTCCCGTGAGCCCCGACTCGCGGACGGCCGAAATGAGAGCCCGCGGTGCGGCGAGCGCCACGACGCACGGTGGTTGAGTCGAGTCGAGAACGATCGCTCCGGCCCGGTCGTGCGCGCCCCGCCCCCGACGGCGGGCTCCCGAGACCCTATCTATCCGACGCGACCTCAGCTCAGGCGGGGCTACCCGCTGAGTTTAAGCATATCAATAAGCGGAGGAAAAGAAACTAACGAGGATTCCCCTAGTAACGGCGAGCGAACCGGGAAGAGCCCACCATGAAAATCGGGCGCCCCCGGCGTCCGAATTGTAGTCTGGAGAAGCGTCCTCAGCGGCGGACCGGGCCCAAGTCCCCTGGAAGGGGGTGCCGGAGAGGGTGAGAGCCCCGTCGTGCCCGGACCCTGTCGCACCACGAGGCGCTGTCGGCGAGTCGGGTTGTTTGGGAATGCAGCCCCAATCGGGCGGTAAATTCCGTCCAAGGCTAAATACGGGCGAGAGACCGATAGCGAACAAGTACCGCGAGGGAAAGATGAAAAGGACTTTGAAAAGAGAGTCAAAGAGTGCTTGAAATTGTCGGGAGGGAAGCGGATGGGGGCCGGCGATGCGTCCCGGTCGGATGTGGAACGGCGAGAGCCGGTCCGCCGATCGACTCGGGGCGCGGACCGACGCGGACCGCGGCGGCGGCCCAAGCCCGGGCAAGGGACATGCCCGCGGAGACGCCGTCGCCGCGATCGTGGACGGCAGCGCGCGCCGCAACGGCGTGCCTCTCGGGGCACCTGCGCGCTCCCGGCGCCGGCCCGCGGGCTCCCCATCCGGCCCGTCTTGAAACACGGACCAAGGAGTCTGACATGTGTGCGAGTCAGCGGGCGAGCAAACCCGCAAGGCGCAAGGAAGCTGATTGGCGGGATCCCCCCCGGGGGGTGCACCGCCGACCGACCCCGATCTTCTGTGAAGGGTTCGAGTGAGAGCACGCCCGTCGGGACCCGAAAGATGGTGAACTATGCCTGAGCGGGGCGAAGCCAGAGGAAACTCTGGTGGAGGCCCGCAGCGATACTGACGTGCAAATCGTTCGTCTGACTTGGGTATAGGGGCGAAAGACTAATCGAACCGTCTAGTAGCTGGTTCCCTCCGAAGTTTCCCTCAGGATAGCTGGAGCTCGGGCGCGAGTTCTATCGGGTAAAGCCAATGATTAGAGGCATCGGGGGCGCAACGCCCTCGACCTATTCTCAAACTTTAAATAGGTAGGACGGCGCGGCTGCTCCGGTGAGCCGCGCCACGGAATCGAGAGCTCCAAGTGGGCCATTTTTGGTAAGCAGAACTGGCGATGCGGGATGAACCGGAAGCCGGGTTACGGTGCCCAACTGCGCGCTAACCTAGATCCCACAAAGGGTGTTGGTCGATTAAGACAGCAGGACGGTGGTCATGGAAGTCGAAATCCGCTAAGGAGTGTGTAACAACTCACCTGCCGAATCAACTAGCCCCGAAAATGGATGGCGCTGAAGCGCGCGACCCATACCCGGCCGTCGGGGCAAGGGCCAGGCCCCGATGAGTAGGAGGGCGCGGCGGTCGCCGCAAAACCCGGGGCGCGAGCCCGGGCGGAGCGTCCGTCGGTGCAGATCTTGGTGGTAGTAGCAAATATTCAAATGAGAACTTTGAAGGCCGAAGAGGGGAAAGGTTCCATGTGAACGGCACTTGCACATGGGTTAGTCGATCCTAAGAGACGGGGGAAGCCCGTCTGAGAGCGCGGCGCGCGCGCACTTCGAAAGGGAATCGGGTTAAAATTCCTGAACCGGGACGTGGCGGCTGACGGCAACGTCAGGGAGTCCGGAGACGTCGGCGGGGGCCCCGGGAAGAGTTATCTTTTCTGTTTAACGGCCCGCCCACCCTGGAAACGGCTCAGCCGGAGGTAGGGTCCAGCGGCCGGAAGAGCACCGCACGTCGCGTGGTGTCCGGTGCGCCCCCGGCGGCCCGTGAAAATCCGGAGGACCGAGTGCCGCCCACGCCCGGTCGTACTCATAACCGCATCAGGTCTCCAAGGTGAACAGCCTCTGGTCGATGGAACAATGTAGGCAAGGGAAGTCGGCAAAATGGATCCGTAACCTCGGGAAAAGGATTGGCTCTGAGGACTGGGCACGGGGGTCCCAGCCCCGAACCCGTCGGCTGTCGGTGGACTGCTCGAGCTGCTCCCGCGGCGAGAGCGGGTCGCCGCGTGCCGGCCGGGGGACGGACTGGGAACGGGCCCTCCGGGGCCCCTTCCCCGGGCGTCGAACAGTCAGCTCAGAACTGGTACGGACAAGGGGAATCCGACTGTTTAATTAAAACAAAGCATTGCGATGGTCCCTGCGGATGCTGACGCAATGTGATTTCTGCCCAGTGCTCTGAATGTCAAAGTGAAGAAATTCAACCAAGCGCGGGTAAACGGCGGGAGTAACTATGACTCTCTTAAGGTAGCCAAATGCCTCGTCATCTAATTAGTGACGCGCATGAATGGATTAACGAGATTCCCACTGTCCCTGTCTACTATCCAGCGAAACCACAGCCAAGGGAACGGGCTTGGCGGAATCAGCGGGGAAAGAAGACCCTGTTGAGCTTGACTCTAGTCCGACTTTGTGAAATGACTTGAGAGGTGTAGGATAAGTGGGAGCCGGAGACGGCGAAAGTGAAATACCACTACTTTTAACGTTATTTTACTTATTCCGTGAATCGGAGGCGGGGCATGGCCCCTCTTTTTGGACCCAAGGCCCGCCCCGGCGGGCCGATCCGGGCGGAAGACATTGTCAGGTGGGGAGTTTGGCTGGGGCGGCACATCTGTTAAAAGATAACGCAGGTGTCCTAAGATGAGCTCAACGAGAACAGAAATCTCGTGTGGAACAAAAGGGTAAAAGCTCGTTTGATTCTGATTTCCAGTACGAATACGAACCGTGAAAGCGTGGCCTATCGATCCTTTAGTCCTTCGGAATTTGAAGCTAGAGGTGTCAGAAAAGTTACCACAGGGATAACTGGCTTGTGGCAGCCAAGCGTTCATAGCGACGTTGCTTTTTGATCCTTCGATGTCGGCTCTTCCTATCATTGTGAAGCAGAATTCACCAAGTGTTGGATTGTTCACCCACCAATAGGGAACGTGAGCTGGGTTTAGACCGTCGTGAGACAGGTTAGTTTTACCCTACTGATGATAGTGTCGCGATAGTAATTCAACCTAGTACGAGAGGAACCGTTGATTCGCACAATTGGTCATCGCGCTTGGTTGAAAAGCCAGTGGCGCGAAGCTACCGTGCGTTGGATTATGACTGAACGCCTCTAAGTCAGAATCCGGGCTAGAAGCGACGCATGCGCCCGCCGCCCGGTTGCCGACCAGCAGTAGGGGCCTCGACCCCCAAAGGCACGTGTCGTGGGCGACCCCCGCACGGCGGACGAGCCGTGTGGGACGCCCTGCAGCGCAATTCCCATCGAGCGGCGGGTAGAATCCTTTGCAGACGACTTAAATACGCGACGGGGTATTGTAAGTGGCAGAGTGGCCTTGCTGCCACGATCCACTGAGATTCAGCCCTTGTCGCTCCGATTCGTCCCTCCCCTCCCCTGAATTCTCACCCCCACAGTCCCTCATATTGCACAACCAGAAAGAACCCGGAGGCTAAGAGGAGGGCATCGGTGCACAAGTCCACGTGGCCTTGGTGTATGCTGATTAGTATTAAGGAGGCAGGGATTCGGGAAGGCGGATAAAGTAGATCGATTGCCATGCACATCATAGGGTGGCAGTGTGCACAGGCAGGCCCTGCCTAATGTTCCATGGGAGCAGAGTACACATCGTGAGCATATAGCCTGGGAGGCATCACCTATAAATGCCCGGGGGAAATGGCAGCACAGGCAGAGTCCCGCCCATGTGGAGCAGTCACCATGCCCATAGCTTGTCCACAACTCCAAGCCATCAGCCCCCGCCAACATGCCCTTCGTAAGGCCCCGGTGCCCGGCCAGCAAGCCCGTCTCGAAGGCTCGGGTGCAAGGCCAGCAAGGCCCAGGCGCCCGGCCAACATGCCCGTCCCGAAGGCCCCGGCACCCGGCCAGCATGGCCGTCCGCAAGGCCCTGGTGCAAGGCCAGCATGGCCGGGCACCCGGCCAGCATGCCCGTCTACAAGGCCTGGGCACCCGGCAAGCATGCCCGTCTACAAGGCCGGGGCACCCGGCCAACATGCCCGCCCCGAAGGCCCCGGCGCCCGGCCAGCATGGCCGTCCCGAAGGCCCGAGTGCAACCCGAAGGCCCTGGTGCAACGCCAGCATTCCCGTCCGTAAGGCCCCGGCGCTCGGCTAGCATGCCTCTCCCGAAGGCCCGGGCGCAAGGCCAGCATGGCCGTCCGCAAGGCCCGGGCGCCCGGCCAGCATTCCCGTCCGCAAGGCCAGCATGCCCGTCCGTAAGGCCCCGACGCCCGGCCAGCATGCCCGTCCTGAAGGCCCGGGCTCAAGGCTGGCATGGCCGTCCACAAGGCCCGGGCGCCCGGCCAGCATGCCCGTCCGCAAGGCCAGCATGGCCGTCCGTAAGGCCCCGGCGCCCGGCCAGCATGCCCGTCCCGAAGGCCCGGGTGCAAGGCCAGCATGGCCGTCCGCAAGGCCCGGGCGCCCGGCCAGCATGCCCGTCCGCAAGGCCAGCATGGCCGTCCGTAAGGCCCCGGCGCCCGGCCAGCATGCCCGTCCGCAAGGCCCGGGCGCCCGGCCAGCATGCCCGTCCGCAAAGCCCTGGTGCAAGGCCAGCATGGCCGGGCGCCCAGCCAGCATGCCCGTCCGTAAGGCCTGGGCGCCCGGCCAGCATGCCCGTCCGCAAGGCCAGCATGGCCGGGCGCCCAGCCAGCATGCCCGTCTATAAGGCCCCGGTGCCCGGCCAGCATGGCCGTCCCGAAGGCCCGGGCGCCCGGCCGGCATGCCCGTCCGTAAGGCCCCGGCGCCCGGCCAGCGTGCCCGTCCCGAAGGCCCGGGCGCAAGGCCAGCAAGCTCGTCCGCAAGGCCCGGGCGCCCGGCCAGCATGCCCATCCGCAAGGCCAACATGGCCGGGCGCCCAGCCAGCATGGCCGCCCGTAAGGGCCCGGTGCCCGGCCAGCATGCAGATCGGAAGAGCACACGTCTGAA
>Afzelia africana voucher Jongkind 2440 external transcribed spacer, 18S ribosomal RNA gene, internal transcribed spacer 1, 5.8S ribosomal RNA gene, internal transcribed spacer 2, and 28S ribosomal RNA gene, complete sequence
GGGGGTGGGCATTGGCGCGATACTCACACCCCCGCCCGCCGGATGCATGCGAGAGCGTGCGGATGGCAAGGGTGGGCGCCCGACGCCCGGCCCGGGCAATCGCCCGGCGCCCGGCACGGACGAGACACCCGGCGACCGTGTCCCTTTCGGAATTTTTCTTTCTCGGCCAATGTTTCGGGGGTGGGCATTGGCGCGATACTCACACCCCCCGCCCGCCGGATGCATGCGAGAGCGTGCGGATGGCAAGGGTGGGCGCCCGTCACCCGGCCCGGGCAACCGCCCGGTGCACGGGATGGGCAAGCCGCCCGACCGTTGCGACCGACGATCGCGTCCCTTTCGGAATCTGGATCTCATGTACGATCCGTCATGCCTAGCGAAGCAGGCGCGGCTCCCCCCGATGCTTCCATATGCTTGCACGCCATGAGGCTTGCGAGGTGTGGTTCGTTTGGTGGCGTTGTGCCTGCGGACGTGCGGGCGTGTGAGTGGTGATTGGGTTGTTCGTGCCGGCCGGCTCCATGCTCATGCATCGAACGGCCCGCAGGCAACCCTCCTCAATCTTGCCCCGAGCCGGCGATTTCTTCCCCGGCTCGGGTGCAGCACCGTGGTTCCTGTGTTGCCTACCGATCGAACGGAATTCGTGGGATTCGTCTGCCCCTCGCCATCCATCGATCCCTTAGGGTCGGCGGAGGTCCGGATAGCAGTCCCCGTGTCCCCCGAGAGCATCGTCCCGGCGGTAGCTCCCGAGGCCCATGGGGACTCGCTGCTCTCTCGGATGCGGTCGATCCGGCGGTCGTGCGACGGACGTCGTGCCCGGCCGTGCAAGAAAAATGCGTTTGACCCGAACGATGCCATGCCCGCGCCCGCGTCGGCGTCGGCCCGCCCGGCGCGGCGGGGCGAAGGCCGGTGCGGTGCGCGGCATGCATCACGGAGGAATGCTACCTGGTTGATCCTGCCAGTAGTCATATGCTTGTCTCAAAGATTAAGCCATGCATGTGTAAGTATGAACTAATTCAGACTGTGAAACTGCGAATGGCTCATTAAATCAGTTATAGTTTGTTTGATGGTACCTACTACTCGGATAACCGTAGTAATTCTAGAGCTAATACGTGCAACAAACCCCGACTTCCGGAAGGGATGCATTTATTAGATAAAAGGTCGACGCGGGCTTCCGCCCGCCGCTCTGATGATTCATGATAACTCGACGGATCGCACGGCCCGAGTGCCGGCGACGCATCATTCAAATTTCTGCCCTATCAACTTTCGATGGTAGGATAGTGGCCTACCATGGTGGTGACGGGTGACGGAGAATTAGGGTTCGATTCCGGAGAGGGAGCCTGAGAAACGGCTACCACATCCAAGGAAGGCAGCAGGCGCGCAAATTACCCAATCCTGACACGGGGAGGTAGTGACAATAAATAACAATACCGGGCTCATCGAGTCTGGTAATTGGAATGAGTACAATCTAAATCCCTTAACGAGGATCCATTGGAGGGCAAGTCTGGTGCCAGCAGCCGCGGTAATTCCAGCTCCAATAGCGTATATTTAAGTTGTTGCAGTTAAAAAGCTCGTAGTTGGACCTTGGGTTGGGCGGATCGGTCCGCCTCCGGTGTGCACCGGTCCGCTCGTCCCTTCTGCCGGCGATGCGCTCCTGTCCTTAACTGGCCGGGTCGTGCCTCCGGCGCTGTTACTTTGAAGAAATTAGAGTGCTCAAAGCAAGCCTACGCTCTGCATACATTAGCATGGGATAACATCATAGGATTCCGGTCCTATTGTGTTGGCCTTCGGGATCGGAGTAATGATTAACAGGGACAGTCGGGGGCATTCGTATTTCATAGTCAGAGGTGAAATTCTTGGATTTATGAAAGACGAACAACTGCGAAAGCATTTGCCAAGGATGTTTTCATTAATCAAGAACGAAAGTTGGGGGCTCGAAGACGATCAGATACCGTCCTAGTCTCAACCATAAACGATGCCGACCAGGGATCAGCGGATGTTACTTTTAGGACTCCGCTGGCACCTTATGAGAAATCAAAGTTTTTGGGTTCCGGGGGGAGTATGGTCGCAAGGCTGAAACTTAAAGGAATTGACGGAAGGGCACCACCAGGAGTGGAGCCTGCGGCTTAATTTGACTCAACACGGGGAAACTTACCAGGTCCAGACATAGTAAGGATTGACAGACTGAGAGCTCTTTCTTGATTCTATGGGTGGTGGTGCATGGCCGTTCTTAGTTGGTGGAGCGATTTGTCTGGTTAATTCCGTTAACGAACGAGACCTCAGCCTGCTAACTAGCTATGTGGAGGTGACCCCCCACGGCCAGCTTCTTAGAGGGACTATGGCCTTTCAGGCCAAGGAAGTTTGAGGCAATAACAGGTCTGTGATGCCCTTAGATGTTCTGGGCCGCACGCGCGCTACACTGATGTATTCAACGAGTCTATAGCCTTGGCCGACAGGCCCGGGTAATCTTTGAAATTTCATCGTGATGGGGATAGATCATTGCAATTGTTGGTCTTCAACGAGGAATTCCTAGTAAGCGCGAGTCATCAGCTCGCGTTGACTACGTCCCTGCCCTTTGTACACACCGCCCGTCGCTCCTACCGATTGAATGGTCCGGTGAAGTGTTCGGATCGCGGCGACGTGGGCGGTCCGCCGCCGGCGACGTCGCGAGAAGTCCACTGAACCTTATCATTTAGAGGAAGGAGAAGTCGTAACAAGGTTTCCGTAGGTGAACCTGCGGAAGGATCATTGTCGATGCCCCTCACGAGCAGCACGACCCGCGAACACGTACGTTCCCCTCCCACCGGGGGGGGGGATCATCCTCCACGGAGGCACGCGAGCGGCACCCCGGTGCGCGCACCGGGCCTCCGACGTCGGGACGCGACGGCGGCGGGCTCGCCCGTCGGCCGTGCTCCCGGCGGCAAACAACCAACCCCCGGCGCCGAACGCGCCAAGGAACACATGACGATCCGATGAGCGGACTCCCCGCCGTCCCGGAGACGGTGCACGCGCGGGGGGCAGCGCCATTCTCGTATTCACAACGACTCTCGGCAACGGATATCTCGGCTCTCGCATCGATGAAGAACGTAGCGAAATGCGATACTTGGTGTGAATTGCAGAATCCCGTGAACCATCGAGTCTTTGAACGCAAGTTGCGCCCGAAGCCAATAGGCCGAGGGCACGTCTGGCTGGGTGTCACACGAAGTCGCCCCGACCCCAACGCCCGCCCGCCCGCCGTCCAGCACGGCGCGGGCGGGGGTCGGTCGGGGCGGATGCTGGCCTCCCGTGAGCCCCGACTCGCGGACGGCCGAAATGAGAGCCCGCGGTGCGGCGAGCGCCACGACGCACGGTGGTTGAGTCGAGTCGAGAACGATCGCTCCGGCCCGGTCGTGCGCGCCCCGCCCCCGACGGCGGGCTCCCGAGACCCTATCTATCCGACGCGACCTCAGCTCAGGCGGGGCTACCCGCTGAGTTTAAGCATATCAATAAGCGGAGGAAAAGAAACTAACGAGGATTCCCCTAGTAACGGCGAGCGAACCGGGAAGAGCCCACCATGAAAATCGGGCGCCCCCGGCGTCCGAATTGTAGTCTGGAGAAGCGTCCTCAGCGGCGGACCGGGCCCAAGTCCCCTGGAAGGGGGTGCCGGAGAGGGTGAGAGCCCCGTCGTGCCCGGACCCTGTCGCACCACGAGGCGCTGTCGGCGAGTCGGGTTGTTTGGGAATGCAGCCCCAATCGGGCGGTAAATTCCGTCCAAGGCTAAATACGGGCGAGAGACCGATAGCGAACAAGTACCGCGAGGGAAAGATGAAAAGGACTTTGAAAAGAGAGTCAAAGAGTGCTTGAAATTGTCGGGAGGGAAGCGGATGGGGGCCGGCGATGCGTCCCGGTCGGATGTGGAACGGCGAGAGCCGGTCCGCCGATCGACTCGGGGCGCGGACCGACGCGGACCGCGGCGGCGGCCCAAGCCCGGGCAAGGGACATGCCCGCGGAGACGCCGTCGCCGCGATCGTGGACGGCAGCGCGCGCCGCAACGGCGTGCCTCTCGGGGCACCTGCGCGCTCCCGGCGCCGGCCCGCGGGCTCCCCATCCGGCCCGTCTTGAAACACGGACCAAGGAGTCTGACATGTGTGCGAGTCAGCGGGCGAGCAAACCCGCAAGGCGCAAGGAAGCTGATTGGCGGGATCCCCCCCGGGGGGTGCACCGCCGACCGACCCCGATCTTCTGTGAAGGGTTCGAGTGAGAGCACGCCCGTCGGGACCCGAAAGATGGTGAACTATGCCTGAGCGGGGCGAAGCCAGAGGAAACTCTGGTGGAGGCCCGCAGCGATACTGACGTGCAAATCGTTCGTCTGACTTGGGTATAGGGGCGAAAGACTAATCGAACCGTCTAGTAGCTGGTTCCCTCCGAAGTTTCCCTCAGGATAGCTGGAGCTCGGGCGCGAGTTCTATCGGGTAAAGCCAATGATTAGAGGCATCGGGGGCGCAACGCCCTCGACCTATTCTCAAACTTTAAATAGGTAGGACGGCGCGGCTGCTCCGGTGAGCCGCGCCACGGAATCGAGAGCTCCAAGTGGGCCATTTTTGGTAAGCAGAACTGGCGATGCGGGATGAACCGGAAGCCGGGTTACGGTGCCCAACTGCGCGCTAACCTAGATCCCACAAAGGGTGTTGGTCGATTAAGACAGCAGGACGGTGGTCATGGAAGTCGAAATCCGCTAAGGAGTGTGTAACAACTCACCTGCCGAATCAACTAGCCCCGAAAATGGATGGCGCTGAAGCGCGCGACCCATACCCGGCCGTCGGGGCAAGGGCCAGGCCCCGATGAGTAGGAGGGCGCGGCGGTCGCCGCAAAACCCGGGGCGCGAGCCCGGGCGGAGCGTCCGTCGGTGCAGATCTTGGTGGTAGTAGCAAATATTCAAATGAGAACTTTGAAGGCCGAAGAGGGGAAAGGTTCCATGTGAACGGCACTTGCACATGGGTTAGTCGATCCTAAGAGACGGGGGAAGCCCGTCTGAGAGCGCGGCGCGCGCGCACTTCGAAAGGGAATCGGGTTAAAATTCCTGAACCGGGACGTGGCGGCTGACGGCAACGTCAGGGAGTCCGGAGACGTCGGCGGGGGCCCCGGGAAGAGTTATCTTTTCTGTTTAACGGCCCGCCCACCCTGGAAACGGCTCAGCCGGAGGTAGGGTCCAGCGGCCGGAAGAGCACCGCACGTCGCGTGGTGTCCGGTGCGCCCCCGGCGGCCCGTGAAAATCCGGAGGACCGAGTGCCGCCCACGCCCGGTCGTACTCATAACCGCATCAGGTCTCCAAGGTGAACAGCCTCTGGTCGATGGAACAATGTAGGCAAGGGAAGTCGGCAAAATGGATCCGTAACCTCGGGAAAAGGATTGGCTCTGAGGACTGGGCACGGGGGTCCCAGCCCCGAACCCGTCGGCTGTCGGTGGACTGCTCGAGCTGCTCCCGCGGCGAGAGCGGGTCGCCGCGTGCCGGCCGGGGGACGGACTGGGAACGGGCCCTCCGGGGCCCCTTCCCCGGGCGTCGAACAGTCAGCTCAGAACTGGTACGGACAAGGGGAATCCGACTGTTTAATTAAAACAAAGCATTGCGATGGTCCCTGCGGATGCTGACGCAATGTGATTTCTGCCCAGTGCTCTGAATGTCAAAGTGAAGAAATTCAACCAAGCGCGGGTAAACGGCGGGAGTAACTATGACTCTCTTAAGGTAGCCAAATGCCTCGTCATCTAATTAGTGACGCGCATGAATGGATTAACGAGATTCCCACTGTCCCTGTCTACTATCCAGCGAAACCACAGCCAAGGGAACGGGCTTGGCGGAATCAGCGGGGAAAGAAGACCCTGTTGAGCTTGACTCTAGTCCGACTTTGTGAAATGACTTGAGAGGTGTAGGATAAGTGGGAGCCGGAGACGGCGAAAGTGAAATACCACTACTTTTAACGTTATTTTACTTATTCCGTGAATCGGAGGCGGGGCATGGCCCCTCTTTTTGGACCCAAGGCCCGCCCCGGCGGGCCGATCCGGGCGGAAGACATTGTCAGGTGGGGAGTTTGGCTGGGGCGGCACATCTGTTAAAAGATAACGCAGGTGTCCTAAGATGAGCTCAACGAGAACAGAAATCTCGTGTGGAACAAAAGGGTAAAAGCTCGTTTGATTCTGATTTCCAGTACGAATACGAACCGTGAAAGCGTGGCCTATCGATCCTTTAGTCCTTCGGAATTTGAAGCTAGAGGTGTCAGAAAAGTTACCACAGGGATAACTGGCTTGTGGCAGCCAAGCGTTCATAGCGACGTTGCTTTTTGATCCTTCGATGTCGGCTCTTCCTATCATTGTGAAGCAGAATTCACCAAGTGTTGGATTGTTCACCCACCAATAGGGAACGTGAGCTGGGTTTAGACCGTCGTGAGACAGGTTAGTTTTACCCTACTGATGATAGTGTCGCGATAGTAATTCAACCTAGTACGAGAGGAACCGTTGATTCGCACAATTGGTCATCGCGCTTGGTTGAAAAGCCAGTGGCGCGAAGCTACCGTGCGTTGGATTATGACTGAACGCCTCTAAGTCAGAATCCGGGCTAGAAGCGACGCATGCGCCCGCCGCCCGGTTGCCGACCAGCAGTAGGGGCCTCGACCCCCAAAGGCACGTGTCGTGGGCGACCCCCGCACGGCGGACGAGCCGTGTGGGACGCCCTGCAGCGCAATTCCCATCGAGCGGCGGGTAGAATCCTTTGCAGACGACTTAAATACGCGACGGGGTATTGTAAGTGGCAGAGTGGCCTTGCTGCCACGATCCACTGAGATTCAGCCCTTGTCGCTCCGATTCGTCCCTCCCCTCCCCTGAATTCTCACCCCCACAGTCCCTCATATTGCACAACCAGAAAGAACCCGGAGGCTAAGAGGAGGGCATCGGTGCACAAGTCCACGTGGCCTTGGTGTATGCTGATTAGTATTAAGGAGGCAGGGATTCGGGAAGGCGGATAAAGTAGATCGATTGCCATGCACATCATAGGGTGGCAGTGTGCACAGGCAGGCCCTGCCTAATGTTCCATGGGAGCAGAGTACACATCGTGAGCATATAGCCTGGGAGGCATCACCTATAAATGCCCGGGGGAAATGGCAGCACAGGCAGAGTCCCGCCCATGTGGAGCAGTCACCATGCCCATAGCTTGTCCACAACTCCAAGCCATCAGCCCCCGCCAACATGCCCTTCGTAAGGCCCCGGTGCCCGGCCAGCAAGCCCGTCTCGAAGGCTCGGGTGCAAGGCCAGCAAGGCCCAGGCGCCCGGCCAACATGCCCGTCCCGAAGGCCCCGGTACCCGGCCAGCATGGCCGTCCGCAAGGCCCTGGTGCAAGGCCAGCATGGCCGGGCACCCGGCCAGCATGCCCGTCTACAAGGCCTGGGCACCCGGCCAACATGCCCGCCCCGAAGGCCCCGGCGCCCGGCCAGCATGGCCGTCCCGAAGGCCCGAGTGCAACCCGAAGGCCCTGGTGCAACGCCAGCATTCCCGTCCGTAAGGCCCTGGCACTCGGCTAGCATGCCTCTCCCGAAGGCCCGGGCGCAAGGCCAGCATGGCCGTCCGCAAGGCCCGGGCGCCCGGCCAGCATGCCCGTCCGCAAGGCCAGCATGGCCGGGCGCCCAGCCAGCATGCCCGTCCGTAAGGCCCCGGCGCCCAGCAAGCATGCCCGTCCCGAAGGCCCGGGTGCAAGGCCAGCATGCCCGTCCGCAAGGCCCGGGCGCCCGGCCAGTATGCCCGTCCGTAAGGCCCCGACGCCCGGCCAGCATGCCCGTCCCGAAGGCCCGGGCGCCCGGCCAGCATGCCTGTCCGTAAGGCCCCGGCGCCCGGCCAGCATGCCCGTCCCGAAGGCCCGGGTGCAAGGCCGGCATGGCCGTCCGCAAGGCACGGGCGCCCGGCTAGCATGCCCGTCCGCAAGGCCAGCATGGCCGTCCGTAAGGCCCCGGCGCCCGGCCAGCATGCCCGTCCCGAAGGCCCGGGTGCAAGGCCAGCATGCCCGTCCGCAAGGCCCGGGCGCCCGGCCAGCATGCCCGTCCGCAAGGCCAGCATGCCCGTCCGCAAGGCCCGGGCGCCCGGCCAGCATGCCCGTCCGCAAGGCCCTGGTGCAAGGCCAGCATGGCCGGGCGCCCAGCCAGCATGCCCGTCCGTAAGGCCTGGGCGCCCGGCCAGCATGCCCGTCCGCAAGGCCAGCATGGCCGAGCGCCCAGCCAGCATGCCCGTCCGCAAGGCCAGCATGGCCGGGCGCCCAGCCAGCATGCCCGTCTATAAGGCCCCGGCGCCCGGCCAGCATGGCCGTCCCGAAGGCCCGGGCGCCCGGCCAGCATGCCCGTCCGTAAGGCCCCGGCGCCCGGCCAGCATGCCCGTCTCGAAGGCCAGGGCGCAAGGCCAGCAAGCTCGTCCGCAAGGGCCGGGCGCCCGGCCAGCATGCCCATCCGCAAGGCCAACATGGCCGGGCGCCCAGCCAGCATGCCCGTCCGTAAGGCCCCGGTGCCCGGCCAGCATGCCCGTCCCGAAGGCCCGGGCGCCCGGCCAGCATGCCCGTCCGGAAGGCCCGGGTGCAAGGCCAGCATGGCCGTCCGCAAGGCCCGGGCGCCCGGCCAGCATGCCCGTCCGCAAGGCCAGCATGGCCGAGCGCCCAGCCAGCATGCCCGTCCGCAAGGCCCTGGTGCAAGGCCAGCATGGCCGAGCGCCCAGCCAGCATGCCCGTCCGCAAGGCCCTGGTGCAAGGCCAGCATGGCCGGGCGCCCGGCCAGCATGCCCGTCCGTAAGGCCCCGGCACCCGGCTAGCATGCCCGTCCGCAAGGCCCTGGTGCAAGGCCAGCATGGCCGGGCGCCCAGCCAGCATGCCCGTCCGCAAGGCCCCGGCGCCCGGCCAGCATGCCCGTCCGCAAGGCCCCGGCGCCCGGCCAGCATGCCCGTCCGCAAGGCCCGGGCGGCCGGCCAGCATGCCCGTCCGTAAGGTCCCGGTGCCCGGCCAGCATGCCCGTCCGTAAGGTCCCGGCGCCCGGCCAGCATGCCCGTCCCGAAGGCCCGGGTGCAAGGCCAGCATGGCCGTCCGCAAGGCCCGGGCGCCCGGCCAGCATGCCCGTCCGCAAGGCCAGCATGGCCGTCCGTAAGGCCCCGGCGCCCGGCCAGCATGGCCGTCCGCAAGGCCAGCATGGCCGTCCGTAAGGCCCTGGCGCCCGGCCAGCATGCCCGTCCGCAAGGCCCCGGCGCCCGGCCAGCATGGCCGTCAGCAAGGCCCGGGCGCCCGGCCAGCATGCCCGTCCGTAAGGCCCCGGCGCCCGGCCAGCATGCCCGTCCCGAAGGCCCGGGTGCAATGCCAGCATGGGCGTCCGCAAGGCCCGGGCGCCCGACCAGCATGCCCGTCCGCAAGGCCCGGCCGCCCGGCCAGCATGCCCGTCCGCAAGGCCAGCATGCCCGTCCGTAAGGCCCTGGCGCCCGGCCAGCATGCCCGTCCGCAAGGCCAGCATGGCCGTCCGCAAGGCCCGGGCGCCCGGCCAGCATGCCCGTCCGCAAGGCCAGCATGGCCTCGGCGCCCGGCCAGCATGCCCGTCCGGAAGGCCCGGGTGCAAGGCCAGCATGGCCGGCATGCTGGCCCGGGCGTCCGGCCGGCATGCCCGTCCGCAAGGCCCTGGTGCAAGGCCAGCATGCCCGTCGGTAAGGCCCGGGCGCCCGGCCAGCATGGCCGTCCGCAAGGCCCGGGCGCCCGGCCAGCATGCCCGTCCCGAAGGCCCTGTTGCCCGGCCAACATGCCCGTCCGCAAGGCCAGCATGGACGGGCGCCCAGCCAGCATGCCCGTCCGTAAGGCCCCGGAGCCCGGCCAGCATGGCCGTCAGCAAGGGCCGGGCGCCCGGCCAGTATGCCCGTCCGCAAGGCCAGCATGGCTGGGCGCCCGGCCAGCATGCCCGTCCCGAAGGCCCGGGCGCCCGGCCAAGCATGCCCGTCCCGAAGGCCCGGGTGCAAGGCCAGCATGGCCGTCCGCAAGGCCGGCATGGCCGGGCGCCCGGCCAGCATGCCCGTCCGGAAGGCCTAAGTGCCCGGCCAGCATGGCCGTCCCGAAGGCCCTGGTGCCCGGCCAGCATGCCCGTCCGCAAGGCCCTGGTGCAAGGCCAGCATGGCCGGGCGCCCAGCCAGCATGCCCGTCCGTAGGCCCCGGCGCCCGCCAGCATGCCCGTCCCGAAGGCTCGGGTGCAAGGCCAGCATGGCCGTCCGCAAGGCCCGGGCGCCCGGCCAGCATGGCCGTCCCGAAGGCCCTGGTGCCCGGCCAGGATGCCCGTCCGCAAGGCCCTGGTGCAAGGCAAGCATGGCCGGGCGCCCAGCCAGCATGCCCGTCCGTAAGGCCCCAGTGCCCGGCCAGCATGCCCGTCCGCAAGGCCCGTCGGTAGGGCCATCATGCCCGAGCACCCTGCCAACATGCCCGTCCGCAAGGCCAGCATGGCCATCCACATGCAAGCTTTAGCACATGGTGGGCATGCCATTCTTGGAGGTTCCCAAGTGCCTTGCCTGGGCATGGTGTGTCAAGTTTGCATGTGAGCAAACAATGCCTTTGCCCCTCCCTCCTTCCTAAATGGGATGAATATGTCCCCAATCACTCCTCTTGATGCTTGAGACAAAGGTTTTGGTTGGATCACATGCCCCGGTCTTCCAAAACCACCAAAAGTGATGCCGAATCGATCCAATCAACACATGAAACATCTTCAATGTGCAAAGTGATGCCTAAATCAATTAATATGAGTCCCAAGGATGATTGACACAAAGGTTTGGAGCCATTGGACCATTTTCACCATTTTTCGGGCTTCCGGCACCGCCCAAAAGTGGGAAAATCAACATTATCACCAATTGAAACATCTTGAAAGTCCAATATGAGTCCATAATAAATTAATATGACCCCCAAGGATGCTCCCTGCAAAATTTCAGAACGATTGGATGCATATATTTTTTTTCCGATTTTTTGCAAATTTCGCACTTTGAAAAATTATAAAAAATTCACCACTTGTCAAAAAATTATGAAATTTTGGGGAATGATAGATTGGATTTTTATCTGTCTCTCCACAAAATTTCAGCTCAAAATTCCATCGTTTGCCCCCCGAAAACCCCTTATGTCAACCCAGAAAAAGTATGTCTACTCTTGCCAGGTGGGGTTTGGCTCAGAATGCTCTTTAGGGGGTACCCAGCTGCCTGCCCCCCGTGGCCGGCAGCCGGGGGCGCACTAGGCAGGCCTTGCACGCTGCGTGCGTGCCGGCCTACCCCCGTCGCCCATGCAAGCAACGAGATTGCTTGCGTGCGGCGCCCGTCCATGCTCGGCATGGGCGGGCGCGGTGCCGACGCATGCGGCCGGCACGGGCACGACACCACCGTCCGGGCCGGGGCATGGGCAATCGCCCAGCGCTCCTCACGGGCACAGTGCCAAGGCTTGCGGGGGTGGGCCTTGGCATGTTATACACACCCCCGATCGCCGGATGCATGCGGCCGCGTGCGGATGGCAAGGGTGGGCGCCCGACGGCCGGCCCGGGCAATCGCCCGGCGCCCGGTGCGGGCGAGACACCCGGCGACCGTGTCCCTTTCGGAATTTTCCTCGGCCAATGTTTG
>Afzelia bella var. bella voucher Breteler 13120 external transcribed spacer, 18S ribosomal RNA gene, internal transcribed spacer 1, 5.8S ribosomal RNA gene, internal transcribed spacer 2, and 28S ribosomal RNA gene, complete sequence
GGTGCCCGGCGTGGGCAAGGCACCCGGCGGCGACCGTGTCCCTTCGGATTTTTCCTCGGCCAATGTTTGGGGGGTGGGCATTGGCACGATACTCACACCCCCGCCCGCCGGATGCATGCGAGAGCGTGCGGATGGCAAGGGTGGGCGCCCGGCGCCCGGCCCGGGCGAAGGCCCGGTGCTCGGGATGGGCAAGCTCCCCGACGGTCGGGTCCCTTTCGGAAACTTGATCTCATGTACGATCCGTCATGCCTAGCGAAGCAGGTGCGGCTCCCCCCGATGCTTCCATATGCTCGCACGCCACAAGGCTTGCGGGGTGTGGTTCGTTTGGTGGTGTTGTGCCTGCGGACGTGTGGGCGTGTGAGTGGTGATTGGGTTGTTCGTGTCGGCCGGCTCCATGCTCAAGCATCGAACGGTCCGCAGGCAGCCCTCCTCAATCTTCCTGCCCCAGGCGAGCGATTTCCTTGGGTGCATCATCGTGGTTCCTGTGTTGCCTACCGATCGAACGGAATTCGTGGGATTCGTTTGCCCCTTGCCATCCACCGATCCCCGTGGGTCGGCGGAGGTCCGCATAGCAGTGCTCGTGCTCCCCGAGAGCATCGCCGTGGCGGTAGCTCCCGGGGGCCCATGAGGACTCGCTGCTCTCTCGGATGCGGTCGACCCGGCGGCGGCCGTGCTGCGACGGAAGTCGTGCCCGGCCGTGCAAGAATGAATGCTTTCGACCCGAACGATGCCCGTGCCCGCGTCGGCGTCGCCCCCCGCCCGCCCGTCCCGGCGGCCGGCCGGGGGGAACGATGCCGGCGCGATGCGCGGCGGCATGACGGAGGAATGCTACCTGGTTGATCCTGCCAGTAGTCATATGCTTGTCTCAAAGATTAAGCCATGCATGTGTAAGTATGAACTAATTCAGACTGTGAAACTGCGAATGGCTCATTAAATCAGTTATAGTTTGTTTGATGGTACCTACTACTCGGATAACCGTAGTAATTCTAGAGCTAATACGTGCAACAAACCCCGACTTCCGGAAGGGATGCATTTATTAGATAAAAGGTCGACGCGGGCTTCCGCCCGTTGCTCTGATGATTCATGATAACTCGACGGATCGCACGGCCTGAGTGCCGGCGACGCATCATTCAAATTTCTGCCCTATCAACTTTCGATGGTAGGATAGTGGCCTACCATGGTGGTGACGGGTGACGGAGAATTAGGGTTCGATTCCGGAGAGGGAGCCTGAGAAACGGCTACCACATCCAAGGAAGGCAGCAGGCGCGCAAATTACCCAATCCTGACACGGGGAGGTAGTGACAATAAATAACAATACCGGGCTCATCGAGTCTGGTAATTGGAATGAGTACAATCTAAATCCCTTAACGAGGATCCATTGGAGGGCAAGTCTGGTGCCAGCAGCCGCGGTAATTCCAGCTCCAATAGCGTATATTTAAGTTGTTGCAGTTAAAAAGCTCGTAGTTGGACCTTGGGTTGGGCGGATCGGTCCGCCTCCGGTGTGCACCGGTCCGCTCGTCCCTTCTGCCGGCGATGCGCTCCTGGCCTTAACTGGCCGGGTCGTGCCTCCGGCGCTGTTACTTTGAAGAAATTAGAGTGCTCAAAGCAAGCCTACGCTCTGCATACATTAGCATGGGATAACATCATAGGATTCCGGTCCTATTGTGTTGGCCTTCGGGATCGGAGTAATGATTAACAGGGACAGTCGGGGGCATTCGTATTTCATAGTCAGAGGTGAAATTCTTGGATTTATGAAAGACGAACAACTGCGAAAGCATTTGCCAAGGATGTTTTCATTAATCAAGAACGAAAGTTGGGGGCTCGAAGACGATCAGATACCGTCCTAGTCTCAACCATAAACGATGCCGACCAGGGATCAGCGGATGTTACTTTTAGGACTCCGCTGGCACCTTATGAGAAATCAAAGTTTTTGGGTTCCGGGGGGAGTATGGTCGCAAGGCTGAAACTTAAAGGAATTGACGGAAGGGCACCACCAGGAGTGGAGCCTGCGGCTTAATTTGACTCAACACGGGGAAACTTACCAGGTCCAGACATAGTAAGGATTGACAGACTGAGAGCTCTTTCTTGATTCTATGGGTGGTGGTGCATGGCCGTTCTTAGTTGGTGGAGCGATTTGTCTGGTTAATTCCGTTAACGAACGAGACCTCAGCCTGCTAACTAGCTATGTGGAGGTGACCCCCCACGGCCAGCTTCTTAGAGGGACTATGGCCTTTCAGGCCAAGGAAGTTTGAGGCAATAACAGGTCTGTGATGCCCTTAGATGTTCTGGGCCGCACGCGCGCTACACTGATGTATTCAACGAGTCTATAGCCTTGGCCGACAGGCCCGGGTAATCTTTGAAATTTCATCGTGATGGGGATAGATCATTGCAATTGTTGGTCTTCAACGAGGAATTCCTAGTAAGCGCGAGTCATCAGCTCGCGTTGACTACGTCCCTGCCCTTTGTACACACCGCCCGTCGCTCCTACCGATTGAATGGTCCGGTGAAGTGTTCGGATCGCGGCGACGTGGGCGGTTCGCCGCCGGCGACGTCGCGAGAAGTCCACTGAACCTTATCATTTAGAGGAAGGAGAAGTCGTAACAAGGTTTCCGTAGGTGAACCTGCGGAAGGATCATTGTCGATACCTAAGCCTAAGCAGCACGACCCCGCGAACACGTTACTGCATGTTATTCGCTAAATGGAATGGAATGGAGGCACGCGAGCGGCACACGCCGCACCGGGCCTCCATTCCTCCTCCTCCGACGCCGGGACTCGACCGCGGGCTCGCCCGCAGGTCGTCCTCCCGGCGGCGGGCAACACAACCAACCCCCGGCGCGGAACGCGCCAAGGAACATTATTATGATCCGATGAGCGGGCTCCCTGCCGTCCCGGAGACGGTGCACGCGCAGCGAGCGGCGCCATTTTCGTATTCACAATGACTCTCGGCAACGGATATCTCGGCTCTCGCATCGATGAAGAACGTAGCGAAATGCGATACTTGGTGTGAATTGCAGAATCCCGTGAACCATCGAGTCTTTGAACGCAAGTTGCGCCCGAAGCCAATAGGCCGAGGGCACGTCTGGCTGGGTGTCACACAAAGTCGCCCCCCCCAAACCCCCCTAACTAAGTAAGGGGTCGGCCGGGGCGGATGCTGGCCTCCCGTGAGCCCCGACTCGCGGACGGCCCAAATCAGAGCTCGCGGTGCGGCGGGCACCACGGCGCACGGTAGTTGAGTCGAGTATCATCATCGCTCCGGCCCGGTCGTGCGTGCCCCGCCCCCCGACGGCGAGCCCCGAGACCCTACTTACTGTGTTCCGACGCGACCTCAGCTCAGGCGGGGCTACCCGCTGAGTTTAAGCATATCAATAAGCGGAGGAAAAGAAACTAACGAGGATTCCCCTAGTAACGGCGAGCGAACCGGGAAGAGCCCACCATGAAAATCGGCCGCCCCCCGGCGTCCGAATTGTAGTCTGGAGAAGCGTCCTCAGCGGCGGACCGGGCCCAAGTCCCCTGGAAGGGGGTGCCGGAGAGGGTGAGAGCCCCGTCGTGCCCGGACCCTGTCGCACCACGAGGCGCTGTCGGCGAGTCGGGTTGTTTGGGAATGCAGCCCCAATCGGGCGGTAAATTCCGTCCAAGGCTAAATACGGGCGAGAGACCGATAGCGAACAAGTACCGCGAGGGAAAGATGAAAAGGACTTTGAAAAGAGAGTCAAAGAGTGCTTGAAATTGTCGGGAGGGAAGCGGATGGGGGCCGGCGATGCGTCCCGGTCGGATGTGGAACGGCGAGAGCCGGTCCGCCGATCGACTCGGGGCGCGGACCGACGCGGACCGCGGCGGCGGCCCAAGCCCGGGCAGTGGACATGCCCGCGGAGACGTCGTCGCCGCGATCGTGGACGGCAGCGCGCGCCCTCAGGGGCGTGCCTCGGCACCTGCGCGCTCCCGGCGTCGGCCTGCGGGCTCCCCATCCGGCCCGTCTTGAAACACGGACCAAGGAGTCTGACATGTGTGCGAGTCAACGGGTGAGCAAACCCGCAAGGCGCAAGGAAGCTGACTGGCGGGATCCCCCCCGTGGGGTGCACCGCCGACCGACCCCGATCTTCTGTGAAGGGTTCGAGTGAGAGCATACCTGTCGGGACCCGAAAGATGGTGAACTATGCCTGAGCGGGGCGAAGCCAGAGGAAACTCTGGTGGAGGCCCGCAGCGATACTGACGTGCAAATCGTTCGTCTGACTTGGGTATAGGGGCGAAAGACTAATCGAACCGTCTAGTAGCTGGTTCCCTCCGAAGTTTCCCTCAGGATAGCTGGAGCTCGGGTGCGAGTTCTATCGGGTAAAGCCAATGATTAGAGGCATCGGGGGCGCAACGCCCTCGACCTATTCTCAAACTTTAAATAGGTAGGACGGCGCGGCTGCTCCGGTGAGCCGCGCCACGGAATCGAGAGCTCCAAGTGGGCCATTTTTGGTAAGCAGAACTGGCGATGCGGGATGAACCGGAAGCCGGGTTACGGTGCCCAACTGCGCGCTAACCTAGATCCCACAAAGGGTGTTGGTCGATTAAGACAGCAGGACGGTGGTCATGGAAGTCGAAATCCGCTAAGGAGTGTGTAACAACTCACCTGCCGAATCAACTAGCCCCGAAAATGGATGGCGCTGAAGCGCGCGACCTATACCCGGCCGTCGGGGCAAGGGCCAGGCCCCGATGAGTAGGAGGGCGCGGCGGTCGCTGCAAAACCTGGGGCGCGAGCCCGGGCGGAGCGTCCGTCGGTGCAGATCTTGGTGGTAGTAGCAAATATTCAAATGAGAACTTTGAAGGCCGAAGAGGGGAAAGGTTCCATGTGAACGGCACTTGCACATGGGTTAGTCGATCCTAAGAGACGGGGGAAGCCCGTCTGAGAGCGCTGCGCGCGCGCACTTCGAAAGGGAATCGGGTTAAAATTCCTGAACCGGGATGTGGCGGCTGACGGCAACGTCAGGGAGTCCGGAGACGTCGGCGGGGGCCCCGGGAAGAGTTATCTTTTCTGTTTAACAGCCCGCCCACCCTGGAAACGGCTCAGCCGGAGGTAGGGTCCAGCGGCTGGAAGAGCACCGCACGTCGCGTGGTGTCCGGTGCGCCCCCGGCGGCCCGTGAAAATCCGGAGGACCGAGTGCCGCCCACGCCCGGTCGTACTCATAACCGCATCAGGTCTCCAAGGTGAACAGCCTCTGGTCGATGGAACAATGTAGGCAAGGGAAGTCGGCAAAATGGATCCGTAACCTCGGGAAAAGGATTGGCTCTGAGGACTGGGCACGGGGGTCCCAGCCCCGAACCCGTCGGCTGTCGGTGGACTGCTCGAGCTGCTCCCGCGGCGAGAGCGGGTCGCCGCGTGCCGGCCGGGGGACGGACTGGGAACGGGCCCTCCGGGGCCCCTTCCCCGGGCGTCGAACAGTCAGCTCAGAACTGGTACGGACAAGGGGAATCCGACTGTTTAATTAAAACAAAGCATTGCGATGGTCCCTGCGGATGCTGACGCAATGTGATTTCTGCCCAGTGCTCTGAATGTCAAAGTGAAGAAATTCAACCAAGCGCGGGTAAACGGCGGGAGTAACTATGACTCTCTTAAGGTAGCCAAATGCCTCGTCATCTAATTAGTGACGCGCATGAATGGATTAACGAGATTCCCACTGTCCCTGTCTACTATCCAGCGAAACCACAGCCAAGGGAACGGGCTTGGCGGAATCAGCGGGGAAAGAAGACCCTGTTGAGCTTGACTCTAGTCCGACTTTGTGAAATGACTTGAGAGGTGTAGGATAAGTGGGAGCCGGAGACGGCGAAAGTGAAATACCACTACTTTTAACGTTATTTTACTTATTCCGTGAATCGGAGGCGGGGCATGGCCCCTCTTTTTGGACCCAAGGCCCGCCCCGGCGGGCCGATCCGGGCGGAAGACATTGTCAGGTGGGGAGTTTGGCTGGGGCGGCACATCTGTTAAAAGATAACGCAGGTGTCCTAAGATGAGCTCAACGAGAACAGAAATCTCGTGTGGAACAAAAGGGTAAAAGCTCGTTTGATTCTGATTTCCAGTACGAATACGAACCGTGAAAGCGTGGCCTATCGATCCTTTAGTCCTTCGGAATTTGAAGCTAGAGGTGTCAGAAAAGTTACCACAGGGATAACTGGCTTGTGGCAGCCAAGCGTTCATAGCGACGTTGCTTTTTGATCCTTCGATGTCGGCTCTTCCTATCATTGTGAAGCAGAATTCACCAAGTGTTGGATTGTTCACCCACCAATAGGGAACGTGAGCTGGGTTTAGACCGTCGTGAGACAGGTTAGTTTTACCCTACTGATGATGGTGTCGCGATAGTAATTCAACCTAGTACGAGAGGAACCGTTGATTCGCACAATTGGTCATCGCGCTTGGTTGAAAAGCCAGTGGCGCGAAGCTACCGTGCGTTGGATTATGACTGAACGCCTCTAAGTCAGAATCCGGGCTAGAAGCGACGCATGTGCCCGCCGCCCGGTTGCCGACCAGCAGTAGGGGCCTTGGCCCCCAGAGGCACGTGTCGTGGGCGATCCCCGCCCGGCGGATGAGCCGTGCGGGACGCCTTGCAGCGCAATTTCCATCGAGCGGCGGGTTGAATCCTTTGCAGACGACTTAAATACGCGACGGGGTATTGTAAGTGGCAGAGTGGCCTTGCTGCCACGATCCACTGAGATTCAGCCCTTGTCGCTCCGATTCGTCCCTCCCTTTCCCAAAATTCTCACCCCACAGTCCCTCCCTCACCCCACAGTCCCTCACATTGCACAACCAGAAAGAATCCGGAGGCTAAGAGTCGAACATAACATAGTCGGGCATAGATGCTCACAAGTCCATGGGGCCTCGGTGTGTGCTGAATAGTATTGGGCAGGCAGCAATTCGGGAAGGCGGATAAAGTAGACCGATTACCATGCACATCATAGGGTGGTAGTGTGCAAAAGCAGACCCTGCCTAATGTCCCACGCGAGCAAAGTACACACCATGCCCATATATAGCCCGGTAGGCATCACCTCTGAACGACTGAGGCAAATGGTAGGACAGGCAGAGTCCCACTCATGTGGAGCAGCCACCATGGCCACAGCCTGTCCACAACCCCAGGACACAAGGCCATCAGCCCCCGTTCGCAGGGCCAACAAGCCAGGGTGCCAGGCCAGCACCCCTGTCCGAAAGGCCGGCATGCTCGTTAG
>Afzelia bella var. bella voucher Breteler 14446 external transcribed spacer, 18S ribosomal RNA gene, internal transcribed spacer 1, 5.8S ribosomal RNA gene, internal transcribed spacer 2, and 28S ribosomal RNA gene, complete sequence
GGTTGGGTCCCTTTCGGAAACTTGATCTCATGTACGATCCGTCATGCCTAGCGAAGCAGGTGCGGCTCCCCCCGATGCTTCCATATGCTCGCACGCCACAAGGCTTGCGGGGTGTGGTTCGTTTGGTGGTGTTGTGCCTGCGGACGTGTGGGCGTGTGAGTGGTGATTGGGTTGTTCGTGTCGGCCGGCTCCATGCTCAAGCATCGAACGGTCCGCAGGCAGCCCTCCTCAATCTTCCTGCCCCACAGGCGAGCGATTTCCTTGGGTGCATCATCGTGGTTCCTGTGTTGCCTACCGATCGAACGGAATTCGTGGGATTCGTTTGCCCCTTGCCATCCACCGATCCCCGTGGGTCGGCGGAGGTCCGCATAGCAGTGCTCGTGCTCCCCGAGAGCATCGCCGTGGCGGTAGCTCCCGGGGGCCCATGAGGACTCGCTGCTCTCTCGGATGCGGTCGACCCGGCGGCGGCCGTGCTGCGACGGAAGTCGTGCCCGGCCGTGCAAGAATGAATGCTTTCGACCCGAACGATGCCCGTGCCCGCGTCGGCGTCGCCCCCCGCCCGCCCGTCCCGGCGGCCGGCCGGGGGAACGATGCCGGTGCGATGCGCGGCGGCATGACGGAGGAATGCTACCTGGTTGATCCTGCCAGTAGTCATATGCTTGTCTCAAAGATTAAGCCATGCATGTGTAAGTATGAACTAATTCAGACTGTGAAACTGCGAATGGCTCATTAAATCAGTTATAGTTTGTTTGATGGTACCTACTACTCGGATAACCGTAGTAATTCTAGAGCTAATACGTGCAACAAACCCCGACTTCCGGAAGGGATGCATTTATTAGATAAAAGGTCGACGCGGGCTTCCGCCCGTTGCTCTGATGATTCATGATAACTCGACGGATCGCACGGCCTGAGTGCCGGCGACGCATCATTCAAATTTCTGCCCTATCAACTTTCGATGGTAGGATAGTGGCCTACCATGGTGGTGACGGGTGACGGAGAATTAGGGTTCGATTCCGGAGAGGGAGCCTGAGAAACGGCTACCACATCCAAGGAAGGCAGCAGGCGCGCAAATTACCCAATCCTGACACGGGGAGGTAGTGACAATAAATAACAATACCGGGCTCATCGAGTCTGGTAATTGGAATGAGTACAATCTAAATCCCTTAACGAGGATCCATTGGAGGGCAAGTCTGGTGCCAGCAGCCGCGGTAATTCCAGCTCCAATAGCGTATATTTAAGTTGTTGCAGTTAAAAAGCTCGTAGTTGGACCTTGGGTTGGGCGGATCGGTCCGCCTCCGGTGTGCACCGGTCCGCTCGTCCCTTCTGCCGGCGATGCGCTCCTGGCCTTAACTGGCCGGGTCGTGCCTCCGGCGCTGTTACTTTGAAGAAATTAGAGTGCTCAAAGCAAGCCTACGCTCTGCATACATTAGCATGGGATAACATCATAGGATTCCGGTCCTATTGTGTTGGCCTTCGGGATCGGAGTAATGATTAACAGGGACAGTCGGGGGCATTCGTATTTCATAGTCAGAGGTGAAATTCTTGGATTTATGAAAGACGAACAACTGCGAAAGCATTTGCCAAGGATGTTTTCATTAATCAAGAACGAAAGTTGGGGGCTCGAAGACGATCAGATACCGTCCTAGTCTCAACCATAAACGATGCCGACCAGGGATCAGCGGATGTTACTTTTAGGACTCCGCTGGCACCTTATGAGAAATCAAAGTTTTTGGGTTCCGGGGGGAGTATGGTCGCAAGGCTGAAACTTAAAGGAATTGACGGAAGGGCACCACCAGGAGTGGAGCCTGCGGCTTAATTTGACTCAACACGGGGAAACTTACCAGGTCCAGACATAGTAAGGATTGACAGACTGAGAGCTCTTTCTTGATTCTATGGGTGGTGGTGCATGGCCGTTCTTAGTTGGTGGAGCGATTTGTCTGGTTAATTCCGTTAACGAACGAGACCTCAGCCTGCTAACTAGCTATGTGGAGGTGACCCCCCACGGCCAGCTTCTTAGAGGGACTATGGCCTTTCAGGCCAAGGAAGTTTGAGGCAATAACAGGTCTGTGATGCCCTTAGATGTTCTGGGCCGCACGCGCGCTACACTGATGTATTCAACGAGTCTATAGCCTTGGCCGACAGGCCCGGGTAATCTTTGAAATTTCATCGTGATGGGGATAGATCATTGCAATTGTTGGTCTTCAACGAGGAATTCCTAGTAAGCGCGAGTCATCAGCTCGCGTTGACTACGTCCCTGCCCTTTGTACACACCGCCCGTCGCTCCTACCGATTGAATGGTCCGGTGAAGTGTTCGGATCGCGGCGACGTGGGCGGTTCGCCGCCGGCGACGTCGCGAGAAGTCCACTGAACCTTATCATTTAGAGGAAGGAGAAGTCGTAACAAGGTTTCCGTAGGTGAACCTGCGGAAGGATCATTGTCGATACCTAAGCCTAAGAGACCCCGCGAACACGTTACTTACTGTATGTCTCTAAATGGAATGGAATGGAGGCACGCGAGCGGCACCCGCCGCCCCCGGGCCTCCATTCCTCCTCCTCCGACGCCAGGACTCGACGGCGGGCTCGCCCGCAGGTCGTCGTCCCGGCGGCCGGCAACACAACCAACCCCCGGCGCGGAACGCGCCAAGGAACATTATTATGATCCGATGAGCGGGCTCCCTGCCGTCCCGGAGACGGTGCACGTGCAGCGAGCGGCGCCATTTTCGTATTCACAATGACTCTCGGCAACGGATATCTCGGCTCTCGCATCGATGAAGAACGTAGCGAAATGCGATACTTGGTGTGAATTGCAGAATCCCGTGAACCATCGAGTCTTTGAACGCAAGTTGCGCCCGAAGCCAATAGGCCGAGGGCACGTCTGGCTGGGTGTCACACAAAGTCGCCCCCCCCAAACCCCCCTGACTAAGGAGGGGTCGGCCGGGGCGGGCGGATGCTGGCCTCCCGTGAGCCCCGACTCGCGGACGGCCCAAATCAGAGCTCGCGGTGCGGCGGGCACCACGGCGCACGGTAGTTGAGTCGAGTATCATCATCGCTCCGGCCCGGTCGTGCGTGCCCCGCCCCCCGACGGCGAGCCCCCGAGACCCTACTTACTGTGTTCCGACGCGACCTCAGCTCAGGCGGGGCTACCCGCTGAGTTTAAGCATATCAATAAGCGGAGGAAAAGAAACTAACGAGGATTCCCCTAGTAACGGCGAGCGAACCGGGAAGAGCCCACCATGAAAATCGGCCGCCCCCCGGCGTCCGAATTGTAGTCTGGAGAAGCGTCCTCAGCGGCGGACCGGGCCCAAGTCCCCTGGAAGGGGGTGCCGGAGAGGGTGAGAGCCCCGTCGTGCCCGGACCCTGTCGCACCACGAGGCGCTGTCGGCGAGTCGGGTTGTTTGGGAATGCAGCCCCAATCGGGCGGTAAATTCCGTCCAAGGCTAAATACGGGCGAGAGACCGATAGCGAACAAGTACCGCGAGGGAAAGATGAAAAGGACTTTGAAAAGAGAGTCAAAGAGTGCTTGAAATTGTCGGGAGGGAAGCGGATGGGGGCCGGCGATGCGTCCCGGTCGGATGTGGAACGGCGAGAGCCGGTCCGCCGATCGACTCGGGGCGCGGACCGACGCGGACCGCGGCGGCGGCCCAAGCCCGGGCAGTGGACATGCCCGCGGAGACGTCGTCGCCGCGATCGTGGACGGCAGCGCGCGCCCGCAAGGGCGTGCCTCGGCACCTGCGCGCTCCCGGCGTCGGCCTGCGGGCTCCCCATCCGGCCCGTCTTGAAACACGGACCAAGGAGTCTGACATGTGTGCGAGTCAACGGGTGAGCAAACCCGCAAGGCGCAAGGAAGCTGACTGGCGGGATCCCCCCCGTGGGGTGCACCGCCGACCGACCCCGATCTTCTGTGAAGGGTTCGAGTGAGAGCATACCTGTCGGGACCCGAAAGATGGTGAACTATGCCTGAGCGGGGCGAAGCCAGAGGAAACTCTGGTGGAGGCCCGCAGCGATACTGACGTGCAAATCGTTCGTCTGACTTGGGTATAGGGGCGAAAGACTAATCGAACCGTCTAGTAGCTGGTTCCCTCCGAAGTTTCCCTCAGGATAGCTGGAGCTCGGGTGCGAGTTCTATCGGGTAAAGCCAATGATTAGAGGCATCGGGGGCGCAACGCCCTCGACCTATTCTCAAACTTTAAATAGGTAGGACGGCGCGGCTGCTCCGGTGAGCCGCGCCACGGAATCGAGAGCTCCAAGTGGGCCATTTTTGGTAAGCAGAACTGGCGATGCGGGATGAACCGGAAGCCGGGTTACGGTGCCCAACTGCGCGCTAACCTAGATCCCACAAAGGGTGTTGGTCGATTAAGACAGCAGGACGGTGGTCATGGAAGTCGAAATCCGCTAAGGAGTGTGTAACAACTCACCTGCCGAATCAACTAGCCCCGAAAATGGATGGCGCTGAAGCGCGCGACCTATACCCGGCCGTCGGGGCAAGGGCCAGGCCCCGATGAGTAGGAGGGCGCGGCGGTCGCTGCAAAACCTGGGGCGCGAGCCCGGGCGGAGCGTCCGTCGGTGCAGATCTTGGTGGTAGTAGCAAATATTCAAATGAGAACTTTGAAGGCCGAAGAGGGGAAAGGTTCCATGTGAACGGCACTTGCACATGGGTTAGTCGATCCTAAGAGACGGGGGAAGCCCGTCTGAGAGCGCTGCGCGCGCGCACTTCGAAAGGGAATCGGGTTAAAATTCCTGAACCGGGATGTGGCGGCTGGCGGCAACGTCAGGGAGTCCGGAGACGTCGGCGGGGGCCCCGGGAAGAGTTATCTTTTCTGTTTAACAGCCCGCCCACCCTGGAAACGGCTCAGCCGGAGGTAGGGTCCAGCGGCTGGAAGAGCACCGCACGTCGCGTGGTGTCCGGTGCGCCCCCGGCGGCCCGTGAAAATCCGGAGGACCGAGTGCCGCCCACGCCCGGTCGTACTCATAACCGCATCAGGTCTCCAAGGTGAACAGCCTCTGGTCGATGGAACAATGTAGGCAAGGGAAGTCGGCAAAATGGATCCGTAACCTCGGGAAAAGGATTGGCTCTGAGGACTGGGCACGGGGGTCCCAGCCCCGAACCCGTCGGCTGTCGGTGGACTGCTCGAGCTGCTCCCGCGGCGAGAGCGGGTCGCCGCGTGCCGGCCGGGGGACGGACTGGGAACGGGCCCTCCGGGGCCCCTTCCCCGGGCGTCGAACAGTCAGCTCAGAACTGGTACGGACAAGGGGAATCCGACTGTTTAATTAAAACAAAGCATTGCGATGGTCCCTGCGGATGCTGACGCAATGTGATTTCTGCCCAGTGCTCTGAATGTCAAAGTGAAGAAATTCAACCAAGCGCGGGTAAACGGCGGGAGTAACTATGACTCTCTTAAGGTAGCCAAATGCCTCGTCATCTAATTAGTGACGCGCATGAATGGATTAACGAGATTCCCACTGTCCCTGTCTACTATCCAGCGAAACCACAGCCAAGGGAACGGGCTTGGCGGAATCAGCGGGGAAAGAAGACCCTGTTGAGCTTGACTCTAGTCCGACTTTGTGAAATGACTTGAGAGGTGTAGGATAAGTGGGAGCCGGAGACGGCGAAAGTGAAATACCACTACTTTTAACGTTATTTTACTTATTCCGTGAATCGGAGGCGGGGCATGGCCCCTCTTTTTGGACCCAAGGCCCGCCCCGGCGGGCCGATCCGGGCGGAAGACATTGTCAGGTGGGGAGTTTGGCTGGGGCGGCACATCTGTTAAAAGATAACGCAGGTGTCCTAAGATGAGCTCAACGAGAACAGAAATCTCGTGTGGAACAAAAGGGTAAAAGCTCGTTTGATTCTGATTTCCAGTACGAATACGAACCGTGAAAGCGTGGCCTATCGATCCTTTAGTCCTTCGGAATTTGAAGCTAGAGGTGTCAGAAAAGTTACCACAGGGATAACTGGCTTGTGGCAGCCAAGCGTTCATAGCGACGTTGCTTTTTGATCCTTCGATGTCGGCTCTTCCTATCATTGTGAAGCAGAATTCACCAAGTGTTGGATTGTTCACCCACCAATAGGGAACGTGAGCTGGGTTTAGACCGTCGTGAGACAGGTTAGTTTTACCCTACTGATGATGGTGTCGCGATAGTAATTCAACCTAGTACGAGAGGAACCGTTGATTCGCACAATTGGTCATCGCGCTTGGTTGAAAAGCCAGTGGCGCGAAGCTACCGTGCGTTGGATTATGACTGAACGCCTCTAAGTCAGAATCCGGGCTAGAAGCGACGCATGTGCCCGCCGCCCGGTTGCCGACCAGCAGTAGGGGCCTTGGCCCCCAGAGGCACGTGTCGTGGGCGATCCCCGCCCGGCGGATGAGCCGTGCGGGACGCCTTGCAGCGCAATTTCCATCGAGCGGCGGGTTGAATCCTTTGCAGACGACTTAAATACGCGACGGGGTATTGTAAGTGGCAGAGTGGCCTTGCTGCCACGATCCACTGAGATTCAGCCCTTGTCGCTCCGATTCGTCCCTCCCTTTCCCAAAATTCTCACCCCACAGTCCCTCCCTCACCCCACAGTCCCTCACATTGCACAACCAGAAAGAATCCGGAGGCTAAGAGTCGAACATAACATAGTCGGGCATAGATGCTCACAAGTCCATGGGGCCTCGGTGTGTGCTGAATAGTATTGGGCAGGCAGCAATTCGGGAAGGCGGATAAAGTAGACCGATTACCATGCACATCATAGGGTGGTAGTGTGCAAAAGCAGACCCTGCCTAATGTCCCACGCGAGCAAAGTACACACCATGCCCATATATAGCCCGGTAGGCATCACCTCTGAACGACTGAGGCAAATGGTAGGACAGGCAGAGTCCCACTCATGTGGAGCAGCCACCATGGCCACAGCCTGGCCACAACCCCAGGACACAAGGCCATCAGCCCCCGTTCGCAGGGCCAACAAGCCAGGGTGCCAGGCCAGCACCCCTGTCCGAAAGGCCGGCATGCTCGTTAGCAAGGCCCCGACGCCCGGCCAGCATGCCCGGGCTCCCAGGCCAGCACGCCCGTCCGCAAGGCCCGTCGACAGGCCAGCATGCCCGGGCGCCCGGCCAGCATGCCCGGCCAGCATGCCCGTCCGCCAGGCCCGGGTGCAAGGCCAGCATGCCCGGGCGCCCAGGCCAGCACGCCCGTCCGCAAGGCCCTGGTGCAAGGCCAGCATGCCCGGGCGCCCAGCCAGCATGCCCGTCCGCAAGGCCCCGATGCCCGGCCAGCATGCCCGTCCGCCTGGCCCGGGTGCAAGGCCAGCATGCCCGGGCGCCCAGGTCGGCACGCCCGTCCGCAAGGCCCGTCGGCAGGCCAGCATGCC
>Afzelia bella var. bella voucher Breteler 9925 external transcribed spacer, 18S ribosomal RNA gene, internal transcribed spacer 1, 5.8S ribosomal RNA gene, internal transcribed spacer 2, and 28S ribosomal RNA gene, complete sequence
GCCTGCATGCCCGTCCCCAAGGCCTGCATGCCCGTCCCTAAGGCCAGCATGCCCGGGTGCAAGGCCAGATGCCCCGCCAACACCCCCATCGACATGGCCATCATGCCCGTCCCCAAGGCCCGGGGTGCAAGGCCAGCATGGCCGGCTATGCCTTTGCCTTTGCCCTTGCCTCCTTAAATGGGGTGAATATGTCCCCAATTACTCCTCTTGATGCTTGAGACAAAGGTTTTGGTTGTATAGAAAGGCCCGGTCTTCCGAAACCACCAAAAGTGATGCCGAATCGATCCAAAATACACATGAAACGTCTTCAATGTGCAAAGTGATGCCCAAATCAATTAAGTTGAGTCCCAAGGATGATTCCCACAAAGGTTTGGAGCCACTGGACCATTTTCACTATTTTTCGGGCTTCCGGCGCCACCTAAAAGTGGGAAAATCAACACCATCATCAATTGAAATATCTTGAAAGTCCAATATGAGTTCATAATAAATTAATATGAGTCCCAAGGATGATTCCTACAAAGGTTTGGAGCCATTGGACCATTTTCACTATTTTTCGGGCTTCCGGCGCCACCTAAAAGTGGGAAAATCAACACTATCATCAATTGTAACATATTGAAAGTCCAATATGAGTTCATAATAAATTAATATGACCCCTAAGGATGCTCCCTGCAAAATTTCAGAACGTTTGCACGTGTAGATTTTTTTTCCGATTTTTTGCAAATTTCGCACTTTGAAAAATTATAAAAAATTCATCACTTGTCAAAAAATTCTGAAATTTTGGGAAATGATAGATTGGATTTTTATCTGTGTCTCCACAAAATTTCAGCTCAAAATTCCATCATTTGCCCCCCGAAAACCCCTTATGTCAACCCGGAAAAAGTATGTCTACTCCTGCCAGGGGGGGTTTGGCTCAGAATGCTCTTTAGGGGGTACCCAGCTGCCTGCCCCCCGTGGCCGGCAGCTGGGGGCGCACCAGGCAGGCCTTGCACGCTGCGTGCGTGCCGGCCTACCCCCGTCGCCCATGCAAGCAATGCGATTGCTTGTGTGCGGCGTCCGTCCATGCTCGGCATGGGCGGGCGCGGTGCGGCCGCATGCGGCCGGCACGGGCACGACACCATCGTCCGGGCCGGGGCATGGGCAATCGCCCAGTGCTCCTCACGGGCACAATGCCAAGGCTTGCGGGGGTGGGCCTTGGCATGTTATACACACCCCCGACCGCCGGATGCATGCGAAGGCGTGCGGATGGCAAGGGTGGGCGCCCGGCGCCCGGCCCGGGCGAAGGCCCGGTGATCGGGATGGGCAAGCTCCCCGACGGTTGGGTCCCTTTCGGAAACTTGATCTCATGTACGATCCGTCATGCCTAGCGAAGCAGGTGCGGCTCCCCCCGATGCTTCCATATGCTCGCACGCCATAAGGCTTGCGGGGTGTGGTTCGTTCGGTGGTGTTGTGCCTGCGGACGTGTGGGCGTGTGAGTGGTGATTGGGTTGTTCGTGTCGGCCGGCTCCATGCTCAAGCATCGAACGGTCCGCAGGCAGCCCTCCTCAATCTTCCTGCCCCAGGCGAGCGATTTCCTTGGGTGCAGCATCGTGGTTCCTGTGTTGCCTACCGATCGAACGGAATTCGTGGGATTCGTTTGCCCCTTGCCATCCACCGATCCCCGCGGGTCGGCGGAGGTCCGCATAGCAGTGCTCGTGCTCCCCCGAGAGCATCGTCGTGGCGGTAGCTCCCGGGGGCCCATGAGGACTCGCTGCTCTCTCGGATGCGGTCGATCCGGCGGCGGCCGTGCGACGGAAGTCGCGCCCGGCCACGCAAGAATGAATGCTTTCGACCCGACCCGAACGATGCCCGTGCCCGCGTCGGCGTCGCCCCCCGCCCGCCCGTCCCGGCGGCCGGCCGGGGGAACGATGCCGGTGCGATGCGCGGCGGCATGACGGAGGAATGCTACCTGGTTGATCCTGCCAGTAGTCATATGCTTGTCTCAAAGATTAAGCCATGCATGTGTAAGTATGAACTAATTCAGACTGTGAAACTGCGAATGGCTCATTAAATCAGTTATAGTTTGTTTGATGGTACCTACTACTCGGATAACCGTAGTAATTCTAGAGCTAATACGTGCAACAAACCCCGACTTCCGGAAGGGATGCATTTATTAGATAAAAGGTCGACGCGGGCTTCCGCCCGTTGCTCTGATGATTCATGATAACTCGACGGATCGCACGGCCTGAGTGCCGGCGACGCATCATTCAAATTTCTGCCCTATCAACTTTCGATGGTAGGATAGTGGCCTACCATGGTGGTGACGGGTGACGGAGAATTAGGGTTCGATTCCGGAGAGGGAGCCTGAGAAACGGCTACCACATCCAAGGAAGGCAGCAGGCGCGCAAATTACCCAATCCTGACACGGGGAGGTAGTGACAATAAATAACAATACCGGGCTCATCGAGTCTGGTAATTGGAATGAGTACAATCTAAATCCCTTAACGAGGATCCATTGGAGGGCAAGTCTGGTGCCAGCAGCCGCGGTAATTCCAGCTCCAATAGCGTATATTTAAGTTGTTGCAGTTAAAAAGCTCGTAGTTGGACCTTGGGTTGGGCGGATCGGTCCGCCTCCGGTGTGCACCGGTCCGCTCGTCCCTTCTGCCGGCGATGCGCTCCTGGCCTTAACTGGCCGGGTCGTGCCTCCGGCGCTGTTACTTTGAAGAAATTAGAGTGCTCAAAGCAAGCCTACGCTCTGCATACATTAGCATGGGATAACATCATAGGATTCCGGTCCTATTGTGTTGGCCTTCGGGATCGGAGTAATGATTAACAGGGACAGTCGGGGGCATTCGTATTTCATAGTCAGAGGTGAAATTCTTGGATTTATGAAAGACGAACAACTGCGAAAGCATTTGCCAAGGATGTTTTCATTAATCAAGAACGAAAGTTGGGGGCTCGAAGACGATCAGATACCGTCCTAGTCTCAACCATAAACGATGCCGACCAGGGATCAGCGGATGTTACTTTTAGGACTCCGCTGGCACCTTATGAGAAATCAAAGTTTTTGGGTTCCGGGGGGAGTATGGTCGCAAGGCTGAAACTTAAAGGAATTGACGGAAGGGCACCACCAGGAGTGGAGCCTGCGGCTTAATTTGACTCAACACGGGGAAACTTACCAGGTCCAGACATAGTAAGGATTGACAGACTGAGAGCTCTTTCTTGATTCTATGGGTGGTGGTGCATGGCCGTTCTTAGTTGGTGGAGCGATTTGTCTGGTTAATTCCGTTAACGAACGAGACCTCAGCCTGCTAACTAGCTATGTGGAGGTGACCCCCCACGGCCAGCTTCTTAGAGGGACTATGGCCTTTCAGGCCAAGGAAGTTTGAGGCAATAACAGGTCTGTGATGCCCTTAGATGTTCTGGGCCGCACGCGCGCTACACTGATGTATTCAACGAGTCTATAGCCTTGGCCGACAGGCCCGGGTAATCTTTGAAATTTCATCGTGATGGGGATAGATCATTGCAATTGTTGGTCTTCAACGAGGAATTCCTAGTAAGCGCGAGTCATCAGCTCGCGTTGACTACGTCCCTGCCCTTTGTACACACCGCCCGTCGCTCCTACCGATTGAATGGTCCGGTGAAGTGTTCGGATCGAGGCGACGTGGGCGGTTCGCCGCCGGCGACGTCGCGAGAAGTCCACTGAACCTTATCATTTAGAGGAAGGAGAAGTCGTAACAAGGTTTCCGTAGGTGAACCTGCGGAAGGATCATTGTCGATACCTAAGCAGCACGACCCCGCGAACACGTTACTGTATGTCTCTAAATGGAATGGAATGGAGGCACGCGAGCGGCACCCGCCGCACCGGGCCTCCATTCCTCCTCCTCCGACGCCGGGACTCGACCGCGGGCTCGCCCTTAGGTCGTCATCCCGGCGGCGGGCAACACAACCAACCCCCGGCGCGGAACGCGCCAAGGAACATTATTATGATCCGATGAGCGGGCTCCCTGCCGTCCCGGAGACGGTGCACGCGCAGCGAGCGACGCCATTTTCGTATTCACAATGACTCTCGGCAACGGATATCTCGGCTCTCGCATCGATGAAGAACGTAGCGAAATGCGATACTTGGTGTGAATTGCAGAATCCCGTGAACCATCGAGTCTTTGAACGCAAGTTGCGCCCGAAGCCAATAGGCCGAGGGCACGTCTGGCTGGGTGTCACACAAAGTCGCCCCCCCCAAACCCCCCTGACTAAGGAGGGGTCGGCCGGGGCGGGCGGATGCTGGCCTCCCGTGAGCCCCGACTCGCGGACGGCCCAAATCAGAGCTCGCGGTGCGGCGGGCACCACGGCGCACGGTAGTTGAGTCGAGTATCATCATCGCTCCGGCCCGGTCGTGCGTGCCCCGCCCCCCGACGGCGAGCCCCCGAGACCCTACTTACTGTGTTCCGACGCGACCTCAGCTCAGGCGGGGCTACCCGCTGAGTTTAAGCATATCAATAAGCGGAGGAAAAGAAACTAACGAGGATTCCCCTAGTAACGGCGAGCGAACCGGGAAGAGCCCACCATGAAAATCGGCCGCCCCCCGGCGTCCGAATTGTAGTCTGGAGAAGCGTCCTCAGCGGCGGACCGGGCCCAAGTCCCCTGGAAGGGGGTGCCGGAGAGGGTGAGAGCCCCGTCGTGCCCGGACCCTGTCGCACCACGAGGCGCTGTCGGCGAGTCGGGTTGTTTGGGAATGCAGCCCCAATCGGGCGGTAAATTCCGTCCAAGGCTAAATACGGGCGAGAGACCGATAGCGAACAAGTACCGCGAGGGAAAGATGAAAAGGACTTTGAAAAGAGAGTCAAAGAGTGCTTGAAATTGTCGGGAGGGAAGCGGATGGGGGCCGGCGATGCGTCCCGGTCGGATGTGGAACGGCGAGAGCCGGTCCGCCGATCGACTCGGGGCGCGGACCGACGCGGACCGCGGCGGCGGCCCAAGCCCGGGCAGTGGACATGCCCGCGGAGACGTCGTCGCCGCGATCGTGGACGGCAGCGCGCGCCCGCAGGGGCGTGCCTCGGCACCTGCGCGCTCCCGGCGTCGGCCTGCGGGCTCCCCATCCGGCCCGTCTTGAAACACGGACCAAGGAGTCTGACATGTGTGCGAGTCAACGGGTGAGCAAACCCGCAAGGCGCAAGGAAGCTGACTGGCGGGATCCCCCCCGTGGGGTGCACCGCCGACCGACCCCGATCTTCTGTGAAGGGTTCGAGTGAGAGCATACCTGTCGGGACCCGAAAGATGGTGAACTATGCCTGAGCGGGGCGAAGCCAGAGGAAACTCTGGTGGAGGCCCGCAGCGATACTGACGTGCAAATCGTTCGTCTGACTTGGGTATAGGGGCGAAAGACTAATCGAACCGTCTAGTAGCTGGTTCCCTCCGAAGTTTCCCTCAGGATAGCTGGAGCTCGGGTGCGAGTTCTATCGGGTAAAGCCAATGATTAGAGGCATCGGGGGCGCAACGCCCTCGACCTATTCTCAAACTTTAAATAGGTAGGACGGCGCGGCTGCTCCGGTGAGCCGCGCCACGGAATCGAGAGCTCCAAGTGGGCCATTTTTGGTAAGCAGAACTGGCGATGCGGGATGAACCGGAAGCCGGGTTACGGTGCCCAACTGCGCGCTAACCTAGATCCCACAAAGGGTGTTGGTCGATTAAGACAGCAGGACGGTGGTCATGGAAGTCGAAATCCGCTAAGGAGTGTGTAACAACTCACCTGCCGAATCAACTAGCCCCGAAAATGGATGGCGCTGAAGCGCGCGACCTATACCCGGCCGTCGGGGCAAGGGCCAGGCCCCGATGAGTAGGAGGGCGCGGCGGTCGCTGCAAAACCTGGGGCGCGAGCCCGGGCGGAGCGTCCGTCGGTGCAGATCTTGGTGGTAGTAGCAAATATTCAAATGAGAACTTTGAAGGCCGAAGAGGGGAAAGGTTCCATGTGAACGGCACTTGCACATGGGTTAGTCGATCCTAAGAGACGGGGGAAGCCCGTCTGAGAGCGCTGCGCGCGCGCACTTCGAAAGGGAATCGGGTTAAAATTCCTGAACCGGGATGTGGCGGCTGACGGCAACGTCAGGGAGTCCGGAGACGTCGGCGGGGGCCCCGGGAAGAGTTATCTTTTCTGTTTAACAGCCCGCCCACCCTGGAAACGGCTCAGCCGGAGGTAGGGTCCAGCGGCTGGAAGAGCACCGCACGTCGCGTGGTGTCCGGTGCGCCCCCGGCGGCCCGTGAAAATCCGGAGGACCGAGTGCCGCCCACGCCCGGTCGTACTCATAACCGCATCAGGTCTCCAAGGTGAACAGCCTCTGGTCGATGGAACAATGTAGGCAAGGGAAGTCGGCAAAATGGATCCGTAACCTCGGGAAAAGGATTGGCTCTGAGGACTGGGCACGGGGGTCCCAGCCCCGAACCCGTCGGCTGTCGGTGGACTGCTCGAGCTGCTCCCGCGGCGAGAGCGGGTCGCCGCGTGCCGGCCGGGGGACGGACTGGGAACGGGCCCTCCGGGGCCCCTTCCCCGGGCGTCGAACAGTCAGCTCAGAACTGGTACGGACAAGGGGAATCCGACTGTTTAATTAAAACAAAGCATTGCGATGGTCCCTGCGGATGCTGACGCAATGTGATTTCTGCCCAGTGCTCTGAATGTCAAAGTGAAGAAATTCAACCAAGCGCGGGTAAACGGCGGGAGTAACTATGACTCTCTTAAGGTAGCCAAATGCCTCGTCATCTAATTAGTGACGCGCATGAATGGATTAACGAGATTCCCACTGTCCCTGTCTACTATCCAGCGAAACCACAGCCAAGGGAACGGGCTTGGCGGAATCAGCGGGGAAAGAAGACCCTGTTGAGCTTGACTCTAGTCCGACTTTGTGAAATGACTTGAGAGGTGTAGGATAAGTGGGAGCCGGAGACGGCGAAAGTGAAATACCACTACTTTTAACGTTATTTTACTTATTCCGTGAATCGGAGGCGGGGCATGGCCCCTCTTTTTGGACCCAAGGCCCGCCCCGGCGGGCCGATCCGGGCGGAAGACATTGTCAGGTGGGGAGTTTGGCTGGGGCGGCACATCTGTTAAAAGATAACGCAGGTGTCCTAAGATGAGCTCAACGAGAACAGAAATCTCGTGTGGAACAAAAGGGTAAAAGCTCGTTTGATTCTGATTTCCAGTACGAATACGAACCGTGAAAGCGTGGCCTATCGATCCTTTAGTCCTTCGGAATTTGAAGCTAGAGGTGTCAGAAAAGTTACCACAGGGATAACTGGCTTGTGGCAGCCAAGCGTTCATAGCGACGTTGCTTTTTGATCCTTCGATGTCGGCTCTTCCTATCATTGTGAAGCAGAATTCACCAAGTGTTGGATTGTTCACCCACCAATAGGGAACGTGAGCTGGGTTTAGACCGTCGTGAGACAGGTTAGTTTTACCCTACTGATGATGGTGTCGCGATAGTAATTCAACCTAGTACGAGAGGAACCGTTGATTCGCACAATTGGTCATCGCGCTTGGTTGAAAAGCCAGTGGCGCGAAGCTACCGTGCGTTGGATTATGACTGAACGCCTCTAAGTCAGAATCCGGGCTAGAAGCGACGCATGTGCCCGCCGCCCGGTTGCCGACCAGCAGTAGGGGCCTTGGCCCCCAGAGGCACGTGTCGTGGGCGATCCCCGCCCGGCGGATGAGCCGTGCGGGACGCCTTGCAGCGTAATTTCCATCGAGCGGCGGGTTGAATCCTTTGCAGACGACTTAAATACGCGACGGGGTATTGTAAGTGGCAGAGTGGCCTTGCTGCCACGATCCACTGAGATTCAGCCCTTGTCGCTCCGATTCGTCCCTCCCTTTCCCAAAATTCTCACCCCACAGTCCCTCCCTCACCCCACAGTCCCTCACATTGCACAACCAGAAAGAATCCGGAGGCTAAGAGTCGAACATAACATAGTCGGGCATAGATGCTCACAAGTCCATGGGGCCTCGGTGTGTGCTGAATAGTATTGGGCAGGCAGCAATTCGGGAAGGCGGATAAAGTAGACCGATTACCATGCACATCATAGGGTGGTAGTGTGCAAAAGCAGACCCTGCCTAATGTCCCACGCGAGCAAAGTACACACCATGCCCATATATAGCCCGGTAGGCATCACCTCTGAACGACTGAGGCAAATGGTAGAACAGGCAGGTCCCACTCATGTGGAGCAGCCACCATGGCCACAGCCTGTCCACAACCCCAGGACACAAGGCCATCAGCCCCCGTTCGCAGGGCCAACAAGCCAGGGTGCCAGGCCAGCACCCCTGTCCGAAAGGCCGGCATGCTCGTTAGCAAGGCCCCGACGCCCGGCCAGCATGCCTGGGCTCCCAGGCCAGCACGCCCGTCCGCCAGGCTCGGGTGCAAGGCCAGCATGCCCGGGCGCCCAGGCCAGCACGCCCGTCCGCAAGGCCCGTCGGCAGGCCAGCATGCCCGGGCGTCCAGCCAGCATCCCCGTCCG
>Afzelia bella var. bella voucher de Carvalho 5157 external transcribed spacer, 18S ribosomal RNA gene, internal transcribed spacer 1, 5.8S ribosomal RNA gene, internal transcribed spacer 2, and 28S ribosomal RNA gene, complete sequence
CCCGTCGGCAGGGCCAGAGTGCCCGTCCGCAAGGCCCGTCGGCTGGCCAGCATGCCCGTCCGAAAGGTCCCGATGCCCGGCCAGCATGCCCGTCCGTCAGGCCCTGGTGCAAGGCCAGCATGCCCGGGCTCCCAGCCAGCATGCCCGGGCTCCCAGCCAGCATGCCCGTCCCCAAGGCCTACATGCCCGTCCCTAAGGCCAGCATGCCCGGGTGCAAGGCCAGATGCCCCGCCAACACCCCCATCGACATGGCCATCATGCCCGTCCCCAAGGCCCGGGGTGCAAGGCCAGCATGGCCGGCAATGCCTTTGCCCTTGCCTCCTTAAATGGGGTGAATATGTCCCCAATTACTCCTCTTGATGCTTGAGACAAAGGTTTTGGTTGTATAGAAAGGCCCGGTCTTCCGAAACCACCAAAAGTGATGCCGAATCGATCCAAAATACACACATGAAACGTCTTCAATGTGCAAAGTGATGCCCAAATCAATTAAGTTGAGTCCCAAGGATGATTCCCACAAGGGTTTGGAGCCATTGGACCATTTTCACTATTTTTCGGGCTTCGGGCGCCACCTAAAAGTGGGAAAATCAACACCATCATCAATTGAAACATCTTGAAAGTCCAATATGAGTTCATAATAAATTAATATGAGTCCCAAGGATGATTCCTACAAAGGTTTGGAGCCATTGGACCATTTTCACTATTTTTCGGGCTTCCGGCGCCACCTAAAAGTGGGAAAATCAACACTATCATCAATTGAAACATATTGAAAGTCCAATATGAGTTCATAATAAATTAATATGACCCCTAAGGATGCTCCCTGCAAAATTTCAGAACGTTTGCACGTGTAGATTTTTTTTCCGATTTTTTGCAAATTTCGCACTTTGAAAAATTATAAAAAATTCATCACTTTTCAAAAAATTCTGAAATTTTGGGAAATGATAGATTGGATTTTTATCTGTGTCTCCACAAAATTTCAGCTCAAAATTCCATCATTTGCCCCCCGAAAACCCCTTATGTCAACCCGGAAAAAGTATGTCTACTCCTGCCAGGGGGGGTTTGGCTCAGAATGCTCTTTAGGGGGTACCCAGCTGCCTGCCCCCCGTGGCCGGCAGCTGGGGGCGCACCAGGCAGGCCTTGCACGCCGAGTGCGTGCCGGCCTACCCCCGTCGCCCATGCAAGCAATGCGATTGCTTGTGTGCGGCGTCCGTCCATGCTCGGCATGGGCGGGCGCGGTGCGGCCGCATGCGGCCGGCACGGGCACGACACCACCGTCCGGGCCGGGGCATGGGCAATCGCCCAGTGCTCCTCACGGGCACAATGCCAAGGCTTGCGGGGGTGGGCCTTGGCATGTTATACACACCCCCGACCGCCGGATGCATGCGAAGGCGTGCGGATGGCAAGGGTGGGCGGCCGACGCCCGGCCCGGGCGATCGCCCGGTGCCCGGCGTGGGCAAGGCACCCGGCGGCGACCGTGTCCCTTCGGATTTTTCCTCGGCCAATGTTTGGGGGGTGGGCATTGGCACGATACTCACACCCCCGCCCGCCGGATGCATGCGAGAGCGTGCGGATGGCAAGGGTGGGCGCCCGGCGCCCGGCCCGGGCGAAGGCCCGGTGCTCGGGATGGGCAAGCTCCCCGACGGTTGGGTCCCTTTCGGAAACTTGATCTCATGTACGATCCGTCATGCCTAGCGAAGCAGGTGCGGCTCCCCCCGATGCTTCCATATGCTCGCACGCCACAAGGCTTGCGGGGTGTGGTTCGTTTGGTGGTGTTGTGCCTGCGGACGTGTGGGCGTGTGAGTGGTGATTGGGTTGTTCGTGTCGGCCGGCTCCATGCTCAAGCATCGAACGGTCCGCAGGCAGCCCTCCTCAATCTTCATGCCCCAGGCGAGCGATTTCCTTGGGTGCAGCACCGTCCGTGGTTCCTGTGTTGCCTACCGATCGAACGGAATTCGTGGGATTCGTTTGCCCCTTGCCATCCACCGATCCCCGTGGGTCGGCGGAGGTCCGCATAGCAGTGCTCGTGCTCCCCGAGAGCATCGCCGTGGCGGTAGCTCCCGGGGGCCCATGAGGACTCGCTGCTCTCTCGGATGCGGTCGACCCGGCGGCGGCCGTGCTGCGACGGAAGTCGTGCCCGGCCGTGCAAGAATGAATGCTTTCGACCCGAACGATGCCCGTGCCCGCGTCGGCGTCGCCCCCCGCCCGCCCGTCCCGGCGGCCGGCCGGGGGAACGATGCCGGCGCGATGCGCGGCGGCATGACGGAGGAATGCTACCTGGTTGATCCTGCCAGTAGTCATATGCTTGTCTCAAAGATTAAGCCATGCATGTGTAAGTATGAACTAATTCAGACTGTGAAACTGCGAATGGCTCATTAAATCAGTTATAGTTTGTTTGATGGTACCTACTACTCGGATAACCGTAGTAATTCTAGAGCTAATACGTGCAACAAACCCCGACTTCCGGAAGGGATGCATTTATTAGATAAAAGGTCGACGCGGGCTTCCGCCCGTTGCTCTGATGATTCATGATAACTCGACGGATCGCACGGCCTGAGTGCCGGCGACGCATCATTCAAATTTCTGCCCTATCAACTTTCGATGGTAGGATAGTGGCCTACCATGGTGGTGACGGGTGACGGAGAATTAGGGTTCGATTCCGGAGAGGGAGCCTGAGAAACGGCTACCACATCCAAGGAAGGCAGCAGGCGCGCAAATTACCCAATCCTGACACGGGGAGGTAGTGACAATAAATAACAATACCGGGCTCATCGAGTCTGGTAATTGGAATGAGTACAATCTAAATCCCTTAACGAGGATCCATTGGAGGGCAAGTCTGGTGCCAGCAGCCGCGGTAATTCCAGCTCCAATAGCGTATATTTAAGTTGTTGCAGTTAAAAAGCTCGTAGTTGGACCTTGGGTTGGGCGGATCGGTCCGCCTCCGGTGTGCACCGGTCCGCTCGTCCCTTCTGCCGGCGATGCGCTCCTGGCCTTAACTGGCCGGGTCGTGCCTCCGGCGCTGTTACTTTGAAGAAATTAGAGTGCTCAAAGCAAGCCTACGCTCTGCATACATTAGCATGGGATAACATCATAGGATTCCGGTCCTATTGTGTTGGCCTTCGGGATCGGAGTAATGATTAACAGGGACAGTCGGGGGCATTCGTATTTCATAGTCAGAGGTGAAATTCTTGGATTTATGAAAGACGAACAACTGCGAAAGCATTTGCCAAGGATGTTTTCATTAATCAAGAACGAAAGTTGGGGGCTCGAAGACGATCAGATACCGTCCTAGTCTCAACCATAAACGATGCCGACCAGGGATCAGCGGATGTTACTTTTAGGACTCCGCTGGCACCTTATGAGAAATCAAAGTTTTTGGGTTCCGGGGGGAGTATGGTCGCAAGGCTGAAACTTAAAGGAATTGACGGAAGGGCACCACCAGGAGTGGAGCCTGCGGCTTAATTTGACTCAACACGGGGAAACTTACCAGGTCCAGACATAGTAAGGATTGACAGACTGAGAGCTCTTTCTTGATTCTATGGGTGGTGGTGCATGGCCGTTCTTAGTTGGTGGAGCGATTTGTCTGGTTAATTCCGTTAACGAACGAGACCTCAGCCTGCTAACTAGCTATGTGGAGGTGACCCCCCACGGCCAGCTTCTTAGAGGGACTATGGCCTTTCAGGCCAAGGAAGTTTGAGGCAATAACAGGTCTGTGATGCCCTTAGATGTTCTGGGCCGCACGCGCGCTACACTGATGTATTCAACGAGTCTATAGCCTTGGCCGACAGGCCCGGGTAATCTTTGAAATTTCATCGTGATGGGGATAGATCATTGCAATTGTTGGTCTTCAACGAGGAATTCCTAGTAAGCGCGAGTCATCAGCTCGCGTTGACTACGTCCCTGCCCTTTGTACACACCGCCCGTCGCTCCTACCGATTGAATGGTCCGGTGAAGTGTTCGGATCGCGGCGACGTGGGCGGTTCGCCGCCGGCGACGTCGCGAGAAGTCCACTGAACCTTATCATTTAGAGGAAGGAGAAGTCGTAACAAGGTTTCCGTAGGTGAACCTGCGGAAGGATCATTGTCGATACCTAAGCACAAGCACGACCCCGCGAACACGTTCCATCACGTCTCTAAATGGAATGGAGGCACGCGAGCGGCACCCGCCGCCCCCGGGCCTCCTCCTCCGATGTCGGGACTCGACGGCGGGCTCGCCCGCAGGTCGTCATCCCGGCGATCGGCAACACAACCAACCCCCGGCGCGGAACGCGCCAAGGAACATAATGATCCGATGAGCGGGCTCCCTGCCGTCCCGGAGACGGTGCACGGGCAGCGAGCGGCGCCATTTTCATATTCACAATGACTCTCGGCAACGGATATCTCGGCTCTCGCATCGATGAAGAACGTAGCGAAATGCGATACTTGGTGTGAATTGCAGAATCCCGTGAACCATCGAGTCTTTGAACGCAAGTTGCGCCCGAAGCCAATAGGCCGAGGGCACGTCTGGCTGGGTGTCACACAAAGTCGCCCCCCCCAACTAACCCCCCTAACTAAGTAAGTAAGGGGTCGGCCGGGGCGGGCGGACGCTGGCCTCCCGTGAGCCCCGACTCGCGGACGGCCCAAATGAGAGCTCGCGGTGCGGCGGGCACCACGGCGCACGGTAGTTGAGTCGAGTACCATCGCTCCGGCCCGGTCGTGCGTGCCCCGCCCCCGACGGCGAGCCCCCGAGACCCTACTTACTGTGTTCCGACGCGACCTCAGCTCAGGCGGGGCTACCCGCTGAGTTTAAGCATATCAATAAGCGGAGGAAAAGAAACTAACGAGGATTCCCCTAGTAACGGCGAGCGAACCGGGAAGAGCCCACCATGAAAATCGGCCGCCCCCCGGCGTCCGAATTGTAGTCTGGAGAAGCGTCCTCAGCGGCGGACCGGGCCCAAGTCCCCTGGAAGGGGGTGCCGGAGAGGGTGAGAGCCCCGTCGTGCCCGGACCCTGTCGCACCACGAGGCGCTGTCGGCGAGTCGGGTTGTTTGGGAATGCAGCCCCAATCGGGCGGTAAATTCCGTCCAAGGCTAAATACGGGCGAGAGACCGATAGCGAACAAGTACCGCGAGGGAAAGATGAAAAGGACTTTGAAAAGAGAGTCAAAGAGTGCTTGAAATTGTCGGGAGGGAAGCGGATGGGGGCCGGCGATGCGTCCCGGTCGGATGTGGAACGGCGAGAGCCGGTCCGCCGATCGACTCGGGGCGCGGACCGACGCGGACCGCGGCGGCGGCCCAAGCCCGGGCAGTGGACATGCCCGCGGAGACGTCGTCGCCGCGATCGTGGACGGCAGCGCGCGCCCGCAAGGGGCGTGCCTCGGCACCTGCGCGCTCCCGGCGTCGGCCTGCGGGCTCCCCATCCGGCCCGTCTTGAAACACGGACCAAGGAGTCTGACATGTGTGCGAGTCAACGGGTGAGCAAACCCGCAAGGCGCAAGGAAGCTGACTGGCGGGATCCCCCCCGTGGGGTGCACCGCCGACCGACCCCGATCTTCTGTGAAGGGTTCGAGTGAGAGCATACCTGTCGGGACCCGAAAGATGGTGAACTATGCCTGAGCGGGGCGAAGCCAGAGGAAACTCTGGTGGAGGCCCGCAGCGATACTGACGTGCAAATCGTTCGTCTGACTTGGGTATAGGGGCGAAAGACTAATCGAACCGTCTAGTAGCTGGTTCCCTCCGAAGTTTCCCTCAGGATAGCTGGAGCTCGGGTGCGAGTTCTATCGGGTAAAGCCAATGATTAGAGGCATCGGGGGCGCAACGCCCTCGACCTATTCTCAAACTTTAAATAGGTAGGACGGCGCGGCTGCTCCGGTGAGCCGCGCCACGGAATCGAGAGCTCCAAGTGGGCCATTTTTGGTAAGCAGAACTGGCGATGCGGGATGAACCGGAAGCCGGGTTACGGTGCCCAACTGCGCGCTAACCTAGATCCCACAAAGGGTGTTGGTCGATTAAGACAGCAGGACGGTGGTCATGGAAGTCGAAATCCGCTAAGGAGTGTGTAACAACTCACCTGCCGAATCAACTAGCCCCGAAAATGGATGGCGCTGAAGCGCGCGACCTATACCCGGCCGTCGGGGCAAGGGCCAGGCCCCGATGAGTAGGAGGGCGCGGCGGTCGCTGCAAAACCTGGGGCGCGAGCCCGGGCGGAGCGTCCGTCGGTGCAGATCTTGGTGGTAGTAGCAAATATTCAAATGAGAACTTTGAAGGCCGAAGAGGGGAAAGGTTCCATGTGAACGGCACTTGCACATGGGTTAGTCGATCCTAAGAGACGGGGGAAGCCCGTCTGAGAGCGCTGCGCGCGCGCACTTCGAAAGGGAATCGGGTTAAAATTCCTGAACCGGGATGTGGCGGCTGGCGGCAACGTCAGGGAGTCCGGAGACGTCGGCGGGGGCCCCGGGAAGAGTTATCTTTTCTGTTTAACAGCCCGCCCACCCTGGAAACGGCTCAGCCGGAGGTAGGGTCCAGCGGCTGGAAGAGCACCGCACGTCGCGTGGTGTCCGGTGCGCCCCCGGCGGCCCGTGAAAATCCGGAGGACCGAGTGCCGCCCACGCCCGGTCGTACTCATAACCGCATCAGGTCTCCAAGGTGAACAGCCTCTGGTCGATGGAACAATGTAGGCAAGGGAAGTCGGCAAAATGGATCCGTAACCTCGGGAAAAGGATTGGCTCTGAGGACTGGGCACGGGGGTCCCAGCCCCGAACCCGTCGGCTGTCGGTGGACTGCTCGAGCTGCTCCCGCGGCGAGAGCGGGTCGCCGCGTGCCGGCCGGGGGACGGACTGGGAACGGGCCCTCCGGGGCCCCTTCCCCGGGCGTCGAACAGTCAGCTCAGAACTGGTACGGACAAGGGGAATCCGACTGTTTAATTAAAACAAAGCATTGCGATGGTCCCTGCGGATGCTGACGCAATGTGATTTCTGCCCAGTGCTCTGAATGTCAAAGTGAAGAAATTCAACCAAGCGCGGGTAAACGGCGGGAGTAACTATGACTCTCTTAAGGTAGCCAAATGCCTCGTCATCTAATTAGTGACGCGCATGAATGGATTAACGAGATTCCCACTGTCCCTGTCTACTATCCAGCGAAACCACAGCCAAGGGAACGGGCTTGGCAGAATCAGCGGGGAAAGAAGACCCTGTTGAGCTTGACTCTAGTCCGACTTTGTGAAATGACTTGAGAGGTGTAGGATAAGTGGGAGCCGGAGACGGCGAAAGTGAAATACCACTACTTTTAACGTTATTTTACTTATTCCGTGAATCGGAGGCGGGGCATGGCCCCTCTTTTTGGACCCAAGGCCCGCCCCGGCGGGCCGATCCGGGCGGAAGACATTGTCAGGTGGGGAGTTTGGCTGGGGCGGCACATCTGTTAAAAGATAACGCAGGTGTCCTAAGATGAGCTCAACGAGAACAGAAATCTCGTGTGGAACAAAAGGGTAAAAGCTCGTTTGATTCTGATTTCCAGTACGAATACGAACCGTGAAAGCGTGGCCTATCGATCCTTTAGTCCTTCGGAATTTGAAGCTAGAGGTGTCAGAAAAGTTACCACAGGGATAACTGGCTTGTGGCAGCCAAGCGTTCATAGCGACGTTGCTTTTTGATCCTTCGATGTCGGCTCTTCCTATCATTGTGAAGCAGAATTCACCAAGTGTTGGATTGTTCACCCACCAATAGGGAACGTGAGCTGGGTTTAGACCGTCGTGAGACAGGTTAGTTTTACCCTACTGATGATGGTGTCGCGATAGTAATTCAACCTAGTACGAGAGGAACCGTTGATTCGCACAATTGGTCATCGCGCTTGGTTGAAAAGCCAGTGGCGCGAAGCTACCGTGCGTTGGATTATGACTGAACGCCTCTAAGTCAGAATCCGGGCTAGAAGCGACGCATGTGCCCGCCGCCCGGTTGCCGACCAGCAGTAGGGGCCTTGGCCCCCAGAGGCACGTGTCGTGGGCGATCCCCGCCCGGCGGATGAGCCGTGCGGGACGCCTTGCAGCGCAATTTCCATCGAGCGGCGGGTAGAATCCTTTGCAGACGACTTAAATACGCGACGGGGTATTGTAAGTGGCAGAGTGGCCTTGCTGCCACGATCCACTGAGATTCAGCCCTTGTCGCTCCGATTCGTCCCTCCCTTTCCCAAAATTCTCACCCCACAGTCCCTCCCTCACCCCACAGTCCCTCACATTGCACAACCAGAAAGAATCCGGAGGCTAAGAGTCGAACATAACATAGTCGGGCATAGATGCTCACAAGTCCATGGGGCCTCGGTGTGTGCTGAATAGTATTGGGCAGGCAGCAATTCGGGAAGGCGGATAAAGTAGACCGATTACCATGCACATCATAGGGTGGTAGTGTGCAAAAGCAGACCCTGCCTAATGTCCCACGCGAGCAAAGTACACACCATGCCCATATATAGCCCGGTAGGCATCACCTCTGAACGACTGAGGCAAATGGTAGGACAGGCAGAGTCCCACTCATGTGGAGCAGCCACCATGGCCACAGCCTGTCCACAACCCCAGGACACAAGGCCATCAGCCCCCGTTCGCAGGGCCAACAAGCCAGGGTGCCCGTCCGCCTAGCCCGGGTGCAAGGCCAGCATGCCCGGGCGCCCAGGCCAGCACGCCCGTCCGCAAGGCCCGTCGGCAGGCCAGCATGCCCGGGCGCCCAACCAGCATGCCCGTCCGCAAGGCCCCGATGCCCGGCCAGCATGCCCGTCCGCCTGGCCCGGTTGCAAGGCCAGCATGCCCGGGCGCCCAGGCCAGCACGCCCGTCCGTAAGGCCTGTCGGCAGGCCAGCATGCCCGGGCGCCCAGCCAGCTTGCCCGTCCGAAAGGCCCCGACGCCCGGCCAGCATGCCCGGGCGCCTAGCCGGCACCCCCGTCGGCAGGGCCAGCATGCCCGTCCGCAAGGGCCGTCGGCAGGCCAGCATGCCCATCCGAAAGGTCCCGATGCCCGGCCAGCATGCCCGTCCGTCAGGCCCTGGTGCAAGGCCAGCATGCCCGGGCGCCCAGCCGGCACC
>Afzelia bella var. bella voucher Le June 27 external transcribed spacer, 18S ribosomal RNA gene, internal transcribed spacer 1, 5.8S ribosomal RNA gene, internal transcribed spacer 2, and 28S ribosomal RNA gene, complete sequence
GGCCCGGCCAGCATGCCCGTCCGAAAGGCCCCGGTGCAAGGCCAGCATGCCCGGGCGCCCAGCCGGCATGCCCGTCCCCAAGGCCAGCATGCCCGTCCCTAAGGCCAGCATGCCCGGGTGCAAGGCCAGATGCCCCGCCAATGCCCCCATCGACATGGCCATCATGCCCGTCCCCAAGGCCCGGGGTGCAAGGCCGGCATGCCCAGGTGCAAGGCCAGATGCCCCGCCAACGCCCCCATCGACATGGCCATCATGCCCGTCCCCAAGGCCCGGTGTGCAAGGCCAGCATGGCCCACAATGCCTTTGCCCTTGCCTCCATAATCACTCCTCTTGATGCTTGAGACAAAGGTTTTGGTTGTATAGAAAGGCACATGAAACATCTTCAATGTGCAAAGTGATGCCCAAATCAATTAATTTGTGTCCCAAGGATGATTCCCACAAAGGTTTGGAGCCATTGGACCATTTACACTATTTTTCGGGCTTCCGGCACCACCTAAAAGTGGGAAAATCAACACCATCATCAATTGAAACATCTTGAAAGTCCAATATGAGTTCATAATAAATTAATATGAGTCCCAAGGATGATTCCTACAAAGGTTTGGAGCCATTGGACCATTTTTACTATTTTTCGGGCTTCCGGCGCCACCTAAAAGTGGGAAAATCAATACCATCATCAATTGAAACATATTGAAAGTCCAATATGAGTTCATAATAAATTAATATGACCCCAAAGGATGCTCCCTGCAAAATTTCAGAACGTTTGCACGTACAGATTTTTTTTCCGATTTTTTGCAAATTTCGCACTTTGAAAAATTATAAAAAATTCATCACTTGTCCAAAAATTATGAAATTTTGGGAAATGATAGATTGGATTTTTATCTGTGTCTCCACAAAATTTCAGCTCAAAATTCTATCATTTGCCCCCCGAAAACCCCTTATGTCAACCCGGAAAAAGTATGTCTACTCCTGCCAGGGGGGGTTTGGCTCAGAATGCTCTTTAGGGGGTACCCAGCTGCCTGCCCCCCATGGCCGGCAGCTGGGGGCGCACCAGGCAGGCCTTGCACGCTGAGTGCGTGCCGGCCTACCCCCGTCGCCCATGCAAGCAATGCGATTGCTTGTGTGCGGCGTCCGCCCATGCTCGGCATGGGCGGGCGCGGTGCGGCCGCATGCGGCCGGCACGGGCACGACACCACCGTCCGGGCCGGGGCATGGGCGATCGCGCCGGTGCCCGGCGTGGGCAAGGCACCCGACGACCGTGTCCCTTTCGGAATTTTCCTCGGCCAATGTTTGGGGGGTGGGCATTGGCGCGATACTCACACCCCCGCCCGCCGGATGCATGCGAGAGCGTGCGGATGGCAAGGGTGGGCGCCCGGCGCCCGGCCCGGGCGAAGGCCCGGTGCTCGGGATGGGCAAGCTCCCCTACGGTTGGGTCCCTTTCGGAAACTTGATCTCATGTACGATCCGTCATGCCTAGCGAAGCTGGTGCGGCTCCCCCCGATGCTTCCATATGCTCGCACGCCATAAGGCTTGCGGGGTGTGGTTCGTTTGGTGGTGTTGTGCCTGCGGACGTGTGGGCGTGTGAGTGGTGATTGGGTTGTTCGTGTCGGCCGGCTCCATGCTCAAGCATCGAACGGTCCGCAGGCAGCCCTCCTCAATATTCCTGCCCCAGGCTAACAATTTCCTTGGGTGCATCATCATCGTGGTTCCTGTGTTGCCTACCGATCGAACGGAATTCGTGGGATTCGTTTGCCCCTTGCCATCCACCGATCCCCGTGGGTCGGCGGAGGTCCGCATAGCAGTGCTCGTGCTCCCCGAGAGCATCGCCGTGGCGGTAGCTCCCGGGGGCCCATGAGGACTCGCTGCTCTCTCGGATGCGGTCGATCCGGCGGCGGCCGTGCGACGGAAGTCGCGCCCGGCCACGCAAGAATGAATGCTTTCGACCCGAACGATGCCCGCGCCCGCGTCGGCGTCGCCCCCGCCCGCCCGTCCCGGCGGCCGACCGGCCGGGGGAACGGACGCCGGCGCGATGCGCGGCGGCATGACGGAGGAATGCTACCTGGTTGATCCTGCCAGTAGTCATATGCTTGTCTCAAAGATTAAGCCATGCATGTGTAAGTATGAACTAATTCAGACTGTGAAACTGCGAATGGCTCATTAAATCAGTTATAGTTTGTTTGATGGTACCTACTACTCGGATAACCGTAGTAATTCTAGAGCTAATACGTGCAACAAACCCCGACTTCCGGAAGGGATGCATTTATTAGATAAAAGGTCGACGCGGGCTCCGCCCGTTGCTCTGATGATTCATGATAACTCGACGGATCGCACGGCCTGAGTGCCGGCGACGCATCATTCAAATTTCTGCCCTATCAACTTTCGATGGTAGGATAGTGGCCTACCATGGTGGTGACGGGTGACGGAGAATTAGGGTTCGATTCCGGAGAGGGAGCCTGAGAAACGGCTACCACATCCAAGGAAGGCAGCAGGCGCGCAAATTACCCAATCCTGACACGGGGAGGTAGTGACAATAAATAACAATACCGGGCTCATCGAGTCTGGTAATTGGAATGAGTACAATCTAAATCCCTTAACGAGGATCCATTGGAGGGCAAGTCTGGTGCCAGCAGCCGCGGTAATTCCAGCTCCAATAGCGTATATTTAAGTTGTTGCAGTTAAAAAGCTCGTAGTTGGACCTTGGGTTGGGCGGATCGGTCCGCCTCCGGTGTGCACCGGTCCGCTCGTCCCTTCTGCCGGCGATGCGCTCCTGGCCTTAACTGGCCGGGTCGTGCCTCCGGCGCTGTTACTTTGAAGAAATTAGAGTGCTCAAAGCAAGCCTACGCTCTGCATACATTAGCATGGGATAACATCATAGGATTCCGGTCCTATTGTGTTGGCCTTCGGGATCGGAGTAATGATTAACAGGGACAGTCGGGGGCATTCGTATTTCATAGTCAGAGGTGAAATTCTTGGATTTATGAAAGACGAACAACTGCGAAAGCATTTGCCAAGGATGTTTTCATTAATCAAGAACGAAAGTTGGGGGCTCGAAGACGATCAGATACCGTCCTAGTCTCAACCATAAACGATGCCGACCAGGGATCAGCGGATGTTACTTTTAGGACTCCGCTGGCACCTTATGAGAAATCAAAGTTTTTGGGTTCCGGGGGGAGTATGGTCGCAAGGCTGAAACTTAAAGGAATTGACGGAAGGGCACCACCAGGAGTGGAGCCTGCGGCTTAATTTGACTCAACACGGGGAAACTTACCAGGTCCAGACATAGTAAGGATTGACAGACTGAGAGCTCTTTCTTGATTCTATGGGTGGTGGTGCATGGCCGTTCTTAGTTGGTGGAGCGATTTGTCTGGTTAATTCCGTTAACGAACGAGACCTCAGCCTGCTAACTAGCTATGTGGAGGTGACCCCCCACGGCCAGCTTCTTAGAGGGACTATGGCCTTTCAGGCCAAGGAAGTTTGAGGCAATAACAGGTCTGTGATGCCCTTAGATGTTCTGGGCCGCACGCGCGCTACACTGATGTATTCAACGAGTCTATAGCCTTGGCCGACAGGCCCGGGTAATCTTTGAAATTTCATCGTGATGGGGATAGATCATTGCAATTGTTGGTCTTCAACGAGGAATTCCTAGTAAGCGCGAGTCATCAGCTCGCGTTGACTACGTCCCTGCCCTTTGTACACACCGCCCGTCGCTCCTACCGATTGAATGGTCCGGTGAAGTGTTCGGATCGCGGCGACGTGGGCGGTTCGCCGCCGGCGACGTCGCGAGAAGTCCACTGAACCTTATCATTTAGAGGAAGGAGAAGTCGTAACAAGGTTTCCGTAGGTGAACCTGCGGAAGGATCATTGTCGATACCTTACCTAGAGCGAGCAGCACGACCCCGCGAACACGTTCCTTACATCATCATGGAGGCAGGCACGCGAGCGGCACCCCGCCGCCCCGGGCCTCCTCCTCCGACGTCGGGACTCGACCGCAGGTCGTCATCCCGGCGGTCGGCAACACAACCAACCCCCGGCGCGGAACGCGCCAAGGAACATAATGATCCGATGAGCGGGCTCCCTGCCGTCCCGGAGACGGTGCACGCGCAGCGAGCGGCGCCATTTTCGTATTCACAATGACTCTCGGCAACGGATATCTCGGCTCTCGCATCGATGAAGAACGTAGCGAAATGCGATACTTGGTGTGAATTGCAGAATCCCGTGAACCATCGAGTCTTTGAACGCAAGTTGCGCCCGAAGCCAATAGGCCGAGGGCACGTCTGGCTGGGTGTCACACAAAGTCGCCCCCCCCCAAACCCCCCTAACTAACTAAGGGGTCGGCCGGGGCGGGCGGACGCTGGCCTCCCGTGAGCCCCGACTCGCGGACGGCCCAAATGAGAGCTCGCGGTGCGGCGGGCACCACGGCGCACGGTAGTTGAGTCGAGTATCATCGATCCGGCCCGGTCGTGCGTGCCCCGCCCCCGACGGCGAGCCCCGAGACCCTATACTTACTGTGTCGATCCGACGCGACCTCAGCTCAGGCGGGGCTACCCGCTGAGTTTAAGCATATCAATAAGCGGAGGAAAAGAAACTAACGAGGATTCCCCTAGTAACGGCGAGCGAACCGGGAAGAGCCCACCATGAAAATCGGCCGCCCCCCGGCGTCCGAATTGTAGTCTGGAGAAGCGTCCTCAGCGGCGGACCGGGCCCAAGTCCCCTGGAAGGGGGTGCCGGAGAGGGTGAGAGCCCCGTCGTGCCCGGACCCTGTCGCACCACGAGGCGCTGTCGGCGAGTCGGGTTGTTTGGGAATGCAGCCCCAATCGGGCGGTAAATTCCGTCCAAGGCTAAATACGGGCGAGAGACCGATAGCGAACAAGTACCGCGAGGGAAAGATGAAAAGGACTTTGAAAAGAGAGTCAAAGAGTGCTTGAAATTGTCGGGAGGGAAGCGGATGGGGGCCGGCGATGCGTCCCGGTCGGATGTGGAACGGCGAGAGCCGGTCCGCCGATCGACTCGGGGCGCGGACCGACGCGGACCGCGGCGGCGGCCCAAGCCCGGGCAGTGGACATGCCCGCGGAGACGTCGTCGCCGCGATCGTGGACGGCAGCGCGCGCCCGAAGGGGCGTGCCTCGGCACCTGCGCGCTCCCGGCGTCGGCCTGCGGGCTCCCCATCCGGCCCGTCTTGAAACACGGACCAAGGAGTCTGACATGTGTGCGAGTCAACGGGTGAGCAAACCCGCAAGGCGCAAGGAAGCTGACTGGCGGGATCCCCCCCCGTGGGGTGCACCGCCGACCGACCCCGATCTTCTGTGAAGGGTTCGAGTGAGAGCATACCTGTCGGGACCCGAAAGATGGTGAACTATGCCTGAGCGGGGCGAAGCCAGAGGAAACTCTGGTGGAGGCCCGCAGCGATACTGACGTGCAAATCGTTCGTCTGACTTGGGTATAGGGGCGAAAGACTAATCGAACCGTCTAGTAGCTGGTTCCCTCCGAAGTTTCCCTCAGGATAGCTGGAGCTCGGGTGCGAGTTCTATCGGGTAAAGCCAATGATTAGAGGCATCGGGGGCGCAACGCCCTCGACCTATTCTCAAACTTTAAATAGGTAGGACGGCGCGGCTGCTCCGGTGAGCCGCGCCACGGAATCGAGAGCTCCAAGTGGGCCATTTTTGGTAAGCAGAACTGGCGATGCGGGATGAACCGGAAGCCGGGTTACGGTGCCCAACTGCGCGCTAACCTAGATCCCACAAAGGGTGTTGGTCGATTAAGACAGCAGGACGGTGGTCATGGAAGTCGAAATCCGCTAAGGAGTGTGTAACAACTCACCTGCCGAATCAACTAGCCCCGAAAATGGATGGCGCTGAAGCGCGCGACCTATACCCGGCCGTCGGGGCAAGGGCCAGGCCCCGATGAGTAGGAGGGCGCGGCGGTCGCTGCAAAACCTGGGGCGCGAGCCCGGGCGGAGCGTCCGTCGGTGCAGATCTTGGTGGTAGTAGCAAATATTCAAATGAGAACTTTGAAGGCCGAAGAGGGGAAAGGTTCCATGTGAACGGCACTTGCACATGGGTTAGTCGATCCTAAGAGACGGGGGAAGCCCGTCTGAGAGCGCTGCGCGCGCGCACTTCGAAAGGGAATCGGGTTAAAATTCCTGAACCGGGATGTGGCGGCTGACGGCAACGTCAGGGAGTCCGGAGACGTCGGCGGGGGCCCCGGGAAGAGTTATCTTTTCTGTTTAACAGCCCGCCCACCCTGGAAACGGCTCAGCCGGAGGTAGGGTCCAGCGGCTGGAAGAGCACCGCACGTCGCGTGGTGTCCGGTGCGCCCCCGGCGGCCCGTGAAAATCCGGAGGACCGAGTGCCGCCCACGCCCGGTCGTACTCATAACCGCATCAGGTCTCCAAGGTGAACAGCCTCTGGTCGATGGAACAATGTAGGCAAGGGAAGTCGGCAAAATGGATCCGTAACCTCGGGAAAAGGATTGGCTCTGAGGACTGGGCACGGGGGTCCCAGCCCCGAACCCGTCGGCTGTCGGTGGACTGCTCGAGCTGCTCCCGCGGCGAGAGCGGGTCGCCGCGTGCCGGCCGGGGGACGGACTGGGAACGGGCCCTCCGGGGCCCCTTCCCCGGGCGTCGAACAGTCAGCTCAGAACTGGTACGGACAAGGGGAATCCGACTGTTTAATTAAAACAAAGCATTGCGATGGTCCCTGCGGATGCTGACGCAATGTGATTTCTGCCCAGTGCTCTGAATGTCAAAGTGAAGAAATTCAACCAAGCGCGGGTAAACGGCGGGAGTAACTATGACTCTCTTAAGGTAGCCAAATGCCTCGTCATCTAATTAGTGACGCGCATGAATGGATTAACGAGATTCCCACTGTCCCTGTCTACTATCCAGCGAAACCACAGCCAAGGGAACGGGCTTGGCGGAATCAGCGGGGAAAGAAGACCCTGTTGAGCTTGACTCTAGTCCGACTTTGTGAAATGACTTGAGAGGTGTAGGATAAGTGGGAGCCGGAGACGGCGAAAGTGAAATACCACTACTTTTAACGTTATTTTACTTATTCCGTGAATCGGAGGCGGGGCATGGCCCCTCTTTTTGGACCCAAGGCTCGCCCCGGCGGGCCGATCCGGGCGGAAGACATTGTCAGGTGGGGAGTTTGGCTGGGGCGGCACATCTGTTAAAAGATAACGCAGGTGTCCTAAGATGAGCTCAACGAGAACAGAAATCTCGTGTGGAACAAAAGGGTAAAAGCTCGTTTGATTCTGATTTCCAGTACGAATACGAACCGTGAAAGCGTGGCCTATCGATCCTTTAGTCCTTCGGAATTTGAAGCTAGAGGTGTCAGAAAAGTTACCACAGGGATAACTGGCTTGTGGCAGCCAAGCGTTCATAGCGACGTTGCTTTTTGATCCTTCGATGTCGGCTCTTCCTATCATTGTGAAGCAGAATTCACCAAGTGTTGGATTGTTCACCCACCAATAGGGAACGTGAGCTGGGTTTAGACCGTCGTGAGACAGGTTAGTTTTACCCTACTGATGACAGTGTCGCGATAGTAATTCAACCTAGTACGAGAGGAACCGTTGATTCGCACAATTGGTCATCGCGCTTGGTTGAAAAGCCAGTGGCGCGAAGCTACCGTGCGTTGGATTATGACTGAACGCCTCTAAGTCAGAATCCGGGCTAGAAGCGACGCATACGCCCGCCGCCCGGTTGCCGACCAGCAGTAGGGGCCTAGGCCCCCAGAGGCACGTGTCGTGGGTGATCCCCGCCCGGCGGACGAGCCGTGCGGGACGCCCTGCAGCGCAATTCCCATCGAGCGGCGGGTAGAATCCTTTGCAGACGACTTAAATACGCGACGGGGTATTGTAAGTGGCAGAGTGGCCTTGCTGCCACGATCCACTGAGATTCAGCCCTTGTCGCTCCGATTCGTCCCTCCCCTCCCTCACATTCTCACCCCACAGTCCCTCCCTCACCCCACAGTCCCTCACATTGCACAACCAGAAAGAATCCGGAGGCTAAGAGTCGGACATAACATAGTCGGGCATAGATGCTCACAAGTCCATGGGGCCTCGGTGTGTGCTGAATAGTATTGGGCAGGCAGCAATTCGGGAAGGCGGATAAAGTAGACCGATTACCATGCACATCATAGGGTGGTTGTGTGCAAAAGCAGACCCTGCCTAATGTCCCACGCGAGCAAAGTACACACCATGCCAATATATAGCCCGGTAGGCATCATCTCTGAACGATTGAGGCAAATGGTAGGACAGGCAGAGTCCCACTCATGTGGAGCAGCCACCATGGCCACAGCCTGTCCACAACTCCAGGACACAAGGCCATCAGCCCCGTTCGCAGGGCCAACAAGCCAGGGTGCCAGGCCAGCACCCCTGTCCGAAAGGCCGGCATGCTCGTTAGCAAGGCCCCGGCGCCCGGCCAACATGCTCGATCGTAAGGCCGGGACGCCCGTCCAGCACCCCCGTCGGCCGGGCCAGCATACCCGGGCGCCCGGCCAGCATGCCCGTCCGAAAGGTCCCGAGGCCCGGCCAGCATGCCCGGGCGCCCAGCCGGCACCCCCGTCGGCAGGGCCAGCATGCCCGTCCGCAAGCCCCGTCGGCACCCCAGCATGCCCGTCCGAAAGGTCCCGA
>Afzelia bella var. bella voucher Lejoly 1508 external transcribed spacer, 18S ribosomal RNA gene, internal transcribed spacer 1, 5.8S ribosomal RNA gene, internal transcribed spacer 2, and 28S ribosomal RNA gene, complete sequence
ATGCCCGTCCGAAAGGCCCGGGCGCCCAGCCGGCACCCCCGTCGGCAGGCCAGCATGCCCGTTCGCATGGCCCGTCGGCAGGCCAGCATGCCCGTCCGAAAGGCCCCGACGCCCGGCCAGCATGCCCGTCCGAAAGGCCCTGGTGCAAGGCCAGCATGCCCGGGCGCCCAGCCGGCACCCCCGATGCCCGGCCAGCATGCCCGTCCGCAAGCCCCGTCGGCACCCCAGCATGCCCGTCCGAAAGGTCCCGAGGCCCGGCCAGCATGCCCGTCCGAAAGGCCCCGGTGCAAGGCCAGCATGCCCGGGCGCCCAGCCGGCATGCCCGTCCCCAAGGCCAGCATGCCCGTCCCTAAGGCCAGCATGCCCGGGTGCAAGGCCAGATGCCCCGCCAATGCCCCCATCGACATGGCCATCATGCCCGTCCCCAAGGCCCGGTGTGCAAGGCCAGCATGGCCGACAATGCCTTTGCCCTTGCCTCCATAATCACTCCTCTTGATGCTTGAGACAAAGGTTTTGGTTGTATAGAAAGGCACATGAAACATCTTCAATGTGCAAAGTGATGCCCAAATCAATTAATTTGTGTCCCAAGGATGATTCCCACAAAGGTTTGGAGCCATTGGACCATTTACACTATTTTTCGGGCTTCCGGCACCACCTAAAAGTGGGAAAATCAACACCATCATCAATTGAAACATCTTGAAAGTCCAATATGAGTTCATAATAAATTAATATGAGTCCCAAGGATGATTCCTACAAAGGTTTGGAGCCATTGGACCATTTTCACTATTTTTCGGGCTTCCGGCGCCACCTAAAAGTGGGAAAATCAATACCATCATCAATTGAAACATATTGAAAGTCCAATATGAGTTCATAATAAATTAATATGACCCCAAAGGATGCTCCCTGCAAAATTTCAGAACGTTTGCACGTACAGATTTTTTTTCCGATTTTTTGCAAATTTCGCACTTTGAAAAATTATAAAAAATTCATCACTTGTCCAAAAATTATGAAATTTTGGGAAATGATAGATTGGATTTTTATCTGTGTCTCCACAAAATTTCAGCTCAAAATTCCATCATTTGCCCCCCGAAAACCCCTTATGTCAACCCGGAAAAAGTATGTCTACTCCTGCCAGGGGGGGTTTGGCTCAGAATGCTCTTTAGGGGGTACCCAGCTGCCTGCCCCCCATGGCCGGCAGCTGGGGGCGCACCAGGCAGGCCTTGCACGCTGAGTGCGTGCCGGCCTACCCCCGTCGCCCATGCAAGCAATGCGATTGCTTGTGTGCGGCGTCCGCCCATGCTCGGCATGGGCGGGCGCGGTGCGGCCGCATGCGGCCGGCACGGGCACGACACCACCGTCCGGGCCGGGGCATGGGCGATCGCCCGGTGCCCGGCGTGGGCAAGGCACCCGGCGACCGTGTCCCTTTCGGATTTTTCCTCGGCCAATGTTTGGGGGGTGGGCATTGGCGCGATACTCACACCCCCGCCCGCCGGATGCATGCGAGAGCGTGCGGATGGCACGGGCGTGCGGCCGACGCCCGGGCCGGGCGATCGCCCGGTGCCCGGCGTGGGCAAGGCGCCCGGCGACCGTGTCCCTTCGGATTTTTCCTCGGCCAATGTTTGGGGGGTGGGCATTGGCACGATACTCACACCCCCGCCCGCCGGATGCATGCGAAGGCGTGCGGATGGCATGGGCGTGCGGCCGGCGCCCGGCCCGGGCGATCGCCCGGTGCCCGGCGTGGGCAAGGCACCCGACGACCGTGTCCCTTTCGGAATTTTCCTCGGCCAATGTTTGGGGGGTGGGCATTGGCGCGATACTCACACCCCCGCCCGCCGGATGCATGCGAGAGCGTGCGGATGGCAAGGGTGGGCGCCCGGCGCCCGGCCCGGGCGAAGGCCCGGTGCTCGGGATGGGCAAGCTCCTCCCCCGACGGTTGGGTCCCTTTCGGAAACTTGATCTCATGTACGATCCGTCATGCCTAGCGAAGCAGGTGCGGCTCCCCCCGATGCTTCCATATGCTCGCACGCCGTAAGGCTTGCGGGGTGTGGTTCGTTTGGTGGTGTTGTGCCTGCGGACGTGTGGGCGTGTGAGTGGTGATTGGGTTGTTCGTGTCGGCCGGCTCCATGCTCAAGCATCGAACGGTCCGCAGGCAGCCCTCCTCAATCTTCCTGCCCCAGGCTAACAATTTCCTTGGGTGCATCATCATCGTGGTTCCTGTGTTGCCTACCGATCGAACGGAATTCGTGGGATTCGTTTGCCCCTTGCCATCCACCGATCCCCATGGGTCGGCGGAGGTCCGCATAGCAGTGCTCGTGCTCCCCCGAGAGCATCGCCGTGGCGGTAGCTCCCGGGGGCCCATGAGGACTCGTTGCTCTCTCGGATGCGGTCGATCCGGCGGCGGCCGTGCGACGAAAGTCGCGCCCGGCCACGCTGCAAGAATGAATGCTTTCGACCCGAACGATGCGCGCGCCCGCGTCGGCGTCGCCCCCGGCCGCCCGTCCCATGCGGCCGGCCGGCCGGGGGAACGGACGTTGGCGCGATGCGCGGCGGCATGACGGAGGAATGCTACCTGGTTGATCCTGCCAGTAGTCATATGCTTGTCTCAAAGATTAAGCCATGCATGTGTAAGTATGAACTAATTCAGACTGTGAAACTGCGAATGGCTCATTAAATCAGTTATAGTTTGTTTGATGGTACCTACTACTCGGATAACCGTAGTAATTCTAGAGCTAATACGTGCAACAAACCCCGACTTCCGGAAGGGATGCATTTATTAGATAAAAGGTCGACGCGGGCTCCGCCCGTTGCTCTGATGATTCATGATAACTCGACGGATCGCACGGCCTGAGTGCCGGCGACGCATCATTCAAATTTCTGCCCTATCAACTTTCGATGGTAGGATAGTGGCCTACCATGGTGGTGACGGGTGACGGAGAATTAGGGTTCGATTCCGGAGAGGGAGCCTGAGAAACGGCTACCACATCCAAGGAAGGCAGCAGGCGCGCAAATTACCCAATCCTGACACGGGGAGGTAGTGACAATAAATAACAATACCGGGCTCATCGAGTCTGGTAATTGGAATGAGTACAATCTAAATCCCTTAACGAGGATCCATTGGAGGGCAAGTCTGGTGCCAGCAGCCGCGGTAATTCCAGCTCCAATAGCGTATATTTAAGTTGTTGCAGTTAAAAAGCTCGTAGTTGGACCTTGGGTTGGGCGGATCGGTCCGCCTCCGGTGTGCACCGGTCCGCTCGTCCCTTCTGCCGGCGATGCGCTCCTGGCCTTAACTGGCCGGGTCGTGCCTCCGGCGCTGTTACTTTGAAGAAATTAGAGTGCTCAAAGCAAGCCTACGCTCTGCATACATTAGCATGGGATAACATCATAGGATTCCGGTCCTATTGTGTTGGCCTTCGGGATCGGAGTAATGATTAACAGGGACAGTCGGGGGCATTCGTATTTCATAGTCAGAGGTGAAATTCTTGGATTTATGAAAGACGAACAACTGCGAAAGCATTTGCCAAGGATGTTTTCATTAATCAAGAACGAAAGTTGGGGGCTCGAAGACGATCAGATACCGTCCTAGTCTCAACCATAAACGATGCCGACCAGGGATCAGCGGATGTTACTTTTAGGACTCCGCTGGCACCTTATGAGAAATCAAAGTTTTTGGGTTCCGGGGGGAGTATGGTCGCAAGGCTGAAACTTAAAGGAATTGACGGAAGGGCACCACCAGGAGTGGAGCCTGCGGCTTAATTTGACTCAACACGGGGAAACTTACCAGGTCCAGACATAGTAAGGATTGACAGACTGAGAGCTCTTTCTTGATTCTATGGGTGGTGGTGCATGGCCGTTCTTAGTTGGTGGAGCGATTTGTCTGGTTAATTCCGTTAACGAACGAGACCTCAGCCTGCTAACTAGCTATGTGGAGGTGACCCCCCACGGCCAGCTTCTTAGAGGGACTATGGCCTTTCAGGCCAAGGAAGTTTGAGGCAATAACAGGTCTGTGATGCCCTTAGATGTTCTGGGCCGCACGCGCGCTACACTGATGTATTCAACGAGTCTATAGCCTTGGCCGACAGGCCCGGGTAATCTTTGAAATTTCATCGTGATGGGGATAGATCATTGCAATTGTTGGTCTTCAACGAGGAATTCCTAGTAAGCGCGAGTCATCAGCTCGCGTTGACTACGTCCCTGCCCTTTGTACACACCGCCCGTCGCTCCTACCGATTGAATGGTCCGGTGAAGTGTTCGGATCGCGGCGACGTGGGCGGTTCGCCGCCGGCGACGTCGCGAGAAGTCCACTGAACCTTATCATTTAGAGGAAGGAGAAGTCGTAACAAGGTTTCCGTAGGTGAACCTGCGGAAGGATCATTGTCGATACCTTACCACGAGCGAGCAGCACGACCCCGCGAACACGTTCCTGTATGTTCATCATGGAGGCAGGCACGCGAGCGGCACCCCGCCGCCCCGGGCCTCCTCCTCCTCCGACGTCGGGACGACTCGCCCGCAGGTCAGGTCGTCGTCCCGGCGGCCGGCAACACAACCAACCCCCGGCGCGGAACGCGCCAAGGAACATAATGATCCGATGAGCGGGCTCCCTGCCGTCCCGGAGACGGTGCACGCGCAGGGAGCGGCGCCATTTTCGTATTCACAATGACTCTCGGCAACGGATATCTCGGCTCTCGCATCGATGAAGAACGTAGCGAAATGCGATACTTGGTGTGAATTGCAGAATCCCGTGAACCATCGAGTCTTTGAACGCAAGTTGCGCCCGAAGCCAATAGGCCGAGGGCACGTCTGGCTGGGTGTCACACAAAGTCGCCCCCCCCAACCCCCCTAACTAACTAAGGGGTCGGCCGGGGCGGGCGGACGCTGGCCTCCCGTGAGCCCCGACTCGCGGACGGCCCAAACGAGAGCTCGCGGTGCGGCGGGCACCACGGCGCACGGTAGTTGAGTCGAGTATCATCGATCCGGCCCGGTCGTGCGTGCCCCGCCCCCGACGGCGAGCCCCGAGACCCTACTTACTTACTGTGTCGATCCGACGCGACCTCAGCTCAGGCGGGGCTACCCGCTGAGTTTAAGCATATCAATAAGCGGAGGAAAAGAAACTAACGAGGATTCCCCTAGTAACGGCGAGCGAACCGGGAAGAGCCCACCATGAAAATCGGCCGCCCCCCGGCGTCCGAATTGTAGTCTGGAGAAGCGTCCTCAGCGGCGGACCGGGCCCAAGTCCCCTGGAAGGGGGTGCCGGAGAGGGTGAGAGCCCCGTCGTGCCCGGACCCTGTCGCACCACGAGGCGCTGTCGGCGAGTCGGGTTGTTTGGGAATGCAGCCCCAATCGGGCGGTAAATTCCGTCCAAGGCTAAATACGGGCGAGAGACCGATAGCGAACAAGTACCGCGAGGGAAAGATGAAAAGGACTTTGAAAAGAGAGTCAAAGAGTGCTTGAAATTGTCGGGAGGGAAGCGGATGGGGGCCGGCGATGCGTCCCGGTCGGATGTGGAACGGCGAGAGCCGGTCCGCCGATCGACTCGGGGCGCGGACCGACGCGGACCGCGGCGGCGGCCCAAGCCCGGGCAGTGGACATGCCCGCGGAGACGTCGTCGCCGCGATCGTGGACGGCAGCGCGCGCCCGAACGGGCGTGCCTCGGCACCTGCGCGCTCCCGGCGTCGGCCTGCGGGCTCCCCATCCGGCCCGTCTTGAAACACGGACCAAGGAGTCTGACATGTGTGCGAGTCAACGGGTGAGCAAACCCGCAAGGCGCAAGGAAGCTGACTGGCGGGATCCCCCCCGTGGGGTGCACCGCCGACCGACCCCGATCTTCTGTGAAGGGTTCGAGTGAGAGCATACCTGTCGGGACCCGAAAGATGGTGAACTATGCCTGAGCGGGGCGAAGCCAGAGGAAACTCTGGTGGAGGCCCGCAGCGATACTGACGTGCAAATCGTTCGTCTGACTTGGGTATAGGGGCGAAAGACTAATCGAACCGTCTAGTAGCTGGTTCCCTCCGAAGTTTCCCTCAGGATAGCTGGAGCTCGGGTGCGAGTTCTATCGGGTAAAGCCAATGATTAGAGGCATCGGGGGCGCAACGCCCTCGACCTATTCTCAAACTTTAAATAGGTAGGACGGCGCGGCTGCTCCGGTGAGCCGCGCCACGGAATCGAGAGCTCCAAGTGGGCCATTTTTGGTAAGCAGAACTGGCGATGCGGGATGAACCGGAAGCCGGGTTACGGTGCCCAACTGCGCGCTAACCTAGATCCCACAAAGGGTGTTGGTCGATTAAGACAGCAGGACGGTGGTCATGGAAGTCGAAATCCGCTAAGGAGTGTGTAACAACTCACCTGCCGAATCAACTAGCCCCGAAAATGGATGGCGCTGAAGCGCGCGACCTATACCCGGCCGTCGGGGCAAGGGCCAGGCCCCGATGAGTAGGAGGGCGCGGCGGTCGCTGCAAAACCTGGGGCGCGAGCCCGGGCGGAGCGTCCGTCGGTGCAGATCTTGGTGGTAGTAGCAAATATTCAAATGAGAACTTTGAAGGCCGAAGAGGGGAAAGGTTCCATGTGAACGGCACTTGCACATGGGTTAGTCGATCCTAAGAGACGGGGGAAGCCCGTCTGAGAGCGCTGCGCGCGCGCACTTCGAAAGGGAATCGGGTTAAAATTCCTGAACCGGGATGTGGCGGCTGACGGCAACGTCAGGGAGTCCGGAGACGTCGGCGGGGGCCCCGGGAAGAGTTATCTTTTCTGTTTAACAGCCCGCCCACCCTGGAAACGGCTCAGCCGGAGGTAGGGTCCAGCGGCTGGAAGAGCACCGCACGTCGCGTGGTGTCCGGTGCGCCCCCGGCGGCCCGTGAAAATCCGGAGGACCGAGTGCCGCCCACGCCCGGTCGTACTCATAACCGCATCAGGTCTCCAAGGTGAACAGCCTCTGGTCGATGGAACAATGTAGGCAAGGGAAGTCGGCAAAATGGATCCGTAACCTCGGGAAAAGGATTGGCTCTGAGGACTGGGCACGGGGGTCCCAGCCCCGAACCCGTCGGCTGTCGGTGGACTGCTCGAGCTGCTCCCGCGGCGAGAGCGGGTCGCCGCGTGCCGGCCGGGGGACGGACTGGGAACGGGCCCTCCGGGGCCCCTTCCCCGGGCGTCGAACAGTCAGCTCAGAACTGGTACGGACAAGGGGAATCCGACTGTTTAATTAAAACAAAGCATTGCGATGGTCCCTGCGGATGCTGACGCAATGTGATTTCTGCCCAGTGCTCTGAATGTCAAAGTGAAGAAATTCAACCAAGCGCGGGTAAACGGCGGGAGTAACTATGACTCTCTTAAGGTAGCCAAATGCCTCGTCATCTAATTAGTGACGCGCATGAATGGATTAACGAGATTCCCACTGTCCCTGTCTACTATCCAGCGAAACCACAGCCAAGGGAACGGGCTTGGCGGAATCAGCGGGGAAAGAAGACCCTGTTGAGCTTGACTCTAGTCCGACTTTGTGAAATGACTTGAGAGGTGTAGGATAAGTGGGAGCCGGAGACGGCGAAAGTGAAATACCACTACTTTTAACGTTATTTTACTTATTCCGTGAATCGGAGGCGGGGCATGGCCCCTCTTTTTGGACCCAAGGCTCGCCCCGGCGGGCCGATCCGGGCGGAAGACATTGTCAGGTGGGGAGTTTGGCTGGGGCGGCACATCTGTTAAAAGATAACGCAGGTGTCCTAAGATGAGCTCAACGAGAACAGAAATCTCGTGTGGAACAAAAGGGTAAAAGCTCGTTTGATTCTGATTTCCAGTACGAATACGAACCGTGAAAGCGTGGCCTATCGATCCTTTAGTCCTTCGGAATTTGAAGCTAGAGGTGTCAGAAAAGTTACCACAGGGATAACTGGCTTGTGGCAGCCAAGCGTTCATAGCGACGTTGCTTTTTGATCCTTCGATGTCGGCTCTTCCTATCATTGTGAAGCAGAATTCACCAAGTGTTGGATTGTTCACCCACCAATAGGGAACGTGAGCTGGGTTTAGACCGTCGTGAGACAGGTTAGTTTTACCCTACTGATGACAGTGTCGCGATAGTAATTCAACCTAGTACGAGAGGAACCGTTGATTCGCACAATTGGTCATCGCGCTTGGTTGAAAAGCCAGTGGCGCGAAGCTACCGTGCGTTGGATTATGACTGAACGCCTCTAAGTCAGAATCCGGGCTAGAAGCGACGCATACGCCCGCCGCCCGGTTGCCGACCAGCAGTAGGGGCCTAGGCCCCCAGAGGCACGTGTCGTGGGCGATCCCCGCCCGGCGGATGAGCCGTGCGGGACGCCCTGCAGCGCAATTCCCATCGAGCGGCGGGTAGAATCCTTTGCAGACGACTTAAATACGCGACGGGGTATTGTAAGTGGCAGAGTGGCCTTGCTGCCACGATCCACTGAGATTCAGCCCTTGTCGCTCCGATTCGTCCCTCCCCTCCCCAAAATTCTCACCCCACAGTCCCTCCCTCACCCCACAGTCCCTCACATTGCACAACCAGAAAGAATCCGGAGGCTAAGAGTCGGACATAACATAGTCGGGCATAGATGCTCACAAGTCCATGGGGCCTCGGTGTGTGCTGAATAGTATTGGGCAGGCAGCAATTCGGGAAGGCGGATAAAGTAGACCGATTACCATGCACATCATAGGGTGGTAGTGTGCAAAAGCAGACCCTGCCTAATGTCCCACGCGAGCAAAGTACACACCATGCCCATATATAGCCCGGTAGGCATCACCTCCGAACGACTGAGGCAAATGGTAGGACAGGCAGAGTCCCACTCATGTGGAGCAGCCACCATGGCCACAGCCTGTCCACAACTCCAGGACACAAGGCCATCAGCCCCGTTCACAGGGCCAACAAGCCAGGGTGCCAGGCCAGCACCCCTGACTGAAAGGCCGGCATGCCCGTTAGCAAGGCCCCGGCGCCCGGCCAGCATGCTCGATCGTAACGTCGGGATGCCCGGCCAGCATGCCCGTCCGAAAGGCCCCGACGCCCGGCCAGCATGCCCGTCCGAAAGGCCCTGGTGCAAGGCCAGCATGCCCGGACGCCCAGCCGGCACCCCCGTCGGCGGGCCAGCATGCCCGTCCGAAAGGTCCCGACGCCCGGCCAGCATGCCCGGGCGCCCAGCCGGCACCCCCGTCGACAGGGCCAGCATGCCCCGTCCGAAAGTTCCTGACGCCCGGCCAACATGCCCGTCCGAAAGGCCCTGGTGCAAGGCCAGCATGCCCGGGCGCCCAGCCGGCAGGGCCAGCATGCCCGTCCGCAAGCCCCGTCGGCACCCCAGCATGGCCGTCCGAAAGGTCCCGACGCCCGGCCAGCATGCCCGTCCGTCAGGCCCTGGTGCAAGGCCAGCATGCCCGGGCGCCCAGCCGGCACCCCCGTCGGCAGGCCAGC
>Afzelia bella var. bella voucher Nemba 309 external transcribed spacer, 18S ribosomal RNA gene, internal transcribed spacer 1, 5.8S ribosomal RNA gene, internal transcribed spacer 2, and 28S ribosomal RNA gene, complete sequence
CAGAGTGCCCGTCCGCAAGGCCCGTCGGCTGGCCAGCATGCCCGTCCGAAAGGTCCCGATGCCCGGCCAGCATGCCCGTCCGTCAGGCCCTGGTGCAAGGCCAGCATGCCCGGGCTCCCAGCCAGCATGCCCGGGCTCCCAGCCAGCATGCCCGTCCCCAAGGCCTACATGCCCGTCCCTAAGGCCAGCATGCCCGGGTGCAAGGCCAGATGCCCCGCCAACACCCCCATCGACATGGCCATCATGCCCGTCCCCAAGGCCCGGGGTGCAAGGCCAGCATGGCCGGCAATGCCTTTGCCCTTGCCTCCTTAAATGGGGTGAATATGTCCCCAATTACTCCTCTTGATGCTTGAGACAAAGGTTTTGGTTGTATAGAAAGGCCCGGTCTTCCGAAACCACCAAAAGTGATGCCGAATCGATCCAAAATACACACATGAAACGTCTTCAATGTGCAAAGTGATGCCCAAATCAATTAAGTTGAGTCCCAAGGATGATTCCCACAAAGGTTTGGAGCCATTGGACCATTTTCACTATTTTTCGGGCTTCGGGCGCCACCTAAAAGTGGGAAAATCAACACCATCATCAATTGAAACATCTTGAAAGTCCAATATGAGTTCATAATAAATTAATATGAGTCCCAAGGATGATTCCTACAAAGGTTTGGAGCCATTGGACCATTTTCACTATTTTTCGGGCTTCCGGCGCCACCTAAAAGTGGGAAAATCAACACTATCATCAATTGAAACATATTGAAAGTCCAATATGAGTTCATAATAAATTAATATGACCCCTAAGGATGCTCCCTGCAAAATTTCAGAACGTTTGCACGTGTAGATTTTTTTTCCGATTTTTTGCAAATTTCGCACTTTGAAAAATTATAAAAAATTCATCACTTTTCAAAAAATTCTGAAATTTTGGGAAATGATAGATTGGATTTTTATCTGTGTCTCCACAAAATTTCAGCTCAAAATTCCATCATTTGCCCCCCGAAAACCCCTTATGTCAACCCGGAAAAAGTATGTCTACTCCTGCCAGGGGGGGTTTGGCTCAGAATGCTCTTTAGGGGGTACCCAGCTGCCTGCCCCCCGTGGCCGGCAGCTGGGGGCGCACCAGGCAGGCCTTGCACGCCGAGTGCGTGCCGGCCTACCCCCGTCGCCCATGCAAGCAATGCGATTGCTTGTGTGCGGCGTCCGTCCATGCTCGGCATGGGCGGGCGCGGTGCGGCCGCATGCGGCCGGCACGGGCACGACACCACCGTCCGGGCCGGGGCATGGGCAATCGCCCAGTGCTCCTCACGGGCACAATGCCAAGGCTTGCGGGGGTGGGCCTTGGCATGTTATACACACCCCCGACCGCCGGATGCATGCGAAGGCGTGCGGATGGCAAGGGTGGGCGGCCGACGCCCGGCCCGGGCGATCGCCCGGTGCCCGGCGTGGGCAAGGCACCCGGCGGCGACCGTGTCCCTTCGGATTTTTCCTCGGCCAATGTTTGGGGGGTGGGCATTGGCACGATACTCACACCCCCGCCCGCCGGATGCATGCGAGAGCGTGCGGATGGCAAGGGTGGGCGCCCGGCGCCCGGCCCGGGCGAAGGCCCGGTGCTCGGGATGGGCAAGCTCCCCGACGGTTGGGTCCCTTTCGGAAACTTGATCTCATGTACGATCCGTCATGCCTAGCGAAGCAGGTGCGGCTCCCCCCGATGCTTCCATATGCTCGCACGCCACAAGGCTTGCGGGGTGTGGTTCGTTTGGTGGTGTTGTGCCTGCGGACGTGTGGGCGTGTGAGTGGTGATTGGGTTGTTCGTGTCGGCCGGCTCCATGCTCAAGCATCGAACGGTCCGCAGGCAGCCCTCCTCAATCTTCATGCCCCAGGCGAGCGATTTCCTTGGGTGCAGCACCGTCCGTGGTTCCTGTGTTGCCTACCGGTCGAACGGAATTCGTGGGATTCGTTTGCCCCTTGCCATCCACCGATCCCCGTGGGTCGGCGGAGGTCCGCATAGCAGTGCTCGTGCTCCCCGAGAGCATCGCCGTGGCGGTAGCTCCCGGGGGCCCATGAGGACTCGCTGCTCTCTCGGATGCGGTCGACCCGGCGGCGGCCGTGCTGCGACGGAAGTCGTGCCCGGCCGTGCAAGAATGAATGCTTTCGACCCGAACGATGCCCGTGCCCGCGTCGGCGTCGCCCCCCGCCCGCCCGTCCCGGCGGCCGGCCGGGGGAACGATGCCGGCGCGATGCGCGGCGGCATGACGGAGGAATGCTACCTGGTTGATCCTGCCAGTAGTCATATGCTTGTCTCAAAGATTAAGCCATGCATGTGTAAGTATGAACTAATTCAGACTGTGAAACTGCGAATGGCTCATTAAATCAGTTATAGTTTGTTTGATGGTACCTACTACTCGGATAACCGTAGTAATTCTAGAGCTAATACGTGCAACAAACCCCGACTTCCGGAAGGGATGCATTTATTAGATAAAAGGTCGACGCGGGCTTCCGCCCGTTGCTCTGATGATTCATGATAACTCGACGGATCGCACGGCCTGAGTGCCGGCGACGCATCATTCAAATTTCTGCCCTATCAACTTTCGATGGTAGGATAGTGGCCTACCATGGTGGTGACGGGTGACGGAGAATTAGGGTTCGATTCCGGAGAGGGAGCCTGAGAAACGGCTACCACATCCAAGGAAGGCAGCAGGCGCGCAAATTACCCAATCCTGACACGGGGAGGTAGTGACAATAAATAACAATACCGGGCTCATCGAGTCTGGTAATTGGAATGAGTACAATCTAAATCCCTTAACGAGGATCCATTGGAGGGCAAGTCTGGTGCCAGCAGCCGCGGTAATTCCAGCTCCAATAGCGTATATTTAAGTTGTTGCAGTTAAAAAGCTCGTAGTTGGACCTTGGGTTGGGCGGATCGGTCCGCCTCCGGTGTGCACCGGTCCGCTCGTCCCTTCTGCCGGCGATGCGCTCCTGGCCTTAACTGGCCGGGTCGTGCCTCCGGCGCTGTTACTTTGAAGAAATTAGAGTGCTCAAAGCAAGCCTACGCTCTGCATACATTAGCATGGGATAACATCATAGGATTCCGGTCCTATTGTGTTGGCCTTCGGGATCGGAGTAATGATTAACAGGGACAGTCGGGGGCATTCGTATTTCATAGTCAGAGGTGAAATTCTTGGATTTATGAAAGACGAACAACTGCGAAAGCATTTGCCAAGGATGTTTTCATTAATCAAGAACGAAAGTTGGGGGCTCGAAGACGATCAGATACCGTCCTAGTCTCAACCATAAACGATGCCGACCAGGGATCAGCGGATGTTACTTTTAGGACTCCGCTGGCACCTTATGAGAAATCAAAGTTTTTGGGTTCCGGGGGGAGTATGGTCGCAAGGCTGAAACTTAAAGGAATTGACGGAAGGGCACCACCAGGAGTGGAGCCTGCGGCTTAATTTGACTCAACACGGGGAAACTTACCAGGTCCAGACATAGTAAGGATTGACAGACTGAGAGCTCTTTCTTGATTCTATGGGTGGTGGTGCATGGCCGTTCTTAGTTGGTGGAGCGATTTGTCTGGTTAATTCCGTTAACGAACGAGACCTCAGCCTGCTAACTAGCTATGTGGAGGTGACCCCCCACGGCCAGCTTCTTAGAGGGACTATGGCCTTTCAGGCCAAGGAAGTTTGAGGCAATAACAGGTCTGTGATGCCCTTAGATGTTCTGGGCCGCACGCGCGCTACACTGATGTATTCAACGAGTCTATAGCCTTGGCCGACAGGCCCGGGTAATCTTTGAAATTTCATCGTGATGGGGATAGATCATTGCAATTGTTGGTCTTCAACGAGGAATTCCTAGTAAGCGCGAGTCATCAGCTCGCGTTGACTACGTCCCTGCCCTTTGTACACACCGCCCGTCGCTCCTACCGATTGAATGGTCCGGTGAAGTGTTCGGATCGCGGCGACGTGGGCGGTTCGCCGCCGGCGACGTCGCGAGAAGTCCACTGAACCTTATCATTTAGAGGAAGGAGAAGTCGTAACAAGGTTTCCGTAGGTGAACCTGCGGAAGGATCATTGTCGATACCTTACCTACCACGAGACCCCGCGAACACGTTCCATCACGTCTCTAAATGGAATGGAATGGAGGCACGCGAGCGGCACCCGCCGCCCCCGGGCCTCCTCCTCCGATGTCGGGACTCGACGGCGGGCTCGCCCGCAGGTCGTCATCCCGGCGATCGGCAACACAACCAACCCCCGGCGCGGAACGCGCCAAGGAACATAATGATCCGATGAGCGGGCTCCCTGCCGTCCCGGAGACGGTGCACGGGCAGCGAGCGGCGCCATTTTCATATTCACAATGACTCTCGGCAACGGATATCTCGGCTCTCGCATCGATGAAGAACGTAGCGAAATGCGATACTTGGTGTGAATTGCAGAATCCCGTGAACCATCGAGTCTTTGAACGCAAGTTGCGCCCGAAGCCAATAGGCCGAGGGCACGTCTGGCTGGGTGTCACACAAAGTCGCCCCCCCCAACTAACCCCCCTAACTAAGTAAGTAAGGGGTCGGCCGGGGCGGGCGGACGCTGGCCTCCCGTGAGCCCCGACTCGCGGACGGCCCAAATGAGAGCTCGCGGTGCGGCGGGCACCACGGCGCACGGTAGTTGAGTCGAGTACCATCGCTCCGGCCCGGTCGTGCGTGCCCCGCCCCCGACGGCGAGCCCCCGAGACCCTACTTACTGTGTTCCGACGCGACCTCAGCTCAGGCGGGGCTACCCGCTGAGTTTAAGCATATCAATAAGCGGAGGAAAAGAAACTAACGAGGATTCCCCTAGTAACGGCGAGCGAACCGGGAAGAGCCCACCATGAAAATCGGCCGCCCCCCGGCGTCCGAATTGTAGTCTGGAGAAGCGTCCTCAGCGGCGGACCGGGCCCAAGTCCCCTGGAAGGGGGTGCCGGAGAGGGTGAGAGCCCCGTCGTGCCCGGACCCTGTCGCACCACGAGGCGCTGTCGGCGAGTCGGGTTGTTTGGGAATGCAGCCCCAATCGGGCGGTAAATTCCGTCCAAGGCTAAATACGGGCGAGAGACCGATAGCGAACAAGTACCGCGAGGGAAAGATGAAAAGGACTTTGAAAAGAGAGTCAAAGAGTGCTTGAAATTGTCGGGAGGGAAGCGGATGGGGGCCGGCGATGCGTCCCGGTCGGATGTGGAACGGCGAGAGCCGGTCCGCCGATCGACTCGGGGCGCGGACCGACGCGGACCGCGGCGGCGGCCCAAGCCCGGGCAGTGGACATGCCCGCGGAGACGTCGTCGCCGCGATCGTGGACGGCAGCGCGCGCCCGCAAGGGCGTGCCTCGGCACCTGCGCGCTCCCGGCGTCGGCCTGCGGGCTCCCCATCCGGCCCGTCTTGAAACACGGACCAAGGAGTCTGACATGTGTGCGAGTCAACGGGTGAGCAAACCCGCAAGGCGCAAGGAAGCTGACTGGCGGGATCCCCCCCGTGGGGTGCACCGCCGACCGACCCCGATCTTCTGTGAAGGGTTCGAGTGAGAGCATACCTGTCGGGACCCGAAAGATGGTGAACTATGCCTGAGCGGGGCGAAGCCAGAGGAAACTCTGGTGGAGGCCCGCAGCGATACTGACGTGCAAATCGTTCGTCTGACTTGGGTATAGGGGCGAAAGACTAATCGAACCGTCTAGTAGCTGGTTCCCTCCGAAGTTTCCCTCAGGATAGCTGGAGCTCGGGTGCGAGTTCTATCGGGTAAAGCCAATGATTAGAGGCATCGGGGGCGCAACGCCCTCGACCTATTCTCAAACTTTAAATAGGTAGGACGGCGCGGCTGCTCCGGTGAGCCGCGCCACGGAATCGAGAGCTCCAAGTGGGCCATTTTTGGTAAGCAGAACTGGCGATGCGGGATGAACCGGAAGCCGGGTTACGGTGCCCAACTGCGCGCTAACCTAGATCCCACAAAGGGTGTTGGTCGATTAAGACAGCAGGACGGTGGTCATGGAAGTCGAAATCCGCTAAGGAGTGTGTAACAACTCACCTGCCGAATCAACTAGCCCCGAAAATGGATGGCGCTGAAGCGCGCGACCTATACCCGGCCGTCGGGGCAAGGGCCAGGCCCCGATGAGTAGGAGGGCGCGGCGGTCGCTGCAAAACCTGGGGCGCGAGCCCGGGCGGAGCGTCCGTCGGTGCAGATCTTGGTGGTAGTAGCAAATATTCAAATGAGAACTTTGAAGGCCGAAGAGGGGAAAGGTTCCATGTGAACGGCACTTGCACATGGGTTAGTCGATCCTAAGAGACGGGGGAAGCCCGTCTGAGAGCGCTGCGCGCGCGCACTTCGAAAGGGAATCGGGTTAAAATTCCTGAACCGGGATGTGGCGGCTGGCGGCAACGTCAGGGAGTCCGGAGACGTCGGCGGGGGCCCCGGGAAGAGTTATCTTTTCTGTTTAACAGCCCGCCCACCCTGGAAACGGCTCAGCCGGAGGTAGGGTCCAGCGGCTGGAAGAGCACCGCACGTCGCGTGGTGTCCGGTGCGCCCCCGGCGGCCCGTGAAAATCCGGAGGACCGAGTGCCGCCCACGCCCGGTCGTACTCATAACCGCATCAGGTCTCCAAGGTGAACAGCCTCTGGTCGATGGAACAATGTAGGCAAGGGAAGTCGGCAAAATGGATCCGTAACCTCGGGAAAAGGATTGGCTCTGAGGACTGGGCACGGGGGTCCCAGCCCCGAACCCGTCGGCTGTCGGTGGACTGCTCGAGCTGCTCCCGCGGCGAGAGCGGGTCGCCGCGTGCCGGCCGGGGGACGGACTGGGAACGGGCCCTCCGGGGCCCCTTCCCCGGGCGTCGAACAGTCAGCTCAGAACTGGTACGGACAAGGGGAATCCGACTGTTTAATTAAAACAAAGCATTGCGATGGTCCCTGCGGATGCTGACGCAATGTGATTTCTGCCCAGTGCTCTGAATGTCAAAGTGAAGAAATTCAACCAAGCGCGGGTAAACGGCGGGAGTAACTATGACTCTCTTAAGGTAGCCAAATGCCTCGTCATCTAATTAGTGACGCGCATGAATGGATTAACGAGATTCCCACTGTCCCTGTCTACTATCCAGCGAAACCACAGCCAAGGGAACGGGCTTGGCAGAATCAGCGGGGAAAGAAGACCCTGTTGAGCTTGACTCTAGTCCGACTTTGTGAAATGACTTGAGAGGTGTAGGATAAGTGGGAGCCGGAGACGGCGAAAGTGAAATACCACTACTTTTAACGTTATTTTACTTATTCCGTGAATCGGAGGCGGGGCATGGCCCCTCTTTTTGGACCCAAGGCCCGCCCCGGCGGGCCGATCCGGGCGGAAGACATTGTCAGGTGGGGAGTTTGGCTGGGGCGGCACATCTGTTAAAAGATAACGCAGGTGTCCTAAGATGAGCTCAACGAGAACAGAAATCTCGTGTGGAACAAAAGGGTAAAAGCTCGTTTGATTCTGATTTCCAGTACGAATACGAACCGTGAAAGCGTGGCCTATCGATCCTTTAGTCCTTCGGAATTTGAAGCTAGAGGTGTCAGAAAAGTTACCACAGGGATAACTGGCTTGTGGCAGCCAAGCGTTCATAGCGACGTTGCTTTTTGATCCTTCGATGTCGGCTCTTCCTATCATTGTGAAGCAGAATTCACCAAGTGTTGGATTGTTCACCCACCAATAGGGAACGTGAGCTGGGTTTAGACCGTCGTGAGACAGGTTAGTTTTACCCTACTGATGATGGTGTCGCGATAGTAATTCAACCTAGTACGAGAGGAACCGTTGATTCGCACAATTGGTCATCGCGCTTGGTTGAAAAGCCAGTGGCGCGAAGCTACCGTGCGTTGGATTATGACTGAACGCCTCTAAGTCAGAATCCGGGCTAGAAGCGACGCATGTGCCCGCCGCCCGGTTGCCGACCAGCAGTAGGGGCCTTGGCCCCCAGAGGCACGTGTCGTGGGCGATCCCCGCCCGGCGGATGAGCCGTGCGGGACGCCTTGCAGCGCAATTTCCATCGAGCGGCGGGTAGAATCCTTTGCAGACGACTTAAATACGCGACGGGGTATTGTAAGTGGCAGAGTGGCCTTGCTGCCACGATCCACTGAGATTCAGCCCTTGTCGCTCCGATTCGTCCCTCCCTTTCCCAAAATTCTCACCCCACAGTCCCTCCCTCACCCCACAGTCCCTCACATTGCACAACCAGAAAGAATCCGGAGGCTAAGAGTCGAACATAACATAGTCGGGCATAGATGCTCACAAGTCCATGGGGCCTCGGTGTGTGCTGAATAGTATTGGGCAGGCAGCAATTCGGGAAGGCGGATAAAGTAGACCGATTACCATGCACATCATAGGGTGGTAGTGTGCAAAAGCAGACCCTGCCTAATGTCCCACGCGAGCAAAGTACACACCATGCCCATATATAGCCCGGTAGGCATCACCTCTGAACGACTGAGGCAAATGGTAGGACAGGCAGAGTCCCACTCATGTGGAGCAGCCACCATGGCCACAGCCTGTCCACAACCCCAGGACACAAGGCCATCAGCCCCCGTTCGCAGGGCCAACAAGCCAGGGTGCCCGTCCGCCTAGCCCGGGTGCAAGGCCAGCATGCCCGGGCGCCCAGGCCAGCACGCCCGTCCGCAAGGCCCGTCGGCAGGCCAGCATGCCCGGGCGCCCAACCAGCATGCCCGTCCGCAAGGCCCCGATGCCCGGCCAGCATGCCCGTCCGCCTGGCCCGGTTGCAAGGCCAGCATGCCCGGGCGCCCAGGCCAGCACGCCCGTCCGTAAGGCCTGTCGGCAGGCCAGCATGCCCGGGCGCCCAGCCAGCTTGCCCGTCCGAAAGGCCCCGACGCCCGGCCAGCATGCCCGGGCGCCTAGCCGGCACCCCCGTCGGCAGGGCCAGCATGCCCGTCCGCAAGGGCCGTCGGCAGGCCAGCATGCCCATCCGAAAGGTCCCGATGCCCGGCCAGCATGCCCGTCCGTCAGGCCCTGGTGCAAGGCCAGCATGCCCGGGCGCCCAGCCGGCACCCCCGTCGGCAGGGC
>Afzelia bella var. bella voucher Breteler 9870 external transcribed spacer, 18S ribosomal RNA gene, internal transcribed spacer 1, 5.8S ribosomal RNA gene, internal transcribed spacer 2, and 28S ribosomal RNA gene, complete sequence
GGGGTGCAAGGCCAGCATGGCCGGCTATGCCTTTGCCTTTGCCCTTGCCTCCTTAAATGGGGTGAATATGTCCCCAATTACTCCTCTTGATGCTTGAGACAAAGGTTTTGGTTGTATAGAAAGGCCCGGTCTTCCGAAACCACCAAAAGTGATGCCGAATCGATCCAAAATACACATGAAACGTCTTCAATGTGCAAAGTGATGCCCAAATCAATTAAGTTGAGTCCCAAGGATGATTCCCACAAAGGTTTGGAGCCACTGGACCATTTTCACTATTTTTCGGGCTTCCGGCGCCACCTAAAAGTGGGAAAATCAACACCATCATCAATTGAAATATCTTGAAAGTCCAATATGAGTTCATAATAAATTAATATGAGTCCCAAGGATGATTCCTACAAAGGTTTGGAGCCATTGGACCATTTTCACTATTTTTCGGGCTTCCGGCGCCACCTAAAAGTGGGAAAATCAACACTATCATCAATTGTAACATATTGAAAGTCCAATATGAGTTCATAATAAATTAATATGACCCCTAAGGATGCTCCCTGCAAAATTTCAGAACGTTTGCACGTGTAGATTTTTTTTCCGATTTTTTGCAAATTTCGCACTTTGAAAAATTATAAAAAATTCATCACTTGTCAAAAAATTCTGAAATTTTGGGAAATGATAGATTGGATTTTTATCTGTGTCTCCACAAAATTTCAGCTCAAAATTCCATCATTTGCCCCCCGAAAACCCCTTATGTCAACCCGGAAAAAGTATGTCTACTCCTGCCAGGGGGGGTTTGGCTCAGAATGCTCTTTAGGGGGTACCCAGCTGCCTGCCCCCCGTGGCCGGCAGCTGGGGGCGCACCAGGCAGGCCTTGCACGCTGCGTGCGTGCCGGCCTACCCCCGTCGCCCATGCAAGCAATGCGATTGCTTGTGTGCGGCGTCCGTCCATGCTCGGCATGGGCGGGCGCGGTGCGGCCGCATGCGGCCGGCACGGGCACGACACCACCGTCCGGGCCGGGGCATGGGCAATCGCCCAGTGCTCCTCACGGGCACAATGCCAAGGCTTGCGGGGGTGGGCCTTGGCATGTTATACACACCCCCGACCGCCGGATGCATGCGAAGGCGTGCGGATGGCAAGGGTGGGCGGCCGACGCCCGGCCCGGGCGATCGCCCGGTGCCCGGCGTGGGCAAGGCACCCGGCGGCGACCGTGTCCCTTCGGATTTTTCCTCGGCCAATGTTTGGGGGGTGGGCATTGGCACGATACTCACACCCCCGCCCGCCGGATGCATGCGAGAGCGTGCGGATGGCAAGGGTGGGCGCCCGGCGCCCGGCCCGGGCGAAGGCCCGGTGATCGGGATGGGCAAGCTCCCCGACGGTTGGGTCCCTTTCGGAAACTTGATCTCATGTACGATCCGTCATGCCTAGCGAAGCAGGTGCGGCTCCCCCCGATGCTTCCATATGCTCGCACGCCATAAGGCTTGCGGGGTGTGGTTCGTTTGGTGGTGTTGTGCCTGCGGACGTGTGGGCGTGTGAGTGGTGATTGGGTTGTTCGTGTCGGCCGGCTCCATGCTCAAGCATCGAACGGTCCGCAGGCAGCCCTCCTCAATCTTCCTGCCCCAGGCGAGCGATTTCCTTGGGTGCATCATCGTGGTTCCTGTGTTGCCTACCGATCGAACGGAATTCGTGGGATTCGTTTGCCCCTTGCCATCCACCGATCCCCGTGGGTCGGCGGAGGTCCGCATAGCAGTGCTCGTGCTCCCCGAGAGCATCGCCGTGGCGGTAGCTCCCGGGGGCCCATGAGGACTCGCTGCTCTCTCGGATGCGGTCGATCCGGCGGTGGCCGTGCGACGGAAGTCGTGCCCGGCCACGCAAGAATGAATGCTTTCCCGACCCGAACGATGCCCGTGCCCGCGTCGGCGTCGCCCCCCGCCCGCCCGTCCCGGCGGCCGGCCGGGGGAACGACGCCGGTGCGATGCGCGGCGGCATGACGGAGGAATGCTACCTGGTTGATCCTGCCAGTAGTCATATGCTTGTCTCAAAGATTAAGCCATGCATGTGTAAGTATGAACTAATTCAGACTGTGAAACTGCGAATGGCTCATTAAATCAGTTATAGTTTGTTTGATGGTACCTACTACTCGGATAACCGTAGTAATTCTAGAGCTAATACGTGCAACAAACCCCGACTTCCGGAAGGGATGCATTTATTAGATAAAAGGTCGACGCGGGCTTCCGCCCGTTGCTCTGATGATTCATGATAACTCGACGGATCGCACGGCCTGAGTGCCGGCGACGCATCATTCAAATTTCTGCCCTATCAACTTTCGATGGTAGGATAGTGGCCTACCATGGTGGTGACGGGTGACGGAGAATTAGGGTTCGATTCCGGAGAGGGAGCCTGAGAAACGGCTACCACATCCAAGGAAGGCAGCAGGCGCGCAAATTACCCAATCCTGACACGGGGAGGTAGTGACAATAAATAACAATACCGGGCTCATCGAGTCTGGTAATTGGAATGAGTACAATCTAAATCCCTTAACGAGGATCCATTGGAGGGCAAGTCTGGTGCCAGCAGCCGCGGTAATTCCAGCTCCAATAGCGTATATTTAAGTTGTTGCAGTTAAAAAGCTCGTAGTTGGACCTTGGGTTGGGCGGATCGGTCCGCCTCCGGTGTGCACCGGTCCGCTCGTCCCTTCTGCCGGCGATGCGCTCCTGGCCTTAACTGGCCGGGTCGTGCCTCCGGCGCTGTTACTTTGAAGAAATTAGAGTGCTCAAAGCAAGCCTACGCTCTGCATACATTAGCATGGGATAACATCATAGGATTCCGGTCCTATTGTGTTGGCCTTCGGGATCGGAGTAATGATTAACAGGGACAGTCGGGGGCATTCGTATTTCATAGTCAGAGGTGAAATTCTTGGATTTATGAAAGACGAACAACTGCGAAAGCATTTGCCAAGGATGTTTTCATTAATCAAGAACGAAAGTTGGGGGCTCGAAGACGATCAGATACCGTCCTAGTCTCAACCATAAACGATGCCGACCAGGGATCAGCGGATGTTACTTTTAGGACTCCGCTGGCACCTTATGAGAAATCAAAGTTTTTGGGTTCCGGGGGGAGTATGGTCGCAAGGCTGAAACTTAAAGGAATTGACGGAAGGGCACCACCAGGAGTGGAGCCTGCGGCTTAATTTGACTCAACACGGGGAAACTTACCAGGTCCAGACATAGTAAGGATTGACAGACTGAGAGCTCTTTCTTGATTCTATGGGTGGTGGTGCATGGCCGTTCTTAGTTGGTGGAGCGATTTGTCTGGTTAATTCCGTTAACGAACGAGACCTCAGCCTGCTAACTAGCTATGTGGAGGTGACCCCCCACGGCCAGCTTCTTAGAGGGACTATGGCCTTTCAGGCCAAGGAAGTTTGAGGCAATAACAGGTCTGTGATGCCCTTAGATGTTCTGGGCCGCACGCGCGCTACACTGATGTATTCAACGAGTCTATAGCCTTGGCCGACAGGCCCGGGTAATCTTTGAAATTTCATCGTGATGGGGATAGATCATTGCAATTGTTGGTCTTCAACGAGGAATTCCTAGTAAGCGCGAGTCATCAGCTCGCGTTGACTACGTCCCTGCCCTTTGTACACACCGCCCGTCGCTCCTACCGATTGAATGGTCCGGTGAAGTGTTCGGATCGAGGCGACGTGGGCGGTTCGCCGCCGGCGACGTCGCGAGAAGTCCACTGAACCTTATCATTTAGAGGAAGGAGAAGTCGTAACAAGGTTTCCGTAGGTGAACCTGCGGAAGGATCATTGTCGATACCTAAGCCTAAGAGACCCCGCGAACACGTTACTGTATGTCTCTAAATGGAATGGAATGGAGGCACGCGAGCGGCACCCGCCGCACCGGGCCTCCATTCCTCCTCCTCCGACGCCGGGACTCGATCGCGGGCTCGCCCTTAGGTCGTCATCCCGGCGGCGGGCAACACAACCAACCCCCGGCGCGGAACGCGCCAAGGAACATTATTATGATCCGATGAGCGGGCTCCCTGCCGTCCCGGAGACGGTGCACGCGCAGCGAGCGGCGCCATTTTCGTATTCACAATGACTCTCGGCAACGGATATCTCGGCTCTCGCATCGATGAAGAACGTAGCGAAATGCGATACTTGGTGTGAATTGCAGAATCCCGTGAACCATCGAGTCTTTGAACGCAAGTTGCGCCCGAAGCCAATAGGCCGAGGGCACGTCTGGCTGGGTGTCACACAAAGTCGCCCCCCCCAAACCCCCCTGACTAAGGAGGGGTCGGCCGGGGCGGGCGGAAGCTGGCCTCCCGTGAGCCCCGACTCGCGGACGGCCCAAATCAGAGCTCGCGGTGCGGCGGGCACCACGGCGCACGGTAGTTGAGTCGAGTATCATCGATCCGGCCCCGATCGTGCGTGCCCCGCCCCCGACGGCGAGCCCCCGAGACCCTACTTACTGTGTTCCGACGCGACCTCAGCTCAGGCGGGGCTACCCGCTGAGTTTAAGCATATCAATAAGCGGAGGAAAAGAAACTAACGAGGATTCCCCTAGTAACGGCGAGCGAACCGGGAAGAGCCCACCATGAAAATCGGCCGCCCCCCGGCGTCCGAATTGTAGTCTGGAGAAGCGTCCTCAGCGGCGGACCGGGCCCAAGTCCCCTGGAAGGGGGTGCCGGAGAGGGTGAGAGCCCCGTCGTGCCCGGACCCTGTCGCACCACGAGGCGCTGTCGGCGAGTCGGGTTGTTTGGGAATGCAGCCCCAATCGGGCGGTAAATTCCGTCCAAGGCTAAATACGGGCGAGAGACCGATAGCGAACAAGTACCGCGAGGGAAAGATGAAAAGGACTTTGAAAAGAGAGTCAAAGAGTGCTTGAAATTGTCGGGAGGGAAGCGGATGGGGGCCGGCGATGCGTCCCGGTCGGATGTGGAACGGCGAGAGCCGGTCCGCCGATCGACTCGGGGCGCGGACCGACGCGGACCGCGGCGGCGGCCCAAGCCCGGGCAGTGGACATGCCCGCGGAGACGTCGTCGCCGCGATCGTGGACGGCAGCGCGCGCCCGCAAGGGGCGTGCCTCGGCACCTGCGCGCTCCCGGCGTCGGCCTGCGGGCTCCCCATCCGGCCCGTCTTGAAACACGGACCAAGGAGTCTGACATGTGTGCGAGTCAACGGGTGAGCAAACCCGCAAGGCGCAAGGAAGCTGACTGGCGGGATCCCCCCCGTGGGGTGCACCGCCGACCGACCCCGATCTTCTGTGAAGGGTTCGAGTGAGAGCATACCTGTCGGGACCCGAAAGATGGTGAACTATGCCTGAGCGGGGCGAAGCCAGAGGAAACTCTGGTGGAGGCCCGCAGCGATACTGACGTGCAAATCGTTCGTCTGACTTGGGTATAGGGGCGAAAGACTAATCGAACCGTCTAGTAGCTGGTTCCCTCCGAAGTTTCCCTCAGGATAGCTGGAGCTCGGGTGCGAGTTCTATCGGGTAAAGCCAATGATTAGAGGCATCGGGGGCGCAACGCCCTCGACCTATTCTCAAACTTTAAATAGGTAGGACGGCGCGGCTGCTCCGGTGAGCCGCGCCACGGAATCGAGAGCTCCAAGTGGGCCATTTTTGGTAAGCAGAACTGGCGATGCGGGATGAACCGGAAGCCGGGTTACGGTGCCCAACTGCGCGCTAACCTAGATCCCACAAAGGGTGTTGGTCGATTAAGACAGCAGGACGGTGGTCATGGAAGTCGAAATCCGCTAAGGAGTGTGTAACAACTCACCTGCCGAATCAACTAGCCCCGAAAATGGATGGCGCTGAAGCGCGCGACCTATACCCGGCCGTCGGGGCAAGGGCCAGGCCCCGATGAGTAGGAGGGCGCGGCGGTCGCTGCAAAACCTGGGGCGCGAGCCCGGGCGGAGCGTCCGTCGGTGCAGATCTTGGTGGTAGTAGCAAATATTCAAATGAGAACTTTGAAGGCCGAAGAGGGGAAAGGTTCCATGTGAACGGCACTTGCACATGGGTTAGTCGATCCTAAGAGACGGGGGAAGCCCGTCTGAGAGCGCTGCGCGCGCGCACTTCGAAAGGGAATCGGGTTAAAATTCCTGAACCGGGATGTGGCGGCTGACGGCAACGTCAGGGAGTCCGGAGACGTCGGCGGGGGCCCCGGGAAGAGTTATCTTTTCTGTTTAACAGCCCGCCCACCCTGGAAACGGCTCAGCCGGAGGTAGGGTCCAGCGGCTGGAAGAGCACCGCACGTCGCGTGGTGTCCGGTGCGCCCCCGGCGGCCCGTGAAAATCCGGAGGACCGAGTGCCGCCCACGCCCGGTCGTACTCATAACCGCATCAGGTCTCCAAGGTGAACAGCCTCTGGTCGATGGAACAATGTAGGCAAGGGAAGTCGGCAAAATGGATCCGTAACCTCGGGAAAAGGATTGGCTCTGAGGACTGGGCACGGGGGTCCCAGCCCCGAACCCGTCGGCTGTCGGTGGACTGCTCGAGCTGCTCCCGCGGCGAGAGCGGGTCGCCGCGTGCCGGCCGGGGGACGGACTGGGAACGGGCCCTCCGGGGCCCCTTCCCCGGGCGTCGAACAGTCAGCTCAGAACTGGTACGGACAAGGGGAATCCGACTGTTTAATTAAAACAAAGCATTGCGATGGTCCCTGCGGATGCTGACGCAATGTGATTTCTGCCCAGTGCTCTGAATGTCAAAGTGAAGAAATTCAACCAAGCGCGGGTAAACGGCGGGAGTAACTATGACTCTCTTAAGGTAGCCAAATGCCTCGTCATCTAATTAGTGACGCGCATGAATGGATTAACGAGATTCCCACTGTCCCTGTCTACTATCCAGCGAAACCACAGCCAAGGGAACGGGCTTGGCGGAATCAGCGGGGAAAGAAGACCCTGTTGAGCTTGACTCTAGTCCGACTTTGTGAAATGACTTGAGAGGTGTAGGATAAGTGGGAGCCGGAGACGGCGAAAGTGAAATACCACTACTTTTAACGTTATTTTACTTATTCCGTGAATCGGAGGCGGGGCATGGCCCCTCTTTTTGGACCCAAGGCCCGCCCCGGCGGGCCGATCCGGGCGGAAGACATTGTCAGGTGGGGAGTTTGGCTGGGGCGGCACATCTGTTAAAAGATAACGCAGGTGTCCTAAGATGAGCTCAACGAGAACAGAAATCTCGTGTGGAACAAAAGGGTAAAAGCTCGTTTGATTCTGATTTCCAGTACGAATACGAACCGTGAAAGCGTGGCCTATCGATCCTTTAGTCCTTCGGAATTTGAAGCTAGAGGTGTCAGAAAAGTTACCACAGGGATAACTGGCTTGTGGCAGCCAAGCGTTCATAGCGACGTTGCTTTTTGATCCTTCGATGTCGGCTCTTCCTATCATTGTGAAGCAGAATTCACCAAGTGTTGGATTGTTCACCCACCAATAGGGAACGTGAGCTGGGTTTAGACCGTCGTGAGACAGGTTAGTTTTACCCTACTGATGATGGTGTCGCGATAGTAATTCAACCTAGTACGAGAGGAACCGTTGATTCGCACAATTGGTCATCGCGCTTGGTTGAAAAGCCAGTGGCGCGAAGCTACCGTGCGTTGGATTATGACTGAACGCCTCTAAGTCAGAATCCGGGCTAGAAGCGACGCATGTGCCCGCCGCCCGGTTGCCGACCAGCAGTAGGGGCCTTGGCCCCCAGAGGCACGTGTCGTGGGCGATCCCCGCCCGGCGGATGAGCCGTGCGGGACGCCTTGCAGCGCAATTTCCATCGAGCGGCGGGTTGAATCCTTTGCAGACGACTTAAATACGCGACGGGGTATTGTAAGTGGCAGAGTGGCCTTGCTGCCACGATCCACTGAGATTCAGCCCTTGTCGCTCCGATTCGTCCCTCCCTTTCCCAAAATTCTCACCCCACAGTCCCTCCCTCACCCCACAGTCCCTCACATTGCACAACCAGAAAGAATCCGGAGGCTAAGAGTCGAACATAACATAGTCGGGCATAGATGCTCACAAGTCCATGGGGCCTCGGTGTGTGCTGAATAGTATTGGGCAGGCAGCAATTCGGGAAGGCGGATAAAGTAGACCGATTACCATGCACATCATAGGGTGGTAGTGTGCAAAAGCAGACCCTGCCTAATGTCCCACGCGAGCAAAGTACACACCATGCCCATATATAGCCCGGTAGGCATCACCTCTGAACGACTGAGGCAAATGGTAGAACAGGCAGGTCCCACTCATGTGGAGCAGCCACCATGGCCACAGCCTGTCCACAACCCCAGGACACAAGGCCATCAGCCCCCGTTCGCAGGGCCAACAAGCCAGGGTGCCAGGCCAGCACCCCTGTCCGAAAGGCCGGCATGCTCGTTAGCAAGGCCCCGACGCCCGGCCAGCATGCCCGGGCTCCCAGGCCAGCACGCCCGTCCGCCAGGCTCGGGTGCAAGGCCAGCATGCCCGGGCGCCCAGGCCAGCACGCCCGTCCGCAAGGCCCGTCGGCAGGCCAGCATGCCCGGGCGCCCAGCCAGCATGCCCGTCCGCAAGGCCCCGATGCCCGGCCAGCATGCCCGTCCGCCTGGCCCGGGTGCAAGGCCAGCATGCCCGGGCGCCCAGGTCGGCACGCCCGTCCGCAAGGCCCGTCGGCAGGCCAGCATGCCCGGGCGCCCAGCCGGCACCCCCGTCCGCAAGGCCCGTCGGCTGGCCAGCATGCCCGTCCGAAAGGTCCCGATGCCCGGCCAGCATGCCCGTCCGTCAGGCCCTGGTGCAAGGCCAGCATGCCCGGGCGCCCAGCCGGCACCCCCGTCGGCAGGGCCAGCGTGCCCGTCCGCAAGGCCCGTCGGCTGGCCAGCATGCCCGGGCGCCCAGCCAGCATGCCCGGGCTCCCAGCCAGCATGCCCGTCCCCAAGGCCTGCATGCCCGTCCCCAAGGCCTGCATGCCCGTCCCCAAGGCCTGCATGCCCGTCCCTAAGGCCAGCATGCCCGGGTGCAAGGCCAGATGCCCCGCCAACACCCCCATCGACATGGCCATCATGCCCGTCCCCAAGGCCC
>Afzelia bella var. bella voucher de Carvalho 2991 external transcribed spacer, 18S ribosomal RNA gene, internal transcribed spacer 1, 5.8S ribosomal RNA gene, internal transcribed spacer 2, and 28S ribosomal RNA gene, complete sequence
GCGACGGGGTATTGTAAGTGGCAGAGTGGCCTTGCTGCCACGATCCACTGAGATTCAGCCCTTGTCGCTCCGATTCGTCCCTCCCCACCCCCAAATTCTCACCCCACAGTCCCTCACATTGCACAACCAGAAAGAATCCGGAGGCTAAGAGTCGGACATAACATAGCCGCCCATAGGTGCTCACAAGTCCATGGGGCCTCAGTGTGAGCTGAATAGTATTGGGCAGGCAGCAATTCGGGAAGGCGGATAAAGTAGATCGATTACCATGCACATCATAGGGCAGTAGTGTGCAAAAGCAGACCCTGCCTAATGTCCCACGCGAGCAAAGTACACACCATGTCCGAACGACTGAGGCAAATGGTAAGACAGGCAGAGCCCCACTCATGTGGAGCAGCCACCATGGCCACAGCTTGTCCACAACTCTAAGACACGACACAAGGCCATCAGCCCCGTTCGCAGGGCCAACAAGCCAGGGTGCCAGGCCAGCACCCCTGTCTGAAAGGCCGGCATGCTTGTTAGCAAGGCCCCGGCGCTCGGCCAGCATGCGCGATCGTAAGGCCGGGACGCTCGGCCAGCATGCCAGCATGCCCGTTCGAAAGGTCCCGAGGCCCGGCCAGCATGCCCGTTCGTCAGGCCCTGGTGTAAGGCCAGCATGCCCGGGCGCCCAGCCGGCACCCCCGTCGGCAGGGCCCCGATGCCCGTCCGAAAGGTCCCGATGCCCGGCCAGCATGCCCGGGCGCCCAGCCAGCTTGCCCGTCCGAAAGGCCCCGACGCCCGGCCAGCATGCCCGGGCGCCCAGCCGGCACCCCCGTCGGCAGGGCCAGCATGCCCGTCCGCAAGGCCCGTCGGCAGGCCAGCATGCCCGTCCGAAAGGTCCCGATGCCCGGCCAGCATGCCCGTCCGTAAGGCCCTGGTGCAAGGCCAGCATGCCCGGGCTCCCAGCCAGCATGCCCGGGCTCCCAGCCAGCATGCCCGTCCCCAAGGCCTACATGCCCGTCCCTAAGGCCAGCATGCCCGGGTGCAAGGCCAGATGCCCCGCCAACACCCCCATCGACATGGCCATCATGCCCGTCCCCAAGGCCCGGGGTGCAAGGCCAGCATGGCCGGCAATGCCTTTGCCCTTGCCTCCTTAAATGGGGTGAATATGTCCCCAATTACTCCTCTTGATGCTTGAGACAAAGGTTTTGGTTGTATAGAAAGGCCCGGTCTTCCGAAACCACCAAAAGTGATGCCGAATCGATCCAAAATACACACATGAAACGTCTTCAATGTGCAAAGTGATGCCCAAATCAATTAAGTTGAGTCCCAAGGATGATTCCCACAAAGGTTTGGAGCCATTGGACCATTTTCACTATTTTTCGGGCTTCGGGCGCCACCTAAAAGTGGGAAAATCAACACCATCATTAATTGAAACATCTTGAAAGTCCAATATGAGTTCATAATAAATTAATATGAGTCCCAAGGATGATTCCTACAAAGGTTTGGAGCCATTGGACCATTTTCACTATTTTTCGGGCTTCCGGCGCCACCTAAAAGTGGGAAAATCAACACTATCATCAATTGAAACATATTGAAAGTCCAATATGAGTTCATAATAAATTAATATGACCCCTAAGGATGCTCCCTGCAAAATTTCAGAACGTTTGCACGTATAGATTTTTTTTCCGATTTTTTGCAAATTTCGCACTTTGAAAAATTATAAAAAATTCATCACTTGTCAAAAAATTATGAAATTTTGGGAAATGATAGATTGGATTTTTATCTGTGTCTCCACAAAATTTCAGCTCAAAATTCCATCATTTGCCCCCCGAAAACCCCTTATGTCAACTCGGAAAAAGTATGTCTACTCCTGCCAGGGGGGGTTTGGCTCAGAATGCTCTTTAGGGGGTACCCAGCTGCCTGCCCCCCGTGGCCGGCAGCTGGGGGCGCACCAGGCAGGCCTTGCACGCCGAGTGCGTGCCGGCCTACCCCCGTCGCCCATGCAAGCAATGCGATTGCTTGTGTGCGGCGTCCGTCCATGCTCGGCATGGGCGGGCGCGGTGCGGCCGCATGCGGCCGGCACGGGCACGACACCACCGTCCGGGCCGGGGCATGGGCAATCGCCCAGTGCTCCTCACGGGCACAATGCCAAGGCTTGCGGGGGTGGGCCTTGGCATGTTATACACACCCCCGACCGCCGGATGCATGCGAAGGCGTGCGGATGGCAAGGGTGGGCGGCCGACGCCCGGCCCGGGCGATCGCCCGGTGCCCGGCGTGGGCAAGGCACCCGGCGGCGACCGTGTCCCTTCGGATTTTTCCTCGGCCAATGTTTGGGGGGTGGGCATTGGCACGATACTCACACCCCCGCCCGCCGGATGCATGCGAGAGCGTGCGGATGGCAAGGGTGGGCGCCCGGCGCCCGGCCCGGGCGAAGGCCCGGTGCTCGGGATGGGCAAGCTCCCCGACGGTTGGGTCCCTTTCGGAAACTTGATCTCATGTACGATCCGTCATGCCTAGCGAAGCAGGTGCGGCTCCCCCCGATGCTTCCATATGCTCGCACGCCACAAGGCTTGCGGGGTGTGGTTCGTTTGGTGGTGTTGTGCCTGCGGACGTGTGGGCGTGTGAGTGGTGATTGGGTTGTTCGTGTCAGCCGGCTCCATGCTCAAGCATCGAACGGTCCGCAGGCAGCCCTCCTCAATCTTCATGCCCCAGGCGAGCGATTTCCTTGGGTGCAGCACCGTCCGTGGTTCCTGTGTTGCCTACCGATCGAACGGAATTCGTGGGATTCGTTTGCCCCTTGCCATCCACCGATCCCCGTGGGTCGGCGGAGGTCCGCATAGCAGTGCTCGTGCTCCCCGAGAGCATCGCCGTGGCGGTAGCTCCCGGGGGCCCATGAGGACTCGCTGCTCTCTCGGATGCGGTCGACCCGGCGGCGGCCGTGCTGCGACGGAAGTCGTGCCCGGCCGTGCAAGAATGAATGCTTTCGACCCGAACGATGCCCGTGCCCGCGTCGGCGTCGCCCCCCGCCCGCCCGTCCCGGCGGCCGGCCGGGGGAACGATGCCGGCGCGATGCGCGGCGGCACGACGGAGGAATGCTACCTGGTTGATCCTGCCAGTAGTCATATGCTTGTCTCAAAGATTAAGCCATGCATGTGTAAGTATGAACTAATTCAGACTGTGAAACTGCGAATGGCTCATTAAATCAGTTATAGTTTGTTTGATGGTACCTACTACTCGGATAACCGTAGTAATTCTAGAGCTAATACGTGCAACAAACCCCGACTTCCGGAAGGGATGCATTTATTAGATAAAAGGTCGACGCGGGCTTCCGCCCGTTGCTCTGATGATTCATGATAACTCGACGGATCGCACGGCCTGAGTGCCGGCGACGCATCATTCAAATTTCTGCCCTATCAACTTTCGATGGTAGGATAGTGGCCTACCATGGTGGTGACGGGTGACGGAGAATTAGGGTTCGATTCCGGAGAGGGAGCCTGAGAAACGGCTACCACATCCAAGGAAGGCAGCAGGCGCGCAAATTACCCAATCCTGACACGGGGAGGTAGTGACAATAAATAACAATACCGGGCTCATCGAGTCTGGTAATTGGAATGAGTACAATCTAAATCCCTTAACGAGGATCCATTGGAGGGCAAGTCTGGTGCCAGCAGCCGCGGTAATTCCAGCTCCAATAGCGTATATTTAAGTTGTTGCAGTTAAAAAGCTCGTAGTTGGACCTTGGGTTGGGCGGATCGGTCCGCCTCCGGTGTGCACCGGTCCGCTCGTCCCTTCTGCCGGCGATGCGCTCCTGGCCTTAACTGGCCGGGTCGTGCCTCCGGCGCTGTTACTTTGAAGAAATTAGAGTGCTCAAAGCAAGCCTACGCTCTGCATACATTAGCATGGGATAACATCATAGGATTCCGGTCCTATTGTGTTGGCCTTCGGGATCGGAGTAATGATTAACAGGGACAGTCGGGGGCATTCGTATTTCATAGTCAGAGGTGAAATTCTTGGATTTATGAAAGACGAACAACTGCGAAAGCATTTGCCAAGGATGTTTTCATTAATCAAGAACGAAAGTTGGGGGCTCGAAGACGATCAGATACCGTCCTAGTCTCAACCATAAACGATGCCGACCAGGGATCAGCGGATGTTACTTTTAGGACTCCGCTGGCACCTTATGAGAAATCAAAGTTTTTGGGTTCCGGGGGGAGTATGGTCGCAAGGCTGAAACTTAAAGGAATTGACGGAAGGGCACCACCAGGAGTGGAGCCTGCGGCTTAATTTGACTCAACACGGGGAAACTTACCAGGTCCAGACATAGTAAGGATTGACAGACTGAGAGCTCTTTCTTGATTCTATGGGTGGTGGTGCATGGCCGTTCTTAGTTGGTGGAGCGATTTGTCTGGTTAATTCCGTTAACGAACGAGACCTCAGCCTGCTAACTAGCTATGTGGAGGTGACCCCCCACGGCCAGCTTCTTAGAGGGACTATGGCCTTTCAGGCCAAGGAAGTTTGAGGCAATAACAGGTCTGTGATGCCCTTAGATGTTCTGGGCCGCACGCGCGCTACACTGATGTATTCAACGAGTCTATAGCCTTGGCCGACAGGCCCGGGTAATCTTTGAAATTTCATCGTGATGGGGATAGATCATTGCAATTGTTGGTCTTCAACGAGGAATTCCTAGTAAGCGCGAGTCATCAGCTCGCGTTGACTACGTCCCTGCCCTTTGTACACACCGCCCGTCGCTCCTACCGATTGAATGGTCCGGTGAAGTGTTCGGATCGCGGCGACGTGGGCGGTTCGCCGCCGGCGACGTCGCGAGAAGTCCACTGAACCTTATCATTTAGAGGAAGGAGAAGTCGTAACAAGGTTTCCGTAGGTGAACCTGCGGAAGGATCATTGTCGATACCTAAGCACAAGCACGACCCCGCGAACACGTTCCATCACGTCTCTAAATGGAATGGAGGCACGCGAGCGGCACCCGCCGCCCCCGGGCCTCCTCCTCCGATGTCGGGACTCGACGGCGGGCTCGCCCGCAGGTCGTCATCCCGGCGATCGGCAACACAACCAACCCCCGGCGCGGAACGCGCCAAGGAACATAATGATCCGATGAGCGGGCTCCCTGCCGTCCCGGAGACGGTGCACGGGCAGCGAGCGGCGCCATTTTCATATTCACAATGACTCTCGGCAACGGATATCTCGGCTCTCGCATCGATGAAGAACGTAGCGAAATGCGATACTTGGTGTGAATTGCAGAATCCCGTGAACCATCGAGTCTTTGAACGCAAGTTGCGCCCGAAGCCAATAGGCCGAGGGCACGTCTGGCTGGGTGTCACACAAAGTCGCCCCCCCCCAAACCCCCCTAACTAAGTAAGGGGTCGGCCGGGGCGGGCGGATGCTGGCCTCCCGTGAGCCCCGACTCGCGGACGGCCCAAATGAGAGCTCGCGGTGCGGCGGGCACCACGGCGCACGGTAGTTGAGTCGAGTACCATCGCTCCGGCCCGGTCGTGCGTGCCCCGCCCCCGACGGCGAGCCCCCGAGACCCTACTTACTGTGTTCCGACGCGACCTCAGCTCAGGCGGGGCTACCCGCTGAGTTTAAGCATATCAATAAGCGGAGGAAAAGAAACTAACGAGGATTCCCCTAGTAACGGCGAGCGAACCGGGAAGAGCCCACCATGAAAATCGGCCGCCCCCCGGCGTCCGAATTGTAGTCTGGAGAAGCGTCCTCAGCGGCGGACCGGGCCCAAGTCCCCTGGAAGGGGGTGCCGGAGAGGGTGAGAGCCCCGTCGTGCCCGGACCCTGTCGCACCACGAGGCGCTGTCGGCGAGTCGGGTTGTTTGGGAATGCAGCCCCAATCGGGCGGTAAATTCCGTCCAAGGCTAAATACGGGCGAGAGACCGATAGCGAACAAGTACCGCGAGGGAAAGATGAAAAGGACTTTGAAAAGAGAGTCAAAGAGTGCTTGAAATTGTCGGGAGGGAAGCGGATGGGGGCCGGCGATGCGTCCCGGTCGGATGTGGAACGGCGAGAGCCGGTCCGCCGATCGACTCGGGGCGCGGACCGACGCGGACCGCGGCGGCGGCCCAAGCCCGGGCAGTGGACATGCCCGCGGAGACGTCGTCGCCGCGATCGTGGACGGCAGCGCGCGCCCGCAAGGGCGTGCCTCGGCACCTGCGCGCTCCCGGCGTCGGCCTGCGGGCTCCCCATCCGGCCCGTCTTGAAACACGGACCAAGGAGTCTGACATGTGTGCGAGTCAACGGGTGAGCAAACCCGCAAGGCGCAAGGAAGCTGACTGGCGGGATCCCCCCCGTGGGGTGCACCGCCGACCGACCCCGATCTTCTGTGAAGGGTTCGAGTGAGAGCATACCTGTCGGGACCCGAAAGATGGTGAACTATGCCTGAGCGGGGCGAAGCCAGAGGAAACTCTGGTGGAGGCCCGCAGCGATACTGACGTGCAAATCGTTCGTCTGACTTGGGTATAGGGGCGAAAGACTAATCGAACCGTCTAGTAGCTGGTTCCCTCCGAAGTTTCCCTCAGGATAGCTGGAGCTCGGGTGCGAGTTCTATCGGGTAAAGCCAATGATTAGAGGCATCGGGGGCGCAACGCCCTCGACCTATTCTCAAACTTTAAATAGGTAGGACGGCGCGGCTGCTCCGGTGAGCCGCGCCACGGAATCGAGAGCTCCAAGTGGGCCATTTTTGGTAAGCAGAACTGGCGATGCGGGATGAACCGGAAGCCGGGTTACGGTGCCCAACTGCGCGCTAACCTAGATCCCACAAAGGGTGTTGGTCGATTAAGACAGCAGGACGGTGGTCATGGAAGTCGAAATCCGCTAAGGAGTGTGTAACAACTCACCTGCCGAATCAACTAGCCCCGAAAATGGATGGCGCTGAAGCGCGCGACCTATACCCGGCCGTCGGGGCAAGGGCCAGGCCCCGATGAGTAGGAGGGCGCGGCGGTCGCTGCAAAACCTGGGGCGCGAGCCCGGGCGGAGCGTCCGTCGGTGCAGATCTTGGTGGTAGTAGCAAATATTCAAATGAGAACTTTGAAGGCCGAAGAGGGGAAAGGTTCCATGTGAACGGCACTTGCACATGGGTTAGTCGATCCTAAGAGACGGGGGAAGCCCGTCTGAGAGCGCTGCGCGCGCGCACTTCGAAAGGGAATCGGGTTAAAATTCCTGAACCGGGATGTGGCGGCTGGCGGCAACGTCAGGGAGTCCGGAGACGTCGGCGGGGGCCCCGGGAAGAGTTATCTTTTCTGTTTAACAGCCCGCCCACCCTGGAAACGGCTCAGCCGGAGGTAGGGTCCAGCGGCTGGAAGAGCACCGCACGTCGCGTGGTGTCCGGTGCGCCCCCGGCGGCCCGTGAAAATCCGGAGGACCGAGTGCCGCCCACGCCCGGTCGTACTCATAACCGCATCAGGTCTCCAAGGTGAACAGCCTCTGGTCGATGGAACAATGTAGGCAAGGGAAGTCGGCAAAATGGATCCGTAACCTCGGGAAAAGGATTGGCTCTGAGGACTGGGCACGGGGGTCCCAGCCCCGAACCCGTCGGCTGTCGGTGGACTGCTCGAGCTGCTCCCGCGGCGAGAGCGGGTCGCCGCGTGCCGGCCGGGGGACGGACTGGGAACGGGCCCTCCGGGGCCCCTTCCCCGGGCGTCGAACAGTCAGCTCAGAACTGGTACGGACAAGGGGAATCCGACTGTTTAATTAAAACAAAGCATTGCGATGGTCCCTGCGGATGCTGACGCAATGTGATTTCTGCCCAGTGCTCTGAATGTCAAAGTGAAGAAATTCAACCAAGCGCGGGTAAACGGCGGGAGTAACTATGACTCTCTTAAGGTAGCCAAATGCCTCGTCATCTAATTAGTGACGCGCATGAATGGATTAACGAGATTCCCACTGTCCCTGTCTACTATCCAGCGAAACCACAGCCAAGGGAACGGGCTTGGCAGAATCAGCGGGGAAAGAAGACCCTGTTGAGCTTGACTCTAGTCCGACTTTGTGAAATGACTTGAGAGGTGTAGGATAAGTGGGAGCCGGAGACGGCGAAAGTGAAATACCACTACTTTTAACGTTATTTTACTTATTCCGTGAATCGGAGGCGGGGCATGGCCCCTCTTTTTGGACCCAAGGCTCGCCCCGGCGGGCCGATCCGGGCGGAAGACATTGTCAGGTGGGGAGTTTGGCTGGGGCGGCACATCTGTTAAAAGATAACGCAGGTGTCCTAAGATGAGCTCAACGAGAACAGAAATCTCGTGTGGAACAAAAGGGTAAAAGCTCGTTTGATTCTGATTTCCAGTACGAATACGAACCGTGAAAGCGTGGCCTATCGATCCTTTAGTCCTTCGGAATTTGAAGCTAGAGGTGTCAGAAAAGTTACCACAGGGATAACTGGCTTGTGGCAGCCAAGCGTTCATAGCGACGTTGCTTTTTGATCCTTCGATGTCGGCTCTTCCTATCATTGTGAAGCAGAATTCACCAAGTGTTGGATTGTTCACCCACCAATAGGGAACGTGAGCTGGGTTTAGACCGTCGTGAGACAGGTTAGTTTTACCCTACTGATGACAGTGTCGCGATAGTAATTCAACCTAGTACGAGAGGAACCGTTGATTCGCACAATTGGTCATCGCGCTTGGTTGAAAAGCCAGTGGCGCGAAGCTACCGTGCGTTGGATTATGACTGAACGCCTCTAAGTCAGAATCCGGGCTAGAAGCGACGCATGTGCCCGCCGCCCGGTTGCCGACCAGCAGTAGGGGCCTTGGCCCCCAGAGGCACGTGTCGTGGGCGATCCCCGCCCGGCGGATGAGCCGTGCGGGACGCCTTGCAGCGCAATTTCCATCGAGCGGCGGGTAGAATCCTTTGCAGACGACTTAAATAC
>Afzelia bella var. bella voucher Andel 3826 external transcribed spacer, 18S ribosomal RNA gene, internal transcribed spacer 1, 5.8S ribosomal RNA gene, internal transcribed spacer 2, and 28S ribosomal RNA gene, complete sequence
CGTCCGTCAGGCCCTGGTGCAAGGCCAGCATGCCCGGGCGCCCAGCCGGCACCCCCGTCGGCAGGGCCAGCATGCCCGTCCGCAAGGCCCGTCGGCAAGCCAGCATGCCCATCCGAAAGGTCCCGATGCCCGGCCAGCATGCCCGTCGTCCGTCAGGCCCTGGTGCAAGGCCAGCATGCCCGGGCGCCCAGCCGGCACCCCCCGTCGGCAGGCCAGCATGCCCGTCCGAAAGGTCCCGATGCCCGGCCAGCATGCCCCGGCGCCCAGCCAGCATGCCCGGGATGCCCAGCCAGCATGCCCGTCCCCAAGGCCTGCATGCCCGTCCCTAAGGCCAGCATGCCCGGGTGCAAGGCCAGATGCCCCGCCAACACCCCCATCGACATGGCCATCATGCCCGTCCCCAAGGCCCGGGGTGCAAGGCCAGCATGGCCGGCAATGCCTTTGCCCTTGCCTCCTTAAATGGGGTGAATATGTCCCCAATTACTCCTCTTGATGCTTGAGACAAAGGTTTTGGTTGTATAGAAAGGCCCGGTCTTCCGAAACCACCAAAAGTGATGCCGAATCGATCCAAAATACACATGAAACGTCTTCAATGTGCAAAGTGATGCCCAAATCAATTAAGTTGAGTCCCAAGGATGATTCCCACAAAGGTTTGGAGCCATTGGACCATTTTCACTATTTTTCGGGCTTCCGGCGCCACCTAAAAGTGGGAAAATCAACACCATCATCAATTGAAACATCTTGAAAGTCCAATATGAGTTCATAATAAATTAATATGAGTCCCAAGGATGATTCCTACAAAGGTTTGGAGCCATTGGACCATTTTCACTATTTTTCGGGCTTCCGGCGCCACCTAAAAGTGGGAAAATCAACACTATCATCAATTGAAACATATTGAAAGTCCAATATGAGTTCATAATAAATTAATATGACCCCTAAGGATGCTCCCTGCAAAATTTCAGAACGTTTGCACGTGTAGATTTTTTTTCCGATTTTTTGCAAATTTCGCACTTTGAAAAATTATAAAAAATTCATCACTTGTCAAAAAATTCTGAAATTTTGGGAAATGATAGATTGGATTTTTATCTGTGTCTCCAAAAAATTTCAGCTCAAAATTCCATCATTTGCCCCCCGAAAACCCCTTATGTCAACCCGGAAAAAGTATGTCTACTCCTGCCAGGGGGGGTTTGGCTCAGAATGCTCTTTAGGGGGTACCCAGCTGCCTGCCCCCCGTGGCCGGCAGCTGGGGGCGCACCAGGCAGGCCTTGCACGCTGCGTGCGTGCCGGCCTACCCCCGTCGCCCATGCAAGCAATGCGATTGCTTGTGTGCGGCGTCCGTCCATGCTCGGCATGGGCGGGCGCGGTGCGGCCGCATGCGGCCGGCACGGGCACGACACCACCGTCCGGGCCGGGGCATGGGCAATCGCCCAGTGCTCCTCACGGGCACAATGCCAAGGCTTGCGGGGGTGGGCCTTGGCATGTTATACACACCCCCGACCGCCGGATGCATGCGAAGGCGTGCGGATGGCATGGGTGGGCGGCCGGCGCCCGGCCCGGGCGATCGCCCGGTGCCCGGCGTGGGCAAGGCACCCGGCGGCGACCGTGTCCCTTCGGATTTTTCCTCGGCCAATGTTTGGGGGGTGGGCATTGGCACGATACTCACACCCCCGCCCGCCGGATGCATGCGAGAGCGTGCGGATGGCAAGGGTGGGCGCCCGGCGCCCGGCCCGGGCGAAGGCCCGGTGCTCGGGATGGGCAAGCTCCCCGACGGTTGGGTCCCTTTCGGAAACTTGATCTCATGTACGATCCGTCATGCCTAGCGAAGCAGGTGCGGCTCCCCCCGATGCTTCCATATGCTCGCACGCCACAAGGCTTGCGGGGTGTGGTTCGTTTGGTGGTGTTGTGCCTGCGGACGTGTGGGCGTGTGAGTGGTGATTGGGTTGTTCGTGTCGGCCGGCTCCATGCTCAAGCATCGAACGGTCCGCAGGCAGCCCTCCTCAATCTTCATGCCCCAGGCGAGCGATTTCCTTGGGTGCATCATCGTGGTTCCTGTGTTGCCTACCGATCGAACGGAATTCGTGGGATTCGTTTGCCCCTTGCCATCCACCGATCCCCGTGGGTCGGCGGAGGTCCGCATAGCAGTGCTCGTGCTCCCCGAGAGCATCGCCGTGGCGGTAGCTCCCGGGGGCCCATGAGGACTCGCTGCTCTCTCGGATGCGGTCGACCCGGCGGCGGCCGTGCTGCGACGGAAGTCGTGCCCGGCCGTGCAAGAATGAATGCTTTCGACCCGAACGATGCCCGTGCCCGCGTCGGCGTCGCCCCCCGCCCGCCCGTCCCGGCGGCCGGCCGGGGGGAACGATGCCGGCGCGGTGCGCGGCGGCATGACGGAGGAATGCTACCTGGTTGATCCTGCCAGTAGTCATATGCTTGTCTCAAAGATTAAGCCATGCATGTGTAAGTATGAACTAATTCAGACTGTGAAACTGCGAATGGCTCATTAAATCAGTTATAGTTTGTTTGATGGTACCTACTACTCGGATAACCGTAGTAATTCTAGAGCTAATACGTGCAACAAACCCCGACTTCCGGAAGGGATGCATTTATTAGATAAAAGGTCGACGCGGGCTTCCGCCCGTTGCTCTGATGATTCATGATAACTCGACGGATCGCACGGCCTGAGTGCCGGCGACGCATCATTCAAATTTCTGCCCTATCAACTTTCGATGGTAGGATAGTGGCCTACCATGGTGGTGACGGGTGACGGAGAATTAGGGTTCGATTCCGGAGAGGGAGCCTGAGAAACGGCTACCACATCCAAGGAAGGCAGCAGGCGCGCAAATTACCCAATCCTGACACGGGGAGGTAGTGACAATAAATAACAATACCGGGCTCATCGAGTCTGGTAATTGGAATGAGTACAATCTAAATCCCTTAACGAGGATCCATTGGAGGGCAAGTCTGGTGCCAGCAGCCGCGGTAATTCCAGCTCCAATAGCGTATATTTAAGTTGTTGCAGTTAAAAAGCTCGTAGTTGGACCTTGGGTTGGGCGGATCGGTCCGCCTCCGGTGTGCACCGGTCCGCTCGTCCCTTCTGCCGGCGATGCGCTCCTGGCCTTAACTGGCCGGGTCGTGCCTCCGGCGCTGTTACTTTGAAGAAATTAGAGTGCTCAAAGCAAGCCTACGCTCTGCATACATTAGCATGGGATAACATCATAGGATTCCGGTCCTATTGTGTTGGCCTTCGGGATCGGAGTAATGATTAACAGGGACAGTCGGGGGCATTCGTATTTCATAGTCAGAGGTGAAATTCTTGGATTTATGAAAGACGAACAACTGCGAAAGCATTTGCCAAGGATGTTTTCATTAATCAAGAACGAAAGTTGGGGGCTCGAAGACGATCAGATACCGTCCTAGTCTCAACCATAAACGATGCCGACCAGGGATCAGCGGATGTTACTTTTAGGACTCCGCTGGCACCTTATGAGAAATCAAAGTTTTTGGGTTCCGGGGGGAGTATGGTCGCAAGGCTGAAACTTAAAGGAATTGACGGAAGGGCACCACCAGGAGTGGAGCCTGCGGCTTAATTTGACTCAACACGGGGAAACTTACCAGGTCCAGACATAGTAAGGATTGACAGACTGAGAGCTCTTTCTTGATTCTATGGGTGGTGGTGCATGGCCGTTCTTAGTTGGTGGAGCGATTTGTCTGGTTAATTCCGTTAACGAACGAGACCTCAGCCTGCTAACTAGCTATGTGGAGGTGACCCCCCACGGCCAGCTTCTTAGAGGGACTATGGCCTTTCAGGCCAAGGAAGTTTGAGGCAATAACAGGTCTGTGATGCCCTTAGATGTTCTGGGCCGCACGCGCGCTACACTGATGTATTCAACGAGTCTATAGCCTTGGCCGACAGGCCCGGGTAATCTTTGAAATTTCATCGTGATGGGGATAGATCATTGCAATTGTTGGTCTTCAACGAGGAATTCCTAGTAAGCGCGAGTCATCAGCTCGCGTTGACTACGTCCCTGCCCTTTGTACACACCGCCCGTCGCTCCTACCGATTGAATGGTCCGGTGAAGTGTTCGGATCGCGGCGACGTGGGCGGTTCGCCGCCGGCGACGTCGCGAGAAGTCCACTGAACCTTATCATTTAGAGGAAGGAGAAGTCGTAACAAGGTTTCCGTAGGTGAACCTGCGGAAGGATCATTGTCGATACCTAAGCACAAGCACGACCCCGCGAACACGTTCCATCACGTCTCTAAATGGAATGGAGGCACGCGAGCGGCACCCGCCGCCCCCGGGCCTCCTCCTCCGATGTCGGGACTCGACGGCGGGCTCGCCCGCAGGTCGTCATCCCGGCGATCGGCAACACAACCAACCCCCGGCGCGGAACGCGCCAAGGAACATAATGATCCGATGAGCGGGCTCCCTGCCGTCCCGGAGACGGTGCACGGGCAGCGAGCGGCGCCATTTTCATATTCACAATGACTCTCGGCAACGGATATCTCGGCTCTCGCATCGATGAAGAACGTAGCGAAATGCGATACTTGGTGTGAATTGCAGAATCCCGTGAACCATCGAGTCTTTGAACGCAAGTTGCGCCCGAAGCCAATAGGCCGAGGGCACGTCTGGCTGGGTGTCACACAAAGTCGCCCCCCCAACCCCCCTAACTAAGTAAGGGGTCGGCCGGGGCGGGCGGATGCTGGCCTCCCGTGAGCCCCGACTCGCGGACGGCCCAAATGAGAGCTCGCGGTGCGGCGGGCACCACGGCGCACGGTAGTTGAGTCGAGTACCATCGCTCCGGCCCGGTCGTGCGTGCCCCGCCCCCGACGGCGAGCCCCCGAGACCCTACTTACTTACTGTGTTCCGACGCGACCTCAGCTCAGGCGGGGCTACCCGCTGAGTTTAAGCATATCAATAAGCGGAGGAAAAGAAACTAACGAGGATTCCCCTAGTAACGGCGAGCGAACCGGGAAGAGCCCACCATGAAAATCGGCCGCCCCCCGGCGTCCGAATTGTAGTCTGGAGAAGCGTCCTCAGCGGCGGACCGGGCCCAAGTCCCCTGGAAGGGGGTGCCGGAGAGGGTGAGAGCCCCGTCGTGCCCGGACCCTGTCGCACCACGAGGCGCTGTCGGCGAGTCGGGTTGTTTGGGAATGCAGCCCCAATCGGGCGGTAAATTCCGTCCAAGGCTAAATACGGGCGAGAGACCGATAGCGAACAAGTACCGCGAGGGAAAGATGAAAAGGACTTTGAAAAGAGAGTCAAAGAGTGCTTGAAATTGTCGGGAGGGAAGCGGATGGGGGCCGGCGATGCGTCCCGGTCGGATGTGGAACGGCGAGAGCCGGTCCGCCGATCGACTCGGGGCGCGGACCGACGCGGACCGCGGCGGCGGCCCAAGCCCGGGCAGTGGACATGCCCGCGGAGACGTCGTCGCCGCGATCGTGGACGGCAGCGCGCGCCCGCAAGGGCGTGCCTCGGCACCTGCGCGCTCCCGGCGTCGGCCTGCGGGCTCCCCATCCGGCCCGTCTTGAAACACGGACCAAGGAGTCTGACATGTGTGCGAGTCAACGGGTGAGCAAACCCGCAAGGCGCAAGGAAGCTGACTGGCGGGATCCCCCCCGTGGGGTGCACCGCCGACCGACCCCGATCTTCTGTGAAGGGTTCGAGTGAGAGCATACCTGTCGGGACCCGAAAGATGGTGAACTATGCCTGAGCGGGGCGAAGCCAGAGGAAACTCTGGTGGAGGCCCGCAGCGATACTGACGTGCAAATCGTTCGTCTGACTTGGGTATAGGGGCGAAAGACTAATCGAACCGTCTAGTAGCTGGTTCCCTCCGAAGTTTCCCTCAGGATAGCTGGAGCTCGGGTGCGAGTTCTATCGGGTAAAGCCAATGATTAGAGGCATCGGGGGCGCAACGCCCTCGACCTATTCTCAAACTTTAAATAGGTAGGACGGCGCGGCTGCTCCGGTGAGCCGCGCCACGGAATCGAGAGCTCCAAGTGGGCCATTTTTGGTAAGCAGAACTGGCGATGCGGGATGAACCGGAAGCCGGGTTACGGTGCCCAACTGCGCGCTAACCTAGATCCCACAAAGGGTGTTGGTCGATTAAGACAGCAGGACGGTGGTCATGGAAGTCGAAATCCGCTAAGGAGTGTGTAACAACTCACCTGCCGAATCAACTAGCCCCGAAAATGGATGGCGCTGAAGCGCGCGACCTATACCCGGCCGTCGGGGCAAGGGCCAGGCCCCGATGAGTAGGAGGGCGCGGCGGTCGCTGCAAAACCTGGGGCGCGAGCCCGGGCGGAGCGTCCGTCGGTGCAGATCTTGGTGGTAGTAGCAAATATTCAAATGAGAACTTTGAAGGCCGAAGAGGGGAAAGGTTCCATGTGAACGGCACTTGCACATGGGTTAGTCGATCCTAAGAGACGGGGGAAGCCCGTCTGAGAGCGCTGCGCGCGCGCACTTCGAAAGGGAATCGGGTTAAAATTCCTGAACCGGGATGTGGCGGCTGACGGCAACGTCAGGGAGTCCGGAGACGTCGGCGGGGGCCCCGGGAAGAGTTATCTTTTCTGTTTAACAGCCCGCCCACCCTGGAAACGGCTCAGCCGGAGGTAGGGTCCAGCGGCTGGAAGAGCACCGCACGTCGCGTGGTGTCCGGTGCGCCCCCGGCGGCCCGTGAAAATCCGGAGGACCGAGTGCCGCCCACGCCCGGTCGTACTCATAACCGCATCAGGTCTCCAAGGTGAACAGCCTCTGGTCGATGGAACAATGTAGGCAAGGGAAGTCGGCAAAATGGATCCGTAACCTCGGGAAAAGGATTGGCTCTGAGGACTGGGCACGGGGGTCCCAGCCCCGAACCCGTCGGCTGTCGGTGGACTGCTCGAGCTGCTCCCGCGGCGAGAGCGGGTCGCCGCGTGCCGGCCGGGGGACGGACTGGGAACGGGCCCTCCGGGGCCCCTTCCCCGGGCGTCGAACAGTCAGCTCAGAACTGGTACGGACAAGGGGAATCCGACTGTTTAATTAAAACAAAGCATTGCGATGGTCCCTGCGGATGCTGACGCAATGTGATTTCTGCCCAGTGCTCTGAATGTCAAAGTGAAGAAATTCAACCAAGCGCGGGTAAACGGCGGGAGTAACTATGACTCTCTTAAGGTAGCCAAATGCCTCGTCATCTAATTAGTGACGCGCATGAATGGATTAACGAGATTCCCACTGTCCCTGTCTACTATCCAGCGAAACCACAGCCAAGGGAACGGGCTTGGCGGAATCAGCGGGGAAAGAAGACCCTGTTGAGCTTGACTCTAGTCCGACTTTGTGAAATGACTTGAGAGGTGTAGGATAAGTGGGAGCCGGAGACGGCGAAAGTGAAATACCACTACTTTTAACGTTATTTTACTTATTCCGTGAATCGGAGGCGGGGCATGGCCCCTCTTTTTGGACCCAAGGCCCGCCCCGGCGGGCCGATCCGGGCGGAAGACATTGTCAGGTGGGGAGTTTGGCTGGGGCGGCACATCTGTTAAAAGATAACGCAGGTGTCCTAAGATGAGCTCAACGAGAACAGAAATCTCGTGTGGAACAAAAGGGTAAAAGCTCGTTTGATTCTGATTTCCAGTACGAATACGAACCGTGAAAGCGTGGCCTATCGATCCTTTAGTCCTTCGGAATTTGAAGCTAGAGGTGTCAGAAAAGTTACCACAGGGATAACTGGCTTGTGGCAGCCAAGCGTTCATAGCGACGTTGCTTTTTGATCCTTCGATGTCGGCTCTTCCTATCATTGTGAAGCAGAATTCACCAAGTGTTGGATTGTTCACCCACCAATAGGGAACGTGAGCTGGGTTTAGACCGTCGTGAGACAGGTTAGTTTTACCCTACTGATGATGGTGTCGCGATAGTAATTCAACCTAGTACGAGAGGAACCGTTGATTCGCACAATTGGTCATCGCGCTTGGTTGAAAAGCCAGTGGCGCGAAGCTACCGTGCGTTGGATTATGACTGAACGCCTCTAAGTCAGAATCCGGGCTAGAAGCGACGCATGTGCCCGCCGCCCGGTTGCCGACCAGCAGTAGGGGCCTTGGCCCCCAGAGGCACGTGTCGTGGGCGATCCCCGCCCGGCGGATGAGCCGTGCGGGACGCCTTGCAGCGCAATTTCCATCGAGCGGCGGGTTGAATCCTTTGCAGACGACTTAAATACGCGACGGGGTATTGTAAGTGGCAGAGTGGCCTTGCTGCCACGATCCACTGAGATTCAGCCCTTGTCGCTCCGATTCGTCCCTCCCTTTCCCAAAATTCTCACCCCACAGTCCCTCCCTCACCCCACAGTCCCTCACATTGCACAACCAGAAAGAATCCGGAGGCTAAGAGTCGAACATAACATAGTCGGGCATAGATGCTCACAAGTCCATGGGGCCTCGGTGTGTGCTGAATAGTATTGGGCAGGCAGCAATTCGGGAAGGCGGATAAAGTAGACCGATTACCATGCACATCATAGGGTGGTAGTGTGCAAAAGCAGACCCTGCCTAATGTCCCACGCGAGCAAAGTACACACCATGCCCATATATAGCCCGGTAGGCATCACCTCTGAACGACTGAGGCAAATGGTAGGACAGGCAGAGTCCCACTCATGTGGAGCAGCCACCATGGCCACAGCCTGTCCACAACCCCAGGACACAAGGCCATCAGCCCCCGTTCGCAGGGCCAACAAGCCAGGGTGCCAGGCCAGCAACCCTGTCCGAAAGGCCGGCATGCTCGTTAGCAAGGCCCCGACGCCCGGCCAGCATGCCCGGGCTCCCGGGCTCCCAGGCCAGCACGCCCATCCGCAAGGCCCGTCGACAGGCCAGCATGCCCGGGCGCCCGGACAGCATGCCCGTCCGCCAGGCCCGGGTACAGGGCCAGCATGCCCGGGCGTCCAGGCCAGCACGCCCGTCCGCAAGGCCCGTCGGCAGGCCAGCATGCCCGGGCGCCCAGCCAGCATGCCCGTCCGCAAGGCCCCGATGCCCGGCCAGCATGCCCGTCCGCCTGGC
>Afzelia bella var. bella voucher Andel 4114 external transcribed spacer, 18S ribosomal RNA gene, internal transcribed spacer 1, 5.8S ribosomal RNA gene, internal transcribed spacer 2, and 28S ribosomal RNA gene, complete sequence
TGGCCAGCATGCCCGTCCGAAAGGTCCCGATGCCCGGCCAGCATGCCCGTCCGTCAGGCCCTGGTGCAAGGCCAGCATGCCCGGGCTCCCAGCCAGCATGCCCGGGCTCCCAGCCAGCATGCCCGTCCCCAAGGCCTACATGCCCGTCCCTAAGGCCAGCATGCCCGGGTGCAAGGCCAGATGCCCCGCCAACACCCCCATCGACATGGCCATCATGCCCGTCCCCAAGGCCCGGGGTGCAAGGCCAGCATGGCCGGCAATGCCTTTGCCCTTGCCTCCTTAAATGGGGTGAATATGTCCCCAATTACTCCTCTTGATGCTTGAGACAAAGGTTTTGGTTGTATAGAAAGGCCCGGTCTTCCGAAACCACCAAAAGTGATGCCGAATCGATCCAAAATACACACATGAAACGTCTTCAATGTGCAAAGTGATGCCCAAATCAATTAAGTTGAGTCCCAAGGATGATTCCCACAAAGGTTTGGAGCCATTGGACCATTTTCACTATTTTTCGGGCTTCGGGCGCCACCTAAAAGTGGGAAAATCAACACCATCATCAATTGAAACATCTTGAAAGTCCAATATGAGTTCATAATAAATTAATATGAGTCCCAAGGATGATTCCTACAAAGGTTTGGAGCCATTGGACCATTTTCACTATTTTTCGGGCTTCCGGCGCCACCTAAAAGTGGGAAAATCAACACTATCATCAATTGAAACATATTGAAAGTCCAATATGAGTTCATAATAAATTAATATGACCCCTAAGGATGCTCCCTGCAAAATTTCAGAACGTTTGCACGTGTAGATTTTTTTTCCGATTTTTTGCAAATTTCGCACTTTGAAAAATTATAAAAAATTCATCACTTTTCAAAAAATTCTGAAATTTTGGGAAATGATAGATTGGATTTTTATCTGTGTCTCCACAAAATTTCAGCTCAAAATTCCATCATTTGCCCCCCGAAAACCCCTTATGTCAACCCGGAAAAAGTATGTCTACTCCTGCCAGGGGGGGTTTGGCTCAGAATGCTCTTTAGGGGGTACCCAGCTGCCTGCCCCCCGTGGCCGGCAGCTGGGGGCGCACCAGGCAGGCCTTGCACGCCGAGTGCGTGCCGGCCTACCCCCGTCGCCCATGCAAGCAATGCGATTGCTTGTGTGCGGCGTCCGTCCATGCTCGGCATGGGCGGGCGCGGTGCGGCCGCATGCGGCCGGCACGGGCACGACACCACCGTCCGGGCCGGGGCATGGGCAATCGCCCAGTGCTCCTCACGGGCACAATGCCAAGGCTTGCGGGGGTGGGCCTTGGCATGTTATACACACCCCCGACCGCCGGATGCATGCGAAGGCGTGCGGATGGCAAGGGTGGGCGGCCGACGCCCGGCCCGGGCGATCGCCCGGTGCCCGGCGTGGGCAAGGCACCCGGCGGCGACCGTGTCCCTTCGGATTTTTCCTCGGCCAATGTTTGGGGGGTGGGCATTGGCACGATACTCACACCCCCGCCCGCCGGATGCATGCGAGAGCGTGCGGATGGCAAGGGTGGGCGGCCGGCGCCCGGCCCGGGCGAAGGCCCGGTGCTCGGGATGGGCAAGCTCCCCGACGGTTGGGTCCCTTTCGGAAACTTGATCTCATGTACGATCCGTCATGCCTAGCGAAGCAGGTGCGGCTCCCCCCGATGCTTCCATATGCTCGCACGCCACAAGGCTTGCGGGGTGTGGTTCGTTTGGTGGTGTTGTGCCTGCGGACGTGTGGGCGTGTGAGTGGTGATTGGGTTGTTCGTGTCGGCCGGCTCCATGCTCAAGCATCGAACGGTCCGCAGGCAGCCCTCCTCAATCTTCATGCCCCAGGCGAGCGATTTCCTTGGGTGCAGCACCGTCCGTGGTTCCTGTGTTGCCTACCGATCGAACGGAATTCGTGGGATTCGTTTGCCCCTTGCCATCCACCGATCCCCGTGGGTCGGCGGAGGTCCGCATAGCAGTGCTCGTGCTCCCCGAGAGCATCGCCGTGGCGGTAGCTCCCGGGGGCCCATGAGGACTCGCTGCTCTCTCGGATGCGGTCGACCCGGCGGCGGCCGTGCTGCGACGGAAGTCGTGCCCGGCCGTGCAAGAATGAATGCTTTCGACCCGAACGATGCCCGTGCCCGCGTCGGCGTCGCCCCCCGCCCGCCCGTCCCGGCGGCCGGCCGGGGGAACGATGCCGGCGCGATGCGCGGCGGCATGACGGAGGAATGCTACCTGGTTGATCCTGCCAGTAGTCATATGCTTGTCTCAAAGATTAAGCCATGCATGTGTAAGTATGAACTAATTCAGACTGTGAAACTGCGAATGGCTCATTAAATCAGTTATAGTTTGTTTGATGGTACCTACTACTCGGATAACCGTAGTAATTCTAGAGCTAATACGTGCAACAAACCCCGACTTCCGGAAGGGATGCATTTATTAGATAAAAGGTCGACGCGGGCTTCCGCCCGTTGCTCTGATGATTCATGATAACTCGACGGATCGCACGGCCTGAGTGCCGGCGACGCATCATTCAAATTTCTGCCCTATCAACTTTCGATGGTAGGATAGTGGCCTACCATGGTGGTGACGGGTGACGGAGAATTAGGGTTCGATTCCGGAGAGGGAGCCTGAGAAACGGCTACCACATCCAAGGAAGGCAGCAGGCGCGCAAATTACCCAATCCTGACACGGGGAGGTAGTGACAATAAATAACAATACCGGGCTCATCGAGTCTGGTAATTGGAATGAGTACAATCTAAATCCCTTAACGAGGATCCATTGGAGGGCAAGTCTGGTGCCAGCAGCCGCGGTAATTCCAGCTCCAATAGCGTATATTTAAGTTGTTGCAGTTAAAAAGCTCGTAGTTGGACCTTGGGTTGGGCGGATCGGTCCGCCTCCGGTGTGCACCGGTCCGCTCGTCCCTTCTGCCGGCGATGCGCTCCTGGCCTTAACTGGCCGGGTCGTGCCTCCGGCGCTGTTACTTTGAAGAAATTAGAGTGCTCAAAGCAAGCCTACGCTCTGCATACATTAGCATGGGATAACATCATAGGATTCCGGTCCTATTGTGTTGGCCTTCGGGATCGGAGTAATGATTAACAGGGACAGTCGGGGGCATTCGTATTTCATAGTCAGAGGTGAAATTCTTGGATTTATGAAAGACGAACAACTGCGAAAGCATTTGCCAAGGATGTTTTCATTAATCAAGAACGAAAGTTGGGGGCTCGAAGACGATCAGATACCGTCCTAGTCTCAACCATAAACGATGCCGACCAGGGATCAGCGGATGTTACTTTTAGGACTCCGCTGGCACCTTATGAGAAATCAAAGTTTTTGGGTTCCGGGGGGAGTATGGTCGCAAGGCTGAAACTTAAAGGAATTGACGGAAGGGCACCACCAGGAGTGGAGCCTGCGGCTTAATTTGACTCAACACGGGGAAACTTACCAGGTCCAGACATAGTAAGGATTGACAGACTGAGAGCTCTTTCTTGATTCTATGGGTGGTGGTGCATGGCCGTTCTTAGTTGGTGGAGCGATTTGTCTGGTTAATTCCGTTAACGAACGAGACCTCAGCCTGCTAACTAGCTATGTGGAGGTGACCCCCCACGGCCAGCTTCTTAGAGGGACTATGGCCTTTCAGGCCAAGGAAGTTTGAGGCAATAACAGGTCTGTGATGCCCTTAGATGTTCTGGGCCGCACGCGCGCTACACTGATGTATTCAACGAGTCTATAGCCTTGGCCGACAGGCCCGGGTAATCTTTGAAATTTCATCGTGATGGGGATAGATCATTGCAATTGTTGGTCTTCAACGAGGAATTCCTAGTAAGCGCGAGTCATCAGCTCGCGTTGACTACGTCCCTGCCCTTTGTACACACCGCCCGTCGCTCCTACCGATTGAATGGTCCGGTGAAGTGTTCGGATCGCGGCGACGTGGGCGGTTCGCCGCCGGCGACGTCGCGAGAAGTCCACTGAACCTTATCATTTAGAGGAAGGAGAAGTCGTAACAAGGTTTCCGTAGGTGAACCTGCGGAAGGATCATTGTCGATACCTAAGCACAAGCACGACCCCGCGAACACGTTCCATCACGTCTCTAAATGGAATGGAGGCACGCGAGCGGCACCCGCCGCCCCCGGGCCTCCTCCTCCGATGCCGGGACTCGACGGCGGGCTCGCCCGCAGGTCGTCATCCCGGCGATCGGCAACACAACCAACCCCCGGCGCGGAACGCGCCAAGGAACATAATGATCCGATGAGCGGGCTCCCTGCCGTCCCGGAGACGGTGCACGGGCAGCGAGCGGCGCCATTTTCATATTCACAATGACTCTCGGCAACGGATATCTCGGCTCTCGCATCGATGAAGAACGTAGCGAAATGCGATACTTGGTGTGAATTGCAGAATCCCGTGAACCATCGAGTCTTTGAACGCAAGTTGCGCCCGAAGCCAATAGGCCGAGGGCACGTCTGGCTGGGTGTCACACAAAGTCGCCCCCCCCAACTAACCCCCCTAACTAAGTAAGTAAGGGGTCGGCCGGGGCGGGCGGATGCTGGCCTCCCGTGAGCCCCGACTCGCGGACGGCCCAAATGAGAGCTCGCGGTGCGGCGGGCACCACGGCGCACGGTAGTTGAGTCGAGTACCATCGCTCCGGCCCGGTCGTGCGTGCCCCGCCCCCGACGGCGAGCCCCCGAGACCCTACTTACTGTGTTCCGACGCGACCTCAGCTCAGGCGGGGCTACCCGCTGAGTTTAAGCATATCAATAAGCGGAGGAAAAGAAACTAACGAGGATTCCCCTAGTAACGGCGAGCGAACCGGGAAGAGCCCACCATGAAAATCGGCCGCCCCCCGGCGTCCGAATTGTAGTCTGGAGAAGCGTCCTCAGCGGCGGACCGGGCCCAAGTCCCCTGGAAGGGGGTGCCGGAGAGGGTGAGAGCCCCGTCGTGCCCGGACCCTGTCGCACCACGAGGCGCTGTCGGCGAGTCGGGTTGTTTGGGAATGCAGCCCCAATCGGGCGGTAAATTCCGTCCAAGGCTAAATACGGGCGAGAGACCGATAGCGAACAAGTACCGCGAGGGAAAGATGAAAAGGACTTTGAAAAGAGAGTCAAAGAGTGCTTGAAATTGTCGGGAGGGAAGCGGATGGGGGCCGGCGATGCGTCCCGGTCGGATGTGGAACGGCGAGAGCCGGTCCGCCGATCGACTCGGGGCGCGGACCGACGCGGACCGCGGCGGCGGCCCAAGCCCGGGCAGTGGACATGCCCGCGGAGACGTCGTCGCCGCGATCGTGGACGGCAGCGCGCGCCCGCAAGGGCGTGCCTCGGCACCTGCGCGCTCCCGGCGTCGGCCTGCGGGCTCCCCATCCGGCCCGTCTTGAAACACGGACCAAGGAGTCTGACATGTGTGCGAGTCAACGGGTGAGCAAACCCGCAAGGCGCAAGGAAGCTGACTGGCGGGATCCCCCCCGTGGGGTGCACCGCCGACCGACCCCGATCTTCTGTGAAGGGTTCGAGTGAGAGCATACCTGTCGGGACCCGAAAGATGGTGAACTATGCCTGAGCGGGGCGAAGCCAGAGGAAACTCTGGTGGAGGCCCGCAGCGATACTGACGTGCAAATCGTTCGTCTGACTTGGGTATAGGGGCGAAAGACTAATCGAACCGTCTAGTAGCTGGTTCCCTCCGAAGTTTCCCTCAGGATAGCTGGAGCTCGGGTGCGAGTTCTATCGGGTAAAGCCAATGATTAGAGGCATCGGGGGCGCAACGCCCTCGACCTATTCTCAAACTTTAAATAGGTAGGACGGCGCGGCTGCTCCGGTGAGCCGCGCCACGGAATCGAGAGCTCCAAGTGGGCCATTTTTGGTAAGCAGAACTGGCGATGCGGGATGAACCGGAAGCCGGGTTACGGTGCCCAACTGCGCGCTAACCTAGATCCCACAAAGGGTGTTGGTCGATTAAGACAGCAGGACGGTGGTCATGGAAGTCGAAATCCGCTAAGGAGTGTGTAACAACTCACCTGCCGAATCAACTAGCCCCGAAAATGGATGGCGCTGAAGCGCGCGACCTATACCCGGCCGTCGGGGCAAGGGCCAGGCCCCGATGAGTAGGAGGGCGCGGCGGTCGCTGCAAAACCTGGGGCGCGAGCCCGGGCGGAGCGTCCGTCGGTGCAGATCTTGGTGGTAGTAGCAAATATTCAAATGAGAACTTTGAAGGCCGAAGAGGGGAAAGGTTCCATGTGAACGGCACTTGCACATGGGTTAGTCGATCCTAAGAGACGGGGGAAGCCCGTCTGAGAGCGCTGCGCGCGCGCACTTCGAAAGGGAATCGGGTTAAAATTCCTGAACCGGGATGTGGCGGCTGGCGGCAACGTCAGGGAGTCCGGAGACGTCGGCGGGGGCCCCGGGAAGAGTTATCTTTTCTGTTTAACAGCCCGCCCACCCTGGAAACGGCTCAGCCGGAGGTAGGGTCCAGCGGCTGGAAGAGCACCGCACGTCGCGTGGTGTCCGGTGCGCCCCCGGCGGCCCGTGAAAATCCGGAGGACCGAGTGCCGCCCACGCCCGGTCGTACTCATAACCGCATCAGGTCTCCAAGGTGAACAGCCTCTGGTCGATGGAACAATGTAGGCAAGGGAAGTCGGCAAAATGGATCCGTAACCTCGGGAAAAGGATTGGCTCTGAGGACTGGGCACGGGGGTCCCAGCCCCGAACCCGTCGGCTGTCGGTGGACTGCTCGAGCTGCTCCCGCGGCGAGAGCGGGTCGCCGCGTGCCGGCCGGGGGACGGACTGGGAACGGGCCCTCCGGGGCCCCTTCCCCGGGCGTCGAACAGTCAGCTCAGAACTGGTACGGACAAGGGGAATCCGACTGTTTAATTAAAACAAAGCATTGCGATGGTCCCTGCGGATGCTGACGCAATGTGATTTCTGCCCAGTGCTCTGAATGTCAAAGTGAAGAAATTCAACCAAGCGCGGGTAAACGGCGGGAGTAACTATGACTCTCTTAAGGTAGCCAAATGCCTCGTCATCTAATTAGTGACGCGCATGAATGGATTAACGAGATTCCCACTGTCCCTGTCTACTATCCAGCGAAACCACAGCCAAGGGAACGGGCTTGGCAGAATCAGCGGGGAAAGAAGACCCTGTTGAGCTTGACTCTAGTCCGACTTTGTGAAATGACTTGAGAGGTGTAGGATAAGTGGGAGCCGGAGACGGCGAAAGTGAAATACCACTACTTTTAACGTTATTTTACTTATTCCGTGAATCGGAGGCGGGGCATGGCCCCTCTTTTTGGACCCAAGGCCCGCCCCGGCGGGCCGATCCGGGCGGAAGACATTGTCAGGTGGGGAGTTTGGCTGGGGCGGCACATCTGTTAAAAGATAACGCAGGTGTCCTAAGATGAGCTCAACGAGAACAGAAATCTCGTGTGGAACAAAAGGGTAAAAGCTCGTTTGATTCTGATTTCCAGTACGAATACGAACCGTGAAAGCGTGGCCTATCGATCCTTTAGTCCTTCGGAATTTGAAGCTAGAGGTGTCAGAAAAGTTACCACAGGGATAACTGGCTTGTGGCAGCCAAGCGTTCATAGCGACGTTGCTTTTTGATCCTTCGATGTCGGCTCTTCCTATCATTGTGAAGCAGAATTCACCAAGTGTTGGATTGTTCACCCACCAATAGGGAACGTGAGCTGGGTTTAGACCGTCGTGAGACAGGTTAGTTTTACCCTACTGATGATGGTGTCGCGATAGTAATTCAACCTAGTACGAGAGGAACCGTTGATTCGCACAATTGGTCATCGCGCTTGGTTGAAAAGCCAGTGGCGCGAAGCTACCGTGCGTTGGATTATGACTGAACGCCTCTAAGTCAGAATCCGGGCTAGAAGCGACGCATGTGCCCGCCGCCCGGTTGCCGACCAGCAGTAGGGGCCTTGGCCCCCAGAGGCACGTGTCGTGGGCGATCCCCGCCCGGCGGATGAGCCGTGCGGGACGCCTTGCAGCGCAATTTCCATCGAGCGGCGGGTAGAATCCTTTGCAGACGACTTAAATACGCGACGGGGTATTGTAAGTGGCAGAGTGGCCTTGCTGCCACGATCCACTGAGATTCAGCCCTTGTCGCTCCGATTCGTCCCTCCCTTTCCCAAAATTCTCACCCCACAGTCCCTCCCTCACCCCACAGTCCCTCACATTGCACAACCAGAAAGAATCCGGAGGCTAAGAGTCGAACATAACATAGTCGGGCATAGATGCTCACAAGTCCATGGGGCCTCGGTGTGTGCTGAATAGTATTGGGCAGGCAGCAATTCGGGAAGGCGGATAAAGTAGACCGATTACCATGCACATCATAGGGTGGTAGTGTGCAAAAGCAGACCCTGCCTAATGTCCCACGCGAGCAAAGTACACACCATGCCCATATATAGCCCGGTAGGCATCACCTCTGAACGACTGAGGCAAATGGTAGGACAGGCAGAGTCCCACTCATGTGGAGCAGCCACCATGGCCACAGCCTGTCCACAACCCCAGGACACAAGGCCATCAGCCCCCGTTCGCAGGGCCAACAAGCCAGGGTGCCCGTCCGCCTAGCCCGGGTGCAAGGCCAGCATGCCCGGGCGCCCAGGCCAGCACGCCCGTCCGCAAGGCCCGTCGGCAGGCCAGCATGCCCGGGCGCCCAGCCAGCTTGCCCGTCCGCAAGGCCCCGATGCCCGTCCGCCTGGCCCGGGTGCAAAGCCAGCATGCCCGGGCGCCCAGGCCAGCATGCCCGTCCGTCAGGCCCTGGTGCAAGGCCAGCATGCCCGGGCGCCCAGGTCGGCACGCCCGTCCGCAAGGCCCGTCGGCAGGCCAGCATGCCCGGGCGCCCAGCCAGCTTGCCCGTCCGAAGGCCCCGACGCCCGGCCAGCATGCCCGTCCGCAAGGTCCCGACGCCCGGCCAGCATGCCCGTCCGCCTGGCCCGGGTGCAAGGCCAGCATGCCCGGGCGCCCAGGCCAGCACGCCCGTCCGCAAGGCCCGTCGGCAGGCCAGCATGCCCGGGCGCCCAACCAGCATGCCCGTCCGCAAGGCCCCGATGCCCGGCCAGCATGCCCGTCCGCCTGGCCCGGTTGCAAGGCCAGCATGCCCGGGCGCCCAGGCCAGCACGCCCGTCCGTAAGGCCTGTCGGCAGGCCAGCATGCCCGGGCGCCCAGCCAGCTTGCCCGTCCGAAAGGCCCCGACGCCCGGCCAGCATGCCCGGGCGCCTAGCCGGCACCCCCGTCGGCAGGGCCAGCATGCCCGTCCGCAAGGGCCGTCGGCAGGCCAGCATGCCCATCCGAAAGGTCCCGATGCCCGGCCAGCATGCCCGTCCGTCAGGCCCTGGTGCAAGGCCAGCATGCCCGGGCGCCCAGCCGGCACCCCCGTCGGCAGGGCCAGCATGCCCGTCCGAAAGGCCCTGGTGCAAGGCCAGCATGCCCGGGCGCCCAGCCGGCACCCCCGTCCGCAAGGACCGTCGGCTGGCCAGCATGCCCGTCCGAAAGGTCCCGATGCCCGGCCAGCATGCCCGTCCGTCAGGCCCTGGTGCAAGGCCAGCATGCCCGGGCGCCCAGCCGGCACCCCCGTCGGCAGGGCCAGAGTGCCCGTCCGCAAGGCCCGTCGGC
>Afzelia bella var. gracilior voucher Haba 27 external transcribed spacer, 18S ribosomal RNA gene, internal transcribed spacer 1, 5.8S ribosomal RNA gene, internal transcribed spacer 2, and 28S ribosomal RNA gene, complete sequence
ACCGTGTCCCTTCGGATTTTTCCTCGGCCAATGTTTGGGGGGTGGGCATTGGCACGATACTCACACCCCCGCCCGCCGGATGCATGCGAGAGCGTGCGGATGGCAAGGGTGGGCTCCCGGCAGCCCGGCCCGGGCGAACGCCCGGTGCTGGGGCTGGGCAAGCTCCCCGACGGTTGCGTCCCTTTCGGAAACTTGATGTCATGTACGATCCGTCATGCCTAGCGAAGCAGGTGCGGCTCCCCCCGATGCTTCCATATGCTCGCACGCCATAAATAAGGCTTGCGGGGTGTGGTTCGTTTGGTGGTGTTGTGCCTGCGGACGTGGGGGCGTGTGAGTGGTGATCGGGTTGTTCGTGTCGGCCGGCTCCATGCTCAAGCATCGAACGGTCCGCAGGCAGCCCTCCTCAATCTTCTTGCCCCGGGCGAGCAATTTCCTCGGGTGCAGCATCGTGGTTCCTGTGTTGCCTACCGATCGAACGGAATTCGTGGGATTCGTTTGCCCCCTTACCATCCACCGATCCCCGTGGGTCGGCGGAGGTCCGCATAGCAGTGCTCGTGCTCCCCGAGAGCATCGCCGTGGCGGTAGCTCCCGGGGGCCCATGAGGACTCGCTGCTCTCTCGGATGCGGTCGATCCGGCGGCGGCCGTGCGTGCGACGGAAGTCGCGCCCGGCCGTGCAAGAATGAATGCTTTCGACCCGAACGATGCCCGTGCTCGCGTCGGCGTCGCCCACGCCCGCCCGCCCCTCCCGGGGGCCGGCCGGGGGGGCGATGCCGGTGCGATGCGCGGCGGCACGACGGAGGAATGCTACCTGGTTGATCCTGCCAGTAGTCATATGCTTGTCTCAAAGATTAAGCCATGCATGTGTAAGTATGAACTAATTCAGACTGTGAAACTGCGAATGGCTCATTAAATCAGTTATAGTTTGTTTGATGGTACCTACTACTCGGATAACCGTAGTAATTCTAGAGCTAATACGTGCAACAAACCCCGACTTCCGGAAGGGATGCATTTATTAGATAAAAGGTCGACGCGGGCTCCGCCCGTTGCTCTGATGATTCATGATAACTCGACGGATCGCACGGCCCCAGTGCCGGCGACGCATCATTCAAATTTCTGCCCTATCAACTTTCGATGGTAGGATAGTGGCCTACCATGGTGGTGACGGGTGACGGAGAATTAGGGTTCGATTCCGGAGAGGGAGCCTGAGAAACGGCTACCACATCCAAGGAAGGCAGCAGGCGCGCAAATTACCCAATCCTGACACGGGGAGGTAGTGACAATAAATAACAATACCGGGCTCATCGAGTCTGGTAATTGGAATGAGTACAATCTAAATCCCTTAACGAGGATCCATTGGAGGGCAAGTCTGGTGCCAGCAGCCGCGGTAATTCCAGCTCCAATAGCGTATATTTAAGTTGTTGCAGTTAAAAAGCTCGTAGTTGGACCTTGGGTTGGGCGGATCGGTCCGCCTCCGGTGTGCACCGGTCCGCTCGTCCCTTCTGCCGGCGATGCGCTCCTGGCCTTAACTGGCCGGGTCGTGCCTCCGGCGCTGTTACTTTGAAGAAATTAGAGTGCTCAAAGCAAGCCTACGCTCTGCATACATTAGCATGGGATAACATCATAGGATTCCGGTCCTATTGTGTTGGCCTTCGGGATCGGAGTAATGATTAACAGGGACAGTCGGGGGCATTCGTATTTCATAGTCAGAGGTGAAATTCTTGGATTTATGAAAGACGAACAACTGCGAAAGCATTTGCCAAGGATGTTTTCATTAATCAAGAACGAAAGTTGGGGGCTCGAAGACGATCAGATACCGTCCTAGTCTCAACCATAAACGATGCCGACCAGGGATCAGCGGATGTTACTTTTAGGACTCCGCTGGCACCTTATGAGAAATCAAAGTTTTTGGGTTCCGGGGGGAGTATGGTCGCAAGGCTGAAACTTAAAGGAATTGACGGAAGGGCACCACCAGGAGTGGAGCCTGCGGCTTAATTTGACTCAACACGGGGAAACTTACCAGGTCCAGACATAGTAAGGATTGACAGACTGAGAGCTCTTTCTTGATTCTATGGGTGGTGGTGCATGGCCGTTCTTAGTTGGTGGAGCGATTTGTCTGGTTAATTCCGTTAACGAACGAGACCTCAGCCTGCTAACTAGCTATGTGGAGGTGACCCCCCACGGCCAGCTTCTTAGAGGGACTATGGCCTTTCAGGCCAAGGAAGTTTGAGGCAATAACAGGTCTGTGATGCCCTTAGATGTTCTGGGCCGCACGCGCGCTACACTGATGTATTCAACGAGTCTATAGCCTTGGCCGACAGGCCCGGGTAATCTTTGAAATTTCATCGTGATGGGGATAGATCATTGCAATTGTTGGTCTTCAACGAGGAATTCCTAGTAAGCGCGAGTCATCAGCTCGCGTTGACTACGTCCCTGCCCTTTGTACACACCGCCCGTCGCTCCTACCGATTGAATGGTCCGGTGAAGTGTTCGGATCGCGGCGACGTGGGCGGTCCGCCGCCGGCGACGTCGCGAGAAGTCCACTGAACCTTATCATTTAGAGGAAGGAGAAGTCGTAACAAGGTTTCCGTAGGTGAACCTGCGGAAGGATCATTGTCGATACCTTACCACGAGCGAGCAGCACGACCCCGCGAACACGTTACCGTATTGTATGTCTCTCTATCTATAAAGGGAAGGGAAAGGAATGGAATGGAGGCACGCGAGCGGCACCCGCCGCCCCGGGCCTCCTCCTCCTCCGACGCCGGGACTCGACGGCGGGCTCGCCCGCAGGTCGTCATCCCGGCGGCGGGCAACACAACCAACCCCCGGCGCGGAACGCGCCAAGGAACATTATGATCCGATGAGCGGGCTCCCTGCCGTCCCGGAGACGGTGCACGCGCAGCGAGCGGCGCCATTTTCGTATTCACAATGACTCTCGGCAACGGATATCTCGGCTCTCGCATCGATGAAGAACGTAGCGAAATGCGATACTTGGTGTGAATTGCAGAATCCCGTGAACCATCGAGTCTTTGAACGCAAGTTGCGCCCGAAGCCAATAGGCCGAGGGCACGTCTGGCTGGGTGTCACACAAAGTCGCCCCCCCCCCCAAACCAAACCCCCCTACCTAACTAAGGGGTCGGCCGGGGCGGGCGGATGCTGGCCTCCCGTGAGCCCCGACTCGCGGACGGCCCAAATCAGAGCTCGCGGTGCGGCGGGCACCACGGCGCACGGTAGTTGAGTCGAGTATCATCGCTCCGGCCCGGTCGTGCGTGCCCCGCCCCCGACGGCGAGCCCCGAGACCCTACTACCACATCCCCCCCTCTCTCTCTCTCTCTCTCTCTCTCTCTCCCGAGGCAGGGCAGGGCAGGGCAGGGACGGATTGTGTTCCGACGCGACCTCAGCTCAGGCGGGGCTACCCGCTGAGTTTAAGCATATCAATAAGCGGAGGAAAAGAAACTAACGAGGATTCCCCTAGTAACGGCGAGCGAACCGGGAAGAGCCCACCATGAAAATCGGCCGCCCCCCGGCGTCCGAATTGTAGTCTGGAGAAGCGTCCTCAGCGGCGGACCGGGCCCAAGTCCCCTGGAAGGGGGTGCCGGAGAGGGTGAGAGCCCCGTCGTGCCCGGACCCTGTCGCACCACGAGGCGCTGTCGGCGAGTCGGGTTGTTTGGGAATGCAGCCCCAATCGGGCGGTAAATTCCGTCCAAGGCTAAATACGGGCGAGAGACCGATAGCGAACAAGTACCGCGAGGGAAAGATGAAAAGGACTTTGAAAAGAGAGTCAAAGAGTGCTTGAAATTGTCGGGAGGGAAGCGGATGGGGGCCGGCGATGCGTCCCGGTCGGATGTGGAACGGCGAGAGCCGGTCCGCCGATCGACTCGGGGCGCGGACCGACGCGGACCGCGGCGGCGGCCCAAGCCCGGGCAGTGGACATGCCCGCGGAGACGCCGTCGCCCCGATCGTGGACGGCAGCGCGCGCCCTCCGGGCGTGCCTCGGCACCTGCGCGCTCCCGGCGTCGGCCTGCGGGCTCCCCATCCGGCCCGTCTTGAAACACGGACCAAGGAGTCTGACATGTGTGCGAGTCAACGGGTGAGCAAACCCGCAAGGCGCAAGGAAGCTGACTGGCGGGATCCCCCCCCCGTGGGGTGCACCGCCGACCGACCCCGATCTTCTGTGAAGGGTTCGAGTGAGAGCATACCTGTCGGGACCCGAAAGATGGTGAACTATGCCTGAGCGGGGCGAAGCCAGAGGAAACTCTGGTGGAGGCCCGCAGCGATACTGACGTGCAAATCGTTCGTCTGACTTGGGTATAGGGGCGAAAGACTAATCGAACCGTCTAGTAGCTGGTTCCCTCCGAAGTTTCCCTCAGGATAGCTGGAGCTCGGGTGCGAGTTCTATCGGGTAAAGCCAATGATTAGAGGCATCGGGGGCGCAACGCCCTCGACCTATTCTCAAACTTTAAATAGGTAGGACGGCGCGGCTGCTCCGGTGAGCCGCGCCACGGAATCGAGAGCTCCAAGTGGGCCATTTTTGGTAAGCAGAACTGGCGATGCGGGATGAACCGGAAGCCGGGTTACGGTGCCCAACTGCGCGCTAACCTAGATCCCACAAAGGGTGTTGGTCGATTAAGACAGCAGGACGGTGGTCATGGAAGTCGAAATCCGCTAAGGAGTGTGTAACAACTCACCTGCCGAATCAACTAGCCCCGAAAATGGATGGCGCTGAAGCGCGCGACCTATACCCGGCCGTCGGGGCAAGGGCCAGGCCCCGATGAGTAGGAGGGCGCGGCGGTCGCTGCAAAACCTGGGGCGCGAGCCCGGGCGGAGCGTCCGTCGGTGCAGATCTTGGTGGTAGTAGCAAATATTCAAATGAGAACTTTGAAGGCCGAAGAGGGGAAAGGTTCCATGTGAACGGCACTTGCACATGGGTTAGTCGATCCTAAGAGACGGGGGAAGCCCGTCTGAGAGCGCTGCGCGCGCGCACTTCGAAAGGGAATCGGGTTAAAATTCCTGAACCGGGATGTGGCGGCTGACGGCAACGTCAGGGAGTCCGGAGACGTCGGCGGGGGCCCCGGGAAGAGTTATCTTTTCTGTTTAACAGCCCGCCCACCCTGGAAACGGCTCAGCCGGAGGTAGGGTCCAGCGGCTGGAAGAGCACCGCACGTCGCGTGGTGTCCGGTGCGCCCCCGGCGGCCCGTGAAAATCCGGAGGACCGAGTGCCGCCCACGCCCGGTCGTACTCATAACCGCATCAGGTCTCCAAGGTGAACAGCCTCTGGTCGATGGAACAATGTAGGCAAGGGAAGTCGGCAAAATGGATCCGTAACCTCGGGAAAAGGATTGGCTCTGAGGACTGGGCACGGGGGTCCCAGCCCCGAACCCGTCGGCTGTCGGTGGACTGCTCGAGCTGCTCCCGCGGCGAGAGCGGGTCGCCGCGTGCCGGCCGGGGGACGGACTGGGAACGGGCCCTCCGGGGCCCCTTCCCCGGGCGTCGAACAGTCAGCTCAGAACTGGTACGGACAAGGGGAATCCGACTGTTTAATTAAAACAAAGCATTGCGATGGTCCCTGCGGATGCTGACGCAATGTGATTTCTGCCCAGTGCTCTGAATGTCAAAGTGAAGAAATTCAACCAAGCGCGGGTAAACGGCGGGAGTAACTATGACTCTCTTAAGGTAGCCAAATGCCTCGTCATCTAATTAGTGACGCGCATGAATGGATTAACGAGATTCCCACTGTCCCTGTCTACTATCCAGCGAAACCACAGCCAAGGGAACGGGCTTGGCGGAATCAGCGGGGAAAGAAGACCCTGTTGAGCTTGACTCTAGTCCGACTTTGTGAAATGACTTGAGAGGTGTAGGATAAGTGGGAGCCGGAGACGGCGAAAGTGAAATACCACTACTTTTAACGTTATTTTACTTATTCCGTGAATCGGAGGCGGGGCATGGCCCCTCTTTTTGGACCCAAGGCTCGCCCCGGCGGGCCGATCCGGGCGGAAGACATTGTCAGGTGGGGAGTTTGGCTGGGGCGGCACATCTGTTAAAAGATAACGCAGGTGTCCTAAGATGAGCTCAACGAGAACAGAAATCTCGTGTGGAACAAAAGGGTAAAAGCTCGTTTGATTCTGATTTCCAGTACGAATACGAACCGTGAAAGCGTGGCCTATCGATCCTTTAGTCCTTCGGAATTTGAAGCTAGAGGTGTCAGAAAAGTTACCACAGGGATAACTGGCTTGTGGCAGCCAAGCGTTCATAGCGACGTTGCTTTTTGATCCTTCGATGTCGGCTCTTCCTATCATTGTGAAGCAGAATTCACCAAGTGTTGGATTGTTCACCCACCAATAGGGAACGTGAGCTGGGTTTAGACCGTCGTGAGACAGGTTAGTTTTACCCTACTGATGATGGTGTCGCGATAGTAATTCAACCTAGTACGAGAGGAACCGTTGATTCGCACAATTGGTCATCGCGCTTGGTTGAAAAGCCAGTGGCGCGAAGCTACCGTGCGTTGGATTATGACTGAACGCCTCTAAGTCAGAATCCGGGCTAGAAGCGACGCATGCGCCCGCCGCTCGGTTGCCGACCAGCAGTAGGGGCCTTGGCCCCCAGAGGCACGTGTCGTGGGCGATCCCCGCCCGGCGGATGAGCCGTGCGGGACGCCTTGCAGCGCAATTTCCATCGAGCGGCGGGTTGAATCCTTTGCAGACGACTTAAATACGCGACGGGGTATTGTAAGTGGCAGAGTGGCCTTGCTGCCACGATCCACTGAGATTCAGCCCTTGTCGCTCCGATTCGTCCCTCCCCTCCCCAAAAATCTCACCCCAGAGTCCCTCCCTCACCCCACAGTCCCTCACATTGCACAACCAGAAAGAATCCGGAGGCTAAGAGTCGGACATAACATAGTCGGGCATAGATGCTCACAAGTCCATGGGGCCTCGGTGTGTGCTGAATAGTATTGGGCAGGCAGCAATTCGGGAAGGCGGATAAAGTAGACCGATTACCATGCACATCATAGGGTGGTAGTGTGCAAAAGCAGACCCTGCCTAATGTCCCACGCGAGCAAAGTACACACCATGCCCATATATAGCCCGGTAGGCATCACCTCTGAACGACTGAGGCAAATGGTAGGACAGGCAGAGTCCCACTCATGTGGAGCAGCCACCATGGCCACAGCCTGTCCACAACTCCAGGACACAAGGCAATCAGCCCCGTTCGCAGGGCCAACAAGCCAGGGTGCCAAGCTAGCACCCCTGTCCGAAAGGCCGGCATGCTCGTTAGCAGGGCCGCGTGGCCCGGCCAGCATGCTCGATCGTAAGGCCGGGACGCCCGGCTAGCACCCCCGTCGGCTGGGCCAGCATACCCAGGCACCCGGCCAGCATGACCGTCCGAAAGGTCCCGATGCCCGGCCAGCATGCCCACCCGTCAGGCCCTGGTGCAGGCCAACATGCCCGGGCGCCCAGCCGGCACCCCCGTCGGCAGGGCCAGCATGCCCGTCCGAAAGGCCCCGACACTCGGCCAGCATGCCCGAGCGCCCAGGCCAGCACGCCCGTCGGCAGTCCAGCATGCCCGGGCGCCCAGCCAGCATGCCCGTCCGCAAGGTCCCGACGCCCAGCCAGCATGCCCGTCCGCCTGGCCCGGGTGCAAGGCCAGCATGCCCGGGCGCCCAGTTCAACACGCCCGTCCGCAAGGCCCGTCGGCAGGCCAGCATGCCCGGGCGCCCAGTTCAGCACGCCCGTCCGCAAGGCCCGTCGGCAGGCCAGCATGCCCGTCCGCAAGGCCCCGATGCCCGGCCAGCATGCCCGTCCGCCTGGCCCGGGTGCAAGGCCAGCATGCCCGGGCGCCCAGGTCGGCACGCCCATCCGCAAGGCCCGTCGGCAGGCCAGCATGCCAGGGCGCCCAGCCAGCTTGCCCGTCCGAAAGGCCCCGACTCCCGGCCAGCATGCCCGTCCGCCTAGCCCGGGTGCAAGGCCAGCATGCCCGGGCGCCCAGGCCAGCACGCCCGTCCGCAAGGCCTGTCGGCAGGCCAGCATGCCCGGGCGCCCAGCCAGCTTGCCCGTCCGAAAGGCCCCGATGCCCGGCCAGCATGGCCGTCCGAAAGGTCCCGATGCCCGGCCAGTATGCCCGTCCGTCAGGCCCTGGTGCAAGGCCAGCATGCCCGTCCGTCAGGCCCTGGTGCAAGGCCAGCATGCCCGGGCGCCCAGCCGGCACCCCCGTCGGCAGGGCCAGCATGCCCGTCCGCAAGGCCCGTC
>Afzelia bella var. gracilior voucher Jongkind 10254 external transcribed spacer, 18S ribosomal RNA gene, internal transcribed spacer 1, 5.8S ribosomal RNA gene, internal transcribed spacer 2, and 28S ribosomal RNA gene, complete sequence
TTCGGATTTTTCCTCGGCCAATGTTTGGGGGGTGGGCATTGGCACGATACTCACACCCCCGCCCGCCGGATGCATGCGAGAGCGTGCGGATGGCAAGGGTGGGCTCCCGGCAGCCCGGCCCGGGCGAACGCCCGGTGCTGGGGCTGGGCAAGCTCCCCGACGGTTGCGTCCCTTTCGGAAACTTGATGTCATGTACGATCCGTCATGCCTAGCGAAGCAGGTGCGGCTCCCCCCGATGCTTCCATATGCTCGCACGCCATAAATAAGGCTTGCGGGGTGTGGTTCGTTTGGTGGTGTTGTGCCTGCGGACGTGGGGGCGTGTGAGTGGTGATCGGGTTGTTCGTGTCGGCCGGCTCCATGCTCAAGCATCGAACGGTCCGCAGGCAGCCCTCCTCAATCTTCTTGCCCCGGGCGAGCAATTTCCTCGGGTGCAGCATCGTGGTTCCTGTGTTGCCTACCGATCGAACGGAATTCGTGGGATTCGTTTGCCCCCTTACCATCCACCGATCCCCGTGGGTCGGCGGAGGTCCGCATAGCAGTGCTCGTGCTCCCCGAGAGCATCGCCGTGGCGGTAGCTCCCGGGGGCCCATGAGGACTCGCTGCTCTCTCGGATGCGGTCGATCCGGCGGCGGCCGTGCGTGCGACGGAAGTCGCGCCCGGCCGTGCAAGAATGAATGCTTTCGACCCGAACGATGCCCGTGCTCGCGTCGGCGTCGCCCACGCCCGCCCGCCCCTCCCGGGGGCCGGCCGGGGGGGCGATGCCGGTGCGATGCGCGGCGGCACGACGGAGGAATGCTACCTGGTTGATCCTGCCAGTAGTCATATGCTTGTCTCAAAGATTAAGCCATGCATGTGTAAGTATGAACTAATTCAGACTGTGAAACTGCGAATGGCTCATTAAATCAGTTATAGTTTGTTTGATGGTACCTACTACTCGGATAACCGTAGTAATTCTAGAGCTAATACGTGCAACAAACCCCGACTTCCGGAAGGGATGCATTTATTAGATAAAAGGTCGACGCGGGCTCCGCCCGTTGCTCTGATGATTCATGATAACTCGACGGATCGCACGGCCCCAGTGCCGGCGACGCATCATTCAAATTTCTGCCCTATCAACTTTCGATGGTAGGATAGTGGCCTACCATGGTGGTGACGGGTGACGGAGAATTAGGGTTCGATTCCGGAGAGGGAGCCTGAGAAACGGCTACCACATCCAAGGAAGGCAGCAGGCGCGCAAATTACCCAATCCTGACACGGGGAGGTAGTGACAATAAATAACAATACCGGGCTCATCGAGTCTGGTAATTGGAATGAGTACAATCTAAATCCCTTAACGAGGATCCATTGGAGGGCAAGTCTGGTGCCAGCAGCCGCGGTAATTCCAGCTCCAATAGCGTATATTTAAGTTGTTGCAGTTAAAAAGCTCGTAGTTGGACCTTGGGTTGGGCGGATCGGTCCGCCTCCGGTGTGCACCGGTCCGCTCGTCCCTTCTGCCGGCGATGCGCTCCTGGCCTTAACTGGCCGGGTCGTGCCTCCGGCGCTGTTACTTTGAAGAAATTAGAGTGCTCAAAGCAAGCCTACGCTCTGCATACATTAGCATGGGATAACATCATAGGATTCCGGTCCTATTGTGTTGGCCTTCGGGATCGGAGTAATGATTAACAGGGACAGTCGGGGGCATTCGTATTTCATAGTCAGAGGTGAAATTCTTGGATTTATGAAAGACGAACAACTGCGAAAGCATTTGCCAAGGATGTTTTCATTAATCAAGAACGAAAGTTGGGGGCTCGAAGACGATCAGATACCGTCCTAGTCTCAACCATAAACGATGCCGACCAGGGATCAGCGGATGTTACTTTTAGGACTCCGCTGGCACCTTATGAGAAATCAAAGTTTTTGGGTTCCGGGGGGAGTATGGTCGCAAGGCTGAAACTTAAAGGAATTGACGGAAGGGCACCACCAGGAGTGGAGCCTGCGGCTTAATTTGACTCAACACGGGGAAACTTACCAGGTCCAGACATAGTAAGGATTGACAGACTGAGAGCTCTTTCTTGATTCTATGGGTGGTGGTGCATGGCCGTTCTTAGTTGGTGGAGCGATTTGTCTGGTTAATTCCGTTAACGAACGAGACCTCAGCCTGCTAACTAGCTATGTGGAGGTGACCCCCCACGGCCAGCTTCTTAGAGGGACTATGGCCTTTCAGGCCAAGGAAGTTTGAGGCAATAACAGGTCTGTGATGCCCTTAGATGTTCTGGGCCGCACGCGCGCTACACTGATGTATTCAACGAGTCTATAGCCTTGGCCGACAGGCCCGGGTAATCTTTGAAATTTCATCGTGATGGGGATAGATCATTGCAATTGTTGGTCTTCAACGAGGAATTCCTAGTAAGCGCGAGTCATCAGCTCGCGTTGACTACGTCCCTGCCCTTTGTACACACCGCCCGTCGCTCCTACCGATTGAATGGTCCGGTGAAGTGTTCGGATCGCGGCGACGTGGGCGGTCCGCCGCCGGCGACGTCGCGAGAAGTCCACTGAACCTTATCATTTAGAGGAAGGAGAAGTCGTAACAAGGTTTCCGTAGGTGAACCTGCGGAAGGATCATTGTCGATACCTTACCACGAGCGAGCAGCACGACCCCGCGAACACGTTACCGTATTGTATGTCTCTCTATCTATAAAGGGAAAGGAATGGAATGGAGGCACGCGAGCGGCACCCGCCGCCCCGGGCCTCCTCCTCCTCCGACGCCGGGACTCGACGGCGGGCTCGCCCGCAGGTCGTCATCCCGGCGGCGGGCAACACAACCAACCCCCGGCGCGGAACGCGCCAAGGAACATTATGATCCGATGAGCGGGCTCCCTGCCGTCCCGGAGACGGTGCACGCGCAGCGAGCGGCGCCATTTTCGTATTCACAATGACTCTCGGCAACGGATATCTCGGCTCTCGCATCGATGAAGAACGTAGCGAAATGCGATACTTGGTGTGAATTGCAGAATCCCGTGAACCATCGAGTCTTTGAACGCAAGTTGCGCCCGAAGCCAATAGGCCGAGGGCACGTCTGGCTGGGTGTCACACAAAGTCGCCCCCCCCCAAACCAAACCCCCCTACCTAACTAAGGGGTCGGCCGGGGCGGGCGGATGCTGGCCTCCCGTGAGCCCCGACTCGCGGACGGCCCAAATCAGAGCTCGCGGTGCGGCGGGCACCACGGCGCACGGTAGTTGAGTCGAGTATCATCGCTCCGGCCCGGTCGTGCGTGCCCCGCCCCCGACGGCGAGCCCCGAGACCCTACTACCACATCCCCCCCTCTCTCTCTCTCTCTCCGCAGGGCAGGGCAGGGCAGGGCAGGGCAGGGACTGTGTTGTGTTCCGACGCGACCTCAGCTCAGGCGGGGCTACCCGCTGAGTTTAAGCATATCAATAAGCGGAGGAAAAGAAACTAACGAGGATTCCCCTAGTAACGGCGAGCGAACCGGGAAGAGCCCACCATGAAAATCGGCCGCCCCCCGGCGTCCGAATTGTAGTCTGGAGAAGCGTCCTCAGCGGCGGACCGGGCCCAAGTCCCCTGGAAGGGGGTGCCGGAGAGGGTGAGAGCCCCGTCGTGCCCGGACCCTGTCGCACCACGAGGCGCTGTCGGCGAGTCGGGTTGTTTGGGAATGCAGCCCCAATCGGGCGGTAAATTCCGTCCAAGGCTAAATACGGGCGAGAGACCGATAGCGAACAAGTACCGCGAGGGAAAGATGAAAAGGACTTTGAAAAGAGAGTCAAAGAGTGCTTGAAATTGTCGGGAGGGAAGCGGATGGGGGCCGGCGATGCGTCCCGGTCGGATGTGGAACGGCGAGAGCCGGTCCGCCGATCGACTCGGGGCGCGGACCGACGCGGACCGCGGCGGCGGCCCAAGCCCGGGCAGTGGACATGCCCGCGGAGACGCCGTCGCCGCGATCGTGGACGGCAGCGCGCGCCCTCCGGGCGTGCCTCGGCACCTGCGCGCTCCCGGCGTCGGCCTGCGGGCTCCCCATCCGGCCCGTCTTGAAACACGGACCAAGGAGTCTGACATGTGTGCGAGTCAACGGGTGAGCAAACCCGCAAGGCGCAAGGAAGCTGACTGGCGGGATCCCCCCCCCGTGGGGTGCACCGCCGACCGACCCCGATCTTCTGTGAAGGGTTCGAGTGAGAGCATACCTGTCGGGACCCGAAAGATGGTGAACTATGCCTGAGCGGGGCGAAGCCAGAGGAAACTCTGGTGGAGGCCCGCAGCGATACTGACGTGCAAATCGTTCGTCTGACTTGGGTATAGGGGCGAAAGACTAATCGAACCGTCTAGTAGCTGGTTCCCTCCGAAGTTTCCCTCAGGATAGCTGGAGCTCGGGTGCGAGTTCTATCGGGTAAAGCCAATGATTAGAGGCATCGGGGGCGCAACGCCCTCGACCTATTCTCAAACTTTAAATAGGTAGGACGGCGCGGCTGCTCCGGTGAGCCGCGCCACGGAATCGAGAGCTCCAAGTGGGCCATTTTTGGTAAGCAGAACTGGCGATGCGGGATGAACCGGAAGCCGGGTTACGGTGCCCAACTGCGCGCTAACCTAGATCCCACAAAGGGTGTTGGTCGATTAAGACAGCAGGACGGTGGTCATGGAAGTCGAAATCCGCTAAGGAGTGTGTAACAACTCACCTGCCGAATCAACTAGCCCCGAAAATGGATGGCGCTGAAGCGCGCGACCTATACCCGGCCGTCGGGGCAAGGGCCAGGCCCCGATGAGTAGGAGGGCGCGGCGGTCGCTGCAAAACCTGGGGCGCGAGCCCGGGCGGAGCGTCCGTCGGTGCAGATCTTGGTGGTAGTAGCAAATATTCAAATGAGAACTTTGAAGGCCGAAGAGGGGAAAGGTTCCATGTGAACGGCACTTGCACATGGGTTAGTCGATCCTAAGAGACGGGGGAAGCCCGTCTGAGAGCGCTGCGCGCGCGCACTTCGAAAGGGAATCGGGTTAAAATTCCTGAACCGGGATGTGGCGGCTGACGGCAACGTCAGGGAGTCCGGAGACGTCGGCGGGGGCCCCGGGAAGAGTTATCTTTTCTGTTTAACAGCCCGCCCACCCTGGAAACGGCTCAGCCGGAGGTAGGGTCCAGCGGCTGGAAGAGCACCGCACGTCGCGTGGTGTCCGGTGCGCCCCCGGCGGCCCGTGAAAATCCGGAGGACCGAGTGCCGCCCACGCCCGGTCGTACTCATAACCGCATCAGGTCTCCAAGGTGAACAGCCTCTGGTCGATGGAACAATGTAGGCAAGGGAAGTCGGCAAAATGGATCCGTAACCTCGGGAAAAGGATTGGCTCTGAGGACTGGGCACGGGGGTCCCAGCCCCGAACCCGTCGGCTGTCGGTGGACTGCTCGAGCTGCTCCCGCGGCGAGAGCGGGTCGCCGCGTGCCGGCCGGGGGACGGACTGGGAACGGGCCCTCCGGGGCCCCTTCCCCGGGCGTCGAACAGTCAGCTCAGAACTGGTACGGACAAGGGGAATCCGACTGTTTAATTAAAACAAAGCATTGCGATGGTCCCTGCGGATGCTGACGCAATGTGATTTCTGCCCAGTGCTCTGAATGTCAAAGTGAAGAAATTCAACCAAGCGCGGGTAAACGGCGGGAGTAACTATGACTCTCTTAAGGTAGCCAAATGCCTCGTCATCTAATTAGTGACGCGCATGAATGGATTAACGAGATTCCCACTGTCCCTGTCTACTATCCAGCGAAACCACAGCCAAGGGAACGGGCTTGGCGGAATCAGCGGGGAAAGAAGACCCTGTTGAGCTTGACTCTAGTCCGACTTTGTGAAATGACTTGAGAGGTGTAGGATAAGTGGGAGCCGGAGACGGCGAAAGTGAAATACCACTACTTTTAACGTTATTTTACTTATTCCGTGAATCGGAGGCGGGGCATGGCCCCTCTTTTTGGACCCAAGGCTCGCCCCGGCGGGCCGATCCGGGCGGAAGACATTGTCAGGTGGGGAGTTTGGCTGGGGCGGCACATCTGTTAAAAGATAACGCAGGTGTCCTAAGATGAGCTCAACGAGAACAGAAATCTCGTGTGGAACAAAAGGGTAAAAGCTCGTTTGATTCTGATTTCCAGTACGAATACGAACCGTGAAAGCGTGGCCTATCGATCCTTTAGTCCTTCGGAATTTGAAGCTAGAGGTGTCAGAAAAGTTACCACAGGGATAACTGGCTTGTGGCAGCCAAGCGTTCATAGCGACGTTGCTTTTTGATCCTTCGATGTCGGCTCTTCCTATCATTGTGAAGCAGAATTCACCAAGTGTTGGATTGTTCACCCACCAATAGGGAACGTGAGCTGGGTTTAGACCGTCGTGAGACAGGTTAGTTTTACCCTACTGATGATGGTGTCGCGATAGTAATTCAACCTAGTACGAGAGGAACCGTTGATTCGCACAATTGGTCATCGCGCTTGGTTGAAAAGCCAGTGGCGCGAAGCTACCGTGCGTTGGATTATGACTGAACGCCTCTAAGTCAGAATCCGGGCTAGAAGCGACGCATGCGCCCGCCGCTCGGTTGCCGACCAGCAGTAGGGGCCTTGGCCCCCAGAGGCACGTGTCGTGGGCGATCCCCGCCCGGCGGATGAGCCGTGCGGGACGCCTTGCAGCGCAATTTCCATCGAGCGGCGGGTTGAATCCTTTGCAGACGACTTAAATACGCGACGGGGTATTGTAAGTGGCAGAGTGGCCTTGCTGCCACGATCCACTGAGATTCAGCCCTTGTCGCTCCGATTCGTCCCTCCCCTCCCCAAAAATCTCACCCCAGAGTCCCTCCCTCACCCCACAGTCCCTCACATTGCACAACCAGAAAGAATCCGGAGGCTAAGAGTCGGACATAACATAGTCGGGCATAGATGCTCACAAGTCCATGGGGCCTCGGTGTGTGCTGAATAGTATTGGGCAGGCAGCAATTCGGGAAGGCGGATAAAGTAGACCGATTACCATGCACATCATAGGGTGGTAGTGTGCAAAAGCAGACCCTGCCTAATGTCCCACGCGAGCAAAGTACACACCATGCCCATATATAGCCCGGTAGGCATCACCTCTGAACGACTGAGGCAAATGGTAGGACAGGCAGAGTCCCACTCATGTGGAGCAGCCACCATGGCCACAGCCTGTCCACAACTCCAGGACACAAGGCAATCAGCCCCGTTCGCAGGGCCAACAAGCCAGGGTGCCAAGCTAGCACCCCTGTCCGAAAGGCCGGCATGCTCGTTAGCAGGGCCGCGTGGCCCGGCCAGCATGCTCGATCGTAAGGCCGGGACGCCCGGCTAGCACCCCCGTCGGCTGGGCCAGCATACCCAGGCACCCGGCCAGCATGACCGTCCGAAAGGTCCCGATGCCCGGCCAGCATGCCCACCCGTCAGGCCCTGGTGCAGGCCAACATGCCCGGGCGCCCAGCCGGCACCCCCGTCGGCAGGGCCAGCATGCCCGTCCGAAAGGCCCCGACACTCGGCCAGCATGCCCGAGCGCCCAGGCCAGCACGCCCGTCGGCAGTCCAGCATGCCCGGGCGCCCAGCCAGCATGCCCGTCCGCAAGGTCCCGACGCCCAGCCAGCATGCCCGTCCGCCTGGCCCGGGTGCAAGGCCAGCATGCCCGGGCGCCCAGTTCAACACGCCCGTCCGCAAGGCCCGTCGGCAGGCCAGCATGCCCGGGCGCCCAGTTCAGCACGCCCGTCCGCAAGGCCCGTCGGCAGGCCAGCATGCCCGTCCGCAAGGCCCCGATGCCCGGCCAGCATGCCCGTCCGCCTGGCCCGGGTGCAAGGCCAGCATGCCCGGGCGCCCAGGTCGGCACGCCCATCCGCAAGGCCCGTCGGCAGGCCAGCATGCCAGGGCGCCCAGCCAGCTTGCCCGTCCGAAAGGCCCCGACTCCCGGCCAGCATGCCCGTCCGCCTAGCCCGGGTGCAAGGCCAGCATGCCCGGGCGCCCAGGCCAGCACGCCCGTCCGCAAGGCCTGTCGGCAGGCCAGCATGCCCGGGCGCCCAGCCAGCTTGCCCGTCCGAAAGGCCCCGATGCCCGGCCAGCATGGCCGTCCGAAAGGTCCCGATGCCCGGCCA
>Afzelia bella var. gracilior voucher Bourland 489 external transcribed spacer, 18S ribosomal RNA gene, internal transcribed spacer 1, 5.8S ribosomal RNA gene, internal transcribed spacer 2, and 28S ribosomal RNA gene, complete sequence
ACCGTGTCCCTTCGGATTTTTCCTCGGCCAATGTTTGGGGGGTGGGCATTGGCACGATACTCACACCCCCGCCCGCCGGATGCATGCGAGAGCGTGCGGATGGCAAGGGTGGGCTCCCGGCAGCCCGGCCCGGGCGAACGCCCGGTGCTGGGGCTGGGCAAGCTCCCCGACGGTTGCGTCCCTTTCGGAAACTTGATGTCATGTACGATCCGTCATGCCTAGCGAAGCAGGTGCGGCTCCCCCCGATGCTTCCATATGCTCGCACGCCATAAATAAGGCTTGCGGGGTGTGGTTCGTTTGGTGGTGTTGTGCCTGCGGACGTGGGGGCGTGTGAGTGGTGATCGGGTTGTTCGTGTCGGCCGGCTCCATGCTCAAGCATCGAACGGTCCGCAGGCAGCCCTCCTCAATCTTCTTGCCCCGGGCGAGCAATTTCCTCGGGTGCAGCATCGTGGTTCCTGTGTTGCCTACCGATCGAACGGAATTCGTGGGATTCGTTTGCCCCCTTACCATCCACCGATCCCCGTGGGTCGGCGGAGGTCCGCATAGCAGTGCTCGTGCTCCCCGAGAGGATCGCCGTGGCGGTAGCTCCCGGGGGCCCATGAGGACTCGCTGCTCTCTCGGATGCGGTCGATCCGGCGGCGGCCGTGCGACGGAAGTCGCGCCCGGCCGTGCAAGAATGAATGCTTTCGACCCGAACGATGCCCGTGCTCGCTCGCGTCGGCGTCGCCCCCGCCCGCCCGCCCCTCCCGGGGGCCGGCCGGGGGGGCGATGCCGGTGCGATGCGCGGCGGCACGACGGAGGAATGCTACCTGGTTGATCCTGCCAGTAGTCATATGCTTGTCTCAAAGATTAAGCCATGCATGTGTAAGTATGAACTAATTCAGACTGTGAAACTGCGAATGGCTCATTAAATCAGTTATAGTTTGTTTGATGGTACCTACTACTCGGATAACCGTAGTAATTCTAGAGCTAATACGTGCAACAAACCCCGACTTCCGGAAGGGATGCATTTATTAGATAAAAGGTCGACGCGGGCTCCGCCCGTTGCTCTGATGATTCATGATAACTCGACGGATCGCACGGCCCCAGTGCCGGCGACGCATCATTCAAATTTCTGCCCTATCAACTTTCGATGGTAGGATAGTGGCCTACCATGGTGGTGACGGGTGACGGAGAATTAGGGTTCGATTCCGGAGAGGGAGCCTGAGAAACGGCTACCACATCCAAGGAAGGCAGCAGGCGCGCAAATTACCCAATCCTGACACGGGGAGGTAGTGACAATAAATAACAATACCGGGCTCATCGAGTCTGGTAATTGGAATGAGTACAATCTAAATCCCTTAACGAGGATCCATTGGAGGGCAAGTCTGGTGCCAGCAGCCGCGGTAATTCCAGCTCCAATAGCGTATATTTAAGTTGTTGCAGTTAAAAAGCTCGTAGTTGGACCTTGGGTTGGGCGGATCGGTCCGCCTCCGGTGTGCACCGGTCCGCTCGTCCCTTCTGCCGGCGATGCGCTCCTGGCCTTAACTGGCCGGGTCGTGCCTCCGGCGCTGTTACTTTGAAGAAATTAGAGTGCTCAAAGCAAGCCTACGCTCTGCATACATTAGCATGGGATAACATCATAGGATTCCGGTCCTATTGTGTTGGCCTTCGGGATCGGAGTAATGATTAACAGGGACAGTCGGGGGCATTCGTATTTCATAGTCAGAGGTGAAATTCTTGGATTTATGAAAGACGAACAACTGCGAAAGCATTTGCCAAGGATGTTTTCATTAATCAAGAACGAAAGTTGGGGGCTCGAAGACGATCAGATACCGTCCTAGTCTCAACCATAAACGATGCCGACCAGGGATCAGCGGATGTTACTTTTAGGACTCCGCTGGCACCTTATGAGAAATCAAAGTTTTTGGGTTCCGGGGGGAGTATGGTCGCAAGGCTGAAACTTAAAGGAATTGACGGAAGGGCACCACCAGGAGTGGAGCCTGCGGCTTAATTTGACTCAACACGGGGAAACTTACCAGGTCCAGACATAGTAAGGATTGACAGACTGAGAGCTCTTTCTTGATTCTATGGGTGGTGGTGCATGGCCGTTCTTAGTTGGTGGAGCGATTTGTCTGGTTAATTCCGTTAACGAACGAGACCTCAGCCTGCTAACTAGCTATGTGGAGGTGACCCCCCACGGCCAGCTTCTTAGAGGGACTATGGCCTTTCAGGCCAAGGAAGTTTGAGGCAATAACAGGTCTGTGATGCCCTTAGATGTTCTGGGCCGCACGCGCGCTACACTGATGTATTCAACGAGTCTATAGCCTTGGCCGACAGGCCCGGGTAATCTTTGAAATTTCATCGTGATGGGGATAGATCATTGCAATTGTTGGTCTTCAACGAGGAATTCCTAGTAAGCGCGAGTCATCAGCTCGCGTTGACTACGTCCCTGCCCTTTGTACACACCGCCCGTCGCTCCTACCGATTGAATGGTCCGGTGAAGTGTTCGGATCGCGGCGACGTGGGCGGTCCGCCGCCGGCGACGTCGCGAGAAGTCCACTGAACCTTATCATTTAGAGGAAGGAGAAGTCGTAACAAGGTTTCCGTAGGTGAACCTGCGGAAGGATCATTGTCGATACCTTACCACGAGCGAGCAGCACGACCCCGCGAACACGTTACCGTATTGTATGTCTCTCTATCTATAAAGGGAAAGGAATGGAATGGAGGCACGCGAGCGGCACCCGCCGCCCCGGGCCTCCTCCTCCTCCGACGCCGGGACTCGACGGCGGGCTCGCCCGCAGGTCGTCATCCCGGCGGCGGGCAACACAACCAACCCCCGGCGCGGAACGCGCCAAGGAACATTATGATCCGATGAGCGGGCTCCCTGCCGTCCCGGAGACGGTGCACGCGCAGCGAGCGGCGCCATTTTCGTATTCACAATGACTCTCGGCAACGGATATCTCGGCTCTCGCATCGATGAAGAACGTAGCGAAATGCGATACTTGGTGTGAATTGCAGAATCCCGTGAACCATCGAGTCTTTGAACGCAAGTTGCGCCCGAAGCCAATAGGCCGAGGGCACGTCTGGCTGGGTGTCACACAAAGTCGCCCCCCCCCAAACCAAACCCCCTACCTAACTAAGGGGTCGGCCGGGGCGGGCGGATGCTGGCCTCCCGTGAGCCCCGACTCGCGGACGGCCCAAATCAGAGCTCGCGGTGCGGCGGGCACCACGGCGCACGGTAGTTGAGTCGAGTATCATCGCTCCGGCCCGGTCGTGCGTGCCCCGCCCCCGACGGCGAGCCCCGAGACCCTACTACCACATCCCCCCCTCTCTCTCTCTCTCTCTCCGCAGGGCAGGGCAGGGCAGGGACGGATTGTGTTCCGACGCGACCTCAGCTCAGGCGGGGCTACCCGCTGAGTTTAAGCATATCAATAAGCGGAGGAAAAGAAACTAACGAGGATTCCCCTAGTAACGGCGAGCGAACCGGGAAGAGCCCACCATGAAAATCGGCCGCCCCCCGGCGTCCGAATTGTAGTCTGGAGAAGCGTCCTCAGCGGCGGACCGGGCCCAAGTCCCCTGGAAGGGGGTGCCGGAGAGGGTGAGAGCCCCGTCGTGCCCGGACCCTGTCGCACCACGAGGCGCTGTCGGCGAGTCGGGTTGTTTGGGAATGCAGCCCCAATCGGGCGGTAAATTCCGTCCAAGGCTAAATACGGGCGAGAGACCGATAGCGAACAAGTACCGCGAGGGAAAGATGAAAAGGACTTTGAAAAGAGAGTCAAAGAGTGCTTGAAATTGTCGGGAGGGAAGCGGATGGGGGCCGGCGATGCGTCCCGGTCGGATGTGGAACGGCGAGAGCCGGTCCGCCGATCGACTCGGGGCGCGGACCGACGCGGACCGCGGCGGCGGCCCAAGCCCGGGCAGTGGACATGCCCGCGGAGACGCCGTCGCCGCGATCGTGGACGGCAGCGCGCGCCCTCCGGGCGTGCCTCGGCACCTGCGCGCTCCCGGCGTCGGCCTGCGGGCTCCCCATCCGGCCCGTCTTGAAACACGGACCAAGGAGTCTGACATGTGTGCGAGTCAACGGGTGAGCAAACCCGCAAGGCGCAAGGAAGCTGACTGGCGGGATCCCCCCCCCGTGGGGTGCACCGCCGACCGACCCCGATCTTCTGTGAAGGGTTCGAGTGAGAGCATACCTGTCGGGACCCGAAAGATGGTGAACTATGCCTGAGCGGGGCGAAGCCAGAGGAAACTCTGGTGGAGGCCCGCAGCGATACTGACGTGCAAATCGTTCGTCTGACTTGGGTATAGGGGCGAAAGACTAATCGAACCGTCTAGTAGCTGGTTCCCTCCGAAGTTTCCCTCAGGATAGCTGGAGCTCGGGTGCGAGTTCTATCGGGTAAAGCCAATGATTAGAGGCATCGGGGGCGCAACGCCCTCGACCTATTCTCAAACTTTAAATAGGTAGGACGGCGCGGCTGCTCCGGTGAGCCGCGCCACGGAATCGAGAGCTCCAAGTGGGCCATTTTTGGTAAGCAGAACTGGCGATGCGGGATGAACCGGAAGCCGGGTTACGGTGCCCAACTGCGCGCTAACCTAGATCCCACAAAGGGTGTTGGTCGATTAAGACAGCAGGACGGTGGTCATGGAAGTCGAAATCCGCTAAGGAGTGTGTAACAACTCACCTGCCGAATCAACTAGCCCCGAAAATGGATGGCGCTGAAGCGCGCGACCTATACCCGGCCGTCGGGGCAAGGGCCAGGCCCCGATGAGTAGGAGGGCGCGGCGGTCGCTGCAAAACCTGGGGCGCGAGCCCGGGCGGAGCGTCCGTCGGTGCAGATCTTGGTGGTAGTAGCAAATATTCAAATGAGAACTTTGAAGGCCGAAGAGGGGAAAGGTTCCATGTGAACGGCACTTGCACATGGGTTAGTCGATCCTAAGAGACGGGGGAAGCCCGTCTGAGAGCGCTGCGCGCGCGCACTTCGAAAGGGAATCGGGTTAAAATTCCTGAACCGGGATGTGGCGGCTGACGGCAACGTCAGGGAGTCCGGAGACGTCGGCGGGGGCCCCGGGAAGAGTTATCTTTTCTGTTTAACAGCCCGCCCACCCTGGAAACGGCTCAGCCGGAGGTAGGGTCCAGCGGCTGGAAGAGCACCGCACGTCGCGTGGTGTCCGGTGCGCCCCCGGCGGCCCGTGAAAATCCGGAGGACCGAGTGCCGCCCACGCCCGGTCGTACTCATAACCGCATCAGGTCTCCAAGGTGAACAGCCTCTGGTCGATGGAACAATGTAGGCAAGGGAAGTCGGCAAAATGGATCCGTAACCTCGGGAAAAGGATTGGCTCTGAGGACTGGGCACGGGGGTCCCAGCCCCGAACCCGTCGGCTGTCGGTGGACTGCTCGAGCTGCTCCCGCGGCGAGAGCGGGTCGCCGCGTGCCGGCCGGGGGACGGACTGGGAACGGGCCCTCCGGGGCCCCTTCCCCGGGCGTCGAACAGTCAGCTCAGAACTGGTACGGACAAGGGGAATCCGACTGTTTAATTAAAACAAAGCATTGCGATGGTCCCTGCGGATGCTGACGCAATGTGATTTCTGCCCAGTGCTCTGAATGTCAAAGTGAAGAAATTCAACCAAGCGCGGGTAAACGGCGGGAGTAACTATGACTCTCTTAAGGTAGCCAAATGCCTCGTCATCTAATTAGTGACGCGCATGAATGGATTAACGAGATTCCCACTGTCCCTGTCTACTATCCAGCGAAACCACAGCCAAGGGAACGGGCTTGGCGGAATCAGCGGGGAAAGAAGACCCTGTTGAGCTTGACTCTAGTCCGACTTTGTGAAATGACTTGAGAGGTGTAGGATAAGTGGGAGCCGGAGACGGCGAAAGTGAAATACCACTACTTTTAACGTTATTTTACTTATTCCGTGAATCGGAGGCGGGGCATGGCCCCTCTTTTTGGACCCAAGGCTCGCCCCGGCGGGCCGATCCGGGCGGAAGACATTGTCAGGTGGGGAGTTTGGCTGGGGCGGCACATCTGTTAAAAGATAACGCAGGTGTCCTAAGATGAGCTCAACGAGAACAGAAATCTCGTGTGGAACAAAAGGGTAAAAGCTCGTTTGATTCTGATTTCCAGTACGAATACGAACCGTGAAAGCGTGGCCTATCGATCCTTTAGTCCTTCGGAATTTGAAGCTAGAGGTGTCAGAAAAGTTACCACAGGGATAACTGGCTTGTGGCAGCCAAGCGTTCATAGCGACGTTGCTTTTTGATCCTTCGATGTCGGCTCTTCCTATCATTGTGAAGCAGAATTCACCAAGTGTTGGATTGTTCACCCACCAATAGGGAACGTGAGCTGGGTTTAGACCGTCGTGAGACAGGTTAGTTTTACCCTACTGATGATGGTGTCGCGATAGTAATTCAACCTAGTACGAGAGGAACCGTTGATTCGCACAATTGGTCATCGCGCTTGGTTGAAAAGCCAGTGGCGCGAAGCTACCGTGCGTTGGATTATGACTGAACGCCTCTAAGTCAGAATCCGGGCTAGAAGCGACGCATGCGCCCGCCGCTCGGTTGCCGACCAGCAGTAGGGGCCTTGGCCCCCAGAGGCACGTGTCGTGGGCGATCCCCGCCCGGCGGATGAGCCGTGCGGGACGCCTTGCAGCGCAATTTCCATCGAGCGGCGGGTTGAATCCTTTGCAGACGACTTAAATACGCGACGGGGTATTGTAAGTGGCAGAGTGGCCTTGCTGCCACGATCCACTGAGATTCAGCCCTTGTCGCTCCGATTCGTCCCTCCCCTCCCCAAAAATCTCACCCCAGAGTCCCTCCCTCACCCCACAGTCCCTCACATTGCACAACCAGAAAGAATCCGGAGGCTAAGAGTCGGACATAACATAGTCGGGCATAGATGCTCACAAGTCCATGGGGCCTCGGTGTGTGCTGAATAGTATTGGGTAGGCAGCAATTCGGGAAGGCGGATAAAGTAGACCGATTACCATGCACATCATAGGGTGGTAGTGTGCAAAAGCAGACCCTGCCTAATGTCCCACGCGAGCAAAGAACACACCATGCCCATATATAGCCCGGTAGGCATCACCTCTGAACGACTGAGGCAAATGGTAGGACAGGCAGAGTCCCACTCATGTGGAGCAGCCACCATGGCCACAGCCTGTCCACAACTCCAGGACACAAGGCCATCAGCCCCGTTCGCAGGGCCAACAAGCTAGGGTGCCAGGCTAGCACCCCTGTCCGAAAGGCCGGCACGCTCGTTAGCAGGGCCGCGGCGCCCGGCCAGCATGCTCGATCGTAAGGCCGGGACGCCCGGCTAGCACCCCCGTCGGCTGGGCCAGCAT
>Afzelia bella var. gracilior voucher Nimba Botanic Team JC 253 external transcribed spacer, 18S ribosomal RNA gene, internal transcribed spacer 1, 5.8S ribosomal RNA gene, internal transcribed spacer 2, and 28S ribosomal RNA gene, complete sequence
CTTCCGGCGCCACCTAAAAGTGGGAAAATCAACACCATCATCAATTGAAACATATTGAAAGTCCAATATGAGTTCATAATAAATTAATATGACCCCTAAGGATGCTCCCTGCAAAATTTCAGAACATTTGCACGTATAGATTTTTTTTCCGATTTTTTGCAAATTTCGCACTTTGAAAAATTATAAAAAATTCATCACTTGTCAAAAAATTATGAAATTTTGGGAAATGATAGTTTGGATTTTTATCTGTGTCTCCACAAAATTTCAGCTCAAAATTCCATCATTTGCCCCCCGAAAACCCCTTATGTCAACTCGGAAAAAGTATGTCTACTCCTGCCAGGGGGGGTTTGGCTCAGAATGCTCTTTAGGGGGTACCCAGCCGCCTGCCCCCCGTGGCCAGCAGCTGGGGGCGCACCGGCAGGCCTTGCACGCTGCGTGCGTGCCGGCCTACCCCCGTCGCCCATGCAAGCAATGCGATTGCTTGTGTGCGGCGTCCGGCCATGCTCGGCATGGTCGGGCGCGGCGCCCGGCCCGGGCGATCGCCCGGTGCCCGGCGTGGGCAAGGCACCCGACGACGACCGTGTCCCTTCGGATTTTTCCTCGGCCAATGTTTGGGGGGTGGGCATTGGCACGATACTCACACCCCCGCCCGCCGGATGCATGCGAGAGCGTGCGGATGGCATGGGTGTGCGGCCGGCGCCCGGCCCGGGCGATCGCCCGGTGCCCGGCGTGGGCAAGGCACCCGACGACGACCGTGTCCCTTCGGATTTTTCCTCGGCCAATGTTTGGGGGGTGGGCATTGGCACGATACTCACACCCCCGCCCGCCGGATGCATGCGAGAGCGTGCGGATGGCATGGGTGTGCGGCCGGCGCCCGGCCCGGGCGATCGCCCGGTGCCCGGCGTGGGCAAGGCACCCGACGACGACCGTGTCCCTTCGGATTTTTCCTCGGCCAATGTTTGGGGGGTGGGCATTGGCACGATACTCACACCCCCGCCCGCCGGATGCATGCGAGAGCGTGCGGATGGCAAGGGTGGGCTCCCGGCAGCCCGGCCCGGGCGAACGCCCGGTGCTGGGGCTGGGCAAGCTCCCCGACGGTTGCGTCCCTTTCGGAAACTTGATGTCATGTACGATCCGTCATGCCTAGCGAAGCAGGTGCGGCTCCCCCCGATGCTTCCATATGCTCGCACGCCATAAATAAGGCTTGCGGGGTGTGGTTCGTTTGGTGGTGTTGTGCCTGCGGACGTGGGGGCGTGTGAGTGGTGATCGGGTTGTTCGTGTCGGCCGGCTCCATGCTCAAGCATCGAACGGTCCGCAGGCAGCCCTCCTCAATCTTCTTGCCCCGGGCGAGCAATTTCCTCGGGTGCAGCATCGTGGTTCCTGTGTTGCCTACCGATCGAACGGAATTCGTGGGATTCGTTTGCCCCCTTACCATCCACCGATCCCCGTGGGTCGGCGGAGGTCCGCATAGCAGTGCTCGTGCTCCCCGAGAGCATCGCCGTGGCGGTAGCTCCCGGGGGCCCATGAGGACTCGCTGCTCTCTCGGATGCGGTCGATCCGGCGGCGGCCGTGCGTGCGACGGAAGTCGCGCCCGGCCGTGCAAGAATGAATGCTTTCGACCCGAACGATGCCCGTGCTCGCGTCGGCGTCGCCCACGCCCGCCCGCCCCTCCCGGGGGCCGGCCGGGGGGGCGATGCCGGTGCGATGCGCGGCGGCACGACGGAGGAATGCTACCTGGTTGATCCTGCCAGTAGTCATATGCTTGTCTCAAAGATTAAGCCATGCATGTGTAAGTATGAACTAATTCAGACTGTGAAACTGCGAATGGCTCATTAAATCAGTTATAGTTTGTTTGATGGTACCTACTACTCGGATAACCGTAGTAATTCTAGAGCTAATACGTGCAACAAACCCCGACTTCCGGAAGGGATGCATTTATTAGATAAAAGGTCGACGCGGGCTCCGCCCGTTGCTCTGATGATTCATGATAACTCGACGGATCGCACGGCCCCAGTGCCGGCGACGCATCATTCAAATTTCTGCCCTATCAACTTTCGATGGTAGGATAGTGGCCTACCATGGTGGTGACGGGTGACGGAGAATTAGGGTTCGATTCCGGAGAGGGAGCCTGAGAAACGGCTACCACATCCAAGGAAGGCAGCAGGCGCGCAAATTACCCAATCCTGACACGGGGAGGTAGTGACAATAAATAACAATACCGGGCTCATCGAGTCTGGTAATTGGAATGAGTACAATCTAAATCCCTTAACGAGGATCCATTGGAGGGCAAGTCTGGTGCCAGCAGCCGCGGTAATTCCAGCTCCAATAGCGTATATTTAAGTTGTTGCAGTTAAAAAGCTCGTAGTTGGACCTTGGGTTGGGCGGATCGGTCCGCCTCCGGTGTGCACCGGTCCGCTCGTCCCTTCTGCCGGCGATGCGCTCCTGGCCTTAACTGGCCGGGTCGTGCCTCCGGCGCTGTTACTTTGAAGAAATTAGAGTGCTCAAAGCAAGCCTACGCTCTGCATACATTAGCATGGGATAACATCATAGGATTCCGGTCCTATTGTGTTGGCCTTCGGGATCGGAGTAATGATTAACAGGGACAGTCGGGGGCATTCGTATTTCATAGTCAGAGGTGAAATTCTTGGATTTATGAAAGACGAACAACTGCGAAAGCATTTGCCAAGGATGTTTTCATTAATCAAGAACGAAAGTTGGGGGCTCGAAGACGATCAGATACCGTCCTAGTCTCAACCATAAACGATGCCGACCAGGGATCAGCGGATGTTACTTTTAGGACTCCGCTGGCACCTTATGAGAAATCAAAGTTTTTGGGTTCCGGGGGGAGTATGGTCGCAAGGCTGAAACTTAAAGGAATTGACGGAAGGGCACCACCAGGAGTGGAGCCTGCGGCTTAATTTGACTCAACACGGGGAAACTTACCAGGTCCAGACATAGTAAGGATTGACAGACTGAGAGCTCTTTCTTGATTCTATGGGTGGTGGTGCATGGCCGTTCTTAGTTGGTGGAGCGATTTGTCTGGTTAATTCCGTTAACGAACGAGACCTCAGCCTGCTAACTAGCTATGTGGAGGTGACCCCCCACGGCCAGCTTCTTAGAGGGACTATGGCCTTTCAGGCCAAGGAAGTTTGAGGCAATAACAGGTCTGTGATGCCCTTAGATGTTCTGGGCCGCACGCGCGCTACACTGATGTATTCAACGAGTCTATAGCCTTGGCCGACAGGCCCGGGTAATCTTTGAAATTTCATCGTGATGGGGATAGATCATTGCAATTGTTGGTCTTCAACGAGGAATTCCTAGTAAGCGCGAGTCATCAGCTCGCGTTGACTACGTCCCTGCCCTTTGTACACACCGCCCGTCGCTCCTACCGATTGAATGGTCCGGTGAAGTGTTCGGATCGCGGCGACGTGGGCGGTCCGCCGCCGGCGACGTCGCGAGAAGTCCACTGAACCTTATCATTTAGAGGAAGGAGAAGTCGTAACAAGGTTTCCGTAGGTGAACCTGCGGAAGGATCATTGTCGATACCTTACCACGAGCGAGCAGCACGACCCCGCGAACACGTTACCGTATTGTATGTCTCTCTATCTATAAAGGGAAAGGAATGGAATGGAGGCACGCGAGCGGCACCCGCCGCCCCGGGCCTCCTCCTCCTCCGACGCCGGGACTCGACGGCGGGCTCGCCCGCAGGTCGTCATCCCGGCGGCGGGCAACACAACCAACCCCCGGCGCGGAACGCGCCAAGGAACATTATGATCCGATGAGCGGGCTCCCTGCCGTCCCGGAGACGGTGCACGCGCAGCGAGCGGCGCCATTTTCGTATTCACAATGACTCTCGGCAACGGATATCTCGGCTCTCGCATCGATGAAGAACGTAGCGAAATGCGATACTTGGTGTGAATTGCAGAATCCCGTGAACCATCGAGTCTTTGAACGCAAGTTGCGCCCGAAGCCAATAGGCCGAGGGCACGTCTGGCTGGGTGTCACACAAAGTCGCCCCCCCCAAACCAAACCCCCCTACCTAACTAAGGGGTCGGCCGGGGCGGGCGGATGCTGGCCTCCCGTGAGCCCCGACTCGCGGACGGCCCAAATCAGAGCTCGCGGTGCGGCGGGCACCACGGCGCACGGTAGTTGAGTCGAGTATCATCGCTCCGGCCCGGTCGTGCGTGCCCCGCCCCCGACGGCGAGCCCCGAGACCCTACTACCACATCCCCCCCCCTCTCTCTCTCTCCGCAGGGCAGGGCAGGGCAGGGCAGGGACTGTGTTGTGTTCCGACGCGACCTCAGCTCAGGCGGGGCTACCCGCTGAGTTTAAGCATATCAATAAGCGGAGGAAAAGAAACTAACGAGGATTCCCCTAGTAACGGCGAGCGAACCGGGAAGAGCCCACCATGAAAATCGGCCGCCCCCCGGCGTCCGAATTGTAGTCTGGAGAAGCGTCCTCAGCGGCGGACCGGGCCCAAGTCCCCTGGAAGGGGGTGCCGGAGAGGGTGAGAGCCCCGTCGTGCCCGGACCCTGTCGCACCACGAGGCGCTGTCGGCGAGTCGGGTTGTTTGGGAATGCAGCCCCAATCGGGCGGTAAATTCCGTCCAAGGCTAAATACGGGCGAGAGACCGATAGCGAACAAGTACCGCGAGGGAAAGATGAAAAGGACTTTGAAAAGAGAGTCAAAGAGTGCTTGAAATTGTCGGGAGGGAAGCGGATGGGGGCCGGCGATGCGTCCCGGTCGGATGTGGAACGGCGAGAGCCGGTCCGCCGATCGACTCGGGGCGCGGACCGACGCGGACCGCGGCGGCGGCCCAAGCCCGGGCAGTGGACATGCCCGCGGAGACGCCGTCGCCGCGATCGTGGACGGCAGCGCGCGCCCTCCGGGCGTGCCTCGGCACCTGCGCGCTCCCGGCGTCGGCCTGCGGGCTCCCCATCCGGCCCGTCTTGAAACACGGACCAAGGAGTCTGACATGTGTGCGAGTCAACGGGTGAGCAAACCCGCAAGGCGCAAGGAAGCTGACTGGCGGGATCCCCCCCCCGTGGGGTGCACCGCCGACCGACCCCGATCTTCTGTGAAGGGTTCGAGTGAGAGCATACCTGTCGGGACCCGAAAGATGGTGAACTATGCCTGAGCGGGGCGAAGCCAGAGGAAACTCTGGTGGAGGCCCGCAGCGATACTGACGTGCAAATCGTTCGTCTGACTTGGGTATAGGGGCGAAAGACTAATCGAACCGTCTAGTAGCTGGTTCCCTCCGAAGTTTCCCTCAGGATAGCTGGAGCTCGGGTGCGAGTTCTATCGGGTAAAGCCAATGATTAGAGGCATCGGGGGCGCAACGCCCTCGACCTATTCTCAAACTTTAAATAGGTAGGACGGCGCGGCTGCTCCGGTGAGCCGCGCCACGGAATCGAGAGCTCCAAGTGGGCCATTTTTGGTAAGCAGAACTGGCGATGCGGGATGAACCGGAAGCCGGGTTACGGTGCCCAACTGCGCGCTAACCTAGATCCCACAAAGGGTGTTGGTCGATTAAGACAGCAGGACGGTGGTCATGGAAGTCGAAATCCGCTAAGGAGTGTGTAACAACTCACCTGCCGAATCAACTAGCCCCGAAAATGGATGGCGCTGAAGCGCGCGACCTATACCCGGCCGTCGGGGCAAGGGCCAGGCCCCGATGAGTAGGAGGGCGCGGCGGTCGCTGCAAAACCTGGGGCGCGAGCCCGGGCGGAGCGTCCGTCGGTGCAGATCTTGGTGGTAGTAGCAAATATTCAAATGAGAACTTTGAAGGCCGAAGAGGGGAAAGGTTCCATGTGAACGGCACTTGCACATGGGTTAGTCGATCCTAAGAGACGGGGGAAGCCCGTCTGAGAGCGCTGCGCGCGCGCACTTCGAAAGGGAATCGGGTTAAAATTCCTGAACCGGGATGTGGCGGCTGACGGCAACGTCAGGGAGTCCGGAGACGTCGGCGGGGGCCCCGGGAAGAGTTATCTTTTCTGTTTAACAGCCCGCCCACCCTGGAAACGGCTCAGCCGGAGGTAGGGTCCAGCGGCTGGAAGAGCACCGCACGTCGCGTGGTGTCCGGTGCGCCCCCGGCGGCCCGTGAAAATCCGGAGGACCGAGTGCCGCCCACGCCCGGTCGTACTCATAACCGCATCAGGTCTCCAAGGTGAACAGCCTCTGGTCGATGGAACAATGTAGGCAAGGGAAGTCGGCAAAATGGATCCGTAACCTCGGGAAAAGGATTGGCTCTGAGGACTGGGCACGGGGGTCCCAGCCCCGAACCCGTCGGCTGTCGGTGGACTGCTCGAGCTGCTCCCGCGGCGAGAGCGGGTCGCCGCGTGCCGGCCGGGGGACGGACTGGGAACGGGCCCTCCGGGGCCCCTTCCCCGGGCGTCGAACAGTCAGCTCAGAACTGGTACGGACAAGGGGAATCCGACTGTTTAATTAAAACAAAGCATTGCGATGGTCCCTGCGGATGCTGACGCAATGTGATTTCTGCCCAGTGCTCTGAATGTCAAAGTGAAGAAATTCAACCAAGCGCGGGTAAACGGCGGGAGTAACTATGACTCTCTTAAGGTAGCCAAATGCCTCGTCATCTAATTAGTGACGCGCATGAATGGATTAACGAGATTCCCACTGTCCCTGTCTACTATCCAGCGAAACCACAGCCAAGGGAACGGGCTTGGCGGAATCAGCGGGGAAAGAAGACCCTGTTGAGCTTGACTCTAGTCCGACTTTGTGAAATGACTTGAGAGGTGTAGGATAAGTGGGAGCCGGAGACGGCGAAAGTGAAATACCACTACTTTTAACGTTATTTTACTTATTCCGTGAATCGGAGGCGGGGCATGGCCCCTCTTTTTGGACCCAAGGCCCGCCCCGGCGGGCCGATCCGGGCGGAAGACATTGTCAGGTGGGGAGTTTGGCTGGGGCGGCACATCTGTTAAAAGATAACGCAGGTGTCCTAAGATGAGCTCAACGAGAACAGAAATCTCGTGTGGAACAAAAGGGTAAAAGCTCGTTTGATTCTGATTTCCAGTACGAATACGAACCGTGAAAGCGTGGCCTATCGATCCTTTAGTCCTTCGGAATTTGAAGCTAGAGGTGTCAGAAAAGTTACCACAGGGATAACTGGCTTGTGGCAGCCAAGCGTTCATAGCGACGTTGCTTTTTGATCCTTCGATGTCGGCTCTTCCTATCATTGTGAAGCAGAATTCACCAAGTGTTGGATTGTTCACCCACCAATAGGGAACGTGAGCTGGGTTTAGACCGTCGTGAGACAGGTTAGTTTTACCCTACTGATGATGGTGTCGCGATAGTAATTCAACCTAGTACGAGAGGAACCGTTGATTCGCACAATTGGTCATCGCGCTTGGTTGAAAAGCCAGTGGCGCGAAGCTACCGTGCGTTGGATTATGACTGAACGCCTCTAAGTCAGAATCCGGGCTAGAAGCGACGCATGCGCCCGCCGCTCGGTTGCCGACCAGCAGTAGGGGCCTTGGCCCCCAGAGGCACGTGTCGTGGGCGATCCCCGCCCGGCGGATGAGCCGTGCGGGACGCCTTGCAGCGCAATTTCCATCGAGCGGCGGGTTGAATCCTTTGCAGACGACTTAAATACGCGACGGGGTATTGTAAGTGGCAGAGTGGCCTTGCTGCCACGATCCACTGAGATTCAGCCCTTGTCGCTCCGATTCGTCCCTCCCCTCCCCAAAAATCTCACCCCAGAGTCCCTCCCTCACCCCACAGTCCCTCACATTGCACAACCAGAAAGAATCCGGAGGCTAAGAGTCGGACATAACATAGTCGGGCATAGATGCTCACAAGTCCATGGGGCCTCGGTGTGTGCTGAATAGTATTGGGCAGGCAGCAATTCGGGAAGGCGGATAAAGTAGACCGATTACCATGCACATCATAGGGTGGTAGTGTGCAAAAGCAGACCCTGCCTAATGTCCCACGCGAGCAAAGTACACACCATGCCCATATATAGCCCGGTAGGCATCACCTCTGAACGACTGAGGCAAATGGTAGGACAGGCAGAGTCCCACTCATGTGGAGCAGCCACCATGGCCACAGCCTGTCCACAACTCCAGGACACAAGGC
>Afzelia bipindensis voucher  Breteler 15405 external transcribed spacer, 18S ribosomal RNA gene, internal transcribed spacer 1, 5.8S ribosomal RNA gene, internal transcribed spacer 2, and 28S ribosomal RNA gene, complete sequence
CAGCCAGCATGCCCGTCGGCTGGCCAGCATGCCCGGGCTCCCAGCCAGCATGCCCGCCCGTCCCCAAGGCCTGCATGCCCGTCCCTAAGGCCAGCATGCCCGGGTGCAAGGCCAGATGCCCCGCCAACACCCCCATCGACATGGCCATCATGCCCGTCCCCAAGGCCCGGGGTGCAAGGCCATCATGGCCAGTAATGCCTTTGCCCTTGCCTCCTTAAATGGGGTGAATATGTCCCCAATTACTCCTCTTGATGCGTGAGACAAAGGTTTTGGTTGTATAGAAAGGCCCGGTCTTCCGAAACCACCAAAAGTGATGCCGAATCGATCCAAAAGACACATGAAACGTCTTCAATGTGCAAAGTGATGCCCAAATCAATTAAGTTGAGTCCCAAGGATGATTCCCACAAAGGTTTGGAGCCATTGGACCATTTTCACTATTTTTCGGGCTTCCGGCACCACCTAAAAGTGGGAAAATCAACACCATCATCAATTGAAACATCTTGAAAGTCCAATATGAGTTCATAATAAATTAATATGAGTCCCAAGGATGATTCCTACAAAGTTTTGGAGCCATTGGACCATTTTCACTATTTTTCGGGCTTCCGGCGCCGCCTAAAAGTGGGAAAATCAACACCATCATCAATTGAAACATATTGAAAGTCCAATATGAGTTCATAATAAATTAATATGACCCCTAAGGATGCTCCCTGCAAAATTTCAGAACGTTTGCACGTATAGATTTTTTTTCCGATTTTTTGCAAATTTCGCACTTTGAAAAATTATAAAAAATTCATCACATGTCAAAAAATTATGAAATTTTGGGAAATGATAGATTGGATTTTTATCTGTGTCTCCACAAAATTTCAGCTCAAAATTCCATCATTTGCCCCCCGAAAACCCCTTATGTCAACCCGGAAAAAGTATGTCTACTCCTGCCAGGGGGGGTTTGGCTCAGAATGCTCTTTAGGGGGTACCCAGCTGCCTGCCCCCCGTGGCCGGCAGCTGGGGGCGCACCAGGCAGGCCTTGCACGCTGCGTGCGTGCCGGCCTACCCCCGTCGCCCATGCAAGCAATGCGATTGCTTGTGTGCGGCGTCCGCCCATGCTCGGCATGGGCGGGCGCGGTGCGGCCGCATGCGGCCGGCACGGGCATGACACCGCCGTCCGGGCCGGGGCGATCGCCCGGTGCCCGGCGTGGGCAAGGCACCCGACCCGACGACCGTGTCCCTTCGAAATTTTCCTCGGCCAATGTTTGGGGGGTGGGCATTGGCACGATACTCACACCCCCGCCTGCCGGATGCATGCGAAGGCGTGCGGATGGCATGGGTGGACGGCCGACGCCCGGCCCGGGCGATCGCCCGGTGCCCGGCGTGGGCAAGGCACCCGGCGACCGTGTCCCTTCGGATTTTTCCTCGGCCAATGTTTGGGGGGTGGGCATTGGCACGATACTCACACCCCCGCCTGCCGGATGCATGCGAGAGCGTGCGGATGGCATGGGTGGGCGGCCTACGCCCGGCACGGGCGATCGCCCGGTGCCCGGCGTGGGCAAGGCACCCAACGACCGTGTCCCTTTCGGAATTTTCCTCGGCCAATGTTTGGGGGGTGGGCATTGGCGCGATACTCACACCCCCGCCCGCCGGATGCATGCGAGAGCGTGCGGATGGCAAGGGTGGCCGCCCGGTGCCCGAGATGGGCAAGCTCCCCGACGGTTGGGTCCCTTTCGGAAACTTGATCTCATGTACGATCCGTCATGCCTAGCGAAGCAGGTGCGGCTCCCCCCGATGCTTCCATATGCTCGCACGCCATAAGGCTTGCGGGGTGTGGTTCGTTTGGTGGTGTTGTGCCTGCGGACGTGTGGGCGTGTGAGTGGTGATTGGGTTGTTCGTGTCGGCCGGCTCCATGCTCAAGCATCGAACGGTCCGCAGGCAGCCCTCCTCAATCTTCTTGGCCCAGGCGAGTAATTTCCTTGGGTGCAGCATCGTGGTTCCTGTGTTGCCTACCGATCGAACGGAATTCGTGGGATTCGTTTGCCCCTTACCATCCACCGATCCTCGTGGGTCGGCGGAGGTCCGCATAGCAGTGCTCGTGCTCCCCGAGAGCATCGCCGTGGCGGTAGCTCCCGGGGGCCCATGAGGACTCGCTGCTCTCTCGGATGCGGTCGATCCGGCGGCGGCCGTGCGGCGGAAGTCGCGCCCGGCCACGCAAGAATGAATGCTTTCGACCCGAACGATGCCCGTGCTCGCCTCGGCGTCGCCCCCGCCCGCCCGCCCGTCCCGGCGGCCGGCCGGCCGGGGGAACGAACGCCGGTGCGATGCGCGGCGGCATGACGGAGGAATGCTACCTGGTTGATCCTGCCAGTAGTCATATGCTTGTCTCAAAGATTAAGCCATGCATGTGTAAGTATGAACTAATTCAGACTGTGAAACTGCGAATGGCTCATTAAATCAGTTATAGTTTGTTTGATGGTACCTACTACTCGGATAACCGTAGTAATTCTAGAGCTAATACGTGCAACAAACCCCGACTTCCGGAAGGGATGCATTTATTAGATAAAAGGTCGACGCGGGCTTCCGCCCGTTGCTCTGATGATTCATGATAACTCGACGGATCGCACGGCCCCAGTGCCGGCGACGCATCATTCAAATTTCTGCCCTATCAACTTTCGATGGTAGGATAGTGGCCTACCATGGTGGTGACGGGTGACGGAGAATTAGGGTTCGATTCCGGAGAGGGAGCCTGAGAAACGGCTACCACATCCAAGGAAGGCAGCAGGCGCGCAAATTACCCAATCCTGACACGGGGAGGTAGTGACAATAAATAACAATACCGGGCTCATCGAGTCTGGTAATTGGAATGAGTACAATCTAAATCCCTTAACGAGGATCCATTGGAGGGCAAGTCTGGTGCCAGCAGCCGCGGTAATTCCAGCTCCAATAGCGTATATTTAAGTTGTTGCAGTTAAAAAGCTCGTAGTTGGACCTTGGGTTGGGCGGATCGGTCCGCCTCCGGTGTGCACCGGTCCGCTCGTCCCTTCTGCCGGCGATGCGCTCCTGGCCTTAACTGGCCGGGTCGTGCCTCCGGCGCTGTTACTTTGAAGAAATTAGAGTGCTCAAAGCAAGCCTACGCTCTGCATACATTAGCATGGGATAACATCATAGGATTCCGGTCCTATTGTGTTGGCCTTCGGGATCGGAGTAATGATTAACAGGGACAGTCGGGGGCATTCGTATTTCATAGTCAGAGGTGAAATTCTTGGATTTATGAAAGACGAACAACTGCGAAAGCATTTGCCAAGGATGTTTTCATTAATCAAGAACGAAAGTTGGGGGCTCGAAGACGATCAGATACCGTCCTAGTCTCAACCATAAACGATGCCGACCAGGGATCAGCGGATGTTACTTTTAGGACTCCGCTGGCACCTTATGAGAAATCAAAGTTTTTGGGTTCCGGGGGGAGTATGGTCGCAAGGCTGAAACTTAAAGGAATTGACGGAAGGGCACCACCAGGAGTGGAGCCTGCGGCTTAATTTGACTCAACACGGGGAAACTTACCAGGTCCAGACATAGTAAGGATTGACAGACTGAGAGCTCTTTCTTGATTCTATGGGTGGTGGTGCATGGCCGTTCTTAGTTGGTGGAGCGATTTGTCTGGTTAATTCCGTTAACGAACGAGACCTCAGCCTGCTAACTAGCTATGTGGAGGTGACCCCCCACGGCCAGCTTCTTAGAGGGACTATGGCCTTTCAGGCCAAGGAAGTTTGAGGCAATAACAGGTCTGTGATGCCCTTAGATGTTCTGGGCCGCACGCGCGCTACACTGATGTATTCAACGAGTCTATAGCCTTGGCCGACAGGCCCGGGTAATCTTTGAAATTTCATCGTGATGGGGATAGATCATTGCAATTGTTGGTCTTCAACGAGGAATTCCTAGTAAGCGCGAGTCATCAGCTCGCGTTGACTACGTCCCTGCCCTTTGTACACACCGCCCGTCGCTCCTACCGATTGAATGGTCCGGTGAAGTGTTCGGATCGCGGCGACGTGGGCGGTTCGCCGCCGGCGACGTCGCGAGAAGTCCACTGAACCTTATCATTTAGAGGAAGGAGAAGTCGTAACAAGGTTTCCGTAGGTGAACCTGCGGAAGGATCATTGTCGATACCTTACCACGAGCGAGCAGCACGACCCCGCGAACACGTTACTCTCTCTAAATGGAATGGAGGCACGCGAGCGGCACCCGCCGCCCCCGGGCCTCCTCCTCCTCCGACCCCGGGACTCGACGGCGGGCTCGCCCGCAGGTCGTCATCCCGGCGGCCGGCAACACAACCAACCCCCGGCGCGGAACGCGCCAAGGAACATAATGATCCGATGAGCGGGCTCCCTGCCGTCCCGGAGACGGTGCACGCGCAGCGAGCGGCGCCATTTTCGTATTCACAATGACTCTCGGCAACGGATATCTCGGCTCTCGCATCGATGAAGAACGTAGCGAAATGCGATACTTGGTGTGAATTGCAGAATCCCGTGAACCATCGAGTCTTTGAACGCAAGTTGCGCCCGAAGCCAATAGGCCGAGGGCACGTCTGGCTGGGTGTCACACAAAGTCGCCCCCCCAAACCCCCCTAACTAACTAAGGGGTCGGCCGGGGTGGGCGGACGCTGGCCTCCCGTGAGCCCCGACTCGCGGACGGCCCAAATCAGAGCTCGCGGTGCGGCGGGCACCACGGCGCACGGTAGTTGAGTAGAGTATCATCGCTCCGGCCCGGTCGTGCGTGCCCCGCTGTCACAAGTCGGCGAGCCCCGAGACCCTACTTACTGTGTTCCGACGCGACCTCAGCTCAGGCGGGGCTACCCGCTGAGTTTAAGCATATCAATAAGCGGAGGAAAAGAAACTAACGAGGATTCCCCTAGTAACGGCGAGCGAACCGGGAAGAGCCCACCATGAAAATCGGCCGCCCCCCGGCGTCCGAATTGTAGTCTGGAGAAGCGTCCTCAGCGGCGGACCGGGCCCAAGTCCCCTGGAAGGGGGTGCCGGAGAGGGTGAGAGCCCCGTCGTGCCCGGACCCTGTCGCACCACGAGGCGCTGTCGGCGAGTCGGGTTGTTTGGGAATGCAGCCCCAATCGGGCGGTAAATTCCGTCCAAGGCTAAATACGGGCGAGAGACCGATAGCGAACAAGTACCGCGAGGGAAAGATGAAAAGGACTTTGAAAAGAGAGTCAAAGAGTGCTTGAAATTGTCGGGAGGGAAGCGGATGGGGGCCGGCGATGCGTCCCGGTCGGATGTGGAACGGCGAGAGCCGGTCCGCCGATCGACTCGGGGCGCGGACCGACGCGGACCGCGGCGGCGGCCCAAGCCCGGGCAGTGGACATGCCCGCGGAGACGTCGTCGCCGCGATCGTGGACGGCAGCGCGCGCCCCTCCGGGCGTGCCTCGGCACCTGCGCGCTCCCGGCGTCGGCCTGCGGGCTCCCCATCCGGCCCGTCTTGAAACACGGACCAAGGAGTCTGACATGTGTGCGAGTCAACGGGTGAGCAAACCCGCAAGGCGCAAGGAAGCTGACTGGCGGGATCCCCCCCGTGGGGTGCACCGCCGACCGACCCCGATCTTCTGTGAAGGGTTCGAGTGAGAGCATACCTGTCGGGACCCGAAAGATGGTGAACTATGCCTGAGCGGGGCGAAGCCAGAGGAAACTCTGGTGGAGGCCCGCAGCGATACTGACGTGCAAATCGTTCGTCTGACTTGGGTATAGGGGCGAAAGACTAATCGAACCGTCTAGTAGCTGGTTCCCTCCGAAGTTTCCCTCAGGATAGCTGGAGCTCGGGTGCGAGTTCTATCGGGTAAAGCCAATGATTAGAGGCATCGGGGGCGCAACGCCCTCGACCTATTCTCAAACTTTAAATAGGTAGGACGGCGCGGCTGCTCCGGTGAGCCGCGCCACGGAATCGAGAGCTCCAAGTGGGCCATTTTTGGTAAGCAGAACTGGCGATGCGGGATGAACCGGAAGCCGGGTTACGGTGCCCAACTGCGCGCTAACCTAGATCCCACAAAGGGTGTTGGTCGATTAAGACAGCAGGACGGTGGTCATGGAAGTCGAAATCCGCTAAGGAGTGTGTAACAACTCACCTGCCGAATCAACTAGCCCCGAAAATGGATGGCGCTGAAGCGCGCGACCTATACCCGGCCGTCGGGGCAAGGGCCAGGCCCCGATGAGTAGGAGGGCGCGGCGGTCGCTGCAAAACCTGGGGCGCGAGCCCGGGCGGAGCGTCCGTCGGTGCAGATCTTGGTGGTAGTAGCAAATATTCAAATGAGAACTTTGAAGGCCGAAGAGGGGAAAGGTTCCATGTGAACGGCACTTGCACATGGGTTAGTCGATCCTAAGAGACGGGGGAAGCCCGTCTGAGAGCGCTGCGCGCGCGCACTTCGAAAGGGAATCGGGTTAAAATTCCTGAACCGGGATGTGGCGGCTGACGGCAACGTCAGGGAGTCCGGAGACGTCGGCGGGGGCCCCGGGAAGAGTTATCTTTTCTGTTTAACAGCCCGCCCACCCTGGAAACGGCTCAGCCGGAGGTAGGGTCCAGCGGCTGGAAGAGCACCGCACGTCGCGTGGTGTCCGGTGCGCCCCCGGCGGCCCGTGAAAATCCGGAGGACCGAGTGCCGCCCACGCCCGGTCGTACTCATAACCGCATCAGGTCTCCAAGGTGAACAGCCTCTGGTCGATGGAACAATGTAGGCAAGGGAAGTCGGCAAAATGGATCCGTAACCTCGGGAAAAGGATTGGCTCTGAGGACTGGGCACGGGGGTCCCAGCCCCGAACCCGTCGGCTGTCGGTGGACTGCTCGAGCTGCTCCCGCGGCGAGAGCGGGTCGCCGCGTGCCGGCCGGGGGACGGGCTGGGAACGGGCCCTCCGGGGCCCCTTCCCCGGGCGTCGAACAGTCAGCTCAGAACTGGTACGGACAAGGGGAATCCGACTGTTTAATTAAAACAAAGCATTGCGATGGTCCCTGCGGATGCTGACGCAATGTGATTTCTGCCCAGTGCTCTGAATGTCAAAGTGAAGAAATTCAACCAAGCGCGGGTAAACGGCGGGAGTAACTATGACTCTCTTAAGGTAGCCAAATGCCTCGTCATCTAATTAGTGACGCGCATGAATGGATTAACGAGATTCCCACTGTCCCTGTCTACTATCCAGCGAAACCACAGCCAAGGGAACGGGCTTGGCGGAATCAGCGGGGAAAGAAGACCCTGTTGAGCTTGACTCTAGTCCGACTTTGTGAAATGACTTGAGAGGTGTAGGATAAGTGGGAGCCGGAGACGGCGAAAGTGAAATACCACTACTTTTAACGTTATTTTACTTATTCCGTGAATCGGAGGCGGGGCATGGCCCCTCTTTTTGGACCCAAGGCCCGCCCCGGCGGGCCGATCCGGGCGGAAGACATTGTCAGGTGGGGAGTTTGGCTGGGGCGGCACATCTGTTAAAAGATAACGCAGGTGTCCTAAGATGAGCTCAACGAGAACAGAAATCTCGTGTGGAACAAAAGGGTAAAAGCTCGTTTGATTCTGATTTCCAGTACGAATACGAACCGTGAAAGCGTGGCCTATCGATCCTTTAGTCCTTCGGAATTTGAAGCTAGAGGTGTCAGAAAAGTTACCACAGGGATAACTGGCTTGTGGCAGCCAAGCGTTCATAGCGACGTTGCTTTTTGATCCTTCGATGTCGGCTCTTCCTATCATTGTGAAGCAGAATTCACCAAGTGTTGGATTGTTCACCCACCAATAGGGAACGTGAGCTGGGTTTAGACCGTCGTGAGACAGGTTAGTTTTACCCTACTGATGATGGTGTCGCGATAGTAATTCAACCTAGTACGAGAGGAACCGTTGATTCGCACAATTGGTCATCGCGCTTGGTTGAAAAGCCAGTGGCGCGAAGCTACCGTGCGTTGGATTATGACTGAACGCCTCTAAGTCAGAATCCGGGCTAGAAGCGACGCATGTGCCCGCCGCCCGGTTGCCGACCAGCAGTAGGGGCCTTGGCCCCCAGAGGCACGTGTCGTGGGCGATCCCCGCCCGGCGGATGAGCCGTGCGGGACGCCTTGCAGCGCAATTTCCATCGAGCGGCGGGTAGAATCCTTTGCAGACGACTTAAATACGCGACGGGGTATTGTAAGTGGCAGAGTGGCCTTGCTGCCACGATCCACTGAGATTCAGCCCTTGTCGCTCCGATTCGTCCCTCCCTTTCCCAAAATTCTCACCCCACAGTCCCTCCCTCACCCCACAGTCCCTCACATTGCACAACCAGAAAGAATCCGGAGGCTAAGAGTCGAACATAACATAGTCGGGCATAGATGCTCACAAGTCCATGGGGCCTCGGTGTGTGCTGAATAGTATTGGGCAGGCAGCAATTCGGGAAGGCGGATAAAGTAGACCGATCACCATGCACATCATAGGGTGGTAGTGTGCAAAAGCAGACCCTGCCTAATGTCCTGAGCAAAGTACACACCATGCCCATATATAGCCCGGTAGGCATCACCTCTGAATGACTGAGGCAAATGGGAGGACAGGCAGAGTCCCACTCATGTGGAGCAGCCACCATGGCCACAGCCTGTCCACAACCCCAGGACATAAGGCCATCAGCCCCCGTTTGGTGGAGGCCCGGGTGCAAGGCCAGCATGCCCGGGCGCCCAAGCCAGCACGCCCGTCCGTAAGGCCCGTCGGCAGGCCAGCATGCCCGGGCGCCCAGCCAGCTTGCCCATCCGAAAGGCCCCGATGCCCGGCCAGCATGCC
>Afzelia bipindensis voucher Van der Burgt 942 external transcribed spacer, 18S ribosomal RNA gene, internal transcribed spacer 1, 5.8S ribosomal RNA gene, internal transcribed spacer 2, and 28S ribosomal RNA gene, complete sequence
AGGGTGGGCGCCCGGCGCCCGGCCCGGGCGAAGGCCCGGTGCTCGGGATGGGCAAGCTCCCCGACGGTCGGGTCCCTTTCGGAAACTTGATCTCATGTACGATCCGTCATGCCTAGCGAAGCAGGTGCGGCTCCCCCCGATGCTTCCATATGCTCGCACGCCACAAGGCTTGCGGGGTGTGGTTCGTTTGGTGGTGTTGTGCCTGCGGACGTGTGGGCGTGTGAGTGGTGATTGGGTTGTTCGTGTCGGCCGGCTCCATGCTCAAGCATCGAACGGTCCGCAGGCAACCCTCCTCAATCTTCCTGCCCCAGGCGAGCGATTTCCTTGGGTGCATCATCGTGGTTCCTGTGTTGCCTACCGATCGAACGGAATTCGTGGGATTCGTTTGCCCCTTGCCATCCACCGATCCCCGTGGGTCGGCGGAGGTCCGCATAGCAGTGCTCGTGCTCCCCGAGGGCATCGCCGTGGCGGTAGCTCCCGGGGGCCCATGAGGACTCGCTGCTCTCTCGGATGCGGTCGACCCGGCGGCGGCCGTGCTGCGACGGAAGTCGTGCCCGGCCGTGCAAGAATGAATGCTTTCGACCCGAACGATGCCCGTGCCCGCGTCGGCGTCGCCCCCCACCCGCCCGTCCCGGCGGCCGGCCGGGGGAACGATGCCGGTGCGATGCGCGGCGGCATGACGGAGGAATGCTACCTGGTTGATCCTGCCAGTAGTCATATGCTTGTCTCAAAGATTAAGCCATGCATGTGTAAGTATGAACTAATTCAGACTGTGAAACTGCGAATGGCTCATTAAATCAGTTATAGTTTGTTTGATGGTACCTACTACTCGGATAACCGTAGTAATTCTAGAGCTAATACGTGCAACAAACCCCGACTTCCGGAAGGGATGCATTTATTAGATAAAAGGTCGACGCGGGCTCCCGCCCGTTGCTCTGATGATTCATGATAACTCGACGGATCGCACGGCCCCAGTGCCGGCGACGCATCATTCAAATTTCTGCCCTATCAACTTTCGATGGTAGGATAGTGGCCTACCATGGTGGTGACGGGTGACGGAGAATTAGGGTTCGATTCCGGAGAGGGAGCCTGAGAAACGGCTACCACATCCAAGGAAGGCAGCAGGCGCGCAAATTACCCAATCCTGACACGGGGAGGTAGTGACAATAAATAACAATACCGGGCTCATCGAGTCTGGTAATTGGAATGAGTACAATCTAAATCCCTTAACGAGGATCCATTGGAGGGCAAGTCTGGTGCCAGCAGCCGCGGTAATTCCAGCTCCAATAGCGTATATTTAAGTTGTTGCAGTTAAAAAGCTCGTAGTTGGACCTTGGGTTGGGCGGATCGGTCCGCCTCCGGTGTGCACCGGTCCGCTCGTCCCTTCTGCCGGCGATGCGCTCCTGGCCTTAACTGGCCGGGTCGTGCCTCCGGCGCTGTTACTTTGAAGAAATTAGAGTGCTCAAAGCAAGCCTACGCTCTGCATACATTAGCATGGGATAACATCATAGGATTCCGGTCCTATTGTGTTGGCCTTCGGGATCGGAGTAATGATTAACAGGGACAGTCGGGGGCATTCGTATTTCATAGTCAGAGGTGAAATTCTTGGATTTATGAAAGACGAACAACTGCGAAAGCATTTGCCAAGGATGTTTTCATTAATCAAGAACGAAAGTTGGGGGCTCGAAGACGATCAGATACCGTCCTAGTCTCAACCATAAACGATGCCGACCAGGGATCAGCGGATGTTACTTTTAGGACTCCGCTGGCACCTTATGAGAAATCAAAGTTTTTGGGTTCCGGGGGGAGTATGGTCGCAAGGCTGAAACTTAAAGGAATTGACGGAAGGGCACCACCAGGAGTGGAGCCTGCGGCTTAATTTGACTCAACACGGGGAAACTTACCAGGTCCAGACATAGTAAGGATTGACAGACTGAGAGCTCTTTCTTGATTCTATGGGTGGTGGTGCATGGCCGTTCTTAGTTGGTGGAGCGATTTGTCTGGTTAATTCCGTTAACGAACGAGACCTCAGCCTGCTAACTAGCTATGTGGAGGTGACCCCCCACGGCCAGCTTCTTAGAGGGACTATGGCCTTTCAGGCCAAGGAAGTTTGAGGCAATAACAGGTCTGTGATGCCCTTAGATGTTCTGGGCCGCACGCGCGCTACACTGATGTATTCAACGAGTCTATAGCCTTGGCCGACAGGCCCGGGTAATCTTTGAAATTTCATCGTGATGGGGATAGATCATTGCAATTGTTGGTCTTCAACGAGGAATTCCTAGTAAGCGCGAGTCATCAGCTCGCGTTGACTACGTCCCTGCCCTTTGTACACACCGCCCGTCGCTCCTACCGATTGAATGGTCCGGTGAAGTGTTCGGATCGCGGCGACGTGGGCGGTTCGCCGCCGGCGACGTCGCGAGAAGTCCACTGAACCTTATCATTTAGAGGAAGGAGAAGTCGTAACAAGGTTTCCGTAGGTGAACCTGCGGAAGGATCATTGTCGATACCTTACCTGAGCTAAGCAGCACGACCCCGCGAACACGTTACATCATGTCATTCGCTAAATGGAGTGGAGGCACGCGAGCGGCACCCGCCGCCCCGGGCATCCTCCGACACCGGGACTCGACGGCGGGCTCGCCCGCAGGTCGTCATCCCGGCGGCGGGCAACACAACCAACCCCCGGCGCGGAACGCGCCAAGGAACATAATGATCCGATGAGCGGGCTCCCTGCCGTCCCGGAGACGGTGCACGCGCAGCGAGCGGCGCCATTTTCGTATTCACAATGACTCTCGGCAACGGATATCTCGGCTCTCGCATCGATGAAGAACGTAGCGAAATGCGATACTTGGTGTGAATTGCAGAATCCCGTGAACCATCGAGTCTTTGAACGCAAGTTGCGCCCGAAGCCAATAGGCCGAGGGCACGTCTGGCTGGGTGTCACACAAAGTCGCCCCCCCCAAACCCCCCCTAACTAAGTAAGTAAGGGGTCGGCCGGGGGCGGGCGGATGCTGGCCTCCCGTGAGCCCCGACTCGCGGACGGCCCAAATCAGAGCTCGCGGTGCGGCGGGCACCACGACGCACGGTAGTTGAGTCGAGTATCATCGCTCCGGCCCGGTCGTGCGTGCCCCGCCCCCCGACGGCGAGCCCCGAGACCCTACCTACTGTGTTCCGACGCGACCTCAGCTCAGGCGGGGCTACCCGCTGAGTTTAAGCATATCAATAAGCGGAGGAAAAGAAACTAACGAGGATTCCCCTAGTAACGGCGAGCGAACCGGGAAGAGCCCACCATGAAAATCGGCCGCCCCCCGGCGTCCGAATTGTAGTCTGGAGAAGCGTCCTCAGCGGCGGACCGGGCCCAAGTCCCCTGGAAGGGGGTGCCGGAGAGGGTGAGAGCCCCGTCGTGCCCGGACCCTGTCGCACCACGAGGCGCTGTCGGCGAGTCGGGTTGTTTGGGAATGCAGCCCCAATCGGGCGGTAAATTCCGTCCAAGGCTAAATACGGGCGAGAGACCGATAGCGAACAAGTACCGCGAGGGAAAGATGAAAAGGACTTTGAAAAGAGAGTCAAAGAGTGCTTGAAATTGTCGGGAGGGAAGCGGATGGGGGCCGGCGATGCGTCCCGGTCGGATGTGGAACGGCGAGAGCCGGTCCGCCGATCGACTCGGGGCGCGGATCGACGCGGACCGCGGCGGCGGCCCAAGCCCGGGCAGTGGACATGCCCGCGGAGACGTCGTCGCCGCGATCGTGGACGGCAGCGCGCGCCCGCAAGGGCGTGCCTCGGCACCTGCGCGCTCCCGGCGTCGGCCTGCGGGCTCCCCATCCGGCCCGTCTTGAAACACGGACCAAGGAGTCTGACATGTGTGCGAGTCAACGGGTGAGCAAACCCGCAAGGCGCAAGGAAGCTGACTGGCGGGATCCCCCCCGTGGGGTGCACCGCCGACCGACCCCGATCTTCTGTGAAGGGTTCGAGTGAGAGCATACCTGTCGGGACCCGAAAGATGGTGAACTATGCCTGAGCGGGGCGAAGCCAGAGGAAACTCTGGTGGAGGCCCGCAGCGATACTGACGTGCAAATCGTTCGTCTGACTTGGGTATAGGGGCGAAAGACTAATCGAACCGTCTAGTAGCTGGTTCCCTCCGAAGTTTCCCTCAGGATAGCTGGAGCTCGGGTGCGAGTTCTATCGGGTAAAGCCAATGATTAGAGGCATCGGGGGCGCAACGCCCTCGACCTATTCTCAAACTTTAAATAGGTAGGACGGCGCGGCTGCTCCGGTGAGCCGCGCCACGGAATCGAGAGCTCCAAGTGGGCCATTTTTGGTAAGCAGAACTGGCGATGCGGGATGAACCGGAAGCCGGGTTACGGTGCCCAACTGCGCGCTAACCTAGATCCCACAAAGGGTGTTGGTCGATTAAGACAGCAGGACGGTGGTCATGGAAGTCGAAATCCGCTAAGGAGTGTGTAACAACTCACCTGCCGAATCAACTAGCCCCGAAAATGGATGGCGCTGAAGCGCGCGACCTATACCCGGCCGTCGGGGCAAGGGCCAGGCCCCGATGAGTAGGAGGGCGCGGCGGTCGCTGCAAAACCTGGGGCGCGAGCCCGGGCGGAGCGTCCGTCGGTGCAGATCTTGGTGGTAGTAGCAAATATTCAAATGAGAACTTTGAAGGCCGAAGAGGGGAAAGGTTCCATGTGAACGGCACTTGCACATGGGTTAGTCGATCCTAAGAGACGGGGGAAGCCCGTCTGAGAGCGCTGCGCGCGCGCACTTCGAAAGGGAATCGGGTTAAAATTCCTGAACCGGGATGTGGCGGCTGACGGCAACGTCAGGGAGTCCGGAGACGTCGGCGGGGGCCCCGGGAAGAGTTATCTTTTCTGTTTAACAGCCCGCCCACCCTGGAAACGGCTCAGCCGGAGGTAGGGTCCAGCGGCTGGAAGAGCACCGCACGTCGCGTGGTGTCCGGTGCGCCCCCGGCGGCCCGTGAAAATCCGGAGGACCGAGTGCCGCCCACGCCCGGTCGTACTCATAACCGCATCAGGTCTCCAAGGTGAACAGCCTCTGGTCGATGGAACAATGTAGGCAAGGGAAGTCGGCAAAATGGATCCGTAACCTCGGGAAAAGGATTGGCTCTGAGGACTGGGCACGGGGGTCCCAGCCCCGAACCCGTCGGCTGTCGGTGGACTGCTCGAGCTGCTCCCGCGGCGAGAGCGGGTCGCCGCGTGCCGGCCGGGGGACGGACTGGGAACGGGCCCTCCGGGGCCCCTTCCCCGGGCGTCGAACAGTCAGCTCAGAACTGGTACGGACAAGGGGAATCCGACTGTTTAATTAAAACAAAGCATTGCGATGGTCCCTGCGGATGCTGACGCAATGTGATTTCTGCCCAGTGCTCTGAATGTCAAAGTGAAGAAATTCAACCAAGCGCGGGTAAACGGCGGGAGTAACTATGACTCTCTTAAGGTAGCCAAATGCCTCGTCATCTAATTAGTGACGCGCATGAATGGATTAACGAGATTCCCACTGTCCCTGTCTACTATCCAGCGAAACCACAGCCAAGGGAACGGGCTTGGCGGAATCAGCGGGGAAAGAAGACCCTGTTGAGCTTGACTCTAGTCCGACTTTGTGAAATGACTTGAGAGGTGTAGGATAAGTGGGAGCCGGAGACGGCGAAAGTGAAATACCACTACTTTTAACGTTATTTTACTTATTCCGTGAATCGGAGGCGGGGCATGGCCCCTCTTTTTGGACCCAAGGCCCGCCCCGGCGGGCCGATCCGGGCGGAAGACATTGTCAGGTGGGGAGTTTGGCTGGGGCGGCACATCTGTTAAAAGATAACGCAGGTGTCCTAAGATGAGCTCAACGAGAACAGAAATCTCGTGTGGAACAAAAGGGTAAAAGCTCGTTTGATTCTGATTTCCAGTACGAATACGAACCGTGAAAGCGTGGCCTATCGATCCTTTAGTCCTTCGGAATTTGAAGCTAGAGGTGTCAGAAAAGTTACCACAGGGATAACTGGCTTGTGGCAGCCAAGCGTTCATAGCGACGTTGCTTTTTGATCCTTCGATGTCGGCTCTTCCTATCATTGTGAAGCAGAATTCACCAAGTGTTGGATTGTTCACCCACCAATAGGGAACGTGAGCTGGGTTTAGACCGTCGTGAGACAGGTTAGTTTTACCCTACTGATGATGGTGTCGCGATAGTAATTCAACCTAGTACGAGAGGAACCGTTGATTCGCACAATTGGTCATCGCGCTTGGTTGAAAAGCCAGTGGCGCGAAGCTACCGTGCGTTGGATTATGACTGAACGCCTCTAAGTCAGAATCCGGGCTAGAAGCGACGCATGTGCCCGCCGCCCGGTTGCCGACCAGCAGTAGGGGCCTTGGCCCCCAGAGGCACGTGTCGTGGGCGATCCCCGCCCGGCGGATGAGCCGTGCGGGACGCCTTGCAGCGCAATTTCCATCGAGCGGCGGGTTGAATCCTTTGCAGACGACTTAAATACGCGACGGGGTATTGTAAGTGGCAGAGTGGCCTTGCTGCCACGATCCACTGAGATTCAGCCCTTGTCGCTCCGATTCGTCCCTCCCTTTCCCAAAATTCTCACCCCACAGTCCCTCCCTCACCCCACAGTCCCTCACATTGCACAACCAGAAAGAATCCGGAGGCTAAGAGTCGAACATAACATAGTCGGGCATAGATGCTCACAAGTCCATGGGGCCTCGGTGTGTGCTGAATAGTATTGGGCAGGCAGCAATTCGGGAAGGCGGATAAAGTAGACCGATTACCATGCACATCATAGGGTGGTAGTGTGCAAAAGCAGACCCTGCCTAATGTCCCACGCGAGCAAAGTACACACCATGCCCATATATAGCCCGGTAGGCATCACCTCTGAACGACTGAGGCAAATGGTAGGACAGGCAGAGTCCCACTCATGTGGAGCAGCCACCATGGCCACAGCCTGTCCACAACCCCAGGACACAAGGCCATCAGCCCCCGTTCGCAGGGCCAACAAGCCAGGGTGCCAGGCCAGCACCCCTGTCCGAAAGGCCGGCATGCTCGTTAGCAAGGCCCCGACGCCCGGCCAGCATGCCCGGGCTCCCAGGCCAGCACGCCCATCCGCAAGGCCCGTCGACAGGCCAGCATGCCCGGGCGCCCGGCCAGCATGCCCGTCCGCCAGGCCCGGGTACAAGGCCAGCATGCCCGGGCGCCCAGGCCAGCACGCCCGTCCGCAAGGCCCGTCGGCAGGCCAGCATGCCCGGGCGCCCAGCCAGCATGCCCGTCCGCAAGGCCCCGATGCCCGGCCAGCATGCCCGTCCGCCTGGCCCGGGTGCAAGGCCAGCATGCCCGGGCGCCCAGGTCGGCACGCCCGTCCGCAAGGCCCGTCGGCAGGCCAGCATGCCCGGGCGCCCAGCCAGCTTGCCCGTCCGAAGGCCCCGACGCCCGGCCAGCATGCCCGTCCGCAAGGTCCTGACGCCCGGCCAGCATGCCCGTCCGCCTGGCCCGGGTGCAAGGCCAGCATGCCCGGGTGCCCAGGTCGGCACGCCCGTCCGCAAGGCCCGTCGGCAGGCTAGCATGCCCGGGCGCCCAGCCAACTTGCCCGTCCGAAGGCCCCGACGCCCGGCCAGCATGCCCGTCCGAAAGGTCCCGATGCCCGGCCAGCATGCCCGTCGGCAGGCCAGCATGCCCGTCCGAAAGGTCCCGATGCCCGGCCAGCATGCCCGTCCGTAAGGCCCTGGTGCAAGGCCAGCATGCCCGGGCGCCCAGCCGGCACCCCCCGTCGGCAGGCCAGCATGCCCGTCCGAAAGGTCCCGATGCCCGGCCAGCATGCCCGTCCGTCAGGCCCTGGTGCAAGGCCAGCATGCCCGGGCGCCCAGCCGGCACCCCCCGTCGGCAGGCCAGCATGCCCGTCCGAAAGGTCCCGATGCCCGGCCAGCATGCCCGTCCGTAAGGCCCTGGTGCAAGGCCAGCATGCCCGGGCGCCCAGCCGGCACCCCCGTCGGCAGGCCAGCATGCCCGTCCGAAAGGTCCCGATGCCCGGCCAGCATGCCCGTCCGTCAGGCCCTGGTGCAAGGCCAGCATGCCCGGGCTCCCAGCCGGCACCCCCGTCGGCAGGGCCAGCGTGCCCGTCGGCAGGCCAGCATGGCCGTCCGAAAGGTCCCGATGCCCGGCCAGCATGCCCGTCCGTCAGGCCCTGGTGCAAGGCCAGCATGCCCGGGCGCCCAGCCGGCACCCCCCGTCGGCAGGGCCAGCATGCCCGTCCGCAAGGTCCCGATGCCCGGCCAGCATGCCCATCCGAAAGGTCCCGATGCCCGGCCAGCATGCCCGTCCGTCAGGCCCTGGTGCAAGGCCAGCATGGCCGGGCGCCCAGCCGGCACCCCCCGTCGGCAGGCCAGCATGCCCGTCCGAAAGGTCCCGATGCCCGGCCAGCATGCCCGTCCGTAAGGCCCTGGTGCAAGGCCAGCATGCCCGGGCGCCCAGCCGGCACCCCCGTCGGCAGGCCAGCATGCCCGTCCGAAAGGTCCCGATGCCCGGCCAGCATGCCCGTCCGTCAGGCCCTGGTGCAAGGCCAGCATGCCCGGGCTCCCAGCCGGCACCCCCGTCGGCAGGGCCAGCGTGCCCGTCCGCAAGGCCCGTCGGCTGGGCAGCATGCCCGGGCGCCCAGCCAGCATGCCCGGGCTCCCAGCCAGCATGCCCGTCCCCAAGGCCTGCATGCCCGTCCCTAAGGCCAGCATGCCCGGGTGCAAGGCCAGATGCCCCGCCAACACCCCCATCGACATGGCCATCATGCCCGTCCCCAAGGCCCGGGGTGCAAGGCCAGCATGGCCGGCAATGCCTTTGCCTTTGCCCTTGCCTCCTTAAATGGGTTGAATATGTCCCCAATTACTCCTCTTGATGCTTGAGACAAAGGTTTTGGTTGTATAGAAAGGCCCGGTCTTCCGAAACCACCAAAAGTGATGCCGAATCGATCCAAAATACACATGAAACGTCTTCAATGTGCAAAGTGATGCCCAAATCAATTAAGTTGAGTCCCAAGGATGATTCCCACAAAGGTTTGGAGCCACTGGACCATTTTCACTATTTTTCGGGCTTCCGGCGCCACCTAAAAGTGGGAAAATCAACACCATCATCAATTGAAACATCTTGAAAGTCCAATATGAGTTCATAATAAATTAATATGAGTCCCAAGGATGATTCCTACAAAGGTTTGGAGCCATTGGACCATTTTCACTATTTTTCGGGCTTCCGGCGCCACCTAAAAGTGGGAAAATCAACACTATCATCAATTGAAACATATTGAAAGTCCAATATGAGTTCATAATAAATTAATATGACCCCTAAGGATGCTCCCTGCAAAATTTCAGAACGTTTGCACGTGTAGATTTTTTTTCCGATTTTTTGCAAATTTCGCACTTTGAAAAATTATAAAAAATTCATCACTTGTCAAAAAATTCTGAAATTTTGGGAAATGATAGATTGGATTTTTATCTGTGTCTCCACAAAATTTCAGCTCAAAATTCCATCATTTGCCCCCCGAAAACCCCTTATGTCAACCCGGAAAAAGTATGTCTACTCCTGCCAGGGGGGGTTTGGCTCAGAATGCTCTTTAGGGGGTACCCAGCTGCCTGCCCCCCGTGGCCGGCAGCTGGGGGCGCACCAGGCAGGCCTTGCACGCTGCGTGCGTGCCGGCCTACCCCCGTCGCCCATGCAAGCAATGCGATTGCTTGTGTGCGGCGTCCGTCCATGCTCGGCATGGGCGGGCGCGGTGCGGCCGCATGCGGCCGGCACGGGCACGACACCATCGTCCGGGCCGGGGCATGGGCAATCGCCCAGTGCTCCTCACGGGCACAATGCCAAGGCTTGCGGGGGTGGGCCTTGGCATGTTATACACACCCCCGACCGCCGGATGCATGCGAAGGCGTGCGGATGGCAAGGGTGGGCGGCCGACGCCCGGCCCGGGCGATCGCCCGGTGCCCGGCGTGGGCAAGGCACCCGGCGGCGACCGTGTCCCTTCGGATTTTTCCTCGGCCAATGTTTGGGGGGTGGGCATTGGCACGATACTCACACCCCCGCCCGCCGGATGCATGCGAGAGCGTGCGGATGGCATGGGTGGGCGGCCGGCGCCCGGCCCGGGCGATCGCCCGGTGCCCGGCGTGGGCAAGGCACCCGGCGGCGACCGTGTCCCTTCGGATTTTTCCTCGGCCAATGTTTGGGGGGTGGGCATTGGCACGATACTCACACCCCCGCCCGCCGGATGCATGCGAGAGCGTGCGGATGGCA
>Afzelia bipindensis voucher Wieringa 6119 external transcribed spacer, 18S ribosomal RNA gene, internal transcribed spacer 1, 5.8S ribosomal RNA gene, internal transcribed spacer 2, and 28S ribosomal RNA gene, complete sequence
TTTTCCTCGGCCAATGTTTGGGGGGTGGGCATTGGCACGATACTCACACCCCCGCCTGCCGGATGCATGCGAAGGCGTGCGGATGGCATGGGTGGACGGCCGACGCCCGGCCCGGGCGATCGCCCGGTGCCCGGCGTGGGCAAGGCACCCGGCGACCGTGTCCCTTCGGATTTTTCCTCGGCCAATGTTTGGGGGGTGGGCATTGGCACGATACTCACACCCCCGCCTGCCGGATGCATGCGAGAGCGTGCGGATGGCATGGGTGGGCGGCCGACGCACGGCCCGGGCGATCGCCCGGTGCCCGGCGTGGGCAAGGCACCCGGCGACCGTGTCCCTTTCGGAATTTTCCTCGGCCAATGTTTGGGGGGTGGGCATTGGCGCGATACTCACACCCCCGCCTGCCGGATGCATGCGAGAGCGTGCGGATGGCAAGGGTGGCCGCCCGGTGCCCGAGATGGGCAAGCTCCCCGACGGTTGGGTCCCTTTCGGAAACTTGATCTCATGTACGATCCGTCATGCCTAGCGAAGCAGGTGCGGCTCCCCCCGATGCTTCCATATGCTCGCACGCCATAAGGCTTGCGGGGTGTGGTTCGTTTGGTGGTGTTGTGCCTGCGGACGTGTGGGCGTGTGAGTGGTGATTGGGTTGTTCGTGTCGGCCGGCTCCATGCTCAAGCATCGAACGGTCCGCAGGCAGCCCTCCTCAATCTTCTTGGCCCAGGCGAGTAATTTCCTTGGGTGCAGCATCGTGGTTCCTGTGTTGCCTACCGATCGAACGGAATTCGTGGGATTCGTTTGCCCCTTACCATCCACCGATCCTCGTGGGTCGGCGGAGGTCCGCATAGCAGTGCTCGTGCTCCCCGAGAGCATCGCCGTGGCGGTAGCTCCCGGGGGCCCATGAGGACTCGCTGCTCTCTCGGATGCGGTCGATCCGGCGGCGGCCGTGCGGCGGAAGTCGCGCCCGGCCACGCAAGAATGAATGCTTTCGACCCGAACGATGCCCGTGCTCGCCTCGGCGTCGCCCCCGCCCGCCCGCCCGTCCCGGCGGCCGGCCGGCCGGGGGAACGAACGCCGGTGCGATGCGCGGCGGCATGACGGAGGAATGCTACCTGGTTGATCCTGCCAGTAGTCATATGCTTGTCTCAAAGATTAAGCCATGCATGTGTAAGTATGAACTAATTCAGACTGTGAAACTGCGAATGGCTCATTAAATCAGTTATAGTTTGTTTGATGGTACCTACTACTCGGATAACCGTAGTAATTCTAGAGCTAATACGTGCAACAAACCCCGACTTCCGGAAGGGATGCATTTATTAGATAAAAGGTCGACGCGGGCTTCCGCCCGTTGCTCTGATGATTCATGATAACTCGACGGATCGCACGGCCCCAGTGCCGGCGACGCATCATTCAAATTTCTGCCCTATCAACTTTCGATGGTAGGATAGTGGCCTACCATGGTGGTGACGGGTGACGGAGAATTAGGGTTCGATTCCGGAGAGGGAGCCTGAGAAACGGCTACCACATCCAAGGAAGGCAGCAGGCGCGCAAATTACCCAATCCTGACACGGGGAGGTAGTGACAATAAATAACAATACCGGGCTCATCGAGTCTGGTAATTGGAATGAGTACAATCTAAATCCCTTAACGAGGATCCATTGGAGGGCAAGTCTGGTGCCAGCAGCCGCGGTAATTCCAGCTCCAATAGCGTATATTTAAGTTGTTGCAGTTAAAAAGCTCGTAGTTGGACCTTGGGTTGGGCGGATCGGTCCGCCTCCGGTGTGCACCGGTCCGCTCGTCCCTTCTGCCGGCGATGCGCTCCTGGCCTTAACTGGCCGGGTCGTGCCTCCGGCGCTGTTACTTTGAAGAAATTAGAGTGCTCAAAGCAAGCCTACGCTCTGCATACATTAGCATGGGATAACATCATAGGATTCCGGTCCTATTGTGTTGGCCTTCGGGATCGGAGTAATGATTAACAGGGACAGTCGGGGGCATTCGTATTTCATAGTCAGAGGTGAAATTCTTGGATTTATGAAAGACGAACAACTGCGAAAGCATTTGCCAAGGATGTTTTCATTAATCAAGAACGAAAGTTGGGGGCTCGAAGACGATCAGATACCGTCCTAGTCTCAACCATAAACGATGCCGACCAGGGATCAGCGGATGTTACTTTTAGGACTCCGCTGGCACCTTATGAGAAATCAAAGTTTTTGGGTTCCGGGGGGAGTATGGTCGCAAGGCTGAAACTTAAAGGAATTGACGGAAGGGCACCACCAGGAGTGGAGCCTGCGGCTTAATTTGACTCAACACGGGGAAACTTACCAGGTCCAGACATAGTAAGGATTGACAGACTGAGAGCTCTTTCTTGATTCTATGGGTGGTGGTGCATGGCCGTTCTTAGTTGGTGGAGCGATTTGTCTGGTTAATTCCGTTAACGAACGAGACCTCAGCCTGCTAACTAGCTATGTGGAGGTGACCCCCCACGGCCAGCTTCTTAGAGGGACTATGGCCTTTCAGGCCAAGGAAGTTTGAGGCAATAACAGGTCTGTGATGCCCTTAGATGTTCTGGGCCGCACGCGCGCTACACTGATGTATTCAACGAGTCTATAGCCTTGGCCGACAGGCCCGGGTAATCTTTGAAATTTCATCGTGATGGGGATAGATCATTGCAATTGTTGGTCTTCAACGAGGAATTCCTAGTAAGCGCGAGTCATCAGCTCGCGTTGACTACGTCCCTGCCCTTTGTACACACCGCCCGTCGCTCCTACCGATTGAATGGTCCGGTGAAGTGTTCGGATCGCGGCGACGTGGGCGGTTCGCCGCCGGCGACGTCGCGAGAAGTCCACTGAACCTTATCATTTAGAGGAAGGAGAAGTCGTAACAAGGTTTCCGTAGGTGAACCTGCGGAAGGATCATTGTCGATACCTTACCACGAGCGAGCAGCACGACCCCGCGAACACGTTACTCTCTCTAAATGGAATGGAGGCACGCGAGCGGCACCCGCCGCCCCCGGGCCTCCTCCTCCTCCGACCCCGGGACTCGACGGCGGGCTCGCCCGCAGGTCGTCATCCCGGCGGCCGGCAACACAACCAACCCCCGGCGCGGAACGCGCCAAGGAACATAATGATCCGATGAGCGGGCTCCCTGCCGTCCCGGAGACGGTGCACGCGCAGCGAGCGGCGCCATTTTCGTATTCACAATGACTCTCGGCAACGGATATCTCGGCTCTCGCATCGATGAAGAACGTAGCGAAATGCGATACTTGGTGTGAATTGCAGAATCCCGTGAACCATCGAGTCTTTGAACGCAAGTTGCGCCCGAAGCCAATAGGCCGAGGGCACGTCTGGCTGGGTGTCACACAAAGTCGCCCCCCCCAAACCCCCCTAACTAACTAAGGGGTCGGCCGGGGAGGGCGGACGCTGGCCTCCCGTGAGCCCCGACTCGCGGACGGCCCAAATCAGAGCTCGCGGTGCGGCGGGCACCACGGCGCACGGTAGTTGAGTAGAGTATCATCGCTCCGGCCCGGTCGTGCGTGCCCCGCTGTCACAAGTCGGCGAGCCCCGAGACCCTACTTACTGTGTTCCGACGCGACCTCAGCTCAGGCGGGGCTACCCGCTGAGTTTAAGCATATCAATAAGCGGAGGAAAAGAAACTAACGAGGATTCCCCTAGTAACGGCGAGCGAACCGGGAAGAGCCCACCATGAAAATCGGCCGCCCCCCCGGCGTCCGAATTGTAGTCTGGAGAAGCGTCCTCAGCGGCGGACCGGGCCCAAGTCCCCTGGAAGGGGGTGCCGGAGAGGGTGAGAGCCCCGTCGTGCCCGGACCCTGTCGCACCACGAGGCGCTGTCGGCGAGTCGGGTTGTTTGGGAATGCAGCCCCAATCGGGCGGTAAATTCCGTCCAAGGCTAAATACGGGCGAGAGACCGATAGCGAACAAGTACCGCGAGGGAAAGATGAAAAGGACTTTGAAAAGAGAGTCAAAGAGTGCTTGAAATTGTCGGGAGGGAAGCGGATGGGGGCCGGCGATGCGTCCCGGTCGGATGTGGAACGGCGAGAGCCGGTCCGCCGATCGACTCGGGGCGCGGACCGACGCGGACCGCGGCGGCGGCCCAAGCCCGGGCAGTGGACATGCCCGCGGAGACGTCGTCGCCGCGATCGTGGACGGCAGCGCGCGCCCCTCCGGGCGTGCCTCGGCACCTGCGCGCTCCCGGCGTCGGCCTGCGGGCTCCCCATCCGGCCCGTCTTGAAACACGGACCAAGGAGTCTGACATGTGTGCGAGTCAACGGGTGAGCAAACCCGCAAGGCGCAAGGAAGCTGACTGGCGGGATCCCCCCCGTGGGGTGCACCGCCGACCGACCCCGATCTTCTGTGAAGGGTTCGAGTGAGAGCATACCTGTCGGGACCCGAAAGATGGTGAACTATGCCTGAGCGGGGCGAAGCCAGAGGAAACTCTGGTGGAGGCCCGCAGCGATACTGACGTGCAAATCGTTCGTCTGACTTGGGTATAGGGGCGAAAGACTAATCGAACCGTCTAGTAGCTGGTTCCCTCCGAAGTTTCCCTCAGGATAGCTGGAGCTCGGGTGCGAGTTCTATCGGGTAAAGCCAATGATTAGAGGCATCGGGGGCGCAACGCCCTCGACCTATTCTCAAACTTTAAATAGGTAGGACGGCGCGGCTGCTCCGGTGAGCCGCGCCACGGAATCGAGAGCTCCAAGTGGGCCATTTTTGGTAAGCAGAACTGGCGATGCGGGATGAACCGGAAGCCGGGTTACGGTGCCCAACTGCGCGCTAACCTAGATCCCACAAAGGGTGTTGGTCGATTAAGACAGCAGGACGGTGGTCATGGAAGTCGAAATCCGCTAAGGAGTGTGTAACAACTCACCTGCCGAATCAACTAGCCCCGAAAATGGATGGCGCTGAAGCGCGCGACCTATACCCGGCCGTCGGGGCAAGGGCCAGGCCCCGATGAGTAGGAGGGCGCGGCGGTCGCTGCAAAACCTGGGGCGCGAGCCCGGGCGGAGCGTCCGTCGGTGCAGATCTTGGTGGTAGTAGCAAATATTCAAATGAGAACTTTGAAGGCCGAAGAGGGGAAAGGTTCCATGTGAACGGCACTTGCACATGGGTTAGTCGATCCTAAGAGACGGGGGAAGCCCGTCTGAGAGCGCTGCGCGCGCGCACTTCGAAAGGGAATCGGGTTAAAATTCCTGAACCGGGATGTGGCGGCTGACGGCAACGTCAGGGAGTCCGGAGACGTCGGCGGGGGCCCCGGGAAGAGTTATCTTTTCTGTTTAACAGCCCGCCCACCCTGGAAACGGCTCAGCCGGAGGTAGGGTCCAGCGGCTGGAAGAGCACCGCACGTCGCGTGGTGTCCGGTGCGCCCCCGGCGGCCCGTGAAAATCCGGAGGACCGAGTGCCGCCCACGCCCGGTCGTACTCATAACCGCATCAGGTCTCCAAGGTGAACAGCCTCTGGTCGATGGAACAATGTAGGCAAGGGAAGTCGGCAAAATGGATCCGTAACCTCGGGAAAAGGATTGGCTCTGAGGACTGGGCACGGGGGTCCCAGCCCCGAACCCGTCGGCTGTCGGTGGACTGCTCGAGCTGCTCCCGCGGCGAGAGCGGGTCGCCGCGTGCCGGCCGGGGGACGGGCTGGGAACGGGCCCTCCGGGGCCCCTTCCCCGGGCGTCGAACAGTCAGCTCAGAACTGGTACGGACAAGGGGAATCCGACTGTTTAATTAAAACAAAGCATTGCGATGGTCCCTGCGGATGCTGACGCAATGTGATTTCTGCCCAGTGCTCTGAATGTCAAAGTGAAGAAATTCAACCAAGCGCGGGTAAACGGCGGGAGTAACTATGACTCTCTTAAGGTAGCCAAATGCCTCGTCATCTAATTAGTGACGCGCATGAATGGATTAACGAGATTCCCACTGTCCCTGTCTACTATCCAGCGAAACCACAGCCAAGGGAACGGGCTTGGCGGAATCAGCGGGGAAAGAAGACCCTGTTGAGCTTGACTCTAGTCCGACTTTGTGAAATGACTTGAGAGGTGTAGGATAAGTGGGAGCCGGAGACGGCGAAAGTGAAATACCACTACTTTTAACGTTATTTTACTTATTCCGTGAATCGGAGGCGGGGCATGGCCCCTCTTTTTGGACCCAAGGCCCGCCCCGGCGGGCCGATCCGGGCGGAAGACATTGTCAGGTGGGGAGTTTGGCTGGGGCGGCACATCTGTTAAAAGATAACGCAGGTGTCCTAAGATGAGCTCAACGAGAACAGAAATCTCGTGTGGAACAAAAGGGTAAAAGCTCGTTTGATTCTGATTTCCAGTACGAATACGAACCGTGAAAGCGTGGCCTATCGATCCTTTAGTCCTTCGGAATTTGAAGCTAGAGGTGTCAGAAAAGTTACCACAGGGATAACTGGCTTGTGGCAGCCAAGCGTTCATAGCGACGTTGCTTTTTGATCCTTCGATGTCGGCTCTTCCTATCATTGTGAAGCAGAATTCACCAAGTGTTGGATTGTTCACCCACCAATAGGGAACGTGAGCTGGGTTTAGACCGTCGTGAGACAGGTTAGTTTTACCCTACTGATGATGGTGTCGCGATAGTAATTCAACCTAGTACGAGAGGAACCGTTGATTCGCACAATTGGTCATCGCGCTTGGTTGAAAAGCCAGTGGCGCGAAGCTACCGTGCGTTGGATTATGACTGAACGCCTCTAAGTCAGAATCCGGGCTAGAAGCGACGCATGTGCCCGCCGCCCGGTTGCCGACCAGCAGTAGGGGCCTTGGCCCCCAGAGGCACGTGTCGTGGGCGATCCCCGCCCGGCGGATGAGCCGTGCGGGACGCCTTGCAGCGCAATTTCCATCGAGCGGCGGGTAGAATCCTTTGCAGACGACTTAAATACGCGACGGGGTATTGTAAGTGGCAGAGTGGCCTTGCTGCCACGATCCACTGAGATTCAGCCCTTGTCGCTCCGATTCGTCCCTCCCTTTCCCAAAATTCTCACCCCACAGTCCCTCCCTCACCCCACAGTCCCTCACATTGCACAACCAGAAAGAATCCGGAGGCTAAGAGTCGAACATAACATAGTCGGGCATAGATGCTCACAAGTCCATGGGGCCTCGGTGTGTGCTGAATAGTATTGGGCAGGCAGCAATTCGGGAAGGCGGATAAAGTAGACCGATCACCATGCACATCATAGGGTGGTAGTGTGCAAAAGCAGACCCTGCCTAATGTCCTGAGCAAAGTACACACCATGCCCATATATAGCCCGGTAGGCATCACCTCTGAATGACTGAGGCAAATGGGAGGACAGGCAGAGTCCCACTCATGTGGAGCAGCCACCATGGCCACAGCCTGTCCACAACCCCAGGACATAAGGCCATCAGCCCCCGTTTGGTGGAGGCCCGGGTGCAAGGCCAGCATGCCCGGGCGCCCAAGCCAGCACGCCCGTCCGTAAGGCCCGTCGGCAGGCCAGCATGCCCGGGCGCCCAGCCAGCTTGCCCATCCGAAAGGCCCCGATGCCCGGCCAGCATGCCCGGGCGCCTAGCCGGCACCCCCGTTGGCAGGGCCAGCATGCCCGTCTGCAAGGGCCGTCGGCAGGCCAGCATGCCCGTCCGAAAGGTCCCGATGCCCGGCCAGCATGCCCGTCCGAAAGGCCCTGGTGCAAGGCCAGCATGCCCGGGCGCCCAGCCGGCACCCCCGTCGGCAGTGCCAGCATGCCCGTCCGCAAGGCCCGTCGGCTAGCCAGCATGCCCGTCCGAAAGGTCCCGATGCCCGGCCAGCATGCCCGTCCGTCAGGCCATGGTGCAAGGCCAGCATGCCCGGGCGCCCCCAGCCGGCACCCCCGTCGGCAGGGCCAGCATGCCCGGGTGCCCAGCCAGCACCCCCGTCGGCAGGGCCAGCATGCCCGTCCGCAAGGCCCGTCGGCTAGCCAGCATGCCCGGGCGCCCAGCCAGCATGCCCGTCGGCTGGCCAGCATGCCCGGGCTCCCAGCCAGCATGCCCGTCCCCAAGGCCTGCATGCCCGTCCCTAAGGCCAGCATGCCCGGGTGCAAGGCCAGATGCCCCGCCAACACCCCCATCGACATGGCCATCATGCCCGTCCCCAAGGCCCGGGGTGCAAGGCCATCATGGCCAGTAATGCCTTTGCCCTTGCCTCCTTAAATGGGGTGAATATGTCCCCAATTACTCCTCTTGATGCGTGAGACAAAGGTTTTGGTTGTATAGAAAGGCCCGGTCTTCCGAAACCACCAAAAGTGATGCCGAATCGATCCAAAAGACACATGAAACGTCTTCAATGTGCAAAGTGATGCCCAAATCAATTAAGTTGAGTCCCAAGGATGATTCCCACAAAGGTTTGGAGCCATTGGACCATTTTCACTATTTTTCGGGCTTCCGGCACCACCTAAAAGTGGGAAAATCAACACCATCATCAATTGAAACATCTTGAAAGTCCAATATGAGTTCATAATAAATTAATATGAGTCCCAAGGATGATTCCTACAAAGTTTTGGAGCCATTGGACCATTTTCACTATTTTTCGGGCTTCCGGCGCCGCCTAAAAGTGGGAAAATCAACACCATCATCAATTGAAACATATTGAAAGTCCAATATGAGTTCATAATAAATTAATATGACCCCTAAGGATGCTCCCTGCAAAATTTCAGAACGTTTGCACGTATAGATTTTTTTTCCGATTTTTTGCAAATTTCGCACTTTGAAAAATTATAAAAAATTCATCACATGTCAAAAAATTATGAAATTTTGGGAAATGATAGATTGGATTTTTATCTGTGTCTCCACAAAATTTCAGCTCAAAATTCCATCATTTGCCCCCCGAAAACCCCTTATGTCAACCCGGAAAAAGTATGTCTACTCCTGCCAGGGGGGGTTTGGCTCAGAATGCTCTTTAGGGGGTACCCAGCTGCCTGCCCCCCGTGGCCGGCAGCTGGGGGCGCACCAGGCAGGCCTTGCACGCTGCGTGCGTGCCGGCCTACCCCCGTCGCCCATGCAAGCAATGCGATTGCTTGTGTGCGGCGTCCGCCCATGCTCGGCATGGGCGGGCGCGGTGCGGCCGCATGCGGCCGGCACGGGCATGACACCGCCGTCCGGGCCGGGGCGATCGCCCGGTGCCCGGCGTGGGCAAGGCACCCGACCCGACGACCGTGTCCCTTCGAAA
>Afzelia bipindensis voucher Luke 12511 external transcribed spacer, 18S ribosomal RNA gene, internal transcribed spacer 1, 5.8S ribosomal RNA gene, internal transcribed spacer 2, and 28S ribosomal RNA gene, complete sequence
AGTCCAATATGAGTTCATAATAAATTAATATGAGTCCCAAGGATGATTCCTACAAAGGTTTGGAGCCATTGGACCATTTTCACTATTTTTCGGGCTTCCGGCGCCACCTAAAAGTGGGAAAATCAATACCATCATCAATTGAAACATATTGAAAGTCCAATATGAGTTCATAATAAATTAATATGACCCCAAAGGATGCTCCCTGCAAAATTTCAGAACGTTTGCACGTACAGATTTTTTTTCCGATTTTTTGCAAATTTCGCACTTTGAAAAATTATAAAAAATTCATCACTTGTCCAAAAATTATGAAATTTTGGGAAATGATAGATTGGATTTTTATCTGTGTCTCCACAAAATTTCAGCTCAAAATTCCATCATTTGCCCCCCGAAAACCCCTTATGTCAACCCGGAAAAAGTATGTCTACTCCTGCCAGGGGGGGTTTGGCTCAGAATGCTCTTTAGGGGGTACCCAGCTGCCTGCCCCCCATGGCCGGCAGCTGGGGGCGCACCAGGCAGGCCTTGCACGCTGAGTGCGTGCCGGCCTACCCCCGTCGCCCATGCAAGCAATGCGATTGCTTGTGTGCGGCGTCCGCCCATGCTCGGCATGGGCGGGCGCGGTGCGGCCGCATGCGGCCGGCACGGGCACGACACCACCGTCCGGGCCGGGGCATGGGCGATCGCCCGGTGCCCGGCGTGGGCAAGGCACCCGGCGACCGTGTCCCTTTCGGATTTTTCCTCGGCCAATGTTTGGGGGGTGGGCATTGGCACGATACTCACACCCCCGCCCGCCGGATGCATGCGAAGGCGTGCGGATGGCATGGGTGTGCGGCCGGCGCCCGGCCCGGGCGATCGCCCGGTGCCCGGCGTGGGCAAGGCACCCGACGACCGTGTCCCTTTCGGAATTTTCCTCGGCCAATGTTTGGGGGGTGGGCATTGGCGCGATACTCACACCCCCGCCCGCCGGATGCATGCGAGAGCGTGCGGATGGCAAGGGTGGGCGCCCGGCGCCCGGCCCGGGCGAAGGCCCGGTGCTCGGGATGGGCAAGCTCCCCGACGGTTGGGTCCCTTTCGGAAACTTGATCTCATGTACGATCCGTCATGCCTAGCGAAGCAGGTGCGGCTCCCCCCGATGCTTCCATATGCTCGCACGCCGTAAGGCTTGCGGGGTGTGGTTCGTTTGGTGGTGTTGTGCCTGCGGACGTGTGGGCGTGTGAGTGGTGATTGGGTTGTTCGTGTCGGCCGGCTCCATGCTCAAGCATCGAACGGTCCGCAGGCAGCCCTCCTCAATCTTCCTGCCCCAGGCTAACAATTTCCTTGGGTGCAGCTCCTTGGTTCCTGTGTTGCCTACCGACCGAACGGAATTCGTGGGATTCGTCTGCCCCTTGCCATCCACCGATCCCCGTGGGTCGGCGGAGGTCCGCATAGCAGTGCTCGTGCTCCCCGAGAGCATCGCCGTGGCGGTAGCTCCCGGGGGCCCATGAGGACTCGTTGCTCTCTCGGATGCGGTCGATCCGGCGGCGGCCGTGCGACGGAAGTCGCGACCGGACACGCAAGAATGAATGCTTTCGACCCGAACGATGCCCGCGCCCGCGTCGGCGTCGCCCCCGCCCGCCCGTCCCGGCGGCCGGCCGGCCGGGGGGAACGAACGCCGGCGCGATGCGCGGCGGCATGACGGAGGAATGCTACCTGGTTGATCCTGCCAGTAGTCATATGCTTGTCTCAAAGATTAAGCCATGCATGTGTAAGTATGAACTAATTCAGACTGTGAAACTGCGAATGGCTCATTAAATCAGTTATAGTTTGTTTGATGGTACCTACTACTCGGATAACCGTAGTAATTCTAGAGCTAATACGTGCAACAAACCCCGACTTCCGGAAGGGATGCATTTATTAGATAAAAGGTCGACGCGGGCTCCGCCCGTTGCTCTGATGATTCATGATAACTCGACGGATCGCACGGCCTGAGTGCCGGCGACGCATCATTCAAATTTCTGCCCTATCAACTTTCGATGGTAGGATAGTGGCCTACCATGGTGGTGACGGGTGACGGAGAATTAGGGTTCGATTCCGGAGAGGGAGCCTGAGAAACGGCTACCACATCCAAGGAAGGCAGCAGGCGCGCAAATTACCCAATCCTGACACGGGGAGGTAGTGACAATAAATAACAATACCGGGCTCATCGAGTCTGGTAATTGGAATGAGTACAATCTAAATCCCTTAACGAGGATCCATTGGAGGGCAAGTCTGGTGCCAGCAGCCGCGGTAATTCCAGCTCCAATAGCGTATATTTAAGTTGTTGCAGTTAAAAAGCTCGTAGTTGGACCTTGGGTTGGGCGGATCGGTCCGCCTCCGGTGTGCACCGGTCCGCTCGTCCCTTCTGCCGGCGATGCGCTCCTGGCCTTAACTGGCCGGGTCGTGCCTCCGGCGCTGTTACTTTGAAGAAATTAGAGTGCTCAAAGCAAGCCTACGCTCTGCATACATTAGCATGGGATAACATCATAGGATTCCGGTCCTATTGTGTTGGCCTTCGGGATCGGAGTAATGATTAACAGGGACAGTCGGGGGCATTCGTATTTCATAGTCAGAGGTGAAATTCTTGGATTTATGAAAGACGAACAACTGCGAAAGCATTTGCCAAGGATGTTTTCATTAATCAAGAACGAAAGTTGGGGGCTCGAAGACGATCAGATACCGTCCTAGTCTCAACCATAAACGATGCCGACCAGGGATCAGCGGATGTTACTTTTAGGACTCCGCTGGCACCTTATGAGAAATCAAAGTTTTTGGGTTCCGGGGGGAGTATGGTCGCAAGGCTGAAACTTAAAGGAATTGACGGAAGGGCACCACCAGGAGTGGAGCCTGCGGCTTAATTTGACTCAACACGGGGAAACTTACCAGGTCCAGACATAGTAAGGATTGACAGACTGAGAGCTCTTTCTTGATTCTATGGGTGGTGGTGCATGGCCGTTCTTAGTTGGTGGAGCGATTTGTCTGGTTAATTCCGTTAACGAACGAGACCTCAGCCTGCTAACTAGCTATGTGGAGGTGACCCCCCACGGCCAGCTTCTTAGAGGGACTATGGCCTTTCAGGCCAAGGAAGTTTGAGGCAATAACAGGTCTGTGATGCCCTTAGATGTTCTGGGCCGCACGCGCGCTACACTGATGTATTCAACGAGTCTATAGCCTTGGCCGACAGGCCCGGGTAATCTTTGAAATTTCATCGTGATGGGGATAGATCATTGCAATTGTTGGTCTTCAACGAGGAATTCCTAGTAAGCGCGAGTCATCAGCTCGCGTTGACTACGTCCCTGCCCTTTGTACACACCGCCCGTCGCTCCTACCGATTGAATGGTCCGGTGAAGTGTTCGGATCGCGGCGACGTGGGCGGTTCGCCGCCGGCGACGTCGCGAGAAGTCCACTGAACCTTATCATTTAGAGGAAGGAGAAGTCGTAACAAGGTTTCCGTAGGTGAACCTGCGGAAGGATCATTGTCGATACCTTACCACGAGCGAGCAGCACGACCCCGCGAACACGTTACTGTATGTCATCATGGAGGCAGGCACGCGAGCGGCACCCCGCCGCCCCGGGCCTCCTCCTCCGACGTCGGGACGACTCGCCCGCAGGTCAGGTCGTCGTCCCGGCGGTCGGCAACACAACCAACCCCCGGCGCGGAACGCGCCAAGGAACATAATGATCCGATGAGCGGGCTCCCTGCCGTCCCGGAGACGGTGCACGCGCAGCGAGCGGCGCCATTTTCGTATTCACAATGACTCTCGGCAACGGATATCTCGGCTCTCGCATCGATGAAGAACGTAGCGAAATGCGATACTTGGTGTGAATTGCAGAATCCCGTGAACCATCGAGTCTTTGAACGCAAGTTGCGCCCGAAGCCAATAGGCCGAGGGCACGTCTGGCTGGGTGTCACACAAAGTCGCCCCCCCAAACCCCCCCTAACTAACTAAGGGGTCGGCCGGGGCGGGCGGACGCTGGCCTCCCGTGAGCCCCGACTCGCGGACGGCCCAAACGAGAGCTCGCGGTGCGGCGGGCACCACGGCGCACGGTAGTTGAGTCGAGTATCATCGATCCGGCCCGGTCGTGCGTGCCCCGCCCCCGACGGCGAGCCCCGAGACCCTACTTACTGTGTTGATCCGACGCGACCTCAGCTCAGGCGGGGCTACCCGCTGAGTTTAAGCATATCAATAAGCGGAGGAAAAGAAACTAACGAGGATTCCCCTAGTAACGGCGAGCGAACCGGGAAGAGCCCACCATGAAAATCGGCCGCCCCCCGGCGTCCGAATTGTAGTCTGGAGAAGCGTCCTCAGCGGCGGACCGGGCCCAAGTCCCCTGGAAGGGGGTGCCGGAGAGGGTGAGAGCCCCGTCGTGCCCGGACCCTGTCGCACCACGAGGCGCTGTCGGCGAGTCGGGTTGTTTGGGAATGCAGCCCCAATCGGGCGGTAAATTCCGTCCAAGGCTAAATACGGGCGAGAGACCGATAGCGAACAAGTACCGCGAGGGAAAGATGAAAAGGACTTTGAAAAGAGAGTCAAAGAGTGCTTGAAATTGTCGGGAGGGAAGCGGATGGGGGCCGGCGATGCGTCCCGGTCGGATGTGGAACGGCGAGAGCCGGTCCGCCGATCGACTCGGGGCGCGGACCGACGCGGACCGCGGCGGCGGCCCAAGCCCGGGCAGTGGACATGCCCGCGGAGACGTCGTCGCCGCGATCGTGGACGGCAGCGCGCGCCCGAAGGGGCGTGCCTCGGCACCTGCGCGCTCCCGGCGTCGGCCTGCGGGCTCCCCATCCGGCCCGTCTTGAAACACGGACCAAGGAGTCTGACATGTGTGCGAGTCAACGGGTGAGCAAACCCGCAAGGCGCAAGGAAGCTGACTGGCGGGATCCCCCCCGTGGGGTGCACCGCCGACCGACCCCGATCTTCTGTGAAGGGTTCGAGTGAGAGCATACCTGTCGGGACCCGAAAGATGGTGAACTATGCCTGAGCGGGGCGAAGCCAGAGGAAACTCTGGTGGAGGCCCGCAGCGATACTGACGTGCAAATCGTTCGTCTGACTTGGGTATAGGGGCGAAAGACTAATCGAACCGTCTAGTAGCTGGTTCCCTCCGAAGTTTCCCTCAGGATAGCTGGAGCTCGGGTGCGAGTTCTATCGGGTAAAGCCAATGATTAGAGGCATCGGGGGCGCAACGCCCTCGACCTATTCTCAAACTTTAAATAGGTAGGACGGCGCGGCTGCTCCGGTGAGCCGCGCCACGGAATCGAGAGCTCCAAGTGGGCCATTTTTGGTAAGCAGAACTGGCGATGCGGGATGAACCGGAAGCCGGGTTACGGTGCCCAACTGCGCGCTAACCTAGATCCCACAAAGGGTGTTGGTCGATTAAGACAGCAGGACGGTGGTCATGGAAGTCGAAATCCGCTAAGGAGTGTGTAACAACTCACCTGCCGAATCAACTAGCCCCGAAAATGGATGGCGCTGAAGCGCGCGACCTATACCCGGCCGTCGGGGCAAGGGCCAGGCCCCGATGAGTAGGAGGGCGCGGCGGTCGCTGCAAAACCTGGGGCGCGAGCCCGGGCGGAGCGTCCGTCGGTGCAGATCTTGGTGGTAGTAGCAAATATTCAAATGAGAACTTTGAAGGCCGAAGAGGGGAAAGGTTCCATGTGAACGGCACTTGCACATGGGTTAGTCGATCCTAAGAGACGGGGGAAGCCCGTCTGAGAGCGCTGCGCGCGCGCACTTCGAAAGGGAATCGGGTTAAAATTCCTGAACCGGGATGTGGCGGCTGACGGCAACGTCAGGGAGTCCGGAGACGTCGGCGGGGGCCCCGGGAAGAGTTATCTTTTCTGTTTAACAGCCCGCCCACCCTGGAAACGGCTCAGCCGGAGGTAGGGTCCAGCGGCTGGAAGAGCACCGCACGTCGCGTGGTGTCCGGTGCGCCCCCGGCGGCCCGTGAAAATCCGGAGGACCGAGTGCCGCCCACGCCCGGTCGTACTCATAACCGCATCAGGTCTCCAAGGTGAACAGCCTCTGGTCGATGGAACAATGTAGGCAAGGGAAGTCGGCAAAATGGATCCGTAACCTCGGGAAAAGGATTGGCTCTGAGGACTGGGCACGGGGGTCCCAGCCCCGAACCCGTCGGCTGTCGGTGGACTGCTCGAGCTGCTCCCGCGGCGAGAGCGGGTCGCCGCGTGCCGGCCGGGGGACGGACTGGGAACGGGCCCTCCGGGGCCCCTTCCCCGGGCGTCGAACAGTCAGCTCAGAACTGGTACGGACAAGGGGAATCCGACTGTTTAATTAAAACAAAGCATTGCGATGGTCCCTGCGGATGCTGACGCAATGTGATTTCTGCCCAGTGCTCTGAATGTCAAAGTGAAGAAATTCAACCAAGCGCGGGTAAACGGCGGGAGTAACTATGACTCTCTTAAGGTAGCCAAATGCCTCGTCATCTAATTAGTGACGCGCATGAATGGATTAACGAGATTCCCACTGTCCCTGTCTACTATCCAGCGAAACCACAGCCAAGGGAACGGGCTTGGCGGAATCAGCGGGGAAAGAAGACCCTGTTGAGCTTGACTCTAGTCCGACTTTGTGAAATGACTTGAGAGGTGTAGGATAAGTGGGAGCCGGAGACGGCGAAAGTGAAATACCACTACTTTTAACGTTATTTTACTTATTCCGTGAATCGGAGGCGGGGCATGGCCCCTCTTTTTGGACCCAAGGCTCGCCCCGGCGGGCCGATCCGGGCGGAAGACATTGTCAGGTGGGGAGTTTGGCTGGGGCGGCACATCTGTTAAAAGATAACGCAGGTGTCCTAAGATGAGCTCAACGAGAACAGAAATCTCGTGTGGAACAAAAGGGTAAAAGCTCGTTTGATTCTGATTTCCAGTACGAATACGAACCGTGAAAGCGTGGCCTATCGATCCTTTAGTCCTTCGGAATTTGAAGCTAGAGGTGTCAGAAAAGTTACCACAGGGATAACTGGCTTGTGGCAGCCAAGCGTTCATAGCGACGTTGCTTTTTGATCCTTCGATGTCGGCTCTTCCTATCATTGTGAAGCAGAATTCACCAAGTGTTGGATTGTTCACCCACCAATAGGGAACGTGAGCTGGGTTTAGACCGTCGTGAGACAGGTTAGTTTTACCCTACTGATGACAGTGTCGCGATAGTAATTCAACCTAGTACGAGAGGAACCGTTGATTCGCACAATTGGTCATCGCGCTTGGTTGAAAAGCCAGTGGCGCGAAGCTACCGTGCGTTGGATTATGACTGAACGCCTCTAAGTCAGAATCCGGGCTAGAAGCGACGCATACGCCCGCCGCCCGGTTGCCGACCAGCAGTAGGGGCCTAGGCCCCCAGAGGCACGTGTCGTGGGCGATCCCCGCCCGGCGGATGAGCCGTGCGGGACGCCCTGCAGCGCAATTCCCATCGAGCGGCGGGTAGAATCCTTTGCAGACGACTTAAATACGCGACGGGGTATTGTAAGTGGCAGAGTGGCCTTGCTGCCACGATCCACTGAGATTCAGCCCTTGTCGCTCCGATTCGTCCCTCCCCTCCCCAAAATTCTCACCCCACAGTCCCTCCCTCACCCCACAGTCCCTCACATTGCACAACCAGAAAGAATCCGGAGGCTAAGAGTCGGACATAACATAGTCGGGCATAGATGCTCACAAGTCCATGGGGCCTCGGTGTGTGCTGAATAGTATTGGGCAGGCAGCAATTCGGGAAGGCGGATAAAGTAGACCGATTACCATGCACATCATAGGGTGGTAGTGTGCAAAAGCAGACCCTGCCTAATGTCCCACGCGAGCAAAGTACACACCATGCCCATATATAGCCCGGTAGGCATCACCTCCGAACGACTGAGGCAAATGGTAGGACAGGCAGAGTCCCACTCATGTGGAGCAGCCACCATGGCCACAGCCTGTCCACAACTCCAGGACACAAGGCCATCAGCCCCGTTCACAGGGCCAACAAGCCAGGGTGCCAGGCCAGCACCCCTGACTGAAAGGCCGGCATGCCCGTTAGCAAGGCCCCGGCGCCCGGCCAGCATGCTCGATCGTAACGTCGGGATGCCCGGCCAGCATGCCCGTCCGAAAGGCCCCGACGCCCGGCCAGCATGCCCGTCCGAAAGGCCCTGGTGCAAGGCCAGCATGCCCGGGCGCCCAGCCGGCATGCCCGTCCCCAAGGCCAGCATGCCCGTCCCTAAGGCCAGCATGCCCGGGTGCAAGGCCAGATGCCCCGCCAATGCCCCCATCGACATGGCCATCATGCCCGTCCCCAAGGCCCGGTGTGCAAGGCCAGCATGGCCGACAATGCCTTTGCCCTTGCCTCCATAATCACTCCTCTTGATGCTTGAGACAAAGGTTTTGGTTGTATAGAAAGGCACATGAAACATCTTCAATGTGCAAAGTGATGCCCAAATCAATTAATTTGTGTCCCAAGGATGATTCCCACAAAGGTTTGGAGCCATTGGACCATTTACACTATTTTTCGGGCTTCCGGCACCACCTAAAAGTGGGAAAATCAACACCATCATCAATTGAAACATCTTGAA
>Afzelia bipindensis voucher Wieringa 2369 external transcribed spacer, 18S ribosomal RNA gene, internal transcribed spacer 1, 5.8S ribosomal RNA gene, internal transcribed spacer 2, and 28S ribosomal RNA gene, complete sequence
ACGATCCGTCATGCCTAGCGAAGCAGGTGCGGCTCCCCCCGATGCTTCCATATGCTTGCACGCCGTAAGGCTTGCGGGGTGTGGTTCGTTTGGTGGTGTTGTGCCTGCGGACGTGTGGGCGTGTGAGTGGTGATTGGGTTGTTCGTGTCGGCCGGCTCCATGCTCAAGCATCGAACGGTCCGCAGGCAGCCCTCCTCAATCTTCTTGCCCCAGGCGAGCGATTTCCTTGGGTGCAGCATCGTGGTTCCTGTGTTGCCTACCGATCGAACGGAATTCGTGGGATTCGTTTGCCCCTTACCATCCATCGATCCCCGTGGGGGGTCGGCGGAGGTCCGCACAGCAGTGCTCGTGCTCCCCGAGAGCATCGCCGTGGCGGTAGCTCCCGGGGGCCCATGAGGACTCGCTGCTCTCTCGGATGCGGTCGATCCGGCGGCGGCCGTGCGACGGAAGTCGCGCCCGGCCATGCAAGAATGAATGCGTTTTGACCCGAACGATGCCCGTGCTCGCGTCGGCTTGTGACACCCGGCCATCGGCCCCTTCCGGCGGCCGGCCGGCCGGGGGGAACGAACGCCGGCGCGATGCGCGGCGGCATGACGGAGGAATGCTACCTGGTTGATCCTGCCAGTAGTCATATGCTTGTCTCAAAGATTAAGCCATGCATGTGTAAGTATGAACTAATTCAGACTGTGAAACTGCGAATGGCTCATTAAATCAGTTATAGTTTGTTTGATGGTACCTACTACTCGGATAACCGTAGTAATTCTAGAGCTAATACGTGCAACAAACCCCGACTTCCGGAAGGGATGCATTTATTAGATAAAAGGTCGACGCGGGCTCCGCCCGTTGCTCTGATGATTCATGATAACTCGACGGATCGCACGGCCTGAGTGCCGGCGACGCATCATTCAAATTTCTGCCCTATCAACTTTCGATGGTAGGATAGTGGCCTACCATGGTGGTGACGGGTGACGGAGAATTAGGGTTCGATTCCGGAGAGGGAGCCTGAGAAACGGCTACCACATCCAAGGAAGGCAGCAGGCGCGCAAATTACCCAATCCTGACACGGGGAGGTAGTGACAATAAATAACAATACCGGGCTCATCGAGTCTGGTAATTGGAATGAGTACAATCTAAATCCCTTAACGAGGATCCATTGGAGGGCAAGTCTGGTGCCAGCAGCCGCGGTAATTCCAGCTCCAATAGCGTATATTTAAGTTGTTGCAGTTAAAAAGCTCGTAGTTGGACCTTGGGTTGGGCGGATCGGTCCGCCTCCGGTGTGCACCGGTCCGCTCGTCCCTTCTGCCGGCGATGCGCTCCTGGCCTTAACTGGCCGGGTCGTGCCTCCGGCGCTGTTACTTTGAAGAAATTAGAGTGCTCAAAGCAAGCCTACGCTCTGCATACATTAGCATGGGATAACATCATAGGATTCCGGTCCTATTGTGTTGGCCTTCGGGATCGGAGTAATGATTAACAGGGACAGTCGGGGGCATTCGTATTTCATAGTCAGAGGTGAAATTCTTGGATTTATGAAAGACGAACAACTGCGAAAGCATTTGCCAAGGATGTTTTCATTAATCAAGAACGAAAGTTGGGGGCTCGAAGACGATCAGATACCGTCCTAGTCTCAACCATAAACGATGCCGACCAGGGATCAGCGGATGTTACTTTTAGGACTCCGCTGGCACCTTATGAGAAATCAAAGTTTTTGGGTTCCGGGGGGAGTATGGTCGCAAGGCTGAAACTTAAAGGAATTGACGGAAGGGCACCACCAGGAGTGGAGCCTGCGGCTTAATTTGACTCAACACGGGGAAACTTACCAGGTCCAGACATAGTAAGGATTGACAGACTGAGAGCTCTTTCTTGATTCTATGGGTGGTGGTGCATGGCCGTTCTTAGTTGGTGGAGCGATTTGTCTGGTTAATTCCGTTAACGAACGAGACCTCAGCCTGCTAACTAGCTATGTGGAGGTGACCCCCCACGGCCAGCTTCTTAGAGGGACTATGGCCTTTCAGGCCAAGGAAGTTTGAGGCAATAACAGGTCTGTGATGCCCTTAGATGTTCTGGGCCGCACGCGCGCTACACTGATGTATTCAACGAGTCTATAGCCTTGGCCGACAGGCCCGGGTAATCTTTGAAATTTCATCGTGATGGGGATAGATCATTGCAATTGTTGGTCTTCAACGAGGAATTCCTAGTAAGCGCGAGTCATCAGCTCGCGTTGACTACGTCCCTGCCCTTTGTACACACCGCCCGTCGCTCCTACCGATTGAATGGTCCGGTGAAGTGTTCGGATCGCGGCGACGTGGGCGGTTCGCCGCCGGCGACGTCGCGAGAAGTCCACTGAACCTTATCATTTAGAGGAAGGAGAAGTCGTAACAAGGTTTCCGTAGGTGAACCTGCGGAAGGATCATTGTCGATACCTACCACGAGCGAGCAGCACGACCCCGCGAACACGTTCCATCACGTCTATATAAATGGAGTGGAGGCACGCGAGCGGCAGCCGCCGCCCCGGGCCTCCTCCTCCTCCTCCGACGCCGGGACTCGACGGCGGGCTCGCCCGCAGGTCGTCATCCCGGCGGCCGGCAACACAACCAACCCCCGGCGCGGAACGCGCCAAGGAACATAATGATCCGATGAGCGGGCTCCCTGCCGTCCCGGAGACGGTGCACGCGCAGCGAGCGGCGCCATTTTCGTATTCACAATGACTCTCGGCAACGGATATCTCGGCTCTCGCATCGATGAAGAACGTAGCGAAATGCGATACTTGGTGTGAATTGCAGAATCCCGTGAACCATCGAGTCTTTGAACGCAAGTTGCGCCCGAAGCCAATAGGCCGAGGGCACGTCTGGCTGGGTGTCACACAAAGTCGCCCCCCCAAACTCCCCTGACTAAGGGGTCGGCCGGGGCGGACGCTGGCCTCCCGTGAGCCCCGACTCGCGGACGGCCCAAATGAGAGCTCGCGGTGCGGCGGGCACCACGGCGCACGGTAGTTGAGTCGAGTATCATCGCTCCGGCCCGGTCGTGCGTGCCCCGCCCCCGACGACGAGCCCCCGAGACCCTATCGCGTCCCCCCTCTCTCTCTCTCGAGGCAGGGCAGGGAGGGATGTGTTCCGACGCGACCTCAGCTCAGGCGGGGCTACCCGCTGAGTTTAAGCATATCAATAAGCGGAGGAAAAGAAACTAACGAGGATTCCCCTAGTAACGGCGAGCGAACCGGGAAGAGCCCACCATGAAAATCGGCCGCCCCCCGGCGTCCGAATTGTAGTCTGGAGAAGCGTCCTCAGCGGCGGACCGGGCCCAAGTCCCCTGGAAGGGGGTGCCGGAGAGGGTGAGAGCCCCGTCGTGCCCGGACCCTGTCGCACCACGAGGCGCTGTCGGCGAGTCGGGTTGTTTGGGAATGCAGCCCCAATCGGGCGGTAAATTCCGTCCAAGGCTAAATACGGGCGAGAGACCGATAGCGAACAAGTACCGCGAGGGAAAGATGAAAAGGACTTTGAAAAGAGAGTCAAAGAGTGCTTGAAATTGTCGGGAGGGAAGCGGATGGGGGCCGGCGATGCGTCCCGGTCGGATGTGGAACGGCGAGAGCCGGTCCGCCGATCGACTCGGGGCGCGGACCGACGCGGACCGCGGCGGCGGCCCAAGCCCGGGCAGTGGACATGCCCGCGGAGACGTCGTCGCCGCGATCGTGGACGGCAGCGCGCGCCCTCGGGGCGTGCCTCGGCACCTGCGCGCTCCCGGCGTCGGCCTGCGGGCTCCCCATCCGGCCCGTCTTGAAACACGGACCAAGGAGTCTGACATGTGTGCGAGTCAACGGGTGAGCAAACCCGCAAGGCGCAAGGAAGCTGACTGGCGGGATCCCCCCCCCGTGGGGTGCACCGCCGACCGACCCCGATCTTCTGTGAAGGGTTCGAGTGAGAGCATACCTGTCGGGACCCGAAAGATGGTGAACTATGCCTGAGCGGGGCGAAGCCAGAGGAAACTCTGGTGGAGGCCCGCAGCGATACTGACGTGCAAATCGTTCGTCTGACTTGGGTATAGGGGCGAAAGACTAATCGAACCGTCTAGTAGCTGGTTCCCTCCGAAGTTTCCCTCAGGATAGCTGGAGCTCGGGTGCGAGTTCTATCGGGTAAAGCCAATGATTAGAGGCATCGGGGGCGCAACGCCCTCGACCTATTCTCAAACTTTAAATAGGTAGGACGGCGCGGCTGCTCCGGTGAGCCGCGCCACGGAATCGAGAGCTCCAAGTGGGCCATTTTTGGTAAGCAGAACTGGCGATGCGGGATGAACCGGAAGCCGGGTTACGGTGCCCAACTGCGCGCTAACCTAGATCCCACAAAGGGTGTTGGTCGATTAAGACAGCAGGACGGTGGTCATGGAAGTCGAAATCCGCTAAGGAGTGTGTAACAACTCACCTGCCGAATCAACTAGCCCCGAAAATGGATGGCGCTGAAGCGCGCGACCTATACCCGGCCGTCGGGGCAAGGGCCAGGCCCCGATGAGTAGGAGGGCGCGGCGGTCGCTGCAAAACCTGGGGCGCGAGCCCGGGCGGAGCGTCCGTCGGTGCAGATCTTGGTGGTAGTAGCAAATATTCAAATGAGAACTTTGAAGGCCGAAGAGGGGAAAGGTTCCATGTGAACGGCACTTGCACATGGGTTAGTCGATCCTAAGAGACGGGGGAAGCCCGTCTGAGAGCGCGCGCGCGCGCACTTCGAAAGGGAATCGGGTTAAAATTCCTGAACCGGGATGTGGCGGCTGACGGCAACGTCAGGGAGTCCGGAGACGTCGGCGGGGGCCCCGGGAAGAGTTATCTTTTCTGTTTAACAGCCCGCCCACCCTGGAAACGGCTCAGCCGGAGGTAGGGTCCAGCGGCTGGAAGAGCACCGCACGTCGCGTGGTGTCCGGTGCGCCCCCGGCGGCCCGTGAAAATCCGGAGGACCGAGTGCCGCCCACGCCCGGTCGTACTCATAACCGCATCAGGTCTCCAAGGTGAACAGCCTCTGGTCGATGGAACAATGTAGGCAAGGGAAGTCGGCAAAATGGATCCGTAACCTCGGGAAAAGGATTGGCTCTGAGGACTGGGCACGGGGGTCCCAGCCCCGAACCCGTCGGCTGTCGGTGGACTGCTCGAGCTGCTCCCGCGGCGAGAGCGGGTCGCCGCGTGCCGGCCGGGGGACGGACTGGGAACGGGCCCTCCGGGGCCCCTTCCCCGGGCGTCGAACAGTCAGCTCAGAACTGGTACGGACAAGGGGAATCCGACTGTTTAATTAAAACAAAGCATTGCGATGGTCCCTGCGGATGCTGACGCAATGTGATTTCTGCCCAGTGCTCTGAATGTCAAAGTGAAGAAATTCAACCAAGCGCGGGTAAACGGCGGGAGTAACTATGACTCTCTTAAGGTAGCCAAATGCCTCGTCATCTAATTAGTGACGCGCATGAATGGATTAACGAGATTCCCACTGTCCCTGTCTACTATCCAGCGAAACCACAGCCAAGGGAACGGGCTTGGCGGAATCAGCGGGGAAAGAAGACCCTGTTGAGCTTGACTCTAGTCCGACTTTGTGAAATGACTTGAGAGGTGTAGGATAAGTGGGAGCCGGAGACGGCGAAAGTGAAATACCACTACTTTTAACGTTATTTTACTTATTCCGTGAATCGGAGGCGGGGCATGGCCCCTCTTTTTGGACCCAAGGCTCGCCCCGGCGGGCCGATCCGGGCGGAAGACATTGTCAGGTGGGGAGTTTGGCTGGGGCGGCACATCTGTTAAAAGATAACGCAGGTGTCCTAAGATGAGCTCAACGAGAACAGAAATCTCGTGTGGAACAAAAGGGTAAAAGCTCGTTTGATTCTGATTTCCAGTACGAATACGAACCGTGAAAGCGTGGCCTATCGATCCTTTAGTCCTTCGGAATTTGAAGCTAGAGGTGTCAGAAAAGTTACCACAGGGATAACTGGCTTGTGGCAGCCAAGCGTTCATAGCGACGTTGCTTTTTGATCCTTCGATGTCGGCTCTTCCTATCATTGTGAAGCAGAATTCACCAAGTGTTGGATTGTTCACCCACCAATAGGGAACGTGAGCTGGGTTTAGACCGTCGTGAGACAGGTTAGTTTTACCCTACTGATGACAGTGTCGCGATAGTAATTCAACCTAGTACGAGAGGAACCGTTGATTCGCACAATTGGTCATCGCGCTTGGTTGAAAAGCCAGTGGCGCGAAGCTACCGTGCGTTGGATTATGACTGAACGCCTCTAAGTCAGAATCCGGGCTAGAAGCGACGCATGCGCCCGCCGCCCGGTTGCCGACCAGCAGTAGGGGCCTTGGCCCCCAGAGGCACGTGTCGTGGGCGATCCCCGCCCGGCGGATGAGCCGTGCGGGACGCCTTGCAGCGCAATTTCCATCGAGCGGCGGGTAGAATCCTTTGCAGACGACTTAAATACGCGACGGGGTATTGTAAGTGGCAGAGTGGCCTTGCTGCCACGATCCACTGAGATTCAGCCCTTGTCGCTCCGATTCGTCCCTCCCCTCCCCCAAATTCTCACCCCACAGTCCCTC
>Afzelia bipindensis voucher Andel 3999 external transcribed spacer, 18S ribosomal RNA gene, internal transcribed spacer 1, 5.8S ribosomal RNA gene, internal transcribed spacer 2, and 28S ribosomal RNA gene, complete sequence
AGGCCAGCATGCCCGTCCGAAAGGTCCCGATGCCCGGCCAGCATGCCCGTCCGTCAGGCCCTGGTGCAAGGCCAGCATGCCCGGGCGCCCAGCCGGCACCCCCCGTCGGCAGGCCAGCATGCCCGTCGGCAAGGCCGGTCGGCAGGCCAGCATGCCCGTCCGAAAGGTCCCGATGCCCGGCCAGCATGCCCGTCCGTCAGGCCCTGGTGCAAGGCCAGCATGGCCGGGCGCCCAGCCGGCACCCCCCGTCGGCAGGCCAGCATGCCCGTCCGAAAGGTCCCGATGCCCGGCCAGCATGCCCGTCCGTAAGGCCCTGGTGCAAGGCCAGCATGCCCGGGCGCCCAGCCGGCACCCCCCGTCGGCAGGCCAGCATGCCCGTCGGCAAGGCCCGTCGGCAGGCCAGCATGCCCGTCCGAAAGGTCCCGATGCCCGGCCAGCATGCCCGTCCGTCAGGCCCTGGTGCAAGGCCAGCATGCCCGGGCGCCCAGCCGGCACCCCCCGTCGGCAGGCCAGCATGCCCGTCCGAAAGGTCCCGATGCCCGGCCAGCATGCCCGTCCGTAAGGCCCTGGTGCAAGGCCAGCATGCCCGGGCGCCCAGCCGGCACCCCCCGTCGGCAGGCCAGCATGCCCGTCGGCAAGGCCCGTCGGCAGGCCAGCATGCCCGTCCGAAAGGTCCCGATGCCCGGCCAGCATGCCCGTCCGTCAGGCCCTGGTGCAAGGCCAGCATGCCCGGGCGCCCAGCCGGCACCCCCCGTCGGCAGGCCAGCATGCCCGTCCGAAAGGTCCCGATGCCCGGCCAGCATGCCCGTCCGTCAGGCCCTGGTGCAAGGCCAGCATGCCCGGGCGCCCAGCCGGCACCCCCCGTCGGCAGGCCAGCATGCCCGTCGGCAAGGCCGGTCGGCAGGCCAGCATGCCCGTCCGAAAGGTCCCGATGCCCGGCCAGCATGCCCGTCCGTCAGGCCCTGGTGCAAGGCCAGCATGGCCGGGCGCCCAGCCGGCACCCCCCGTCGGCAGGCCAGCATGCCCGTCCGAAAGGTCCCGATGCCCGGCCAGCATGCCCGTCCGTCAGGCCCTGGTGCAAGGCCAGCATGCCCGGGCGCCCAGCCGGCACCCCCCGTCGGCAGGCCAGCATGCCCGTCCGATAGGCCCGTCGGCTGGCCAGCATGCCCGGGCGCCCAGCCGGCACCCCCCGTCGGCAGGCCAGCATGCCCGTCCGAAAGGCCCGTCGGCTGGGCAGCATGCCCGGGCGCCCAGCCAGCATGCCCGGGCTCCCAGCCAGCATGCCCGTCCCCAAGGCCTGCATGCCCGTCCCTAAGGCCAGCATGCCCGGGTGCAAGGCCAGATGCCCCGCCAACACCCCCATCGACATGGCCATCATGCCCGTCCCCAAGGCCCGGGGTGCAAGGCCAGCATGGCCGGCAATGCCTTTGCCTTTGCCCTTGCCTCCTTAAATGGGGTGAATATGTCCCCAATTACTCCTCTTGATGCTTGAGACAAAGGTTTTGGTTGTATAGAAAGGCCCGGTCTTCCGAAACCACCAAAAGTGATGCCGAATCGATCCAAAATACACATGAAACGTCTTCAATGTGCAAAGTGATGCCCAAATCAATTAAGTTGAGTCCCAAGGATGATTCCCACAAAGGTTTGGAGCCACTGGACCATTTTCACTATTTTTCGGGATTCCGACGCCACCTAAAAGTGGGAAAATCAACACCATCATCAATTGAAACATCTTGAAAGTCCAATATGAGTTCATAATAAATTAATATGAGTCCCAAGGATGATTCCTACAAAGGCTTGGAGCCATTGGACCATTTTCACTATTTTTCGGGCTTCCGGCGCCACCTAAAAGTGGGAAAATCAACACTATCATCAATTGAAACATATTGAAAGTCCAATATGAGTTCATAATAAATTAATATGACCCCTAAGGATGCTCCCTGCAAAATTTCAGAACGTTTGCACGTGTAGATTTTTTTTCCGATTTTTTGCAAATTTCGCACTTTGAAAAATTATAAAAAATTCATCACTTGTCAAAAAATTCTGAAATTTTGGGAAATGATAGATTGGATTTTTATCTGTGCCTCCACAAAATTTCAGCTCAAAATTCCATCATTTGCCCCCCGAAAACCCCTTATGTCAACCCGGAAAAAGTATGTCTACTCCTGCCAGGGGGGGTTTGGCTCAGAATGCTCTTTAGGGGGTACCCAGCTGCCTGCCCCCCGTGGCCGGCAGCTGGGGGCGCACCAGGCAGGCCTTGCACGCTGCGTGCGTGCCGGCCTACCCCCGTCGCCCATGCAAGCAATGCGATTGCTTGTGTGCGGCGTCCGTCCATGCTCGGCATGGGCGGGCGCGGTGCGGCCGCATGCGGCCGGCACGGGCACGACACCATCGTCCGGGCCGGGGCATGGGCAATCGCCCAGTGCTCCTCACGGGCACAATGCCAAGGCTTGCGGGGGTGGGCCTTGGCATGTTATACACACCCCCGACCGCCGGATGCATGCGAAGGCGTGCGGATGGCAAGGGTGGGCGGCCGGCGCCCGGCCCGGGCGATCGCCCGGTGCCCGGCGTGGGCAAGGCACCCGGCGGCGACCGTGTCCCTTCGGATTTTTCCTCGGCCAATGTTTGGGGGGTGGGCATTGGCACGATACTCACACCCCCGCCCGCCGGATGCATGCGAGAGCGTGCGGATGGCATGGGTGGGCGGCCGGCGCCCGGCCCGGGCGATCGCCCGGTGCCCGGCGTGGGCAAGGCACCCGGCGGCGACCGTGTCCCTTCGGATTTTTCCTCGGCCAATGTTTGGGGGGTGGGCATTGGCACGATACTCACACCCCCGCCCGCCGGATGCATGCGAGAGCGTGCGGATGGCAAGGGTGGGCGCCCGGCGCCCGGCCCGGGCGAAGGCCCGGTGCTCGGGATGGGCAAGCTCCCCGACGGTCGGGTCCCTTTCGGAAACTTGATCTCATGTACGATCCGTCATGCCTAGCGAAGCAGGTGCGGCTCCCCCCGATGCTTCCATATGCTCGCACGCCACAAGGCTTGCGGGGTGTGGTTCGTTTGGTGGTGTTGTGCCTGCGGACGTGTGGGCGTGTGAGTGGTGATTGGGTTGTTCGTGTCGGCCGGCTCCATGCTCAAGCATCGAACGGTCCGCAGGCAGCCCTCCTCAATCTTCCTGCCCCAGGCGAGCGATTTCCTTGGGTGCATCATCGTGGTTCCTGTGTTGCCTACCGATCGAACGGAATTCGTGGGATTCGTTTGCCCCTTGCCATCCACCGATCCCCGTGGGTCGGCGGAGGTCCGCATAGCAGTGCTCGTGCTCCCCGAGGGCATCGCCGTGGCGGTAGCTCCCGGGGGCCCATGAGGACTCGCTGCTCTCTCGGATGCGGTCGATCCGGCGGTGGCCGTGCGACGGAAGTCGTGCCCGGCCACGCAAGAATGAATGCTTTCCCGACCCGAACGATGCCCGTGCCCGCTTCGGCGTCGCCCCCGCCCGCCCGTCCCGGCGGCCGGCCGGGGGAACGATGCCGGTGCGATGCGCGGCGGCATGACGGAGGAATGCTACCTGGTTGATCCTGCCAGTAGTCATATGCTTGTCTCAAAGATTAAGCCATGCATGTGTAAGTATGAACTAATTCAGACTGTGAAACTGCGAATGGCTCATTAAATCAGTTATAGTTTGTTTGATGGTACCTACTACTCGGATAACCGTAGTAATTCTAGAGCTAATACGTGCAACAAACCCCGACTTCCGGAAGGGATGCATTTATTAGATAAAAGGTCGACGCGGGCTCCCGCCCGTTGCTCTGATGATTCATGATAACTCGACGGATCGCACGGCCCCAGTGCCGGCGACGCATCATTCAAATTTCTGCCCTATCAACTTTCGATGGTAGGATAGTGGCCTACCATGGTGGTGACGGGTGACGGAGAATTAGGGTTCGATTCCGGAGAGGGAGCCTGAGAAACGGCTACCACATCCAAGGAAGGCAGCAGGCGCGCAAATTACCCAATCCTGACACGGGGAGGTAGTGACAATAAATAACAATACCGGGCTCATCGAGTCTGGTAATTGGAATGAGTACAATCTAAATCCCTTAACGAGGATCCATTGGAGGGCAAGTCTGGTGCCAGCAGCCGCGGTAATTCCAGCTCCAATAGCGTATATTTAAGTTGTTGCAGTTAAAAAGCTCGTAGTTGGACCTTGGGTTGGGCGGATCGGTCCGCCTCCGGTGTGCACCGGTCCGCTCGTCCCTTCTGCCGGCGATGCGCTCCTGGCCTTAACTGGCCGGGTCGTGCCTCCGGCGCTGTTACTTTGAAGAAATTAGAGTGCTCAAAGCAAGCCTACGCTCTGCATACATTAGCATGGGATAACATCATAGGATTCCGGTCCTATTGTGTTGGCCTTCGGGATCGGAGTAATGATTAACAGGGACAGTCGGGGGCATTCGTATTTCATAGTCAGAGGTGAAATTCTTGGATTTATGAAAGACGAACAACTGCGAAAGCATTTGCCAAGGATGTTTTCATTAATCAAGAACGAAAGTTGGGGGCTCGAAGACGATCAGATACCGTCCTAGTCTCAACCATAAACGATGCCGACCAGGGATCAGCGGATGTTACTTTTAGGACTCCGCTGGCACCTTATGAGAAATCAAAGTTTTTGGGTTCCGGGGGGAGTATGGTCGCAAGGCTGAAACTTAAAGGAATTGACGGAAGGGCACCACCAGGAGTGGAGCCTGCGGCTTAATTTGACTCAACACGGGGAAACTTACCAGGTCCAGACATAGTAAGGATTGACAGACTGAGAGCTCTTTCTTGATTCTATGGGTGGTGGTGCATGGCCGTTCTTAGTTGGTGGAGCGATTTGTCTGGTTAATTCCGTTAACGAACGAGACCTCAGCCTGCTAACTAGCTATGTGGAGGTGACCCCCCACGGCCAGCTTCTTAGAGGGACTATGGCCTTTCAGGCCAAGGAAGTTTGAGGCAATAACAGGTCTGTGATGCCCTTAGATGTTCTGGGCCGCACGCGCGCTACACTGATGTATTCAACGAGTCTATAGCCTTGGCCGACAGGCCCGGGTAATCTTTGAAATTTCATCGTGATGGGGATAGATCATTGCAATTGTTGGTCTTCAACGAGGAATTCCTAGTAAGCGCGAGTCATCAGCTCGCGTTGACTACGTCCCTGCCCTTTGTACACACCGCCCGTCGCTCCTACCGATTGAATGGTCCGGTGAAGTGTTCGGATCGCGGCGACGTGGGCGGTTCGCCGCCGGCGACGTCGCGAGAAGTCCACTGAACCTTATCATTTAGAGGAAGGAGAAGTCGTAACAAGGTTTCCGTAGGTGAACCTGCGGAAGGATCATTGTCGATACCTAAGCCTAGCAGCACGACCCCGCGAACACGTTACTCTCTCTGAATGGAATGGAATGGAGGCACGCGAGCGGCACCCGCCGCCCCGGGCATCCTCCTCCTCCGACACCGGGACTCGACGGCGGGCTCGCCCGCAGGTCGTCATCCCGGCGGCGGGCAACACAACCAACCCCCGGCGCGGAACGCGCCAAGGAACATAATGATCCGATGAGCGGGCTCCCTGCCGTCCCGGAGACGGTGCACGCGCAGCGAGCGGCGCCATTTTCATATTCACAATGACTCTCGGCAACGGATATCTCGGCTCTCGCATCGATGAAGAACGTAGCGAAATGCGATACTTGGTGTGAATTGCAGAATCCCGTGAACCATCGAGTCTTTGAACGCAAGTTGCGCCCGAAGCCAATAGGCCTAGGGCACGTCTGGCTGGGTGTCACACAAAGTCGCCCCCCCAAACCCCCCTAACTAACTAAGGGGTCGGCCGGGGCGGACGCTGGCCTCCCGTGAGCCCCGACTCGCGGACGGCCCAAATGAGAGCTCGCGGTGCGGCGGGCACCACGGCGCACGGTAGTTGAGTCGAGTATCATCGATCCGGCCCCGGTCGTGCGTGCCCCGCCCCCGACGGCGAGCCCCCGAGACCCTACTTACTGTGTTCCGACGCGACCTCAGCTCAGGCGGGGCTACCCGCTGAGTTTAAGCATATCAATAAGCGGAGGAAAAGAAACTAACGAGGATTCCCCTAGTAACGGCGAGCGAACCGGGAAGAGCCCACCATGAAAATCGGCCGCCCCCCGGCGTCCGAATTGTAGTCTGGAGAAGCGTCCTCAGCGGCGGACCGGGCCCAAGTCCCCTGGAAGGGGGTGCCGGAGAGGGTGAGAGCCCCGTCGTGCCCGGACCCTGTCGCACCACGAGGCGCTGTCGGCGAGTCGGGTTGTTTGGGAATGCAGCCCCAATCGGGCGGTAAATTCCGTCCAAGGCTAAATACGGGCGAGAGACCGATAGCGAACAAGTACCGCGAGGGAAAGATGAAAAGGACTTTGAAAAGAGAGTCAAAGAGTGCTTGAAATTGTCGGGAGGGAAGCGGATGGGGGCCGGCGATGCGTCCCGGTCGGATGTGGAACGGCGAGAGCCGGTCCGCCGATCGACTCGGGGCGCGGACCGACGCGGACCGCGGCGGCGGCCCAAGCCCGGGCAGTGGACATGCCCGCGGAGACGTCGTCGCCGCGATCGTGGACGGCAGCGCGCGCCCGCAAGGGCGTGCCTCGGCACCTGCGCGCTCCCGGCGTCGGCCTGCGGGCTCCCCATCCGGCCCGTCTTGAAACACGGACCAAGGAGTCTGACATGTGTGCGAGTCAACGGGTGAGCAAACCCGCAAGGCGCAAGGAAGCTGACTGGCGGGATCCCCCCCGTGGGGTGCACCGCCGACCGACCTCGATCTTCTGTGAAGGGTTCGAGTGAGAGCATACCTGTCGGGACCCGAAAGATGGTGAACTATGCCTGAGCGGGGCGAAGCCAGAGGAAACTCTGGTGGAGGCCCGCAGCGATACTGACGTGCAAATCGTTCGTCTGACTTGGGTATAGGGGCGAAAGACTAATCGAACCGTCTAGTAGCTGGTTCCCTCCGAAGTTTCCCTCAGGATAGCTGGAGCTCGGGTGCGAGTTCTATCGGGTAAAGCCAATGATTAGAGGCATCGGGGGCGCAACGCCCTCGACCTATTCTCAAACTTTAAATAGGTAGGACGGCGCGGCTGCTCCGGTGAGCCGCGCCACGGAATCGAGAGCTCCAAGTGGGCCATTTTTGGTAAGCAGAACTGGCGATGCGGGATGAACCGGAAGCCGGGTTACGGTGCCCAACTGCGCGCTAACCTAGATCCCACAAAGGGTGTTGGTCGATTAAGACAGCAGGACGGTGGTCATGGAAGTCGAAATCCGCTAAGGAGTGTGTAACAACTCACCTGCCGAATCAACTAGCCCCGAAAATGGATGGCGCTGAAGCGCGCGACCTATACCCGGCCGTCGGGGCAAGGGCCAGGCCCCGATGAGTAGGAGGGCGCGGCGGTCGCTGCAAAACCTGGGGCGCGAGCCCGGGCGGAGCGTCCGTCGGTGCAGATCTTGGTGGTAGTAGCAAATATTCAAATGAGAACTTTGAAGGCCGAAGAGGGGAAAGGTTCCATGTGAACGGCACTTGCACATGGGTTAGTCGATCCTAAGAGACGGGGGAAGCCCGTCTGAGAGCGCTGCGCGCGCGCACTTCGAAAGGGAATCGGGTTAAAATTCCTGAACCGGGATGTGGCGGCTGACGGCAACGTCAGGGAGTCCGGAGACGTCGGCGGGGGCCCCGGGAAGAGTTATCTTTTCTGTTTAACAGCCCGCCCACCCTGGAAACGGCTCAGCCGGAGGTAGGGTCCAGCGGCTGGAAGAGCACCGCACGTCGCGTGGTGTCCGGTGCGCCCCCGGCGGCCCGTGAAAATCCGGAGGACCGAGTGCCGCCCACGCCCGGTCGTACTCATAACCGCATCAGGTCTCCAAGGTGAACAGCCTCTGGTCGATGGAACAATGTAGGCAAGGGAAGTCGGCAAAATGGATCCGTAACCTCGGGAAAAGGATTGGCTCTGAGGACTGGGCACGGGGGTCCCAGCCCCGAACCCGTCGGCTGTCGGTGGACTGCTCGAGCTGCTCCCGCGGCGAGAGCGGGTCGCCGCGTGCCGGCCGGGGGATGGACTGGGAACGGGCCCTCCGGGGCCCCTTCCCCGGGCGTCGAACAGTCAGCTCAGAACTGGTACGGACAAGGGGAATCCGACTGTTTAATTAAAACAAAGCATTGCGATGGTCCCTGCGGATGCTGACGCAATGTGATTTCTGCCCAGTGCTCTGAATGTCAAAGTGAAGAAATTCAACCAAGCGCGGGTAAACGGCGGGAGTAACTATGACTCTCTTAAGGTAGCCAAATGCCTCGTCATCTAATTAGTGACGCGCATGAATGGATTAACGAGATTCCCACTGTCCCTGTCTACTATCCAGCGAAACCACAGCCAAGGGAACGGGCTTGGCGGAATCAGCGGGGAAAGAAGACCCTGTTGAGCTTGACTCTAGTCCGACTTTGTGAAATGACTTGAGAGGTGTAGGATAAGTGGGAGCCGGAGACGGCGAAAGTGAAATACCACTACTTTTAACGTTATTTTACTTATTCCGTGAATCGGAGGCGGGGCATGGCCCCTCTTTTTGGACCCAAGGCCCGCCCCGGCGGGCCGATCCGGGCGGAAGACATTGTCAGGTGGGGAGTTTGGCTGGGGCGGCACATCTGTTAAAAGATAACGCAGGTGTCCTAAGATGAGCTCAACGAGAACAGAAATCTCGTGTGGAACAAAAGGGTAAAAGCTCGTTTGATTCTGATTTCCAGTACGAATACGAACCGTGAAAGCGTGGCCTATCGATCCTTTAGTCCTTCGGAATTTGAAGCTAGAGGTGTCAGAAAAGTTACCACAGGGATAACTGGCTTGTGGCAGCCAAGCGTTCATAGCGACGTTGCTTTTTGATCCTTCGATGTCGGCTCTTCCTATCATTGTGAAGCAGAATTCACCAAGTGTTGGATTGTTCACCCACCAATAGGGAACGTGAGCTGGGTTTAGACCGTCGTGAGACAGGTTAGTTTTACCCTACTGATGATGGTGTCGCGATAGTAATTCAACCTAGTACGAGAGGAACCGTTGATTCGCACAATTGGTCATCGCGCTTGGTTGAAAAGCCAGTGGCGCGAAGCTACCGTGCGTTGGATTATGACTGAACGCCTCTAAGTCAGAATCCGGGCTAGAAGCGACGCATGTGCCCGCCGCCCGGTTGCCGACCAGCAGTAGGGGCCTTGGCCCCCAGAGGCACGTGTCGTGGGCGATCCCCGCCCGGCGGATGAGCCGTGCGGGACGCCTTGCAGCGCAATTTCCATCGAGCGGCGGGTTGAATCCTTTGCAGACGACTTAAATACGCGACGGGGTATTGTAAGTGGCAGAGTGGCCTTGCTGCCACGATCCACTGAGATTCAGCCCTTGTCGCTCCGATTCGTCCCTCCCTTTCCCAAAATTCTCACCCCACAGTCCCTCCCTCACCCCACAGTCCCTCACATTGCACAACTAGAAAGAATCCGGAGGCTAAGAGTCGAACATAACATAATCGGGCATAGATGCTCACAAGTCCATGGGGCCTCGGTGTGTGCTGAATAGTATTGGGCAGGCAGCAATTCGGGAAGGCGGATAAAGTAGACCGATTACCATGCACATCATAGGGTGGTAGTGTGCAAAAGCAGACCCTGCCTAATGTCCCACGCGAGCAAAGTACACACCATGCCCATATATAGCCCGGTAGGCATCACCTCTGAACGACTGAGGCAAATGGTAGGACAGGCAGAGTCCCACTCATGTGGAGCAGCCACCATGGCCACAGCCTGTCCACAACCCCAGGACACAAGGCCATCAGCCCCCGTTCGCAGGGCCAACAAGCCAGGGTGCCAGGCCAGCACCCCTGTCCGAAAGGCCGGCATGCTCGTTAGCAAGGCCCCGACGCCCGGCCAGCATGCCCGGGCTCCCAGGCCAGCACGCCCATCCGTAAGGCCCGTCGACAGGCCAGCATGCCCGGGCGCCCGGCCAGCATGCCCGTCCGCCAGGCCCGGGTACA
>Afzelia bipindensis voucher Harris 4988 external transcribed spacer, 18S ribosomal RNA gene, internal transcribed spacer 1, 5.8S ribosomal RNA gene, internal transcribed spacer 2, and 28S ribosomal RNA gene, complete sequence
CCGGCCCGGGCGATCGCCCGGTGCCCGGCGTGGGCAAGTCACCCGGCGGCGACCGTGTCCCTTCGGATTTTTCCTCGGCCAATGTTTGGGGGGTGGGCATTGGCACGATACTCACACCCCCGCCCGCCGGATGCATGCGAGAGCGTGCGGATGGCAAGGGTGGGCGCCCGGCGCCCGGCCCGGGCGAAGGCCCGGTGCTCGGGATGGGCAAGCTCCCCGACGGTTGGGTCCCTTTCGGAAACTTGATCTCATGTACGATCCGTCATGCCTAGCGAAGCAGGTGCGGCTCCCCCCGATGCTTCCATATGCTCGCACGCCATAAGGCTTGCGGGGTGTGGTTCGTTTGGTGGTGTTGTGCCTGCGGACGTGTGGGCGTGTGAGTGGTGATTGGGTTGTTCGTGTCGGCCGGCTCCATGCTCAAGCATCGAACGGTCCGCAGGCAGCCCTCCTCAGTCTTCCTGCCCCAGGCGAGCGATTTCCTTGGGTGCATCATCGTGGTTCCTGTGTTGCCTACCGATCGAACGGAATTCGTGGGATTCGTTTGCCCCTTGCCATCCACCGATCCCCGTGGGTCGGCGGAGGTCCGCATAGCAGTGCTCGTGCTCCCCGAGAGCATCGCCGTGGCGGTAGCTCCCGGGGGCCCATGAGGACTCGCTGCTCTCTCGGATGCGGTCGATCCGGCGGCGGCCGTGCGACGAGAGTCTCGCGCCCGGCCCTGCAAGAATGAATGCTTTCGACCCGAACGATGCCCGCGCCCGCGTCGGCGTCGCCCCCGCCCGCCCGTCCCGGCGGCCGGCCGGGGGAACGAACACCGGTGCGATGCGCGGCGGCATGACGGAGGAATGCTACCTGGTTGATCCTGCCAGTAGTCATATGCTTGTCTCAAAGATTAAGCCATGCATGTGTAAGTATGAACTAATTCAGACTGTGAAACTGCGAATGGCTCATTAAATCAGTTATAGTTTGTTTGATGGTACCTACTACTCGGATAACCGTAGTAATTCTAGAGCTAATACGTGCAACAAACCCCGACTTCCGGAAGGGATGCATTTATTAGATAAAAGGTCGACGCGGGCTTCCGCCCGTTGCTCTGATGATTCATGATAACTCGACGGATCGCACGGCCTGAGTGCCGGCGACGCATCATTCAAATTTCTGCCCTATCAACTTTCGATGGTAGGATAGTGGCCTACCATGGTGGTGACGGGTGACGGAGAATTAGGGTTCGATTCCGGAGAGGGAGCCTGAGAAACGGCTACCACATCCAAGGAAGGCAGCAGGCGCGCAAATTACCCAATCCTGACACGGGGAGGTAGTGACAATAAATAACAATACCGGGCTCATCGAGTCTGGTAATTGGAATGAGTACAATCTAAATCCCTTAACGAGGATCCATTGGAGGGCAAGTCTGGTGCCAGCAGCCGCGGTAATTCCAGCTCCAATAGCGTATATTTAAGTTGTTGCAGTTAAAAAGCTCGTAGTTGGACCTTGGGTTGGGCGGATCGGTCCGCCTCCGGTGTGCACCGGTCCGCTCGTCCCTTCTGCCGGCGATGCGCTCCTGGCCTTAACTGGCCGGGTCGTGCCTCCGGCGCTGTTACTTTGAAGAAATTAGAGTGCTCAAAGCAAGCCTACGCTCTGCATACATTAGCATGGGATAACATCATAGGATTCCGGTCCTATTGTGTTGGCCTTCGGGATCGGAGTAATGATTAACAGGGACAGTCGGGGGCATTCGTATTTCATAGTCAGAGGTGAAATTCTTGGATTTATGAAAGACGAACAACTGCGAAAGCATTTGCCAAGGATGTTTTCATTAATCAAGAACGAAAGTTGGGGGCTCGAAGACGATCAGATACCGTCCTAGTCTCAACCATAAACGATGCCGACCAGGGATCAGCGGATGTTACTTTTAGGACTCCGCTGGCACCTTATGAGAAATCAAAGTTTTTGGGTTCCGGGGGGAGTATGGTCGCAAGGCTGAAACTTAAAGGAATTGACGGAAGGGCACCACCAGGAGTGGAGCCTGCGGCTTAATTTGACTCAACACGGGGAAACTTACCAGGTCCAGACATAGTAAGGATTGACAGACTGAGAGCTCTTTCTTGATTCTATGGGTGGTGGTGCATGGCCGTTCTTAGTTGGTGGAGCGATTTGTCTGGTTAATTCCGTTAACGAACGAGACCTCAGCCTGCTAACTAGCTATGTGGAGGTGACCCCCCACGGCCAGCTTCTTAGAGGGACTATGGCCTTTCAGGCCAAGGAAGTTTGAGGCAATAACAGGTCTGTGATGCCCTTAGATGTTCTGGGCCGCACGCGCGCTACACTGATGTATTCAACGAGTCTATAGCCTTGGCCGACAGGCCCGGGTAATCTTTGAAATTTCATCGTGATGGGGATAGATCATTGCAATTGTTGGTCTTCAACGAGGAATTCCTAGTAAGCGCGAGTCATCAGCTCGCGTTGACTACGTCCCTGCCCTTTGTACACACCGCCCGTCGCTCCTACCGATTGAATGGTCCGGTGAAGTGTTCGGATCGCGGCGACGTGGGCGGTTCGCCGCCGGCGACGTCGCGAGAAGTCCACTGAACCTTATCATTTAGAGGAAGGAGAAGTCGTAACAAGGTTTCCGTAGGTGAACCTGCGGAAGGATCATTGTCGATACCTACCACGAGCGAGCAGCACGACCCCGCGAACACGTTCCATCACGTCTATATAAATGGAGTGGAGGCACGCGAGCGGCACCCGCCGCACCGGGCCTCCTCCTCCTCCTCCGACGCCGGGACTCGACGGCGGGCTCGCCCGCAGGTCGTCATCCCGGCGGCCGGCAACACAACCAACCCCCGGCGCGGAACGCGCCAAGGAACATAATGATCCGATGAGCGGGCTCCCTGCCGTCCCGGAGACGGTGCACGCGCAGCGAGCGGCGCCATTTTCGTATTCACAATGACTCTCGGCAACGGATATCTCGGCTCTCGCATCGATGAAGAACGTAGCGAAATGCGATACTTGGTGTGAATTGCAGAATCCCGTGAACCATCGAGTCTTTGAACGCAAGTTGCGCCCGAAGCCAATAGGCCGAGGGCACGTCTGGCTGGGTGTCACACAAAGTCGCCCCCCCAAACTCCCCTGACCAAGGGGTCGGCCGGGGCGGACGCTGGCCTCCCGTGAGCCCCGACTCGCGGACGGCCCAAATGAGAGCTCGCGGTGCGGCGGGCACCACGGCGCACGGTAGTTGAGTCGAGTATCATCGCTCCGGCCCGATCGTGCGTGCCCCGCCCCCGAAGACGAGCCCCCGAGACCCTACCTACTGTGTTCCGACGCGACCTCAGCTCAGGCGGGGCTACCCGCTGAGTTTAAGCATATCAATAAGCGGAGGAAAAGAAACTAACGAGGATTCCCCTAGTAACGGCGAGCGAACCGGGAAGAGCCCACCATGAAAATCGGCCGCCCCCCGGCGTCCGAATTGTAGTCTGGAGAAGCGTCCTCAGCGGCGGACCGGGCCCAAGTCCCCTGGAAGGGGGTGCCGGAGAGGGTGAGAGCCCCGTCGTGCCCGGACCCTGTCGCACCACGAGGCGCTGTCGGCGAGTCGGGTTGTTTGGGAATGCAGCCCCAATCGGGCGGTAAATTCCGTCCAAGGCTAAATACGGGCGAGAGACCGATAGCGAACAAGTACCGCGAGGGAAAGATGAAAAGGACTTTGAAAAGAGAGTCAAAGAGTGCTTGAAATTGTCGGGAGGGAAGCGGATGGGGGCCGGCGATGCGTCCCGGTCGGATGTGGAACGGCGAGAGCCGGTCCGCCGATCGACTCGGGGCGCGGACCGACGCGGACCGCGGCGGCGGCCCAAGCCCGGGCAGTGGACATGCCCGCGGAGACGTCGTCGCCGCGATCGTGGACGGCAGCGCGCGCCCGCACGGGCGTGCCTCGGCACCTGCGCGCTCCCGGCGTCGGCCTGCGGGCTCCCCATCCGGCCCGTCTTGAAACACGGACCAAGGAGTCTGACATGTGTGCGAGTCAACGGGTGAGCAAACCCGCAAGGCGCAAGGAAGCTGACTGGCGGGATCCCCCCCGTGGGGTGCACCGCCGACCGACCCCGATCTTCTGTGAAGGGTTCGAGTGAGAGCATACCTGTCGGGACCCGAAAGATGGTGAACTATGCCTGAGCGGGGCGAAGCCAGAGGAAACTCTGGTGGAGGCCCGCAGCGATACTGACGTGCAAATCGTTCGTCTGACTTGGGTATAGGGGCGAAAGACTAATCGAACCGTCTAGTAGCTGGTTCCCTCCGAAGTTTCCCTCAGGATAGCTGGAGCTCGGGTGCGAGTTCTATCGGGTAAAGCCAATGATTAGAGGCATCGGGGGCGCAACGCCCTCGACCTATTCTCAAACTTTAAATAGGTAGGACGGCGCGGCTGCTCCGGTGAGCCGCGCCACGGAATCGAGAGCTCCAAGTGGGCCATTTTTGGTAAGCAGAACTGGCGATGCGGGATGAACCGGAAGCCGGGTTACGGTGCCCAACTGCGCGCTAACCTAGATCCCACAAAGGGTGTTGGTCGATTAAGACAGCAGGACGGTGGTCATGGAAGTCGAAATCCGCTAAGGAGTGTGTAACAACTCACCTGCCGAATCAACTAGCCCCGAAAATGGATGGCGCTGAAGCGCGCGACCTATACCCGGCCGTCGGGGCAAGGGCCAGGCCCCGATGAGTAGGAGGGCGCGGCGGTCGCTGCAAAACCTGGGGCGCGAGCCCGGGCGGAGCGTCCGTCGGTGCAGATCTTGGTGGTAGTAGCAAATATTCAAATGAGAACTTTGAAGGCCGAAGAGGGGAAAGGTTCCATGTGAACGGCACTTGCACATGGGTTAGTCGATCCTAAGAGACGGGGGAAGCCCGTCTGAGAGCGCTGCGCGCGCGCACTTCGAAAGGGAATCGGGTTAAAATTCCTGAACCGGGATGTGGCGGCTGACGGCAACGTCAGGGAGTCCGGAGACGTCGGCGGGGGCCCCGGGAAGAGTTATCTTTTCTGTTTAACAGCCCGCCCACCCTGGAAACGGCTCAGCCGGAGGTAGGGTCCAGCGGCTGGAAGAGCACCGCACGTCGCGTGGTGTCCGGTGCGCCCCCGGCGGCCCGTGAAAATCCGGAGGACCGAGTGCCGCCCACGCCCGGTCGTACTCATAACCGCATCAGGTCTCCAAGGTGAACAGCCTCTGGTCGATGGAACAATGTAGGCAAGGGAAGTCGGCAAAATGGATCCGTAACCTCGGGAAAAGGATTGGCTCTGAGGACTGGGCACGGGGGTCCCAGCCCCGAACCCGTCGGCTGTCGGTGGACTGCTCGAGCTGCTCCCGCGGCGAGAGCGGGTCGCCGCGTGCCGGCCGGGGGACGGACTGGGAACGGGCCCTCCGGGGCCCCTTCCCCGGGCGTCGAACAGTCAGCTCAGAACTGGTACGGACAAGGGGAATCCGACTGTTTAATTAAAACAAAGCATTGCGATGGTCCCTGCGGATGCTGACGCAATGTGATTTCTGCCCAGTGCTCTGAATGTCAAAGTGAAGAAATTCAACCAAGCGCGGGTAAACGGCGGGAGTAACTATGACTCTCTTAAGGTAGCCAAATGCCTCGTCATCTAATTAGTGACGCGCATGAATGGATTAACGAGATTCCCACTGTCCCTGTCTACTATCCAGCGAAACCACAGCCAAGGGAACGGGCTTGGCGGAATCAGCGGGGAAAGAAGACCCTGTTGAGCTTGACTCTAGTCCGACTTTGTGAAATGACTTGAGAGGTGTAGGATAAGTGGGAGCCGGAGACGGCGAAAGTGAAATACCACTACTTTTAACGTTATTTTACTTATTCCGTGAATCGGAGGCGGGGCATGGCCCCTCTTTTTGGACCCAAGGCCCGCCCCGGCGGGCCGATCCGGGCGGAAGACATTGTCAGGTGGGGAGTTTGGCTGGGGCGGCACATCTGTTAAAAGATAACGCAGGTGTCCTAAGATGAGCTCAACGAGAACAGAAATCTCGTGTGGAACAAAAGGGTAAAAGCTCGTTTGATTCTGATTTCCAGTACGAATACGAACCGTGAAAGCGTGGCCTATCGATCCTTTAGTCCTTCGGAATTTGAAGCTAGAGGTGTCAGAAAAGTTACCACAGGGATAACTGGCTTGTGGCAGCCAAGCGTTCATAGCGACGTTGCTTTTTGATCCTTCGATGTCGGCTCTTCCTATCATTGTGAAGCAGAATTCACCAAGTGTTGGATTGTTCACCCACCAATAGGGAACGTGAGCTGGGTTTAGACCGTCGTGAGACAGGTTAGTTTTACCCTACTGATGATGGTGTCGCGATAGTAATTCAACCTAGTACGAGAGGAACCGTTGATTCGCACAATTGGTCATCGCGCTTGGTTGAAAAGCCAGTGGCGCGAAGCTACCGTGCGTTGGATTATGACTGAACGCCTCTAAGTCAGAATCCGGGCTAGAAGCGACGCATGTGCCCGCCGCCCGGTTGCCGACCAGCAGTAGGGGCCTTGGCCCCCAGAGGCACGTGTCGTGGGCGATCCCCGCCCGGCGGATGAGCCGTGCGGGACGCCTTGCAGCGCAATTTCCATCGAGCGGCGGGTAGAATCCTTTGCAGACGACTTAAATACGCGACGGGGTATTGTAAGTGGCAGAGTGGCCTTGCTGCCACGATCCACTGAGATTCAGCCCTTGTCGCTCCGATTCGTCCCTCCCTTCCCCAAAATTCTCACCCCACAGTCCCTCCCTCACCCCACAGTCACTCACATTGCACAACCAGAAAGAATCCGGAGGCTAAGAGTCGAACATAACATAGTCGGGCATAGATGCTCACAAGTCCATGGGGCCTCGGTGTGTGCTGAATAGTATTGGGCAGGCAGCAATTCGGGAAGGCGGATAAAGTAGACCGATTACCATGCACATCATAGGGTGGTAGTGTGCAAAAGCAGACCCTGCCTAATGTCCCACGCGAGCAAAGTACACACCATGCCCATATATAGCCCGGTAGGCATCACCTCTGAACGACTGAGGCAAATGGTAGGACAGGCAGATTCCCACTCATGTGGAGCAGCCACCATGGCCACAGCCTGTCCACAACCCCAGGACACAAGGCCATCAGCCCCCGTTCGCAGGGCCAACAAGCCAGGGTGCCAGGCCAGCACCCCTGTCCGAAAGGCCGGCATGCTCGTTAGCAAGGCCCCGACGCCCGGCCAGCATGCCCGGGCTCCCAAGCCAGCACGCCCGTCCGCAAGGCCCGTCGGCAGGCCAGCATGCCCGGGCGCCCAGCCAGCATGCCCGTCCGCAAGGCTCCGACGCCCGGCCAGCATGCCCGTCCGCCTGGCCCGGGTGCAAGGCCAGCATGCCCGGGCGCCCAGGCCAGCACACCCGTCCACAAGGCCCGTCGGCAGGCCAGCATGCCCGGGCGCCCAGCCAACATGCCCGTCCGCAAGGCTCTGACGCCCGGCCAACATGCCCGTCCGCCTGGCCCGGGTGCAAGGCCAGCATGCCCGGGCGCCCAGCCAGCTTGCCCGTCCGAAGGGCCCGATGCCCGGCCAGCATGCCCATCCGCAAGGCCCCGACGCCCGGCCAGCATGCCCGGGCGCCCAGGCCAGCACGCCCGTCCGCAGGGCCCGTCGTCGGGCCAGCATGCCCGTCCGCCTGGCCCGGGTGCAAGGCCAGCATGCCCGGGCGCCCAGGCCAGCACGCCCGTCGGTAGGCCAGCATGCCCGTCCGAAAGGTCCCGATGCCCGGCCAGCATGCCCGTCCGTCAGGCCCTGGTGCAAGGCCAGCATGCCCGGGCGCCCAGCCAGCACCCCCGTCGGCAGGGCCAGCGTGCCCGTCCGCAAGGCCCGTCGGCTGGCCAGCATGCCCGTCCGAAAGGTCCCGATGCCCGGCCAGCATGCCCGTCCGTAAGGCCCTGGTGCAAGGCCAGCATGCCCGGGCGCCCAGCCG
>Afzelia cf. bella var. bella voucher Parmentier 5145 external transcribed spacer, 18S ribosomal RNA gene, internal transcribed spacer 1, 5.8S ribosomal RNA gene, internal transcribed spacer 2, and 28S ribosomal RNA gene, complete sequence
ACCGTGTCCCTTCGGATTTTTCCTCGGCCAATGTTTGGGGGGTGGGCATTGGCACGATACTCACACCCCCGCCCGCCGGATGCATGCGAGAGCGTGCGGATGGCAAGGGTGGGCGCCCGGCGCCCGGCCCGGGCGAAGGCCCGGTGCTCGGGATGGGCAAGCTCCCCGACGGTCGGGTCCCTTTCGGAAACTTGATCTCATGTACGATCCGTCATGCCTAGCGAAGCAGGTGCGGCTCCCCCCGATGCTTCCATATGCTCGCACGCCACAAGGCTTGCGGGGTGTGGTTCGTTTGGTGGTGTTGTGCCTGCGGACGTGTGGGCGTGTGAGTGGTGATTGGGTTGTTCGTGTCGGCCGGCTCCATGCTCAAGCATCGAACGGTCCGCAGGCAACCCTCCTCAATCTTCCTGCCCCAGGCGAGCGATTTCCTTGGGTGCATCATCGTGGTTCCTGTGTTGCCTACCGATCGAACGGAATTCGTGGGATTCGTTTGCCCCTTGCCATCCACCGATCCCCGTGGGTCGGCGGAGGTCCGCATAGCAGTGCTCGTGCTCCCCGAGGGCATCGCCGTGGCGGTAGCTCCCGGGGGCCCATGAGGACTCGCTGCTCTCTCGGATGCGGTCGACCCGGCGGCGGCCGTGCTGCGACGGAAGTCGTGCCCGGCCGTGCAAGAATGAATGCTTTCGACCCGAACGATGCCCGTGCCCGCGTCGGCGTCGCCCCCCACCCGCCCGTCCCGGCGGCCGGCCGGGGGAACGATGCCGGTGCGATGCGCGGCGGCATGACGGAGGAATGCTACCTGGTTGATCCTGCCAGTAGTCATATGCTTGTCTCAAAGATTAAGCCATGCATGTGTAAGTATGAACTAATTCAGACTGTGAAACTGCGAATGGCTCATTAAATCAGTTATAGTTTGTTTGATGGTACCTACTACTCGGATAACCGTAGTAATTCTAGAGCTAATACGTGCAACAAACCCCGACTTCCGGAAGGGATGCATTTATTAGATAAAAGGTCGACGCGGGCTTCCGCCCGTTGCTCTGATGATTCATGATAACTCGACGGATCGCACGGCCCCAGTGCCGGCGACGCATCATTCAAATTTCTGCCCTATCAACTTTCGATGGTAGGATAGTGGCCTACCATGGTGGTGACGGGTGACGGAGAATTAGGGTTCGATTCCGGAGAGGGAGCCTGAGAAACGGCTACCACATCCAAGGAAGGCAGCAGGCGCGCAAATTACCCAATCCTGACACGGGGAGGTAGTGACAATAAATAACAATACCGGGCTCATCGAGTCTGGTAATTGGAATGAGTACAATCTAAATCCCTTAACGAGGATCCATTGGAGGGCAAGTCTGGTGCCAGCAGCCGCGGTAATTCCAGCTCCAATAGCGTATATTTAAGTTGTTGCAGTTAAAAAGCTCGTAGTTGGACCTTGGGTTGGGCGGATCGGTCCGCCTCCGGTGTGCACCGGTCCGCTCGTCCCTTCTGCCGGCGATGCGCTCCTGGCCTTAACTGGCCGGGTCGTGCCTCCGGCGCTGTTACTTTGAAGAAATTAGAGTGCTCAAAGCAAGCCTACGCTCTGCATACATTAGCATGGGATAACATCATAGGATTCCGGTCCTATTGTGTTGGCCTTCGGGATCGGAGTAATGATTAACAGGGACAGTCGGGGGCATTCGTATTTCATAGTCAGAGGTGAAATTCTTGGATTTATGAAAGACGAACAACTGCGAAAGCATTTGCCAAGGATGTTTTCATTAATCAAGAACGAAAGTTGGGGGCTCGAAGACGATCAGATACCGTCCTAGTCTCAACCATAAACGATGCCGACCAGGGATCAGCGGATGTTACTTTTAGGACTCCGCTGGCACCTTATGAGAAATCAAAGTTTTTGGGTTCCGGGGGGAGTATGGTCGCAAGGCTGAAACTTAAAGGAATTGACGGAAGGGCACCACCAGGAGTGGAGCCTGCGGCTTAATTTGACTCAACACGGGGAAACTTACCAGGTCCAGACATAGTAAGGATTGACAGACTGAGAGCTCTTTCTTGATTCTATGGGTGGTGGTGCATGGCCGTTCTTAGTTGGTGGAGCGATTTGTCTGGTTAATTCCGTTAACGAACGAGACCTCAGCCTGCTAACTAGCTATGTGGAGGTGACCCCCCACGGCCAGCTTCTTAGAGGGACTATGGCCTTTCAGGCCAAGGAAGTTTGAGGCAATAACAGGTCTGTGATGCCCTTAGATGTTCTGGGCCGCACGCGCGCTACACTGATGTATTCAACGAGTCTATAGCCTTGGCCGACAGGCCCGGGTAATCTTTGAAATTTCATCGTGATGGGGATAGATCATTGCAATTGTTGGTCTTCAACGAGGAATTCCTAGTAAGCGCGAGTCATCAGCTCGCGTTGACTACGTCCCTGCCCTTTGTACACACCGCCCGTCGCTCCTACCGATTGAATGGTCCGGTGAAGTGTTCGGATCGCGGCGACGTGGGCGGTTCGCCGCCGGCGACGTCGCGAGAAGTCCACTGAACCTTATCATTTAGAGGAAGGAGAAGTCGTAACAAGGTTTCCGTAGGTGAACCTGCGGAAGGATCATTGTCGATACCTTACCTGAGCTAAGCAGCACGACCCCGCGAACACGTTACATCATGTCATTCGCTAAATGGAGTGGAGGCACGCGAGCGGCACCCGCCGCACCGGGCCTCCACCTCCTCCGACGCCGGGACTCGACGGCGGGCTCGCCCGCAGGTCGTCATCCCGGCGGCCGGCAACACAACCAACCCCCGGCGCGGAACGCGCCAAGGAACATAATGATCCGATGAGCGGGCTCCCTGCCGTCCCGGAGACGGTGCACGCGCAGCGAGCGGCGCCATTTTCGTATTCACAATGACTCTCGGCAACGGATATCTCGGCTCTCGCATCGATGAAGAACGTAGCGAAATGCGATACTTGGTGTGAATTGCAGAATCCCGTGAACCATCGAGTCTTTGAACGCAAGTTGCGCCCGAAGCCAATAGGCCGAGGGCACGTCTGGCTGGGTGTCACACAAAGTCGCCCCCCCAAACCCCCCCTAACTAAGTAAGTAAGGGGTCGGCCGGGGGCGGGCGGATGCTGGCCTCCCGTGAGCCCCGACTCGCGGACGGCCCAAATCAGAGCTCGCGGTGCGGCGGGCACCACGACGCACGGTAGTTGAGTCGAGTATCATCGCTCCGGCCCGGTCGTGCGTGCCCCGCCCCCCGACGGCGAGCCCCGAGACCCTACCTACTGTGTTCCGACGCGACCTCAGCTCAGGCGGGGCTACCCGCTGAGTTTAAGCATATCAATAAGCGGAGGAAAAGAAACTAACGAGGATTCCCCTAGTAACGGCGAGCGAACCGGGAAGAGCCCACCATGAAAATCGGCCGCCCCCCGGCGTCCGAATTGTAGTCTGGAGAAGCGTCCTCAGCGGCGGACCGGGCCCAAGTCCCCTGGAAGGGGGTGCCGGAGAGGGTGAGAGCCCCGTCGTGCCCGGACCCTGTCGCACCACGAGGCGCTGTCGGCGAGTCGGGTTGTTTGGGAATGCAGCCCCAATCGGGCGGTAAATTCCGTCCAAGGCTAAATACGGGCGAGAGACCGATAGCGAACAAGTACCGCGAGGGAAAGATGAAAAGGACTTTGAAAAGAGAGTCAAAGAGTGCTTGAAATTGTCGGGAGGGAAGCGGATGGGGGCCGGCGATGCGTCCCGGTCGGATGTGGAACGGCGAGAGCCGGTCCGCCGATCGACTCGGGGCGCGGACCGACGCGGACCGCGGCGGCGGCCCAAGCCCGGGCAGTGGACATGCCCGCGGAGACGTCGTCGCCGCGATCGTGGACGGCAGCGCGCGCCCGCAAGGGCGTGCCTCGGCACCTGCGCGCTCCCGGCGTCGGCCTGCGGGCTCCCCATCCGGCCCGTCTTGAAACACGGACCAAGGAGTCTGACATGTGTGCGAGTCAACGGGTGAGCAAACCCGCAAGGCGCAAGGAAGCTGACTGGCGGGATCCCCCCCGTGGGGTGCACCGCCGACCGACCCCGATCTTCTGTGAAGGGTTCGAGTGAGAGCATACCTGTCGGGACCCGAAAGATGGTGAACTATGCCTGAGCGGGGCGAAGCCAGAGGAAACTCTGGTGGAGGCCCGCAGCGATACTGACGTGCAAATCGTTCGTCTGACTTGGGTATAGGGGCGAAAGACTAATCGAACCGTCTAGTAGCTGGTTCCCTCCGAAGTTTCCCTCAGGATAGCTGGAGCTCGGGTGCGAGTTCTATCGGGTAAAGCCAATGATTAGAGGCATCGGGGGCGCAACGCCCTCGACCTATTCTCAAACTTTAAATAGGTAGGACGGCGCGGCTGCTCCGGTGAGCCGCGCCACGGAATCGAGAGCTCCAAGTGGGCCATTTTTGGTAAGCAGAACTGGCGATGCGGGATGAACCGGAAGCCGGGTTACGGTGCCCAACTGCGCGCTAACCTAGATCCCACAAAGGGTGTTGGTCGATTAAGACAGCAGGACGGTGGTCATGGAAGTCGAAATCCGCTAAGGAGTGTGTAACAACTCACCTGCCGAATCAACTAGCCCCGAAAATGGATGGCGCTGAAGCGCGCGACCTATACCCGGCCGTCGGGGCAAGGGCCAGGCCCCGATGAGTAGGAGGGCGCGGCGGTCGCTGCAAAACCTGGGGCGCGAGCCCGGGCGGAGCGTCCGTCGGTGCAGATCTTGGTGGTAGTAGCAAATATTCAAATGAGAACTTTGAAGGCCGAAGAGGGGAAAGGTTCCATGTGAACGGCACTTGCACATGGGTTAGTCGATCCTAAGAGACGGGGGAAGCCCGTCTGAGAGCGCTGCGCGCGCGCACTTCGAAAGGGAATCGGGTTAAAATTCCTGAACCGGGATGTGGCGGCTGACGGCAACGTCAGGGAGTCCGGAGACGTCGGCGGGGGCCCCGGGAAGAGTTATCTTTTCTGTTTAACAGCCCGCCCACCCTGGAAACGGCTCAGCCGGAGGTAGGGTCCAGCGGCTGGAAGAGCACCGCACGTCGCGTGGTGTCCGGTGCGCCCCCGGCGGCCCGTGAAAATCCGGAGGACCGAGTGCCGCCCACGCCCGGTCGTACTCATAACCGCATCAGGTCTCCAAGGTGAACAGCCTCTGGTCGATGGAACAATGTAGGCAAGGGAAGTCGGCAAAATGGATCCGTAACCTCGGGAAAAGGATTGGCTCTGAGGACTGGGCACGGGGGTCCCAGCCCCGAACCCGTCGGCTGTCGGTGGACTGCTCGAGCTGCTCCCGCGGCGAGAGCGGGTCGCCGCGTGCCGGCCGGGGGACGGACTGGGAACGGGCCCTCCGGGGCCCCTTCCCCGGGCGTCGAACAGTCAGCTCAGAACTGGTACGGACAAGGGGAATCCGACTGTTTAATTAAAACAAAGCATTGCGATGGTCCCTGCGGATGCTGACGCAATGTGATTTCTGCCCAGTGCTCTGAATGTCAAAGTGAAGAAATTCAACCAAGCGCGGGTAAACGGCGGGAGTAACTATGACTCTCTTAAGGTAGCCAAATGCCTCGTCATCTAATTAGTGACGCGCATGAATGGATTAACGAGATTCCCACTGTCCCTGTCTACTATCCAGCGAAACCACAGCCAAGGGAACGGGCTTGGCGGAATCAGCGGGGAAAGAAGACCCTGTTGAGCTTGACTCTAGTCCGACTTTGTGAAATGACTTGAGAGGTGTAGGATAAGTGGGAGCCGGAGACGGCGAAAGTGAAATACCACTACTTTTAACGTTATTTTACTTATTCCGTGAATCGGAGGCGGGGCATGGCCCCTCTTTTTGGACCCAAGGCCCGCCCCGGCGGGCCGATCCGGGCGGAAGACATTGTCAGGTGGGGAGTTTGGCTGGGGCGGCACATCTGTTAAAAGATAACGCAGGTGTCCTAAGATGAGCTCAACGAGAACAGAAATCTCGTGTGGAACAAAAGGGTAAAAGCTCGTTTGATTCTGATTTCCAGTACGAATACGAACCGTGAAAGCGTGGCCTATCGATCCTTTAGTCCTTCGGAATTTGAAGCTAGAGGTGTCAGAAAAGTTACCACAGGGATAACTGGCTTGTGGCAGCCAAGCGTTCATAGCGACGTTGCTTTTTGATCCTTCGATGTCGGCTCTTCCTATCATTGTGAAGCAGAATTCACCAAGTGTTGGATTGTTCACCCACCAATAGGGAACGTGAGCTGGGTTTAGACCGTCGTGAGACAGGTTAGTTTTACCCTACTGATGATGGTGTCGCGATAGTAATTCAACCTAGTACGAGAGGAACCGTTGATTCGCACAATTGGTCATCGCGCTTGGTTGAAAAGCCAGTGGCGCGAAGCTACCGTGCGTTGGATTATGACTGAACGCCTCTAAGTCAGAATCCGGGCTAGAAGCGACGCATGTGCCCGCCGCCCGGTTGCCGACCAGCAGTAGGGGCCTTGGCCCCCAGAGGCACGTGTCGTGGGCGATCCCCGCCCGGCGGATGAGCCGTGCGGGACGCCTTGCAGCGCAATTTCCATCGAGCGGCGGGTTGAATCCTTTGCAGACGACTTAAATACGCGACGGGGTATTGTAAGTGGCAGAGTGGCCTTGCTGCCACGATCCACTGAGATTCAGCCCTTGTCGCTCCGATTCGTCCCTCCCTTTCCCAAAATTCTCACCCCACAGTCCCTCCCTCACCCCACAGTCCCTCACATTGCACAACCAGAAAGAATCCGGAGGCTAAGAGTCGAACATAACATAGTCGGGCATAGATGCTCACAAGTCCATGGGGCCTCGGTGTGTGCTGAATAGTATTGGGCAGGCAGCAATTCGGGAAGGCGGATAAAGTAGACCGATTACCATGCACATCATAGGGTGGTAGTGTGCAAAAGCAGACCCTGCCTAATGTCCCACGCGAGCAAAGTACACACCATGCCCATATATAGCCCGGTAGGCATCACCTCTGAACGACTGAGGCAAATGGTAGGACAGGCAGAGTCCCACTCATGTGGAGCAGCCACCATGGCCACAGCCTGTCCACAACCCCAGGACACAAGGCCATCAGCCCCCGTTCGCAGGGCCAACAAGCCAGGGTGCCAGGCCAGCACCCCTGTCCGAAAGGCCGGCATGCTCGTTAGCAAGGCCCCGACGCCCGGCCAGCATGCCCGGGCTCCCAGGCCAGCA
>Afzelia cf. bella var. bella voucher Fay 8717 external transcribed spacer, 18S ribosomal RNA gene, internal transcribed spacer 1, 5.8S ribosomal RNA gene, internal transcribed spacer 2, and 28S ribosomal RNA gene, complete sequence
CCGGCCAGCATGCCCGTCCGTCAGGCCCTGGTGCAAGGCCAGCATGCCCGGGCGCCCAGCCGGCACCCCCGTCGGCAGGGCCAGCGTGCCCGTCCGCAAGGCCCGTCGGCTGGGCAGCATGCCCGGGCGCCCAGCCAGCATGCCCGGGCTCCCAGCCAGCATGCCCGTCCCCAAGGCCTGCATGCCCGTCCCTAAGGCCAGCATGCCCGGGTGCAAGGCCAGATGCCCCGCCAACACCCCCATCGACATGGCCATCATGCCCGTCCCCAAGGCCCGGGGTGCAAGGCCAGCATGGCCGGCAATGCCTTTGCCCTTGCCTCCTTAAATGGGGTGAATATGTCCCCAATCACTCCTCTTGATGCTTGAGACAAAGGTTTTGGTTGTATAGAAAGGCCCGGTCTTCCGAAACCACCAAAAGTGATGCCGAATCGATCCAAAAGACACATGAAACATATTCAATGTGCAAAGTGATGCCCAAATCAATTAATTTGAGTCCCAAGGATGATTCCCACAAAGGTTTGGAGCCATTGGACCATTTTCACTATTTTTCGGGCTTCCGGCACCACCTAAAAGTGGGAAAATCAACACCATCATCAATTGAAACATCTTGAAAGTCCAATATGAGTTCATAATAAATTAATATGAGTCCCAAGGATGATTCCTACAAAGGTTTGGAGCCATTGGACCATTTTCACTATTTTTCGGGCTTCCGGCGCCACCTAAAAGTGGGAAAATCAACACCATCATCAATTGAAACATATTGAAAGTCCAATATGAGTTCATAATAAATTAATATGACCCCTAAGGATGCTCCCTGCAAAATTTCAGAACGTTTGCACGTATAGATTTTTTTTCCGATTTTTTGCAAATTTCGCACTTTGAAAAATTATAAAAAATTCATCACTTGTCAAAAAATTATGAAATTTTGGGAAATGATAGATTGGATTTTTATCTGTGTCTCCACAAAATTTCAGCTCAAAATTCCATCATTTGCCCCCCGAAAACCCCTTATGTCAACCCGGAAAAAGTATGTCTACTCCTGCCAGGGGGGGTTTGGCTCAGAATGCTCTTTAGGGGGTACCCAGCTGCCTGCCCCCCGTGGCCGGCAGCTGGGGGCGCACCAGGCAGGCCTTGCACGCTGCGTGCGTGCCGGCCTACCCCCGTCGCCCATGCAAGCAATGCGATTGCTTGTGTGCGGCGTCCGCCCATGCTCGGCACGGGCGGGCGCGGTGCGGCCGCATGCGGCCGGCACGGGCACGACACCACCGTCCGGGCCGGGGCATGGGCAATCGCCCAGTGCTCCTCACGGGCACAATGCCAAGGCTTGCGGGGGTGGGCCTTGGCATGTTATACACACCCCCGACCGCCGGATGCATGCGAAGGCGTGCGGATGGCAAGGGTGGGCGGCCGACGCCCGGCCCGGGCGATCGCCCGGTGCCCGGCGTGGGCAAGGCACCCGGCGGCGACCGTGTCCCTTCGGATTTTTCCTCGGCCAATGTTTGGGGGGTGGGCATTGGCACGATACTCACACCCCCGCCCGCCGGATGCATGCGAGAGCGTGCGGATGGCAAGGGTGGGCGCCCGGCGCCCGGCCCGGGCGAAGGCCCGGTGCTCGGGATGGGCAAGCTCCCCGACGGTCGGGTCCCTTTCGGAAACTTGATCTCATGTACGATCCGTCATGCCTAGCGAAGCAGGTGCGGCTCCCCCCGATGCTTCCATATGCTCGCACGCCACAAGGCTTGCGGGGTGTGGTTCGTTTGGTGGTGTTGTGCCTGCGGACGTGTGGGCGTGTGAGTGGTGATTGGGTTGTTCGTGTCGGCCGGCTCCATGCTCAAGCATCGAACGGTCCGCAGGCAGCCCTCCTCAATCTTCCTGCCCCAGGCGAGCGATTTCCTTGGGTGCATCATCGTGGTTCCTGTGTTGCCTACCGATCGAACGGAATTCGTGGGATTCGTTTGCCCCTTGCCATCCACCGATCCCCGTGGGTCGGCGGAGGTCCGCATAGCAGTGCTCGTGCTCCCCGAGGGCATCGCCGTGGCGGTAGCTCCCGGGGGCCCATGAGGACTCGCTGCTCTCTCGGATGCGGTCGATCCGGCGGTGGCCGTGCGACGGAAGTCGTGCCCGGCCACGCAAGAATGAATGCTTTCCCGACCCGAACGATGCCCGTGCCCGCTTCGGCGTCGCCCCCGCCCGCCCGTCCCGGCGGCCGGCCGGGGGAACGATGCCGGTGCGATGCGCGGCGGCATGACGGAGGAATGCTACCTGGTTGATCCTGCCAGTAGTCATATGCTTGTCTCAAAGATTAAGCCATGCATGTGTAAGTATGAACTAATTCAGACTGTGAAACTGCGAATGGCTCATTAAATCAGTTATAGTTTGTTTGATGGTACCTACTACTCGGATAACCGTAGTAATTCTAGAGCTAATACGTGCAACAAACCCCGACTTCCGGAAGGGATGCATTTATTAGATAAAAGGTCGACGCGGGCTTCCGCCCGTTGCTCTGATGATTCATGATAACTCGACGGATCGCACGGCCCCAGTGCCGGCGACGCATCATTCAAATTTCTGCCCTATCAACTTTCGATGGTAGGATAGTGGCCTACCATGGTGGTGACGGGTGACGGAGAATTAGGGTTCGATTCCGGAGAGGGAGCCTGAGAAACGGCTACCACATCCAAGGAAGGCAGCAGGCGCGCAAATTACCCAATCCTGACACGGGGAGGTAGTGACAATAAATAACAATACCGGGCTCATCGAGTCTGGTAATTGGAATGAGTACAATCTAAATCCCTTAACGAGGATCCATTGGAGGGCAAGTCTGGTGCCAGCAGCCGCGGTAATTCCAGCTCCAATAGCGTATATTTAAGTTGTTGCAGTTAAAAAGCTCGTAGTTGGACCTTGGGTTGGGCGGATCGGTCCGCCTCCGGTGTGCACCGGTCCGCTCGTCCCTTCTGCCGGCGATGCGCTCCTGGCCTTAACTGGCCGGGTCGTGCCTCCGGCGCTGTTACTTTGAAGAAATTAGAGTGCTCAAAGCAAGCCTACGCTCTGCATACATTAGCATGGGATAACATCATAGGATTCCGGTCCTATTGTGTTGGCCTTCGGGATCGGAGTAATGATTAACAGGGACAGTCGGGGGCATTCGTATTTCATAGTCAGAGGTGAAATTCTTGGATTTATGAAAGACGAACAACTGCGAAAGCATTTGCCAAGGATGTTTTCATTAATCAAGAACGAAAGTTGGGGGCTCGAAGACGATCAGATACCGTCCTAGTCTCAACCATAAACGATGCCGACCAGGGATCAGCGGATGTTACTTTTAGGACTCCGCTGGCACCTTATGAGAAATCAAAGTTTTTGGGTTCCGGGGGGAGTATGGTCGCAAGGCTGAAACTTAAAGGAATTGACGGAAGGGCACCACCAGGAGTGGAGCCTGCGGCTTAATTTGACTCAACACGGGGAAACTTACCAGGTCCAGACATAGTAAGGATTGACAGACTGAGAGCTCTTTCTTGATTCTATGGGTGGTGGTGCATGGCCGTTCTTAGTTGGTGGAGCGATTTGTCTGGTTAATTCCGTTAACGAACGAGACCTCAGCCTGCTAACTAGCTATGTGGAGGTGACCCCCCACGGCCAGCTTCTTAGAGGGACTATGGCCTTTCAGGCCAAGGAAGTTTGAGGCAATAACAGGTCTGTGATGCCCTTAGATGTTCTGGGCCGCACGCGCGCTACACTGATGTATTCAACGAGTCTATAGCCTTGGCCGACAGGCCCGGGTAATCTTTGAAATTTCATCGTGATGGGGATAGATCATTGCAATTGTTGGTCTTCAACGAGGAATTCCTAGTAAGCGCGAGTCATCAGCTCGCGTTGACTACGTCCCTGCCCTTTGTACACACCGCCCGTCGCTCCTACCGATTGAATGGTCCGGTGAAGTGTTCGGATCGCGGCGACGTGGGCGGTTCGCCGCCGGCGACGTCGCGAGAAGTCCACTGAACCTTATCATTTAGAGGAAGGAGAAGTCGTAACAAGGTTTCCGTAGGTGAACCTGCGGAAGGATCATTGTCGATACCTAAGCCACAAGCACGACCCCGCGAACACGTTACTCTCTCTGAATGGAATGGAATGGAATGGAGGCACGCGAGCGGCACCCGCCGCCCCGGGCATCCTCCTCCTCCGACACCGGGACTCGACGGCGGGCTCGCCCGCAGGTCGTCATCCCGGCGGCGGGCAACACAACCAACCCCCGGCGCGGAACGCGCCAAGGAACATAATGATCCGATGAGCGGGCTCCCTGCCGTCCCGGAGACGGTGCACGCGCAGCGAGCGGCGCCATTTTCGTATTCACAATGACTCTCGGCAACGGATATCTCGGCTCTCGCATCGATGAAGAACGTAGCGAAATGCGATACTTGGTGTGAATTGCAGAATCCCGTGAACCATCGAGTCTTTGAACGCAAGTTGCGCCCGAAGCCAATAGGCCGAGGGCACGTCTGGCTGGGTGTCACACAAAGTCGCCCCCCCAAACTCCCCTGACCAAGGGGTCGGCCGGGGCGGACGCTGGCCTCCCGTGAGCCCCGACTCGCGGACGGCCCAAATGAGAGCTCGCGGTGCGGCGGGCACCACGGCGCACGGTAGTTGAGTCGAGTATCATCGATCCGGCCCCGGTCGTGCGTGCCCCGCCCCCGACGGCGAGCCCCCGAGACCCTACTTACTGTGTTCCGACGCGACCTCAGCTCAGGCGGGGCTACCCGCTGAGTTTAAGCATATCAATAAGCGGAGGAAAAGAAACTAACGAGGATTCCCCTAGTAACGGCGAGCGAACCGGGAAGAGCCCACCATGAAAATCGGCCGCCCCCCGGCGTCCGAATTGTAGTCTGGAGAAGCGTCCTCAGCGGCGGACCGGGCCCAAGTCCCCTGGAAGGGGGTGCCGGAGAGGGTGAGAGCCCCGTCGTGCCCGGACCCTGTCGCACCACGAGGCGCTGTCGGCGAGTCGGGTTGTTTGGGAATGCAGCCCCAATCGGGCGGTAAATTCCGTCCAAGGCTAAATACGGGCGAGAGACCGATAGCGAACAAGTACCGCGAGGGAAAGATGAAAAGGACTTTGAAAAGAGAGTCAAAGAGTGCTTGAAATTGTCGGGAGGGAAGCGGATGGGGGCCGGCGATGCGTCCCGGTCGGATGTGGAACGGCGAGAGCCGGTCCGCCGATCGACTCGGGGCGCGGACCGACGCGGACCGCGGCGGCGGCCCAAGCCCGGGCAGTGGACATGCCCGCGGAGACGTCGTCGCCGCGATCGTGGACGGCAGCGCGCGCCCGCAAGGGCGTGCCTCGGCACCTGCGCGCTCCCGGCGTCGGCCTGCGGGCTCCCCATCCGGCCCGTCTTGAAACACGGACCAAGGAGTCTGACATGTGTGCGAGTCAACGGGTGAGCAAACCCGCAAGGCGCAAGGAAGCTGACTGGCGGGATCCCCCCCGTGGGGTGCACCGCCGACCGACCCCGATCTTCTGTGAAGGGTTCGAGTGAGAGCATACCTGTCGGGACCCGAAAGATGGTGAACTATGCCTGAGCGGGGCGAAGCCAGAGGAAACTCTGGTGGAGGCCCGCAGCGATACTGACGTGCAAATCGTTCGTCTGACTTGGGTATAGGGGCGAAAGACTAATCGAACCGTCTAGTAGCTGGTTCCCTCCGAAGTTTCCCTCAGGATAGCTGGAGCTCGGGTGCGAGTTCTATCGGGTAAAGCCAATGATTAGAGGCATCGGGGGCGCAACGCCCTCGACCTATTCTCAAACTTTAAATAGGTAGGACGGCGCGGCTGCTCCGGTGAGCCGCGCCACGGAATCGAGAGCTCCAAGTGGGCCATTTTTGGTAAGCAGAACTGGCGATGCGGGATGAACCGGAAGCCGGGTTACGGTGCCCAACTGCGCGCTAACCTAGATCCCACAAAGGGTGTTGGTCGATTAAGACAGCAGGACGGTGGTCATGGAAGTCGAAATCCGCTAAGGAGTGTGTAACAACTCACCTGCCGAATCAACTAGCCCCGAAAATGGATGGCGCTGAAGCGCGCGACCTATACCCGGCCGTCGGGGCAAGGGCCAGGCCCCGATGAGTAGGAGGGCGCGGCGGTCGCTGCAAAACCTGGGGCGCGAGCCCGGGCGGAGCGTCCGTCGGTGCAGATCTTGGTGGTAGTAGCAAATATTCAAATGAGAACTTTGAAGGCCGAAGAGGGGAAAGGTTCCATGTGAACGGCACTTGCACATGGGTTAGTCGATCCTAAGAGACGGGGGAAGCCCGTCTGAGAGCGCTGCGCGCGCGCACTTCGAAAGGGAATCGGGTTAAAATTCCTGAACCGGGATGTGGCGGCTGACGGCAACGTCAGGGAGTCCGGAGACGTCGGCGGGGGCCCCGGGAAGAGTTATCTTTTCTGTTTAACAGCCCGCCCACCCTGGAAACGGCTCAGCCGGAGGTAGGGTCCAGCGGCTGGAAGAGCACCGCACGTCGCGTGGTGTCCGGTGCGCCCCCGGCGGCCCGTGAAAATCCGGAGGACCGAGTGCCGCCCACGCCCGGTCGTACTCATAACCGCATCAGGTCTCCAAGGTGAACAGCCTCTGGTCGATGGAACAATGTAGGCAAGGGAAGTCGGCAAAATGGATCCGTAACCTCGGGAAAAGGATTGGCTCTGAGGACTGGGCACGGGGGTCCCAGCCCCGAACCCGTCGGCTGTCGGTGGACTGCTCGAGCTGCTCCCGCGGCGAGAGCGGGTCGCCGCGTGCCGGCCGGGGGACGGACTGGGAACGGGCCCTCCGGGGCCCCTTCCCCGGGCGTCGAACAGTCAGCTCAGAACTGGTACGGACAAGGGGAATCCGACTGTTTAATTAAAACAAAGCATTGCGATGGTCCCTGCGGATGCTGACGCAATGTGATTTCTGCCCAGTGCTCTGAATGTCAAAGTGAAGAAATTCAACCAAGCGCGGGTAAACGGCGGGAGTAACTATGACTCTCTTAAGGTAGCCAAATGCCTCGTCATCTAATTAGTGACGCGCATGAATGGATTAACGAGATTCCCACTGTCCCTGTCTACTATCCAGCGAAACCACAGCCAAGGGAACGGGCTTGGCGGAATCAGCGGGGAAAGAAGACCCTGTTGAGCTTGACTCTAGTCCGACTTTGTGAAATGACTTGAGAGGTGTAGGATAAGTGGGAGCCGGAGACGGCGAAAGTGAAATACCACTACTTTTAACGTTATTTTACTTATTCCGTGAATCGGAGGCGGGGCATGGCCCCTCTTTTTGGACCCAAGGCCCGCCCCGGCGGGCCGATCCGGGCGGAAGACATTGTCAGGTGGGGAGTTTGGCTGGGGCGGCACATCTGTTAAAAGATAACGCAGGTGTCCTAAGATGAGCTCAACGAGAACAGAAATCTCGTGTGGAACAAAAGGGTAAAAGCTCGTTTGATTCTGATTTCCAGTACGAATACGAACCGTGAAAGCGTGGCCTATCGATCCTTTAGTCCTTCGGAATTTGAAGCTAGAGGTGTCAGAAAAGTTACCACAGGGATAACTGGCTTGTGGCAGCCAAGCGTTCATAGCGACGTTGCTTTTTGATCCTTCGATGTCGGCTCTTCCTATCATTGTGAAGCAGAATTCACCAAGTGTTGGATTGTTCACCCACCAATAGGGAACGTGAGCTGGGTTTAGACCGTCGTGAGACAGGTTAGTTTTACCCTACTGATGATGGTGTCGCGATAGTAATTCAACCTAGTACGAGAGGAACCGTTGATTCGCACAATTGGTCATCGCGCTTGGTTGAAAAGCCAGTGGCGCGAAGCTACCGTGCGTTGGATTATGACTGAACGCCTCTAAGTCAGAATCCGGGCTAGAAGCGACGCATGTGCCCGCCGCCCGGTTGCCGACCAGCAGTAGGGGCCTTGGCCCCCAGAGGCACGTGTCGTGGGCGATCCCCGCCCGGCGGATGAGCCGTGCGGGACGCCTTGCAGCGCAATTTCCATCGAGCGGCGGGTAGAATCCTTTGCAGACGACTTAAATACGCGACGGGGTATTGTAAGTGGCAGAGTGGCCTTGCTGCCACGATCCACTGAGATTCAGCCCTTGTCGCTCCGATTCGTCCCTCCCTTTCCCAAAATTCTCACCCCACAGTCCCTCCCTCACCCCACAGTCCCTCACATTGCACAACCAGAAAGAATCCGGAGGCTAAGAGTCGAACATAACATAGTCGGGCATAGATGCTCACAAGTCCATGGGGCCTCGGTGTGTGCTGAATAGTATTGGGCAGGCAGCAATTCGGGAAGGCGGATAAAGTAGACCGATTACCATGCACATCATAGGGTGGTAGTGTGCAAAAGCAGACCCTGCCTAATGTCCCACGCGAGCAAAGTACACACCATGCCCATATATAGCCCGGTAGGCATCACCTCTGAACGACTGAGGCAAATGGTAGGACAGGCAGAGTCCCACTCATGTGGAGCAGCCACCATGGCCACAGCCTGTCCACAACCCCAGGACACAAGGCCATCAGCCCCCGTTCGCAGGGCCAACAAGCCAGGGTGCCAGGCCAGCACCCCTGTCCGAAAGGCCGGCATGCTCGTTAGCAAGGCCCCGACGCCCGGCCAGCATGCCCGGGCTCCCAGGCCAGCACGCCCATCCGCAAGGCCCGTCGACAGGCCAGCATGCCCGGGCGCCTGGCCAGCATGCCCGTCCGCCAGGCCCGGGTACAAGGCCAGCATGCCCGTCCGAAAGGTCCCGATGCCCGGCCAGCATGCCCGTCCGTCAGGCCCTGGTGCAAGGCCAGCATGCCCGGGCGCCCAGCCGGCACCCCCCGTCGGCAGGCCAGCATGCCCGTCCGAAAGGTCCCGATGCCCGGCCAGCATGCCCGTCCGTAAGGCCCTGGTGCAAGGCCAGCATGCCCGGGCGCCCAGCCGGCACCCCCGTCGGCAGGGCCAGCATGCCCGTCCGCAAGGCCCGTCGGCAGGCCAGCATGCCCATCCGAAAGGTCCCGATGCCCGGCCAGCATGCCCGTCCGTCAGGCCCT
>Afzelia cf. bella var. bella voucher Harris 551 external transcribed spacer, 18S ribosomal RNA gene, internal transcribed spacer 1, 5.8S ribosomal RNA gene, internal transcribed spacer 2, and 28S ribosomal RNA gene, complete sequence
GCGATCGCCCGGTGCCCGGCGTGGGCAAGGCACCCGGCGGCGACCGTGTCCCTTCGGATTTTTCCTCGGCCAATGTTTGGGGGGTGGGCATTGGCACGATACTCACACCCCCGCCCGCCGGATGCATGCGAGAGCGTGCGGATGGCAAGGGTGGGCGCCCGGCGCCCGGCCCGGGCGAAGGCCCGGTGCTCGGGATGGGCAAGCTCCCCGACGGTTGGGTCCCTTTCGGAAACTTGATCTCATGTACGATCCGTCATGCCTAGCGAAGCAGGTGCGGCTCCCCCCGATGCTTCCATATGCTCGCACGCCATAAGGCTTGCGGGGTGTGGTTCGTTTGGTGGTGTTGTGCCTGCGGACGTGTGGGCGTGTGAGTGGTGATTGGGTTGTTCGTGTCGGCCGGCTCCATGCTCAAGCATCGAACGGTCCGCAGGCAGCCCTCCTCAATCTTCTTGCCCCAGGCGAGCGATTTCCTTGGGTGCAGCATCGTGGTTCCTGTGTTGCCTACCGATCGAACGGAATTCGTGGGATTCGTTTGCCCCTTGCCATCCACCGATCCCCGTGGGTCGGCGGAGGTCCGCATAGCAGTGCTCGTGCTCCCCGAGAGCATCGCCGTGGCGGTAGCTCCCGGGGGCCCATGAGGACTCGCTGCTCTCTCGGATGCGGTCGAGACCGCGGCGGCCGTGCGACGGAAGTCGCGCCCGGCCATGCAAGAATGAATGCGTTTGACCCGAACGATGCCCGTGCTCGCGTCGGCTCGTGACACCCGGCCATCGGCCCCTTCCGGCGGCCGGCCGGCCGGGGGGAACGAACGCCGGCGCGATGCGCGGCGGCATGACGGAGGAATGCTACCTGGTTGATCCTGCCAGTAGTCATATGCTTGTCTCAAAGATTAAGCCATGCATGTGTAAGTATGAACTAATTCAGACTGTGAAACTGCGAATGGCTCATTAAATCAGTTATAGTTTGTTTGATGGTACCTACTACTCGGATAACCGTAGTAATTCTAGAGCTAATACGTGCAACAAACCCCGACTTCCGGAAGGGATGCATTTATTAGATAAAAGGTCGACGCGGGCTTCCGCCCGTTGCTCTGATGATTCATGATAACTCGACGGATCGCACGGCCTGAGTGCCGGCGACGCATCATTCAAATTTCTGCCCTATCAACTTTCGATGGTAGGATAGTGGCCTACCATGGTGGTGACGGGTGACGGAGAATTAGGGTTCGATTCCGGAGAGGGAGCCTGAGAAACGGCTACCACATCCAAGGAAGGCAGCAGGCGCGCAAATTACCCAATCCTGACACGGGGAGGTAGTGACAATAAATAACAATACCGGGCTCATCGAGTCTGGTAATTGGAATGAGTACAATCTAAATCCCTTAACGAGGATCCATTGGAGGGCAAGTCTGGTGCCAGCAGCCGCGGTAATTCCAGCTCCAATAGCGTATATTTAAGTTGTTGCAGTTAAAAAGCTCGTAGTTGGACCTTGGGTTGGGCGGATCGGTCCGCCTCCGGTGTGCACCGGTCCGCTCGTCCCTTCTGCCGGCGATGCGCTCCTGGCCTTAACTGGCCGGGTCGTGCCTCCGGCGCTGTTACTTTGAAGAAATTAGAGTGCTCAAAGCAAGCCTACGCTCTGCATACATTAGCATGGGATAACATCATAGGATTCCGGTCCTATTGTGTTGGCCTTCGGGATCGGAGTAATGATTAACAGGGACAGTCGGGGGCATTCGTATTTCATAGTCAGAGGTGAAATTCTTGGATTTATGAAAGACGAACAACTGCGAAAGCATTTGCCAAGGATGTTTTCATTAATCAAGAACGAAAGTTGGGGGCTCGAAGACGATCAGATACCGTCCTAGTCTCAACCATAAACGATGCCGACCAGGGATCAGCGGATGTTACTTTTAGGACTCCGCTGGCACCTTATGAGAAATCAAAGTTTTTGGGTTCCGGGGGGAGTATGGTCGCAAGGCTGAAACTTAAAGGAATTGACGGAAGGGCACCACCAGGAGTGGAGCCTGCGGCTTAATTTGACTCAACACGGGGAAACTTACCAGGTCCAGACATAGTAAGGATTGACAGACTGAGAGCTCTTTCTTGATTCTATGGGTGGTGGTGCATGGCCGTTCTTAGTTGGTGGAGCGATTTGTCTGGTTAATTCCGTTAACGAACGAGACCTCAGCCTGCTAACTAGCTATGTGGAGGTGACCCCCCACGGCCAGCTTCTTAGAGGGACTATGGCCTTTCAGGCCAAGGAAGTTTGAGGCAATAACAGGTCTGTGATGCCCTTAGATGTTCTGGGCCGCACGCGCGCTACACTGATGTATTCAACGAGTCTATAGCCTTGGCCGACAGGCCCGGGTAATCTTTGAAATTTCATCGTGATGGGGATAGATCATTGCAATTGTTGGTCTTCAACGAGGAATTCCTAGTAAGCGCGAGTCATCAGCTCGCGTTGACTACGTCCCTGCCCTTTGTACACACCGCCCGTCGCTCCTACCGATTGAATGGTCCGGTGAAGTGTTCGGATCGCGGCGACGTGGGCGGTTCGCCGCCGGCGACGTCGCGAGAAGTCCACTGAACCTTATCATTTAGAGGAAGGAGAAGTCGTAACAAGGTTTCCGTAGGTGAACCTGCGGAAGGATCATTGTCGATACCTACCACGAGCGAGCAGCACGACCCCGCGAACACGTTCCATCACGTCTATATAAATGGAGTGGAGGCACGCGAGCGGCACCCGCCGCACCGGGCCTCCTCCTCCTCCTCCGACGCCGGGACTCGACGGCGGGCTCGCCCGCAGGTCGTCATCCCGGCGGCCGGCAACACAACCAACCCCCGGCGCGGAACGCGCCAAGGAACATAATGATCCGATGAGCGGGCTCCCTGCCGTCCCGGAGACGGTGCACGCGCAGCGAGCGGCGCCATTTTCGTATTCACAATGACTCTCGGCAACGGATATCTCGGCTCTCGCATCGATGAAGAACGTAGCGAAATGCGATACTTGGTGTGAATTGCAGAATCCCGTGAACCATCGAGTCTTTGAACGCAAGTTGCGCCCGAAGCCAATAGGCCGAGGGCACGTCTGGCTGGGTGTCACACAAAGTCGCCCCCCCAAACCAAACCCCCCTAACTAACTAAGGGGTCGGCCGGGGAGGGCGGACGCTGGCCTCCCGTGAGCCCCGACTCGCGGACGGCCCAAATCAGAGCTCGCGGTGCGGCGGGCACCACGGCGCACGGTAGTTGAGTAGAGTATCATCGCTCCGGCCCGGTCGTGCGTGCCCCGCTGTCACAAGTCGGCGAGCCCCGAGACCCTACTTACTGTGTTCCGACGCGACCTCAGCTCAGGCGGGGCTACCCGCTGAGTTTAAGCATATCAATAAGCGGAGGAAAAGAAACTAACGAGGATTCCCCTAGTAACGGCGAGCGAACCGGGAAGAGCCCACCATGAAAATCGGCCGCCCCCCGGCGTCCGAATTGTAGTCTGGAGAAGCGTCCTCAGCGGCGGACCGGGCCCAAGTCCCCTGGAAGGGGGTGCCGGAGAGGGTGAGAGCCCCGTCGTGCCCGGACCCTGTCGCACCACGAGGCGCTGTCGGCGAGTCGGGTTGTTTGGGAATGCAGCCCCAATCGGGCGGTAAATTCCGTCCAAGGCTAAATACGGGCGAGAGACCGATAGCGAACAAGTACCGCGAGGGAAAGATGAAAAGGACTTTGAAAAGAGAGTCAAAGAGTGCTTGAAATTGTCGGGAGGGAAGCGGATGGGGGCCGGCGATGCGTCCCGGTCGGATGTGGAACGGCGAGAGCCGGTCCGCCGATCGACTCGGGGCGCGGACCGACGCGGACCGCGGCGGCGGCCCAAGCCCGGGCAGTGGACATGCCCGCGGAGACGTCGTCGCCGCGATCGTGGACGGCAGCGCGCGCCCGCAAGGGCGTGCCTCGGCACCTGCGCGCTCCCGGCGTCGGCCTGCGGGCTCCCCATCCGGCCCGTCTTGAAACACGGACCAAGGAGTCTGACATGTGTGCGAGTCAACGGGTGAGCAAACCCGCAAGGCGCAAGGAAGCTGACTGGCGGGATCCCCCCCGTGGGGTGCACCGCCGACCGACCCCGATCTTCTGTGAAGGGTTCGAGTGAGAGCATACCTGTCGGGACCCGAAAGATGGTGAACTATGCCTGAGCGGGGCGAAGCCAGAGGAAACTCTGGTGGAGGCCCGCAGCGATACTGACGTGCAAATCGTTCGTCTGACTTGGGTATAGGGGCGAAAGACTAATCGAACCGTCTAGTAGCTGGTTCCCTCCGAAGTTTCCCTCAGGATAGCTGGAGCTCGGGTGCGAGTTCTATCGGGTAAAGCCAATGATTAGAGGCATCGGGGGCGCAACGCCCTCGACCTATTCTCAAACTTTAAATAGGTAGGACGGCGCGGCTGCTCCGGTGAGCCGCGCCACGGAATCGAGAGCTCCAAGTGGGCCATTTTTGGTAAGCAGAACTGGCGATGCGGGATGAACCGGAAGCCGGGTTACGGTGCCCAACTGCGCGCTAACCTAGATCCCACAAAGGGTGTTGGTCGATTAAGACAGCAGGACGGTGGTCATGGAAGTCGAAATCCGCTAAGGAGTGTGTAACAACTCACCTGCCGAATCAACTAGCCCCGAAAATGGATGGCGCTGAAGCGCGCGACCTATACCCGGCCGTCGGGGCAAGGGCCAGGCCCCGATGAGTAGGAGGGCGCGGCGGTCGCTGCAAAACCTGGGGCGCGAGCCCGGGCGGAGCGTCCGTCGGTGCAGATCTTGGTGGTAGTAGCAAATATTCAAATGAGAACTTTGAAGGCCGAAGAGGGGAAAGGTTCCATGTGAACGGCACTTGCACATGGGTTAGTCGATCCTAAGAGACGGGGGAAGCCCGTCTGAGAGCGCTGCGCGCGCGCACTTCGAAAGGGAATCGGGTTAAAATTCCTGAACCGGGATGTGGCGGCTGACGGCAACGTCAGGGAGTCCGGAGACGTCGGCGGGGGCCCCGGGAAGAGTTATCTTTTCTGTTTAACAGCCCGCCCACCCTGGAAACGGCTCAGCCGGAGGTAGGGTCCAGCGGCTGGAAGAGCACCGCACGTCGCGTGGTGTCCGGTGCGCCCCCGGCGGCCCGTGAAAATCCGGAGGACCGAGTGCCGCCCACGCCCGGTCGTACTCATAACCGCATCAGGTCTCCAAGGTGAACAGCCTCTGGTCGATGGAACAATGTAGGCAAGGGAAGTCGGCAAAATGGATCCGTAACCTCGGGAAAAGGATTGGCTCTGAGGACTGGGCACGGGGGTCCCAGCCCCGAACCCGTCGGCTGTCGGTGGACTGCTCGAGCTGCTCCCGCGGCGAGAGCGGGTCGCCGCGTGCCGGCCGGGGGACGGACTGGGAACGGGCCCTCCGGGGCCCCTTCCCCGGGCGTCGAACAGTCAGCTCAGAACTGGTACGGACAAGGGGAATCCGACTGTTTAATTAAAACAAAGCATTGCGATGGTCCCTGCGGATGCTGACGCAATGTGATTTCTGCCCAGTGCTCTGAATGTCAAAGTGAAGAAATTCAACCAAGCGCGGGTAAACGGCGGGAGTAACTATGACTCTCTTAAGGTAGCCAAATGCCTCGTCATCTAATTAGTGACGCGCATGAATGGATTAACGAGATTCCCACTGTCCCTGTCTACTATCCAGCGAAACCACAGCCAAGGGAACGGGCTTGGCGGAATCAGCGGGGAAAGAAGACCCTGTTGAGCTTGACTCTAGTCCGACTTTGTGAAATGACTTGAGAGGTGTAGGATAAGTGGGAGCCGGAGACGGCGAAAGTGAAATACCACTACTTTTAACGTTATTTTACTTATTCCGTGAATCGGAGGCGGGGCATGGCCCCTCTTTTTGGACCCAAGGCCCGCCCCGGCGGGCCGATCCGGGCGGAAGACATTGTCAGGTGGGGAGTTTGGCTGGGGCGGCACATCTGTTAAAAGATAACGCAGGTGTCCTAAGATGAGCTCAACGAGAACAGAAATCTCGTGTGGAACAAAAGGGTAAAAGCTCGTTTGATTCTGATTTCCAGTACGAATACGAACCGTGAAAGCGTGGCCTATCGATCCTTTAGTCCTTCGGAATTTGAAGCTAGAGGTGTCAGAAAAGTTACCACAGGGATAACTGGCTTGTGGCAGCCAAGCGTTCATAGCGACGTTGCTTTTTGATCCTTCGATGTCGGCTCTTCCTATCATTGTGAAGCAGAATTCACCAAGTGTTGGATTGTTCACCCACCAATAGGGAACGTGAGCTGGGTTTAGACCGTCGTGAGACAGGTTAGTTTTACCCTACTGATGATGGTGTCGCGATAGTAATTCAACCTAGTACGAGAGGAACCGTTGATTCGCACAATTGGTCATCGCGCTTGGTTGAAAAGCCAGTGGCGCGAAGCTACCGTGCGTTGGATTATGACTGAACGCCTCTAAGTCAGAATCCGGGCTAGAAGCGACGCATGTGCCCGCCGCCCGGTTGCCGACCAGCAGTAGGGGCCTTGGCCCCCAGAGGCACGTGTCGTGGGCGATCCCCGCCCGGCGGATGAGCCGTGCGGGACGCCTTGCAGCGCAATTTCCATCGAGCGGCGGGTAGAATCCTTTGCAGACGACTTAAATACGCGACGGGGTATTGTAAGTGGCAGAGTGGCCTTGCTGCCACGATCCACTGAGATTCAGCCCTTGTCGCTCCGATTCGTCCCTCCCTTCCCCAAAATTCTCACCCCACAGTCCCTCCCTCACCCCACAGTCCCTCACATTGCACAACCAGAAAGAATCCGGAGGCTAAGAGTCGAACATAACATAGTC
>Afzelia cf. bipindensis voucher Dessein 3271 external transcribed spacer, 18S ribosomal RNA gene, internal transcribed spacer 1, 5.8S ribosomal RNA gene, internal transcribed spacer 2, and 28S ribosomal RNA gene, complete sequence
GGCGCCCGGCCCGGGCGAAGGCCCGGTGCTCGGGATGGGCAAGCTCCCCGACGGTCGGGTCCCTTTCGGAAACTTGATCTCATGTACGATCCGTCATGCCTAGCGAAGCAGGTGCGGCTCCCCCCGATGCTTCCATATGCTCGCACGCCACAAGGCTTGCGGGGTGTGGTTCGTTTGGTGGTGTTGTGCCTGCGGACGTGTGGGCGTGTGAGTGGTGATTGGGTTGTTCGTGTCGGCCGGCTCCATGCTCAAGCATCGAACGGTCCGCAGGCAGCCCTCCTCAATCTTCCTGCCCCAGGCTAACAGTTTCCTTGGGTGCAGCATCGTGGTTCCTGTGTTGCCTACCGACCGAACGGAATTCGTGGGATTCGTTTGCCCCTTGCCATCCACCGATCCCCGTGGGTCGGCGGAGGTCCGCATAGCAGTGCTCGTGCTCCCCGAGAGCATCGCCGTGGCGGTAGCTCCCGGGGGCCCATGAGGACTCGCTGCTCTCTCGGATGCGGTCGACCCGGCGGCGGCCGTGCTGCGACGGAAGTCGCGCCCGGCCACGCAAGAATGAATGCTTTCCCGACCCGAACGATGCCCGTGCCCGCGTCGGCGTCGCCCCCCGCCCGCCCGTCCCGGCGGCCGGCCGGGGGGAACGATGCCGGTGCGATGCGCGGCGGCATGACGGAGGAATGCTACCTGGTTGATCCTGCCAGTAGTCATATGCTTGTCTCAAAGATTAAGCCATGCATGTGTAAGTATGAACTAATTCAGACTGTGAAACTGCGAATGGCTCATTAAATCAGTTATAGTTTGTTTGATGGTACCTACTACTCGGATAACCGTAGTAATTCTAGAGCTAATACGTGCAACAAACCCCGACTTCCGGAAGGGATGCATTTATTAGATAAAAGGTCGACGCGGGCTTCCGCCCGTTGCTCTGATGATTCATGATAACTCGACGGATCGCACGGCCTGAGTGCCGGCGACGCATCATTCAAATTTCTGCCCTATCAACTTTCGATGGTAGGATAGTGGCCTACCATGGTGGTGACGGGTGACGGAGAATTAGGGTTCGATTCCGGAGAGGGAGCCTGAGAAACGGCTACCACATCCAAGGAAGGCAGCAGGCGCGCAAATTACCCAATCCTGACACGGGGAGGTAGTGACAATAAATAACAATACCGGGCTCATCGAGTCTGGTAATTGGAATGAGTACAATCTAAATCCCTTAACGAGGATCCATTGGAGGGCAAGTCTGGTGCCAGCAGCCGCGGTAATTCCAGCTCCAATAGCGTATATTTAAGTTGTTGCAGTTAAAAAGCTCGTAGTTGGACCTTGGGTTGGGCGGATCGGTCCGCCTCCGGTGTGCACCGGTCCGCTCGTCCCTTCTGCCGGCGATGCGCTCCTGGCCTTAACTGGCCGGGTCGTGCCTCCGGCGCTGTTACTTTGAAGAAATTAGAGTGCTCAAAGCAAGCCTACGCTCTGCATACATTAGCATGGGATAACATCATAGGATTCCGGTCCTATTGTGTTGGCCTTCGGGATCGGAGTAATGATTAACAGGGACAGTCGGGGGCATTCGTATTTCATAGTCAGAGGTGAAATTCTTGGATTTATGAAAGACGAACAACTGCGAAAGCATTTGCCAAGGATGTTTTCATTAATCAAGAACGAAAGTTGGGGGCTCGAAGACGATCAGATACCGTCCTAGTCTCAACCATAAACGATGCCGACCAGGGATCAGCGGATGTTACTTTTAGGACTCCGCTGGCACCTTATGAGAAATCAAAGTTTTTGGGTTCCGGGGGGAGTATGGTCGCAAGGCTGAAACTTAAAGGAATTGACGGAAGGGCACCACCAGGAGTGGAGCCTGCGGCTTAATTTGACTCAACACGGGGAAACTTACCAGGTCCAGACATAGTAAGGATTGACAGACTGAGAGCTCTTTCTTGATTCTATGGGTGGTGGTGCATGGCCGTTCTTAGTTGGTGGAGCGATTTGTCTGGTTAATTCCGTTAACGAACGAGACCTCAGCCTGCTAACTAGCTATGTGGAGGTGACCCCCCACGGCCAGCTTCTTAGAGGGACTATGGCCTTTCAGGCCAAGGAAGTTTGAGGCAATAACAGGTCTGTGATGCCCTTAGATGTTCTGGGCCGCACGCGCGCTACACTGATGTATTCAACGAGTCTATAGCCTTGGCCGACAGGCCCGGGTAATCTTTGAAATTTCATCGTGATGGGGATAGATCATTGCAATTGTTGGTCTTCAACGAGGAATTCCTAGTAAGCGCGAGTCATCAGCTCGCGTTGACTACGTCCCTGCCCTTTGTACACACCGCCCGTCGCTCCTACCGATTGAATGGTCCGGTGAAGTGTTCGGATCGCGGCGACGTGGGCGGTTCGCCGCCGGCGACGTCGCGAGAAGTCCACTGAACCTTATCATTTAGAGGAAGGAGAAGTCGTAACAAGGTTTCCGTAGGTGAACCTGCGGAAGGATCATTGTCGATACCTACCACGAGCGAGCAGCACGACCCCGCGAACACGTTACTCTCTCTATAAATGGAATGGAATGGAGGCACGCGAGCGGCACCCGCCGCCCCGGGCCTCCTCCTCCTCCTCCGACGCCGGGACTCGACGGGTATTTCGCCCGCAGGTCGTCATCCCGGCGGCCGGCAACACAACCAACCCCCGGCGCGGAACGCGCCAAGGAACATAATGATCCGATGAGCGGGCTCCCTGCCGTCCCGGAGACGGTGCACGCGCAGCGAGCGGCGCCATTTTCGTATTCACAATGACTCTCGGCAACGGATATCTCGGCTCTCGCATCGATGAAGAACGTAGCGAAATGCGATACTTGGTGTGAATTGCAGAATCCCGTGAACCATCGAGTCTTTGAACGCAAGTTGCGCCCGAAGCCAATAGGCCGAGGGCACGTCTGGCTGGGTGTCACACAAAGTCGCCCCCCCCCAAACCCCCCTAACTAAGTAAGGGGTCGGCCGGGGCGGGCGGAAGCTGGCCTCCCGTGAGCCCCGACTCGCGGACGGCCCAAATGAGAGCTCGCGGTGCGGCGGGCACCACGACGCACGGTAGTTGAGTCGAGTATCATCGCTCCGGCCCGGTCGTGCGTGCCCCGCCCCCCGACGGCGAGCCCCCGAGACCCTACTTACTTACTGTGTTCCGACGCGACCTCAGCTCAGGCGGGGCTACCCGCTGAGTTTAAGCATATCAATAAGCGGAGGAAAAGAAACTAACGAGGATTCCCCTAGTAACGGCGAGCGAACCGGGAAGAGCCCACCATGAAAATCGGCCGCCCCCCGGCGTCCGAATTGTAGTCTGGAGAAGCGTCCTCAGCGGCGGACCGGGCCCAAGTCCCCTGGAAGGGGGTGCCGGAGAGGGTGAGAGCCCCGTCGTGCCCGGACCCTGTCGCACCACGAGGCGCTGTCGGCGAGTCGGGTTGTTTGGGAATGCAGCCCCAATCGGGCGGTAAATTCCGTCCAAGGCTAAATACGGGCGAGAGACCGATAGCGAACAAGTACCGCGAGGGAAAGATGAAAAGGACTTTGAAAAGAGAGTCAAAGAGTGCTTGAAATTGTCGGGAGGGAAGCGGATGGGGGCCGGCGATGCGTCCCGGTCGGATGTGGAACGGCGAGAGCCGGTCCGCCGATCGACTCGGGGCGCGGACCGACGCGGACCGCGGCGGCGGCCCAAGCCCGGGCAGTGGACATGCCCGCGGAGACGTCGTCGCCGCGATCGTGGACGGCAGCGCGCGCCCGCAGGGGCGTGCCTCGGCACCTGCGCGCTCCCGGCGTCGGCCTGCGGGCTCCCCATCCGGCCCGTCTTGAAACACGGACCAAGGAGTCTGACATGTGTGCGAGTCAACGGGTGAGCAAACCCGCAAGGCGCAAGGAAGCTGACTGGCGGGATCCCCCCCGTGGGGTGCACCGCCGACCGACCCCGATCTTCTGTGAAGGGTTCGAGTGAGAGCATACCTGTCGGGACCCGAAAGATGGTGAACTATGCCTGAGCGGGGCGAAGCCAGAGGAAACTCTGGTGGAGGCCCGCAGCGATACTGACGTGCAAATCGTTCGTCTGACTTGGGTATAGGGGCGAAAGACTAATCGAACCGTCTAGTAGCTGGTTCCCTCCGAAGTTTCCCTCAGGATAGCTGGAGCTCGGGTGCGAGTTCTATCGGGTAAAGCCAATGATTAGAGGCATCGGGGGCGCAACGCCCTCGACCTATTCTCAAACTTTAAATAGGTAGGACGGCGCGGCTGCTCCGGTGAGCCGCGCCACGGAATCGAGAGCTCCAAGTGGGCCATTTTTGGTAAGCAGAACTGGCGATGCGGGATGAACCGGAAGCCGGGTTACGGTGCCCAACTGCGCGCTAACCTAGATCCCACAAAGGGTGTTGGTCGATTAAGACAGCAGGACGGTGGTCATGGAAGTCGAAATCCGCTAAGGAGTGTGTAACAACTCACCTGCCGAATCAACTAGCCCCGAAAATGGATGGCGCTGAAGCGCGCGACCTATACCCGGCCGTCGGGGCAAGGGCCAGGCCCCGATGAGTAGGAGGGCGCGGCGGTCGCTGCAAAACCTGGGGCGCGAGCCCGGGCGGAGCGTCCGTCGGTGCAGATCTTGGTGGTAGTAGCAAATATTCAAATGAGAACTTTGAAGGCCGAAGAGGGGAAAGGTTCCATGTGAACGGCACTTGCACATGGGTTAGTCGATCCTAAGAGACGGGGGAAGCCCGTCTGAGAGCGCTGCGCGCGCGCACTTCGAAAGGGAATCGGGTTAAAATTCCTGAACCGGGATGTGGCGGCTGACGGCAACGTCAGGGAGTCCGGAGACGTCGGCGGGGGCCCCGGGAAGAGTTATCTTTTCTGTTTAACAGCCCGCCCACCCTGGAAACGGCTCAGCCGGAGGTAGGGTCCAGCGGCTGGAAGAGCACCGCACGTCGCGTGGTGTCCGGTGCGCCCCCGGCGGCCCGTGAAAATCCGGAGGACCGAGTGCCGCCCACGCCCGGTCGTACTCATAACCGCATCAGGTCTCCAAGGTGAACAGCCTCTGGTCGATGGAACAATGTAGGCAAGGGAAGTCGGCAAAATGGATCCGTAACCTCGGGAAAAGGATTGGCTCTGAGGACTGGGCACGGGGGTCCCAGCCCCGAACCCGTCGGCTGTCGGTGGACTGCTCGAGCTGCTCCCGCGGCGAGAGCGGGTCGCCGCGTGCCGGCCGGGGGACGGACTGGGAACGGGCCCTCCGGGGCCCCTTCCCCGGGCGTCGAACAGTCAGCTCAGAACTGGTACGGACAAGGGGAATCCGACTGTTTAATTAAAACAAAGCATTGCGATGGTCCCTGCGGATGCTGACGCAATGTGATTTCTGCCCAGTGCTCTGAATGTCAAAGTGAAGAAATTCAACCAAGCGCGGGTAAACGGCGGGAGTAACTATGACTCTCTTAAGGTAGCCAAATGCCTCGTCATCTAATTAGTGACGCGCATGAATGGATTAACGAGATTCCCACTGTCCCTGTCTACTATCCAGCGAAACCACAGCCAAGGGAACGGGCTTGGCAGAATCAGCGGGGAAAGAAGACCCTGTTGAGCTTGACTCTAGTCCGACTTTGTGAAATGACTTGAGAGGTGTAGGATAAGTGGGAGCCGGAGACGGCGAAAGTGAAATACCACTACTTTTAACGTTATTTTACTTATTCCGTGAATCGGAGGCGGGGCATGGCCCCTCTTTTTGGACCCAAGGCCCGCCCCGGCGGGCCGATCCGGGCGGAAGACATTGTCAGGTGGGGAGTTTGGCTGGGGCGGCACATCTGTTAAAAGATAACGCAGGTGTCCTAAGATGAGCTCAACGAGAACAGAAATCTCGTGTGGAACAAAAGGGTAAAAGCTCGTTTGATTCTGATTTCCAGTACGAATACGAACCGTGAAAGCGTGGCCTATCGATCCTTTAGTCCTTCGGAATTTGAAGCTAGAGGTGTCAGAAAAGTTACCACAGGGATAACTGGCTTGTGGCAGCCAAGCGTTCATAGCGACGTTGCTTTTTGATCCTTCGATGTCGGCTCTTCCTATCATTGTGAAGCAGAATTCACCAAGTGTTGGATTGTTCACCCACCAATAGGGAACGTGAGCTGGGTTTAGACCGTCGTGAGACAGGTTAGTTTTACCCTACTGATGATGGTGTCGCGATAGTAATTCAACCTAGTACGAGAGGAACCGTTGATTCGCACAATTGGTCATCGCGCTTGGTTGAAAAGCCAGTGGCGCGAAGCTACCGTGCGTTGGATTATGACTGAACGCCTCTAAGTCAGAATCCGGGCTAGAAGCGACGCATGTGCCCGCCGCCCGGTTGCCGACCAGCAGTAGGGGCCTTGGCCCCCAGAGGCACGTGTCGTGGGCGATCCCCGCCCGGCGGATGAGCCGTGCGGGACGCCTTGCAGCGCAATTTCCATCGAGCGGCGGGTAGAATCCTTTGCAGACGACTTAAATACGCGACGGGGTATTGTAAGTGGCAGAGTGGCCTTGCTGCCACGATCCACTGAGATTCAGCCCTTGTCGCTCCGATTCGTCCCTCCCTTTCCCAAAATTCTCTCCCCACAGTCCCTCCCTCACCCCACAGTCCCTCACATTGCACAACCAGAAAGAATCCGGAGGCTAAGAGTCGAACATAACATAGTCGGGCATATATGCTCACAAGTCCATGGGGCCTCGGTGTGTGCTGAATAGTATTGGGCAAGCAGCAATTCGGGAAGGCGGATAAAGTAGACCGATTACCATGCACATCATAGGGTGGTAGTGTGCAAAAGCAGACCCTGCCTAATGTCCCACGCGAGCAAAGTACACACCATGCCCATATATAGCCCGGTAGGCATCACCTCTGAACGACTGAGGCAAATGGTAGGACAGGCAGAGTCCCACTCATGTGGAGCAGCCACCATGGCCACAGCCTGTCCACAACCCCAGGACACAAGGCCATCAGCCCCCGTTCGCAGGGCCAACAAGCCAGGGTGCCAGGCCAGCACCCCTGTCCGAAAG
>Afzelia cf. bipindensis voucher Angoboy SN (BR0000013298210) external transcribed spacer, 18S ribosomal RNA gene, internal transcribed spacer 1, 5.8S ribosomal RNA gene, internal transcribed spacer 2, and 28S ribosomal RNA gene, complete sequence
GGGCGATCGCCCGGTGCCCGGCGTGGGCAAGGCACCCGGCGGCGACCGTGTCCCTTCGGATTTTTCCTCGGCCAATGTTTGGGGGGTGGGCATTGGCACGATACTCACACCCCCGCCCGCCGGATGCATGCGAGAGCGTGCGGATGGCAAGGGTGGGCGCCCGGCGCCCGGCCCGGGCGAAGGCCCGGTGCTCGGGATGGGCAAGCTCCCCGACGGTTGGGTCCCTTTCGGAAACTTGATCTCATGTACGATCCGTCATGCCTAGCGAAGCAGGTGCGGCTCCCCCCGATGCTTCCATATGCTCGCACGCCACAAGGCTTGCGGGGTGTGGTTCGTTTGGTGGTGTTGTGCCTGCGGACGTGTGGGCGTGTGAGTGGTGATTGGGTTGTTCGTGTCGGCCGGCTCCATGCTCAAGCATCGAACGGTCCGCAGGCAGCCCTCCTCAATCTTCCTGCCCCACAGGCGAGCGATTTCCTTGGGTGCATCATCGTGGTTCCTGTGTTGCCTACCGATCGAACGGAATTCGTGGGATTCGTTTGCCCCTTGCCATCCACCGATCCCCGTGGGTCGGCGGAGGTCCGCATAGCAGTGCTCGTGCTCCCCGAGAGCATCGCCGTGGCGGTAGCTCCCGGGGGCCCATGAGGACTCGCTGCTCTCTCGGATGCGGTCGACCCGGCGGCGGCCGTGCTGCGACGGAAGTCGTGCCCGGCCGTGCAAGAATGAATGCTTTCGACCCGAACGATGCCCGTGCCCGCGTCGGCGTCGCCCCCCGCCCGCCCGTCCCGGCGGCCGGCCGGGGGGAACGATGCCGGTGCGATGCGCGGCGGCATGACGGAGGAATGCTACCTGGTTGATCCTGCCAGTAGTCATATGCTTGTCTCAAAGATTAAGCCATGCATGTGTAAGTATGAACTAATTCAGACTGTGAAACTGCGAATGGCTCATTAAATCAGTTATAGTTTGTTTGATGGTACCTACTACTCGGATAACCGTAGTAATTCTAGAGCTAATACGTGCAACAAACCCCGACTTCCGGAAGGGATGCATTTATTAGATAAAAGGTCGACGCGGGCTTCCGCCCGTTGCTCTGATGATTCATGATAACTCGACGGATCGCACGGCCTGAGTGCCGGCGACGCATCATTCAAATTTCTGCCCTATCAACTTTCGATGGTAGGATAGTGGCCTACCATGGTGGTGACGGGTGACGGAGAATTAGGGTTCGATTCCGGAGAGGGAGCCTGAGAAACGGCTACCACATCCAAGGAAGGCAGCAGGCGCGCAAATTACCCAATCCTGACACGGGGAGGTAGTGACAATAAATAACAATACCGGGCTCATCGAGTCTGGTAATTGGAATGAGTACAATCTAAATCCCTTAACGAGGATCCATTGGAGGGCAAGTCTGGTGCCAGCAGCCGCGGTAATTCCAGCTCCAATAGCGTATATTTAAGTTGTTGCAGTTAAAAAGCTCGTAGTTGGACCTTGGGTTGGGCGGATCGGTCCGCCTCCGGTGTGCACCGGTCCGCTCGTCCCTTCTGCCGGCGATGCGCTCCTGGCCTTAACTGGCCGGGTCGTGCCTCCGGCGCTGTTACTTTGAAGAAATTAGAGTGCTCAAAGCAAGCCTACGCTCTGCATACATTAGCATGGGATAACATCATAGGATTCCGGTCCTATTGTGTTGGCCTTCGGGATCGGAGTAATGATTAACAGGGACAGTCGGGGGCATTCGTATTTCATAGTCAGAGGTGAAATTCTTGGATTTATGAAAGACGAACAACTGCGAAAGCATTTGCCAAGGATGTTTTCATTAATCAAGAACGAAAGTTGGGGGCTCGAAGACGATCAGATACCGTCCTAGTCTCAACCATAAACGATGCCGACCAGGGATCAGCGGATGTTACTTTTAGGACTCCGCTGGCACCTTATGAGAAATCAAAGTTTTTGGGTTCCGGGGGGAGTATGGTCGCAAGGCTGAAACTTAAAGGAATTGACGGAAGGGCACCACCAGGAGTGGAGCCTGCGGCTTAATTTGACTCAACACGGGGAAACTTACCAGGTCCAGACATAGTAAGGATTGACAGACTGAGAGCTCTTTCTTGATTCTATGGGTGGTGGTGCATGGCCGTTCTTAGTTGGTGGAGCGATTTGTCTGGTTAATTCCGTTAACGAACGAGACCTCAGCCTGCTAACTAGCTATGTGGAGGTGACCCCCCACGGCCAGCTTCTTAGAGGGACTATGGCCTTTCAGGCCAAGGAAGTTTGAGGCAATAACAGGTCTGTGATGCCCTTAGATGTTCTGGGCCGCACGCGCGCTACACTGATGTATTCAACGAGTCTATAGCCTTGGCCGACAGGCCCGGGTAATCTTTGAAATTTCATCGTGATGGGGATAGATCATTGCAATTGTTGGTCTTCAACGAGGAATTCCTAGTAAGCGCGAGTCATCAGCTCGCGTTGACTACGTCCCTGCCCTTTGTACACACCGCCCGTCGCTCCTACCGATTGAATGGTCCGGTGAAGTGTTCGGATCGCGGCGACGTGGGCGGTTCGCCGCCGGCGACGTCGCGAGAAGTCCACTGAACCTTATCATTTAGAGGAAGGAGAAGTCGTAACAAGGTTTCCGTAGGTGAACCTGCGGAAGGATCATTGTCGATACCTTAGCTACCAGCACGACCCCGCGAACACGTTACTGTATGTCTCTAAATGGAATGGAATGGAGGCACGCGAGCGGCACCCCGCCGCCCCGGGCCTCCTCCTCCGACGCCGGGACTCGACGGCGGGCTCGCCCGCAGGTCGTCATCCCGGCGGCGGGCAACACAACCAACCCCCGGCGCGGAACGCGCCAAGGAACATAATGATCCGATGAGCGGGCTCCCTGCCGTCCCGGAGACGGTGCACGCGCAGCGAGCGGCGCCATTTTCGTATTCACAATGACTCTCGGCAACGGATATCTCGGCTCTCGCATCGATGAAGAACGTAGCGAAATGCGATACTTGGTGTGAATTGCAGAATCCCGTGAACCATCGAGTCTTTGAACGCAAGTTGCGCCCGAAGCCAATAGGCCGAGGGCACGTCTGGCTGGGTGTCACACAAAGTCGCCCCCCCCAAACCCCCCTAACTAAGTAAGGGGTCGGCCGGGGCGGGCGGATGCTGGCCTCCCGTGAGCCCCGACTCGCGGACGGCCCAAATGAGAGCTCGCGGTGCGGCGGGCACCACGGCGCACGGTAGTTGAGTCGAGTACCATCGCTCCGGCCCGGTCGTGCGTGCCCCGCCCCCGACGGCGAGCCCCCGAGACCCTACTTACTGTGTTCCGACGCGACCTCAGCTCAGGCGGGGCTACCCGCTGAGTTTAAGCATATCAATAAGCGGAGGAAAAGAAACTAACGAGGATTCCCCTAGTAACGGCGAGCGAACCGGGAAGAGCCCACCATGAAAATCGGCCGCCCCCCGGCGTCCGAATTGTAGTCTGGAGAAGCGTCCTCAGCGGCGGACCGGGCCCAAGTCCCCTGGAAGGGGGTGCCGGAGAGGGTGAGAGCCCCGTCGTGCCCGGACCCTGTCGCACCACGAGGCGCTGTCGGCGAGTCGGGTTGTTTGGGAATGCAGCCCCAATCGGGCGGTAAATTCCGTCCAAGGCTAAATACGGGCGAGAGACCGATAGCGAACAAGTACCGCGAGGGAAAGATGAAAAGGACTTTGAAAAGAGAGTCAAAGAGTGCTTGAAATTGTCGGGAGGGAAGCGGATGGGGGCCGGCGATGCGTCCCGGTCGGATGTGGAACGGCGAGAGCCGGTCCGCCGATCGACTCGGGGCGCGGACCGACGCGGACCGCGGCGGCGGCCCAAGCCCGGGCAGTGGACATGCCCGCGGAGACGTCGTCGCCGCGATCGTGGACGGCAGCGCGCGCCCTCAGGGGCGTGCCTCGGCACCTGCGCGCTCCCGGCGTCGGCCTGCGGGCTCCCCATCCGGCCCGTCTTGAAACACGGACCAAGGAGTCTGACATGTGTGCGAGTCAACGGGTGAGCAAACCCGCAAGGCGCAAGGAAGCTGACTGGCGGGATCCCCCCCGTGGGGTGCACCGCCGACCGACCCCGATCTTCTGTGAAGGGTTCGAGTGAGAGCATACCTGTCGGGACCCGAAAGATGGTGAACTATGCCTGAGCGGGGCGAAGCCAGAGGAAACTCTGGTGGAGGCCCGCAGCGATACTGACGTGCAAATCGTTCGTCTGACTTGGGTATAGGGGCGAAAGACTAATCGAACCGTCTAGTAGCTGGTTCCCTCCGAAGTTTCCCTCAGGATAGCTGGAGCTCGGGTGCGAGTTCTATCGGGTAAAGCCAATGATTAGAGGCATCGGGGGCGCAACGCCCTCGACCTATTCTCAAACTTTAAATAGGTAGGACGGCGCGGCTGCTCCGGTGAGCCGCGCCACGGAATCGAGAGCTCCAAGTGGGCCATTTTTGGTAAGCAGAACTGGCGATGCGGGATGAACCGGAAGCCGGGTTACGGTGCCCAACTGCGCGCTAACCTAGATCCCACAAAGGGTGTTGGTCGATTAAGACAGCAGGACGGTGGTCATGGAAGTCGAAATCCGCTAAGGAGTGTGTAACAACTCACCTGCCGAATCAACTAGCCCCGAAAATGGATGGCGCTGAAGCGCGCGACCTATACCCGGCCGTCGGGGCAAGGGCCAGGCCCCGATGAGTAGGAGGGCGCGGCGGTCGCTGCAAAACCTGGGGCGCGAGCCCGGGCGGAGCGTCCGTCGGTGCAGATCTTGGTGGTAGTAGCAAATATTCAAATGAGAACTTTGAAGGCCGAAGAGGGGAAAGGTTCCATGTGAACGGCACTTGCACATGGGTTAGTCGATCCTAAGAGACGGGGGAAGCCCGTCTGAGAGCGCTGCGCGCGCGCACTTCGAAAGGGAATCGGGTTAAAATTCCTGAACCGGGATGTGGCGGCTGACGGCAACGTCAGGGAGTCCGGAGACGTCGGCGGGGGCCCCGGGAAGAGTTATCTTTTCTGTTTAACAGCCCGCCCACCCTGGAAACGGCTCAGCCGGAGGTAGGGTCCAGCGGCTGGAAGAGCACCGCACGTCGCGTGGTGTCCGGTGCGCCCCCGGCGGCCCGTGAAAATCCGGAGGACCGAGTGCCGCCCACGCCCGGTCGTACTCATAACCGCATCAGGTCTCCAAGGTGAACAGCCTCTGGTCGATGGAACAATGTAGGCAAGGGAAGTCGGCAAAATGGATCCGTAACCTCGGGAAAAGGATTGGCTCTGAGGACTGGGCACGGGGGTCCCAGCCCCGAACCCGTCGGCTGTCGGTGGACTGCTCGAGCTGCTCCCGCGGCGAGAGCGGGTCGCCGCGTGCCGGCCGGGGGACGGACTGGGAACGGGCCCTCCGGGGCCCCTTCCCCGGGCGTCGAACAGTCAGCTCAGAACTGGTACGGACAAGGGGAATCCGACTGTTTAATTAAAACAAAGCATTGCGATGGTCCCTGCGGATGCTGACGCAATGTGATTTCTGCCCAGTGCTCTGAATGTCAAAGTGAAGAAATTCAACCAAGCGCGGGTAAACGGCGGGAGTAACTATGACTCTCTTAAGGTAGCCAAATGCCTCGTCATCTAATTAGTGACGCGCATGAATGGATTAACGAGATTCCCACTGTCCCTGTCTACTATCCAGCGAAACCACAGCCAAGGGAACGGGCTTGGCGGAATCAGCGGGGAAAGAAGACCCTGTTGAGCTTGACTCTAGTCCGACTTTGTGAAATGACTTGAGAGGTGTAGGATAAGTGGGAGCCGGAGACGGCGAAAGTGAAATACCACTACTTTTAACGTTATTTTACTTATTCCGTGAATCGGAGGCGGGGCATGGCCCCTCTTTTTGGACCCAAGGCCCGCCCCGGCGGGCCGATCCGGGCGGAAGACATTGTCAGGTGGGGAGTTTGGCTGGGGCGGCACATCTGTTAAAAGATAACGCAGGTGTCCTAAGATGAGCTCAACGAGAACAGAAATCTCGTGTGGAACAAAAGGGTAAAAGCTCGTTTGATTCTGATTTCCAGTACGAATACGAACCGTGAAAGCGTGGCCTATCGATCCTTTAGTCCTTCGGAATTTGAAGCTAGAGGTGTCAGAAAAGTTACCACAGGGATAACTGGCTTGTGGCAGCCAAGCGTTCATAGCGACGTTGCTTTTTGATCCTTCGATGTCGGCTCTTCCTATCATTGTGAAGCAGAATTCACCAAGTGTTGGATTGTTCACCCACCAATAGGGAACGTGAGCTGGGTTTAGACCGTCGTGAGACAGGTTAGTTTTACCCTACTGATGATGGTGTCGCGATAGTAATTCAACCTAGTACGAGAGGAACCGTTGATTCGCACAATTGGTCATCGCGCTTGGTTGAAAAGCCAGTGGCGCGAAGCTACCGTGCGTTGGATTATGACTGAACGCCTCTAAGTCAGAATCCGGGCTAGAAGCGACGCATGTGCCCGCCGCCCGGTTGCCGACCAGCAGTAGGGGCCTTGGCCCCCAGAGGCACGTGTCGTGGGCGATCCCCGCCCGGCGGATGAGCCGTGCGGGACGCCTTGCAGCGCAATTTCCATCGAGCGGCGGGTAGAATCCTTTGCAGACGACTTAAATACGCGACGGGGTATTGTAAGTGGCAGAGTGGCCTTGCTGCCACGATCCACTGAGATTCAGCCCTTGTCGCTCCGATTCGTCCCTCCCTTCCCCAAAATTCTCACCCCACAGTCCCTCCCTCACCCCACAGTCACTCACATTGCACAACCAGAAAGAATCCGGAGGCTAAGAGTCGAACATAACATAGTCGGGCATAGATGCTCACAAGTCCATGGGGCCTCGGTGTGTGCTGAATAGTATTGGGCAGGCAGCAATTCGGGAAGGCGGATAAAGTAGACCGATTACCATGCACATCATAGGGTGGTAGTGTGCAAAAGCAGACCCTGCCTAATGTCCCACGCGAGCAAAGTACACACCATGCCCATATATAGCCCGGTAGGCATCACCTCCGAACGACTGAGGCAAATGGTAGGACAGGCAGAGTCCCACTCATGTGGAGCAGCCACCATGGCCACAGCCTGTCCACAACTCCAGGACACAAGGCCATCAGCCCCGTTCACAGGGCCAACAAGCCAGGGTGCCAGGCCAGCACCCCTGACTGAAAGGCCGGCATGCCCGTTAGCAAGGCCCCGGCGCCCGGCCAGCATGCTCGATCGTAACGTCGGGATGCCCGGCCAGCATGCCCGTCCGAAAGGCCCCGACGCCCGGCCAGCATGCCCGTCCGAAAGGCCCTGGTGCAAGGCCAGCATGCCCGGACGCCCAGCCGGCACCCCCGTCGGCGGGCCAGCATGCCCGTCCGAAAGGTCCCGACGC
>Afzelia cf. bipindensis voucher Libalah 20 external transcribed spacer, 18S ribosomal RNA gene, internal transcribed spacer 1, 5.8S ribosomal RNA gene, internal transcribed spacer 2, and 28S ribosomal RNA gene, complete sequence
GGCGCCCAGCCAGCATGCCCGGGCTTCCAGCCAGCATGCCCGTCCCCAAGGCCAGCATGCCCGTCCCTAAGGCCAGCATGCCCGGGTGCAAGGCCAGATGCCCCGCCAACACCCCCATCGACATGGCCATCATGCCCGTCCCCAAGGCCCGGGGTGCAAGGCCAGCATGGCCGGCAATGCCTTTGCCTTTGCCCTTGCCTCCTTAAATGGGTTGAATATGTCCCCAATTACTCCTCTTGATGCTTGAGACAAAGGTTTTGGTTGTATAGAAAGGCCCGGTCTTCCGAAACCACCAAAAGTGATGCCGAATCGATCCAAAATACACATGAAACGTCTTCAATGTGCAAAGTGATGCCCAAATCAATTAAGTTGAGTCCCAAGGATGATTCCCACAAAGGTTTGGAGCCACTGGACCATTTTCACTATTTTTCGGGCTTCCGGCGCCACCTAAAAGTGGGAAAATCAACACCATCATCAATTGAAACATCTTGAAAGTCCAATATGAGTTCATAATAAATTAATATGAGTCCCAAGGATGATTCCTACAAAGGTTTGGAGCCATTGGACCATTTTCACTATTTTTCGGGCTTCCGGCGCCACCTAAAAGTGGGAAAATCAACACTATCATCAATTGAAACATATTGAAAGTCCAATATGAGTTCATAATAAATTAATATGACCCCTAAGGATGCTCCCTGCAAAATTTCAGAACGTTTGCACGTGTAGATTTTTTTTCCGATTTTTTGCAAATTTCGCACTTTGAAAAATTATAAAAAATTCATCACTTGTCAAAAAATTCTGAAATTTTGGGAAATGATAGATTGGATTTTTATCTGTGTCTCCACAAAATTTCAGCTCAAAATTCCATCATTTGCCCCCCGAAAACCCCTTATGTCAACCCGGAAAAAGTATGTCTACTCCTGCCAGGGGGGGTTTGGCTCAGAATGCTCTTTAGGGGGTACCCAGCTGCCTGCCCCCCGTGGCCGGCAGCTGGGGGCGCACCAGGCAGGCCTTGCACGCTGCGTGCGTGCCGGCCTACCCCCGTCGCCCATGCAAGCAATGCGATTGCTTGTGTGCGGCGTCCGTCCATGCTCGGCATGGGCGGGCGCGGTGCGGCCGCATGCGGCCGGCACGGGCACGACACCATCGTCCGGGCCGGGGCATGGGCAATCGCCCAGTGCTCCTCACGGGCACAATGCCAAGGCTTGCGGGGGTGGGCCTTGGCATGTTATACACACCCCCGACCGCCGGATGCATGCGAAGGCGTGCGGATGGCAAGGGTGGGCGGCCGACGCCCGGCCCGGGCGATCGCCCGGTGCCCGGCGTGGGCAAGGCACCCGGCGGCGACCGTGTCCCTTCGGATTTTTCCTCGGCCAATGTTTGGGGGGTGGGCATTGGCACGATACTCACACCCCCGCCCGCCGGATGCATGCGAGAGCGTGCGGATGGCAAGGGTGGGCGCCCGGCGCCCGGCCCGGGCGAAGGCCCGGTGCTCGGGATGGGCAAGCTCCCCGACGGTCGGGTCCCTTTCGGAAACTTGATCTCATGTACGATCCGTCATGCCTAGCGAAGCAGGTGCGGCTCCCCCCGATGCTTCCATATGCTCGCACGCCACAAGGCTTGCGGGGTGTGGTTCGTTTGGTGGTGTTGTGCCTGCGGACGTGTGGGCGTGTGAGTGGTGATTGGGTTGTTCGTGTCGGCCGGCTCCATGCTCAAGCATCGAACGGTCCGCAGGCAACCCTCCTCAATCTTCCTGCCCCAGGCGAGCGATTTCCTTGGGTGCATCATCGTGGTTCCTGTGTTGCCTACCGATCGAACGGAATTCGTGGGATTCGTTTGCCCCTTGCCATCCACCGATCCCCGTGGGTCGGCGGAGGTCCGCATAGCAGTGCTCGTGCTCCCCGAGGGCATCGCCGTGGCGGTAGCTCCCGGGGGCCCATGAGGACTCGCTGCTCTCTCGGATGCGGTCGATCCGGCGGTGGCCGTGCGACGGAAGTCGTGCCCGGCCACGCAAGAATGAATGCTTTCCCGACCCGAACGATGCCCGTGCCCGCTTCGGCGTCGCCCCCGCCCGCCCGTCCCGGCGGCCGGCCGGGGGAACGATGCCGGTGCGATGCGCGGCGGCATGACGGAGGAATGCTACCTGGTTGATCCTGCCAGTAGTCATATGCTTGTCTCAAAGATTAAGCCATGCATGTGTAAGTATGAACTAATTCAGACTGTGAAACTGCGAATGGCTCATTAAATCAGTTATAGTTTGTTTGATGGTACCTACTACTCGGATAACCGTAGTAATTCTAGAGCTAATACGTGCAACAAACCCCGACTTCCGGAAGGGATGCATTTATTAGATAAAAGGTCGACGCGGGCTTCCGCCCGTTGCTCTGATGATTCATGATAACTCGACGGATCGCACGGCCCCAGTGCCGGCGACGCATCATTCAAATTTCTGCCCTATCAACTTTCGATGGTAGGATAGTGGCCTACCATGGTGGTGACGGGTGACGGAGAATTAGGGTTCGATTCCGGAGAGGGAGCCTGAGAAACGGCTACCACATCCAAGGAAGGCAGCAGGCGCGCAAATTACCCAATCCTGACACGGGGAGGTAGTGACAATAAATAACAATACCGGGCTCATCGAGTCTGGTAATTGGAATGAGTACAATCTAAATCCCTTAACGAGGATCCATTGGAGGGCAAGTCTGGTGCCAGCAGCCGCGGTAATTCCAGCTCCAATAGCGTATATTTAAGTTGTTGCAGTTAAAAAGCTCGTAGTTGGACCTTGGGTTGGGCGGATCGGTCCGCCTCCGGTGTGCACCGGTCCGCTCGTCCCTTCTGCCGGCGATGCGCTCCTGGCCTTAACTGGCCGGGTCGTGCCTCCGGCGCTGTTACTTTGAAGAAATTAGAGTGCTCAAAGCAAGCCTACGCTCTGCATACATTAGCATGGGATAACATCATAGGATTCCGGTCCTATTGTGTTGGCCTTCGGGATCGGAGTAATGATTAACAGGGACAGTCGGGGGCATTCGTATTTCATAGTCAGAGGTGAAATTCTTGGATTTATGAAAGACGAACAACTGCGAAAGCATTTGCCAAGGATGTTTTCATTAATCAAGAACGAAAGTTGGGGGCTCGAAGACGATCAGATACCGTCCTAGTCTCAACCATAAACGATGCCGACCAGGGATCAGCGGATGTTACTTTTAGGACTCCGCTGGCACCTTATGAGAAATCAAAGTTTTTGGGTTCCGGGGGGAGTATGGTCGCAAGGCTGAAACTTAAAGGAATTGACGGAAGGGCACCACCAGGAGTGGAGCCTGCGGCTTAATTTGACTCAACACGGGGAAACTTACCAGGTCCAGACATAGTAAGGATTGACAGACTGAGAGCTCTTTCTTGATTCTATGGGTGGTGGTGCATGGCCGTTCTTAGTTGGTGGAGCGATTTGTCTGGTTAATTCCGTTAACGAACGAGACCTCAGCCTGCTAACTAGCTATGTGGAGGTGACCCCCCACGGCCAGCTTCTTAGAGGGACTATGGCCTTTCAGGCCAAGGAAGTTTGAGGCAATAACAGGTCTGTGATGCCCTTAGATGTTCTGGGCCGCACGCGCGCTACACTGATGTATTCAACGAGTCTATAGCCTTGGCCGACAGGCCCGGGTAATCTTTGAAATTTCATCGTGATGGGGATAGATCATTGCAATTGTTGGTCTTCAACGAGGAATTCCTAGTAAGCGCGAGTCATCAGCTCGCGTTGACTACGTCCCTGCCCTTTGTACACACCGCCCGTCGCTCCTACCGATTGAATGGTCCGGTGAAGTGTTCGGATCGCGGCGACGTGGGCGGTTCGCCGCCGGCGACGTCGCGAGAAGTCCACTGAACCTTATCATTTAGAGGAAGGAGAAGTCGTAACAAGGTTTCCGTAGGTGAACCTGCGGAAGGATCATTGTCGATACCTAAGCCACAAGCACGACCCCGCGAACACGTTACTGTATGTTATTCGCTAAATGGAATGGAATGGAGGCACGCGAGCGGCACCCGTCGCCCCGGGCCTCCATTCCTCCTCCTCCGACGCCGGGACTCGACGGCGGGCTCGCCCGCAGGTCGTCATCCCGGCGGTCGGTCGGCAACACAACCAACCCCCGGCGCGGAACGCGCCAAGGAACATAATGATCCGATGAGCGGGCTCCCTGCCGTCCCGGAGACGGTGCACGCGCAGCGAGCGGCGCCATTTTCGTATTCACAATGACTCTCGGCAACGGATATCTCGGCTCTCGCATCGATGAAGAACGTAGCGAAATGCGATACTTGGTGTGAATTGCAGAATCCCGTGAACCATCGAGTCTTTGAACGCAAGTTGCGCCCGAAGCCAATAGGCCGAGGGCACGTCTGGCTGGGTGTCACACAAAGTCGCCCCCCCAAACCCCCCTAACTAAGTAAGTAAGGGGTCGGCCGGGGCGGGCGGACGCTGGCCTCCCGTGAGCCCCGACTCGCGGACGGCCCAAATGAGAGCTCGCGGTGCGGCGGGCACCACGGCGCACGGTAGTTGAGTCGAGTATCATCGCTCCGGCCCGGTCGTGCGTGCCCCGCCCCCGACGGCGAGCCCCCGAGACCCTACTTACTGTGTTCCGACGCGACCTCAGCTCAGGCGGGGCTACCCGCTGAGTTTAAGCATATCAATAAGCGGAGGAAAAGAAACTAACGAGGATTCCCCTAGTAACGGCGAGCGAACCGGGAAGAGCCCACCATGAAAATCGGCCGCCCCCCGGCGTCCGAATTGTAGTCTGGAGAAGCGTCCTCAGCGGCGGACCGGGCCCAAGTCCCCTGGAAGGGGGTGCCGGAGAGGGTGAGAGCCCCGTCGTGCCCGGACCCTGTCGCACCACGAGGCGCTGTCGGCGAGTCGGGTTGTTTGGGAATGCAGCCCCAATCGGGCGGTAAATTCCGTCCAAGGCTAAATACGGGCGAGAGACCGATAGCGAACAAGTACCGCGAGGGAAAGATGAAAAGGACTTTGAAAAGAGAGTCAAAGAGTGCTTGAAATTGTCGGGAGGGAAGCGGATGGGGGCCGGCGATGCGTCCCGGTCGGATGTGGAACGGCGAGAGCCGGTCCGCCGATCGACTCGGGGCGCGGATCGACGCGGACCGCGGCGGCGGCCCAAGCCCGGGCAGTGGACATGCCCGCGGAGACGTCGTCGCCGCGATCGTGGACGGCAGCGCGCGCCCGCAAGGGCGTGCCTCGGCACCTGCGCGCTCCCGGCGTCGGCCTGCGGGCTCCCCATCCGGCCCGTCTTGAAACACGGACCAAGGAGTCTGACATGTGTGCGAGTCAACGGGTGAGCAAACCCGCAAGGCGCAAGGAAGCTGACTGGCGGGATCCCCCCCGTGGGGTGCACCGCCGACCGACCCCGATCTTCTGTGAAGGGTTCGAGTGAGAGCATACCTGTCGGGACCCGAAAGATGGTGAACTATGCCTGAGCGGGGCGAAGCCAGAGGAAACTCTGGTGGAGGCCCGCAGCGATACTGACGTGCAAATCGTTCGTCTGACTTGGGTATAGGGGCGAAAGACTAATCGAACCGTCTAGTAGCTGGTTCCCTCCGAAGTTTCCCTCAGGATAGCTGGAGCTCGGGTGCGAGTTCTATCGGGTAAAGCCAATGATTAGAGGCATCGGGGGCGCAACGCCCTCGACCTATTCTCAAACTTTAAATAGGTAGGACGGCGCGGCTGCTCCGGTGAGCCGCGCCACGGAATCGAGAGCTCCAAGTGGGCCATTTTTGGTAAGCAGAACTGGCGATGCGGGATGAACCGGAAGCCGGGTTACGGTGCCCAACTGCGCGCTAACCTAGATCCCACAAAGGGTGTTGGTCGATTAAGACAGCAGGACGGTGGTCATGGAAGTCGAAATCCGCTAAGGAGTGTGTAACAACTCACCTGCCGAATCAACTAGCCCCGAAAATGGATGGCGCTGAAGCGCGCGACCTATACCCGGCCGTCGGGGCAAGGGCCAGGCCCCGATGAGTAGGAGGGCGCGGCGGTCGCTGCAAAACCTGGGGCGCGAGCCCGGGCGGAGCGTCCGTCGGTGCAGATCTTGGTGGTAGTAGCAAATATTCAAATGAGAACTTTGAAGGCCGAAGAGGGGAAAGGTTCCATGTGAACGGCACTTGCACATGGGTTAGTCGATCCTAAGAGACGGGGGAAGCCCGTCTGAGAGCGCTGCGCGCGCGCACTTCGAAAGGGAATCGGGTTAAAATTCCTGAACCGGGATGTGGCGGCTGACGGCAACGTCAGGGAGTCCGGAGACGTCGGCGGGGGCCCCGGGAAGAGTTATCTTTTCTGTTTAACAGCCCGCCCACCCTGGAAACGGCTCAGCCGGAGGTAGGGTCCAGCGGCTGGAAGAGCACCGCACGTCGCGTGGTGTCCGGTGCGCCCCCGGCGGCCCGTGAAAATCCGGAGGACCGAGTGCCGCCCACGCCCGGTCGTACTCATAACCGCATCAGGTCTCCAAGGTGAACAGCCTCTGGTCGATGGAACAATGTAGGCAAGGGAAGTCGGCAAAATGGATCCGTAACCTCGGGAAAAGGATTGGCTCTGAGGACTGGGCACGGGGGTCCCAGCCCCGAACCCGTCGGCTGTCGGTGGACTGCTCGAGCTGCTCCCGCGGCGAGAGCGGGTCGCCGCGTGCCGGCCGGGGGACGGACTGGGAACGGGCCCTCCGGGGCCCCTTCCCCGGGCGTCGAACAGTCAGCTCAGAACTGGTACGGACAAGGGGAATCCGACTGTTTAATTAAAACAAAGCATTGCGATGGTCCCTGCGGATGCTGACGCAATGTGATTTCTGCCCAGTGCTCTGAATGTCAAAGTGAAGAAATTCAACCAAGCGCGGGTAAACGGCGGGAGTAACTATGACTCTCTTAAGGTAGCCAAATGCCTCGTCATCTAATTAGTGACGCGCATGAATGGATTAACGAGATTCCCACTGTCCCTGTCTACTATCCAGCGAAACCACAGCCAAGGGAACGGGCTTGGCGGAATCAGCGGGGAAAGAAGACCCTGTTGAGCTTGACTCTAGTCCGACTTTGTGAAATGACTTGAGAGGTGTAGGATAAGTGGGAGCCGGAGACGGCGAAAGTGAAATACCACTACTTTTAACGTTATTTTACTTATTCCGTGAATCGGAGGCGGGGCATGGCCCCTCTTTTTGGACCCAAGGCCCGCCCCGGCGGGCCGATCCGGGCGGAAGACATTGTCAGGTGGGGAGTTTGGCTGGGGCGGCACATCTGTTAAAAGATAACGCAGGTGTCCTAAGATGAGCTCAACGAGAACAGAAATCTCGTGTGGAACAAAAGGGTAAAAGCTCGTTTGATTCTGATTTCCAGTACGAATACGAACCGTGAAAGCGTGGCCTATCGATCCTTTAGTCCTTCGGAATTTGAAGCTAGAGGTGTCAGAAAAGTTACCACAGGGATAACTGGCTTGTGGCAGCCAAGCGTTCATAGCGACGTTGCTTTTTGATCCTTCGATGTCGGCTCTTCCTATCATTGTGAAGCAGAATTCACCAAGTGTTGGATTGTTCACCCACCAATAGGGAACGTGAGCTGGGTTTAGACCGTCGTGAGACAGGTTAGTTTTACCCTACTGATGATGGTGTCGCGATAGTAATTCAACCTAGTACGAGAGGAACCGTTGATTCGCACAATTGGTCATCGCGCTTGGTTGAAAAGCCAGTGGCGCGAAGCTACCGTGCGTTGGATTATGACTGAACGCCTCTAAGTCAGAATCCGGGCTAGAAGCGACGCATGTGCCCGCCGCCCGGTTGCCGACCAGCAGTAGGGGCCTTGGCCCCCAGAGGCACGTGTCGTGGGCGATCCCCGCCCGGCGGATGAGCCGTGCGGGACGCCTTGCAGCGCAATTTCCATCGAGCGGCGGGTTGAATCCTTTGCAGACGACTTAAATACGCGACGGGGTATTGTAAGTGGCAGAGTGGCCTTGCTGCCACGATCCACTGAGATTCAGCCCTTGTCGCTCCGATTCGTCCCTCCCTTTCCCAAAATTCTCACCCCACAGTCCCTCCCTCACCCCACAGTCCCTCACATTGCACAACCAGAAAGAATCCGGAGGCTAAGAGTCGAACATAACATAGTCGGGCATAGATGCTCACAAGTCCATGGGGCCTCGGTGTGTGCTGAATAGTATTGGGCAGGCAGCAATTCGGGAAGGCGGATAAAGTAGACCGATTACCATGCACATCATAGGGTGGTAGTGTGCAAAAGCAGACCCTGCCTAATGTCCCACGCGAGCAAAGTACACACCATGCCCATATATAGCCCGGTAGGCATCACCTCTGAACGACTGAGGCAAATGGTAGGACAGGCAGAGTCCCACTCATGTGGAGCAGCCACCATGGCCACAGCCTGTCCACAACCCCAGGACACAAGGCCATCAGCCCCCGTTCGCAGGGCCAACAAGCCAGGGTGCCAGGCCAGCACCCCTGTCCGAAAGGCCGGCATGCTCGTTAGCAAGGCCCCGACGCCCGGCCAGCATGCCCGGGCTCCCAGGCCAGCACGCCCATCCGCAAGGCCCATCGACAGG
>Afzelia cf. bipindensis voucher IRD Plot 791 external transcribed spacer, 18S ribosomal RNA gene, internal transcribed spacer 1, 5.8S ribosomal RNA gene, internal transcribed spacer 2, and 28S ribosomal RNA gene, complete sequence
CCACCTAAAAGTGGGAAAATCAACACCATCATCAATTGAAACATCTTGAAAGTCCAATATGAGTTCATAATAAATTAATATGAGTCCCAAGGATGATTCCTACAAAGGTTTGGAGCCATTGGACCATTTTCACTATTTTTCGGGCTTCCGGCGCCACCTAAAAGTGGGAAAATCAATACCATCATCAATTGAAACATATTGAAAGTCCAATATGAGTTCATAATAAATTAATATGACCCCAAAGGATGCTCCCTGCAAAATTTCAGAACGTTTGCACGTACAGATTTTTTTTCCGATTTTTTGCAAATTTCGCACTTTGAAAAATTATAAAAAATTCATCACTTGTCCAAAAATTATGAAATTTTGGGAAATGATAGATTGGATTTTTATCTGTGTCTCCACAAAATTTCAGCTCAAAATTCCATCATTTGCCCCCCGAAAACCCCTTATGTCAACCCGGAAAAAGTATGTCTACTCCTGCCAGGGGGGGTTTGGCTCAGAATGCTCTTTAGGGGGTACCCAGCTGCCTGCCCCCCATGGCCGGCAGCTGGGGGCGCACCAGGCAGGCCTTGCACGCTGAGTGCGTGCCGGCCTACCCCCGTCGCCCATGCAAGCAATGCGATTGCTTGTGTGCGGCGTCCGCCCATGCTCGGCATGGGCGGGCGCGGTGCGGCCGCATGCGGCCGGCACGGGCACGACACCACCGTCCGGGCCGGGGCATGGGCGATCGCCCGGTGCCCGGCGTGGGCAAGGCACCCGGCGACCGTGTCCCTTTCGGATTTTTCCTCGGCCAATGTTTGGGGGGTGGGCATTGGCACGATACTCACACCCCCGCCCGCCGGATGCATGCGAAGGCGTGCGGATGGCATGGGTGTGCGGCCGGCGCCCGGCCCGGGCGATCGCCCGGTGCCCGGCGTGGGCAAGGCACCCGACGACCGTGTCCCTTTCGGAATTTTCCTCGGCCAATGTTTGGGGGGTGGGCATTGGCGCGATACTCACACCCCCGCCCGCCGGATGCATGCGAGAGCGTGCGGATGGCAAGGGTGGGCGCCCGGCGCCCGGCCCGGGCGAAGGCCCGGTGCTCGGGATGGGCAAGCTCCCCGACGGTTGGGTCCCTTTCGGAAACTTGATCTCATGTACGATCCGTCATGCCTAGCGAAGCAGGTGCGGCTCCCCCCGATGCTTCCATATGCTCGCACGCCGTAAGGCTTGCGGGGTGTGGTTCGTTTGGTGGTGTTGTGCCTGCGGACGTGTGGGCGTGTGAGTGGTGATTGGGTTGTTCGTGTCGGCCGGCTCCATGCTCAAGCATCGAACGGTCCGCAGGCAGCCCTCCTCAATCTTCCTGCCCCAGGCTAACAATTTCCTTGGGTGCATCATCATCGTGGTTCCTGTGTTGCCTACCGATCGAACGGAATTCGTGGGATTCGTTTGCCCCTTGCCATCCACCGATCCCCATGGGTCGGCGGAGGTCCGCATAGCAGTGCTCGTGCTCCCCCGAGAGCATCGCCGTGGCGGTAGCTCCCGGGGGCCCATGAGGACTCGTTGCTCTCTCGGATGCGGTCGATCCGGCGGCGGCCGTGCGACGAAAGTCGCGCCCGGCCACGCTGCAAGAATGAATGCTTTCGACCCGAACGATGCGCGCGCCCGCGTCGGCGTCGCCCCCGGCCGCCCGTCCCGGCGGCCGGCCGGCCGGGGGAACGGACGTTGGCGCGATGCGCGGCGGCATGACGGAGGAATGCTACCTGGTTGATCCTGCCAGTAGTCATATGCTTGTCTCAAAGATTAAGCCATGCATGTGTAAGTATGAACTAATTCAGACTGTGAAACTGCGAATGGCTCATTAAATCAGTTATAGTTTGTTTGATGGTACCTACTACTCGGATAACCGTAGTAATTCTAGAGCTAATACGTGCAACAAACCCCGACTTCCGGAAGGGATGCATTTATTAGATAAAAGGTCGACGCGGGCTCCGCCCGTTGCTCTGATGATTCATGATAACTCGACGGATCGCACGGCCTGAGTGCCGGCGACGCATCATTCAAATTTCTGCCCTATCAACTTTCGATGGTAGGATAGTGGCCTACCATGGTGGTGACGGGTGACGGAGAATTAGGGTTCGATTCCGGAGAGGGAGCCTGAGAAACGGCTACCACATCCAAGGAAGGCAGCAGGCGCGCAAATTACCCAATCCTGACACGGGGAGGTAGTGACAATAAATAACAATACCGGGCTCATCGAGTCTGGTAATTGGAATGAGTACAATCTAAATCCCTTAACGAGGATCCATTGGAGGGCAAGTCTGGTGCCAGCAGCCGCGGTAATTCCAGCTCCAATAGCGTATATTTAAGTTGTTGCAGTTAAAAAGCTCGTAGTTGGACCTTGGGTTGGGCGGATCGGTCCGCCTCCGGTGTGCACCGGTCCGCTCGTCCCTTCTGCCGGCGATGCGCTCCTGGCCTTAACTGGCCGGGTCGTGCCTCCGGCGCTGTTACTTTGAAGAAATTAGAGTGCTCAAAGCAAGCCTACGCTCTGCATACATTAGCATGGGATAACATCATAGGATTCCGGTCCTATTGTGTTGGCCTTCGGGATCGGAGTAATGATTAACAGGGACAGTCGGGGGCATTCGTATTTCATAGTCAGAGGTGAAATTCTTGGATTTATGAAAGACGAACAACTGCGAAAGCATTTGCCAAGGATGTTTTCATTAATCAAGAACGAAAGTTGGGGGCTCGAAGACGATCAGATACCGTCCTAGTCTCAACCATAAACGATGCCGACCAGGGATCAGCGGATGTTACTTTTAGGACTCCGCTGGCACCTTATGAGAAATCAAAGTTTTTGGGTTCCGGGGGGAGTATGGTCGCAAGGCTGAAACTTAAAGGAATTGACGGAAGGGCACCACCAGGAGTGGAGCCTGCGGCTTAATTTGACTCAACACGGGGAAACTTACCAGGTCCAGACATAGTAAGGATTGACAGACTGAGAGCTCTTTCTTGATTCTATGGGTGGTGGTGCATGGCCGTTCTTAGTTGGTGGAGCGATTTGTCTGGTTAATTCCGTTAACGAACGAGACCTCAGCCTGCTAACTAGCTATGTGGAGGTGACCCCCCACGGCCAGCTTCTTAGAGGGACTATGGCCTTTCAGGCCAAGGAAGTTTGAGGCAATAACAGGTCTGTGATGCCCTTAGATGTTCTGGGCCGCACGCGCGCTACACTGATGTATTCAACGAGTCTATAGCCTTGGCCGACAGGCCCGGGTAATCTTTGAAATTTCATCGTGATGGGGATAGATCATTGCAATTGTTGGTCTTCAACGAGGAATTCCTAGTAAGCGCGAGTCATCAGCTCGCGTTGACTACGTCCCTGCCCTTTGTACACACCGCCCGTCGCTCCTACCGATTGAATGGTCCGGTGAAGTGTTCGGATCGCGGCGACGTGGGCGGTTCGCCGCCGGCGACGTCGCGAGAAGTCCACTGAACCTTATCATTTAGAGGAAGGAGAAGTCGTAACAAGGTTTCCGTAGGTGAACCTGCGGAAGGATCATTGTCGATACCTTACCACGAGCGAGCAGCACGACCCCGCGAACACGTTCCTTACATCATCATGGAGGCAGGCACGCGAGCGGCACCCCGCCGCCCCGGGCCTCCTCCTCCGACGTCGGGACGACTCGCCCGCAGGTCAGGTCGTCGTCCCGGCGGCCGGCAACACAACCAACCCCCGGCGCGGAACGCGCCAAGGAACATAATGATCCGATGAGCGGGCTCCCTGCCGTCCCGGAGACGGTGCACGCGCAGCGAGCGGCGCCATTTTCGTATTCACAATGACTCTCGGCAACGGATATCTCGGCTCTCGCATCGATGAAGAACGTAGCGAAATGCGATACTTGGTGTGAATTGCAGAATCCCGTGAACCATCGAGTCTTTGAACGCAAGTTGCGCCCGAAGCCAATAGGCCGAGGGCACGTCTGGCTGGGTGTCACACAAAGTCGCCCCCCCCAAACCCCCCCTAACTAACTAAGGGGTCGGCCGGGGCGGGCGGACGCTGGCCTCCCGTGAGCCCCGACTCGCGGACGGCCCAAACGAGAGCTCGCGGTGCGGCGGGCACCACGGCGCACGGTAGTTGAGTCGAGTATCATCGATCCGGCCCGGTCGTGCGTGCCCCGCCCCCGACGGCGAGCCCCGAGACCCTACTTACTTATGTGTTGATCCGACGCGACCTCAGCTCAGGCGGGGCTACCCGCTGAGTTTAAGCATATCAATAAGCGGAGGAAAAGAAACTAACGAGGATTCCCCTAGTAACGGCGAGCGAACCGGGAAGAGCCCACCATGAAAATCGGCCGCCCCCCGGCGTCCGAATTGTAGTCTGGAGAAGCGTCCTCAGCGGCGGACCGGGCCCAAGTCCCCTGGAAGGGGGTGCCGGAGAGGGTGAGAGCCCCGTCGTGCCCGGACCCTGTCGCACCACGAGGCGCTGTCGGCGAGTCGGGTTGTTTGGGAATGCAGCCCCAATCGGGCGGTAAATTCCGTCCAAGGCTAAATACGGGCGAGAGACCGATAGCGAACAAGTACCGCGAGGGAAAGATGAAAAGGACTTTGAAAAGAGAGTCAAAGAGTGCTTGAAATTGTCGGGAGGGAAGCGGATGGGGGCCGGCGATGCGTCCCGGTCGGATGTGGAACGGCGAGAGCCGGTCCGCCGATCGACTCGGGGCGCGGACCGACGCGGACCGCGGCGGCGGCCCAAGCCCGGGCAGTGGACATGCCCGCGGAGACGTCGTCGCCGCGATCGTGGACGGCAGCGCGCGCCCGAACGGGCGAAGTCAGAGGAACCTGCGCGCTCCCGGCGTCGGCCTGCGGGCTCCCCATCCGGCCCGTCTTGAAACACGGACCAAGGAGTCTGACATGTGTGCGAGTCAACGGGTGAGCAAACCCGCAAGGCGCAAGGAAGCTGACTGGCGGGATCCCCCCCGTGGGGTGCACCGCCGACCGACCCCGATCTTCTGTGAAGGGTTCGAGTGAGAGCATACCTGTCGGGACCCGAAAGATGGTGAACTATGCCTGAGCGGGGCGAAGCCAGAGGAAACTCTGGTGGAGGCCCGCAGCGATACTGACGTGCAAATCGTTCGTCTGACTTGGGTATAGGGGCGAAAGACTAATCGAACCGTCTAGTAGCTGGTTCCCTCCGAAGTTTCCCTCAGGATAGCTGGAGCTCGGGTGCGAGTTCTATCGGGTAAAGCCAATGATTAGAGGCATCGGGGGCGCAACGCCCTCGACCTATTCTCAAACTTTAAATAGGTAGGACGGCGCGGCTGCTCCGGTGAGCCGCGCCACGGAATCGAGAGCTCCAAGTGGGCCATTTTTGGTAAGCAGAACTGGCGATGCGGGATGAACCGGAAGCCGGGTTACGGTGCCCAACTGCGCGCTAACCTAGATCCCACAAAGGGTGTTGGTCGATTAAGACAGCAGGACGGTGGTCATGGAAGTCGAAATCCGCTAAGGAGTGTGTAACAACTCACCTGCCGAATCAACTAGCCCCGAAAATGGATGGCGCTGAAGCGCGCGACCTATACCCGGCCGTCGGGGCAAGGGCCAGGCCCCGATGAGTAGGAGGGCGCGGCGGTCGCTGCAAAACCTGGGGCGCGAGCCCGGGCGGAGCGTCCGTCGGTGCAGATCTTGGTGGTAGTAGCAAATATTCAAATGAGAACTTTGAAGGCCGAAGAGGGGAAAGGTTCCATGTGAACGGCACTTGCACATGGGTTAGTCGATCCTAAGAGACGGGGGAAGCCCGTCTGAGAGCGCTGCGCGCGCGCACTTCGAAAGGGAATCGGGTTAAAATTCCTGAACCGGGATGTGGCGGCTGACGGCAACGTCAGGGAGTCCGGAGACGTCGGCGGGGGCCCCGGGAAGAGTTATCTTTTCTGTTTAACAGCCCGCCCACCCTGGAAACGGCTCAGCCGGAGGTAGGGTCCAGCGGCTGGAAGAGCACCGCACGTCGCGTGGTGTCCGGTGCGCCCCCGGCGGCCCGTGAAAATCCGGAGGACCGAGTGCCGCCCACGCCCGGTCGTACTCATAACCGCATCAGGTCTCCAAGGTGAACAGCCTCTGGTCGATGGAACAATGTAGGCAAGGGAAGTCGGCAAAATGGATCCGTAACCTCGGGAAAAGGATTGGCTCTGAGGACTGGGCACGGGGGTCCCAGCCCCGAACCCGTCGGCTGTCGGTGGACTGCTCGAGCTGCTCCCGCGGCGAGAGCGGGTCGCCGCGTGCCGGCCGGGGGACGGACTGGGAACGGGCCCTCCGGGGCCCCTTCCCCGGGCGTCGAACAGTCAGCTCAGAACTGGTACGGACAAGGGGAATCCGACTGTTTAATTAAAACAAAGCATTGCGATGGTCCCTGCGGATGCTGACGCAATGTGATTTCTGCCCAGTGCTCTGAATGTCAAAGTGAAGAAATTCAACCAAGCGCGGGTAAACGGCGGGAGTAACTATGACTCTCTTAAGGTAGCCAAATGCCTCGTCATCTAATTAGTGACGCGCATGAATGGATTAACGAGATTCCCACTGTCCCTGTCTACTATCCAGCGAAACCACAGCCAAGGGAACGGGCTTGGCGGAATCAGCGGGGAAAGAAGACCCTGTTGAGCTTGACTCTAGTCCGACTTTGTGAAATGACTTGAGAGGTGTAGGATAAGTGGGAGCCGGAGACGGCGAAAGTGAAATACCACTACTTTTAACGTTATTTTACTTATTCCGTGAATCGGAGGCGGGGCATGGCCCCTCTTTTTGGACCCAAGGCTCGCCCCGGCGGGCCGATCCGGGCGGAAGACATTGTCAGGTGGGGAGTTTGGCTGGGGCGGCACATCTGTTAAAAGATAACGCAGGTGTCCTAAGATGAGCTCAACGAGAACAGAAATCTCGTGTGGAACAAAAGGGTAAAAGCTCGTTTGATTCTGATTTCCAGTACGAATACGAACCGTGAAAGCGTGGCCTATCGATCCTTTAGTCCTTCGGAATTTGAAGCTAGAGGTGTCAGAAAAGTTACCACAGGGATAACTGGCTTGTGGCAGCCAAGCGTTCATAGCGACGTTGCTTTTTGATCCTTCGATGTCGGCTCTTCCTATCATTGTGAAGCAGAATTCACCAAGTGTTGGATTGTTCACCCACCAATAGGGAACGTGAGCTGGGTTTAGACCGTCGTGAGACAGGTTAGTTTTACCCTACTGATGACAGTGTCGCGATAGTAATTCAACCTAGTACGAGAGGAACCGTTGATTCGCACAATTGGTCATCGCGCTTGGTTGAAAAGCCAGTGGCGCGAAGCTACCGTGCGTTGGATTATGACTGAACGCCTCTAAGTCAGAATCCGGGCTAGAAGCGACGCATACGCCCGCCGCCCGGTTGCCGACCAGCAGTAGGGGCCTAGGCCCCCAGAGGCACGTGTCGTGGGCGATCCCCGCCCGGCGGATGAGCCGTGCGGGACGCCCTGCAGCGCAATTCCCATCGAGCGGCGGGTAGAATCCTTTGCAGACGACTTAAATACGCGACGGGGTATTGTAAGTGGCAGAGTGGCCTTGCTGCCACGATCCACTGAGATTCAGCCCTTGTCGCTCCGATTCGTCCCTCCCCTCCCCAAAATTCTCACCCCACAGTCCCTCCCTCACCCCACAGTCCCTCACATTGCACAACCAGAAAGAATCCGGAGGCTAAGAGTCGGACATAACATAGTCGGGCATAGATGCTCACAAGTCCATGGGGCCTCGGTGTGTGCTGAATAGTATTGGGCAGGCAGCAATTCGGGAAGGCGGATAAAGTAGACCGATTACCATGCACATCATAGGGTGGTAGTGTGCAAAAGCAGACCCTGCCTAATGTCCCACGCGAGCAAAGTACACACCATGCCCATATATAGCCCGGTAGGCATCACCTCCGAACGACTGAGGCAAATGGTAGGACAGGCAGAGTCCCACTCATGTGGAGCAGCCACCATGGCCACAGCCTGTCCACAACTCCAGGACACAAGGCCATCAGCCCCGTTCACAGGGCCAACAAGCCAGGGTGCCAGGCCAGCACCCCTGACTGAAAGGCCGGCATGCCCGTTAGCAAGGCCCCGGCGCCCGGCCAGCATGCTCGATCGTAACGTCGGGATGCCCGGCCAGCATGCCCGTCCGAAAGGCCCCGGTGCAAGGCCAGCATGCCCGGGCGCCCAGCCGGCATGCCCGTCCCCAAGGCCAGCATGCCCGTCCCTAAGGCCAGCATGCCCAGGTGCAAGGCCAGATGCCCCGCCAACGCCCCCATCGACATGGCCATCATGCCCGTCCCCAAGGCCCGGTGTGCAAGGCCAGCATGGCCGACAATGCCTTTGCCCTTGCCTCCATAATCACTCCTCTTGATGCTTGAGACAAAGGTTTTGGTTGTATAGAAAGGCACATGAAACATCTTCAATGTGCAAAGTGATGCCCAAATCAATTAATTTGTGTCCCAAGGATGATTCCCACAAAGGTTTGGAGCCATTGGACCATTTACACTATTTTTCGGGCTTCCGGCA
>Afzelia cf. bipindensis voucher Angoboy SN (BR0000013297954) external transcribed spacer, 18S ribosomal RNA gene, internal transcribed spacer 1, 5.8S ribosomal RNA gene, internal transcribed spacer 2, and 28S ribosomal RNA gene, complete sequence
TTTTCCTCGGCCAATGTTTGGGGGGTGGGCATTGGCACGATACTCACACCCCCGCCTGCCGGATGCATGCGAAGGCGTGCGGATGGCATGGGTGGGCGGCCGACGCCCGGCCCGGGTGATCGCCCGGTGCCCGGCGTGGGCAAGGCACCCGGCGGCGACCGTGTCCCTTCGGAATTTTCCTCGGCCAATGTTTGGGGGGTGGGCATTGGCACGATACTCACACCCCCGCCTGCCGGATGCATGCGAGAGCGTGCGGATGGCATGGGTGGGCGGCCGACGCCCGGCCCGGGCGATCGCCCGGTGCCCGGCGTGGGCAAGGCACCCGACGACCGTGTCCCTTTCGAAATTTTCCTCGGCCAATGTTTGGGGGGTGGGCATTGGCGCGATACTCACACCCCCGCCCCCCGGATGCATGCGAGAGCGTGCGGATGGCAAGGGTGGGCTCCCGGCGCCCGGCCCGGGCGAAGGCCCGGTGCTCGGGATGGGCAAGCTCCCCGACGGTTGGGTCCCTTTCGGAAACTTGATCTCATGTACGATCCGTCATGCCTAGCGAAGCAGGTGCGGCTCCCCCCGATGCTTCCATATGCTCGCACGCCATAAGGCTTGCGGGGTGTGGTTCGTTTGGTGGTGTTGTGCCTGCGGACGTGTGGGCGTGTGAGTGGTGATTGGGTTGTTCGTGTCGGCCGGCTCCATGCTCAAGCATCGAACGGTCCGCAGGCAGCCCTCCTCAATCTTCCTGCCCCAGGCTAACAGTTTCCTTGGGTGCAGCATCGTGGTTCCTGTGTTGCCTACCGACCGAACGGAATTCGTGGGATTCGTTTGCCCCTTGCCATCCACCGATCCCCGTGGGTCGGCGGAGGTCCGCATAGCAGTGCTCGTGCTCCCCGAGAGCATCGCCGTGGCGGTAGCTCCCGGGGGCCCATGAGGACTCGCTGCTCTCTCGGATGCGGTCGACCCGGCGGCGGCCGTGCTGCGACGGAAGTCGCGCCCGGCCACGCAAGAATGAATGCTTTCCCGACCCGAACGATGCCCGTGCCCGCGTCGGCGTCGCCCCCCGCCCGCCCGTCCCGGCGGCCGGCCGGGGGGAACGATGCCGGTGCGATGCGCGGCGGCATGACGGAGGAATGCTACCTGGTTGATCCTGCCAGTAGTCATATGCTTGTCTCAAAGATTAAGCCATGCATGTGTAAGTATGAACTAATTCAGACTGTGAAACTGCGAATGGCTCATTAAATCAGTTATAGTTTGTTTGATGGTACCTACTACTCGGATAACCGTAGTAATTCTAGAGCTAATACGTGCAACAAACCCCGACTTCCGGAAGGGATGCATTTATTAGATAAAAGGTCGACGCGGGCTTCCGCCCGTTGCTCTGATGATTCATGATAACTCGACGGATCGCACGGCCTGAGTGCCGGCGACGCATCATTCAAATTTCTGCCCTATCAACTTTCGATGGTAGGATAGTGGCCTACCATGGTGGTGACGGGTGACGGAGAATTAGGGTTCGATTCCGGAGAGGGAGCCTGAGAAACGGCTACCACATCCAAGGAAGGCAGCAGGCGCGCAAATTACCCAATCCTGACACGGGGAGGTAGTGACAATAAATAACAATACCGGGCTCATCGAGTCTGGTAATTGGAATGAGTACAATCTAAATCCCTTAACGAGGATCCATTGGAGGGCAAGTCTGGTGCCAGCAGCCGCGGTAATTCCAGCTCCAATAGCGTATATTTAAGTTGTTGCAGTTAAAAAGCTCGTAGTTGGACCTTGGGTTGGGCGGATCGGTCCGCCTCCGGTGTGCACCGGTCCGCTCGTCCCTTCTGCCGGCGATGCGCTCCTGGCCTTAACTGGCCGGGTCGTGCCTCCGGCGCTGTTACTTTGAAGAAATTAGAGTGCTCAAAGCAAGCCTACGCTCTGCATACATTAGCATGGGATAACATCATAGGATTCCGGTCCTATTGTGTTGGCCTTCGGGATCGGAGTAATGATTAACAGGGACAGTCGGGGGCATTCGTATTTCATAGTCAGAGGTGAAATTCTTGGATTTATGAAAGACGAACAACTGCGAAAGCATTTGCCAAGGATGTTTTCATTAATCAAGAACGAAAGTTGGGGGCTCGAAGACGATCAGATACCGTCCTAGTCTCAACCATAAACGATGCCGACCAGGGATCAGCGGATGTTACTTTTAGGACTCCGCTGGCACCTTATGAGAAATCAAAGTTTTTGGGTTCCGGGGGGAGTATGGTCGCAAGGCTGAAACTTAAAGGAATTGACGGAAGGGCACCACCAGGAGTGGAGCCTGCGGCTTAATTTGACTCAACACGGGGAAACTTACCAGGTCCAGACATAGTAAGGATTGACAGACTGAGAGCTCTTTCTTGATTCTATGGGTGGTGGTGCATGGCCGTTCTTAGTTGGTGGAGCGATTTGTCTGGTTAATTCCGTTAACGAACGAGACCTCAGCCTGCTAACTAGCTATGTGGAGGTGACCCCCCACGGCCAGCTTCTTAGAGGGACTATGGCCTTTCAGGCCAAGGAAGTTTGAGGCAATAACAGGTCTGTGATGCCCTTAGATGTTCTGGGCCGCACGCGCGCTACACTGATGTATTCAACGAGTCTATAGCCTTGGCCGACAGGCCCGGGTAATCTTTGAAATTTCATCGTGATGGGGATAGATCATTGCAATTGTTGGTCTTCAACGAGGAATTCCTAGTAAGCGCGAGTCATCAGCTCGCGTTGACTACGTCCCTGCCCTTTGTACACACCGCCCGTCGCTCCTACCGATTGAATGGTCCGGTGAAGTGTTCGGATCGCGGCGACGTGGGCGGTTCGCCGCCGGCGACGTCGCGAGAAGTCCACTGAACCTTATCATTTAGAGGAAGGAGAAGTCGTAACAAGGTTTCCGTAGGTGAACCTGCGGAAGGATCATTGTCGATACCTACCACGAGCGAGCAGCACGACCCCGCGAACACGTTACTCTCTCTATAAATGGAATGGAATGGAGGCACGCGAGCGGCACCCGCCGCCCCGGGCCTCCTCCTCCTCCTCCGACGCCGGGACTCGACGGGTATTTCGCCCGCAGGTCGTCATCCCGGCGGCCGGCAACACAACCAACCCCCGGCGCGGAACGCGCCAAGGAACATAATGATCCGATGAGCGGGCTCCCTGCCGTCCCGGAGACGGTGCACGCGCAGCGAGCGGCGCCATTTTCGTATTCACAATGACTCTCGGCAACGGATATCTCGGCTCTCGCATCGATGAAGAACGTAGCGAAATGCGATACTTGGTGTGAATTGCAGAATCCCGTGAACCATCGAGTCTTTGAACGCAAGTTGCGCCCGAAGCCAATAGGCCGAGGGCACGTCTGGCTGGGTGTCACACAAAGTCGCCCCCCCCCAAACCCCCCTAACTAAGTAAGGGGTCGGCCGGGGCGGGCGGAAGCTGGCCTCCCGTGAGCCCCGACTCGCGGACGGCCCAAATGAGAGCTCGCGGTGCGGCGGGCACCACGACGCACGGTAGTTGAGTCGAGTATCATCGCTCCGGCCCGGTCGTGCGTGCCCCGCCCCCCGACGGCGAGCCCCCGAGACCCTACTTACTTACTGTGTTCCGACGCGACCTCAGCTCAGGCGGGGCTACCCGCTGAGTTTAAGCATATCAATAAGCGGAGGAAAAGAAACTAACGAGGATTCCCCTAGTAACGGCGAGCGAACCGGGAAGAGCCCACCATGAAAATCGGCCGCCCCCCGGCGTCCGAATTGTAGTCTGGAGAAGCGTCCTCAGCGGCGGACCGGGCCCAAGTCCCCTGGAAGGGGGTGCCGGAGAGGGTGAGAGCCCCGTCGTGCCCGGACCCTGTCGCACCACGAGGCGCTGTCGGCGAGTCGGGTTGTTTGGGAATGCAGCCCCAATCGGGCGGTAAATTCCGTCCAAGGCTAAATACGGGCGAGAGACCGATAGCGAACAAGTACCGCGAGGGAAAGATGAAAAGGACTTTGAAAAGAGAGTCAAAGAGTGCTTGAAATTGTCGGGAGGGAAGCGGATGGGGGCCGGCGATGCGTCCCGGTCGGATGTGGAACGGCGAGAGCCGGTCCGCCGATCGACTCGGGGCGCGGACCGACGCGGACCGCGGCGGCGGCCCAAGCCCGGGCAGTGGACATGCCCGCGGAGACGTCGTCGCCGCGATCGTGGACGGCAGCGCGCGCCCGCAGGGGCGTGCCTCGGCACCTGCGCGCTCCCGGCGTCGGCCTGCGGGCTCCCCATCCGGCCCGTCTTGAAACACGGACCAAGGAGTCTGACATGTGTGCGAGTCAACGGGTGAGCAAACCCGCAAGGCGCAAGGAAGCTGACTGGCGGGATCCCCCCCGTGGGGTGCACCGCCGACCGACCCCGATCTTCTGTGAAGGGTTCGAGTGAGAGCATACCTGTCGGGACCCGAAAGATGGTGAACTATGCCTGAGCGGGGCGAAGCCAGAGGAAACTCTGGTGGAGGCCCGCAGCGATACTGACGTGCAAATCGTTCGTCTGACTTGGGTATAGGGGCGAAAGACTAATCGAACCGTCTAGTAGCTGGTTCCCTCCGAAGTTTCCCTCAGGATAGCTGGAGCTCGGGTGCGAGTTCTATCGGGTAAAGCCAATGATTAGAGGCATCGGGGGCGCAACGCCCTCGACCTATTCTCAAACTTTAAATAGGTAGGACGGCGCGGCTGCTCCGGTGAGCCGCGCCACGGAATCGAGAGCTCCAAGTGGGCCATTTTTGGTAAGCAGAACTGGCGATGCGGGATGAACCGGAAGCCGGGTTACGGTGCCCAACTGCGCGCTAACCTAGATCCCACAAAGGGTGTTGGTCGATTAAGACAGCAGGACGGTGGTCATGGAAGTCGAAATCCGCTAAGGAGTGTGTAACAACTCACCTGCCGAATCAACTAGCCCCGAAAATGGATGGCGCTGAAGCGCGCGACCTATACCCGGCCGTCGGGGCAAGGGCCAGGCCCCGATGAGTAGGAGGGCGCGGCGGTCGCTGCAAAACCTGGGGCGCGAGCCCGGGCGGAGCGTCCGTCGGTGCAGATCTTGGTGGTAGTAGCAAATATTCAAATGAGAACTTTGAAGGCCGAAGAGGGGAAAGGTTCCATGTGAACGGCACTTGCACATGGGTTAGTCGATCCTAAGAGACGGGGGAAGCCCGTCTGAGAGCGCTGCGCGCGCGCACTTCGAAAGGGAATCGGGTTAAAATTCCTGAACCGGGATGTGGCGGCTGACGGCAACGTCAGGGAGTCCGGAGACGTCGGCGGGGGCCCCGGGAAGAGTTATCTTTTCTGTTTAACAGCCCGCCCACCCTGGAAACGGCTCAGCCGGAGGTAGGGTCCAGCGGCTGGAAGAGCACCGCACGTCGCGTGGTGTCCGGTGCGCCCCCGGCGGCCCGTGAAAATCCGGAGGACCGAGTGCCGCCCACGCCCGGTCGTACTCATAACCGCATCAGGTCTCCAAGGTGAACAGCCTCTGGTCGATGGAACAATGTAGGCAAGGGAAGTCGGCAAAATGGATCCGTAACCTCGGGAAAAGGATTGGCTCTGAGGACTGGGCACGGGGGTCCCAGCCCCGAACCCGTCGGCTGTCGGTGGACTGCTCGAGCTGCTCCCGCGGCGAGAGCGGGTCGCCGCGTGCCGGCCGGGGGACGGACTGGGAACGGGCCCTCCGGGGCCCCTTCCCCGGGCGTCGAACAGTCAGCTCAGAACTGGTACGGACAAGGGGAATCCGACTGTTTAATTAAAACAAAGCATTGCGATGGTCCCTGCGGATGCTGACGCAATGTGATTTCTGCCCAGTGCTCTGAATGTCAAAGTGAAGAAATTCAACCAAGCGCGGGTAAACGGCGGGAGTAACTATGACTCTCTTAAGGTAGCCAAATGCCTCGTCATCTAATTAGTGACGCGCATGAATGGATTAACGAGATTCCCACTGTCCCTGTCTACTATCCAGCGAAACCACAGCCAAGGGAACGGGCTTGGCAGAATCAGCGGGGAAAGAAGACCCTGTTGAGCTTGACTCTAGTCCGACTTTGTGAAATGACTTGAGAGGTGTAGGATAAGTGGGAGCCGGAGACGGCGAAAGTGAAATACCACTACTTTTAACGTTATTTTACTTATTCCGTGAATCGGAGGCGGGGCATGGCCCCTCTTTTTGGACCCAAGGCCCGCCCCGGCGGGCCGATCCGGGCGGAAGACATTGTCAGGTGGGGAGTTTGGCTGGGGCGGCACATCTGTTAAAAGATAACGCAGGTGTCCTAAGATGAGCTCAACGAGAACAGAAATCTCGTGTGGAACAAAAGGGTAAAAGCTCGTTTGATTCTGATTTCCAGTACGAATACGAACCGTGAAAGCGTGGCCTATCGATCCTTTAGTCCTTCGGAATTTGAAGCTAGAGGTGTCAGAAAAGTTACCACAGGGATAACTGGCTTGTGGCAGCCAAGCGTTCATAGCGACGTTGCTTTTTGATCCTTCGATGTCGGCTCTTCCTATCATTGTGAAGCAGAATTCACCAAGTGTTGGATTGTTCACCCACCAATAGGGAACGTGAGCTGGGTTTAGACCGTCGTGAGACAGGTTAGTTTTACCCTACTGATGATGGTGTCGCGATAGTAATTCAACCTAGTACGAGAGGAACCGTTGATTCGCACAATTGGTCATCGCGCTTGGTTGAAAAGCCAGTGGCGCGAAGCTACCGTGCGTTGGATTATGACTGAACGCCTCTAAGTCAGAATCCGGGCTAGAAGCGACGCATGTGCCCGCCGCCCGGTTGCCGACCAGCAGTAGGGGCCTTGGCCCCCAGAGGCACGTGTCGTGGGCGATCCCCGCCCGGCGGATGAGCCGTGCGGGACGCCTTGCAGCGCAATTTCCATCGAGCGGCGGGTAGAATCCTTTGCAGACGACTTAAATACGCGACGGGGTATTGTAAGTGGCAGAGTGGCCTTGCTGCCACGATCCACTGAGATTCAGCCCTTGTCGCTCCGATTCGTCCCTCCCTTTCCCAAAATTCTCTCCCCACAGTCCCTCCCTCACCCCACAGTCCCTCACATTGCACAACCAGAAAGAATCCGGAGGCTAAGAGTCGAACATAACATAGTCGGGCATATATGCTCACAAGTCCATGGGGCCTCGGTGTGTGCTGAATAGTATTGGGCAAGCAGCAATTCGGGAAGGCGGATAAAGTAGACCGATTACCATGCACATCATAGGGTGGTAGTGTGCAAAAGCAGACCCTGCCTAATGTCCCACGCGAGCAAAGTACACACCATGCCCATATATAGCCCGGTAGGCATCACCTCTGAACGACTGAGGCAAATGGTAGGACAGGCAGAGTCCCACTCATGTGGAGCAGCCACCATGGCCACAGCCTGTCCACAACCCCAGGACACAAGGCCATCAGCCCCCGTTCGCAGGGCCAACAAGCCAGGGTGCCAGGCCAGCACCCCTGTCCGAAAGGCCGGCATGCTCGTTAGCAAGGCCCCGACGCCCGGCCAGCATGCCCGGGCTCCCAGGCCAGCACGCCCGTCCGCCAGGCTCGGGTGCAAGGCCAGCATGCCCGGGCGCCCAGGCCAGCACGCCCGTCCGCAAGGCCCGTCGGCAGGCCAGCATGCCCGTCCGCAAGGCCCCGACGCCCGGCCAGCATGCTCGTCCGCCTGGCCCGGGTGCAAGGCCAGCATGCCCGGGCGCCCAGGTCGGCACGCCCGTCCGCAAGGCCCGTCGGCAGGCCAGCATGCCCGGGCGCCCAGCCAGCTTGCCCATCCGAAGGCCCCGACGCCCGGCCAGCATGCCCGTCCGCAAGGTCCCGATGCCCGGCCAGCATGCCCGTCCGCCTGGCCCGGGTGCAAGGCCAGCATGCCCGGGCGCCCAGGTCGGCACGCCCGTCCGCAAGGCCCGTCGGCAAGCCAGCATGCCCGGGCGCCCAGCCGGCTTGCCCGTCCGAAGGCCCCGATGCCCGGCCAGCATGCCCGTCCGTCCGCAAGGTCCCGACGCCCGACCAGCATGCCCGGGCGCCCAGGCCAGCACGCCCGTCCGTAAGGCCCGTCGGCAGGCCAGCATGCCCGGGCGCCCAGCCAGCTTGCCCGTCGGAAAGGCCCCGACGCCCGGCCAGCATGCCCGGGCGCCCAGCCGGCACCCCCGTCGGCAGGGCCAGCATGCCCGTCCGCAAGGGCTGTCGGCAGGCCAGCATGCCCATCCGAAAGGTCCCGATGCCCGGCCAGCATGCCCGTCCGTCAGGGCCTGGTGCAAGGCCAGCATGCCCGGGCGCCCAGCCGGCACCCCCGTCGGCAGGGCCAGAGTGCCCGTCCGCAAGGCCCGTCGGCTGGCCAGCATGCCCGTCCGAAAGGTCCCGATGCCCGGCTAGCATGCCCGTCCGTCAGGCCCTGGTGCAAGGCCAGCATGCCCGGGCGCCCAGCCGGCACCCCCCGTCGGCAGGCCAGCATGCCCGTCCGAAAGGTCCCGATGCCCGGCCAGCATGCCCGTCCGTCAGGCCCTGGTGCAAGGCCAGCATGCCCGGGCGCCCAGCCGGCACCCCCGTCCGCAAGGCCCGTCGGCTGGCCAGCATGCCCGTCCGAAAGGTCCCGATGCCCGGCCAGCATGCCCGTCCGTCAGGCCCTGGTGCAAGGCCAGCATGCCCGGGCGCCCAGCCGGCGCCCCCGTCGGCAGGGCCCAGCCGGCGCCCCCGTCGGCAGGGCCGGCGTGCCCGTCCGCAAGGCCCGTCGGCTGCCCAGCATGCCCGGGCTCCCAGCCAGCATGCCCGTCCCCATGGCCAGCATGCCCGTCCCCAAGGCCAGCATGCCCGGGTGCAAGGCCAGATGCCCCGCCAACACCCCCATCGACATGGCCATCCATCATGCCCGTCCCCAAGGCCCGGGGTGCAAGGCCAGCCAGCATGGCCGGCAATGCCTTTGCCCTTGCCTCCTTAAATGGGGTGAATATGTCCCCAATTACTCCTCTTGATGCTTGAGACAAAGGTTTTGGTTGTATAGAAAGGCCCGGTCTTCCGAAACCACCAAAAGTGATGTCGAATCGATCCAAAAGACACATGAAACGTCTTCAATGTGCAAAGTGATGCCCAAATCAATTAAGTTGAGTCCCAAGGATGATTCCCACAAAGGTTTGGAGCCATTGGACCATTTTCACTATTTTTCGGGCTTCCGGCACCACCTAAAAGTGGGAAAATCAACACCATCATCAATTGAAACATCTTGAAAGTCCAATATGAGTTCATAATAAATTAATATGAGTCCCAAGGATGATTCCTACAAAGGTTTGGAGCCATTGGACCATTTTCACTATTTTTCGGGCTTCCGGCGCCACCTAAAAGTGGGAAAATCAACACTATCATCAATTGAAACATATTGAAAGTCCAATATGAGTTCATAATAAATTAATATGACCCCTAAGGATGCTCCCTGCAAAATTTCAGAACGTTTGCACGTGTAGATTTTTTTTCCGATTTTTTGCAAATTTCGCACTTTGAAAAATTATAAAAAATTCATCACTTGTCAAAAAATTCTGAAATTTTGGGAAATGATAGATTGGATTTTTATCTGTGTCTCCACAAAATTTCAGCTGAAAATTCCATCATTTGCCCCCTGAAAACCCCTTATGTCAACCCGGAAAAAGTATGTCTACTCCTGCCAGGGGGGGTTTGGCTCAGAATGCTCTTTAGGGGGTACCCAGCTGCCTGCCCCCCGTGGCCGGCAGCTGGGGGCGCACCAGGCAGGCCTTGCACGCTGCGTGCGTGCCGGCCTACCCCCGTCGCCCATGCAAGCAATGCGATTGCTTGTGTGCGGCGTCCGTCCATGCTCGGCATGGGCGGGCGCGGTGCGGCCGCATGCGGCCGGCACGGGCACGACACCACCGTCCGGGCCGGGGCATGGGCAATCGCCCAGTGCTCCTCACGGGCACAATGCCAAGGCTTGCGGGGGTGGGCCTTGGCATGTTATACACACCCCCGACCGCCGGATGCATGCGAAGGCGTGCGGATGGCAAGGGTGGGCGGCCGACGCCCGGCCCGGGCGATCGCCCGGTGCCCGGCGTGGGCAAGGCACCCGGCGGCGACCGTGTCCCTTCGGAT
>Afzelia cf. bipindensis voucher Wieringa 5828 external transcribed spacer, 18S ribosomal RNA gene, internal transcribed spacer 1, 5.8S ribosomal RNA gene, internal transcribed spacer 2, and 28S ribosomal RNA gene, complete sequence
CGCCCGGCCCGGGCGATCGCCCGGTGCCCGGCGTGGGCAAGGCACCCGGCGGCGACCGTGTCCCTTCGGATTTTTCCTCGGCCAATGTTTGGGGGGTGGGCATTGGCACGATACTCACACCCCCGCCCGCCGGATGCATGCGAGAGCGTGCGGATGGCAAGGGTGGGCGCCCGGCGCCCGGCCCGGGCGAAGGCCCGGTGCTCGGGATGGGCAAGCTCCCCGACGGTCGGGTCCCTTTCGGAAACTTGATCTCATGTACGATCCGTCATGCCTAGCGAAGCAGGTGCGGCTCCCCCCGATGCTTCCATATGCTCGCACGCCACAAGGCTTGCGGGGTGTGGTTCGTTTGGTGGTGTTGTGCCTGCGGACGTGTGGGCGTGTGAGTGGTGATTGGGTTGTTCGTGTCGGCCGGCTCCATGCTCAAGCATCGAACGGTCCGCAGGCAGCCCTCCTCAATCTTCCTGCCCCAGGCGAGCGATTTCCTTGGGTGCATCATCGTGGTTCCTGTGTTGCCTACCGATCGAACGGAATTCGTGGGATTCGTTTGCCCCTTGCCATCCACCGATCCCCGTGGGTCGGCGGAGGTCCGCATAGCAGTGCTCGTGCTCCCCGAGGGCATCGCCGTGGCGGTAGCTCCCGGGGGCCCATGAGGACTCGCTGCTCTCTCGGATGCGGTCGATCCGGCGGTGGCCGTGCGACGGAAGTCGTGCCCGGCCACGCAAGAATGAATGCTTTCCCGACCCGAACGATGCCCGTGCCCGCTTCGGCGTCGCCCCCGCCCGCCCGTCCCGGCGGCCGGCCGGGGGAACGATGCCGGTGCGATGCGCGGCGGCATGACGGAGGAATGCTACCTGGTTGATCCTGCCAGTAGTCATATGCTTGTCTCAAAGATTAAGCCATGCATGTGTAAGTATGAACTAATTCAGACTGTGAAACTGCGAATGGCTCATTAAATCAGTTATAGTTTGTTTGATGGTACCTACTACTCGGATAACCGTAGTAATTCTAGAGCTAATACGTGCAACAAACCCCGACTTCCGGAAGGGATGCATTTATTAGATAAAAGGTCGACGCGGGCTCCCGCCCGTTGCTCTGATGATTCATGATAACTCGACGGATCGCACGGCCCCAGTGCCGGCGACGCATCATTCAAATTTCTGCCCTATCAACTTTCGATGGTAGGATAGTGGCCTACCATGGTGGTGACGGGTGACGGAGAATTAGGGTTCGATTCCGGAGAGGGAGCCTGAGAAACGGCTACCACATCCAAGGAAGGCAGCAGGCGCGCAAATTACCCAATCCTGACACGGGGAGGTAGTGACAATAAATAACAATACCGGGCTCATCGAGTCTGGTAATTGGAATGAGTACAATCTAAATCCCTTAACGAGGATCCATTGGAGGGCAAGTCTGGTGCCAGCAGCCGCGGTAATTCCAGCTCCAATAGCGTATATTTAAGTTGTTGCAGTTAAAAAGCTCGTAGTTGGACCTTGGGTTGGGCGGATCGGTCCGCCTCCGGTGTGCACCGGTCCGCTCGTCCCTTCTGCCGGCGATGCGCTCCTGGCCTTAACTGGCCGGGTCGTGCCTCCGGCGCTGTTACTTTGAAGAAATTAGAGTGCTCAAAGCAAGCCTACGCTCTGCATACATTAGCATGGGATAACATCATAGGATTCCGGTCCTATTGTGTTGGCCTTCGGGATCGGAGTAATGATTAACAGGGACAGTCGGGGGCATTCGTATTTCATAGTCAGAGGTGAAATTCTTGGATTTATGAAAGACGAACAACTGCGAAAGCATTTGCCAAGGATGTTTTCATTAATCAAGAACGAAAGTTGGGGGCTCGAAGACGATCAGATACCGTCCTAGTCTCAACCATAAACGATGCCGACCAGGGATCAGCGGATGTTACTTTTAGGACTCCGCTGGCACCTTATGAGAAATCAAAGTTTTTGGGTTCCGGGGGGAGTATGGTCGCAAGGCTGAAACTTAAAGGAATTGACGGAAGGGCACCACCAGGAGTGGAGCCTGCGGCTTAATTTGACTCAACACGGGGAAACTTACCAGGTCCAGACATAGTAAGGATTGACAGACTGAGAGCTCTTTCTTGATTCTATGGGTGGTGGTGCATGGCCGTTCTTAGTTGGTGGAGCGATTTGTCTGGTTAATTCCGTTAACGAACGAGACCTCAGCCTGCTAACTAGCTATGTGGAGGTGACCCCCCACGGCCAGCTTCTTAGAGGGACTATGGCCTTTCAGGCCAAGGAAGTTTGAGGCAATAACAGGTCTGTGATGCCCTTAGATGTTCTGGGCCGCACGCGCGCTACACTGATGTATTCAACGAGTCTATAGCCTTGGCCGACAGGCCCGGGTAATCTTTGAAATTTCATCGTGATGGGGATAGATCATTGCAATTGTTGGTCTTCAACGAGGAATTCCTAGTAAGCGCGAGTCATCAGCTCGCGTTGACTACGTCCCTGCCCTTTGTACACACCGCCCGTCGCTCCTACCGATTGAATGGTCCGGTGAAGTGTTCGGATCGCGGCGACGTGGGCGGTTCGCCGCCGGCGACGTCGCGAGAAGTCCACTGAACCTTATCATTTAGAGGAAGGAGAAGTCGTAACAAGGTTTCCGTAGGTGAACCTGCGGAAGGATCATTGTCGATACCTAAGCCTAAGAGACCCCGCGAACACGTTACTCTCTCTGAATGGAATGGAATGGAGGCACGCGAGCGGCACCCGCCGCCCCGGGCATCCTCCTCCTCCGACACCGGGACTCGACGGCGGGCTCGCCCGCAGGTCGTCATCCCGGCGGCGGGCAACACAACCAACCCCCGGCGCGGAACGCGCCAAGGAACATAATGATCCGATGAGCGGGCTCCCTGCCGTCCCGGAGACGGTGCACGCGCAGCGAGCGGCGCCATTTTCATATTCACAATGACTCTCGGCAACGGATATCTCGGCTCTCGCATCGATGAAGAACGTAGCGAAATGCGATACTTGGTGTGAATTGCAGAATCCCGTGAACCATCGAGTCTTTGAACGCAAGTTGCGCCCGAAGCCAATAGGCCTAGGGCACGTCTGGCTGGGTGTCACACAAAGTCGCCCCCCCAAACCCCCCTAACTAAGGGGTGGGCCGGGGCGGACGCTGGCCTCCCGTGAGCCCCGACTCGCGGACGGCCCAAATGAGAGCTCGCGGTGCGGCGGGCACCACGGCGCACGGTAGTTGAGTCGAGTATCATCGATCCGGCCCCGGTCGTGCGTGCCCCGCCCCCGACGGCGAGCCCCCGAGACCCTACTTACTGTGTTCCGACGCGACCTCAGCTCAGGCGGGGCTACCCGCTGAGTTTAAGCATATCAATAAGCGGAGGAAAAGAAACTAACGAGGATTCCCCTAGTAACGGCGAGCGAACCGGGAAGAGCCCACCATGAAAATCGGCCGCCCCCCGGCGTCCGAATTGTAGTCTGGAGAAGCGTCCTCAGCGGCGGACCGGGCCCAAGTCCCCTGGAAGGGGGTGCCGGAGAGGGTGAGAGCCCCGTCGTGCCCGGACCCTGTCGCACCACGAGGCGCTGTCGGCGAGTCGGGTTGTTTGGGAATGCAGCCCCAATCGGGCGGTAAATTCCGTCCAAGGCTAAATACGGGCGAGAGACCGATAGCGAACAAGTACCGCGAGGGAAAGATGAAAAGGACTTTGAAAAGAGAGTCAAAGAGTGCTTGAAATTGTCGGGAGGGAAGCGGATGGGGGCCGGCGATGCGTCCCGGTCGGATGTGGAACGGCGAGAGCCGGTCCGCCGATCGACTCGGGGCGCGGACCGACGCGGACCGCGGCGGCGGCCCAAGCCCGGGCAGTGGACATGCCCGCGGAGACGTCGTCGCCGCGATCGTGGACGGCAGCGCGCGCCCGCAAGGGCGTGCCTCGGCACCTGCGCGCTCCCGGCGTCGGCCTGCGGGCTCCCCATCCGGCCCGTCTTGAAACACGGACCAAGGAGTCTGACATGTGTGCGAGTCAACGGGTGAGCAAACCCGCAAGGCGCAAGGAAGCTGACTGGCGGGATCCCCCCCGTGGGGTGCACCGCCGACCGACCCCGATCTTCTGTGAAGGGTTCGAGTGAGAGCATACCTGTCGGGACCCGAAAGATGGTGAACTATGCCTGAGCGGGGCGAAGCCAGAGGAAACTCTGGTGGAGGCCCGCAGCGATACTGACGTGCAAATCGTTCGTCTGACTTGGGTATAGGGGCGAAAGACTAATCGAACCGTCTAGTAGCTGGTTCCCTCCGAAGTTTCCCTCAGGATAGCTGGAGCTCGGGTGCGAGTTCTATCGGGTAAAGCCAATGATTAGAGGCATCGGGGGCGCAACGCCCTCGACCTATTCTCAAACTTTAAATAGGTAGGACGGCGCGGCTGCTCCGGTGAGCCGCGCCACGGAATCGAGAGCTCCAAGTGGGCCATTTTTGGTAAGCAGAACTGGCGATGCGGGATGAACCGGAAGCCGGGTTACGGTGCCCAACTGCGCGCTAACCTAGATCCCACAAAGGGTGTTGGTCGATTAAGACAGCAGGACGGTGGTCATGGAAGTCGAAATCCGCTAAGGAGTGTGTAACAACTCACCTGCCGAATCAACTAGCCCCGAAAATGGATGGCGCTGAAGCGCGCGACCTATACCCGGCCGTCGGGGCAAGGGCCAGGCCCCGATGAGTAGGAGGGCGCGGCGGTCGCTGCAAAACCTGGGGCGCGAGCCCGGGCGGAGCGTCCGTCGGTGCAGATCTTGGTGGTAGTAGCAAATATTCAAATGAGAACTTTGAAGGCCGAAGAGGGGAAAGGTTCCATGTGAACGGCACTTGCACATGGGTTAGTCGATCCTAAGAGACGGGGGAAGCCCGTCTGAGAGCGCTGCGCGCGCGCACTTCGAAAGGGAATCGGGTTAAAATTCCTGAACCGGGATGTGGCGGCTGACGGCAACGTCAGGGAGTCCGGAGACGTCGGCGGGGGCCCCGGGAAGAGTTATCTTTTCTGTTTAACAGCCCGCCCACCCTGGAAACGGCTCAGCCGGAGGTAGGGTCCAGCGGCTGGAAGAGCACCGCACGTCGCGTGGTGTCCGGTGCGCCCCCGGCGGCCCGTGAAAATCCGGAGGACCGAGTGCCGCCCACGCCCGGTCGTACTCATAACCGCATCAGGTCTCCAAGGTGAACAGCCTCTGGTCGATGGAACAATGTAGGCAAGGGAAGTCGGCAAAATGGATCCGTAACCTCGGGAAAAGGATTGGCTCTGAGGACTGGGCACGGGGGTCCCAGCCCCGAACCCGTCGGCTGTCGGTGGACTGCTCGAGCTGCTCCCGCGGCGAGAGCGGGTCGCCGCGTGCCGGCCGGGGGACGGACTGGGAACGGGCCCTCCGGGGCCCCTTCCCCGGGCGTCGAACAGTCAGCTCAGAACTGGTACGGACAAGGGGAATCCGACTGTTTAATTAAAACAAAGCATTGCGATGGTCCCTGCGGATGCTGACGCAATGTGATTTCTGCCCAGTGCTCTGAATGTCAAAGTGAAGAAATTCAACCAAGCGCGGGTAAACGGCGGGAGTAACTATGACTCTCTTAAGGTAGCCAAATGCCTCGTCATCTAATTAGTGACGCGCATGAATGGATTAACGAGATTCCCACTGTCCCTGTCTACTATCCAGCGAAACCACAGCCAAGGGAACGGGCTTGGCGGAATCAGCGGGGAAAGAAGACCCTGTTGAGCTTGACTCTAGTCCGACTTTGTGAAATGACTTGAGAGGTGTAGGATAAGTGGGAGCCGGAGACGGCGAAAGTGAAATACCACTACTTTTAACGTTATTTTACTTATTCCGTGAATCGGAGGCGGGGCATGGCCCCTCTTTTTGGACCCAAGGCCCGCCCCGGCGGGCCGATCCGGGCGGAAGACATTGTCAGGTGGGGAGTTTGGCTGGGGCGGCACATCTGTTAAAAGATAACGCAGGTGTCCTAAGATGAGCTCAACGAGAACAGAAATCTCGTGTGGAACAAAAGGGTAAAAGCTCGTTTGATTCTGATTTCCAGTACGAATACGAACCGTGAAAGCGTGGCCTATCGATCCTTTAGTCCTTCGGAATTTGAAGCTAGAGGTGTCAGAAAAGTTACCACAGGGATAACTGGCTTGTGGCAGCCAAGCGTTCATAGCGACGTTGCTTTTTGATCCTTCGATGTCGGCTCTTCCTATCATTGTGAAGCAGAATTCACCAAGTGTTGGATTGTTCACCCACCAATAGGGAACGTGAGCTGGGTTTAGACCGTCGTGAGACAGGTTAGTTTTACCCTACTGATGATGGTGTCGCGATAGTAATTCAACCTAGTACGAGAGGAACCGTTGATTCGCACAATTGGTCATCGCGCTTGGTTGAAAAGCCAGTGGCGCGAAGCTACCGTGCGTTGGATTATGACTGAACGCCTCTAAGTCAGAATCCGGGCTAGAAGCGACGCATGTGCCCGCCGCCCGGTTGCCGACCAGCAGTAGGGGCCTTGGCCCCCAGAGGCACGTGTCGTGGGCGATCCCCGCCCGGCGGATGAGCCGTGCGGGACGCCTTGCAGCGCAATTTCCATCGAGCGGCGGGTTGAATCCTTTGCAGACGACTTAAATACGCGACGGGGTATTGTAAGTGGCAGAGTGGCCTTGCTGCCACGATCCACTGAGATTCAGCCCTTGTCGCTCCGATTCGTCCCTCCCTTTCCCAAAATTCTCACCCCACAGTCCCTCCCTCACCCCACAGTCCCTCACATTGCACAACCAGAAAGAATCCGGAGGCTAAGAGTCGAACATAACATAGTCGGGCATAGATGCTCACAAGTCCATGGGGCCTCGGTGTGTGCTGAATAGTATTGGGCAGGCAGCAATTCGGGAAGGCGGATAAAGTAGACCGATTACCATGCACATCATAGGGTGGTAGTGTGCAAAAGCAGACCCTGCCTAATGTCCCACGCGAGCAAAGTACACACCATGCCCATATATAGCCCGGTAGGCATCACCTCTGAACGACTGAGGCAAATGGTAGGACAGGCAGAGTCCCACTCATGTGGAGCAGCCACCATGGCCACAGCCTGTCCACAACCCCAGGACACAAGGCCATCAGCCCCCGTTCGCAGGGCCAACAAGCCAGGGTGCCAGGCCAGCACCCCTGTCCGAAAGGCCGGCATGCTCGTTAGCAAGGCCCCGACGCCCGGCCAGCATGCCCGGGCTCCCAGGCCAGCACGCCCATCCGCAAGGCCCGTCGACAGGCCAGCATGCCCGGGCGCCCGGCCAGCATGCCCGTCCGCCAGGCCCGGGTACAAGGCCAGCATGCCCGTCCGAAAGGTCCCGATGCCCGGCCAGCATGCCCGTCCGTCAGGCCCTGGTGCAAGGCCAGCATGGCCGGGCGCCCAGCCGGCACCCCCCGTCGGCAGGCCAGCATGCCCGTCCGAAAGGTCCCGATGCCCGGCCAGCATGCCCGTCCGTAAGGCCCTGGTGCAAGGCCAGCATGCCCGGGCGCCCAGCCGGCACCCCCGTCGGCAGGGCCAGCATGCCCGTCCGCAAGGCCCGTCGGCAGGCCAGCATGCCCGTCCGAAAGGTCCCGATGCCCGGCCAGCATGCCCGTCCGTCAGGCCCTGGTGCAAGGCCAGCATGCCCGGGCGCCCAGCCGGCACCCCCGTCGGCAGGGCCAGCGTGCCCGTCCGCAAGGCCCGTCGGCTGGGCAGCATGCCCGGGCGCCCAGCCAGCATGCCCGGGCTCCCAGCCAGCATGCCCGTCCCCAAGGCCTGCATGCCCGTCCCTAAGGCCAGCATGCCCGGGTGCAAGGCCAGATGCCCCGCCAACACCCCCATCGACATGGCCATCATGCCCGTCCCCAAGGCCCGGGGTGCAAGGCCAGCATGGCCGGCAATGCCTTTGCCTTTGCCCTTGCCTCCTTAAATGGGGTGAATATGTCCCCAATTACTCCTCTTGATGCTTGAGACAAAGGTTTTGGTTGTATAGAAAGGCCCGGTCTTCCGAAACCACCAAAAGTGATGCCGAATCGATCCAAAATACACATGAAACGTCTTCAATGTGCAAAGTGATGCCCAAATCAATTAAGTTGAGTCCCAAGGATGATTCCCACAAAGGTTTGGAGCCACTGGACCATTTTCACTATTTTTCGGGCTTCCGGCGCCACCTAAAAGTGGGAAAATCAACACCATCATCAATTGAAACATCTTGAAAGTCCAATATGAGTTCATAATAAATTAATATGAGTCCCAAGGATGATTCCTACAAAGGTTTGGAGCCATTGGACCATTTTCACTATTTTTCGGGCTTCCGGCGCCACCTAAAAGTGGGAAAATCAACACTATCATCAATTGAAACATATTGAAAGTCCAATATGAGTTCATAATAAATTAATATGACCCCTAAGGATGCTCCCTGCAAAATTTCAGAACGTTTGCACGTGTAGATTTTTTTTCCGATTTTTTGCAAATTTCGCACTTTGAAAAATTATAAAAAATTCATCACTTGTCAAAAAATTCTGAAATTTTGGGAAATGATAGATTGGATTTTTATCTGTGCCTCCACAAAATTTCAGCTCAAAATTCCATCATTTGCCCCCCGAAAACCCCTTATGTCAACCCGGAAAAAGTATGTCTACTCCTGCCAGGGGGGGTTTGGCTCAGAATGCTCTTTAGGGGGTACCCAGCTGCCTGCCCCCCGTGGCCGGCAGCTGGGGGCGCACCAGGCAGGCCTTGCACGCTGCGTGCGTGCCGGCCTACCCCCGTCGCCCATGCAAGCAATGCGATTGCTTGTGTGCGGCGTCCGTCCATGCTCGGCATGGGCGGGCGCGGTGCGGCCGCATGCGGCCGGCACGGGCACGACACCATCGTCCGGGCCGGGGCATGGGCAATCGCCCAGTGCTCCTCACGGGCACAATGCCAAGGCTTGCGGGGGTGGGCCTTGGCATGTTATACACACCCCCGACCGCCGGATGCATGCGAAGGCGTGCGGATGGCAAGGGTGGGCGGCCGA
>Afzelia cf. bipindensis voucher Harris 7856 external transcribed spacer, 18S ribosomal RNA gene, internal transcribed spacer 1, 5.8S ribosomal RNA gene, internal transcribed spacer 2, and 28S ribosomal RNA gene, complete sequence
GCTGGCCAGCATGCCCGTCCGAAAGGTCCCGATGCCCGGCCAGCATGCCCGTCCGTCAGGCCCTGGTGCAAGGCCAGCATGCCCGGGTGCCCAGCCGGCACCCCCGTCGGCATTGCCAGCATGCCCGTCCGCAAGGCCCGTCGGCTGGCCAGCATGCCCGGGCGCCCAGCCAGCATGCCCGTCCGTAAGGCCCGTCGGCTGGCCAGCATGCCCGGGCTCCCAGCCAGCATGCCCGTCCCCAAGGCCTGCATGCCCGTCCCTAAGGCCGGCATGCCCGGGTGCAAGGCCAGATGCCCCGCCAACACCCCCATCGACATGGCCATCATGCCCGTCCCCAAGGCCCGGGGTGCAAGGCCAGCATGGCCGGCAATGCCTTTGCCCTTGCCTCCTTAAATGGGGTGAATATGTCCCCAATTACTCCTCTTGATGCTTGAGACAAAGGTTTTGGTTGTATAGAAAGGCCCGGTCTTCCGAAACCACCAAAAGTGATGCCGAATCGATCCAAAATACACATGAAACGTCTTCAATGTGCAAAGTGATGCCCAAATCAATTAAGTTGAGTCCCAAGGATGATTCCCACAAAGGTTTGGAGCCACTGGACCATTTTCACTATTTTTCGGGCTTCCGGCGCCACCTAAAAGTGGGAAAATCAACACCATCATCAATTGAAACATCTTGAAAGTCCAATATGAGTTCATAATAAATTAATATGAGTCCCAAGGATGATTCCTACAAAGGTTTGGAGCCATTGGATCATTTTCACTATTTTTCGGGCTTCCGGCGCCACCTAAAAGTGGGAAAATCAACACCATCATCAATTGAAACATATTGAAAGTCCAATATGAGTTCATAATAAATTAATATGACCCCTAAGGATGCTCCCTGCAAAATTTCAGAACGTTTGCACGTATAGATTTTTTTTCCGATTTTTTGCAAATTTCGCACTTTGAAAAATTATAAAAAATTCATCACTTGTCAAAAAATTCTGAAATTTTGGGAAATGATAGATTGGATTTTTATCTGTTTCTCCACAAAATTTCAGCTCAAAATTCCATCATTTGCCCCCCGAAAACCCCTTATGTCAACCCGGAAAAAGTATGTCTACTCCTGCCAGGGGGGGTTTGGCTCAGAATGCTCTTTAGGGGGTACCCAGCTGCCTGCCCCCCGTGGCCGGCAGCTGGGGGCGCACCAGGCAGGCCTTGCACGCTGCGTGCGTGCCGGCCTACCCCCGTCGCCCATGCAAGCAATGCGATTGCTTGTGTGCGGCGTCCGTCCATGCTCGGCATGGGCGGGCGCGGTGCGGCCGCATGCGGCCGGCACGGGCACGACACCATCGTCCGGGCCGGGGCATGGGCAATCGCCCAGTGCTCCTCACGGGCACAATGCCAAGGCTTGCGGGGGTGGGCCTTGGCATGTTATACACACCCCCGACCGCCGGATGCATGCGAAGGCGTGCGGATGGCAAGGGTGGGCGGCCGACGCCCGGCCCGGGCGATCGCCCGGTGCCCGGCGTGGGCAAGGCACCCGGCGGCGACCGTGTCCCTTCGGATTTTTCCTCGGCCAATGTTTGGGGGGTGGGCATTGGCACGATACTCACACCCCCGCCCGCCGGATGCATGCGAGAGCGTGCGGATGGCAAGGGTGGGCGCCCGGCGCCCGGCCCGGGCGAAGGCCCGGTGCTCGGGATGGGCAAGCTCCCCGACGGTCGGGTCCCTTTCGGAAACTTGATCTCATGTACGATCCGTCATGCCTAGCGAAGCAGGTGCGGCTCCCCCCGATGCTTCCATATGCTCGCACGCCACAAGGCTTGCGGGGTGTGGTTCGTTTGGTGGTGTTGTGCCTGCGGACGTGTGGGCGTGTGAGTGGTGATTGGGTTGTTCGTGTCGGCCGGCTCCATGCTCAAGCATCGAACGGTCCGCAGGCAGCCCTCCTCAATCTTCCTGCCCCAGGCGAGCGATTTCCTTGGGTGCATCATCGTGGTTCCTGTGTTGCCTACCGATCGAACGGAATTCGTGGGATTCGTTTGCCCCTTGCCATCCACCGATCCCCGTGGGTCGGCGGAGGTCCGCATAGCAGTGCTCGTGCTCCCCGAGGGCATCGCCGTGGCGGTAGCTCCCGAGGGCCCATGAGGACTCGCTGCTCTCTCGGATGCGGTCGATCCGGCGGTGGCCGTGCGACGGAAGTCGTGCCCGGCCACGCAAGAATGAATGCTTTCCCGACCCGAACGATGCCCGTGCCCGCTTCGGCGTCGCCCCCGCCCGCCCGTCCCGGCGGCCGGCCGGGGGAACGATGCCGGTGCGATGCGCGGCGGCATGACGGAGGAATGCTACCTGGTTGATCCTGCCAGTAGTCATATGCTTGTCTCAAAGATTAAGCCATGCATGTGTAAGTATGAACTAATTCAGACTGTGAAACTGCGAATGGCTCATTAAATCAGTTATAGTTTGTTTGATGGTACCTACTACTCGGATAACCGTAGTAATTCTAGAGCTAATACGTGCAACAAACCCCGACTTCCGGAAGGGATGCATTTATTAGATAAAAGGTCGACGCGGGCTTCCGCCCGTTGCTCTGATGATTCATGATAACTCGACGGATCGCACGGCCCCAGTGCCGGCGACGCATCATTCAAATTTCTGCCCTATCAACTTTCGATGGTAGGATAGTGGCCTACCATGGTGGTGACGGGTGACGGAGAATTAGGGTTCGATTCCGGAGAGGGAGCCTGAGAAACGGCTACCACATCCAAGGAAGGCAGCAGGCGCGCAAATTACCCAATCCTGACACGGGGAGGTAGTGACAATAAATAACAATACCGGGCTCATCGAGTCTGGTAATTGGAATGAGTACAATCTAAATCCCTTAACGAGGATCCATTGGAGGGCAAGTCTGGTGCCAGCAGCCGCGGTAATTCCAGCTCCAATAGCGTATATTTAAGTTGTTGCAGTTAAAAAGCTCGTAGTTGGACCTTGGGTTGGGCGGATCGGTCCGCCTCCGGTGTGCACCGGTCCGCTCGTCCCTTCTGCCGGCGATGCGCTCCTGGCCTTAACTGGCCGGGTCGTGCCTCCGGCGCTGTTACTTTGAAGAAATTAGAGTGCTCAAAGCAAGCCTACGCTCTGCATACATTAGCATGGGATAACATCATAGGATTCCGGTCCTATTGTGTTGGCCTTCGGGATCGGAGTAATGATTAACAGGGACAGTCGGGGGCATTCGTATTTCATAGTCAGAGGTGAAATTCTTGGATTTATGAAAGACGAACAACTGCGAAAGCATTTGCCAAGGATGTTTTCATTAATCAAGAACGAAAGTTGGGGGCTCGAAGACGATCAGATACCGTCCTAGTCTCAACCATAAACGATGCCGACCAGGGATCAGCGGATGTTACTTTTAGGACTCCGCTGGCACCTTATGAGAAATCAAAGTTTTTGGGTTCCGGGGGGAGTATGGTCGCAAGGCTGAAACTTAAAGGAATTGACGGAAGGGCACCACCAGGAGTGGAGCCTGCGGCTTAATTTGACTCAACACGGGGAAACTTACCAGGTCCAGACATAGTAAGGATTGACAGACTGAGAGCTCTTTCTTGATTCTATGGGTGGTGGTGCATGGCCGTTCTTAGTTGGTGGAGCGATTTGTCTGGTTAATTCCGTTAACGAACGAGACCTCAGCCTGCTAACTAGCTATGTGGAGGTGACCCCCCACGGCCAGCTTCTTAGAGGGACTATGGCCTTTCAGGCCAAGGAAGTTTGAGGCAATAACAGGTCTGTGATGCCCTTAGATGTTCTGGGCCGCACGCGCGCTACACTGATGTATTCAACGAGTCTATAGCCTTGGCCGACAGGCCCGGGTAATCTTTGAAATTTCATCGTGATGGGGATAGATCATTGCAATTGTTGGTCTTCAACGAGGAATTCCTAGTAAGCGCGAGTCATCAGCTCGCGTTGACTACGTCCCTGCCCTTTGTACACACCGCCCGTCGCTCCTACCGATTGAATGGTCCGGTGAAGTGTTCGGATCGCGGCGACGTGGGCGGTTCGCCGCCGGCGACGTCGCGAGAAGTCCACTGAACCTTATCATTTAGAGGAAGGAGAAGTCGTAACAAGGTTTCCGTAGGTGAACCTGCGGAAGGATCATTGTCGATACCTAAGCCTAAGAGACCCCGCGAACACGTTACTCTCTCTGAATGGAATGGAATGGAATGGAGGCACGCGAGCGGCACCCGCCGCCCCGGGCATCCTCCTCCTCCGACACCGGGACTCGACGGCGGGCTCGCCCGCAGGTCGTCATCCCGGCGGCGGGCAACACAACCAACCCCCGGCGCGGAACGCGCCAAGGAACATAATGATCCGATGAGCGGGCTCCCTGCCGTCCCGGAGACGGTGCACGCGCAGCGAGCGGCGCCATTTTCGTATTCACAATGACTCTCGGCAACGGATATCTCGGCTCTCGCATCGATGAAGAACGTAGCGAAATGCGATACTTGGTGTGAATTGCAGAATCCCGTGAACCATCGAGTCTTTGAACGCAAGTTGCGCCCGAAGCCAATAGGCCGAGGGCACGTCTGGCTGGGTGTCACACAAAGTCGCCCCCCCAAACCCCCCTAACTAACTAGGGGGTCGGCCGGGGCGGACGCTGGCCTCCCGTGAGCCCCGACTCGCGGACGGCCGAAATGAGAGCTTCGCGGTGCGGCGGGCACCACGGCGCACGGTAGTCGAGTCGAGTATCATCGCTCCGGCCCGGTCGTGCGTGCCCCGCCCCCGACGGCGAGCCCCCGAGACCCTACTTACTGTGTCGATCCGACGCGACCTCAGCTCAGGCGGGGCTACCCGCTGAGTTTAAGCATATCAATAAGCGGAGGAAAAGAAACTAACGAGGATTCCCCTAGTAACGGCGAGCGAACCGGGAAGAGCCCACCATGAAAATCGGCCGCCCCCCGGCGTCCGAATTGTAGTCTGGAGAAGCGTCCTCAGCGGCGGACCGGGCCCAAGTCCCCTGGAAGGGGGTGCCGGAGAGGGTGAGAGCCCCGTCGTGCCCGGACCCTGTCGCACCACGAGGCGCTGTCGGCGAGTCGGGTTGTTTGGGAATGCAGCCCCAATCGGGCGGTAAATTCCGTCCAAGGCTAAATACGGGCGAGAGACCGATAGCGAACAAGTACCGCGAGGGAAAGATGAAAAGGACTTTGAAAAGAGAGTCAAAGAGTGCTTGAAATTGTCGGGAGGGAAGCGGATGGGGGCCGGCGATGCGTCCCGGTCGGATGTGGAACGGCGAGAGCCGGTCCGCCGATCGACTCGGGGCGCGGACCGACGCGGACCGCGGCGGCGGCCCAAGCCCGGGCAGTGGACATGCCCGCGGAGACGTCGTCGCCGCGATCGTGGACGGCAGCGCGCGCCCGCAAGGGCGTGCCTCGGCACCTGCGCGCTCCCGGCGTCGGCCTGCGGGCTCCCCATCCGGCCCGTCTTGAAACACGGACCAAGGAGTCTGACATGTGTGCGAGTCAACGGGTGAGCAAACCCGCAAGGCGCAAGGAAGCTGACTGGCGGGATCCCCCCCGTGGGGTGCACCGCCGACCGACCCCGATCTTCTGTGAAGGGTTCGAGTGAGAGCATACCTGTCGGGACCCGAAAGATGGTGAACTATGCCTGAGCGGGGCGAAGCCAGAGGAAACTCTGGTGGAGGCCCGCAGCGATACTGACGTGCAAATCGTTCGTCTGACTTGGGTATAGGGGCGAAAGACTAATCGAACCGTCTAGTAGCTGGTTCCCTCCGAAGTTTCCCTCAGGATAGCTGGAGCTCGGGTGCGAGTTCTATCGGGTAAAGCCAATGATTAGAGGCATCGGGGGCGCAACGCCCTCGACCTATTCTCAAACTTTAAATAGGTAGGACGGCGCGGCTGCTCCGGTGAGCCGCGCCACGGAATCGAGAGCTCCAAGTGGGCCATTTTTGGTAAGCAGAACTGGCGATGCGGGATGAACCGGAAGCCGGGTTACGGTGCCCAACTGCGCGCTAACCTAGATCCCACAAAGGGTGTTGGTCGATTAAGACAGCAGGACGGTGGTCATGGAAGTCGAAATCCGCTAAGGAGTGTGTAACAACTCACCTGCCGAATCAACTAGCCCCGAAAATGGATGGCGCTGAAGCGCGCGACCTATACCCGGCCGTCGGGGCAAGGGCCAGGCCCCGATGAGTAGGAGGGCGCGGCGGTCGCTGCAAAACCTGGGGCGCGAGCCCGGGCGGAGCGTCCGTCGGTGCAGATCTTGGTGGTAGTAGCAAATATTCAAATGAGAACTTTGAAGGCCGAAGAGGGGAAAGGTTCCATGTGAACGGCACTTGCACATGGGTTAGTCGATCCTAAGAGACGGGGGAAGCCCGTCTGAGAGCGCTGCGCGCGCGCACTTCGAAAGGGAATCGGGTTAAAATTCCTGAACCGGGATGTGGCGGCTGACGGCAACGTCAGGGAGTCCGGAGACGTCGGCGGGGGCCCCGGGAAGAGTTATCTTTTCTGTTTAACAGCCCGCCCACCCTGGAAACGGCTCAGCCGGAGGTAGGGTCCAGCGGCTGGAAGAGCACCGCACGTCGCGTGGTGTCCGGTGCGCCCCCGGCGGCCCGTGAAAATCCGGAGGACCGAGTGCCGCCCACGCCCGGTCGTACTCATAACCGCATCAGGTCTCCAAGGTGAACAGCCTCTGGTCGATGGAACAATGTAGGCAAGGGAAGTCGGCAAAATGGATCCGTAACCTCGGGAAAAGGATTGGCTCTGAGGACTGGGCACGGGGGTCCCAGCCCCGAACCCGTCGGCTGTCGGTGGACTGCTCGAGCTGCTCCCGCGGCGAGAGCGGGTCGCCGCGTGCCGGCCGGGGGACGGACTGGGAACGGGCCCTCCGGGGCCCCTTCCCCGGGCGTCGAACAGTCAGCTCAGAACTGGTACGGACAAGGGGAATCCGACTGTTTAATTAAAACAAAGCATTGCGATGGTCCCTGCGGATGCTGACGCAATGTGATTTCTGCCCAGTGCTCTGAATGTCAAAGTGAAGAAATTCAACCAAGCGCGGGTAAACGGCGGGAGTAACTATGACTCTCTTAAGGTAGCCAAATGCCTCGTCATCTAATTAGTGACGCGCATGAATGGATTAACGAGATTCCCACTGTCCCTGTCTACTATCCAGCGAAACCACAGCCAAGGGAACGGGCTTGGCGGAATCAGCGGGGAAAGAAGACCCTGTTGAGCTTGACTCTAGTCCGACTTTGTGAAATGACTTGAGAGGTGTAGGATAAGTGGGAGCCGGAGACGGCGAAAGTGAAATACCACTACTTTTAACGTTATTTTACTTATTCCGTGAATCGGAGGCGGGGCATGGCCCCTCTTTTTGGACCCAAGGCCCGCCCCGGCGGGCCGATCCGGGCGGAAGACATTGTCAGGTGGGGAGTTTGGCTGGGGCGGCACATCTGTTAAAAGATAACGCAGGTGTCCTAAGATGAGCTCAACGAGAACAGAAATCTCGTGTGGAACAAAAGGGTAAAAGCTCGTTTGATTCTGATTTCCAGTACGAATACGAACCGTGAAAGCGTGGCCTATCGATCCTTTAGTCCTTCGGAATTTGAAGCTAGAGGTGTCAGAAAAGTTACCACAGGGATAACTGGCTTGTGGCAGCCAAGCGTTCATAGCGACGTTGCTTTTTGATCCTTCGATGTCGGCTCTTCCTATCATTGTGAAGCAGAATTCACCAAGTGTTGGATTGTTCACCCACCAATAGGGAACGTGAGCTGGGTTTAGACCGTCGTGAGACAGGTTAGTTTTACCCTACTGATGATGGTGTCGCGATAGTAATTCAACCTAGTACGAGAGGAACCGTTGATTCGCACAATTGGTCATCGCGCTTGGTTGAAAAGCCAGTGGCGCGAAGCTACCGTGCGTTGGATTATGACTGAACGCCTCTAAGTCAGAATCCGGGCTAGAAGCGACGCATGTGCCCGCCGCCCGGTTGCCGACCAGCAGTAGGGGCCTTGGCCCCCAGAGGCACGTGTCGTGGGCGATCCCCGCCCGGCGGATGAGCCGTGCGGGACGCCTTGCAGCGCAATTTCCATCGAGCGGCGGGTTGAATCCTTTGCAGACGACTTAAATACGCGACGGGGTATTGTAAGTGGCAGAGTGGCCTTGCTGCCACGATCCACTGAGATTCAGCCCTTGTCGCTCCGATTCGTCCCTCCCTTTCCCAAAATTCTCACCCCACAGTCCCTCCCTCACCCCACAGTCCCTCACATTGCACAACCAGAAAGAATCCGGAGGCTAAGAGTCGAACATAACATAGTCGGGCATAGATGCTCACAAGTCCATGGGGCCTCGGTGTGTGCTGAATAGTATTGGGCAGGCAGCAATTCGGGAAGGCGGATAAAGTAGACCGATTACCATGCACATCATAGGGTGGTAGTGTGCAAAAGCAGACCCTGCCTAATGTCCCACGCGAGCAAAGTACACACCATGCCCATATATAGCCCGGTAGGCATCACCTCTGAACGACTGAGGCAAATGGTAGGACAGGCAGAGTCCCACTCATGTGGAGCAGCCACCATGGCCACAGCCTGTCCACAACCCCAGGACACAAGGCCATCAGCCCCCGTTCGCAGGGCCAACAAGCCAGGGTGCCAGGCCAGCACCCCTGTCCGAAAGGCCGGCATGCTCGTTAGCAAGGCCCCGACGCCCGGCCAGCATGCCCGGGCTCCCAGGCCAGCACGCCCATCCGCAAGGCCCATCGACAGGCCAGCATGCCCGGGCGCCCGGCCAGCATGCCCGTCCGCCAGGCCCG
>Afzelia cf. parviflora voucher Jongkind 9400 external transcribed spacer, 18S ribosomal RNA gene, internal transcribed spacer 1, 5.8S ribosomal RNA gene, internal transcribed spacer 2, and 28S ribosomal RNA gene, complete sequence
CTCACACCCCCGCCCGCCGGATGCATGCGAGAGCGTGCGGATGGCAAGGGTGGGCTCCCGGCAGCCCGGCCCGGGCGAACGCCCGGTGCTGGGGCTGGGCAAGCTCCCCGACGGTTGCGTCCCTTTCGGAAACTTGATTGATCTCATGTACGATCCGTCATGCCTAGCGAAGCAGGTGCGGCTCCCCCCGATGCTTCCATATGCTTGCACGCCATAAGGCTTGCGGGGTGTGGTTCGTTTGGTGGTGTTGTGCCTGCGGACGCGCGGGCGTGTGAGTGGTGATCGGGTTGTTCGTGTCGGCCGGCTCCATGCTCAAGCATCGAACGGTCCGCAGGCAGCCCTCCTCAATCTTCTTGCCCCAGGCGAGCAATTTCCTTGGGTGCAGCACCGTGGTTCCTGTGTTGCCTACCGATCGAACGGAATTCGTGGGATTCGTTTGCCCCTTGCCATCCACCGATCCCCGTGGGTCGGCGGAGGTCCGCATAGCAGTGCTCGTGCTCCCCGAGAGCATCGCCGTGGCGGTAGCTCCCGGGGGCCCATGAGGACTCGCTGCTCTCTCGGATGCGGTCGATCCGGCGGCGGCCGTGCGAGACGGAAGTCGCGCCCGGCCATGCAAGAATGAATGCGTTTGACCCGAACGATGCCCGTGCTCGCGTCGGCGTCGACCCCGCCCGCCCCTCCCGGGGGCCGGCCGGGGGAACGATGCCGGCGCGATGCGCGGCGGCATGACGGAGGAATGCTACCTGGTTGATCCTGCCAGTAGTCATATGCTTGTCTCAAAGATTAAGCCATGCATGTGTAAGTATGAACTAATTCAGACTGTGAAACTGCGAATGGCTCATTAAATCAGTTATAGTTTGTTTGATGGTACCTACTACTCGGATAACCGTAGTAATTCTAGAGCTAATACGTGCAACAAACCCCGACTTCCGGAAGGGATGCATTTATTAGATAAAAGGTCGACGCGGGCTCCGCCCGTTGCTCTGATGATTCATGATAACTCGACGGATCGCACGGCCTGAGTGCCGGCGACGCATCATTCAAATTTCTGCCCTATCAACTTTCGATGGTAGGATAGTGGCCTACCATGGTGGTGACGGGTGACGGAGAATTAGGGTTCGATTCCGGAGAGGGAGCCTGAGAAACGGCTACCACATCCAAGGAAGGCAGCAGGCGCGCAAATTACCCAATCCTGACACGGGGAGGTAGTGACAATAAATAACAATACCGGGCTCATCGAGTCTGGTAATTGGAATGAGTACAATCTAAATCCCTTAACGAGGATCCATTGGAGGGCAAGTCTGGTGCCAGCAGCCGCGGTAATTCCAGCTCCAATAGCGTATATTTAAGTTGTTGCAGTTAAAAAGCTCGTAGTTGGACCTTGGGTTGGGCGGATCGGTCCGCCTCCGGTGTGCACCGGTCCGCTCGTCCCTTCTGCCGGCGATGCGCTCCTGGCCTTAACTGGCCGGGTCGTGCCTCCGGTGCTGTTACTTTGAAGAAATTAGAGTGCTCAAAGCAAGCCTACGCTCTGCATACATTAGCATGGGATAACATCATAGGATTCCGGTCCTATTGTGTTGGCCTTCGGGATCGGAGTAATGATTAACAGGGACAGTCGGGGGCATTCGTATTTCATAGTCAGAGGTGAAATTCTTGGATTTATGAAAGACGAACAACTGCGAAAGCATTTGCCAAGGATGTTTTCATTAATCAAGAACGAAAGTTGGGGGCTCGAAGACGATCAGATACCGTCCTAGTCTCAACCATAAACGATGCCGACCAGGGATCAGCGGATGTTACTTTTAGGACTCCGCTGGCACCTTATGAGAAATCAAAGTTTTTGGGTTCCGGGGGGAGTATGGTCGCAAGGCTGAAACTTAAAGGAATTGACGGAAGGGCACCACCAGGAGTGGAGCCTGCGGCTTAATTTGACTCAACACGGGGAAACTTACCAGGTCCAGACATAGTAAGGATTGACAGACTGAGAGCTCTTTCTTGATTCTATGGGTGGTGGTGCATGGCCGTTCTTAGTTGGTGGAGCGATTTGTCTGGTTAATTCCGTTAACGAACGAGACCTCAGCCTGCTAACTAGCTATGTGGAGGTGACCCCCCACGGCCAGCTTCTTAGAGGGACTATGGCCTTTCAGGCCAAGGAAGTTTGAGGCAATAACAGGTCTGTGATGCCCTTAGATGTTCTGGGCCGCACGCGCGCTACACTGATGTATTCAACGAGTCTATAGCCTTGGCCGACAGGCCCGGGTAATCTTTGAAATTTCATCGTGATGGGGATAGATCATTGCAATTGTTGGTCTTCAACGAGGAATTCCTAGTAAGCGCGAGTCATCAGCTCGCGTTGACTACGTCCCTGCCCTTTGTACACACCGCCCGTCGCTCCTACCGATTGAATGGTCCGGTGAAGTGTTCGGATCGCGGCGACGTGGGCGGTCCGCCGCCGGCGACGTCGCGAGAAGTCCACTGAACCTTATCATTTAGAGGAAGGAGAAGTCGTAACAAGGTTTCCGTAGGTGAACCTGCGGAAGGATCATTGTCGATACCTTACCACGAGCGAGCAGCACGACCCCGCGAACACGTTACTATCTCTAAATGGAATGGAGGCACGTGAGCGGCACCCGCCGCCCCGGGCCTCCTCCTCCTCCGACGCCGGGACTCGACAGCGGGCTCGTCCGCAGGTCGTCATCCCGGCGGCCGGCAACACAACCAACCCCCGGCGCGGAATGCGCCAAGGAACATAATGATCCGATGAGCGGGCTCCCTGCCGTCCCGGAGACGGTGCACGCGCAGCGAGCGGCGCCATTTTCGTATTCACAATGACTCTCGGCAACGGATATCTCGGCTCTCGCATCGATGAAGAACGTAGCGAAATGCGATACTTGGTGTGAATTGCAGAATCCCGTGAACCATCGAGTCTTTGAACGCAAGTTGCGCCCGAAGCCAATAGGCCGAGGGCACGTCTGGCTGGGTGTCACACAAAGTCGCCCCCCCAAACCAAACCCCCCTAAATAACTAAGGGGTCGGCCGGGGGCGGACGCTGGCCTCCCGTGAGCCCCGACTCGCGGACGGCCCAAATGAGAGCTCGCGGTGCGGCGGGCACCACGGCGCACGGTAGTTGAGTCGAGTATCATCGCTTCGGCCCGGTCGTGCGTGCCCCGCCCCCGACGGCGAGCCCCGAGACCCTACCACATCCATCCCCCTCTCTCTCTCTCTCTCGAGGGAGGGAGGGAGGGACGGACTGTGTTCCGACGCGACCTCAGCTCAGGCGGGGCCACCCGCTGAGTTTAAGCATATCAATAAGCGGAGGAAAAGAAACTAACGAGGATTCCCCTAGTAACGGCGAGCGAACCGGGAAGAGCCCACCATGAAAATCGGCCGCCCCCCGGCGTCCGAATTGTAGTCTGGAGAAGCGTCCTCAGCGGCGGACCGGGCCCAAGTCCCCTGGAAGGGGGTGCCGGAGAGGGTGAGAGCCCCGTCGTGCCCGGACCCTGTCGCACCACGAGGCGCTGTCGGCGAGTCGGGTTGTTTGGGAATGCAGCCCCAATCGGGCGGTAAATTCCGTCCAAGGCTAAATACGGGCGAGAGACCGATAGCGAACAAGTACCGCGAGGGAAAGATGAAAAGGACTTTGAAAAGAGAGTCAAAGAGTGCTTGAAATTGTCGGGAGGGAAGCGGATGGGGGCCGGCGATGCGTCCCGGTCGGATGTGGAACGGCGAGAGCCGGTCCGCCGATCGACTCGGGGCGCGGACCGACGCGGATCGCGGCGGCGGCCCAAGCCCGGGCAGCGGACATGCCCGCGGAGACGTCGTCGCCCCGATCGTGGACGGCAGCGCGCGCCCTCGGGGCGTGCCTCGGCACCTGCGCGCTCCCGGCGTCGGCCTGCGGGCTCCCCATCCGGCCCGTCTTGAAACACGGACCAAGGAGTCTGACATGTGTGCGAGTCAACGGGTGAGCAAACCCGCAAGGCGCAAGGAAGCTGACTGGCGGGATCCCCCCCCCCCCCGTGGGGTGCACCGCCGACCGACCCCGATCTTCTGTGAAGGGTTCGAGTGAGAGCATACCTGTCGGGACCCGAAAGATGGTGAACTATGCCTGAGCGGGGCGAAGCCAGAGGAAACTCTGGTGGAGGCCCGCAGCGATACTGACGTGCAAATCGTTCGTCTGACTTGGGTATAGGGGCGAAAGACTAATCGAACCGTCTAGTAGCTGGTTCCCTCCGAAGTTTCCCTCAGGATAGCTGGAGCTCGGGTGCGAGTTCTATCGGGTAAAGCCAATGATTAGAGGCATCGGGGGCGCAACGCCCTCGACCTATTCTCAAACTTTAAATAGGTAGGACGGCGCGGCTGCTCCGGTGAGCCGCGCCACGGAATCGAGAGCTCCAAGTGGGCCATTTTTGGTAAGCAGAACTGGCGATGCGGGATGAACCGGAAGCCGGGTTACGGTGCCCAACTGCGCGCTAACCTAGATCCCACAAAGGGTGTTGGTCGATTAAGACAGCAGGACGGTGGTCATGGAAGTCGAAATCCGCTAAGGAGTGTGTAACAACTCACCTGCCGAATCAACTAGCCCCGAAAATGGATGGCGCTGAAGCGCGCGACCTATACCCGGCCGTCGGGGCAAGGGCCAGGCCCCGATGAGTAGGAGGGCGCGGCGGTCGCTGCAAAACCTGGGGCGCGAGCCCGGGCGGAGCGTCCGTCGGTGCAGATCTTGGTGGTAGTAGCAAATATTCAAATGAGAACTTTGAAGGCCGAAGAGGGGAAAGGTTCCATGTGAACGGCACTTGCACATGGGTTAGTCGATCCTAAGAGACGGGGGAAGCCCGTCTGAGAGCGCCGCGCGCGCGCACTTCGAAAGGGAATCGGGTTAAAATTCCTGAACCGGGATGTGGCGGCTGACGGCAACGTCAGGGAGTCCGGAGACGTCGGCGGGGGCCCCGGGAAGAGTTATCTTTTCTGTTTAACAGCCCGCCCACCCTGGAAACGGCTCAGCCGGAGGTAGGGTCCAGCGGCTGGAAGAGCACCGCACGTCGCGTGGTGTCCGGTGCGCCCCCGGCGGCCCGTGAAAATCCGGAGGACCGAGTGCCGCCCACGCCCGGTCGTACTCATAACCGCATCAGGTCTCCAAGGTGAACAGCCTCTGGTCGATGGAACAATGTAGGCAAGGGAAGTCGGCAAAATGGATCCGTAACCTCGGGAAAAGGATTGGCTCTGAGGACTGGGCACGGGGGTCCCAGCCCCGAACCCGTCGGCTGTCGGTGGACTGCTCGAGCTGCTCCCGCGGCGAGAGCGGGTCGCCGCGTGCCGGCCGGGGGACGGACTGGGAACGGGCCCTCCGGGGCCCCTTCCCCGGGCGTCGAACAGTCAGCTCAGAACTGGTACGGACAAGGGGAATCCGACTGTTTAATTAAAACAAAGCATTGCGATGGTCCCTGCGGATGCTGACGCAATGTGATTTCTGCCCAGTGCTCTGAATGTCAAAGTGAAGAAATTCAACCAAGCGCGGGTAAACGGCGGGAGTAACTATGACTCTCTTAAGGTAGCCAAATGCCTCGTCATCTAATTAGTGACGCGCATGAATGGATTAACGAGATTCCCACTGTCCCTGTCTACTATCCAGCGAAACCACAGCCAAGGGAACGGGCTTGGCAGAATCAGCGGGGAAAGAAGACCCTGTTGAGCTTGACTCTAGTCCGACTTTGTGAAATGACTTGAGAGGTGTAGGATAAGTGGGAGCCGGAGACGGCGAAAGTGAAATACCACTACTTTTAACGTTATTTTACTTATTCCGTGAATCGGAGGCGGGGCATGGCCCCTCTTTTTGGACCCAAGGCTCGCCCCGGCGGGCCGATCCGGGCGGAAGACATTGTCAGGTGGGGAGTTTGGCTGGGGCGGCACATCTGTTAAAAGATAACGCAGGTGTCCTAAGATGAGCTCAACGAGAACAGAAATCTCGTGTGGAACAAAAGGGTAAAAGCTCGTTTGATTCTGATTTCCAGTACGAATACGAACCGTGAAAGCGTGGCCTATCGATCCTTTAGTCCTTCGGAATTTGAAGCTAGAGGTGTCAGAAAAGTTACCACAGGGATAACTGGCTTGTGGCAGCCAAGCGTTCATAGCGACGTTGCTTTTTGATCCTTCGATGTCGGCTCTTCCTATCATTGTGAAGCAGAATTCACCAAGTGTTGGATTGTTCACCCACCAATAGGGAACGTGAGCTGGGTTTAGACCGTCGTGAGACAGGTTAGTTTTACCCTACTGATGACGGTGTCGCGATAGTAATTCAACCTAGTACGAGAGGAACCGTTGATTCGCACAATTGGTCATCGCGCTTGGTTGAAAAGCCAGTGGCGCGAAGCTACCGTGCGTTGGATTATGACTGAACGCCTCTAAGTCAGAATCCGGGCTAGAAGCGACGCATGTGCCCGCCGCCCGGTTGCCGACCAGCAGTAGGGGCCTTGGCCCCCAAAGGCACGTGTCGTGGGCGATCCCCGCCCGGCGGATGAGCCGTGCGGGACGCCTTGCAGCGCAATTCCCATCGAGCGGCGGGTAGAATCCTTTGCAGACGACTTAAATACGCGACGGGGTATTGTAAGTGGCAGAGTGGCCTTGCTGCCACGATCCACTGAGATTCAGCCCTTGTCGCTCCGATTCGTCCCTCCCCTCCCCCAAATTCTCACCCCACAGTCCCTCCCTCACCCACCCCACAGTCCCTCACATTGCACAACCAGAAAGAGTCCGGAGGCTAAGAGTCAGACATAACATAGTCGGGCATAGGTACTCACAAGTCCATGGGGCCTCGGTGTGTGCTAAATAGTATTGGGCAGGCAGCAATTCGGGAAGGCGGATAAAGTAGACCGATTACCATGCACATCATAGGGTGGTAGTGCGCAAAAGCAGACCCTGCCTAATGTCCGACGAGAGCAAAGTACGCACCATGGCCATATACAGCCCGGTAGGCATCACCTCCGAACGACTAAGGCAAATGGTAAGACAGGCAGAGTCCCACTCATGTGGAGCAGCCACCATGGCCACAAGGCTATCAGCCCCATTCGCATGGC
>Afzelia pachyloba voucher Lejoly 95T/162 external transcribed spacer, 18S ribosomal RNA gene, internal transcribed spacer 1, 5.8S ribosomal RNA gene, internal transcribed spacer 2, and 28S ribosomal RNA gene, complete sequence
GGCGTGGGCAAGTCACCCGGCGGCGACCGTGTCCCTTCGGATTTTTCCTCGGCCAATGTTTGGGGGGTGGGCATTGGCACGATACTCACACCCCCGCCCGCCGGATGCATGCGAGAGCGTGCGGATGGCAAGGGTGGGCGCCCGGCCCGGGCGAAGGCCCGGTGCTCGGGATGGGCAAGCTCCCCGACGGTCGGGTCCCTTTCGGAAACTTGATCTCATGTACGATCCGTCATGCCTAGCGAAGCAGGTGCGGCTCCCCCCGATGCTTCCATATGCTCGCACGCCACAAGGCTTGCGGGGTGTGGTTCGTTTGGTGGTGTTGTGCCTGCGGACGTGTGGGCGTGTGAGTGGTGATTGGGTTGTTCGTGTCGGCCGGCTCCATGCTCAAGCATCGAACGGTCCGCAGGCAGCCCTCCTCAATCTTCCTGCCCCACAGGCGAGCGATTTCCTTGGGTGCATCATCGTGGTTCCTGTGTTGCCTACCGATCGAACGGAATTCGTGGGATTCGTTTGCCCCTTGCCATCCACCGATCCCCGTGGGTCGGCGGAGGTCCGCATAGCAGTGCTCGTGCTCCCCGAGAGCATCGCCGTGGCGGTAGCTCCCGGGGGCCCATGAGGACTCGCTGCTCTCTCGGATGCGGTCGACCCGGCGGCGGCCGTGCTGCGACGGAAGTCGTGCCCGGCCGTGCAAGAATGAATGCTTTCGACCCGAACGATGCCCGTGCCCGCGTCGGCGTCGCCCCCCGCCCGCCCGTCCCGGCGGCCGGCCGGGGGGAACGATGCCGGTGCGATGCGCGGCGGCATGACGGAGGAATGCTACCTGGTTGATCCTGCCAGTAGTCATATGCTTGTCTCAAAGATTAAGCCATGCATGTGTAAGTATGAACTAATTCAGACTGTGAAACTGCGAATGGCTCATTAAATCAGTTATAGTTTGTTTGATGGTACCTACTACTCGGATAACCGTAGTAATTCTAGAGCTAATACGTGCAACAAACCCCGACTTCCGGAAGGGATGCATTTATTAGATAAAAGGTCGACGCGGGCTTCCGCCCGTTGCTCTGATGATTCATGATAACTCGACGGATCGCACGGCCTGAGTGCCGGCGACGCATCATTCAAATTTCTGCCCTATCAACTTTCGATGGTAGGATAGTGGCCTACCATGGTGGTGACGGGTGACGGAGAATTAGGGTTCGATTCCGGAGAGGGAGCCTGAGAAACGGCTACCACATCCAAGGAAGGCAGCAGGCGCGCAAATTACCCAATCCTGACACGGGGAGGTAGTGACAATAAATAACAATACCGGGCTCATCGAGTCTGGTAATTGGAATGAGTACAATCTAAATCCCTTAACGAGGATCCATTGGAGGGCAAGTCTGGTGCCAGCAGCCGCGGTAATTCCAGCTCCAATAGCGTATATTTAAGTTGTTGCAGTTAAAAAGCTCGTAGTTGGACCTTGGGTTGGGCGGATCGGTCCGCCTCCGGTGTGCACCGGTCCGCTCGTCCCTTCTGCCGGCGATGCGCTCCTGGCCTTAACTGGCCGGGTCGTGCCTCCGGCGCTGTTACTTTGAAGAAATTAGAGTGCTCAAAGCAAGCCTACGCTCTGCATACATTAGCATGGGATAACATCATAGGATTCCGGTCCTATTGTGTTGGCCTTCGGGATCGGAGTAATGATTAACAGGGACAGTCGGGGGCATTCGTATTTCATAGTCAGAGGTGAAATTCTTGGATTTATGAAAGACGAACAACTGCGAAAGCATTTGCCAAGGATGTTTTCATTAATCAAGAACGAAAGTTGGGGGCTCGAAGACGATCAGATACCGTCCTAGTCTCAACCATAAACGATGCCGACCAGGGATCAGCGGATGTTACTTTTAGGACTCCGCTGGCACCTTATGAGAAATCAAAGTTTTTGGGTTCCGGGGGGAGTATGGTCGCAAGGCTGAAACTTAAAGGAATTGACGGAAGGGCACCACCAGGAGTGGAGCCTGCGGCTTAATTTGACTCAACACGGGGAAACTTACCAGGTCCAGACATAGTAAGGATTGACAGACTGAGAGCTCTTTCTTGATTCTATGGGTGGTGGTGCATGGCCGTTCTTAGTTGGTGGAGCGATTTGTCTGGTTAATTCCGTTAACGAACGAGACCTCAGCCTGCTAACTAGCTATGTGGAGGTGACCCCCCACGGCCAGCTTCTTAGAGGGACTATGGCCTTTCAGGCCAAGGAAGTTTGAGGCAATAACAGGTCTGTGATGCCCTTAGATGTTCTGGGCCGCACGCGCGCTACACTGATGTATTCAACGAGTCTATAGCCTTGGCCGACAGGCCCGGGTAATCTTTGAAATTTCATCGTGATGGGGATAGATCATTGCAATTGTTGGTCTTCAACGAGGAATTCCTAGTAAGCGCGAGTCATCAGCTCGCGTTGACTACGTCCCTGCCCTTTGTACACACCGCCCGTCGCTCCTACCGATTGAATGGTCCGGTGAAGTGTTCGGATCGCGGCGACGTGGGCGGTTCGCCGCCGGCGACGTCGCGAGAAGTCCACTGAACCTTATCATTTAGAGGAAGGAGAAGTCGTAACAAGGTTTCCGTAGGTGAACCTGCGGAAGGATCATTGTCGATACCTTACCACGAGCACGACCCCGCGAACACGTTCCATCACGTCTCTAAATGGAATGGAGGCACGCGAGCGGCACCCGCCGCCCCCGGGCCTCCTCCTCCTCCGATGTCGGGACTCGACGGCGGGCTCGCCCGCAGGTCGTCATCCCGGCGATCGGCAACACAACCAACCCCCGGCGCGGAACGCGCCAAGGAACAAATGATCCGATGAGCGGGCTCCCTGCCGTCCCGGAGACGGTGCACGGGCAGCGAGCGGCGCCATTTTCATATTCACAATGACTCTCGGCAACGGATATCTCGGCTCTCGCATCGATGAAGAACGTAGCGAAATGCGATACTTGGTGTGAATTGCAGAATCCCGTGAACCATCGAGTCTTTGAACGCAAGTTGCGCCCGAAGCCAATAGGCCGAGGGCACGTCTGGCTGGGTGTCACACAAAGTCGCCCCCCCCCAAACCCCCCTAACTAAGTAAGGGGTCGGCCGGGGCGGGCGGATGCTGGCCTCCCGTGAGCCCCGACTCGCGGACGGCCCAAATGAGAGCTCGCGGTGCGGCGGGCACCACGGCGCACGGTAGTTGAGTCGAGTACCATCGCTCCGGCCCGGTCGTGCGTGCCCCGCCCCCGACGGCGAGCCCCCGAGACCCTACTTACTGTGTTCCGACGCGACCTCAGCTCAGGCGGGGCTACCCGCTGAGTTTAAGCATATCAATAAGCGGAGGAAAAGAAACTAACGAGGATTCCCCTAGTAACGGCGAGCGAACCGGGAAGAGCCCACCATGAAAATCGGCCGCCCCCCGGCGTCCGAATTGTAGTCTGGAGAAGCGTCCTCAGCGGCGGACCGGGCCCAAGTCCCCTGGAAGGGGGTGCCGGAGAGGGTGAGAGCCCCGTCGTGCCCGGACCCTGTCGCACCACGAGGCGCTGTCGGCGAGTCGGGTTGTTTGGGAATGCAGCCCCAATCGGGCGGTAAATTCCGTCCAAGGCTAAATACGGGCGAGAGACCGATAGCGAACAAGTACCGCGAGGGAAAGATGAAAAGGACTTTGAAAAGAGAGTCAAAGAGTGCTTGAAATTGTCGGGAGGGAAGCGGATGGGGGCCGGCGATGCGTCCCGGTCGGATGTGGAACGGCGAGAGCCGGTCCGCCGATCGACTCGGGGCGCGGACCGACGCGGACCGCGGCGGCGGCCCAAGCCCGGGCAGTGGACATGCCCGCACGGAGACGTCGTCGCCGCGATCGTGGACGGCAGCGCGCGCCCTCGGGGCGTGCCTCGGCACCTGCGCGCTCCCGGCGTCGGCCTGCGGGCTCCCCATCCGGCCCGTCTTGAAACACGGACCAAGGAGTCTGACATGTGTGCGAGTCAACGGGTGAGCAAACCCGCAAGGCGCAAGGAAGCTGACTGGCGGGATCCCCCCCGTGGGGTGCACCGCCGACCGACCCCGATCTTCTGTGAAGGGTTCGAGTGAGAGCATACCTGTCGGGACCCGAAAGATGGTGAACTATGCCTGAGCGGGGCGAAGCCAGAGGAAACTCTGGTGGAGGCCCGCAGCGATACTGACGTGCAAATCGTTCGTCTGACTTGGGTATAGGGGCGAAAGACTAATCGAACCGTCTAGTAGCTGGTTCCCTCCGAAGTTTCCCTCAGGATAGCTGGAGCTCGGGTGCGAGTTCTATCGGGTAAAGCCAATGATTAGAGGCATCGGGGGCGCAACGCCCTCGACCTATTCTCAAACTTTAAATAGGTAGGACGGCGCGGCTGCTCCGGTGAGCCGCGCCACGGAATCGAGAGCTCCAAGTGGGCCATTTTTGGTAAGCAGAACTGGCGATGCGGGATGAACCGGAAGCCGGGTTACGGTGCCCAACTGCGCGCTAACCTAGATCCCACAAAGGGTGTTGGTCGATTAAGACAGCAGGACGGTGGTCATGGAAGTCGAAATCCGCTAAGGAGTGTGTAACAACTCACCTGCCGAATCAACTAGCCCCGAAAATGGATGGCGCTGAAGCGCGCGACCTATACCCGGCCGTCGGGGCAAGGGCCAGGCCCCGATGAGTAGGAGGGCGCGGCGGTCGCTGCAAAACCTGGGGCGCGAGCCCGGGCGGAGCGTCCGTCGGTGCAGATCTTGGTGGTAGTAGCAAATATTCAAATGAGAACTTTGAAGGCCGAAGAGGGGAAAGGTTCCATGTGAACGGCACTTGCACATGGGTTAGTCGATCCTAAGAGACGGGGGAAGCCCGTCTGAGAGCGCTGCGCGCGCGCACTTCGAAAGGGAATCGGGTTAAAATTCCTGAACCGGGATGTGGCGGCTGACGGCAACGTCAGGGAGTCCGGAGACGTCGGCGGGGGCCCCGGGAAGAGTTATCTTTTCTGTTTAACAGCCCGCCCACCCTGGAAACGGCTCAGCCGGAGGTAGGGTCCAGCGGCTGGAAGAGCACCGCACGTCGCGTGGTGTCCGGTGCGCCCCCGGCGGCCCGTGAAAATCCGGAGGACCGAGTGCCGCCCACGCCCGGTCGTACTCATAACCGCATCAGGTCTCCAAGGTGAACAGCCTCTGGTCGATGGAACAATGTAGGCAAGGGAAGTCGGCAAAATGGATCCGTAACCTCGGGAAAAGGATTGGCTCTGAGGACTGGGCACGGGGGTCCCAGCCCCGAACCCGTCGGCTGTCGGTGGACTGCTCGAGCTGCTCCCGCGGCGAGAGCGGGTCGCCGCGTGCCGGCCGGGGGACGGACTGGGAACGGGCCCTCCGGGGCCCCTTCCCCGGGCGTCGAACAGTCAGCTCAGAACTGGTACGGACAAGGGGAATCCGACTGTTTAATTAAAACAAAGCATTGCGATGGTCCCTGCGGATGCTGACGCAATGTGATTTCTGCCCAGTGCTCTGAATGTCAAAGTGAAGAAATTCAACCAAGCGCGGGTAAACGGCGGGAGTAACTATGACTCTCTTAAGGTAGCCAAATGCCTCGTCATCTAATTAGTGACGCGCATGAATGGATTAACGAGATTCCCACTGTCCCT
>Afzelia pachyloba voucher Wilks 1504 external transcribed spacer, 18S ribosomal RNA gene, internal transcribed spacer 1, 5.8S ribosomal RNA gene, internal transcribed spacer 2, and 28S ribosomal RNA gene, complete sequence
GTTTGGGGGGTGGGCATTGGCACGATACTCACACCCCCGCCCGCCGGATGCATGCGAGAGCGTGCGGATGGCAAGGGTGGGCGCCCGGCGCCCGGCCCGGGCGAAGGCCCGGTGCTCGGGATGGGCAAGCTCCCCGACGGTCGGGTCCCTTTCGGAAACTTGATCTCATGTACGATCCGTCATGCCTAGCGAAGCAGGTGCGGCTCCCCCCGATGCTTCCATATGCTCGCACGCCACAAGGCTTGCGGGGTGTGGTTCGTTTGGTGGTGTTGTGCCTGCGGACGTGTGGGCGTGTGAGTGGTGATTGGGTTGTTCGTGTCGGCCGGCTCCATGCTCAAGCATCGAACGGTCCGCAGGCAGCCCTCCTCAATCTTCCTGCCCCACAGGCGAGCGATTTCCTTGGGTGCATCATCGTGGTTCCTGTGTTGCCTACCGATCGAACGGAATTCGTGGGATTCGTTTGCCCCTTGCCATCCACCGATCCCCGTGGGTCGGCGGAGGTCCGCATAGCAGTGCTCGTGCTCCCCGAGAGCATCGCCGTGGCGGTAGCTCCCGGGGGCCCATGAGGACTCGCTGCTCTCTCGGATGCGGTCGACCCGGCGGCGGCCGTGCTGCGACGGAAGTCGTGCCCGGCCGTGCAAGAATGAATGCTTTCGACCCGAACGATGCCCGTGCCCGCGTCGGCGTCGCCCCCCGCCCGCCCGTCCCGGCGGCCGGCCGGGGGGAACGATGCCGGTGCGATGCGCGGCGGCATGACGGAGGAATGCTACCTGGTTGATCCTGCCAGTAGTCATATGCTTGTCTCAAAGATTAAGCCATGCATGTGTAAGTATGAACTAATTCAGACTGTGAAACTGCGAATGGCTCATTAAATCAGTTATAGTTTGTTTGATGGTACCTACTACTCGGATAACCGTAGTAATTCTAGAGCTAATACGTGCAACAAACCCCGACTTCCGGAAGGGATGCATTTATTAGATAAAAGGTCGACGCGGGCTTCCGCCCGTTGCTCTGATGATTCATGATAACTCGACGGATCGCACGGCCTGAGTGCCGGCGACGCATCATTCAAATTTCTGCCCTATCAACTTTCGATGGTAGGATAGTGGCCTACCATGGTGGTGACGGGTGACGGAGAATTAGGGTTCGATTCCGGAGAGGGAGCCTGAGAAACGGCTACCACATCCAAGGAAGGCAGCAGGCGCGCAAATTACCCAATCCTGACACGGGGAGGTAGTGACAATAAATAACAATACCGGGCTCATCGAGTCTGGTAATTGGAATGAGTACAATCTAAATCCCTTAACGAGGATCCATTGGAGGGCAAGTCTGGTGCCAGCAGCCGCGGTAATTCCAGCTCCAATAGCGTATATTTAAGTTGTTGCAGTTAAAAAGCTCGTAGTTGGACCTTGGGTTGGGCGGATCGGTCCGCCTCCGGTGTGCACCGGTCCGCTCGTCCCTTCTGCCGGCGATGCGCTCCTGGCCTTAACTGGCCGGGTCGTGCCTCCGGCGCTGTTACTTTGAAGAAATTAGAGTGCTCAAAGCAAGCCTACGCTCTGCATACATTAGCATGGGATAACATCATAGGATTCCGGTCCTATTGTGTTGGCCTTCGGGATCGGAGTAATGATTAACAGGGACAGTCGGGGGCATTCGTATTTCATAGTCAGAGGTGAAATTCTTGGATTTATGAAAGACGAACAACTGCGAAAGCATTTGCCAAGGATGTTTTCATTAATCAAGAACGAAAGTTGGGGGCTCGAAGACGATCAGATACCGTCCTAGTCTCAACCATAAACGATGCCGACCAGGGATCAGCGGATGTTACTTTTAGGACTCCGCTGGCACCTTATGAGAAATCAAAGTTTTTGGGTTCCGGGGGGAGTATGGTCGCAAGGCTGAAACTTAAAGGAATTGACGGAAGGGCACCACCAGGAGTGGAGCCTGCGGCTTAATTTGACTCAACACGGGGAAACTTACCAGGTCCAGACATAGTAAGGATTGACAGACTGAGAGCTCTTTCTTGATTCTATGGGTGGTGGTGCATGGCCGTTCTTAGTTGGTGGAGCGATTTGTCTGGTTAATTCCGTTAACGAACGAGACCTCAGCCTGCTAACTAGCTATGTGGAGGTGACCCCCCACGGCCAGCTTCTTAGAGGGACTATGGCCTTTCAGGCCAAGGAAGTTTGAGGCAATAACAGGTCTGTGATGCCCTTAGATGTTCTGGGCCGCACGCGCGCTACACTGATGTATTCAACGAGTCTATAGCCTTGGCCGACAGGCCCGGGTAATCTTTGAAATTTCATCGTGATGGGGATAGATCATTGCAATTGTTGGTCTTCAACGAGGAATTCCTAGTAAGCGCGAGTCATCAGCTCGCGTTGACTACGTCCCTGCCCTTTGTACACACCGCCCGTCGCTCCTACCGATTGAATGGTCCGGTGAAGTGTTCGGATCGCGGCGACGTGGGCGGTTCGCCGCCGGCGACGTCGCGAGAAGTCCACTGAACCTTATCATTTAGAGGAAGGAGAAGTCGTAACAAGGTTTCCGTAGGTGAACCTGCGGAAGGATCATTGTCGATACCTAAGCACAAGCACGACCCCGCGAACACGTTCCATCACGTCTCTAAATGGAATGGAGGCACGCGAGCGGCACCCGCCGCCCCCGGGCCTCCTCCTCCTCCGATGTCGGGACTCGACGGCGGGCTCGCCCGCAGGTCGTCATCCCGGCGATCGGCAACACAACCAACCCCCGGCGCGGAACGCGCCAAGGAACATAATGATCCGATGAGCGGGCTCCCTGCCGTCCCGGAGACGGTGCACGGGCAGCGAGCGGCGCCATTTTCATATTCACAATGACTCTCGGCAACGGATATCTCGGCTCTCGCATCGATGAAGAACGTAGCGAAATGCGATACTTGGTGTGAATTGCAGAATCCCGTGAACCATCGAGTCTTTGAACGCAAGTTGCGCCCGAAGCCAATAGGCCGAGGGCACGTCTGGCTGGGTGTCACACAAAGTCGCCCCCCCCCAAACCCCCCTAACTAAGTAAGGGGTCGGCCGGGGCGGGCGGATGCTGGCCTCCCGTGAGCCCCGACTCGCGGACGGCCCAAATGAGAGCTCGCGGTGCGGCGGGCACCACGGCGCACGGTAGTTGAGTCGAGTACCATCGCTCCGGCCCGGTCGTGCGTGCCCCGCCCCCGACGGCGAGCCCCCGAGACCCTACTTACTGTGTTCCGACGCGACCTCAGCTCAGGCGGGGCTACCCGCTGAGTTTAAGCATATCAATAAGCGGAGGAAAAGAAACTAACGAGGATTCCCCTAGTAACGGCGAGCGAACCGGGAAGAGCCCACCATGAAAATCGGCCGCCCCCCGGCGTCCGAATTGTAGTCTGGAGAAGCGTCCTCAGCGGCGGACCGGGCCCAAGTCCCCTGGAAGGGGGTGCCGGAGAGGGTGAGAGCCCCGTCGTGCCCGGACCCTGTCGCACCACGAGGCGCTGTCGGCGAGTCGGGTTGTTTGGGAATGCAGCCCCAATCGGGCGGTAAATTCCGTCCAAGGCTAAATACGGGCGAGAGACCGATAGCGAACAAGTACCGCGAGGGAAAGATGAAAAGGACTTTGAAAAGAGAGTCAAAGAGTGCTTGAAATTGTCGGGAGGGAAGCGGATGGGGGCCGGCGATGCGTCCCGGTCGGATGTGGAACGGCGAGAGCCGGTCCGCCGATCGACTCGGGGCGCGGACCGACGCGGACCGCGGCGGCGGCCCAAGCCCGGGCAGTGGACATGCCCGCGGAGACGTCGTCGCCGCGATCGTGGACGGCAGCGCGCGCCCTCAGGGGCGTGCCACGGCACCTGCGCGCTCCCGGCGTCGGCCTGCGGGCTCCCCATCCGGCCCGTCTTGAAACACGGACCAAGGAGTCTGACATGTGTGCGAGTCAACGGGTGAGCAAACCCGCAAGGCGCAAGGAAGCTGACTGGCGGGATCCCCCCCGTGGGGTGCACCGCCGACCGACCCCGATCTTCTGTGAAGGGTTCGAGTGAGAGCATACCTGTCGGGACCCGAAAGATGGTGAACTATGCCTGAGCGGGGCGAAGCCAGAGGAAACTCTGGTGGAGGCCCGCAGCGATACTGACGTGCAAATCGTTCGTCTGACTTGGGTATAGGGGCGAAAGACTAATCGAACCGTCTAGTAGCTGGTTCCCTCCGAAGTTTCCCTCAGGATAGCTGGAGCTCGGGTGCGAGTTCTATCGGGTAAAGCCAATGATTAGAGGCATCGGGGGCGCAACGCCCTCGACCTATTCTCAAACTTTAAATAGGTAGGACGGCGCGGCTGCTCCGGTGAGCCGCGCCACGGAATCGAGAGCTCCAAGTGGGCCATTTTTGGTAAGCAGAACTGGCGATGCGGGATGAACCGGAAGCCGGGTTACGGTGCCCAACTGCGCGCTAACCTAGATCCCACAAAGGGTGTTGGTCGATTAAGACAGCAGGACGGTGGTCATGGAAGTCGAAATCCGCTAAGGAGTGTGTAACAACTCACCTGCCGAATCAACTAGCCCCGAAAATGGATGGCGCTGAAGCGCGCGACCTATACCCGGCCGTCGGGGCAAGGGCCAGGCCCCGATGAGTAGGAGGGCGCGGCGGTCGCTGCAAAACCTGGGGCGCGAGCCCGGGCGGAGCGTCCGTCGGTGCAGATCTTGGTGGTAGTAGCAAATATTCAAATGAGAACTTTGAAGGCCGAAGAGGGGAAAGGTTCCATGTGAACGGCACTTGCACATGGGTTAGTCGATCCTAAGAGACGGGGGAAGCCCGTCTGAGAGCGCTGCGCGCGCGCACTTCGAAAGGGAATCGGGTTAAAATTCCTGAACCGGGATGTGGCGGCTGACGGCAACGTCAGGGAGTCCGGAGACGTCGGCGGGGGCCCCGGGAAGAGTTATCTTTTCTGTTTAACAGCCCGCCCACCCTGGAAACGGCTCAGCCGGAGGTAGGGTCCAGCGGCTGGAAGAGCACCGCACGTCGCGTGGTGTCCGGTGCGCCCCCGGCGGCCCGTGAAAATCCGGAGGACCGAGTGCCGCCCACGCCCGGTCGTACTCATAACCGCATCAGGTCTCCAAGGTGAACAGCCTCTGGTCGATGGAACAATGTAGGCAAGGGAAGTCGGCAAAATGGATCCGTAACCTCGGGAAAAGGATTGGCTCTGAGGACTGGGCACGGGGGTCCCAGCCCCGAACCCGTCGGCTGTCGGTGGACTGCTCGAGCTGCTCCCGCGGCGAGAGCGGGTCGCCGCGTGCCGGCCGGGGGACGGACTGGGAACGGGCCCTCCGGGGCCCCTTCCCCGGGCGTCGAACAGTCAGCTCAGAACTGGTACGGACAAGGGGAATCCGACTGTTTAATTAAAACAAAGCATTGCGATGGTCCCTGCGGATGCTGACGCAATGTGATTTCTGCCCAGTGCTCTGAATGTCAAAGTGAAGAAATTCAACCAAGCGCGGGTAAACGGCGGGAGTAACTATGACTCTCTTAAGGTAGCCAAATGCCTCGTCATCTAATTAGTGACGCGCATGAATGGATTAACGAGATTCCCACTGTCCCTGTCTACTATCCAGCGAAACCACAGCCAAGGGAACGGGCTTGGCGGAATCAGCGGGGAAAGAAGACCCTGTTGAGCTTGACTCTAGTCCGACTTTGTGAAATGACTTGAGAGGTGTAGGATAAGTGGGAGCCGGAGACGGCGAAAGTGAAATACCACTACTTTTAACGTTATTTTACTTATTCCGTGAATCGGAGGCGGGGCATGGCCCCTCTTTTTGGACCCAAGGCCCGCCCCGGCGGGCCGATCCGGGCGGAAGACATTGTCAGGTGGGGAGTTTGGCTGGGGCGGCACATCTGTTAAAAGATAACGCAGGTGTCCTAAGATGAGCTCAACGAGAACAGAAATCTCGTGTGGAACAAAAGGGTAAAAGCTCGTTTGATTCTGATTTCCAGTACGAATACGAACCGTGAAAGCGTGGCCTATCGATCCTTTAGTCCTTCGGAATTTGAAGCTAGAGGTGTCAGAAAAGTTACCACAGGGATAACTGGCTTGTGGCAGCCAAGCGTTCATAGCGACGTTGCTTTTTGATCCTTCGATGTCGGCTCTTCCTATCATTGTGAAGCAGAATTCACCAAGTGTTGGATTGTTCACCCACCAATAGGGAACGTGAGCTGGGTTTAGACCGTCGTGAGACAGGTTAGTTTTACCCTACTGATGATGGTGTCGCGATAGTAATTCAACCTAGTACGAGAGGAACCGTTGATTCGCACAATTGGTCATCGCGCTTGGTTGAAAAGCCAGTGGCGCGAAGCTACCGTGCGTTGGATTATGACTGAACGCCTCTAAGTCAGAATCCGGGCTAGAAGCGACGCATGTGCCCGCCGCCCGGTTGCCGACCAGCAGTAGGGGCCTTGGCCCCCAGAGGCACGTGTCGTGGGCGATCCCCGCCCGGCGGATGAGCCGTGCGGGACGCCTTGCAGCGCAATTTCCATCGAGCGGCGGGTTGAATCCTTTGCAGACGACTTAAATACGCGACGGGGTATTGTAAGTGGCAGAGTGGCCTTGCTGCCACGATCCACTGAGATTCAGCCCTTGTCGCTCCGATTCGTCCCTCCCTTTCCCAAAATTCTCACCCCACAGTCCCTCCCTCACCCCACAGTCCCTCACATTGCACAACCAGAAAGAATCCGGAGGCTAAGAGTCGAACATAACATAGTCGGGCATAGATGCTCACAAGTCCATGGGGCCTCGGTGTGTGCTGAATAGTATTGGGCAGGCAGCAATTCGGGAAGGCGGATAAAGTAGACCGATTACCATGCACATCATAGGGTGGTAGTGTGCAAAAGCAGACCCTGCCTAATGTCCCACGCGAGCAAAGTACACACCATGCCCATATATAGCCCGGTAGGCATCACCTCTGAACGACTGAGGCAAATGGTAGGACAGGCAGAGTCCCACTCATGTGGAGCAGCCACCATGGCCACAGCCTGGCCACAACCCCAGGACACAAGGCCATCAGCCCCCGTTCGCAGGGCCAACAAGCCAGGGTGCCAGGCCAGCACCCCTGTCCGAAAGGCCGGCATGCTCGTTAGCAAGGCCCCGACGCTCGGCCAACATGCCCGGGCTCCCAGGCCAGCACGCCCGTCCGCAAGGCCCGTCGACAGGCCAGCATGCCCGGGCGCCCGGCCAGCATGCCCGGGCGCCCTGCCAGCATGCCCGTCCGCCAGGCCTGGG
>Afzelia pachyloba voucher Van Valkenburg 2893  external transcribed spacer, 18S ribosomal RNA gene, internal transcribed spacer 1, 5.8S ribosomal RNA gene, internal transcribed spacer 2, and 28S ribosomal RNA gene, complete sequence
CCCCGACGCCCGGCCGGCATGCCCGGGCGCCCAGGCCAGCACGCCCGTCCGCAAGGCCCCGACGCCCGGCCGGCATGCCCGGGCGCCCAGGCCAGCACGCCCGTCCGCAAGGCCCGTCGGCAGGCCGGCATGCCCGGGCGCCCGGCCAGCTTGCCCGTCGGCCCCGACGCCCGGCCAGCATGCCCGTCTGCAAGGCCCCGACGCACGGCCGGCATGCCCGGGCGCCCAGGCCAGCATGCCCGTCCGCAAGGCCCCGACGCCCGGCCGGCATGCCCGGGCGCCCAGGCCAGCACGCCCGTCCGCAAGGCTCCGACGCCCGGCCGGCATGCCCGGGCGCCCAGGCCAGCACGCCCGTCCGCAAGGCCCCGACGCCCGGCCGGCATGCCCGGGCGCCCGGCCAGCTTGCCCGTCGGCCCCGACGCCCGGCCGGCATGCCCGTCCGCAAGCCCCCAACGCCCGGCCGGCATGCCCGGGCGCCCAGGCCAGCATGCCCGTCCGCAAGGCCCCGACGCCCGGCCGGCATGCCCGGGCGCCCAGGCCAGCACGCCCGTCCGTAAGGCCCCGACGCCCGGCCGGCATGCCCGGGCGCCCGGCCAGCTTGCCCGTCGGCCCCGACGCCCGGCCAGCATGCCCGTCCGCAAGCCCCCGACGCCCGGCCGGCATGCCCGGGCGCCCAGGCCAGCACGCCCGTCCGCAAGGCCCCGACGCCCGGCCGGCATGCCCGGGCGCCCAGGCCAGCACGCCCGTCCGCAAGGCCCGTCGGCAGGCCAGCATGCCCGGGCGCCCGGCCAGCATGCCCGTCCGCAAGCCCCCGACGCCCGGCCGGCATGCCCGGGCGCCCAGGCCAGCACGCCCGTCCGCAAGGCCCGTCGGCAGGCCAGCATGCCCGGGCGCCCGGCCAGCATGCCCGTCCGCAAGCCCCCGACGCCCGGCCGGCATGCCCGGGCGCCCGGCCAGCATGCCCGTCCGCAAGGCCCCGATGCCCGGCCAGCATGCCCGTCCGCCTGGCCCTGGTGCAAGGCCAGCATGCCCGGGTGCCCAGCCGGCACCCCCGTCGGCAGGGCCAGCATGCCCGTCCGAAAGGTCCCGATGCCCGGCCAGCATGCCCGTCCGTCAGGCCCTGGTGCAAGGCCAGCATGCCCGGGCGCCCCAGCCGGCACCCCTGTCGGCAGGGCCAGCATGCCCGTCCGAAAGGTCCCGATGCCCGTCCGAAAGGCCCTGGTGCAAGGCCAGCATGGCCGGGCGCCCCAGCTGGCACCCCCGTCAGCATGCCCGTCCGAAAGGTCCCGATGCCCGGCCAGCATGCCCGTCCGTCAGGCCCTGGTGCAAGGCCAGCCAGCATGCCCGGGCGCCCAGCCCGCACCCCCGTCGGCAGGGCCGGCATGCCCGTCCGAAAGGGCCTGGTGCAAGGCCAGCATGCCCGGGCGCCCCAGCCGGCACCCCCGTCAGCATACCCGGGTGCCCAGCCGGCACCCCCGTCGGCAGGGCCAGCATGCCCGTCCGAAAGGCCCTGGTGCAAGGCCAGCATGCCCGGGTGCCCAGCCGGCACCCCCGTCGGCAGGGCCAGCATGCCCGTCCGAAAGGTCCCGATGCCCGGCCAGCATAGCCGTCCGTCAGGCCTTGGTGCATGGCAAGCATGCCCGTCCGAAAGGCCCTGGTGCAAGGCCAGCATGCCCGGGTGCCCAGCCGGCACCCCCCGTCGGCAGGCCAGCATGCCCGTCCGAAAGGTCCCAACACATGAAACATCTTCAATGTGCAAAGTGATGCCTAAATCAATTAATTTGAGTCCCAAGGATGATTCCCACAAAGGTTTGGAGCCATTGGATCATTATCACTCATTTTCGGACTTCCGGCACCACCAAAAAGTGGGAAAATCAAAACCATCATCAATTGAAACATCTTGAAAGTCCAATATGAGTTCATAATAAATTAATATGAGTCCCAAGGATGATTCCCACAAAGGTTTGGAGCCATTGGACCATTTTCACTATTTTTCGGGCTTCCGGCGCCACCTGAAAGTGGGAAAATCAACAACATCATCAATTGAAACATATTGAAAGTCCAATATGAGTTCATAATAAATTAATATGACCCCTAAGGATGCTCCCTGCAAAATTTCAGAACGTTTGCACGTATAGATTTTTTTTCCGATTTTTTGCAAATTTCGCACTTTGAAAAATTATAAAAAATTCATCACTTGTCAAAAAATTATGAAATTTTGGGAAATGATAGATTGGATTTTTATCTGTGTCTCCACAAAATTTCAGCTCAAAATTCCATCGTTTGCCCCCCGAAAACCCCTTATGTCAACCCGGAAAAAGTATGTCTACTCCTGCCAGGGGGGGTTTGGCTCAGAATGCTCTTTAGGGGGTACCCAGCTGCCTGCCCCCCGTGGCCGGCAGCTGGGGGCGCACCAGGCAGGCCTTGCACGCTGCGTGCGTGCCGGCCTACCCCCGTCGCCCATGCAAGCAATGCGATTGCTTGTGTGCGGCGTCCGCCCATGCTCGGCATGGGCGGGCGCGGTGCGGCCGCATGCGGCCGGCACGGGCACGACACCACCGTCCGGGCCGGGGCATGGGCGATCGCCCAGTGCTCCTCACGGGCACAATGCCAAGGCTTGCGGGGGTGGGCCTTGGCATGTTATACACACCCCCGATCGCCGGATGCATGCGAAGGCGTGCGGATGGCAAGGGTGGGCGGCCGACGCCCGGCCCGGGCGATCGCCCGGTGCCCGGCGTGGGCAAGGCACCCGGCGACCGTGTCCCTTTCGGAAATTTCCTCGGCCAATGTTTGGGGGGTGGGCATTGGCACGATACTCACACCCCCGACCGCCGGATGCATGCGAAGGCGTGCGGATGGCATGGGTGGGCGGCCGACGCCCGGCCCGGGCGATCGCCCGGCGCCCGGCGTGGGCAAGGCACCCGGCGACCGTGTCCCTTCGGATTTTTCCTCGGCCAATGTTTGGGGGGTGGGCATTGGCACGATACTCACACCCCCCGCCTGCCGGATGCATGCGAAGGCGTGCGGATGGCATGGGCGTGCGGCCGACGCCCGGCCCGGGCGATCGCCCGGTGCCCGGCGTGGGCAAGGCACCCGGCGACCGTGTCCCTTTCGGAAATTTCCTCGGCCAATGTTTGGGGGGTGGGCATTGGCACGATACTCACACCCCCGCCCGCCGGATGCATGCGAAGGCGTGCGGATGGCATGGGTGGGCGGCCGGCGCCCGGCCCCGGCGATCGCCCGGTGCAAGGCGTGGGCAAGCTCCCCGACGGTTGGGTCCCTTTCGGAAACTTGATCTCATGTACGATCCGTCATGCCTAGCGAAGCAGGTGCGGCTCCCCCCGATGCTTCCATATGCTCGCACGCCATAAGGCTTGCGGGGTGTGGTTCGTTTGGTGGTGTTGTGCCTGCGGACGTGCGGGCGTGTGAGTGGTGATTGGGTTGTTCGTGTCGGCCGGCTCCATGCTCAAGCATCGAACGGTCCGCAGGCATCCCTCCTCAATCTTCCTGCCCCGGGCTAACAATTTCCCTTGGGTGCATCATCGTGGTTCCTGTGTTGCCTACCGATCGAACGGAATTCGTGGGATTCGTTTGCCCCTTGCCATCCACCGATCCCCGTGGGTCGGCGGAGGTCCGCATAGCAGTGCTCGTGCTCCCCGAGAGCATCGCCGTGGCGGTAGCTCCCGGGGGCCCATGAGGACTCGCTGCTCTCTCGGATGCGGTCGACCCGGCGGCGGCCGTGCTGCGACGGAAGTCGTGCCCGGCCGTGCAAGAATGAATGCTTTCGACCCGAACGATGCCCGTGCCCGCGTCGGCGTCGCCCCCCGCCCGCCCGTCCCGGCGGCCGGCCGGGGGGAACGATGCCGGTGCGATGCGCGGCGGCATGACGGAGGAATGCTACCTGGTTGATCCTGCCAGTAGTCATATGCTTGTCTCAAAGATTAAGCCATGCATGTGTAAGTATGAACTAATTCAGACTGTGAAACTGCGAATGGCTCATTAAATCAGTTATAGTTTGTTTGATGGTACCTACTACTCGGATAACCGTAGTAATTCTAGAGCTAATACGTGCAACAAACCCCGACTTCCGGAAGGGATGCATTTATTAGATAAAAGGTCGACGCGGGCTTCCGCCCGTTGCTCTGATGATTCATGATAACTCGACGGATCGCACGGCCTGAGTGCCGGCGACGCATCATTCAAATTTCTGCCCTATCAACTTTCGATGGTAGGATAGTGGCCTACCATGGTGGTGACGGGTGACGGAGAATTAGGGTTCGATTCCGGAGAGGGAGCCTGAGAAACGGCTACCACATCCAAGGAAGGCAGCAGGCGCGCAAATTACCCAATCCTGACACGGGGAGGTAGTGACAATAAATAACAATACCGGGCTCATCGAGTCTGGTAATTGGAATGAGTACAATCTAAATCCCTTAACGAGGATCCATTGGAGGGCAAGTCTGGTGCCAGCAGCCGCGGTAATTCCAGCTCCAATAGCGTATATTTAAGTTGTTGCAGTTAAAAAGCTCGTAGTTGGACCTTGGGTTGGGCGGATCGGTCCGCCTCCGGTGTGCACCGGTCCGCTCGTCCCTTCTGCCGGCGATGCGCTCCTGGCCTTAACTGGCCGGGTCGTGCCTCCGGCGCTGTTACTTTGAAGAAATTAGAGTGCTCAAAGCAAGCCTACGCTCTGCATACATTAGCATGGGATAACATCATAGGATTCCGGTCCTATTGTGTTGGCCTTCGGGATCGGAGTAATGATTAACAGGGACAGTCGGGGGCATTCGTATTTCATAGTCAGAGGTGAAATTCTTGGATTTATGAAAGACGAACAACTGCGAAAGCATTTGCCAAGGATGTTTTCATTAATCAAGAACGAAAGTTGGGGGCTCGAAGACGATCAGATACCGTCCTAGTCTCAACCATAAACGATGCCGACCAGGGATCAGCGGATGTTACTTTTAGGACTCCGCTGGCACCTTATGAGAAATCAAAGTTTTTGGGTTCCGGGGGGAGTATGGTCGCAAGGCTGAAACTTAAAGGAATTGACGGAAGGGCACCACCAGGAGTGGAGCCTGCGGCTTAATTTGACTCAACACGGGGAAACTTACCAGGTCCAGACATAGTAAGGATTGACAGACTGAGAGCTCTTTCTTGATTCTATGGGTGGTGGTGCATGGCCGTTCTTAGTTGGTGGAGCGATTTGTCTGGTTAATTCCGTTAACGAACGAGACCTCAGCCTGCTAACTAGCTATGTGGAGGTGACCCCCCACGGCCAGCTTCTTAGAGGGACTATGGCCTTTCAGGCCAAGGAAGTTTGAGGCAATAACAGGTCTGTGATGCCCTTAGATGTTCTGGGCCGCACGCGCGCTACACTGATGTATTCAACGAGTCTATAGCCTTGGCCGACAGGCCCGGGTAATCTTTGAAATTTCATCGTGATGGGGATAGATCATTGCAATTGTTGGTCTTCAACGAGGAATTCCTAGTAAGCGCGAGTCATCAGCTCGCGTTGACTACGTCCCTGCCCTTTGTACACACCGCCCGTCGCTCCTACCGATTGAATGGTCCGGTGAAGTGTTCGGATCGCGGCGACGTGGGCGGTTCGCCGCCGGCGACGTCGCGAGAAGTCCACTGAACCTTATCATTTAGAGGAAGGAGAAGTCGTAACAAGGTTTCCGTAGGTGAACCTGCGGAAGGATCATTGTCGATACCTTACCACGAGCGAGCAGCACGACCCCGCGAACACGTTACTCTCTCTAAATATGGAATGGAATGGAATGGGGGCACGCGAGCGGCACCCGCCGCCCCGGGCCTCCTCCTCCTACTCCGACGCCGGGACTCGACGGCGGGCTCGCCCGCAGGTCGTCATCCCGGCGGCCGGCAACCGGCAACACAACCAACCCCCGGCGCGGAACGCGCCAAGGAACATAATGATCCGATGAGCGGGCTCCCTGCCGTCCCGGAGACGGTGCACGCGCAGCGAGCGGCGCCATTTTCGTATTCACAATGACTCTCGGCAACGGATATCTCGGCTCTCGCATCGATGAAGAACGTAGCGAAATGCGATACTTGGTGTGAATTGCAGAATCCCGTGAACCATCGAGTCTTTGAACGCAAGTTGCGCCCGAAGCCAATAGGCCGAGGGCACGTCTGGCTGGGTGTCACACAAAGTCGCCCCCCCCCAAACCCCCCCTAACTAACTAAGGGGTCGGCCGGGGCGGGCGGACGCTGGCCTCCCGTGAGCCCCGACTCGCGGACGGCCCAAATGAGAGCTCGCGGTGCGGCGGGCACCACGGCGCACGGTAGTTGAGTCGAGTATCATCGCTCCGGCCCGGTCGTGCGTGCCCCGCCCCCGACGGCGAGCCCCGAGACCCTACCTACCACATCTATCTGTGCTCCAACGCGACCTCAGCTCAGGCGGGGCTACCCGCTGAGTTTAAGCATATCAATAAGCGGAGGAAAAGAAACTAACGAGGATTCCCCTAGTAACGGCGAGCGAACCGGGAAGAGCCCACCATGAAAATCGGCCGCCCCCCGGCGTCCGAATTGTAGTCTGGAGAAGCGTCCTCAGCGGCGGACCGGGCCCAAGTCCCCTGGAAGGGGGTGCCGGAGAGGGTGAGAGCCCCGTCGTGCCCGGACCCTGTCGCACCACGAGGCGCTGTCGGCGAGTCGGGTTGTTTGGGAATGCAGCCCCAATCGGGCGGTAAATTCCGTCCAAGGCTAAATACGGGCGAGAGACCGATAGCGAACAAGTACCGCGAGGGAAAGATGAAAAGGACTTTGAAAAGAGAGTCAAAGAGTGCTTGAAATTGTCGGGAGGGAAGCGGATGGGGGCCGGCGATGCGTCCCGGTCGGATGTGGAACGGCGAGAGCCGGTCCGCCGATCGACTCGGGGCGCGGACCGACGCGGACCGCGGCGGCGGCCCAAGCCCGGGCAGTGGACATGCCCGCACGGAGACGTCGTCGCCGCGATCGTGGACGGCAGCGCGCGCCCTCGGGGCGTGCCTCGGCACCTGCGCGCTCCCGGCGTCGGCCTGCGGGCTCCCCATCCGGCCCGTCTTGAAACACGGACCAAGGAGTCTGACATGTGTGCGAGTCAACGGGTGAGCAAACCCGCAAGGCGCAAGGAAGCTGACTGGCGGGATCCCCCCCCGTGGGGTGCACCGCCGACCGACCCCGATCTTCTGTGAAGGGTTCGAGTGAGAGCATACCTGTCGGGACCCGAAAGATGGTGAACTATGCCTGAGCGGGGCGAAGCCAGAGGAAACTCTGGTGGAGGCCCGCAGCGATACTGACGTGCAAATCGTTCGTCTGACTTGGGTATAGGGGCGAAAGACTAATCGAACCGTCTAGTAGCTGGTTCCCTCCGAAGTTTCCCTCAGGATAGCTGGAGCTCGGGTGCGAGTTCTATCGGGTAAAGCCAATGATTAGAGGCATCGGGGGCGCAACGCCCTCGACCTATTCTCAAACTTTAAATAGGTAGGACGGCGCGGCTGCTCCGGTGAGCCGCGCCACGGAATCGAGAGCTCCAAGTGGGCCATTTTTGGTAAGCAGAACTGGCGATGCGGGATGAACCGGAAGCCGGGTTACGGTGCCCAACTGCGCGCTAACCTAGATCCCACAAAGGGTGTTGGTCGATTAAGACAGCAGGACGGTGGTCATGGAAGTCGAAATCCGCTAAGGAGTGTGTAACAACTCACCTGCCGAATCAACTAGCCCCGAAAATGGATGGCGCTGAAGCGCGCGACCTATACCCGGCCGTCGGGGCAAGGGCCAGGCCCCGATGAGTAGGAGGGCGCGGCGGTCGCTGCAAAACCTGGGGCGCGAGCCCGGGCGGAGCGTCCGTCGGTGCAGATCTTGGTGGTAGTAGCAAATATTCAAATGAGAACTTTGAAGGCCGAAGAGGGGAAAGGTTCCATGTGAACGGCACTTGCACATGGGTTAGTCGATCCTAAGAGACGGGGGAAGCCCGTCTGAGAGCGCTGCGCGCGCGCACTTCGAAAGGGAATCGGGTTAAAATTCCTGAACCGGGATGTGGCGGCTGACGGCAACGTCAGGGAGTCCGGAGACGTCGGCGGGGGCCCCGGGAAGAGTTATCTTTTCTGTTTAACAGCCCGCCCACCCTGGAAACGGCTCAGCCGGAGGTAGGGTCCAGCGGCTGGAAGAGCACCGCACGTCGCGTGGTGTCCGGTGCGCCCCCGGCGGCCCGTGAAAATCCGGAGGACCGAGTGCCGCCCACGCCCGGTCGTACTCATAACCGCATCAGGTCTCCAAGGTGAACAGCCTCTGGTCGATGGAACAATGTAGGCAAGGGAAGTCGGCAAAATGGATCCGTAACCTCGGGAAAAGGATTGGCTCTGAGGACTGGGCACGGGGGTCCCAGCCCCGAACCCGTCGGCTGTCGGTGGACTGCTCGAGCTGCTCCCGCGGCGAGAGCGGGTCGCCGCGTGCCGGCCGGGGGACGGACTGGGAACGGGCCCTCCGGGGCCCCTTCCCCGGGCGTCGAACAGTCAGCTCAGAACTGGTACGGACAAGGGGAATCCGACTGTTTAATTAAAACAAAGCATTGCGATGGTCCCTGCGGATGCTGACGCAATGTGATTTCTGCCCAGTGCTCTGAATGTCAAAGTGAAGAAATTCAACCAAGCGCGGGTAAACGGCGGGAGTAACTATGACTCTCTTAAGGTAGCCAAATGCCTCGTCATCTAATTAGTGACGCGCATGAATGGATTAACGAGATTCCCACTGTCCCTGTCTACTATCCAGCGAAACCACAGCCAAGGGAACGGGCTTGGCGGAATCAGCGGGGAAAGAAGACCCTGTTGAGCTTGACTCTAGTCCGACTTTGTGAAATGACTTGAGAGGTGTAGGATAAGTGGGAGCCGGAGACGGCGAAAGTGAAATACCACTACTTTTAACGTTATTTTACTTATTCCGTGAATCGGAGGCGGGGCATGGCCCCTCTTTTTGGACCCAAGGCCCGCCCCGGCGGGCCGATCCGGGCGGAAGACATTGTCAGGTGGGGAGTTTGGCTGGGGCGGCACATCTGTTAAAAGATAACGCAGGTGTCCTAAGATGAGCTCAACGAGAACAGAAATCTCGTGTGGAACAAAAGGGTAAAAGCTCGTTTGATTCTGATTTCCAGTACGAATACGAACCGTGAAAGCGTGGCCTATCGATCCTTTAGTCCTTCGGAATTTGAAGCTAGAGGTGTCAGAAAAGTTACCACAGGGATAACTGGCTTGTGGCAGCCAAGCGTTCATAGCGACGTTGCTTTTTGATCCTTCGATGTCGGCTCTTCCTATCATTGTGAAGCAGAATTCACCAAGTGTTGGATTGTTCACCCACCAATAGGGAACGTGAGCTGGGTTTAGACCGTCGTGAGACAGGTTAGTTTTACCCTACTGATGACAGTGTCGCGATAGTAATTCAACCTAGTACGAGAGGAACCGTTGATTCGCACAATTGGTCATCGCGCTTGGTTGAAAAGCCAGTGGCGCGAAGCTACCGTGCGTTGGATTATGACTGAACGCCTCTAAGTCAGAATCCGGGCTAGAAGCGACGCATGTGCCCGCCGCCCGGTTGCCGACCAGCAGTAGGGGCCTAGGCCCCCAGAGGCACGTGTCGTGGGCGATCCCCGCCCGGCGGACGAGCCGTGCGGGACGCCCTGCAGCGCAATTCCCATCGAGCGGCGGGTAGAATCCTTTGCAGACGACTTAAATACGCGACGGGGTATTGTAAGTGGCAGAGTGGCCTTGCTGCCACGATCCACTGAGATTCAGCCCTTGTCGCTCCGATTCGTCCCTCCCCTCCCCCAAATTCTCACCCCACAGTCCCTCCCCTCCCCCCACAGTCCCTCACATTGCACAACCAGAAAGAATCCGGAGGCTAAGAGTCGGACATAACATAGTCGGGCATAGATGCTCACAAGTCCATGGGGCCCCGGTGTGTGCTGAATAGTATTGGGCAGGCAGCAATTCGGGAAGGCGGATAAAGTAGACCGATTACCATGCACATCATAGGGTGGTAGTGTGCAAATGCAGACCCTGCCTAACGTCCCACGCGAGCAAAGTACACACCATGCCCATATATAGCCCGGTAGGCATCACCTCTGAACGACCGAGGCAAATCGCAGGACAGGCAGAGTCCCACTCATGTGGAGCAGCCACCATGGCCACCAGCCCCCCGTTCGCAGGGCCAAAAGCACCCCTGTCCGAAAGGCCGGCATGCTCGTTAGCAAGGCCCCGGCGCCCGGCCAGCATGCTCAATCGTAAGGTCGGGACGCCCGGCCAGCACCCCTATCGGTTGGGCCAGCATACCCGGGCGCCCAGCCAGCATGCCCGTCCGAAAGGTCCCGAGGCCCGGCCAGCATGCCCGGGCGCCCAGCCGGCACCCCCGTCGGCAGGGCCAGCATGCCCGTCCACAAGGCCTGTCGGGGCAGGTCAGCATGCCCGTCCGAAAGGCCCCGATGCCCGGCCAGCATGCCCGGGCGCCCAGCCGGCACCCCCGTCGGCAGGGCCAGCATGCCCGTCCGAAAGGTCCCGATGCCCGGCCAGCATGCCCGTCCGTCAGGCCTTGGTGCAAGGCCAGCATGCCCGGGCGCCCAGCCGGCACCCTCGTCGGCAGGGCCAGCATACCCGTCCGTAAGGCCCGTCAGCAGGCCAGCATGCCCGTTCCAAAGGTCCCGATGCCCGGCCAGCATGCCCTTCCGCAAGGCCCCGACGCCCGGCCAGCATGCCCGTCCGCAAGGCCCCGACGCCCGGCCGCCTAGGCCAGCACGCCTGTCCGAAAGGCCCCGACACCCGGCCAGCATGCCCGGGCGCCTCGGCCAGCACGCCCGTCCGAAAGGCCCCGACACCCGGCCAGCATGCCCGTCCGCCAGGCCCGGGTGCAAGGCCAGCATGCCCCGGCGCCCGGGTCGGCATGCCCGTCCGCCAAGCCCGGGTGCAAGGCCAGCATGCCCGGGCGGCCAGGTCGGCACGCCCGTCCGCAAGACCCGTCGGCAGGTCGGCATGCCCGGTCAGCCAGCCAAGCCCGGGTGCAAGGCCAGCATGCCCGGGCGCCCAGCCAGCATGCCCGTCCGCAAGGCCCCGACGCCCGGCCACCATGCCCGTCCCCGTCCGCCTGGCCCCGGGTGCAAGGCCAGCATGGCCGGGCGCCCAGGCCAGCACGCCCGTCCGCAAGGCCTGTCGGCAGGCCAGCATGCCCGGGCGCCCAGCCAGCTTGCCCGTCGG
>Afzelia pachyloba voucher Hallé 4344 external transcribed spacer, 18S ribosomal RNA gene, internal transcribed spacer 1, 5.8S ribosomal RNA gene, internal transcribed spacer 2, and 28S ribosomal RNA gene, complete sequence
TGGTGCAAGGCCAGCATGCCCGGGCGCCCAGCCGGCACCCCCCGTCGGCAGGCCAGCATGCCCGTCGGCAAGGCCCGTCCGAAAGGTCCCGATGCCCGGCCAGCATGCCCGTCCGTCAGGCCCTGGTGCAAGGCCAGCATGCCCGGGCGCCCAGCCGGCACCCCCCGTCGGCAGGCCAGCATGCCCGTCCGTAAGGCCCTGGTGCAAGGCCAGCATGCCCGGGCGCCCAGCCGGCACCCCCGTCCGCAAGGCCCGTCGGCTGGCCAGCATGCCCGTCCGAAAGTTCCCGATGCCCGGCCAGCATGCCCGTCCGTCAGGCCCTGGTGCAAGGCCAGCATGCCCGGGCGCCCAGCCGGCACCCCCGTTGGCAGGGCCAGCGTGCCCGTCCGCAAGGCCCGTCGGCTGGCCAGCATGCCCGGGCGCCCAGCCAGCATGCCCGGGCTCCCAGCCAGCATGCCCGTCCCCAAGGCCTGCATGCCCGTCCCTAAGGCCAGCATGCCCGGGTGCAAGGCCAGATGCCCCGCCAACACCCCCATCGACATGGCCATCATGCCCGTCCCCAAGGCCCGGGGTGCAAGGCCAGCATGGCCGGCAATCCCTTTGCCCTTGCCTCCTTAAATGGGGTGAATGAATATGTCCCCAATTACTCCTCTTGATGCTTGAGACAAAGGTTTTGGTTGTATAGAAAGGCCCGGTCTTCCGAAACCACCAAAAGTGATGCCGAATCGATCCAAAATACACATGAAACGTCTTCAATGTGCAAAGTGATGCCCAAATCAATTAAGTTGAGTCCCAAGGATGATTCCCACAAAGGTTTGGAGCCATTGGACCATTTTCACTATTTTTCGGGCTTACGGCGCCACCTAAAAGTGGGAAAATCAACACCATCATCAATTGAAACATCTTGAAAGTCCAATATGAGTTCATAATAAATTAATATGAGTCCCAAGGATGATTCCTACAAAGGTTTGGAGCCATTGGACCATTTTCACTATTTTTCGGGCTTCCGACGCCACCTAAAAGTGGGAAAATCAACACTATCATCAATTGAAACATATTGAAAGTCCAATATGAGTTCATAATAAATTAATATGACCCCTAAGGATGCTCCCTGCAAAATTTCAGAACGTTTGCACGTGTAGATTTTTTTTCCGATTTTTTGCAAATTTCGCACTTTGAAAAATTATAAAAAATTCATCACTTGTCAAAAAATTCTGAAATTTTGGGAAATGATAGATTGGATTTTTATCTGTGTCTCCACAAAATTTCAGCTCAAAATTCCATCATTTGCCCCCCGAAAACCCCTTATGTCAACCCGGAAAAAGTATGTCTACTCCTGCCAGGGGGGGTTTGGCTCAGAATGCTCTTTAGGGGGTACCCAGCTGCCTGCCCCCCGTGGCCGGCAGCTGGGGGCGCACCAGGCAGGCCTTGCACGCTGCGTGCGTGCCGGCCTACCCCCGTCGCCCATGCAAGCAATGCGATTGCTTGTGTGCGGCGTCCGTCCATGCTCGGCATGGGCGGGCGCGGTGCGGCCGCATGCGGCCGGCACGGGCACGACACCATCGTCCGGGCCGGGGCATGGGCAATCGCCCAGTGCTCCTCACGGGCACAATGCCAAGGCTTGCGGGGGTGGGCCTTGGCATGTTATACACACCCCCGACCGCCGGATGCATGCGAAGGCGTGCGGATGGCAAGGGTGGGCGGCCGGCGCCCGGCCCGGGCGATCGCCCGGTGCCCGGCGTGGGCAAGGCACCCGGCGGCGACCGTGTCCCTTCGGATTTTTCCTCGGCCAATGTTTGGGGGGTGGGCATTGGCACGATACTCACACCCCCGCCTGCCGGATGCATGCGAGAGCGTGCGGATGGCATGGGTGGGCGGCCGGCGCCCGGCCCGGGCGATCGCCCGGTGCCCGGCGTGGGCAAGTCACCCGGCGGCGACCGTGTCCCTTCGGATTTTTCCTCGGCCAATGTTTGGGGGGTGGGCATTGGCACGATACTCACACCCCCGCCCGCCGGATGCATGCGAGAGCGTGCGGATGGCAAGGGTGGGCGCCCGGCGCCCGGCCCGGGCGAAGGCCCGGTGCTCGGGATGGGCAAGCTCCCCGACGGTCGGGTCCCTTTCGGAAACTTGATCTCATGTACGATCCGTCATGCCTAGCGAAGCAGGTGCGGCTCCCCCCGATGCTTCCATATGCTCGCACGCCACAAGGCTTGCGGGGTGTGGTTCGTTTGGTGGTGTTGTGCCTGCGGACGTGTGGGCGTGTGAGTGGTGATTGGGTTGTTCGTGTCGGCCGGCTCCATGCTCAAGCATCGAACGGTCCGCAGGCAGCCCTCCTCAATCTTCCTGCCCCACAGGCGAGCGATTTCCTTGGGTGCATCATCGTGGTTCCTGTGTTGCCTACCGATCGAACGGAATTCGTGGGATTCGTTTGCCCCTTGCCATCCACCGATCCCCGTGGGTCGGCGGAGGTCCGCATAGCAGTGCTCGTGCTCCCCGAGAGCATCGCCGTGGCGGTAGCTCCCGGGGGCCCATGAGGACTCGCTGCTCTCTCGGATGCGGTCGACCCAGCGGCGGCCGTGCTGCGACGGAAGTCGTGCCCGGCCGTGCAAGAATGAATGCTTTCGACCCGAACGATGCCCGTGCCCGCGTCGGCGTCGCCCCCCGCCCGCCCGTCCCGGCGGCCGGCCGGGGGGAACGATGCCGGTGCGATGCGCGGCGGCATGACGGAGGAATGCTACCTGGTTGATCCTGCCAGTAGTCATATGCTTGTCTCAAAGATTAAGCCATGCATGTGTAAGTATGAACTAATTCAGACTGTGAAACTGCGAATGGCTCATTAAATCAGTTATAGTTTGTTTGATGGTACCTACTACTCGGATAACCGTAGTAATTCTAGAGCTAATACGTGCAACAAACCCCGACTTCCGGAAGGGATGCATTTATTAGATAAAAGGTCGACGCGGGCTTCCGCCCGTTGCTCTGATGATTCATGATAACTCGACGGATCGCACGGCCTGAGTGCCGGCGACGCATCATTCAAATTTCTGCCCTATCAACTTTCGATGGTAGGATAGTGGCCTACCATGGTGGTGACGGGTGACGGAGAATTAGGGTTCGATTCCGGAGAGGGAGCCTGAGAAACGGCTACCACATCCAAGGAAGGCAGCAGGCGCGCAAATTACCCAATCCTGACACGGGGAGGTAGTGACAATAAATAACAATACCGGGCTCATCGAGTCTGGTAATTGGAATGAGTACAATCTAAATCCCTTAACGAGGATCCATTGGAGGGCAAGTCTGGTGCCAGCAGCCGCGGTAATTCCAGCTCCAATAGCGTATATTTAAGTTGTTGCAGTTAAAAAGCTCGTAGTTGGACCTTGGGTTGGGCGGATCGGTCCGCCTCCGGTGTGCACCGGTCCGCTCGTCCCTTCTGCCGGCGATGCGCTCCTGGCCTTAACTGGCCGGGTCGTGCCTCCGGCGCTGTTACTTTGAAGAAATTAGAGTGCTCAAAGCAAGCCTACGCTCTGCATACATTAGCATGGGATAACATCATAGGATTCCGGTCCTATTGTGTTGGCCTTCGGGATCGGAGTAATGATTAACAGGGACAGTCGGGGGCATTCGTATTTCATAGTCAGAGGTGAAATTCTTGGATTTATGAAAGACGAACAACTGCGAAAGCATTTGCCAAGGATGTTTTCATTAATCAAGAACGAAAGTTGGGGGCTCGAAGACGATCAGATACCGTCCTAGTCTCAACCATAAACGATGCCGACCAGGGATCAGCGGATGTTACTTTTAGGACTCCGCTGGCACCTTATGAGAAATCAAAGTTTTTGGGTTCCGGGGGGAGTATGGTCGCAAGGCTGAAACTTAAAGGAATTGACGGAAGGGCACCACCAGGAGTGGAGCCTGCGGCTTAATTTGACTCAACACGGGGAAACTTACCAGGTCCAGACATAGTAAGGATTGACAGACTGAGAGCTCTTTCTTGATTCTATGGGTGGTGGTGCATGGCCGTTCTTAGTTGGTGGAGCGATTTGTCTGGTTAATTCCGTTAACGAACGAGACCTCAGCCTGCTAACTAGCTATGTGGAGGTGACCCCCCACGGCCAGCTTCTTAGAGGGACTATGGCCTTTCAGGCCAAGGAAGTTTGAGGCAATAACAGGTCTGTGATGCCCTTAGATGTTCTGGGCCGCACGCGCGCTACACTGATGTATTCAACGAGTCTATAGCCTTGGCCGACAGGCCCGGGTAATCTTTGAAATTTCATCGTGATGGGGATAGATCATTGCAATTGTTGGTCTTCAACGAGGAATTCCTAGTAAGCGCGAGTCATCAGCTCGCGTTGACTACGTCCCTGCCCTTTGTACACACCGCCCGTCGCTCCTACCGATTGAATGGTCCGGTGAAGTGTTCGGATCGCGGCGACGTGGGCGGTTCGCCGCCGGCGACGTCGCGAGAAGTCCACTGAACCTTATCATTTAGAGGAAGGAGAAGTCGTAACAAGGTTTCCGTAGGTGAACCTGCGGAAGGATCATTGTCGATACCTTACCACGAGCAGCACGACCCCGCGAACACGTTCCATCACGTCTCTAAATGGAATGGAGGCACGCGAGCGGCACCCGCCGCCCCCGGGCCTCCTCCTCCTCCGATGTCGGGACTCGACGGCGGGCTCGCCCGCAGGTCGTCATCCCGGCGATCGGCAACACAACCAACCCCCGGCGCGGAACGCGCCAAGGAACATAATGATCCGATGAGCGGGCTCCCTGCCGTCCCGGAGACGGTGCACGGGCAGCGAGCGGCGCCATTTTCATATTCACAATGACTCTCGGCAACGGATATCTCGGCTCTCGCATCGATGAAGAACGTAGCGAAATGCGATACTTGGTGTGAATTGCAGAATCCCGTGAACCATCGAGTCTTTGAACGCAAGTTGCGCCCGAAGCCAATAGGCCGAGGGCACGTCTGGCTGGGTGTCACACAAAGTCGCCCCCCCCAAACCCCCCTAACTAAGTAAGGGGTCGGCCGGGGCGGGCGGATGCTGGCCTCCCGTGAGCCCCGACTCGCGGACGGCCCAAATGAGAGCTCGCGGTGCGGCGGGCACCACGGCGCACGGTAGTTGAGTCGAGTACCATCGCTCCGGCCCGGTCGTGCGTGCCCCGCCCCCGACGGCGAGCCCCCGAGACCCTACTTACTGTGTTCCGACGCGACCTCAGCTCAGGCGGGGCTACCCGCTGAGTTTAAGCATATCAATAAGCGGAGGAAAAGAAACTAACGAGGATTCCCCTAGTAACGGCGAGCGAACCGGGAAGAGCCCACCATGAAAATCGGCCGCCCCCCGGCGTCCGAATTGTAGTCTGGAGAAGCGTCCTCAGCGGCGGACCGGGCCCAAGTCCCCTGGAAGGGGGTGCCGGAGAGGGTGAGAGCCCCGTCGTGCCCGGACCCTGTCGCACCACGAGGCGCTGTCGGCGAGTCGGGTTGTTTGGGAATGCAGCCCCAATCGGGCGGTAAATTCCGTCCAAGGCTAAATACGGGCGAGAGACCGATAGCGAACAAGTACCGCGAGGGAAAGATGAAAAGGACTTTGAAAAGAGAGTCAAAGAGTGCTTGAAATTGTCGGGAGGGAAGCGGATGGGGGCCGGCGATGCGTCCCGGTCGGATGTGGAACGGCGAGAGCCGGTCCGCCGATCGACTCGGGGCGCGGACCGACGCGGACCGCGGCGGCGGCCCAAGCCCGGGCAGTGGACATGCCCGCACGGAGACGTCGTCGCCGCGATCGTGGACGGCAGCGCGCGCCCTCAGGGGCGTGCCTCGGCACCTGCGCGCTCCCGGCGTCGGCCTGCGGGCTCCCCATCCGGCCCGTCTTGAAACACGGACCAAGGAGTCTGACATGTGTGCGAGTCAACGGGTGAGCAAACCCGCAAGGCGCAAGGAAGCTGACTGGCGGGATCCCCCCCGTGGGGTGCACCGCCGACCGACCCCGATCTTCTGTGAAGGGTTCGAGTGAGAGCATACCTGTCGGGACCCGAAAGATGGTGAACTATGCCTGAGCGGGGCGAAGCCAGAGGAAACTCTGGTGGAGGCCCGCAGCGATACTGACGTGCAAATCGTTCGTCTGACTTGGGTATAGGGGCGAAAGACTAATCGAACCGTCTAGTAGCTGGTTCCCTCCGAAGTTTCCCTCAGGATAGCTGGAGCTCGGGTGCGAGTTCTATCGGGTAAAGCCAATGATTAGAGGCATCGGGGGCGCAACGCCCTCGACCTATTCTCAAACTTTAAATAGGTAGGACGGCGCGGCTGCTCCGGTGAGCCGCGCCACGGAATCGAGAGCTCCAAGTGGGCCATTTTTGGTAAGCAGAACTGGCGATGCGGGATGAACCGGAAGCCGGGTTACGGTGCCCAACTGCGCGCTAACCTAGATCCCACAAAGGGTGTTGGTCGATTAAGACAGCAGGACGGTGGTCATGGAAGTCGAAATCCGCTAAGGAGTGTGTAACAACTCACCTGCCGAATCAACTAGCCCCGAAAATGGATGGCGCTGAAGCGCGCGACCTATACCCGGCCGTCGGGGCAAGGGCCAGGCCCCGATGAGTAGGAGGGCGCGGCGGTCGCTGCAAAACCTGGGGCGCGAGCCCGGGCGGAGCGTCCGTCGGTGCAGATCTTGGTGGTAGTAGCAAATATTCAAATGAGAACTTTGAAGGCCGAAGAGGGGAAAGGTTCCATGTGAACGGCACTTGCACATGGGTTAGTCGATCCTAAGAGACGGGGGAAGCCCGTCTGAGAGCGCTGCGCGCGCGCACTTCGAAAGGGAATCGGGTTAAAATTCCTGAACCGGGATGTGGCGGCTGACGGCAACGTCAGGGAGTCCGGAGACGTCGGCGGGGGCCCCGGGAAGAGTTATCTTTTCTGTTTAACAGCCCGCCCACCCTGGAAACGGCTCAGCCGGAGGTAGGGTCCAGCGGCTGGAAGAGCACCGCACGTCGCGTGGTGTCCGGTGCGCCCCCGGCGGCCCGTGAAAATCCGGAGGACCGAGTGCCGCCCACGCCCGGTCGTACTCATAACCGCATCAGGTCTCCAAGGTGAACAGCCTCTGGTCGATGGAACAATGTAGGCAAGGGAAGTCGGCAAAATGGATCCGTAACCTCGGGAAAAGGATTGGCTCTGAGGACTGGGCACGGGGGTCCCAGCCCCGAACCCGTCGGCTGTCGGTGGACTGCTCGAGCTGCTCCCGCGGCGAGAGCGGGTCGCCGCGTGCCGGCCGGGGGACGGACTGGGAACGGGCCCTCCGGGGCCCCTTCCCCGGGCGTCGAACAGTCAGCTCAGAACTGGTACGGACAAGGGGAATCCGACTGTTTAATTAAAACAAAGCATTGCGATGGTCCCTGCGGATGCTGACGCAATGTGATTTCTGCCCAGTGCTCTGAATGTCAAAGTGAAGAAATTCAACCAAGCGCGGGTAAACGGCGGGAGTAACTATGACTCTCTTAAGGTAGCCAAATGCCTCGTCATCTAATTAGTGACGCGCATGAATGGATTAACGAGATTCCCACTGTCCCTGTCTACTATCCAGCGAAACCACAGCCAAGGGAACGGGCTTGGCGGAATCAGCGGGGAAAGAAGACCCTGTTGAGCTTGACTCTAGTCCGACTTTGTGAAATGACTTGAGAGGTGTAGGATAAGTGGGAGCCGGAGACGGCGAAAGTGAAATACCACTACTTTTAACGTTATTTTACTTATTCCGTGAATCGGAGGCGGGGCATGGCCCCTCTTTTTGGACCCAAGGCCCGCCCCGGCGGGCCGATCCGGGCGGAAGACATTGTCAGGTGGGGAGTTTGGCTGGGGCGGCACATCTGTTAAAAGATAACGCAGGTGTCCTAAGATGAGCTCAACGAGAACAGAAATCTCGTGTGGAACAAAAGGGTAAAAGCTCGTTTGATTCTGATTTCCAGTACGAATACGAACCGTGAAAGCGTGGCCTATCGATCCTTTAGTCCTTCGGAATTTGAAGCTAGAGGTGTCAGAAAAGTTACCACAGGGATAACTGGCTTGTGGCAGCCAAGCGTTCATAGCGACGTTGCTTTTTGATCCTTCGATGTCGGCTCTTCCTATCATTGTGAAGCAGAATTCACCAAGTGTTGGATTGTTCACCCACCAATAGGGAACGTGAGCTGGGTTTAGACCGTCGTGAGACAGGTTAGTTTTACCCTACTGATGATGGTGTCGCGATAGTAATTCAACCTAGTACGAGAGGAACCGTTGATTCGCACAATTGGTCATCGCGCTTGGTTGAAAAGCCAGTGGCGCGAAGCTACCGTGCGTTGGATTATGACTGAACGCCTCTAAGTCAGAATCCGGGCTAGAAGCGACGCATGTGCCCGCCGCCCGGTTGCCGACCAGCAGTAGGGGCCTTGGCCCCCAGAGGCACGTGTCGTGGGCGATCCCCGCCCGGCGGATGAGCCGTGCGGGACGCCTTGCAGCGCAATTTCCATCGAGCGGCGGGTTGAATCCTTTGCAGACGACTTAAATACGCGACGGGGTATTGTAAGTGGCAGAGTGGCCTTGCTGCCACGATCCACTGAGATTCAGCCCTTGTCGCTCCGATTCGTCCCTCCCTTTCCCAAAATTCTCACCCCACAGTCCCTCCCTCACCCCACAGTCCCTCACATTGCACAACCAGAAAGAATCCGGAGGCTAAGAGTCGAACATAACATAGTCGGGCATAGATGCTCACAAGTCCATGGGGCCTCGGTGTGTGCTGAATAGTATTGGGCAGGCAGCAATTCGGGAAGGCGGATAAAGTAGACCGATTACCATGCACATCATAGGGTGGTAGTGTGCAAAAGCAGACCCTGCCTAATGTCCCACGCGAGCAAAGTACACACCATGCCCATATATAGCCCGGTAGGCATCACCTCTGAACGACTGAGGCAAATGGTAGGACAGGCAGAGTCCCACTCATGTGGAGCAGCCACCATGGCCACAGCCTGGCCACAACCCCAGGACACAAGGCCATCAGCCCCCGTTCGCAGGGCCAACAAGCCAGGGTGCCAGGCCAGCACCCCTGTCCGAAAGGCCGGCATGCTCGTTAGCAAGGCCCCGACGCCCGGCCAACATGCCCGGGCTCCCAGGCCAGCACGCCCGTCCGTAAGGCCCGTCGACAGGCCAGCATGCCCGGGCGCCCGGCCAGCATGCCCGTCCGCCAGGCCCGGGTGCAAGGCCAGCATGCCCGGGCGCCCAGGCCAGCACGCCCGTCCGCAAGGCCTTGGTGCAAGGCCAGCATGCCCGGGCGCCCAGCCAGCATGCCCGTCCGCAAGGCCCCGATGCCCGGCCAGCATGCCCGTCCGCCTGGCCCCGATGCCCGGCCAGCATGCCCGTCCGCCTGGCCCGGGTGCAAGGCCAGCATGCCCGGGCGCCCAGGTCGGCACGCCCGTCCGCAAGGCCCGTCGGCAGGCCAGCATGCCCGGGCGCCCAGCCGGCACCCCCGTCCGCAAGGCCCGTCGGCTGGCCAGCATGCCCGTCCGAAAGGTCCCGATGCCCGGCCAGCATGCCCGTCCGTCAGGCCCTGGTGCAAGGCCAGCATGCCCGGGCGCCCAGCCGGCACCCCCGTCGGCAGGGCCAGAGTGCCCGTCCGCAAGGCCCGTCGGCTGGCCAGCATGCCCGTCCGAAAGGTCCCGATGCCCGGCCAGCATGCCCGTCCTTCAGGCCCTGGTGCAAGGCCAGCATGCCCGGGCGCCCAGCCGGCACCCCCCGTCGGCAGGCCAGCATGCCCGGGCGCCCAGCCGGCACCCCCGTCGGCAGGGCCAGCATGCCCGTCCGCAAGGCCCGTCGGCAAGCCAGCATGCCCATCCGAAAGGTCCCGACGATGCCCGGCCAGCATGCCCATCCGTCAGGCCC
>Afzelia pachyloba voucher Obama 846 external transcribed spacer, 18S ribosomal RNA gene, internal transcribed spacer 1, 5.8S ribosomal RNA gene, internal transcribed spacer 2, and 28S ribosomal RNA gene, complete sequence
GCATGCCCGGGCGCCCAGCCGGCACCCCCGTCGGCAGGGCCAGCATGCCCGTCCGTCCGAAAGGTCCCGACGCCCGGCCAGCATGCCCGTCCCCAAGGCCGGCATGCCCGTCCCCAAGGCCTGCATGCCCATCCCTAAGGCCAGCCTGCCCGGGTGCAAGGCCAGATGGCCCGCCAACACCCCCATCGACATGGCCATCTTGCCCGTCCCCAAGGCCCGGGGTGCAAGGCCTGCATGGCCGGCAATGCCTTTGCCCTTGCCTCCTTAAATGGGGTGAATATGTCCCCAATCACTCATCTTGATGCTTGAGACAAAGGTTTTGGTTGTATAGAGAGGCCCGGTCTTCCGAAACCACCAAAAGTGATGCCGGATCGATCCAAAAGACACATGAAACATCTTCAATGTGCAAAGTGATGCCCAAATCAATTAATTTGAGTCCCAAGGATGATTCCCACAAAGGTTTGGAGCCATTGGACCATTTTCACCATTTTTCGGGCTTCCGGCACCACCTAAAAGTGGGAAAATCAACACCATCATCAATTGAAACTTCTTGAAAGTCCAATATGAGTTCATAATAAATTAATATGAGTCCCAAGGATGATTCCTACAAAGGTTTGGAGCCATTGGACCATTTTCACTATTTTTCGGGCTTCCGGCGCCACCTAAAAGTGGGAAAATCAACACCATCATCAGTTGAAACATATTGAAAGTCCAATATGAGTTCATAATAAATTAATATGACCCCTAAGGATGCTCCCTGCAAAATTTCAGAACGTTTGCACGTATAGATTTTTTTTCCGATTTTTTGCAAATTTCGCACTTTGAAAAATTATAAAAAATTCATCACTTGTCAAAAAATTATGAAATTTTGGGAAATGATAGATTGGATTTTTATCTGTGTCTCCACAAAATTTCAGCTCAAAATTCCATCATTTGCCCCCCGAAAACCCCTTATGTCAACTCGGAAAAAGTATGTCTACTCCTGCCAGGGGGGGTTTGGCTCAGAATGCTCTTTAGGGGGTACCCAGCTGCCTGCCCCCCGTGGCCGGCAGCTGGGGGCGCACCAGGCAGGCCTTGCACGCTGCGTGCGTGCCGGCCTACCCCCGTCGCCCATGCAAGCAATGCGATTGCTTGTGTGCGGCGTCCGTCCATGCTCGGCATGGGCGGGCGCGGTGCGGCCGCATGCGGCCGGCACGGGCACGACACCATCGTCCGGGCCGGGGCATGGGCAATCGCCCAGTGCTCCTCACGGGCACAATGCCAAGGCTTGCGGGGGTGGGCCTTGGCATGTTATACACACCCCCGACCGCCGGATGCATGCGAAGGCGTGCGGATGGCAAGGGTGGGCGGCCGGCGCCCGGCCCGGGCGATCGCCCGGTGCCCGGCGTGGGCAAGGCACCCGGCGGCGACCGTGTCCCTTCGGATTTTTCCTCGGCCAATGTTTGGGGGGTGGGCATTGGCACGATACTCACACCCCCGCCCGCCGGATGCATGCGAGAGCGTGCGGATGGCAAGGGTGGGCGCCCGGCGCCCGGCCCGGGCGAAGGCCCGGTGCTCGGGATGGGCAAGCTCCCCGACGGTCGGGTCCCTTTCGGAAACTTGATCTCATGTACGATCCGTCATGCCTAGCGAAGCAGGTGCGGCTCCCCCCGATGCTTCCATATGCTCGCACGCCACAAGGCTTGCGGGGTGTGGTTCGTTTGGTGGTGTTGTGCCTGCGGACGTGTGGGCGTGTGAGTGGTGATTGGGTTGTTCGTGTCGGCCGGCTCCATGCTCAAGCATCGAACGGTCCGCAGGCAGCCCTCCTCAATCTTCCTGCCCCACAGGCGAGCGATTTCCTTGGGTGCATCATCGTGGTTCCTGTGTTGCCTACCGATCGAACGGAATTCGTGGGATTCGTTTGCCCCTTGCCATCCACCGATCCCCGTGGGTCGGCGGAGGTCCGCATAGCAGTGCTCGTGCTCCCCGAGAGCATCGCCGTGGCGGTAGCTCCCGGGGGCCCATGAGGACTCGCTGCTCTCTCGGATGCGGTCGACCCGGCGGCGGCCGTGCTGCGACGGAAGTCGTGCCCGGCCGTGCAAGAATGAATGCTTTCGACCCGAACGATGCCCGTGCCCGCGTCGGCGTCGCCCCCCGCCCGCCCGTCCCGGCGGCCGGCCGGGGGGAACGATGCCGGTGCGATGCGCGGCGGCATGACGGAGGAATGCTACCTGGTTGATCCTGCCAGTAGTCATATGCTTGTCTCAAAGATTAAGCCATGCATGTGTAAGTATGAACTAATTCAGACTGTGAAACTGCGAATGGCTCATTAAATCAGTTATAGTTTGTTTGATGGTACCTACTACTCGGATAACCGTAGTAATTCTAGAGCTAATACGTGCAACAAACCCCGACTTCCGGAAGGGATGCATTTATTAGATAAAAGGTCGACGCGGGCTTCCGCCCGTTGCTCTGATGATTCATGATAACTCGACGGATCGCACGGCCTGAGTGCCGGCGACGCATCATTCAAATTTCTGCCCTATCAACTTTCGATGGTAGGATAGTGGCCTACCATGGTGGTGACGGGTGACGGAGAATTAGGGTTCGATTCCGGAGAGGGAGCCTGAGAAACGGCTACCACATCCAAGGAAGGCAGCAGGCGCGCAAATTACCCAATCCTGACACGGGGAGGTAGTGACAATAAATAACAATACCGGGCTCATCGAGTCTGGTAATTGGAATGAGTACAATCTAAATCCCTTAACGAGGATCCATTGGAGGGCAAGTCTGGTGCCAGCAGCCGCGGTAATTCCAGCTCCAATAGCGTATATTTAAGTTGTTGCAGTTAAAAAGCTCGTAGTTGGACCTTGGGTTGGGCGGATCGGTCCGCCTCCGGTGTGCACCGGTCCGCTCGTCCCTTCTGCCGGCGATGCGCTCCTGGCCTTAACTGGCCGGGTCGTGCCTCCGGCGCTGTTACTTTGAAGAAATTAGAGTGCTCAAAGCAAGCCTACGCTCTGCATACATTAGCATGGGATAACATCATAGGATTCCGGTCCTATTGTGTTGGCCTTCGGGATCGGAGTAATGATTAACAGGGACAGTCGGGGGCATTCGTATTTCATAGTCAGAGGTGAAATTCTTGGATTTATGAAAGACGAACAACTGCGAAAGCATTTGCCAAGGATGTTTTCATTAATCAAGAACGAAAGTTGGGGGCTCGAAGACGATCAGATACCGTCCTAGTCTCAACCATAAACGATGCCGACCAGGGATCAGCGGATGTTACTTTTAGGACTCCGCTGGCACCTTATGAGAAATCAAAGTTTTTGGGTTCCGGGGGGAGTATGGTCGCAAGGCTGAAACTTAAAGGAATTGACGGAAGGGCACCACCAGGAGTGGAGCCTGCGGCTTAATTTGACTCAACACGGGGAAACTTACCAGGTCCAGACATAGTAAGGATTGACAGACTGAGAGCTCTTTCTTGATTCTATGGGTGGTGGTGCATGGCCGTTCTTAGTTGGTGGAGCGATTTGTCTGGTTAATTCCGTTAACGAACGAGACCTCAGCCTGCTAACTAGCTATGTGGAGGTGACCCCCCACGGCCAGCTTCTTAGAGGGACTATGGCCTTTCAGGCCAAGGAAGTTTGAGGCAATAACAGGTCTGTGATGCCCTTAGATGTTCTGGGCCGCACGCGCGCTACACTGATGTATTCAACGAGTCTATAGCCTTGGCCGACAGGCCCGGGTAATCTTTGAAATTTCATCGTGATGGGGATAGATCATTGCAATTGTTGGTCTTCAACGAGGAATTCCTAGTAAGCGCGAGTCATCAGCTCGCGTTGACTACGTCCCTGCCCTTTGTACACACCGCCCGTCGCTCCTACCGATTGAATGGTCCGGTGAAGTGTTCGGATCGCGGCGACGTGGGCGGTTCGCCGCCGGCGACGTCGCGAGAAGTCCACTGAACCTTATCATTTAGAGGAAGGAGAAGTCGTAACAAGGTTTCCGTAGGTGAACCTGCGGAAGGATCATTGTCGATACCTAAGCACAAGCACGACCCCGCGAACACGTTCCATCACGTCTCTAAATGGAATGGAGGCACGCGAGCGGCACCCGCCGCCCCCGGGCCTCCTCCTCCTCCGATGTCGGGACTCGACGGCGGGCTCGCCCGCAGGTCGTCATCCCGGCGATCGGCAACACAACCAACCCCCGGCGCGGAACGCGCCAAGGAACATAATGATCCGATGAGCGGGCTCCCTGCCGTCCCGGAGACGGTGCACGCGCAGCGAGCGGCGCCATTTTCGTATTCACAATGACTCTCGGCAACGGATATCTCGGCTCTCGCATCGATGAAGAACGTAGCGAAATGCGATACTTGGTGTGAATTGCAGAATCCCGTGAACCATCGAGTCTTTGAACGCAAGTTGCGCCCGAAGCCAATAGGCCGAGGGCACGTCTGGCTGGGTGTCACACAAAGTCGCCCCCCCAAACTCCCCCGACCAAGGGGTCGGCCGGGGCGGACGCTGGCCTCCCGTGAGCCCCGACTCGCGGACGGCCCAAATGAGAGCTCGCGGTGCGGCGGGCACCACGGCGCACGGTAGTTGAGTCGAGTACCATCGCTCCGGCCCGGTCGTGCGTGCCCCGCCCCCGACGGCGAGCCCCCGAGACCCTACTTACTGTGTTCCGACGCGACCTCAGCTCAGGCGGGGCTACCCGCTGAGTTTAAGCATATCAATAAGCGGAGGAAAAGAAACTAACGAGGATTCCCCTAGTAACGGCGAGCGAACCGGGAAGAGCCCACCATGAAAATCGGCCGCCCCCCGGCGTCCGAATTGTAGTCTGGAGAAGCGTCCTCAGCGGCGGACCGGGCCCAAGTCCCCTGGAAGGGGGTGCCGGAGAGGGTGAGAGCCCCGTCGTGCCCGGACCCTGTCGCACCACGAGGCGCTGTCGGCGAGTCGGGTTGTTTGGGAATGCAGCCCCAATCGGGCGGTAAATTCCGTCCAAGGCTAAATACGGGCGAGAGACCGATAGCGAACAAGTACCGCGAGGGAAAGATGAAAAGGACTTTGAAAAGAGAGTCAAAGAGTGCTTGAAATTGTCGGGAGGGAAGCGGATGGGGGCCGGCGATGCGTCCCGGTCGGATGTGGAACGGCGAGAGCCGGTCCGCCGATCGACTCGGGGCGCGGACCGACGCGGACCGCGGCGGCGGCCCAAGCCCGGGCAGTGGACATGCCCGCGGAGACGTCGTCGCCGCGATCGTGGACGGCAGCGCGCGCCCTCGGGGCGTGCCTCGGCACCTGCGCGCTCCCGGCGTCGGCCTGCGGGCTCCCCATCCGGCCCGTCTTGAAACACGGACCAAGGAGTCTGACATGTGTGCGAGTCAACGGGTGAGCAAACCCGCAAGGCGCAAGGAAGCTGACTGGCGGGATCCCCCCCGTGGGGTGCACCGCCGACCGACCCCGATCTTCTGTGAAGGGTTCGAGTGAGAGCATACCTGTCGGGACCCGAAAGATGGTGAACTATGCCTGAGCGGGGCGAAGCCAGAGGAAACTCTGGTGGAGGCCCGCAGCGATACTGACGTGCAAATCGTTCGTCTGACTTGGGTATAGGGGCGAAAGACTAATCGAACCGTCTAGTAGCTGGTTCCCTCCGAAGTTTCCCTCAGGATAGCTGGAGCTCGGGTGCGAGTTCTATCGGGTAAAGCCAATGATTAGAGGCATCGGGGGCGCAACGCCCTCGACCTATTCTCAAACTTTAAATAGGTAGGACGGCGCGGCTGCTCCGGTGAGCCGCGCCACGGAATCGAGAGCTCCAAGTGGGCCATTTTTGGTAAGCAGAACTGGCGATGCGGGATGAACCGGAAGCCGGGTTACGGTGCCCAACTGCGCGCTAACCTAGATCCCACAAAGGGTGTTGGTCGATTAAGACAGCAGGACGGTGGTCATGGAAGTCGAAATCCGCTAAGGAGTGTGTAACAACTCACCTGCCGAATCAACTAGCCCCGAAAATGGATGGCGCTGAAGCGCGCGACCTATACCCGGCCGTCGGGGCAAGGGCCAGGCCCCGATGAGTAGGAGGGCGCGGCGGTCGCTGCAAAACCTGGGGCGCGAGCCCGGGCGGAGCGTCCGTCGGTGCAGATCTTGGTGGTAGTAGCAAATATTCAAATGAGAACTTTGAAGGCCGAAGAGGGGAAAGGTTCCATGTGAACGGCACTTGCACATGGGTTAGTCGATCCTAAGAGACGGGGGAAGCCCGTCTGAGAGCGCTGCGCGCGCGCACTTCGAAAGGGAATCGGGTTAAAATTCCTGAACCGGGATGTGGCGGCTGACGGCAACGTCAGGGAGTCCGGAGACGTCGGCGGGGGCCCCGGGAAGAGTTATCTTTTCTGTTTAACAGCCCGCCCACCCTGGAAACGGCTCAGCCGGAGGTAGGGTCCAGCGGCTGGAAGAGCACCGCACGTCGCGTGGTGTCCGGTGCGCCCCCGGCGGCCCGTGAAAATCCGGAGGACCGAGTGCCGCCCACGCCCGGTCGTACTCATAACCGCATCAGGTCTCCAAGGTGAACAGCCTCTGGTCGATGGAACAATGTAGGCAAGGGAAGTCGGCAAAATGGATCCGTAACCTCGGGAAAAGGATTGGCTCTGAGGACTGGGCACGGGGGTCCCAGCCCCGAACCCGTCGGCTGTCGGTGGACTGCTCGAGCTGCTCCCGCGGCGAGAGCGGGTCGCCGCGTGCCGGCCGGGGGACGGACTGGGAACGGGCCCTCCGGGGCCCCTTCCCCGGGCGTCGAACAGTCAGCTCAGAACTGGTACGGACAAGGGGAATCCGACTGTTTAATTAAAACAAAGCATTGCGATGGTCCCTGCGGATGCTGACGCAATGTGATTTCTGCCCAGTGCTCTGAATGTCAAAGTGAAGAAATTCAACCAAGCGCGGGTAAACGGCGGGAGTAACTATGACTCTCTTAAGGTAGCCAAATGCCTCGTCATCTAATTAGTGACGCGCATGAATGGATTAACGAGATTCCCACTGTCCCTGTCTACTATCCAGCGAAACCACAGCCAAGGGAACGGGCTTGGCGGAATCAGCGGGGAAAGAAGACCCTGTTGAGCTTGACTCTAGTCCGACTTTGTGAAATGACTTGAGAGGTGTAGGATAAGTGGGAGCCGGAGACGGCGAAAGTGAAATACCACTACTTTTAACGTTATTTTACTTATTCCGTGAATCGGAGGCGGGGCATGGCCCCTCTTTTTGGACCCAAGGCTCGCCCCGGCGGGCCGATCCGGGCGGAAGACATTGTCAGGTGGGGAGTTTGGCTGGGGCGGCACATCTGTTAAAAGATAACGCAGGTGTCCTAAGATGAGCTCAACGAGAACAGAAATCTCGTGTGGAACAAAAGGGTAAAAGCTCGTTTGATTCTGATTTCCAGTACGAATACGAACCGTGAAAGCGTGGCCTATCGATCCTTTAGTCCTTCGGAATTTGAAGCTAGAGGTGTCAGAAAAGTTACCACAGGGATAACTGGCTTGTGGCAGCCAAGCGTTCATAGCGACGTTGCTTTTTGATCCTTCGATGTCGGCTCTTCCTATCATTGTGAAGCAGAATTCACCAAGTGTTGGATTGTTCACCCACCAATAGGGAACGTGAGCTGGGTTTAGACCGTCGTGAGACAGGTTAGTTTTACCCTACTGATGATGGTGTCGCGATAGTAATTCAACCTAGTACGAGAGGAACCGTTGATTCGCACAATTGGTCATCGCGCTTGGTTGAAAAGCCAGTGGCGCGAAGCTACCGTGCGTTGGATTATGACTGAACGCCTCTAAGTCAGAATCCGGGCTAGAAGCGACGCATGTGCCCGCCGCCCGGTTGCCGACCAGCAGTAGGGGCCTTGGCCCCCAGAGGCACGTGTCGTGGGCGATCCCCGCCCGGCGGATGAGCCGTGCGGGACGCCTTGCAGCGCAATTTCCATCGAGCGGCGGGTTGAATCCTTTGCAGACGACTTAAATACGCGACGGGGTATTGTAAGTGGCAGAGTGGCCTTGCTGCCACGATCCACTGAGATTCAGCCCTTGTCGCTCCGATTCGTCCCTCCCTTTCCCAAAATTCTCACCCCACAGTCCCTCCCTCACCCCACAGTCCCTCACATTGCACAACCAGAAAGAATCCGGAGGCTAAGAGTCGAACATAACATAGTCGGGCATAGATGCTCACAAGTCCATGGGGCCTCGGTGTGTGCTGAATAGTATTGGGCAGGCAGCAATTCGGGAAGGCGGATAAAGTAGACCGATTACCATGCACATCATAGGGTGGTAGTGTGCAAAAGCAGACCCTGCCTAATGTCCCACGCGAGCAAAGTACACACCATGCCCATATATAGCCCGATAGGCATCACCTCCGAACGACTGAGGCAAATGGTAAGACAGGCAGAGTCCCACTCATGTGGAGCAGCCACCATGGCCACAGCCTGTCCACAACTCCAGGACACAAGGCCATCAGCCCCGTTCGCAGGGCCAACAAGCCAGGGTGCCAGGCCAGCACCCCTGTCCGAAAGGCCGGCATGCTTGTTAGCAAGGCCCCGGCGCCCGGCCAGCATGCGCGATCGTAAGGTCGGGACGCTCGGCCAGCATGCCAGCATGCCCGTCCGAAAGGTCCCGAGGCCCGACCAGCATGCCCGTTCGTCAGGCCCTGGTGTAAGGCCAGCATGCCCGGGCGCCCAGCCGGCACCCCCGTCGGCAGGGCCCCGATGCCCGTCCGAAAGGTCCCGATGCCCGGCCAGCATGCCCGTCCGAAAGGCCCTGGTGCAAGGCCAGCATACCCGGGCGCCCAGCCGGCACCCCCCGTCGGCAGGCCCAGGATGCCCGGGCGCCCAGCCGGCGCCCCCGTCGGCAGGGCCAGCATGGCCGTCCGCATGGCCCGACGGCAGGGCCAGGATGCCCGTCCGAAAGGTCCCGATGCCCGGCCAGCATGCCCGTCCGTCAGGCCCTGGTGCAAGGCCA
>Afzelia parviflora voucher Jongkind 11799 external transcribed spacer, 18S ribosomal RNA gene, internal transcribed spacer 1, 5.8S ribosomal RNA gene, internal transcribed spacer 2, and 28S ribosomal RNA gene, complete sequence
[truncated: 893,131 more chars]
