# Supplementary material for: Genetic characterization of a group of commercial African timber species: From genomics to barcoding
Source: PLoS One. 2023 Apr 20;18(4):e0284732. doi: 10.1371/journal.pone.0284732 (PMC10118144; doi:10.1371/journal.pone.0284732)
Supplement: S3 File — (FASTA) [file pone.0284732.s005.fasta]

>Afzelia africana voucher de Koning 6541 RpoC1 (rpoc1) gene, partial cds; chloroplast
GATAGGAGCTTCTCTTGAAGAAATAACACGTTGATCTAATCGCCACCGGAGCCACAAAGGGCTATCCAAATTGATTCTTTTCTGTCGATAAGCTCCAATTGCATCATAGGAATTACAAAAAAAAGTTTCTTTTTCTTTTGTATACTTATTATCGTTAATTCGAATTCTTTCATTTTGATAATTTATGCGATTACACGGATTATACCGAT
>Afzelia africana voucher de Koning 6541 AccD (accD) gene, partial cds; chloroplast
TGTTGACAGTTATCTTCGTTCTCAAACTGGTATTGATAGTTCCATTTTAAGTGATAGTGACAACAGTTACATTTATAGTTCCATTTGTAGTACGGATAGAAACAGTAGTGAAAGCGAGAGTTCCGGTATAAGTATAATAACTAGCAACACAAATGATAGTACTTTAACTATAGGAGAAGATTCTAATGATCTAGATGAGACTCAAAAATACAGTCATTTGTGGGTTCAATG
>Afzelia africana voucher de Koning 6541 NADH dehydrogenase  (ndhF) gene, partial cds; chloroplast
AGGAAGAAACCGGGCTACAAGAAAAATTCCCGCCGCTACCATAGTAGCAGCATGGATAAGAGCCGAAATAGGGGTAGGCCCTTCCATAGCATCCGGTAACCATACATGAAGGGGAAATTGGGCAGATTTAGCAACTGAACCGGCAAATAATAGGAAGGCACAC
>Afzelia africana voucher de Koning 6541 external transcribed spacer, partial sequence
GGTTCCTGTGTTGCCTACCGATCGAACGGAATTCGTGGGATTCGTCTGCCCCTCGCCATCCATCGATCCCTTAGGGTCGGCGGAGGTCCGGATAGCAGTCCCCGTGTCCCCCGAGAGCATCGTCCCGGCGGTAGCTCCCGAGGCCCATGGGGACTCGCTGCTCTCTCGGATGCGGTC
>Afzelia bella var. gracilior voucher de Koning 3814 RpoC1 (rpoC1) gene, partial cds; chloroplast
TCGATAGGAGCTTCTCTTGAAGAAATAACACGTTGATCTAATCGCCACCGGAGCCACAAAGGGCTATCAAAATGGATTCTTTTCTGTCGATAAGCTCCAATTGCATCATAGGAATTACAAAAAAAAGTTTCTTTTTCTTTTGTATACTTATTATCGTTAATTCGAATTCTTTCATTTTGATAATTTATGCGATTACACGGATTATACCGAT
>Afzelia bella var. gracilior voucher de Koning 3814 ribulose-1,5-bisphosphate carboxylase/oxygenase large subunit (rbcL) gene (barcode 1), partial cds; chloroplast
TACATGGACAACTGTGTGGACCGACGGGCTTACCAGCCTTGATCGTTACAAAGGACGATGCTACCACATCGAGCCCGTTGCTGGAGAAGAAAATCAATATATTGCTTATGTAGCTTACCCCTTAGACCTTTTTGAAGAAGGTTCTGTTACTAACATGTTTACTTCCATTGTGGGTAATGTCTTTGGGTTCAAG
>Afzelia bella var. gracilior voucher de Koning 3814 ribulose-1,5-bisphosphate carboxylase/oxygenase large subunit (rbcL) gene (barcode 2), partial cds; chloroplast
CGGTGGACTTGATTTTACCAAAGATGATGAGAACGTGAATTCCCAACCATTTATGCGTTGGAGAGACCGTTTCTTATTTTGTGCGGAAGCAATTTATAAAGCACAGGCCGAAACGGGTGAAATTAAAGGGCATTACTT
>Afzelia bella var. gracilior voucher de Koning 3814 AccD (accD) gene, partial cds; chloroplast
CTTCGTTCTCAAACTGGTATTGATAGTTCCATTTTAAGTGATAGTGACAACAGTTACATTTATAGTTCCATTTGTAGTACGGATAGAAACAGTAGTGAAAGCGAGAGTTCCGGTATAAGTATAATAACTAGCAACACAAATGATAGTACTTTAACTATAGGAGAAGATTCTAATGATCTAGATGAGACTCAAAAATACAGTCATTTGTGGGTTCA
>Afzelia bella var. gracilior voucher de Koning 3814 NADH dehydrogenase subunit F (ndhF) gene, partial cds; chloroplast
GGGCTACAAGAAAAATTCCCGCCGCTACCATAGTAGCAGCATGTATAAGAGCCGAAATCGGGGTAGGCCCTTCCATAGCATCCGGTAACCATACATGAAGGGGAAATTGGGCAGATTTAGCAACTGAACCGGCAAATAATAGGAAGGCACAC
>Afzelia bella var. gracilior voucher de Koning 3814 external transcribed spacer, partial sequence
GCCTACCGATCGAACGGAATTCGTGGGATTCGTTTGCCCCCTTACCATCCACCGATCCCCGTGGGTCGGCGGAGGTCCGCATAGCAGTGCTCGTGCTCCCCGAGAGGATCGCCGTGGCGGTAGCTCCCGGGGGCCCATGAGGACTCGCTGCTCTCTC
>Afzelia pachyloba voucher Bos 4845 RpoC1 (rpoC1) gene, partial cds; chloroplast
CTTCTCTTGAAGAAATAACACGTTGATCTAATCGCCACCGGAGCCACAAAGGGCTATCAAAATGGATTCTTTTCTGTCGATAAGCTCCAATTGCATCATAGGAATTACAAAAAAAAGTTTCTTTTTCTTTTGTATACTTATTATCGTTAATTCGAATTCTTTCATTTTGATAATTTATGCGATTACACGGATTATACC
>Afzelia pachyloba voucher Bos 4845 ribulose-1,5-bisphosphate carboxylase/oxygenase large subunit (rbcL) gene (barcode 1), partial cds; chloroplast
TACATGGACAACTGTGTGGACCGACGGGCTTACCAGCCTTGATCGTTACAAAGGACGATGCTACCACATCGAGCCCGGAGAAGAAAGTCAATATATGCTTACCC
>Afzelia pachyloba voucher Bos 4845 ribulose-1,5-bisphosphate carboxylase/oxygenase large subunit (rbcL) gene (barcode 2), partial cds; chloroplast
CGGTGGACTTGATTTTACCAAAGATGATGAGAACGTGAATTCCCAACCATTTATGCGTTGGAGAGACCGTTTCTTATTTTGTGCGGAAGCAATTTTTAAAGCACAGGCCGAAACGGGTGAAATTAAAGGGCATTACTTGAATGCTACT
>Afzelia pachyloba voucher Bos 4845 AccD (accD) gene, partial cds; chloroplast
TCTTCGTTCTCAAACTGGTATTGATAGTTCCATTTTAAGTGATAGTGACAACAGTTACATTTATAGTTCCATTTGTAGTACGGATAGAAACAGTAGTGAAAGCGAGAGTTCCGGTATAAGTATAATAACTAGCAACACAAATGATAGTACTTTAACTATAGGAGAAGATTCTAATGATCTAGATGAGACTCAAAAATACAGTCATTTGTGGGTTCAATGCGAAACTTG
>Afzelia pachyloba voucher Bos 4845 NADH dehydrogenase subunit F (ndhF) gene, partial cds; chloroplast
GAGGAAGAAACCGGGCTACAAGAAAAATTCCCGCCGCTACCATAGTAGCAGCATGTATAAGAGCCGAAATCGGGGTAGGCCCTTCCATAGCATCCGGTAACCATACATGAAGGGGAAATTGGGCAGATTTAGCAACTGAACCGGCAAATAATAGG
>Afzelia pachyloba voucher Bos 4845 external transcribed spacer, partial sequence
CTACCGATCGAACGGAATTCGTGGGATTCGTTTGCCCCTTGCCATCCACCGATCCCCGTGGGTCGGCGGAGGTCCGCATAGCAGTGCTCGTGCTCCCCGAGAGCATCGCCGTGGCGGTAGCTCCCGGGGGCCCATGAGGACTCGCTGCTCTCTC
>Afzelia quanzensis voucher Goyder 3727 RpoC1 (rpoC1) gene, partial cds; chloroplast
CTTCTCTTGAAGAAATAACACGTTGATCTAATCGCCACCGGAGCCACAAAGGGCTATCAAAATGGATTCTTTTCTGTCGATAAGCTCCAATTGCATCATAGGAATTACAAAAAAAAGTTTCTTTTTCTTTTGTATACTTATTATCGTTAATTCGAATTCTTTCATTTTGATAATTTATGCGATTACACG
>Afzelia quanzensis voucher Goyder 3727 AccD (accD) gene, partial cds; chloroplast
CTTCGTTCTCAAACTGGTATTGATAGTTCCATTTTAAGTGATAGTGACAACAGTTACATTTATAGTTCCATTTGTAGTACGGATAGAAACAGTAATGAAAGCGAAAGTTCCGGTATAAGTATAATAACTAGCAACACAAATGATAGTACTTTAACTATAGGAGAAGATTCTAATGATCTAGATGAGACTCAAAAATACAGTCATTTGTGGGTTCA
>Afzelia quanzensis voucher Goyder 3727 NADH dehydrogenase subunit F (ndhF) gene, partial cds; chloroplast
GGCTACAAGAAAAATTCCCCGCCGCTACCATAGTAGCAGCATGTATAAGAGCCGAAATCGGGGTAGGCCCTTCCATAGCATCCGGTAACCATACATGAAGGGGAAATTGGGCAGATTTAGCAACTGAACCGGCAAATAATA
>Afzelia quanzensis voucher Goyder 3727 external transcribed spacer, partial sequence
CGTCTGCCCCTCGCCATCCATCGATCCCTTAAGGGTCGGCGGAGGTCCGGATAGCAGTCCCCGTGTTCCCCGAGAGCACCGTCCCGGCGGCGGCTCCCGGGGCCCATGGGGA
>Guibourtia demeusei voucher Leal 43 PsbA (psbA) gene, partial cds; chloroplast
TCCTAGAGGCATACCATCAGAAAAACTTCCTTGACCGATTGGATAGATCAAGAAAACAGCAGTAGCAGCTGCAACAGGAGCTGAATATGCAACAGCAATCCAAGGTCGCATACCCAGACGAAAACTAAGTTCCCACTCACGACCCATGTAACAAGCTACACCAAGTAAGAAGT
>Guibourtia demeusei voucher Leal 43 AtpA (atpA) gene, partial cds; chloroplast
GAAGAGGCTCATATACGGAACGTCTCGAAATAATACCGGGAGCGGGAGATTCGATTAACCTAGATTCAGAAGATGAAATTTCTCCTCGACCATCAATAGGTTTAGCCAGGGCATTTATAACACGACCCAAATAAGCTTCACTTACTGGTATCTGAGCAATTCTTCCTGTTGCTTTTACAGAACTTCC
>Guibourtia demeusei voucher Leal 43 RpoC2 (rpoC2) gene, partial cds; chloroplast
TCTCTTTTCTAGGTTCATCGATATTGAATCAATCGAACGCACCTCTAACACCTGTTCTACTTTTGGAAGACCTTGTATTATATCACCAGATTTCGATTTTTCATATATAAATGTCACTAATGTATTTCCTTCATAAAGGATTTCTCCGTAATGGCCATGAACAGTTGCTCCCGGAGTCGCCAAATAAGG
>Guibourtia demeusei voucher Leal 43 RpoB (rpoB) gene, partial cds; chloroplast
CCAAATCAATCCCGCGGATACATATAATTCGGAAGAATATGTAAGTGATTCATATATAGCATCTTTTTCTTTTATCAAGGGTTCTACTAATTGATAGGTTTCCACAAATAATTGAAATTGAATTTCTTGATCTGTATCTTCCATTTTTGGAAACTTATAAAGTTCTTCTGTTAAGCCCTGATCAATGAACCTACAAAACCCTTC
>Guibourtia demeusei voucher Leal 43 AccD (accD) gene, partial cds; chloroplast
GTCAGTGACATTCGGAGTCTCATATCTGATGAAACTTTTTTCGTTAGGGATAGTAATAGGGGCAATTATTCCATATATTTGGATATTGAAAATCAAATTTTTGAGATTGACAATGATCATTCTTTTCTAAGTGAACCAGAAAGTTATTTTTATAGTTATAAGAATTCTAGTTATCTGAATAATGTCTCTAAGAGTGACGAGACTCACTATGATC
>Guibourtia demeusei voucher Leal 43 PsbE (psbE) gene, partial cds; chloroplast
CCAAAGGATCAAAACGGCCAGTTATTAATGGAATTCCTTGTCGGCTCTCTGTAAAATACTCGTTTGGACGAGGGCTCCCAAATACATCGTAAGCTAAACCCGTACTGACAAATAACCAACCCGCAATGAATAGGGAGGGTATAGTAATGCTATGAATAACCCAGTATCGAATACTGGTAATAATATCAGCAAAAGAACGTTCTC
>Guibourtia demeusei voucher Leal 43 NADH dehydrogenase subunit G, partial cds; chloroplast
TCCAAATAATCCCGTACCATGATGTATCTGGAATAGTAGTTATTAGTGAAACAAAAATACTTATACAAACCATCAAAGTAACTCCGTCCCCAATGGTCCAAAAATCAAAATTGTGGGAATATTCTGAATCTTTCATGAACATCACAGCAAATATGATTAAAACATTTATAGCTCCCACGTAAATAAGTAGCTGTGCCG
>Guibourtia demeusei voucher Leal 43 external transcribed spacer; partial sequence
TACCGATCGAACGGAATTCATCCGCCTCGTGCCCCTTCCCTTCCGGCAATCCCCACAGGCTGCCGGAGGGCCGCACGCCGGTCCTCGCGTTTCCACGATGGCGTCGCGTCGCCGTCGGCCGTCGTGGCCCGCGAGGTGCCGGTGCTCTCCCGGATGCGGTGCATGCGGTGGTCGCGCGGGATCTCCCGCCCACGTCCGTCCATGCGAAA
>Guibourtia ehie voucher Tabak 26 PsbA (psbA) gene; partial cds; chloroplast
CCTAGAGGCATACCATCAGAAAAACTTCCTTGACCAATTGGATAGATCAAGAAAACAGCAGTAGCAGCTGCAACAGGAGCTGAATATGCAACAGCAATCCAAGGTCGCATACCCAGACGAAAACTAAGTTCCCACTCACGACCCATGTAACAAGCTACACCAAGTAAGAAG
>Guibourtia ehie voucher Tabak 26 AtpA (atpA) gene; partial cds; chloroplast
GAAGAGGCTCATATACGGAACGTCTCGAAATAATACCGGGAGCGGGAGATTCAATTAACCTAGATTCAGAAGATGAAATTTCTCCTCGACCATCAATAGGTTTAGCCAGGGCATTTATAACACGACCCAAATAAGCTTCACTTACTGGTATCTGAGCAATTCTTCCTGTTGCTTTTACAGAACTTCCCTCTTGTATCA
>Guibourtia ehie voucher Tabak 26 RpoC2 (rpoC2) gene; partial cds; chloroplast
ACTCTCTTTTCTAGGTTCATCGATATTGAATCAATCGAACGCACCTCTAACACCTGTTCTACTTTTGGAAGACCTTGTATTATATCACCAGATTTCGATTTTTCATATATAAATGTCACTAATGTATTTCCTTGATAAAGGATTTCTCCGTAATGGCCATGAACAGTTGCTCCCGGAGTCGCCAAATAA
>Guibourtia ehie voucher Tabak 26 RpoB (rpoB) gene; partial cds; chloroplast
CCCGCGGATACATATAATTCGGAAGAATATGTGAGTGATTCATATATAGCATCTTTTTCTTTTATCAAGGGTTCTACTAATTGATAGGTTTCCACAAATAATTGAAATTGAATTTCTTGATCTGTATCTTCCATTTTTGGAAACTTATAAAGTTCTTCTGTTAAGCCCTGATCAATGAACCTACAAAA
>Guibourtia ehie voucher Tabak 26 AccD (accD) gene; partial cds; chloroplast
GTCAGTGACATTCGGAGTCTCATATCTGATGAAACTTTTTTCGTTAGGGATAGTAATCGGGGCAATTATTCCATGTATTTTGATATTGAAAATCAAATTTTTGAGATTGACAATGATCATTCTTTTCTAAGTGAACCAGAAAGTTATTTTTATAGTTATAAGAATTCTAGTTATCTGAATAATGTCTCTAAGAGTGACGAGACTC
>Guibourtia ehie voucher Tabak 26 PsbE (psbE) gene; partial cds; chloroplast
CGGCCAGTTATTAATGGAATTCCTTGTCGGCTCTCTGTAAAATACTCGTTTGGACGAGGACTCCCAAATACATCGTAAGCTAAACCTGTACTGACAAATAACCAACCCGCAATGAATAGGGAGGGTATAGTAATGCTATGAATAACCCAGTATCGAATACTGGTAATAATATCAGCAAAAGAACGTTCTC
>Guibourtia ehie voucher Tabak 26 NADH dehydrogenase subunit G (ndhG) gene; partial cds; chloroplast
CCCGTACCATGATGTATCTGGAATAGTAGTTATTAGTGAAACAAAAATACTTATACAAACCATCAAAGTAACTCCGTCCCCAATGGTCCAAAAATCAAAATTGTCGGAATATTCGGAATCTTTCATGAACATCACAGCAAATATGATTAAAACATTTATAGCTCCCACGTAAATAAGTAGCT
>Guibourtia ehie voucher Tabak 26 external transcribed spacer; partial sequence
TACCGATTGAACGGAATTCACGTAGCACGTTCGCCCCTCCCATCCAACAATCCCTGCGGGTTGCTGGAGGGCCGCACGCTGGCCCTTGCGTTTCCCCGGGAGCGCCGCACTGCGGTCGGCTCTCAGGGGCCGCGAGGTCCCAGCGCTCTCTCGGATGCGGTGCATGCGGTGGTCGCGTGATGCTTCTCACGTCCG
>Guibourtia ehie voucher Jongkind 1832 PsbA (psbA) gene; partial cds; chloroplast
CCTAGAGGCATACCATCAGAAAAACTTCCTTGACCAATTGGATAGATCAAGAAAACAGCAGTAGCAGCTGCAACAGGAGCTGAATATGCAACAGCAATCCAAGGTCGCATACCCAGACGAAAACTAAGTTCCCACTCACGACCCATGTAACAAGCTACAC
>Guibourtia ehie voucher Jongkind 1832 AtpA (atpA) gene, partial cds; chloroplast
TTGAAGAGGCTCATATACGGAACGTCTCGAAATAATACCGGGAGCGGGAGATTCAATTAACCTAGATTCCGAAGATGAAATTTCTCCTCGACCATCGATAGGTTTAGCCAGGGCATTTATAACACGACCCAAATAAGCTTCACTTACTGGTATCTGAGCAATTCTTCCTGTTGCTTTTACAGAACTTCC
>Guibourtia ehie voucher Jongkind 1832 RpoC2 (rpoC2) gene; partial cds; chloroplast
CTCTCTTTTCTAGGTTCATCGATATTGAATCAATCGAACGCACCTCTAACACCTGTTCGACTTTTGGAAGACCTTGTATTATATCACCAGATTTCGATTTTTCATATATAAATGTCACTAATGTATTTCCTTGATAAAGGATTTCTCCGTAATGGCCATGAACAGTTGCTCCCGGAGTCGCCAAATAAGG
>Guibourtia ehie voucher Jongkind 1832 RpoB (rpoB) gene; partial cds; chloroplast
CCCGCGGATACATATAATTCGGAAGAATATGTGAGTGATTCATATATAGCATCTTTTTCTTTTATCAAGGGTTCTACTAATTGATAGGTTTCCACAAATAATTGAAATTGAATTTCTTGATCTGTATCTTCCATTTTTGGAAACTTATAAAGTTCTTCTGTTAAGCCCTGATCAATGAACCTACAAAA
>Guibourtia ehie voucher Jongkind 1832 AccD (accD) gene, partial cds; chloroplast
GTCAGTGACATTCGGAGTCTCATATCTGATGAAACTTTTTTCGTTAGGGATAGTAATCGGGGCAATTATTCCATGTATTTTGATATTGAAAATCCAATTTTTGAGATTGACAATGATCATTCTTTTCTAAGTGAACCAGAAAGTTATTTTTATAGTTATAAGAATTCTAGTTATCTGAATAATGTCTCTAAGAGTGACGAGA
>Guibourtia ehie voucher Jongkind 1832 PsbE (psbE) gene; partial cds; chloroplast
CCAAAGGATCAAAACGGCCAGTTATTAATGGAATTCCTTGTCGGCTCTCTGTAAAATACTCGTTTGGACGAGGACTCCCAAATACATCGTAAGCTAAACCTGTACTGACAAATAACCAACCCGCAATGAATAGGGAGGGTATAGTAATGCTATGAATAACCCAGTATCGAATACTGGTAATAATATCAGCAAAAGAACGTTCTC
>Guibourtia ehie voucher Jongkind 1832 NADH dehydrogenase subunit G (ndhG) gene; partial cds; chloroplast
CCGTACCATGATGTATCTGGAATAGTAGTTATTAGTGAAACAAAAATACTTATACAAACCATCAAAGTAACTCCGTCCCCAATGGTCCAAAAATCAAAATTGTCGGAATATTCGGAATCTTTCATGAACATCACAGCAAATATGATTAAAACATTTATAGCTCCCACGTAAATA
>Guibourtia ehie voucher Jongkind 1832 external transcribed spacer; partial sequence
CCTACCGATTGAACGGAATTCACGTAGCACGTTCGCCCCTCCCATCCAGCAATCCCTGCGGGTTGTTGGAGGGCCGCACGCTGGCCCTTGCGTTTCCTCGGGAGCGCCGCACTGCGGTCGGCTCTCGGGGGCCGCGAGGTCCCAGTGCTCTCTCGGATGCGGTGCATGCGGTGGTCGCGTGATGCTTCTCACGTCCGTCC
>Guibourtia pellegriniana voucher Dowsett-Lemaire 1303 PsbA (psbA) gene; partial cds; chloroplast
TACCATCAGAAAAACTTCCTTGACCAATTGGATAGATCAAGAAAACAGCTGCAGCAGCTGCAACAGGAGCTGAATATGCAACAGCAATCCAAGGGCGCATACCCAGACGAAAACTAAGTTCCCACTCACGACCCATGTAACAAGCTACACCAAGTAAGAAGTG
>Guibourtia pellegriniana voucher Dowsett-Lemaire 1303 AtpA (atpA) gene; partial cds; chloroplast
TGTTTGAAGAGGCTCATATACGGAACGTCTCGAAATAATACCGGGAGCGGGAGATTCGATTAACCTAGATTCAGAAGATGAAATTTCTCCTCGACCATCAATAGGTTTAGCCAGGGCATTTATAACACGACCCAAATAAGCTTCACTTACTGGTATCTGAGCAATTCTTCCTGTTGCTTTTACAGAACTTCC
>Guibourtia pellegriniana voucher Dowsett-Lemaire 1303 RpoC2 (rpoC2) gene; partial cds; chloroplast
CTCTCTTTTCTAGGTTCATCGATATTGAATCAATCGAACGCACCTCTAACACCTGTTCTATTTTTGGAAGACCTTGTATTATATCACCAGATTTCGATTTTTCGTATATAAATGTAACTAATGTATTTCCTTCGTAAAGGATTTCTCCGTAATGGCCATGAACAGTTGCTCCCGGAGTCGCCAAATAAGGGTT
>Guibourtia pellegriniana voucher Dowsett-Lemaire 1303 RpoB (rpoB) gene; partial cds; chloroplast
GCGGATACATATAATTCGGAAGAATATGTGAGTGATTCATATATAGCATCTTTTTCTTTTATCAAGGATTCTACTAATTGATAGGTTTCCACAAATAATTGAAATTGAATTTCTTGATCTGTATCTTCAATTTTTGGAAACTTATAAAGTTCTTCTGTTAAGCCCTGATCAATGAACCTACAAAACCCTTC
>Guibourtia pellegriniana voucher Dowsett-Lemaire 1303 AccD (accD) gene; partial cds; chloroplast
GTCAGTGACATTCGGAGTCTCATATCTGATGAAACTTTTTTCGTTAGGGATAGTAATAGGGGCAATTATTCCATATATTTTGATATTGAAAATCAAATTTTTGAGATTGACAATGATCATTCTTTTCTAAGTGAACCAGAAAGTTATTTTTATAGTTATAAGAATTCTAGTTATCTGAATAATGTCTCTAAGAGTGACGAGACTC
>Guibourtia pellegriniana voucher Dowsett-Lemaire 1303 PsbE (psbE) gene; partial cds; chloroplast
CCAAAGGATCAAAACGGCCAGTTATTAATGGAATTCCTTGTCGGCTCTCTGTAAAATACTCGTTTGGACGAGGGCTCCCAAATACATCGTAAGCTAAACCCGTACTGACAAATAACCAACCCGCAATGAATAGGGAGGGTATAGTAATGCTATGAATAACCCAGTATCGAATACTGGTAATAATATCAGCAAAAGAACGTTCTCCTGTGCTTCCAG
>Guibourtia pellegriniana voucher Dowsett-Lemaire 1303 NADH dehydrogenase subunit F (ndhG) gene; partial cds; chloroplast
CCGTACCATGATGTATCTGGAATAGTAGTTATTAGTGAAACAAAAATACTTATACAAACCATCAAAGTAACTCCGTCCCCAATGGTCCAAAAATAAAAATTGTGGGAATATTCTGAATCTTTCATGAACATCACAGCAAATATGATTAAAACATTTATAGCTCCCACGTAAATAAGTAGCTGTGCC
>Guibourtia pellegriniana voucher Dowsett-Lemaire 1303 external transcribed spacer (barcode 1), partial sequence
AAATCCTCGGGCGATTTGCCACGGTTCTTGTGCTGCCTACCGGTTGGAAGGAATTTTCACGGATTGTAAGCTCGCCCCTCCCATCCGGCAATCCCTACGGGCTTTGCCGGAGGGCCGCACAACGATCCTCGCGCCCCCATGGGAGCGTCGCATTGCCGTCAGCTCCCACGGCCCGCGAGGATTCGGTGCTCTCTCGGATGC
>Guibourtia pellegriniana voucher Dowsett-Lemaire 1303 external transcribed spacer (barcode 2), partial sequence
CGGATGCGGTGCATGTGGTGGTCGCGTGACGTCCGTCATGTCCGTCCATGCAAAAGATAAGATCGGTTGGCCCGAACGACGCCCGCGCCCGCGTCGACAAAGCCGTGCCCAGGCCCGGCCGCGTCGTGCGGTGCTCGGCGTC
>Guibourtia pellegriniana voucher Dauby 285 external transcribed spacer (barcode 1), partial sequence
AATCCTCGGGCGATTTGCCACGGTTCTTGTGCTGCCTACCGGTTGGAAGGAATTTTCACGGATTGTAAGCTCGCCCCTCCCATCCGGCAATCCCTACGGGCTTTGCCGGAGGGCCGCACAACGGTCCTCGCGCCCCCATGGGAGCGTCGCGTTGCCGTCGGCTCCCACGGCCCGCGAGGATTCGGTGCTC
>Guibourtia pellegriniana voucher Dauby 285 external transcribed spacer (barcode 2), partial sequence
GGTGGTCGCGTGACGTCCGTCACGTCCGTCCATGCAAAAGATAAGATCGGTTGGCCCGAACGACGCCCGCGCCCGCGTCGACAAAGCCGTGCCCAGGCCCGGCCGCGTCGTGCGGTGCTCGGCGTCGCGGAGGAATGCTACCTGGTTG
>Guibourtia tessmannii voucher Wieringa 1697 PsbA (psbA) gene; partial cds; chloroplast
TACCATCAGAAAAACTTCCTTGACCAATTGGATAGATCAAGAAAACAGCTGCAGCAGCTGCAACAGGAGCTGAATATGCAACAGCAATCCAAGGGCGCATACCCAGACGAAAACTAAGTTCCCACTCACGACCCATGTAACAAGCTACACCAA
>Guibourtia tessmannii voucher Wieringa 1697 atpA (atpA) gene; partial cds; chloroplast
TTGAAGAGGCTCATATACGGAACGTCTCGAAATAATACCGGGAGCGGGAGATTCGATTAACCTAGATTCAGAAGATGAAATTTCTCCTCGACCATCAATAGGTTTAGCCAGGGCATTTATAACACGACCCAAATAAGCTTCACTTACTGGTATCTGAGCAATTCTTCCTGTTGCTTTTACAGAACTTCCCTC
>Guibourtia tessmannii voucher Wieringa 1697 RpoC2 (rpoC2) gene; partial cds; chloroplast
AACTCTCTTTTCTAGGTTCATCGATATTGAATCAATCGAACGCACCTCTAACACCTGTTCTATTTTTGGAAGACCTTGTATTATATCACCAGATTTCGATTTTTCGTATATAAATGTAACTAATGTATTTCCTTCGTAAAGGATTTCTCCGTAATGGCCATGAACAGTTGCTCCCGGAGTCGCCAAATAAGGGTTAGCC
>Guibourtia tessmannii voucher Wieringa 1697 RpoB (rpoB) gene; partial cds; chloroplast
CCAAATCAATCCCGCGGATACATATAATTCGGAAGAATATGTGAGTGATTCATATATAGCATCTTTTTCTTTTATCAAGGGTTCTACTAATTGATAGGTTTCCACAAATAATTGAAATTGAATTTCTTGATCTGTATCCTCAATTTTTGGAAACTTATAAAGTTCTTCTGTTAAGCCCTGATCAATGAACCTACAAAACCCTTC
>Guibourtia tessmannii voucher Wieringa 1697 AccD (accD) gene; partial cds; chloroplast
CGGCGTCAGTGACATTCGGAGTCTCATATCTGATGAAACTTTTTTCGTTAGGGATAGTAATAGGAGCAATTATTCCATATATTTTGATATTGAAAATCAAATTTTTGAGATTGACAATGATCATTCTTTTCTAAGTGAACCAGAAAGTTATTTTTATAGTTATAAGAATTCTAGTTATCTGAATAATGTCTCTAAGAGTGACGAGA
>Guibourtia tessmannii voucher Wieringa 1697 PsbE (psbE) gene; partial cds; chloroplast
CCAAAGGATCAAAACGGCCAGTTATTAATGGAATTCCTTGTCGGCTCTCTGTAAAATACTCGTTTGGACGAGGGCTCCCAAATACATCGTAAGCTAAACCCGTACTGACAAATAACCAACCCGCAATGAATAGGGAGGGTATAGTAATGCTATGAATAACCCAGTATCGAATACTGGTAATAATATCAGCAAAAGAACGTTCTC
>Guibourtia tessmannii voucher Wieringa 1697 NADH dehydrogenase subunit G (ndhG) gene; partial cds; chloroplast
GTCCAAATAATCCCGTACCATGATGTATCTGGAATAGTAGTTATTAGTGAAACAAAAATACTTATACAAACCATCAAAGTAACTCCGTCCCCAATGGTCCAAAAATCAAAATTGTGGGAATATTCTGAATCTTTCATGAACATCACAGCAAATATGATTAAAACATTTATAGCTCCCACGTAAATAAGTAGCT
>Guibourtia tessmannii voucher Wieringa 1697 external transcribed spacer (barcode 1), partial sequence
AATCCTCGGGCGATTTGCCACGGTTCTTGTGCTGCCTACCGGTCGGAAGGAATTTTCACGGATAGTAAGCTCGCCCCTCCCGTCCGGCAAGGCCTGCGGGTCTTGCCGGAGGGCCGCACAGCGGTCCTCGCGCCCCCATGGGAGCGTCGCGTTGCCGTCGGCTCCCACGGCCCGCGAGGATCCGGTGCTCT
>Guibourtia tessmannii voucher Wieringa 1697 external transcribed spacer (barcode 2), partial sequence
CGGTGCTCTCTCGGATGCGGTGCATGCGGTGGTCGCGCGACGCCCGTCGCGTCCGTCCATGCAAAACACAAGATCGATTGCCCCGAACGACGCCCGCGCCCGCGTCGACAGAGCCGCGCCCAGGCCCGGCCGCGTCGTGCGGTGCTCGGCGTCGCGGAGGAATGCTAC
>Leplaea cedrata voucher Breteler 15640 RpoC2 (rpoC2) gene, partial cds; rpoC2-rpoC1 intergenic spacer, complete sequence; RpoC1 (rpoC1) gene, partial cds; chloroplast
CAGACTCGCCCGTTCTGCCATAAGTACCTCCGTATTCCGCTGAGTAGGATTCGACAATGGATTTGAGTCAATGATTGGAAAACTTCCTTTTCTCGATCTTGATTCGCGTAGAAAGGTCAGGAACGATGGTCCTACTTGAACCGGAAAGACCCAAATTCACACCAGTGTCATAGAATTACTTAGTTTAGACACCATATGATTAGGTACC
>Leplaea cedrata voucher Breteler 15640 RpoC1 (rpoC1) gene, partial cds; chloroplast
CGAGCCTCCGCTTGAGCCTCTAAAGATAAAGGTACATGAACAGCCATTTGATCCCCATCAAAGTCTGCATTGAATCCCTTACAAACTAATGGATGTAAACAAATAGCACGCCCTTCCACTAAAATGGGCTGAAATGCCTGTATGCCTAATCTATGCAGAGTAGGCGCTCTATTCAGCAATACAGGATGTCCCTGC
>Leplaea cedrata voucher Breteler 15640 ribulose-1,5-bisphosphate carboxylase/oxygenase large subunit (rbcL) gene, partial cds; chloroplast
AACAGGTGAAATCAAAGGTCATTACTTGAATGCTACTGCAGGTACATGCGAAGAAATGATAAAAAGGGCTGTCTTTGCCAGAGAGTTGGGAGTTCCTATCATCATGCATGACTACTTAACAGGTGGATTCACCGCAAATACTAGCTTGGCTCATTATTGCCGAGATAA
>Leplaea cedrata voucher Breteler 15640 AccD (accD) gene, partial cds; chloroplast
CGAGAGTTCCAATATAAAAACCAGCACGAATGGTAGTGATTTAACTATAAGTATAAGAGAAAGTTCTAATGATTTCGATGTAACTCAAAAATACAGGGATTTGTGGGTTCAATGCGAAAATTGTTATGGATTAAATTATAAGAAATTTATTAAGTCAAAAATGCATATTTGTGAAGAATGTGGATATCATTTGAAAATGAGTAGTTCAGATAGAATCGAACTTTC
>Leplaea cedrata voucher Breteler 15640 external transcribed spacer, partial sequence
GGTTCGTTTGGTATCCTGTGTTGATTACCCGCGTGTGGGAATTGATAAGTCTCGTTGCACTCATCCACCTTGTGCCTTATGGAGTGCGGGGTGGACGCGCGGCGTGCTTCGTGTTCCTGGCGTGCTTCGTGCTGAGTTGCGTTGCCGTCTTGGCCCACGGAGTCTTCGCTCGTGCTCTCGGATGCGGAACGTTTATGCGTGGGCGTGGGGCCTCGGCCTT
>Leplaea cedrata voucher Breteler 15640 5.8S ribosomal RNA gene, partial sequence; internal transcribed spacer 2, partial sequence
CGCAAGTTGCGCCCTAAGCCGTCAGGCCGAGGGCACGTCTGCCTGGGTGTCACGCATCGTTGCCCCCCGAACCCCCTCTCCGGGGACTGTTTGACGGGCGAAAACTGGCCTCCCGTGTGCTCTCCGCTCGCGGTTGGCCCAAATTCGAGTCTTCGGCGACCGTGCCGCGAC
>Leplaea laurentii voucher Letouzey 5082 RpoC2 (rpoC2) gene, partial cds; rpoC2-rpoC1 intergenic spacer, complete sequence; RpoC1 (rpoC1) gene, partial cds; chloroplast
CAGACTCGCCCGTTCTGCCATAAGTACCTCCGTATTCCGCTGAGTAGGATTCGACAATGAATTTGAGTCAATGATTGGAAAACTTCCTTTTCTCGATCTTGATTCGCGTAGAAAGGTCAGGAACGATGGTCCTACTTGAACCGAAAAGACCCAAATTCACACCAGTGTCATAGAATTACTTAGTTTAGACACCATATGATTAGGTACC
>Leplaea laurentii voucher Letouzey 5082 RpoC1 (rpoC1) gene, partial cds; chloroplast
CCGCTTGAGCCTCTAAAGATAAAGGTACATGAACAGCCATTTGATCCCCATCAAAGTCTGCATTGAATCCCTTACAAACTAATGGGTGTAAACAAATAGCACGCCCTTCCACTAAAATGGGCTGGAATGCCTGTACGCCTAATCTATGCAGAGTAGGCGCTCTATTCAGCAATACAGGATGTCCCTGCATAACTTCCTGAA
>Leplaea laurentii voucher Letouzey 5082 ribulose-1,5-bisphosphate carboxylase/oxygenase large subunit (rbcL) gene, partial cds; chloroplast
AACAGGTGAAATCAAAGGTCATTACTTGAATGCTACTGCAGGTACATGCGAAGAAATGCTAAAAAGGGCTGTCTTTGCCAGAGAGTTGGGAGCTCCTATCGTAATGCATGACTACTTAACAGGTGGATTCACCGCAAATACTAGCTTGGCTCATTATTGCCGAGATAA
>Leplaea laurentii voucher Letouzey 5082 AccD (AccD) gene, partial cds; chloroplast
CGAGAGTTCCAATATAAAAAGCAGCACGAATGGTAGTGATTTAACTATAAGTATAAGAGAAAGTTCTAATGATTTCGATCTAACTCAAAAATACAGGGATTTGTGGGTTCAATGCGAAAATTGTTATGGATTAAATTATAAGAAATTTCTTAAGTCAAAAATGCATATTTGTGAAGAATGTGGATATCATTTGAAAATGAGTAGTTCAGATAGAATCGAACTTTCG
>Leplaea laurentii voucher Letouzey 5082 external transcribed spacer, partial sequence
TATCCTGTGTTGCTTACCCAGTTATGGGAATCTATCAGTTTCGGTGATCTCTTCCACCTCGTGCCTTCTGATGTGCGGGGTGGACACGAGGCGGGCTTCGTGTTCCTGGCATGCTTTGCATTAAGTTGCATGGCTGTCTTGGTGCACGGAGTCTTTGCTCGTGCTCTCGGACGCGGAATGATTATGCGTAGGCGCAGGGCCTCGGCCTT
>Leplaea laurentii voucher Letouzey 5082 5.8S ribosomal RNA gene, partial sequence; internal transcribed spacer 2, partial sequence
CGCAAGTTGCGCCCTAAGCCATTAGGCCGAGGGCACGTCTGCCTGGGTGTCACGCATCTTTGCCCCCCAAACCACCCTCTCAAGGGATTGTTGGGCGGGCAGAAACTGGCCTCCCGTGCGCTACCTGCTCGCGGTTGGCCCAAATTGGAGTCTTTGGCGATTGTGCCGCGACGA
>Leplaea thompsonii voucher Breteler 2181 RpoC2 (rpoC2) gene, partial cds; rpoC2-rpoC1 intergenic spacer, complete sequence; RpoC1 (rpoC1) gene, partial cds; chloroplast
CCAGACTCGCCCGTTCTGCCATAAGTACCTCCGTATTCCGCTGAGTAGGATTCGACAATGAATTTGAGTCAATGATTGGAAAACTTCCTTTTCTCGATCTTGATTCGCGTAGAAAGGTCAGGAACGATGGTCCTACTTGAACCGAAAAGACCCAAATTCACACCAGTGTCATAGAATTACTTAGTTTAGACACCATATGATTAGGTACCATATG
>Leplaea thompsonii voucher Breteler 2181 RpoC1 (rpoC1) gene, partial cds; chloroplast
CGAGCCTCCGCTTGAGCCTCTAAAGATAAAGGTACATGAACAGCCATTTGATCCCCATCAAAGTCTGCATTGAATCCCTTACAAACTAATGGGTGTAAACAAATAGCACGCCCTTCCACTAAAATGGGCTGGAATGCCTGTACGCCTAATCTATGCAGAGTAGGCGCTCTATTCAGCAATACAGGATGTCCCTGCATAA
>Leplaea thompsonii voucher Breteler 2181 ribulose-1,5-bisphosphate carboxylase/oxygenase large subunit (rbcL) gene, partial cds; chloroplast
AACAGGTGAAATCAAAGGTCATTACTTGAATGCTACTGCAGGTACATGCGAAGAAATGCTAAAAAGGGCTGTCTTTGCCAGAGAGTTGGGAGTTCCTATCATAATGCATGACTACTTAACAGGTGGATTCACCGCAAATACTAGCTTGGCTCATTATTGCCGAGATA
>Leplaea thompsonii voucher Breteler 2181 AccD (AccD) gene, partial cds; chloroplast
GAGAGTTCCAATATAAAAAGCAGCACGAATGGTAGTGATTTAACTATAAGTATAAGAGAAAGTTCTAATGATTTCGATGTAACTCAAAAATACAGGGATTTGTGGGTTCAATGCGAAAATTGTTATGGATTAAATTATAAGAAATTTCTTAAGTCAAAAATGCATATTTGTGAAGAATGTGGATATCATTTGAAAATGAGTAGTTCAGATAGAATCGAACTTTC
>Leplaea thompsonii voucher Breteler 2181 external transcribed spacer, partial sequence
ATCCTGTGTTGCTTACCCAGTTATGGGAATTGATCGGTTTCGGTGCTCTCTTCCACCTCGCGCCTTCTGAGGTGCGGGGTGGACACGAGGCGGGCTTCGTGTTCCTGGCATGCTTTGCATTAAGTTGCATGGCTGTCCTGGTGCACGGAGTCTTTGCCCGTGCTCTCGGACGCGGAATGTTTATGCGTAGGCGCAGGGCCTCGGCCTT
>Leplaea thompsonii voucher Breteler 2181 5.8S ribosomal RNA gene, partial sequence; internal transcribed spacer 2, partial sequence
GAGTCTTTGAACGCAAGTTGCGCCCTAAGCCGCTAGGCCGAGGGCACGTCTGCCTGGGTGTCACGCATCGTTGCCCCCCAAACCCCCCTCTCAGGGGATTGTTGGGCGGGCAGAAACTGGCCTCCCGTGCGCTCCGTGCTCGCGGTTGGCCCAAATTGGAGTCTTYGGCGATTGTGCCGCGA
>Milicia excelsa voucher IRD Plot 616 maturase K (matK) gene, partial cds; chloroplast
AGGAGGAGGCATCTTTTACCCAGTAGCGAAGGGTTTGAACTAAGATTTCCAGATGAATCGGGTAGGGTATTAATACATCTGATACATAATTTAACTGTGAGAATTTGTCCTCTAAAAAAGGAAATATTGAATGAATTGATCGTAAATTATAATATTTTACGATTTCTGTCCCCTTTAAGGAAGATACTAATCGTAGGGAAAATGGAATTTCCACAATGACTGCAAA
>Milicia excelsa voucher IRD Plot 616 RpoA (rpoA) gene, partial cds; chloroplast
CATGAATACAGCATCTATAGGATAACTTCCGTTTTGAAAATTATTTGGCGTTTTTATACGATATCCGCGATTCCTCTCGATTTGTAATTCAATACACAAGGTTATTGGTTCTGTTAGGTTAGCTATATGCTGTGTATTATCAACGATTTCCACGGA
>Milicia excelsa voucher IRD Plot 616 RpoA (rpoA) gene, partial cds; rpoA-rps11 intergenic spacer, complete sequence; Rps11 (rps11) gene, partial cds; chloroplast
CAGCTTGTCCTCTCATAAGTGGAGCCAGAAGAAAGCGTCCATAATAAAGACGTTTACTGTCTGCTCTTGATTCAACACACTTCCACTGTAGTGGCCGAGTAGATATTGTTACTTTCTCTTGACCCATATTATTTGATCAAATCATTGAATTATTTATTTCTCTTGAAATATTTTCAATGTTTATTTTTATACACGTCTTTTTTTAGGGGGCCTGCAGCC
>Milicia excelsa voucher IRD Plot 616 Ycf1 (ycf1) gene, partial cds; chloroplast
GCTTTGTCAAGAGCCTTGATTATATTTATAAATTTGTTGTTTAGGTTTTTTCTTTTTTGTTCATTAGTATAACTCCAATTATTATATAATTCATCAGAGTAAAGTTTATCTGTTGTGAACAGAGACATCTTTCTTTGTATCATTTCGAAAAAAGTTGACAAACTCGGTGGGTACG
>Milicia excelsa voucher IRD Plot 616 external transcribed spacer (barcode 1), partial sequence
GCTTGAGCAACGAACTGTCAATGCGGCATCTCGTTTCATTCTCGAGCCCAGGCTTTGTGCCCTTGGGTCCTGACCCCGTAGGTTCTTGTGTTACTTACCCGGTGTGGAATGCTTTGCCTAGTTGCCCCCTTCCTCCTTGTTGCCATGCGGTTTCAAGGTGGATCACGATGCAGTCCCCGTGTATTGGGTACAGTCTCAGCATCTTGTTGTGGCTTGCC
>Milicia excelsa voucher IRD Plot 616 external transcribed spacer (barcode 2), partial sequence
CTTGCCTAGTCCATGGGTGCCTTGCTCGTTCTCTCGGATGCGGGAAATTATACAGACATGGGGTCACGTCCCTCGATTGTCCCGAATAGAGTATTTCGAAATGAATGACACTCGCCACGTGATGATGCAAGTGTGCTCACGTGGTGGGAAGTTGCAAAGGAATGCTACCTGGTTGATCCTGCCAGTAGTCATATGCTTGTC
>Milicia excelsa voucher Essou 1476 Ycf1 (ycf1) gene, partial cds; chloroplast
AGCTTTGTCAAGAGCCTTGATTATATTTATAAATTTGTTGTTTAGGTTTTTTCTTTTTTGTTCATTAGTATAACTCCAATTATTATATAATTCATCAGAGTAAAGTTTATCTGTTGTGAACAGAGACATCTTTCTTTGTATCATTTCGAAAAAAGTTGACAAACTCGGTGGGTACG
>Milicia excelsa voucher Essou 1476 external transcribed spacer (barcode 1), partial sequence
CAGGCTCCTTTGCTTGAGCAACGAACTGTCAATGCGGCATCTCGTTTCATTCTCGAGCCCAGGCTTTGTGCCCTTGGGTCCTGACCCCGTAGGTTCTTGTGTTACTTACCCGGTGTGGAATGCTTTGCCTAGTTGCCCCCTTCCTCCTTGTTGCCATGCGGTTTCAAGGTGGATCACGATGCAGTCCCCGTGTATTGGGTACAGTCTCAGCATCTTGTTGTGGCTTGCCTAGTCCATG
>Milicia excelsa voucher Essou 1476 external transcribed spacer (barcode 2), partial sequence
ATCTTGTTGTGGCTTGCCTAGTCCATGGGTGCCTTGCTCGTTCTCTCGGATGCGGGAAATTATACAGACATGGGGTCACGTCCCTCGATTGTCCCGAATAGAGTATTTCGAAATGAATGACACTCGCCACGTGATGATGCAAGTGTGCTCACGTGGTGGGAAGTTGCAAAGGAATGCTACCTGGTTGATCCTGCCAGTAGTCATATGCTTGTC
>Milicia regia voucher Leeuwenberg 2471 maturase K (matK) gene, partial cds; chloroplast
AGGAGGAGGCATCTTTTACCCAGTAGCGAAGGGTTTGAACTAAGATTTCCAGATGAATCGGGTAGGGTATTAATACATCTGATACATAATTTAACTGTGAGAATTTGTCCTCTAAAAAAGGAAATATTGAATGAATTGATCGTAAATTATAATATTTTACGATTTCTGTCCCCTTTAAGGAAGATACTAATCGTAGGGAAAATGGAATTTCCACAATGAC
>Milicia regia voucher Leeuwenberg 2471 RpoA (rpoA) gene, partial cds; chloroplast
CATGAATACAGCATCTATAGGATAAMTTCCGTTTTGAAAATTATTTGGCGTTTTTATACGATATCCGCGATTCCTCTCGATTTGTAATTCAATACACAAGGTTATTGGTTCTGTTAGGTTAGCTATATGCTGTGTATTATCAACGATTTCCACGGA
>Milicia regia voucher Leeuwenberg 2471RpoA (rpoA) gene, partial cds; rpoA-rps11 intergenic spacer, complete sequence; Rps11 (rps11) gene, partial cds; chloroplast
CAGCTTGTCCTCTCATAAGTGGAGCCAGAAGAAAGCGTCCATAATAAAGACGTTTACTGTCTGCTCTTGATTCAACACACTTCCACTGTAGTGGCCGAGTAGATATTGTTACTTTCTCTTGACCCATATTATTTGATCAAATCATTGAATTATTTATTTCTCTTGAAATATTTTCAATGTTTATTTTTATACACGTCTTTTTTTAGGGGGCCTG
>Milicia regia voucher Leeuwenberg 2471 Ycf1 (ycf1) gene, partial cds; chloroplast
AGAGCTTTGTCAAGAGCCTTGATTATATTTATAAATTTGTTGTTTAGGTTTTTTCTTTTTTGTTCATTAGTATAACTCCAATTATTATATAATTCATCAGAGTAAAGTTTATCTGTTGTGAACAGAGACATCTTTCTTTGTATCATTTCGAAAAAAGTTGACAAACTCGG
>Milicia regia voucher Leeuwenberg 2471 external transcribed spacer (barcode 1), partial sequence 
CAGGCTCCTTTGCTTGAGCAACGAACTGTCAATGCGGCATCTCGTTTCATTCTTGAGCCCAGGCTTTGTGCCCTTGGGTCCTGACCCCGTAGGTTCTTGTGTTGCTTACCCTGTGTGGAATGCTTTGCCTAGTTGGCCCCTTCCTCCTTGTTGCCATGCGGTTTCAAGGTGGATCACAAAGCAGTCCCCGTGTATTGGGTACAGTCTCAGCATCTTGTTGTGGCTTGCCTAGTCCATG
>Milicia regia voucher Leeuwenberg 2471 external transcribed spacer (barcode 2), partial sequence 
ATCTTGTTGTGGCTTGCCTAGTCCATGGGTGCCTTGCTCGTTCTCTCGGATGTGGAAAATTATACAGACATGGGGTCACGTCCCTCGATTGTCCCGAATAGAGTATTTCGAAATGAATGACTCTCGCCGCGTGATGACGCAAGTGTGCTCACGTGGTGGGAAGTTGCAAAGGAATGCTACCTGGTTGATCCTGCCAGTAGTCATATGCTTGT
>Milicia regia voucher de Koning 5364 maturase K (matK) gene, partial cds; chloroplast
AGGAGGAGGCATCTTTTACCCAGTAGCGAAGGGTTTGAACTAAGATTTCCAGATGAATTGGGTAGGGTATTAATACATCTGATACATAATTTAACTGTGAGAATTTGTCCTCTAAAAAAGGAAATATTGAATGAATTGATCGTAAATTATAATATTTTACGATTTCTGTCCCCTTTAAGGAAGATACTAATCGTAGGGAAAATGGAATTTCCACAATGACTGCAAATCCCTC
>Milicia regia voucher de Koning 5364 RpoA (rpoA) gene, partial cds; chloroplast
CATGAATACAGCATCTATAGGATAACTTCCGTTTTGAAAATTATTTGGCGTTTTTATATGATATCCGCGATTCCTCTCGATTTGTAATTCAATACACAAGGTTATTGGTTCTGTTAGGTTAGCTATATGCTGTGTATTATCAACGATTTCCACGGAAGGTGGTAAGATG
>Milicia regia voucher de Koning 5364 RpoA (rpoA) gene, partial cds; rpoA-rps11 intergenic spacer, complete sequence; Rps11 (rps11) gene, partial cds; chloroplast
CAGCTTGTCCTCTCATAAGTGGAGCCAGAAGAAAGCGTCCATAATAAAGACGTTTACTGTCTTCTCTTGATTCAACACACTTCCACTGTAGTGGCCGAGTAGATATTGTTACTTTCTCTTGACCCATATTATTTGATCAAATCATTGAATTATTTATTTCTCTTGAAATATTTTCAATGTTTATTTTTATACACGTCTTTTTTTAGGGGGCCTGCA
>Milicia regia voucher de Koning 5364 Ycf1 (ycf1) gene, partial cds; chloroplast
AGAGCTTTGTCAAGAGCCTTGATTATATTTATAAATTTGTTGTTTAGGTTTTTTCTTTTTTGTTCATTAGTATAACTCCAATTATTATATAATTCGTCAGAGTAAAGTTTATCTGTTGTGAACAGAGACATCTTTCTTTGTATCATTTCGAAAAAAGTTGACAAACTCGGTGGGTACG
>Milicia regia voucher de Koning 5364 external transcribed spacer (barcode 1), partial sequence
CAGGCTCCTTTGCTTGAGCAACGAACTGTCAATGCGGCATCTCGTTTCATTCTTGAGCCCAGGCTTTGTGCCCTTGGGTCCTGACCCCGTAGGTTCTTGTGTTGCTTACCCTGTGTGGAATGCTTTGCCTAGTTGGCCCCTTCCTCCTTGTTGCCATGCGGTTTCAAGGTGGATCACAAAGCAGTCCCCGTGTATTGGGTACAGTCTCAGCATCTTGTTGTGGCTTGCCTAGTCCATG
>Milicia regia voucher de Koning 5364 external transcribed spacer (barcode 2), partial sequence
ATCTTGTTGTGGCTTGCCTAGTCCATGGGTGCCTTGCTCGTTCTCTCGGATGTGGAAAATTATACAGACATGGGGTCACGTCCCTCGATTGTCCCGAATAGAGTATTTCGAAATGAATGACTCTCGCCGCGTGATGACGCAAGTGTGCTCACGTGGTGGGAAGTTGCAAAGGAATGCTACCTGGTTGATCCTGCCAGTAGTCATATGCTTGTC
>Tieghemella africana voucher Breteler 15808 PsbA (psbA) gene, partial cds; chloroplast
ATCCAAGGTCGCATACCTAAACGGAAACTAAGTTCCCACTCACGACCCATGTAACAAGCCACACCAAGTAAGAAGTGTAGAACAATTAGCTCATAAGGACCGCCATTGTATAACCATTCATCAACGGATGCCGCTTCCCATATCGGGTAAAAG
>Tieghemella africana voucher Breteler 15808 Rps2 (rps2) gene, partial cds; chloroplast
TTCTTCGTGCTGATCAACAATGATTACAATATCGGGTAACCCTGTCATATATTTAATCCCGCCCAGATATGTTTGCAAGTGAGATAATTGTCTTTTCAACATAGCTGCATCTCTTTTTGGAAGACGATTGAGTCTGCCCATTTTTTGTTCCATTCTCAAGTCTCTAAACTTATGAAGTCTCGTTTCTGTAGTGG
>Tieghemella africana voucher Breteler 15808 RpoC1 (rpoC1) gene, partial cds; chloroplast
AATGAAGAATCTATAATAATTCGTAAATCTAGATCGGCTAATTGTTCTCGAATAGCACCTGCTCCAGTAGAGATCTCTCTGTTTCGAAATGTATCGAAGCCTTGTGTAGTAAAAAAAAGCGGGATGCTGTATTTCCAGGATTGGATTTCATATTCGAATGAACCTCGTAATCGTAAG
>Tieghemella africana voucher Breteler 15808 NADH dehydrogenase subunit H (ndhH) gene, partial cds; ndhH-rps15 intergenic spacer, complete sequence; Rps15 (rps15) gene, partial cds; chloroplast
GTCTTTTCTTGTAGCTGGTGCAATCATAGGTTTTTCCCGATTCATTCTTCCATGAATTGCTGAAAGTGAAAAGAGGTTCATCCAAATTTAAGTGAATAATTAAAAATGACTTTTAAAATTAACGAGTTTTTGTTTCTCGAATATTCAACTGACCAATTAATTCTTTATAACGTACTCTATTTTTTTTTGACAAATAAGCTAGTATGCGTTGACGTTTTCCCAGA
>Tieghemella africana voucher Breteler 15808 external transcribed spacer, partial sequence
CCCTTCAGTCAACGCTTCGAGAGTAATTGACGCTTAGAGCGTATCGGTGTTCCTGTGTTGGATGCCTCGTGTGACGGAAATTGACCCCGGATAAGTCTCGATTTTGGCTCCTCCCCACTTTGTGGTGCTAGATTGACGTGGAAGTACTTCCCATGCCCCCTTGAGCGCTTCGCCTCGTCGTGTTGCAATCATGGCCCATGGGTTGTT
>Tieghemella africana voucher Breteler 15808 internal transcribed spacer 1, partial sequence; 5.8S ribosomial RNA gene, partial sequence
ACAACCCGCGAACTTGTATAGCAACCGCCGGGGGTCCTTGTGCCCCTCGCCAGGTGCGCTCCTGAATTGCGTTGCCTTGGCTAAAACTAACCCCGACGCGAATTGCGTCAAGGAACCTTAACAAGAGGAGCGTCCCCTGCTCTCGTTCACAAGTGCGAAGTTAGGGGGGCTAGCTGCATCTTTTCGTGTACATAACGAC
>Tieghemella heckelii voucher Zwetsloot 33 PsbA (psbA) gene, partial cds; chloroplast
ATCCAAGGTCGCATACCTAAACGGAAACTAAGTTCCCACTCACGACCCATGTAACAAGCCACACCAAGTAAGAAGTGTAGAACAATTAGTTCATAAGGACCGCCATTGTATAACCATTCATCAACGGATGCCGCTTCCCATATCGGGTAAAAGTGCAAA
>Tieghemella heckelii voucher Zwetsloot 33 Rps2 (rps2) gene, partial cds; chloroplast
TCTTCGTGCTGATCAACAATGATTACAATATCGGGTAACCCTGTCATATATTTAATCCCGCCCAGATATGCTTGCAAGTGAGATAATTGTCTTTTCAACATAGCTGCATCTCTTTTTGGAAGACGATTGAGTCTGCCCATTTTTTGTTCCATTCTCAAGTCTCTAAACTTATGAAGTCTCGTTTCTGTAG
>Tieghemella heckelii voucher Zwetsloot 33 NADH dehydrogenase subunit H (ndhH) gene, partial cds; ndhH-rps15 intergenic spacer, complete sequence; Rps15 (rps15) gene, partial cds; chloroplast
GTCTTTTCTTGTAGCTGGTGCAATCATAGGTTTTTCCCGATTCATTCTTCCATGAATTGCTGAAAGTGAAAAGAGGTTCATCCAAATTTAAGTGAATAATTAAAAATGACTTTTAAAATTAACGAGTTTTTGTTTCTCGAATATTCAACTGACCTATTAATTCTTTATAACGTACTCTATTTTTTTTTGACAAATAAGCTAGTATGCGTTGACGTTTTCCCAGAAT
>Tieghemella heckelii voucher Zwetsloot 33 RpoC1 (rpoC1) gene, partial cds; chloroplast
CCCCTAATTCTTTCCATTCTACCAATGAAGAATCTATAATAATTCGTAAATCTAGATCGGCTAATTGTTCTCGAATAGCACCTGCTCCAGTAGAGATCTCTCTATTTCGAAATGTATCGAAGCCTTGTGTAGTAAAAAAAAGCGGGATGCTGTATTTCCAGGATTGGATTTCATATTCGAATGAACCTCGTAATCGTAAG
>Tieghemella heckelii voucher Zwetsloot 33 external transcribed spacer, partial sequence
TTCGAGAGCAATTGACGCTTAGAGCGTATTGGTGTTCCTGTGTTGGATGCCTCATGTGATGGAAATTGACCTCGGATAAGTCTTGATTTTGGCTCCTCACCACTTTGTGGTGTTAGATTGACGTGGAAGTACTTCCCATGCCCCCTTGAGCGCTTCGCCTCGTCGTGTTGCAATCATGGCCCATGGGTTGTTACTAAAGCTC
>Tieghemella heckelii voucher Zwetsloot 33  internal transcribed spacer 1, partial sequence; 5.8S ribosomial RNA gene, partial sequence
ACAACCCGCGAACTTGTATAGCAGCAACCGCTGGGGGTCCTTGTGCCCTTCGCCAGGTGCGCTCCTGAATTGCGTTGCCTTGGCTAAAACTAACCCCGACGCGAATTGCGTCAAGGAACCTTAACAAGAGGAGCGCCCCCTGTTCTCGTTCGTAAGTGCGAAGTTAGGGGGGCTAGCTGCATCTTTTCGTGTACATAACGAC
