# Supplementary material for: Genetic characterization of a group of commercial African timber species: From genomics to barcoding
Source: PLoS One. 2023 Apr 20;18(4):e0284732. doi: 10.1371/journal.pone.0284732 (PMC10118144; doi:10.1371/journal.pone.0284732)
Supplement: S4 File — (FASTA) [file pone.0284732.s006.fasta]

>Afzelia africana voucher Bourland 522 chloroplast, complete genome
NNNNNNNNNNNNNNNNNNNNNNNNNNNNNNNNNNNNNNNNNNNNNNNNNNNNNNNNNNNNNNNNNNNNNNNNNNNNNNNNNNNNNNNNNNNNNNNTGCTATGTTATGGGCGAACGACGGGAATTGAACCCGCGCATGGTGGATTCACAATCCACTGCCTTGATCCACTTGGCTACATCCGCCCTGAGACTATATCACTATGTAAAAAAAAAAATTACATAAATTGAAATTTTTTTTTTAAGTTCCTGCTGAGAAAAACGTATAAATTACTAAATAAAAGAAAGAAAAATATGAAAATCCAGTTTTTATGTTGAAATAAAGAATACAAAATAAAAAAAAAAATAATAATAATGTTGAAGTAAATAAAAAACTAC---------------------TAAAAAATAAAAATAAAAAAGAAAGAAAGTAAAGGAGCAATATCCATTTCAAGAAGATTAATATTGCTCCTTTACTTTCAAAAACTCATATTCATTAAGATCCAAATCTTATCCATTTATAGAAAGAGCCTCGATGGCAGCTAGGTCTAGAGGGAAGTTATGAGCATTACGTTCATGCATAACTTCCATCCCAAGGTTAGCACGGTTAATAATATCAGCCCAGGTATTAATTACACGACCTTGGCTATCAACTACAGATTGGTTGAAATTGAAACCATTTAAATTGAAAGCCATAGTGCTGATACCTAAGGCGGTAAACCAGATACCTACTACAGGCCAAGCAGCTAGGAAGAAATGTAAAGAACGAGAATTGTTGAAACTAGCATATTGGAAGATCAATCGGCCAAAATAACCATGAGCAGCTACAATATTATAGGTTTCTTCCTCTTGACCGAATCTGTAACCTTCATTAGCAGATTCATTTTCTGTGGTTTCCCTGATCAAACTAGAAGTTACCAAGGAACCGTGCATAGCACTGAATAGGGAACCGCCGAATACACCAGCTACGCCTAACATATGAAATGGATGCATAAGAATATTATGCTCAGCCTGGAATACAATCATAAAGTTGAAAGTACCAGAAATTCCTAGAGGCATACCATCCGAAAAGCTTCCTTGACCAATTGGATAGATCAAGAAAACAGCAGTAGCAGCTGCAACAGGAGCCGAATATGCAACAGCAATCCAAGGACGCATACCCAGACGAAAACTAAGTTCCCACTCACGACCCATGTAACAAGCTACACCAAGTAAGAAGTGTAGAACAATTAGCTCATAAGGACCACCATTGTATAACCATTCATCAACGGATGCCGCTTCCCATATCGGGTAAAAGTGCAAACCTATAGCCGCAGAAGTAGGAATAATGGCACCAGAAATAATATTGTTTCCATAAAGTAGAGATCCAGAAACAGGCTCACGAATACCATCAATATCTACTGGAGGGGCAGCAATGAAAGCGATAATAAATACAGAAGTTGCGGTCAATAAGGTAGGGATCATTAAAACACCAAACCATCCGATGTAAATACGATTTTCAGTGCTGGTTATCCAGTTACAGAAGCGACCCCATAGGCTTTCGCTCTCGCGTCTCTCTAAAATTGCAGTCATGGTAAAATCTTGGTTTATTTAATCATCAGGGACTCCCAAGCACACGAATTCTCTATAACGAGATAATGGGGGCTTGTTATTTAACAGTATAACATGACTTATATACTGGTGTCAACCAATACCAATATCCGTAGATATATCCATCTATTTTCATTTAGATTTATCAGAATTCTATTTTTTCATCTATTTCATTTATTCAAATCACTTCATTCAAAAAAAATGGGTGTATATTACTTCGAGATGATAATTCGAGTGGGTTGCCCGGGACTCGAACCCGGAACTAGTCGGATGGAGTAGATAATTTATTTGTTAATAAAATTCAACAACAAAACAAATAAAAAAAAATCCCTCCCCAAGCCGTGCGTGCATTTTTCATTGCACACGGCTTTCCCTATGTCTACATTTATAAACCTCAGTTCCTTCCCTAGAACGAGACTCTAAGAAAGTTGAATACTCATTGATTAATCCCTACTTACTTACTCCATGAACATTTCATAATCCATTTCAGAATAGAATTCTAAAAAATGAATGATTTTTTATCTCTTCATCATTTAAAGAGAAATTTCCACTTACAACGAAAATATCATAACCAATCATTCATCATTGACCAGATCATTGATGCAAATAATATCCAAATACCAAATACGGCCTCTATATAACCTTCTCTGCAAAGTAAAAGAAGTTCTTGAGAAGATCAAAGAAAGAATCTCGTCTTCGTCTGTAAAGAATTCTTCCAAAAATTCTGAACCTAATCTTTTCAAAAAAGAGCGTACAGTACTTTTGTGTTTACGAGCCAAAGTTTTAATACAAGAAAGCCGAAGTATATATTTTATTCGATATAAACTCTTTTTTTTTGAGGATCCATTGTAATAATGAGAAAGATTTCTGCATATTCGCACAAATAGGTCAAGAATATCCAAATTGGATAAATCGGCCCAGACCGGCTTACTAATGGGATGCCCTAATATGGTACAAAATTTCGCTTTAGCCAATGATCTAATTATAGGAATAATTGGAACTTTTGTATCAAGCTTTTTCATAACATTTTCTATTAGAAATGAATTTTCCAGCATTTGACTCCGTACCACTGAAGGATTTCGCCGTACACTGGAAAAATAACCCAAAAAGTAGAATGAATGCTCGGATAATTGGTTTATATGGATCCGTCCTGGTTGAGACCAAACATAAAAATGACATTGCCATAAATTGATAAGATAGTATTTCCATTTATTCATCACAAGAGGGGTATTCTTTGAAGCCAGAATGGATTCTCCTTTATATCGAGCATAATGAATGAAAGGGTCCTTGAAAAACCATAAGATAGACAGAAAATCCTTAGTAAAGACTTTTACAAGATATTCCATTTTTCCATAGAAATAGATTCGCTCAAAAAGGACTACCGAAGATTTTAATTGTAAATGAGAAGATTTGTTACGGAGAAAAAGGAAGATAGATTCGTATTCACATAGATAAAAATTATATAGGAACAAGAAGAATCTTGGATTCCTGTTTGAAAAAGTAGAAATCGATTTTTTTGAAGTAATAAGAATGTTCCAATTACAATACTCGTGAAGAAAGAGCTTTAATAAATGAAAAGAAGAGGCATCTTTCACCCAGTAACGAAGGGTTTGAACCAAAATTTCCAGATGGATAGGGTAAGGTATTCGTATATCTGACACATAATTTAAATATGGAAATTTATCCTCAAAAAAAGGAAATATTGAATGAATTGATTGTAAATTATAAGATTTTACGATTTTTTTCTCCTCTAAGAAAGAGATTAATCGTAGGGAAAATGGAATTTCCAGAATGACGGCAAACCCCTCTGATATTATTTGAGAATATAAATTCTTGTTGTACCCACAAAATTTATTTTTGTTAGAATCATTAACAGAAATAATCAAATGATTCTGTTGAGGCATTCGAGTAATTAAACGTTTTACAATTAGTAAACTAGATTTATTGTCAGAACCTATATTTTCCATCAAAATGGAGCTATTTAAACCATGATCATAAGCAAGTGCATAAATATATTCCCGAAAGATAAGTGGGTATAGGAGGTCATATTGCTGAAACCTATTTCGTTCTAAATATACTTGAAATTCCTCCATTTTTAAAAATTCAATTTGAGACAGGGATAGGGGATTTATTGGGTTCTCAAATGATACATAGTGCGATACAGTCAAAACAGGGTATTCTATTCTAGTAAAAAAATGAAAAACGAATAGATACCTCGAAAACAAGTAAAACTCATCAACGGACTCTCTCTCCTCGTTTTTTTCGATCTAATTGTTTTATGTTCATTCTAGAATAACAATAGAGTTCGAAATCCTTTATTTTCTCAACCCAATCGCTCTTTTGATTTTGGAAAAAAATATCTTTATCAATATACTCTTTCTTCTACACATTCAGCGACACCCCATAATGGAGACATAGTTAATAGTTAGGACTCATAAAAAAAATAAAAAATCCATTCTCTTTTTTTTATAGAAAAAGCTTTTCCCACATCAAGCACTAATCTATTTTTAACGTAAAATTAGATCGGGTAATCATTCAAATTAAAAAATGAAAGCTCGTTGCTTTTTGTTTGCCTATAATTGGAGCCGCCAGGCTCTATCCATTTATTAATTCAACCCAACTTTGATTTTTTGTTCCGAGCCAAGAATTCAAACAAAGGTTTGGATCGGATCCAATAAGAATGAAATATTCTTCGAATTCTCCATTGATACGACATGCTACTTTTTCCATTCATTCCTTTCTGGATCAGTCGTCGTCTTACAAACTCTATTGCTGGTATGAACGAATCCATTGCTTCGTAAAAATGTGTAAAAAATCGAGTCGCACTTAAAAGCCGAGTACTCTACCATTGAGTTAGCAACCCAAATGAAACTAATATAAAAAAAACTAAAAAAATCGAATGTGTAGATACAATAACAATCAAAAAAAAGATGTTATTCTATAATAAAAAAATCCTATGGATATGGAACGGAAATAAAAAGATCCGTTTATTCACGATCGGATTATATTTGTTTGATATACTGTTGTCAATATTAATGTTGAGAAAAAACTACAATGGAGAAAACAAAAGAATTATAAACTTTTCAATAGTACCTAACAATTTAATAAATGTCAATTGAAATTCTATTTTC--T--TTTTTTTTTTAATAAATTTTATTTA----------------------ATTAATGTTAATAATAACAAAGTTCGTTTGTAAATTCTAATAAAAAAATTCGAATACGAAAATGTATTATAATACTAATATAATACTAA---------------------------------------------------------TAATAATAAAATAAAAAACAAACAATTATGTTGAATTGGCACTACAAAACTAATCGACATAGATCTAAAGGGTGTATGCGAAAATTAAGGAAAAAAAGAAAAGGGTAGAGATCCGATTTATTCAATCAAATTAATATGAATTAATAATTGAATCAATACAATCGAAATATGGACTAAGCAATTAACCTAACTCCCTTTTTTATTTCTTCAGAGAATTCCAATGAAAACCACCTCATTGAGAGTAATATATTATATTTATAAAACCAATTACTTCATTTATTGATTTTGCTCTTTTTTTCTATCCGTTTTATATTCATTTTTTATATTAATTTATAAAAATTAAAATCGATTTTTGTGGTTATAGAAAACAGCATTCTTATAGTATAGCAAATAATAAAAGAAAAAAATGAGGTATGAATGGATAGCGGGGGGATAAGAGAGATAAAGGATTATATAAATATATATACAAGTTATCCACACCCTCTTTTGTTTCTTATTTCATTAATTGAATTTCGTTTGTTGATTAGGGCAAAGTTCGATAAAAACACCCGCCCTTTTTGAAATATCCTGAACAGTTCCTGTAGGTTGAGCGCCCTTTTCAAGGAAATCGAGAATAACAGGAATATTTAAATAGGTTTGATTCTTTATCGGATCATAAAAACCCACTTTCCGAAGATCTCTTCCCTCTCGTCGGGATCGAATATCAATTGCAACAATTCGATAAACGGCTCATTGGGATAGATGTATGGAGATGAACAAAACA-CCCCCCCCCTAGAAACGTATAAGAAGTTTTCTCCTCGTACGGCTCGAGAAAATTAGATGATGCCTATGGGATATAATATTATTATGAATTTGGATGTCAAATAGATCCATAAAATCATAAAATCAATTCGATTATGATTTATAAGTACTTTTTTTTCTTATTCTTTTTCTTTCCCG-AAAAAAAATCACTTGTATTCACAAACTCATAACTCAAGTTGGATAACTCTCAAATAACTCAAAACCTTTAAGTATTTCATTTATTGAGCGGTCTTTATCCCGTTTTTTGTCTATCTTCTTTAGAATCTA--TTTTTTTTTTTTTATTCTTCATTCTGATAGAGTTGTTGAGACAATTAAAAAAGGTATTTACTTGTTCCAGAATCCCTTAGATTTTCCTTGAATCGTTGGGTTTAGACATTACTTCGGGGATTTTTAATCGTTTCAAAAATGGCAGCAACATACCCTTCTTTTTTCTTTCTATCAAAGAATCATAGAAATGGATAATGGATTCCCGCAGATACACTTTTGACCGAAATCATTTTACCAATTCCAACAAATTTGACTTTTTATTTTGTTTGAAACTTGCTCGAATTGGATCCTTTCGATTTCTATATATATAGATAGATAATATATTTACGAAGTTGTTCAAATTTATTAATTTTCACTAACCCTAGATACTTACTCCTGAAAAATGAATCAACTCGAGCTCCATCATATACTATTACTATTTACATCATCAACCCCCC-CAAAAAAACGAGTTCGAATGGAACAGAACAAACGATGTCGAGCCAAGAGCACCTTCATTTCTATATACAAATTTCTATATAATATAAAAATAGTGGATTAAGAATCCACAGCTAATTGAATCATGTCTTTCAAGTCGCACGTTGCTTTCTACCACATCGTTTCAAACGAAGTTTTACCATAACATTTCTCTGGTTTGGAGCCAGTATGTAATTATGAAATCATGAATAGTCGTTGATTCAGTCGATACATAGTAATCTGTACGTTTTCTGAATGGGTAATTTCTAAAGAATAAAGAAGTCTCATCAAAAATTCAAATTAAATCGATATTTTATTCTAGGAATGGAATTTCTATTTTTTTTTTTTTTTTTTTTTTTTTAACATTATTTTTAACATATACATATAAAATATTCTATTTAATAACATGAATACAAATAAAAAAGTTTAAGTTTAAATAAGTTCTTTTTGAATATACATCTTAAAAGTAACTCAATTTAGACACGGATCATTAAAAATAATGAAAAAAGAATCACACTTTAGCCAATATTATAGATTATAGATTGTTAAACCGAAAGTTTCTCAAAAAAGAGCATTCTTTATTCTATTTATTCTAATAGAATATTTGTATAGAATATTTGTACTCTCATATGATATCTAGATATCTATATCTATATAGATATAGATAAATCATGCATGGATATGCTCTGGGACGGAAGGATTCGAACCTCCGAATAGCGGGACCAAAACCCGTTGCCTTACCGCTTGGCCACGCCCCATTTCAAATTTCTATTCGACACTAATAAACACTAATATTAGTCTAATATTAATATTGGTTGTTCGTCAATTCCAGTTCAAATATAGAAATATCTATATCGATAGAATGTTGCGAGGCTTTTGATATGGGTAGATATAGAATTAAACGGAAATTCTTGATCATTACATAGAATGCAATTAAGATATTGTATGAAAGTATGATTTCTTATATTCTATCTTAAAGAACAAAATGTTTGCTATGCTTATGCTTAATATCTTTAGTTTGGTCTGTATTTGTATTAACTCTGCCCTTTATTTAAGTAGTTTTTTATTCGCGAAATTACCGGAAGCCTACGCTTTTTTGAATCCAATTGTAGATATTATGCCAGTAATACCTGTACTCTTTTTTCTCTTAGCTTTTGTTTGGCAAGCTGCTGTAAGTTTTCGATAAGATCTTTAATTTTTATACTATCTTAGACTCTTAGAAAAATTCAGAATTTATTCGAAAAAAAAAATTCTAACATTCTAACAATTGATAAGATCAGATAAGTATTACAGTATGAATCTTCAATTCAAATATTGAAATTTTTTTATACCCCAAAAAAAGCTGGACCATCTCATTTCATCATTCTTACCCCCTTTCCATTGAAAATGAAAAAAAAAATTCGATTTGAATCCCCCACCAATATCTAATTGTGGGTATGAAAATTTTTATAATAAAGGACTCGGCTCTTATTACAAATAAATTTATGAAAATTCCTTTCTATTATATTTCTCGAAACCACATCATTTCTTAGTGTCAAAAGAAACATAATGTATAGTATAGGAAAATCTATTCTCTTTTTTTTTTTTAATTGATCTTGGAGATTGTGTAATGCTTACTTTAAAACTATTTGTTTACACAGTAGTGATATTCTTTGTTTCTCTTTTCATCTTCGGATTCCTATCTAACGATCCGGGACGTAATCCGGGACGTGAAGAATAAAAAATCAATTTTTTTTGTTCTCCTTTCATGAT----------TTTGAAATATTTCTTAGAATTTTATCTATTTTACATCTTTATATTTAATAATATAATATTTAATAAAAATCAATTTCATA-TTTTTTCTAGTGAATAATAAAAAAATCAAACAAACAAAGAAAATCGATAAATTCAAGAGCTAAAGAAAATACCAAATCATCGACGGAAACGGAAAGAGAGGGATTCGAACCCTCGGTACGAAAATTTCGTACAACGGATTAGCAATCCGACGCTTTAGTCCACTCAGCCATCTCTCCCAAATTGAAAAAATAGAATTCCTATGTTACATTATACAAACAAAAAAGAGAGATTGAAAAAGCTCCTCCTTTTTTTCTATCTTATCTCTCTTTGACTTATTCTTCTATTTTTATTTTTTAGTTTTTCTATTTATTCTATATTCTATATTAGGATATCAAATTCTATTTTAAAATTCTATTTAAGATAT------CAAAAATATTATAGAAA-------------------------------------------TATATAAAATAGAAATAAATATAGAAATATAGAATAATAAATAGAATAAATATTGTATAAAATAGAATATAATTCTAATAAATAATAAAAAATACCCTTTTTGTTTGTGCGAAGGGGTCGTG-TTTTTTTTTCTACAGCCCGGCCAGATCGGTACCTAGCCGGGCTTTTTTTTGTTCTCATGAATCCCGTGAATCAAATTTAGTTGATCTGAAAAAATACTTGTTATTGAAACAAGATCAAACAAAAGAAAAACTTTTTTATTCCTATGAGATACAACTAAAATGATAGAAGATCAAAATGCCATTTCTTTTTATTCTTTATTTTCTTTATTTTTTCCAGCAAAGTACCCGTACCTAAAAATGTAAAAAAAAGCAAATACGAATAAAAAAAGAAAAGAATGGAGATTCTTTCACAATCCATTTTATTTTGATGTTATGACTAAAATCATTTTGTCAAGATGTATTTGTCAAAGCACCTTCAGCAAAACAAAAAGGGGAGTCCTTTTTTGGATTCCGACTGATTCTCCTGTTCGACAAAAGATCCGTTTATATACAATAATTACATTGTAGCGGGTATAGTTTAGTGGTAAAAGTGTGATTCGTTCTATTGACCCCTTAATAGTTAAGGGGTCCCTCGTTTAATTTATATTCCGATCACAAACTTATTTCTTAAAAGGATTTAATCCTTTCCCTCTCAACGAACGATTCGAGGAAGAATATACATTATCGTAATTTGTATCCAAGAAGAATCAATTCGAAATTGAAAAATGGAATTATGAAATTACGAAACATAAGTTTTTTGAATTGGATCACAATACTCACAATTTTTTGAGTATGAGCAAGGGATCCATGGATAAAGATATAGAAAGTTTATTTCTAATCGTAACTAAATCTTCAATTTTTTTATTTGTATATGAGAAATTGAAGCAAACTAGCTATTAAACGATTCCTTTAGTTTACTATAGACATCGACATATAATATTAATATGTATTTTAGCTCGGTGGAAAAAAATGCTTTTCCTAAGGATTCTTTCAAATAGAAAAGAAATAGCGAACGAAGTAAGTAGAAAAAAATTGTTCTAATTTTTCCTCCTTTTCTATAGGGATCATCTAAAAAGCGATATGTTTTGAATGCATTCAGAACGAAAGGCTGACATAGATGTTATGGGTAGAATTCATTTCATTTTGTTCACATCTTCTCCATTTTGTTAAATTTATCTATCTCTCTCTATCTTGTTATCTATCTCTCTCTATCTTGCATAAAGGAGCCGAATAAAACCAAAGTTTCACGTTCGGTTTTGAATTAGAGACGTTAAAAATGATGAATCAACGTCGACTATAACCCTTAGCCTTCCAAGCTAACGATGCGGGTTCGATTCCCGCTACCCGCTTATATTCTATCAGCAGAT-----------------------------ATTGGAATCTATATAATTTATTATATAATC------------TATATAATTTATTATATATATTAATATATATTAATATATAAATAGGAATATATAACTAATTCATTTAGTTATTTAAATAAAAACGAAAATAGACTAGAATTTTTTTTTATTTAATCTAATTAATGTAAATGCAATTCATCATCAAATTGAATACACAACCCCCCGAATTCTCTCACATATTTTTTCGAAATGGAACAATAAAAAATTGTGATGAAAAGCGTCCATTGTCTAATGGATAGGACAGAGGTCTTCTAAACCTTTGGTATAGGTTCAAATCCTATTGGACGCAATTTTTTTGCATATATATTGAATTGAATTTTATATATTTCTATGTCAAGAAAAAGATTTTGAATGATTTGAATTGAACAAGAGACGCTTAGAGTTTTAGAGTAATAACTTACATAAGTTATACACAATTTATATCTTGAACCTCTATTTTTTATAGAATCTTATAAATTAATAAATCTCTTATAAAAATCAAAAATTGTGGATTTCTTATCTATTTTATATAAATTTGATATAATTAATTATTTATTGTATTAATTATTTTACTAATATTTTTTATTCTTATTATTTTCTTTATTTAAAT---------------TAATTTTAATTAGATTAAGATAATTTAAGATAATAATTTAAGATAAATAAAATAATTCTATTAGAAAGATTATAAAGCTATTAAATTCAATTATTAATCAATTTTTTTCAACTTGTTCCGGAAGTAAAAAGAGTTCCATCTGTTCCTGAATAGCTTCTTTCAAAAGGGCTTCTGCTTCCCCAGTAAATGTCTTGGTAGAAGATATGATTTCTTGGAATTGAGGTTTATTCGTTTTTAAGTAAGCACGTAATTCAACGAGAAATTTCCTTACCTGTCCAATTTCTAATGAATCAAGATAACCATTTGTTCCGGTATAAATAGTTATTATCTGTTCTTCCACAGTGAGAGGGGCTGATTGGGATTGTTTGAGCAACTCGCGCAATCGTTGACCTCTTGCCAATTGATTTTGAGTAGCTTTATCGAGATCGGAAGCGAATTGTGCAAAAGCTTCTAATTCTGCGAATTGCGCCAATTCCAATTTTAATTTACCAGCTACCTGTTTCATGGCTTTAATTTGAGCCGCAGATCCAACTCTCGAAACGGAAATACCCACATTAATCGCAGGTCGGATTCCAGCATTGAATAGATCGGCGGATAAGAATATTTGGCCATCTGTAATAGAAATTACATTAGTAGGAATATAAGCTGAAACATCTCCTGATTGGGTCTCAACTATCGGTAAAGCAGTCATACTTCCTTCACCTAACTGAGAACTTGATTTAGCGGCTCTTTCCAAAAGGCGTGAATGCAAATAAAAAACATCTCCTGGATAAGCTTCACGGCCCGGTGGTCTTCGTAATAGAAGAGACATTTGGCGATAAGCCTGTGCTTGTTTGGAGGGGTCGTCGTAAATGATTAAAGTGTGCCGTTCACGGTACATAAAATATTCCGCCAGAGCTGCTCCTGTATAAGGAGCGAGGTATTGTAATGTAGCCGGAGAATCCGCTGTTTCAGCTACTACAATAGTGTATTCCATTGCTCCCCTTTCTTGTAAAGTGGTCACCACCTGAGCCACAGAAGATGCTTTTTGACCAATAGCTACATAAACACATATTACATTTTGTCCTTGTTGATTGAGAATCGTATCCGTGGCTACTGCTGTTTTACCGGTTTGTCTGTCACCAATAATTAATTCTCGTTGACCACGCCCTATAGGGATCATCGAATCAATAGCAATAAGTCCTGTTTGAAGAGGCTCATATACGGAACGTCTCGAAATAATACCGGGAGCGGGAGATTCGATTAACCTAGATTCAGAAGATGAAATTTCTCCTCGACCATCAATAGGTTTAGCCAGGGCATTTATAACACGACCCAAATAAGCTTCACTTACTGGTATCTGAGCAATTCTTCCTGTTGCTTTTACAGAACTTCCCTCTTGTATCATCAAACCATCACCCATTAATACAACACCGACATTATTGGATTCCAAATTCAAAGCAATGCCTATTGTACCCTCTTCAAATTCTACTAATTCCCCCGCCATTACCTCATCAAGACCATAAATACGAGCAATGCCGTCGCCTACTTGAAGTACGGTACCAGTATTTAAAATCTTTACTTCTGTATTATATTGCTCAATACGTTCACGGATAATTTTACTAATTTCATCTGCCCGAATGGTTACCATGAGTATTTCTTAATTCTTTTTTAGAATAAAAATATAATGCCTACTGTAGAAGAACTAATTTGTTATTTTATTTCTTTCATCGCCCCAAACATGCCAATATTAGCACTGATGGTACGTAAATGTAACTCGTTGTTCAAGCAACTATTCAGAGTTCCTAGAGCTCCCTGTAAGGCTTGTTGGAAAACCCGCTGTCGGACTTGATTAATTGCCCTTTGTTCTTCAAAATGAATGGTTTCATTTTTGTAATTTTCTAATTGTTCCAAAGTCATAGAAATGGAATTAATCAAATTCAATTTTTCTCGTTCTATCTCAGAGTAGCCATTCACTCGAAACCGATCCGCTTCCATTTCTACTTTCTGTAAGCGTGCCCGGGCTTTTTCCAACTGTTCAATGGCCCCTTCCCGTAGTTCTTCTGAATTTCGAATAGTCTTCAAGATTCTCTGTTTTCGATTATCTAATAAATCACTTAATGAAAGTAGATTATCTTTCCATTCATTTCAAAACTTCCATGATCTCTTCCCGAACCAAACATGAATCTTTCAATTCATTTGGCTCTCACGCTCAATTCCTTATGGGAAATTCCCATATCTTTTTTTAGTAATAAAGCCTATCCTCTCTATGCATATTCAAAAAACAAATATCGAAACTTATCACTAATACAAGACCAGAATATTTGGAGGACTCTTCTGAACAAACAAATAATTGTCAGCAAGGTTGTTTTTTAATCCAAAGAATTTTTATTACTTTATACATATCCATGCATATATGTAGGTCGTCGATTCCGCATTGTATAAAAAAAATTGTATAAAATTTTTCGAATTTTTTACAATACCGTTAAAGGAAAGGGTTCAAATCATTCTATCGACATGAGTGTTCTATATCG--AAAAAAAATTCCAACTGTTTTTTTTGAAACCATTTCTGTTAATAGTAGAAAGAGTACCGCGCTGCGTCTCGACTTCAAACTGCTTAGTTTTAACCATATTAATGGTCCCAGATTATTGGTGGATAGAGAATCAAAGTGGATTTCCCAATGAATCACGAAATGCTATGGTTCTTAAATATGATTTCTTAATTTATTCAGAAGTAATTCGCGGGATCGTGCACCTTTTGATAGTTCTAACGAAAAAAAAAGTACAGTTGGTTGGATCCAACCTATTCTTGAAATAAACAACTCGCACACACTCCCTTTCCAAAAAAAATCAATACACCAAGCACTACACTTAGATTTATTGGATTTGTTGCTAAAATATCGGTATTAAACCCGAAACTCCCAGCGTATGGCCAGTAACCCAAAGAAAGGAAAGAATCGGTTATATTTTTCATATGATTTTATCTCCTCTTATAGATAATAGATAGACTAATTATCTTTCTATTTCTCTTTCTATATAGATATATCTATCTAATATCTATCTAT------ATATGTATTACATCTATTATTGTATATTCTATTTTTATTGTATTGTATTTTTTCTAGATTTTGATATTTTATTTATTTTTTTTTTCGATATTTCAATTCTATATCGAAAAATTAATAAATTAATAAATTATATATTTTTCTTTTCTATTA-------------------TTCCTTTTTAATAATTAATATTAATAATTATTAATAATTAATATTTTCAATTGGAAGATTTCCCATAAGAATGATACTTATTAGAATAATGATACTTATTAGATTATTAGAATTAGGTACCAAATCTTATTAGATTATTAGAATTAGGTACCAAATCTTATGTTAATTGCAAACTACCTAGTTTTTTGAAACACTTTGTAAAAATAAAAACTTTCTAAGGGAGGCTCGTTGAACTAACAATTAGACTAACAAAGGGAAGGAAGAAGGCGAGTCGATATGATAATTCCTTACCCTCACCTCAAATCAGTCCTTCCCATGGGTCTTGTCCGAACGAATAAATAATTGGGGGAGTGAAATATTAATATAATTTGAAAAAGCAAGAGCACCAAAGTAAGTCCACG-AAAAAAAATGTTTATTTTCGAATTAAACAAAAGGATTTGCAAATAAAAGTGCTAATGCTACAACCAGTCCATAAATTGTTAAAGCTTCCATAAAAGCAAGACTAAGCAATAAAGTACCCCGTATTTTTCCCTCTGCCTCAGGTTGTCTCGCGATCCCTTCTACAGCTTGACCTGCAGCAGTACCTTGACCAACCCCAGGTCCAATAGAAGCAAGCCCGACAGCCAACCCGGCAGCAATAACGGAAGCGGCAGAAATCAGTGGATTCATGATAAGTTCCTCGTACACAAAATAAAGAAAAGAAATAGTTAATGATACAATCAACCAACCAAATTATGACTTAACTGTTCCATCGCTAAAATTTATCCAGTCGAAGTAATTAAGTAATTCAAATTCCGAATTGAAATAAAATAATTGAAATACT----------------ATAATAATAAATAATAATAATTGAAATACTATAATAATAGAATAGAAATACTATATAATAGAATAAAATATATATATATATATAAAAT----ACTATATATATATAAAATAC------------------------------------------------------------------------TAT-------------------AAT----------------------------------------------------------------------------------------------ATA----------GAT-------------------ATATAATATAAATATAGATATATAAT--------------------------------ATAGAATTCTA---------TATATATATATATAAATATTATATATATATATAAATTATTAAATATA------AATATATAAATTAATTGAATTGAAAAATGAACTACTTCGATATTTCTTTTTTAGTCTCTATACACGTCGTTTTTTTGTGAATACACACGACTTTATCTAAGTTTACAGCAGTAGGGCAAATTTAGATAGATCTTGAGTTCATATAGAACTAGTTAATATCTAATATCACATATACATATGTTTCTTCCATACAGTAAACCAATTCAATTATTCGTGTCTTAGATTCAATCGGATTCGTGAATCATTCTTCGAAGCATCCACAAGGAGTTGTCTTATAGCGATTAGATTCCATACACCTAGTTCGACCCCT-ACCCTA------------------------TAATATTAATATT-----------------------CTAT----------------------------------TTTTATATTATATATTAATAGTCTATTTTTTTCATTTTTTTAA--TTTTTTTTTAATTCCATTTTCGTTTTATTTATTATTATCTCATAAGGATAGAATCAATCTAAATCAATTCGTTAGACAGAATCATTGCATAAAAATATCAACATTTGAGTGATCTAAGTTCATATAATTTTATTATTTATTAAAAGGATTTTTTGGTCAATCGTTAACGTTAAATTGAATGAATGAAACGGGAATTCGTTCTAGTTCTATAAAAATAACATAGTTTTTTTAAATTAATTGCACGTCGTAAACAACGGATACTCTAAGAATTCTTATTCAAATTATGGCTACTAATAACGAAATTGAATATTTTAATGTTCTAAGAACAAAACAAAATACAATAAAACAATACAAAAAAATAGAAAGAAAGAGAATATTCATTGGAGGGAAGTATAAATTGGTCAAACAAAGAGTATTTTTAGGCAAAAGATCTTTTAGATAGATCTCTTTCCTGTTTTTTTTTTTACAATTACCTCATAATCTTTTTTACTATTCCACTAAATCGATCGTATACTTATTTATCTTATTTTATCTTATGCATCTTTTTATTTGGATTTGAATAACCTGTTTTCTATATTTCTTTATCTATTTCTGTTCCCTAAGTAGATTATCTTGAACCGCACATACATTTCGTCGTACTAAGCTAAAAAAAAGACTATTTCGAAAAATAGTCAATGATGGCCCTCCATGGATTCGCCTATATAAGCCGCAGCTAAAGTTGCAAAAATAAGAGCTTGAATACCGCTTGTAAATAATCCAAGGAACATGACAGGGATAGGAACCACTAAAGGTACTAAAGAAACAAGAACAACAACTACTAATTCATCAGCTAATATATTTCCGAAAAGTCGAAAACTAAGTGATAAGGGTTTTGTAAAATCTTCTAAGATGTTAATTGGTAAAAGGATTGGAGTTGGTTGAATGTATTTACTAAAATAACTTAATCCTTTTTTGGAAAGACCCGCATAGAAATATGCTACTGACGTAAGTAAAGCTAAAGCAACGGTAGTATTTATATCATTTGTGGGTGCAGCTAACTCCCCATGAGGTAACTGTATTATTTTCCAAGGGAAAAGAGCCCCTGACCAATTCGAAACAAAAATAAATAGAAATATAGTTCCAATAAAGGGAACCCATGGACCATATTCTTCTCCAATCTGAGTTTTGCTCACATCTCGAATGAATTCCAGGACATATTCAAAGAAATTCTGACCGTCATTAGGAATGGTTTGGGGATTTCGAACAGCTATAATGGCTGAAACTAATAAGATAGCAATTACAACCCAAGAAGTAATAAGTACTTGGGCATGGACTTGGAAACTCCCTATTTGCCAATAGAAATGTTGGCCTACTTCCACAGCAGATATATCATATAATCTTTTTAATGCGTTAATGGAACATAATAGAACATTCATATTGCCCTCTGAAAGAAATCGAACTTAAAAAAGGAATTATTTTGATTCAACCA-TTTTTTTTGGCTTGTCTACTTATAAATTGTCTTAAATTGTATCGTTTGAATATGACTAATCACATAATATCCCCGTTTCGGTTATTTTTCTCTTTTTTGCGCAATTCAGTAATAGTAATATAATAGTAATAATAGTAGTAATAGTATAGTAAACGATTCCATAAATCTATAAATCTTATAAATCTATGGAGTTCCCCAAACCAAATAATTTATTTATCTTATTATTAATCAAGAATTTCGTATATAGCTAGAACGACCCTCACAAATTGCAAATACTAATTTGTTAAGAATTAATCGGATTGAAGCTATAGCATCATCATTAGCTGGAATCGAAATATCTGAGAGATCCGGGTCACAATTTGTATCGATTAAACAAATCGTTGGAATTCCTAAAGTGATACATTCTCGAAGAGCCGTATATTCTTCTTGCTGATCAACGATTATTACAATATCAGGTAACCCCGTCATATATTTAATACCGCCCAGATATGTTTCCAAGTGAGATAATTGTCTCTTCAACATAGCGGCATCTCTTTTCGGAAGACGGTTGAGTCTCCCCGTCTTTTGTTCCGTTCTCAAGTCCCTGAACTTATGAAGTCTCGTTTCTGTAGTATACCAATTCGTTAACATACCACCGAGCCATTTATTATTAACATAATGACATCGAGCTCTTATTGCAGCCCGCGCTACTAAATCTGCTACTTTATTTTTGGTACCAACAATTAAGAATTGTTTTCCCCTACTTGCTGCATCAAAAACTAAATCACAAGCTTCTGATAAAAAACGAGCAGTTCTAGTAAGATTTGTAATATGAATACCTTTACGCTTTGCAGATATATAAGATGCCATTCTAGGATTCCATTTCCTAGTACCATGGCCAAAATGAACTCCTGCTTCCATCATCTCTTCCAAAGTTATGTTCCAATATTTTTTTGCCATTTATCCCCACACTTTCTCTCTCTTTTTTTTTTTTC--AAAAAAAAAAAAGACCAGGTATCCTGAAATAGAAATAAATAATTGTTCCGATGGAACCTTCTCTTCTACCAAAGACTGCTGTTAATACACAATCAGGCCATTAATTTTTTCTATTCGTTAGTATCTTTATTACTATTACCAAATCAAATGACCACGTATAATTAAGCGGATGAATCTGCTCTTAAGAACCATTAAATCCTGTAAATCCTGGAAATGATTGCTATGATGTATTGCATAAATTGTTTGAAATG-AAAAAAAAAATCAAATAATTCTCTGTGATGGAACAAAATATCTCTCTCATCTATCCCTCAAATAAA-TTTTTTTTTTTCCAAGGAATGTTGCCTTGGCCTTGAACGCTGCACTAAT------------------------------------------------TTTTTTTTTTTTGAATCCGGTGCCAACGGGTATTATTCCCCCTAGAACAACGTTCTCTTTCAGGCCTTTCAACCAATCAATACAACCCCGGAGAGCGGCCTTTGCTAAAACTCTAGCAGTTTCTTGAAAACTCGCTTCGGATATGAAACTTTGAGTATTCAGAGATGTTTTTGTTATTCCCAGTAATAGTGCTCGGTAACAGATCGCTTCTTCCAAAGCACGCCCCGTTCGCTCAGCTCGCAACAATCCAATTAGTTCGCCGGGTGAAAAAACATTAGACATTCCATCTTCTGAAACCAATACTTTGGATGTTATTTGACGCACAATAATTTCTATATGTCTATTATGGATCTGCACCCCCTGAGATCGATAAACTTTTTGGATCTTATTAACTAAAGAAATATGACTTTGAACTATAGTTAGCTCAGCACCAATCAAGAATCTCCATGGAATGCCAAGAATTCTTGTTATATGATCATTCCAACCCTCAACTCTCTTTTCTAGGTTCATCGATATTGAATCAATCGAACGCACCTCTAACACCTGTTCTACTTTTGGAAGACCTTGTGTTATATCACCAGATTTCGATTTTTCATATATAAATGTAACTAATGTATTTCCTTCATAAAGGATTTCTCCGTAATGGCCATGAACAGTTGCTCCCGGAGTCGCCAAATAAGGGTTAGCCGATCTTATTACTACAGAATCCATTTGAACAATTAGAACTTGACCCGATTTTCGGTTTGGTCCATTTTTATATATACATACATTTTCACAAATAAATTGCCCAAGGCTAATTATTGTAGATGTTTTTTCACAATAATTAGGATGGTAATTATAATGGAGAAAATGCCAATAAAAATGGAATGGGTTCAAAACGATGTTACTGCATAGATCGGGCTTATAAATTCTCCCGTTTTCGTCCATTAAATAATATTTAAATACTTGAAAAATTTCTTTGAAATTGTCAAGTTGCAAATATTTCGTTACCAAGATCGGATTATGAGTTATTAAATAGTAAAA---------TGAAAAAATATTTGCAACTTGAAAGGCTATTCCTAAAGGTCCTAACGAATTCCTAATTGGAATTCGGGGACCTCTTTTAATTGATTCTTTTATCACATTGTGACATTTTCCATTGTTGAGTAGACGCGTTTGAAAACAATTAGATGATGACAAAATTATCAAAGATGGGCATTCCTTATTTCTATTCAACAACATACGAATAGTTCCGTGATCTGGGCTAAGTGATTGTGAAATCTTTACCTTGGAATAAATAGAAGAAAATGGATTGATATTGGTGCGATCTGACTCATTATCCGAGATCAATCCTGAACCGGACGGATTATTCCTTTTTCGAATATACGAAATATTGGAGTTCACTAAGTCAATTCTTAGGAAATCTCGAATCATGCCCTTTGTACTTACTTCAACAAAAGAAGCGCGGACCTCTTCGATCGAAGAACTTTTTTTGTCTTGATCCCAATTCAAGACGAAACAAGTTCGAACTAATTGAATGCTTGTGTAAGAAATTCCCCGAATCGGTTTTCCACTTCCATAAAGAATATAATTAACAACTTGAAGTTCCAGATTATCCCTTTCCTGCAACAGGTCCTGGGGGAAAGGGGTTACTAAATTTATACCGTCCGCGATTTCATATATAATTACGGGTCGAACTAAAGCAAAATACTTTTTCTTGGTAGGTGCGATCCATTGGACATAGAGCCAATTTTTTAATTTTTTTGATTCCTTAGAATTTTTTTTTTTTACCGTTCCGGGTGGTATCAAGATGCCACTGTGTCGGGATATCTTTTCTATCTCTTCAGGAAAATGGATATCTCCCGAAAAGATTTTTAGTTCAATCCCCCTTTTGTTCTTTTCCACTCGGACCAATCCGCCTACTCGGCTTCTTCTATTGAAAGTTATTGGTGTATCTACTCCAATGATACTATTGTTCCATACCATTATGGGAGAGGATTCGGGTAAAATATGCACTTCCTCGGGAATGAAAAAAAATCGATCTACTTTCATTTGGTATTTTGGCTTAAATTCTTTGAATCCTCTATACTCAATTAAATCCTCTTTTTTGAAAATTGTCCTATATTTAGTAATTCCTGAACTCTTTTTTCTGTATTGAGGATCATCGAAATAAGCAAGAATACTATTTCTACGAAAAATACCATTGATAGGTATTTCAATCGAGATACCGGAAGGGGGCATTAGTTCTTTGTCTCGTTCTTGAATCGATTGAAACGGAATGATGAATCGATTTCTTCGCCTCTTTGCCAATAAATCTGAATTAGCGTGAAGAATAGCAGTATATAGGAAATTACAAGGGCCTCGATTAAGTCCTGAATAATCTGGAATCCCACTTTTTTTTTTACCAGAAGAATTTGAACTAAAGAATTTGTGTCTTACTTGATCATTACTTACTAAAAGGTTAGAAATATATCTTCCTCCAGCAGAACGAGAATGAATGTTCATTTGATCTTGATCTTTGTGGAGTGAAAAAGGGACTGCACCGGACCTGCACGACCCTCCTGATAATATCCATAAATGACTTGTTTTTGGTAAGATATGGACATTACTATATTTAAATGCGGGTGCATGATACACATCGTTACTCCAATGCATTTCTCCCTCTGAGTCAGAATAAATATGTTTTCGAACCCTCTCTTTAAAATTCAAAGTGTATGTTCCCGCGCGAATCTCAGCAATCACTTGTTCTGATTCTACATATTGATCATTTTGAACTAATAGAAAACTTTTTGGTGGAATAGTCACATTATGTAGAATATCTTCACTTTCAATAGTTACATCCAAGTCTATATAACATAGAAAAGCAGGATGCCCATGACGTGTACGTGTAGGATGAACCAAACCCGCATTGAATTTTATTTTTCCATTAGAAGGGGCTCGTACATGTTCTGCAGTACCCCCCGTGAATACTCCACCGGTATGAAAAGTTCTTAATGTTAGTTGAGTGCCCGGTTCTCCAATAGATTGACCCGCAATAATACCTACAGCTTCTCCCAGTTCCACCAGATTGCCATGAGTGGGACTCCGGCCATAACACAATCGGCAGATCCAAGATGTACTCCTACAAGTAAAGGGGGTTCGAATCGATATTGGTTGTGTTTGAGAAGTTATGAATCGATTGACAAGTCCAACCCCCATATCTTGATTTCGAATGGCAATACATCGTGAACCTATATATATATCGTCTGCTAATACACGACCAATTAATGCTTGTATCAAAATTCTTTCTGGCATCATTCTATTCCTAAAACTCATAGAAATCCCTCGAATGGTGCCGCAATCTGTTCTACGTACAACAATGTGTTGAACTACTTCAACAAGTCGGCGCGTAAGATATCCAGCATCTGATGTTCGTACAGCAGTATCCACAACCCCTTTGCGGGCTCCGTAGCATGAAATGATATATTCTGTTAAAGATAGCCCTTCACGTAAATTGCTTTGAATGGGTAAATCAATCATTTGTCCTTGTGGATCCGACATTAATCCTCTCATACCTACTAATTGGTGTACTTGAGATGCATTTCCTCTAGCTCCCGAAAAAGACATTATATGGACTGGATTAAACGGGTCAGTCGTCCTAAAATTAGGATTCATTTCTTGTCGTAAATATTCACTTGTAGCATACCATATCTCAATGGATTGGCGTAATTTTTCTACCGCATGTACGTTCCCATAATGATGGTGTTTTTCCAAAATCAAACCCTGTTGTTCAGCATCTTGGACTAGCCATCTCTTCGAAGGTATTGTTAAAAGATCATCAATTCCTAATGAAATGGATGTAGCAGTAGCTCGCTGGAACCCCAGAGTCTTTACTTGATCCAGGATGTGTGATGTATATGCCATTCCGAAGTGATTTATTAATTTGCTAATAAGTCGTTTAATGGCAGTTCCATCTATAACTTTATTGTGAAAGACTAGGTTGGCCCGTTCTGCCATAAATACCTCCATATTCCATTCAGTGGGGTTTGGTTCGACAATGGGTTTGAGTCAATGATTGGAAAACTTTCTTTTCTTCACCTTAATTCGCGTAGAAATTCAAGAACATAACTAGGATTCTAGTTGACCCGGAGAGACCCGAATTCACACCGGTATCATAAATTTACTTAATCTTAGATACCATCTGTATGGTTAGATACCATATGAGTAGGCCCTGCAAAAGCCTTGTATAGCTTCTTCGATTTCTCGATAAAAAGAAATATGACCAACAGTGGTTCGAATGTATATACAACGAATTTCTTTTTTTATACTTCTTACTATTAGATAGTGCCCATAAATCTCATGATAGGTACCCAAAGATTCGTAGTGAACTTCGATAGGAGCTTCTCTTGAAGAAATAACACGTTGATCTAATCGCCACCGGAGCCACAAAGGGCTATCCAAATTGATTCTTTTCTGTCGATAAGCTCCAATTGCATCATAGGAATTACAAAAAAAAGTTTCTTTTTCTTTTGTATACTTATTATCGTTAATTCGAATTCTTTCATTTTGATAATTTATGCGATTACACGGATTATACCGATTTGCACAAATACCTCGCCGATTCCCGCTGGTTAATATGTAAAGCCCAATAAGTATATCTTGAGTTGGTACGGAAATTGGATCCCCAATAGCTGGAGACAAGAGATTCATATGAGAAAACATAAGTAAACGAGCCTCTGCTTGAGCCTCTAAAGATAAAGGCACATGAACAGCCATTTGATCTCCATCAAAGTCTGCATTGAATCCCTTACAAACTAGTGGATGTAAACAAATAGCACGCCCTTCCACTAAAATGGGTTGGAATGCCTGTATGCCTAATCTATGCAGAGTAGGCGCTCTATTCAGTAATACGGGATGACCTTGCATAACTTCTTGAAGTATTTCCCATACAATCGGCTCTTTTTCCCGAATTTTACTCTTAGCAACCCCTATATTCGAAGCAAAATGTTTTCTAATTAGACCACGAATTACAAATGTCTGGAAAAGCTCTATTGCTATTTCGCGGGGCAATCCACATCGATGTAATGAAAGTGAGGGTCCTACCACAATGACAGAACGCCCCGAATAATCAACCCGTTTGCCAAGCAGGGTCTCGCGAAATCTTCCCTCTTTGCCCTCAATTACATCTGAAAACGATTTGTAAACCTTATTATGACCGTCCCTCATTGGTTGTCCGCGGATTCCATTATCAAGAAGTGTATCCACGGCCTCTTGTACCAATTTCTCCTGACACATTACTAATTCCCCCGGCGTAGATCTACTTGTTGTTAATAGATCGATAAGAGTATTGTTCCGATAGATAACTCTTCTATAGAGTTCATTAATATCCGAGCTCATTAGTTTACCCCCATCTATTTGAATAATCGGTCTCAATTCGGGAGGAAGAACTGGTAATAGACATAAAACCATCCATTCTGGTTCTATATTTGTTCGAATAAAATGCTTAGCTAATTCCATGCGGCGAACCAAAAAATTCTTTCTTCTTCCAACTTTTCGATCTTCCCATTCATTGCCCGTGGACCCTTCTTCCCCTAACTCTTTCCATTCTATCAACGAAGAATCTATAATAATTCTCAAATCCAGATCGGCTAATTGTTCTCGAATAGCACCTGCTCCGGTAGAGATTTCTCGATTTCGAAATGTATCGAAGCCTTGGGTAGTAAAAAAAAGCGGGATGCTGTATTTCCAGGATTGGATTTCATATTCGAATGAACCTCGTAATCGTAAGAAAGTAGGTTTTTTAACTACGGGCCTAGCAAACGAAAAATTTGGATAGGATCCAATAGGATCTCCCCCTTTTCAAAATCGGACGTGAAAGTTTCCTCTCATCCGGCTAAAGTAGTTACACCAAATAAAGATAAAGAAAGGGGTTCCCGCTTTCAAATAGTATAAAAACCCCTAACTACTCTTTACTCAAGTTCTCAATAAAGACCAAGCAACATTTCATTGATTCATTTTTTTTTTAGATTTTCTGAATTTTTTATTAAATTCTAAATAAATGAAATGTGAAATTTTTGAGTAGTCTACTTCCCTTCGAATGAGGAATCCCCTTAATTACTTATCTT-------------------------AATTTC--------TTAATTAATTAATTAAA---------------------ATTAATAATTAAAGAATAATTAAAGGAGTACCTTGGAATTCATAAGGGATTTACTTGTCTATTTCTCATTCCATTCGATCTTTTAGGTCCCTACTTCGCCTCGATGGTTATATCACGATGTCCTTAAGCCTATATGCGATGGATAGACTTCTGCAACCATGATCTATTTGTTTATTTGAACAGAATTTCAGTTCTTTCTAATAAGGAATGGAAGAGTAAATTCC-AAAAAAAAAGAAGTA-TTTTTTTTCATTTTCACGAGGTAAATTCCTATTGTTTTGTTACTGAATTGACCATAGACCAATTCCCTTTTGGGAGTATTAAATACACACCCATAATTCTGAGCTTCATGTTACTCACCCCAAGAGACATGTCAGATCCAGGGCATCCCAATTCGATTGAATGGAATGACAGTTTCTCATTCTGAATCTGTAAAAATAAAAAAAGGAATTTTGATCAAATCACACATCGCAATATACTAGACCTTCTAATTCTTTAAGAGGTTTATCTAAAAGATTCGCGATATAACTAGGAAGACGTTTTAAATACCACACATGAGTTACTGGACATGCCAGTTTAATATAGCCCATTTGATATCTCCGTATTCGAGAATCAACAAACTCTACTCCGCATTGTTCACAAAATTTTGGTTCTTCTTTTTTATTTCCGATTACTCGATAATTTCCACAAGCACAAATCCCACTTTTTATAGGCCCAAAAATTCTTTCACAAAATAAGCCATCTTTCTCAGGTTTATTGGTTTTGTAATGAAAAGTATAGGGTTTTGTTACTTCCCCAACCATCTCTCCGTTAGGCAGGATTTTCTTGGCCCAAGCACTTATTTGTTGAGGAGAAACTGATCCAATTCGGAGTTGTTGATGTTTATATGGATCAATCATAGAAGAAAAATTCTGATTCATTCCAATTAAGCTTCCTTCCTATGAATCTGGAAGTTTTTTTCAGATACAAGGAAATGATTCAGTTCCAGAGCCAAAGATCGTAGTTCTCGAACAAGCAATCGAAACGATTCTGGAGCATCTTCAGATTTCGGTATTGTTCCTCCAATGATCGTAGTACCGAGTACTTCTTGACGAGCTCGAATATGATCAGATTTATAAGTAAGCATCTCTTGTAAAATATGAGCAACACCAAATCCCTCTAGCGCCCAAACCTCCATTTCTCCCACCCGTTGTCCCCCTTGCTTGGCTCTTCCTCTAAGGGGTTGTTGCGTAACAAGTGCATAATGTCCACTGGAACGTCCATGTATTTTATCATCAACTTGATGAATTAATTTCAAGATATAAGGCTTTCCTATTATAACAGGCTGCTCAAAAGGATCTCCCATTCGTCCATCAAATATTATGCTTTTTCCCGGATACTCGGGTTCAAATATCCATGGATTCGCTGTTTGCTTACCGGCTTCATATAATTCAGAAAACACTAGTTTTCTCGAAGCTTCTTGTTCATATCTCTCATCGAAAGGTGCTATTCGATAATGTCTATCTAGCATACCCCCAGCTAATCCGAGTGAACATTCAAATATCTGTCCTACATTCATTCGTGAAGGTACTCCTAATGGATTGAAGACCATATCAACGGGTCTTCCATCTTGCAAATAAGGCATATCTTGTCTAGACAAAATTTTGGAAACGATACCTTTATTTCCATGTCTTCCAGCCACTTTATCACCTACTTTGATTTCACGTTTCTGTAAAATATATATATGAATCGTTTCGGAATTATAACTAGAACCCCCCTTTTTCTGGATCCATCTCACATCAATAACTCGACCCCGACCACCTATAGGTAGTTTTAGACAAGTTTCTTTTGAGATAGATACCTGAATGCCAAGTATAGCTCGTAATAATCTATCTTCCGGGGCATACGATGATTCTTTCGCCATTTGAGGCGTTAATTTACCCACTAAAATATCTCCCGTCTCTACCCAAGATCCCAGCATCACAATTCCATTTTTGTCTAAATTTCGGAGTAAATGGGCTTCTAGGTGTGGTATTTCATTAGTGATTCTTTCAGGACCATGGCTTGTCACATGGGTCTGAATTTCATATTTCCGTATGTGAAAAGAAGTATAAATATTTTCATAGACCAGACGCTCACTAATGAGTACAGCATCTTCAGAATTGTAACCTTCCCACGGCATATAAGCTACTAATATGTTTTTCCCCAAAGCGAGTTCGCCACCAACGGTAGCAGCACCGTCCGCTAAAATTTGTCCCTTTTTAATACATTTACCCCGCTGAACCTGGGATTTTTGATGCATGCAAGTATTTTTGTTGGAACGTTGATACATAACTAATGGAATGCTTAGAGCATTCTCATTTTCCGATAAAATGATCTTGTCAGTATCGGTATAAATGATCTTTCCCCCGTTTTCGGCTATAGCGGGAACCCCTGAATCTAGAGCCACCTGACGTTCCAACCCAGTTCCAACAATGCACTTTTCGGGCTGAGAAAGCGGAACTGCTTGACGCTGCATATTTGAACTCATTAAAGCTCGATTCGCATCATTATGCTCGATAAAAGGAATGAGGGAAGCGCCAATAGAAAAATATTGGAAGGGAAAAATACTTCGAAGATGAACCTGTTCCCATGCAATAGTCAGAAATTCTTGACGGTATCGAGCTGGAACAACCTGTTCTTCCTGAATACTTCGATTCAGCGCCAAAGAATTTCCTGTCGCTACCATATAGTATTCATCTCTACTTGGTGATAAATAAAGCATCCGTACTCTTTTTGATCTCTCGTGGATTTCATAAAATGGACTTTCTATAGACCCCCAAGAACCAATCCTCGCATGAATTGCTAGGGATCCGATAAGTCCAACATTGATTCCTTCAGACGTGTCAATTGGGCAAATGCGTCCATAGTGACTAGGATGGATATCTCGTATCCGAAAACTAGCAGTTCGCCCTGTCACCCCTCCAGGGCCCAAATAACTCAATTTTCTCCCATGAACTATTTCTGTCAATGGATTTGTTCGATCCAAAACTTGAGATAATGGATGTAATCCAAAAAAAGATTCATAAGTGGTTGTTAATGGAGTTGAAGTTATCAAATTCTGAGGAGTCGGTATCAATTTATGCCTAATTGCTCCACATACAGTTCCTCTAACCATATTTTCTAAACGAATCAGAGCCAATCCAAATTGATCTTGTAAGAGATCCGCTACAGAACGAATACGTTTATTTTTCAAATGATTCATGTCGTCAAGTTCACCCATTCCAAATTTCATTCCAATCAAATGATCCGCAGCTGCCAATATATCTCTCGGTAACAAAAATGTATTGTTCTGAGGTATATCAAGATTCAGTTTTCGGTTCATATTTCGTCGACCAATCCTTCCTAATTCACATCTTTGTTGAAAGAATTTCTTTTGTAATTCCTTACATAACGATTCAGAAAATACCGGATCTCCGCCTACACAAGCAAATTGTTGATAAAACTCCAAAATGGCATTTTCTTTTGACCCTATTTTTTTTTTTTCCTTATCATTCAGATTCAGGAAAGACAAAAAAATTTCAGGGTAGCAAACATTCGCTAGAATTTCTCTTAAATTCGAACCTATAGCTGATGATAGAACTAGAATAGATATTTTCTGTTTCCTACTCACACGAGCCCATATCCTTGCTTTTCTATCAATCTCTAATTCTAATCTTCCTCCCCAATCTGATATTATGGTGCCGGTATAGACCGAAATTCCGTTATGGTTCAATTCTGACCGGTAATAAATACCAGGGCTTTGCAATATTTGATTGATTACAATTCTGTATATTCCATTTACTATAGAAGTTCCCAGGGAATTCATTAGAGGAATGTTTCCAATAAAAATGGTTTGTTCTTGGATATCCCTACTGGTTTTCCAAATCAATCCCGCGGATACATATAATTCGGAGGAATATGTGAGTGATTCATATACAGCATCTTTTTCTTTTATCAAGGGTTCTACCAATTGATAGGTTTCCACAAATAATTGAAATTCAATTTCTTGATCTGTATCTTCAATTTTTGGAAACTTATAAAGTTCTTCTGTTAAGCCCTGATCAATGAACCTACAAAAACCTTCGAATTGTATCTGATTCAACCCGGGTATTGTATACATTCCCCCATTTCCACTCCTATTTATTTTGAATTTACCCATTTATTTTGAATTTACCCATTTATAGATATAGAAAATATCCCGTTATTTGCTCTCATTCTTCATCGAATCATATTAATCAATTTAGCAATAATGGAATTTCTATTTTTTTTTACTGAATCGCATGAAATTTTACCTAACTACGAATACAGAATGTATGAAATACCTATGAACAGAGGAGAATAAATAAAATTTTATACTCAAATTGGAATTGGCATTTGCAACAGATATAATATAAATGGAAAGGAATTGAAAAATTCCACCTAGACTTATTTATGGGGTTTTTTTATAGAATATCAAAACAAAAAAATGGATTCTATTTCTACCATTATTATGATATTACATTACATATTATGATATTCCACATTCGAATTCGATTGGACACGGACACCAGAAAAAGAAATGAATCTGTTCGATGAGATAAAGACCTAATAATCAACAATATAGAATTTCTTTTTTTAGCACTTAACTTTTTTACGGGTTCAATTGTTCAAAAAAGAATTCGCAGAGAAGAGAGATATTTTTTTACCTATTTTTTTAGGCGAATTTTTAAAATGCGGGTGAAGTGCGTACTTGATATTTATTAAAATTAAACACGCGTGCTATAGCTATCTATATTGGTCTCTCTTTATTCTTTATTGCAGCCCTATTCGTTCGGAACAGCATATGTCATGTTATATTTCTATTTTCTATTCAATCGATTTAATGAAAAATTGTCAAAATTGACGCACGATAATTTCCCGAAAATTCCCTATAGATATCAGATAAGAAGATTTCGGATAAGATGAGAATATCTGTGTAATAATTTATGGTCTAGGGTTTACATATATTGATAATTGCTGTTATAATTGAAATGGAGAAGGTTTTTTTTTTATTAAAAAAAAAGAAATACTGATTTTATGTATCAATTTGGATTTTCTTATCTCATTAGGAAAAACCTATTTTTGATTCAAATCCAAGAATCGTTCATGAATTAACATTTAATTTAATAGTTAATGGTTCTGATTTGTCCTGAA-TTTTTTTTTTACTTTTGTGACCGAAAGTTTACGTTTATTTTTTATCGTTTTGGCGGCATGGCCGAGCGGTAAGGCGGGGGACTGCAAATCCTTTTTCCCCAGTTCAAATCCGGGTGTCGCCTGATCGACAAGAGAATTGAAATAGCTTATTTTATTTGGTTTTGCTGATATAAAACTTGACAATTTTTTTTACAGCAGAAGCAAGCGGAGGAAAAGGACTCTTGAAACTTCTAAATTCTAAGCATCTGGAGGTTTTGTTCTCTAAAATGCTGTAAATCTTTGTGTATCGGATTCAAGAAAGTATTCTAGTCGTGAAAAGGAATCGGTAAATTTGGATAGGCTAGCCCCCACACTCCACTACTAATGTAGTGTCTGTCTACTGACTGGGTCTTGAATTTGATTGGATAGGAATAGGTCGGACAGGGAATCATTTTTAGTTGTAGAAGAAACTTTGTATACAGACTCATGAAAGTCTATGAGCGCTACGACATTTATTCCATATTAGTTAG---ATTGAATAGCTAATTCGTTTTCTTTTTCTTTTTTATTTATCTAATTA----------------------------------------------------------TATTATATAAATCAATTATATAAATCTATATATATATAAATATATATATAGATTTTATATAGATTTTCATTCTATAA----------------------TT------------------CGAATATATTATTAATAAATAAAGAAAG-AAAAAAAATTCTTTCTTTTCGCTTTTCGGTAACCCCCTAGTGAAAGAGTTTAATAAGCAGTTTTCCGATTGTTTTACAGAGAAAATCGGGCGACGGTAAGGATTATATCAAATCGGAAATAGAAGTATGCCATAGATAGCGATCATTCTTGTTTTACTTAATGAAATGTAGGGCAACTAAAAATATAGGTCTTTTTTTTTATTCCTACCTGTTATGAATATTCATTTCCCTAATACCTGCAAGGGTGTCTACAGATATTTTTGTTTGTGCTCAATGTTTTCCGATTCTATTAGAGATCATATAAGAACTTGTTAGATGTTATAGTTCGATTTATTGGATTCTTTCGTCAATAGTGTTAGGACAGAATTCCTTTTTTTGACTCTGCGCCAGCGATTCCACTATTATTAGTATTAGTGAACAATAATGAAATAATTCCTTCATATTGATATTGATAGAGATAGGGGGCATAATTCACATGGATATAGTAAGTCTCGCTTGGGCTGCTTTAATGGTAGTCTTTACATTTTCCCTTTCCCTCGTAGTATGGGGAAGAAGTGGACTTTAAAGATATTACGAATTTAGTTGAGGGAGCAAACTCAAACTGTATCAATTGAGATGGTTCTGCAATTTTTTTAATTCATTAATTAACTTAGAAATTGAATTAAAAAAAAAAATACCTACATTTCGGAATTCTATTCGATTGGAATACTGTATTCGAATATATGTATATATATAATATATATAAAGATAAAGAAAGGACTCTTTCAATCAAATAAATATTTCAATTATTCCCATGTTCATATTTGAAAAGGAAAAGGAATACAAATAATAAGAAATGGATTCCAACCAAATTCTTCCTAAAATTTCTAGTTCGATGAAATGACCCTATATATAGATATATATAGATATATAGACAATGAGGAACCGCAGAACCTTTTTAT--CCCCCCC-TTTTTTTCAAAAGAGTTCTGTTATTAGTTATTATATTAAGGTATACACACTTTCTATGGGAAACAAGATAGACATAGTGGTTGTCTAAGTCTAACGAGAAACTACACATAATAAGATATTCCCGTTGCCTTAGGTGAGTCACATTAT------TACGTGCTTATGCTTACCACTTATTTTTTTATTTGGTTTATTAGTTTCGAAATTGAGTTTATGCTTTATTGAACTGATTTCCTATCATGGTTCAAACATTAAAAATCGATTTGGTTTTACTAATCTTTTAGAAATAGGAAAAAGTTTCCCATAGAACCGGGGGATCATCTGTCAACTATTTAATCAACTACTTCTTTTCTTCGTAATACTAAAAAGATTACTTGATTTTTTTTAATATGATACCGAGATTGGTCTTGAAAATAATCATAAATCTATATAAATCTTAATCTCGGAAGAATAAGAGGTGTCCTTCTTTTTTTTTATTATTTCAGATTGATTGGAACCAATACAAATCAAATAGATAATAGATGAAAAAAAAAATTGGGGGGCGCTATGTACATTACATATCTGTGATTGATATATACATGAATAGGAAGATACATATTGTAGATTGATCCATATTAAAGTATCTTTATTTTTCTATACTACAATAACAATAACAATAATAGATAGTTTGGTAGAAAGAAATAAAAGCTATTTCTTTCTACCAAACTAAACTATCCGATTTCATAGAAATCTGCTGATTCTAGTCCGATCATTTCATTGAAGACTAAGACACGAAATTAAAATCCTTTTGCATTTTTTTCTTGATTGCATTGATAAGAACTAAGAAGTCAAGTTTAAGTTAAATTAATCACTTTGACTTACTGTTTTTACGTAAATTATAAGTAAAAAGGCAGTAGGAACTAGAATGAACAGTGCAGTAGCAATAAACGCTAGAATATTGACTTCCATAATCTCATCGTTTCATTTCTCTTTAATTCGCAATAACTCGGGATTTAATCCCATAGAGATGAAAAATCTTTCGTCGGTAAATTCAATGGGATAATAAAAATGACATCTCGATGATATCGAATCGGATCAATATCATGAATAACAATATCTGAGCTATCAACTCGATTCATCGTCGAGAATTGAATAGTATAACATAGGAAGATCTTTTATCCATACCGAATTCAAAATTGGATTATTGATCCAATCAAAAATTCCTTTACTTT-TTTATTTATTTTTTTTTTTTAAGAGTTTGTTTGTTCTTTCTTCAGCGGGACTCTTCTCTTAAACTAAAAATTATCGAGAGGGAATCTTTGTTTGATCTTTATTTTTTTAATATTCTCCTACTTGCATTAGGAATAGGACACATGTATCAAAAGTTCAGTGTGAAATTTGAATGAGATAGATTGTTTCAAATTCAAATAATTAGGAATTGAAATTAGTTACACAAAATCGGGGCAAGATAAGGGATATA----CTTTGAATCTTAAAGTATTCGAATCAACTATGTTCAATTTCTTTTGTATTGTGAAAATTCCATTTGTGGGTGTGTTCGTGGTAAACATATATAGTACTCTATTCCATTACACAGATCAGGAGTAATCGAAAAAAGCCAGGCCCAGCAGTACAGTATCTCTTTTTCTTGGAATCCTGAATAGGACGCTACTAATATTTATACTAATCCACATATGTTTCTTTCCCACCAATCAATATTAGTTCACGAAATGGAAATTACCATATTGGTTTGATGATAAATGTGAAACGAAAAAG-AAAAAAAAGAAATAAAGAAAGGGGGTCCTAGTTAGGAAAAAAATTCTGTTCTATTCCCTTTCACAGAAAATGGAGAGATAAATTGATGTCTTTTTTTATTGGATTTGTATCCATCGGGACTGACGGGGCTCGAACCCGCAGCTTCCGCCTTGACAGGGCGGTGCTCTGACCAATTGAACTACAGTCCCAGGGAAAAAAACGTAGAGCGTACATATTCTTACCATTTCATTCAAACCTCTTCATTTCCATTTTCGATTAGAATCGTTGTGTTGTAACTGACAGAGGCGGGACTGAGATATTGATATCTACATGGATATGCACTTTAGCGAGATCGACACGGATTACTAGTAATCTTTTCGTTATTGCCAAATCGATTGAAAATAAATCTTTCAATGAATCAAGGAAAAAAGAGTTTTTTTATTTACTTTACTCCCCCTTTCTTTCCTTATACTTTATACTTACAGATCCTGATAGGAATCTAAATCATTAGCAAGATTTGAATTTTTGGAAAAATACGTAATCAAAGAAGAAAGGCGGGTAAGGTATGTATCTATTTTTTATTCTTCCATATCGACACATCGGGTATTTCCGGAAAACAACAAATGGTTATATCATTTCATGGTGGATCGGCGAATTATTGGGTTGGGCCGAGCTGGATTTGAACCAGCGTAGACATATTGCCAACGAATTTACAGTCCGTCCCCATTAACCGCTCGGGCATCGACCCAGGAAGAGTCAATCTCAGTCTTTATTGAAAATCCCAGGATCAACTTCCTTTAGTAGTACCCTACCCCCAGGGGAAGTCGAATCCCCGCTGCCTCCTTGAAAGAGAGATGTCCTAAACCACTAGACGATGGGGGCATACTTGCCCAACCGCCATTATATTATGTTCATAGTATGAACAGTTTTTTGAAATTGTCAATATAATGATATGACTCGATCAGAAGTTTTTTTCCGTCTGTCATAAGTCCATAAGAACTTTTTGATTCCTCATTTCGATTTATAAATTGTTCATTCCAATGGCTACTCTAGACTCTAGAATTCTAAAAAAAAAAAAATAGAAAAAATAAAAAATACGAAGGATAGGACAGGACCCTTTCTTTCGGAGAATGATTGGTTTACCGGAAAGGGCGAGGGGTTTAGTTTAAACTTCA-TTTTTTTTTCACATTCATTGATTCATTCATTGTTAAGATTCGATGGGCATATTTATATCTCACACTAAGCCGGGAAAAAAAGGAAATTAAAAAACGATAATCAATCTGGAAATCTGGGAAGAGGGATAGGGATCAACAAGTTATTGAAAATTGTTTTTCAATAAGAATTTGGTTGAGGGACAAATGGAATCCATTTATCAATGATTTGAGGAAATTTATTGGATATATTATA----------------TATTGATTGGGTATATTATATATTGAATTGGCGGGTACATGGAGCAATCCCATTAGGATCGGTTTTCAAATAATTCATTGCATTGATATTTATCAAATCCAATATCAATAAACCAAAACCCATTTTAACCCTTCTCTATACTATACTCACTAGGTAAATTCAATTTATTGTTCCGTAATGAGCCACTATAAAATATATCTATGTACATATATTCTATTTTAATAGAATTCAATATAATTCGAATATAGTATAATAGAATAGAAATATATAGAATAA--------------------GTATCCATATAAATAGGAGCATATGCAATACTAAATATATGTACTAGACTCATAGTGTCTAGTTACTTATTCAGGAATTGAATCAAAGGGGCCCTTTTAACTCAGTGGTAGAGTAACGCCATGGTAAGGCGTAAGTCATCGGTTCAAATCCGATAAGGGGCTTTTTTGCATAAAAACCCAACGGTAGTATTCATATTCGAGGGGAGAGGATATTGTTGATATTTGTAATAAAAAAGTAAGGAATTTTCGAATTTCATTCGGAAAGGAAAATGGAATTATGAAATTTTTAATTCTAAAAAATGATAATATAATAATTCTAATGAATTAGAATTCTAGTAATTCTAGTTAGAAAGGTGAACA--TTTTTTTTTTATAATGAATAATGATAAGTCATCTCATTTAATTTCCAGATATTCCTATTTTTCTGTTATTCCAATCCAAATTCATTGGAAAGATTATCAATCAACAAAATAAAAAGTAAGTGGATCTAACCCATTGAATCATGACTATATCTACTATTCTGATATTCAAATTCGATATCAAAATAGAGATGAAATTATCTTCTTTTATTTCATTTTCCATCTTTCTTTGGTTTTAACTCCAGAAGAATCTGTCGATATTTCTGATTAAATCTTCTTGTTCCTATTGTTCCTAGGGGTTCCATAGGAATAAATTGCTATTCCCTTCCTCCACGGAAGAAAGGCTTATTCCAAGTCCCAAAAGTCATTTTTCATTTTCACTATCTTTCTTTAATTTCAGAGAACACAAGAAAAGATCAATTTACATTTAAATTTCTATAAGATAAGATAAGATATAGATATCGAAAATAAATCTATCAAATCATGGCTTTCCGTATCAAATGGTTTCATATCGAGGCATATGATATTTTTTTCCGGCAATTGATGGATGCGAGAAAGAGACTTTCACTTCTAGTCTCTTATTATTAAATTCAATACAATATTAAGGAAACTCATTCTATTTTTTTTTCTGACAGAT---AAAAAAAAAATAAAATTTTTAGTTTTATATTAATCAGAAAGAAAGGAAAATATAACAAAATAGAACAAAGAAGACAATAAAAGAAAAAAATGAAAGAATCCAATATAAATATAAAATATATATATGATACTTATATATATGATACTGTAGTAGTTTAGTACACATAGAAATTCGAAGAATCCATAAAACTTTTTTTTATTT-TTTTTTTTTTTATCAATTTCATGAACAAGATTCAAGAATAAGATTATTTGATGAAATGAGAGGAGTGGGAATCCACTGGTAGCGAGAAAAGGGATCATTTGTTTCTTGAACAGTTCTTTCAAACAATTAATTTTTCTGATTTATGAGTCATAAGACAATTCATGACTTAGGGGGTTTTAAAAAAAAGAATAACCGAATTGAGTTCATGATTTTACTTAGGTCAATAGACATAGACCAATAAAGGATTTTTAGATTCGAAATCCATTAGAAAAGAAGAGACGGTGTACGAGAAATCAAATCATACATACAGCCTCGAAGGCCGCGAAAATGCTATGAGGTGTTCGAAAATGGTTGAAGTAGTTGAATAGGGAGGATCACTATGACTATAGCCCTTGGTAAATTTACCAAAGATGAAAATGATTTATTTGATATTATGGATGACTGGTTACGGAGGGACCGTTTCGTTTTTGTAGGCTGGTCCGGTCTATTGCTCTTTCCTTGTGCCTATTTCGCCTTGGGGGGTTGGTTCACGGGTACAACCTTTGTAACTTCATGGTATACTCATGGGTTGGCAAGTTCTTATTTGGAAGGTTGCAACTTCTTAACCGCTGCAGTCTCAACTCCTGCTAATAGTTTAGCACACTCTTTGTTGTTCCTATGGGGTCCTGAAGCACAAGGAGATTTTACACGTTGGTGTCAATTAGGTGGTCTGTGGACTTTTGTTGCTCTCCACGGCGCTTTCGGACTAATAGGTTTCATGTTACGTCAATTTGAACTTGCTCGATCTGTTCAATTGCGGCCTTATAATGCAATCGCATTCTCGGCTCCAATTGCTGTTTTTGTTTCTGTATTCCTGATTTATCCACTGGGTCAGTCTGGTTGGTTCTTTGCGCCTAGTTTTGGTGTAGCAGCGATATTTCGATTCATCCTCTTTTTCCAAGGGTTTCATAATTGGACATTGAACCCATTTCATATGATGGGAGTTGCTGGTGTATTGGGTGCTGCTCTACTATGCGCGATTCATGGTGCTACCGTGGAAAATACTTTATTTGAAGATGGTGATGGTGCAAATACATTCCGTGCTTTTAACCCAACTCAAGCTGAAGAAACTTATTCAATGGTCACCGCTAACCGCTTTTGGTCCCAAATCTTTGGGGTTGCTTTTTCCAATAAACGTTGGTTACATTTCTTTATGTTATTTGTACCAGTAACTGGTTTATGGATGAGTGCTCTTGGAGTAGTCGGTCTGGCCCTGAACCTACGTGCCTATGACTTCGTTTCTCAAGAAATCCGCGCAGCGGAAGATCCTGAATTTGAGACTTTCTACACCAAAAATATTCTCTTAAATGAAGGTATTCGTGCTTGGATGGCGGCTCAAGATCAGCCTCATGAAAACCTTATATTCCCTGAGGAGGTTCTACCACGTGGAAACGCTCTTTAATGGAACTTTAGCTTTAACTGGTCGTGACCAAGAAACCACCGGGTTCGCTTGGTGGGCCGGGAATGCCCGACTTATCAATTTATCCGGTAAACTACTGGGGGCTCATGTAGCCCATGCCGGATTAATCGTATTTTGGGCCGGAGCAATGAACCTATTTGAAGTGGCTCATTTCGTACCCGAGAAGCCCATGTATGAACAAGGCTTAATTTTACTTCCCCACCTAGCTACTCTAGGTTGGGGGGTAGGTCCTGGTGGGGAAGTTATAGACACCTTTCCATATTTTGTGTCTGGAGTACTTCACTTAATTTCCTCTGCAGTATTGGGCTTTGGCGGTATTTATCATGCACTTCTTGGACCTGAGACTCTTGAAGAATCTTTTCCATTCTTTGGTTATGTATGGAAAGATAGAAATAAAATGACTACAATTTTGGGTATTCATTTAATCTTGTTAGGTATAGGTGCTTTTCTTCTAGTATTCAAGGCTCTTTATTTTGGAGGTGTATATGATACCTGGGCTCCAGGGGGGGGGGGTGTAAGAATAATTACCAACCTGACCCTTAGTCCAAGTATTATATTTGGTTATTTACTAAAATCACCTTTTGGGGGAGAAGGGTGGATTGTTAGTGTGGATGATTTGGAAGATATAATTGGGGGGCATGTATGGTTAGGTTCCATTTGTATACTTGGTGGAATCTGGCATATCTTAACCAAACCTTTTGCATGGGCTCGACGTGCACTTGTATGGTCTGGAGAAGCTTACTTGTCTTATAGTTTAGGTGCTTTATCTGTTTTTGGTTTTATTGCTTGTTGCTTTGTATGGTTTAATAATACCGCTTACCCTAGTGAGTTTTACGGGCCCACTGGACCAGAAGCTTCTCAAGCTCAAACATTTACTTTTCTAGTTAGAGACCAACGTCTGGGGGCTAACGTAGGATCCGCTCAAGGACCAACCGGTTTAGGTAAATATCTAATGCGTTCTCCGACCGGAGAAGTTATTTTTGGGGGCGAAACTATGCGTTTTTGGGATCTGCGTGCTCCCTGGTTAGAACCTCTAAGGGGTCCCAATGGTTTGGACTTGAGTAGACTGAAAAAAGACATACAGCCTTGGCAAGAACGTCGTTCCGCGGAATATATGACTCATGCCCCCCTAGGTTCTTTAAATTCCGTGGGTGGCGTAGCTACAGAGATCAATGCAGTCAATTATGTCTCTCCTAGAAGTTGGTTAGCTACCTCTCATTTTGTTCTAGGATTCTTCCTATTTGTAGGTCATTTATGGCACGCGGGAAGAGCTCGCGCAGCTGCCGCAGGATTTGAAAAAGGAATTGATCGGGATTTTGAACCTGTTCTTTCCATGACTCCTCTTAATTAAGACATGAGATCCAATACGTGAAGCAGGACTCACTTTGATTTCACCATCCATATTGAGTTGGGCGGAGCAGGTCATATTGAAAAAGTATTTCCTTTTCCTTTCTTTTCAACTCATTTCTATCGAATCTTTTTTTCGGGCTCGGCTACGTGGTGGTATAGCCGAGCCATTACTTTTTAATTAAAAAATAAATTTAGCTAACCAAAACCAATAAAATAAACAAACTCATTCGTCGAGCAAAAGGAGAGAGAGGGATTCGAACCCTCGATAGTTCTTTGTTTCGAACTATACCGGTTTTCAAGACCGGAGCTATCAACCACTCAGCCATCTCTCCAAAAGAGAATTTCGATTTTATCTTTATTCCACCGAATAGACCATCAACATATGAGTTGCTACCATTACTATCTTCAGTGAAGATATCCGATGTGAATCTATAGGTCTATTTTTCTATCTGTATATATCTCTATCTATATATAGATAGATAGATGCATGATCCAGCATGCCCTTTTGTGAATTGTGAAGTAAAAAAAAAAATACCCGCGATCCATGCCAGAAAAAAGGGGAGTGATAATAATTCATATAAAATCAATGGATTCATGGTAAAACCCCCCCATGATGCA-TTTTTTTTTACAATTTTTTTTGTTATTTTTGTCGATAAAGGGATCAAATGGTCTAGTTCTTTTGTTGGTAAATTGGAGGATTCGAAACATGACTATTGCTTTCCAATTGGCTGTTTTTGCATTAATTGCTACTTCATCAATTTTACTGATTAGTGTACCCGTTGTATTTGCTTCTCCTGATGGTTGGTCGAGTAACAAAAATGTTATATTTTCCGGTACATCATTATGGATTGGATTAGTCTTTCTAGTGGGTATTCTTAATTCTCTCATCTCTTGAACCCATTTGTTTTCTAGTTCTAGGTATAAAATGGAAATGACCCCTCCCCCCCGAATTTTTTCGGATTGTGAGACGCATTAAAATGGAATAGAAGCCCCAAAAATAAAATGCAAATAAAGAAAACTAGAAAATGAAATGATAGGGAGGGGTCCAGTCCAACTTTATTGGAAAAATCTTTTCTATTGTTCTATTGTAAAATAAATGTAAAATGTAAAATAAATGTAAAATAAAAT------TGAAATTGTA--ATATAATAATAATAT----------------------------------------AAATAATAATATAATA------ATAATAATAATATA--------------------AT---------------------------------AATAATATAAATAATAA------------------------TATAA---------TA------------------------------------------------------------------------------------------------------------------------------------------------------------------------------------------------------------------------------------------------------------------------------------------------------------------------------------------------------------------------------------------------------------------------------------------------------------------------------------------------------------------------------------------------------------------------------------------------------------------------------------------------TAA--------AACTTATAGTAAAATAATAACTAATAATAACTTATAGTAAAACTTATAGTAAAATAATAACTAATAATAACTTATAGTAAAACTTATAGTAAATAGTAATGAATTTCGAATTAAAAAAAATCAAACCTCAATTTTTTTGTCAAAAAATTTTGCGGAGACGGGATTTGAACCCGTGACCTCAAGGTTATGAGCCTTGCGAGCTACCAAGCTGCTCTACCCCGCGATAAAGCGCAGAATTGAAAACTAATAAACAAACAAGGATTGAATGCGCCCCTCTACCATATCTGTACAAATAGAATAACCCATTTATACAGAATGGTAAAGGGACCTTCCTATGATCGATGATCATAGAAATGAATAGAAAAATGACGAGAAATTTTTATCCTTACCAACTTGATCTTGTTGTACCGGGCAACAAACATGCATGAACCATTTCACGAAGTATGTGTCCAGATAATCCAAAGTCTCGATAGTTAGCTCTCGGTCTTCCGGTTAAAACACAACGTCGATGAAGACGTGTAGGTGCACTATTACGCGGTGGTGATTGTAACTTTCCATGAATTTCCCATTTCTCACTTAACGACGGAACTTTGCTTATTTCTTTTTTTGAGGATCCACGAATAAAATGAAATTTTTGTTCCAATTTTTGCCTCTTCTTCTCCCTCTGAGTCAAACTTTTCTTTGCCATAATGGTTCATTTCTCCTATTAGTATCAATGATACAATACAAGTCGGATCCTAGATGTAGAAATAGAAGAGGGCAGACCCCCTTTTCCATAGAAAGAAATGAGATCTTCGTAGATACAATAAAGAATTAACCAAATTTGCCCGATGTAGAGGCAATCAAGAAAGCCGCATAAGTAAATATATACCCTACAGAAAAGTGGGCTAATCCAACCAACCTTGCTTGCACAATGGAAAGAGCCACTGGTTTATCTCTCCATCGAATCAAATTAGCCAAAGGTGTGCGTTCATGAGCCCATGCTAAAGTTTCAATCAATTCCTGCCAATATCCACGCCAGGAGATTAAGAACATAAACCCAGTAGCCCAAACAAGATGTCCAAATAAGAACATCCACGCCCAGACTGATAAACTATTCATACCAAAAGGGTTATATCCATTGATAAGTTGTGAAGAGTTTAACCATAGATAATCTCTTAACCATCCCATCAAATAGGTGGAAGATTCATTAAACTGTGAAACGTTACCCTGCCATAATGTAATGTGCTTCCAATGCCAATAAAAAGTAACCCATCCAATGGTATTTAACATCCAGAAAACTGCCAAATAAAATGCGTCCCAAGCCGAAATATCACACGTACCACCTCGTCCCGGACCATCGCAAGGAAAACTATAACCAAAATCCTTTTTATCTGGCATTAACTTGGAACCACGTGCATCCAAAGCACCTTTTACTAAAATCAATGTAGTTGTATGTAAACCTAGAGCAATAGCATGATGAACCAAGAAGTCTCCGGGCCCTATTGTTAAGAATAGAGAATTACTATTCGCGTTAATAGCATTTAACCAACCGGGCAACCATATGCTTCGCCCCGCAGTGAACGCTGGACTATTCGTTGAAGATAAAAGTACATCGAACCCATATGCTGTTTTCCCATGAGCGGATTGTATCCATTGGGCAAATATGGGTTCGATCAAGATTTGTTTCTCCGGAGTACCAAAAGCAAGCATGACATCATTATGGACATAAAGTCCCAAAGTATGGAACCCCAGAAAGAGACTGGCCCAGCTTAAATGCGATATGATAGCTTCTTTATGGTCTAACATTCTTGCCAATACATTATCCTCATTCTGTTCCGGATTGTAATCTCTAATAAAAAAGATAGCTCCATGAGCAAAAGCTCCTGTCATGATGAATCCTGCGATATATTGATGATGAGTATATAACGCAGCTTGAGTAGTAAAGTCTTGCGCTATGAATGCATAAGCAGGTAAAGAGTACATGTGTTGAGCTACCAAGGAAGTAATAACCCCTAAAGAGGCTAGAGCAAGGCCTAATTGAAAATGAATCGAATTATTGATTGTGTCATAAAGACCCTTATGTCCACGCCCTAATCTGCCTCCCGGAGGAATATGTGCTTCTAAAAGATCTTTTATACTGTGCCCAATCCCGAAGTTAGTTCTATACATATGACCAGCAACGAGAAAAATAAATGCAATAGCTAAATGATGATGAGCAATATCGGTCAGCCATAAACTTTGCGTTTGCGGATGGAATCCCCCGAGAAGTGTTAGAATGGAAGTTCCTGCTCCTTGGGGGGTACCAAATAAATGACTACTGGAATCGGGGTTTTGAGCATAAAGATTCCACTGACCTGTAAAAAGTGGGCCTAATCCTTGGGGGTGCGGCAATACACTGAAGAAATTATTCCATCGAACGTATTCCCCTCTGGATCCAGGAATAGCGACATGGACTAAATGTCCTGTCCAAGCCAAGGAACTTACTCCGAATAGTCCTGACAAATGATGATTGAGGCGGGATTCGGCATTTTTAAACCACGAAACGCTCGGTTTCCATTTCGGTTGTAGGTGTAACCAGCCCGCTATTAAGGATATGGCAGAAAGAAATAATAGAAAAAGAGCTCCAGTATAAAGATCCCCATTAGTACGTAAACCGATTGTATACCACCACTGATAAACACCGGAATAAGCGATATTCACTGGGCCAAGAGCACCCCCTCGAGTAAAAGCTTCCACAGCCGGTTGACCAAAATGAGGATCCCAAATTGCATGAGCAATAGGTCTTACATGTAAAGGATCCTGTACCCATGCCTCAAAATTTCCTTGCCAAGCTACATGAAACAGATTTCCGGAAGTCCACAGAAAAATTATTGCTAATTGTCCGAAATGAGAAGCAAAAATATTCTGATAAAGACGTTCTTCAGTAATATCATCATGACTTTCGAAGTCATGTGCGGTGGCAATACCAAACCAAATACGACGAGTAGTGGGGTCCTGAGCTAAGCCTTGGCTAAACCTTGGAAATCTTAATGCCATAATGCTTTTCAAATCCTCCTAGCCATTATCATTATCCTACTGCAATAATTCTTGCTAAGAAGAACGCCCATGTTGTGGCAATTCCACCCAGAAGGTAATGGGTTACTCCTACAGCACGTCCCTGTACAATGCTCAAGGCTCTAGGCTGAGTAGCAGGAGCAACTTTTAATTTATTATGAGCCCAAACGATGGATTCAATAAGTTCTTGCCAATAACCACGCCCACTGAATAGAAACATTAAACTAAAAGCCCATACAAAATGGGCACCTAGGAAAAAAAGGCCATATGCAGATAATGAAGAACCATAAGACTGAATTACCTGGGATGCCTGCGCCCATAAGAAATCGCGGAGCCACCCATTAATGGTAATGGAACTCTGCGCAAAGTTTCCTCCCGTGATATGAGTTACCACCCCTTGATCATTTATACTACCCCAAACATCTGACTGCATTTTCCAACTGAAATGGAATATTACTACCGAAATTCCATTGTACATCCAGAATAACCCTAAGAAGACATGATCCCAAGCAGATACTTGGCATGTCCCCCCTCTTCCAGGTCCATCACAAGGGAAACGAAAACCAAGATTTGCTTTATCCGGTATCAATCGTGAACTACGAGCAAATAGAACACCTTTTAGGAGTATCAATACCGTCACATGAATTGTAAATGCATGAATATGGTGGACCAAAAAATCCGCAGTTCCCAATGGAATAGGTAACAAAGCAACCTTGCCGCCCACTGCCACTAAATCACCACCCCCCCAAGTCAAACTGGTGCTTGTTGTTGCACCAGGGGCCGTTGCACCGGGTGCTAAAGCGTGGGTGTTTTGTATCCATTGAGCAAAGACGGGTTGTAATTGTATAGCGGTATCTGAAAACATATCTTGGGGACGCCCTAAAGCACTCATGGTATCATTATGAATATACAAACCAAAACTGTGAAAGCCTAAAAATATACATACCCAGTTCAGATGTGATATGATTGCATCGCGATGCCGAAGGACACGATCTAATAGATCGTTGTATCGCGTAGTTGGATCATAGTCTCTTACCATAAAAATGGCTGCATGCGCAGCAGCACCAACTATGAGAAATCCACCAATCCACATGTGATGTGTGAACAATGACAATTGTGTACCATAGTCAGTAGCTAGGTATGGATAAGGAGGCATAGAATACATATGGTGAGCTACAACAATGGTTAAAGAACCTAACATAGCTAGGTTAATAGATAATTGAGCATGCCATGACGTTGTTAGTATATCATATAGGCCTTTATGGCCCTGGCCTGTAAATGGACCTTTATGGGCCTCTAAAATATCTTTTATACCATGACCAATACTCCAGTTGGTCCTATACATATGACCCGCTATCAGGAAAAGAATTGCAATAGCTAAATGATGATGAGCAATATCAGTCAGCCATAGACCACCAGTTACTGGATCTAATCCTCCACGAAAAGTAAGAAATTCCGCGTATTTTGACCAATTCAAGGTAAAAAAAGGGGTTGCTCCCTCAGCAAAACTCGGATAAAGTTGAGCCAAAAGATCCCGATTCAAGATAAATTCATGAGGAAGTGGGATCTCTTTAGGATCTACTCCAGCATTTAGAAATTGGTTAATCGGTAAAGATACATGTACTTGATGCCCCGCCCAAGAAAGAGACCCAAGTCCTAGTAGCCCTGCTAAATGGTGATTTAACATGGATTCTACATCTTGGAACCAAGCCAATTTCGGAGCAGCTTTGTGATAATGAAACCAACCAGCAAAAAGCATTAAGGCTGCAAAGACCAATGCACCAATTGCGGTACAATAGAGTTGTAATTCACTAGTTATTCCAGATGCTCGCCAAATCTGAAAAAAACCAGAGGTTATTTGTATTCCTCGGAAACCCCCGCCCACATCACCATTCAATATTTCTTGACCCACTATTGGCCAAACCACCTGAGCACTAGGTCCAATGTGAGTAGGATCGCTTAGCCATGCTTCATAATTGGAAAAACGAGCACCATGGAAATACATGCCACTCAGCCAAAGAAAGATGATGGAGAGTTGGCCGAAATGGGCACTAAATACTTTTCGGGAAATTTCCTCCAAATCACTAGTATGGCTGTCGAAATCATGAGCATCAGCATGTAGGTTCCAGATCCAAGTAGTAGTATCAGGTCCTTTAGCTACTGTTCTTGAAAAATGACCGGGTTTGGCCCATTCCTCGAAAGAAGTTTTTATGGGATCCCTATCTACCAAAATTTTGACTTCTGGTTCCGGCGAACGAATAATCATTGAGTCCTCCTCTTTCCGGACAACACATACAAAGAGACCTGCCAACATCAAAAATAATTAGTGAACTTATGAGAGATGTTTCTATTTCGTTTTTTTCTCTTCGATCTCCCACCTATCTATTTTCTTTAGTTATTCACTAGAACAATTATGATCTGGAAGTCAATCCGGGGCAAGTGTTCGGATCTATTATGACATAGCAGTGAGGCGCTCAACGGACCCTTTTAATCTTATAAAACCTTTTCTGGACTTTGAATTGAAGTTAAAAAATTTTTTGTGCAAATTAGTGTATTCATATCTCAATTAGAAGTTCCTAGATGGAACGACTTTCATTTTCTGTCAGAAGATATGAATATGTACTCTATTTCAAACCACATGAGCAATCGTTAGCATTACTAGGAGACATACTGGTATTTATATTTCATTTTGAATTTAGTCTTTAGTCATTCGAAGGTCTCTTTTATTAGTTTGAATAGCAGAAAAAAATAGAATTCTCTACTGTATCCCCGTATCGTTTATACCGACGAAATACCAAACGAAATAGAACGATCTTAGAAGGGATATAATGAAATTCTTTGATTGGTTGTTCCTAAAGAAATGATCCGTTTTCTATGGGATAGAGACAACAAACAATTAATTATAACAAATAAAAAATCAAAATCGAAATAAAAAAAATTCTAAATCGAATAATACTAATAATATTCCAAAAATGAAATAGAATATTACAATAAAAAATCGAATAAAATAAACAGAATGTTCTTATTCGAAACGCCCTGTGATCTTCAACCAATTCTGCGCTTCAATATAATTACCAGGCGTAAGGGCTATAGCTTGTTTCCAATACTTAGCGGCTTGATCGAACCAAGCCTCCGCAATTTCAGAATCTCCCTGTCGAATGGCCTGTTCTCCGCGGTCGGAATAGGTGAGTAAACTCCTTCCCTTAGAACCGTACTTGAGAGTTTCCTGTCTCATACGGCTCACCAGTCAATTCTTTTGGTGTCCCATTTTTTTACTAGATCATAGACCATATCTAATTGAATGAGATTTCTTATAGAATAGATTCGATCTATTCCATTTTTTTGCGAGTTAACCAAAAGAAAAGGGGTGTTAAATTCCATGAGTTTCAAACTTGAATTTTTATTAATACAAAATGGAATCCGTTTTATAGTTTTATCTTTTCTCCTACCTTCCGAAGAATAAAGCATCAGCATTTCCACTCTCATTCGAATTTTCTGAAAGGTAACTATCTCGGTTTCATATATTATATACTTTCCATATATGATATAGAAATCTATAGAATCTTTGAAAAAGACTTTTTTTCTTCATAAGAAAGAAAAGACTTACTATCTTTGGGATCTGATACTACACCGCTGCTCAAAATTTTAGGGGATCAACTCTATTACATAAGTGGATTCCTAACTTTGTATATCATAATAGTATATCATAATACTTTTATATCATAATATTAAGTAAGCAGTTCTTATTGTATCGGCTCAAAACCTCTCTAATTGATCTTTACGGCGCTTCCTCTATCAATTAGATCCTTTATCCATAGAATATAAAGTATCTAGGCATATCTATTTCTTCATATTTCGACTTCTATGAAGTTTCTTTCTTTACTACAGCTGATAAAAATCGTTGTTTTGGACAATATATATGTAGAAAGCCTTTTTATAGTTATAGTATTTCTTAGCGGATTTGCTCTTTCTTTTTTTTTCTTTCTATAGTGGAGATAGTCGCACGTAATGACAGATCACGGCCATATTATTAAAAGCTTGTGGTAAGAACGGGTTTCGTTCTAGTGCCCGAAAATAATATTCCAAAGCTTTCGTATGTTCTCCGTTACTTGTGTGGATAAGGCCTATGTTATAAAGTATATAACTTCGATCATAGGGATCAATTTCTAGTCGCATAGCTTCATAATAATTCTCTAAAGCTTCCGCATAATTTCCTTCGGATTGAGCCGACATCCGTTACGGTCGTCATTCAGTTCGAAGAATCTCCGCTCCAGAACCGTACGTGAGATTTTCATCTCATACGGCTCCTCCTTTATGTGCATAATGATAAAAATACATAGAATCAAAAAAGATTGAAATATTCTCATTATCAACTGAGCAGGGCTAGTGTTTTTACACGAAATCTCTAGCCAACCTTCCTGTAAAAGTGTAAAAGGTCTTTTCTTAACATCAAGTATATTGGTACTGGATAAAAAAATGGTAACTCCAACAATTTCTTTGTCCTCAACGCCGCTTAATTTCCAGGAATTAGGCACTTCAACAGTCTTCGATGGTTATACGGATATCCAAAATACCAACGAGATGGATGTTTGTTTGTCCCAACCATTCTTGTTAGTCCCGATCCCGATAAGGAAGTGGATAATTTTTAACAAAGTTTTCGTGTTGTTGATTCGTAGGCGTAGTGCTTCTTCCATCATGCTGCCTATTGGTACTAGTGGAGTAGGGTTGACCTAAGCCATAGGTATAGGTAGAACCTTTTGCTTAATACTATAAATCGAAAATTGAAGCATATGAGGCTGCATTAATCGGGGATACACGACAGAAGGAATTAATTGTTTTAAACTTCACCTTCAGCAAGCGTAGATTTTTTTTCCATTTTTTTTTTCTATCCGAAGAATGCGCCTTTCTCCTAAGACTGAGAGCGATAAATAAATAAATAAAAAAAGATAATCAAATCGCACCATCTCTGTAATAGGTGAATGCCTCTTTTTCTCCCGAAGTTGTCGGAATTATTTGTAATAAGATATTGGCTACAATTGAAAAGGTCTTATCAATAAAATTTCCATTTATCCGAGATCTAGGCATAGGTGTATAAATGAATTCTCTAATTTAATTACCTCTCGTGAGAAAATAATCCCACAAACAAAGGAAAATTGTACAGTAAAGTACGAAATAACGTAAAAACAGACGCATTAAAATTCTCTTTATCCTCCAACCTCAAAGGAAGTTTTTTGTGATAAAAAGTTTTTCTATTTATTTTTCTATTTCGAAGTGATTGTATGTGCCTATCAAAAAAAAAAATCGAATATGAATAACTCATAACTCGGTTTCTGGACCATAATCATTATGTAGGAGAGATGGCCGAGTGGTTCAAGGCGTAGCATTGGAACTGCTATGTAGGCTTTTGTTTACCGAGGGTTCGAATCCCTCTCTTTCCGCAGCATCGTTCTTTACCTAATTCACCACTGTTACTGACTACAATGTATCAAATAACACAAATAACAACGGATACCTTTATTCCAACTTTCTTTGATATGAATTCTCCACTCTATTCTTAATTTTTGTTATACAGAAAATACTAGAAATAGTTGGCAAGGAACCAAAATTTTCCGAAACTTTGTTATTTTAGTTATTAAGTCTGACGAGAATAATATTCTACAACCAGCAATTCATTTATTTTCAAACCAATCCATTTACTATCTATTATTTGATTGACTAATCCTTTATATTGGAATGGGTGAAGAGTCAAATGTTTTGGCAATTCCTCACGGGGGGGTGAATCAAGAAAATTTTGAATCAGAGTTTTAGACTTTTGTTCATCCCTCGCTTTAATAATATCTTGGGGTTTGCAGCGATAACTTGGTATATCTACTATACGACCATTAACTAAAACATGTCTATGGTTAACGAATTGGCGGGCTTGAGGAATAGTCGAAGCCATACCCAATCGAAAAAGTATGTTATCCAACCGCATTTCAAGTAATTGTAGTAAAACCCGACCGGTTGACCCTTTCGCTTTTCTGGCGATACGAACGTATTTAAGCATTTGTCGTTCTGTAAGACCATAATGAAAACGCAATTTTTGTTTTTCTTCTAAACGAATACGATATTGAGATTTTTTACCGGAGCGCGATTGGTTTCTAAGATCACTTCCGGCTCTAGGCCTTTTAGTAGTTAGTCCAGGTAAAGACCCCAGACGACGTATTTTTTTGAAACGAGGCCCTCTGTAACGTGACATAAAGACTCCTTGTTTAATTTCATAAACCTAAATTAAAACTAAACTCTAAACTAAAGTATAAAGTATTGTACTACAAAGAAAGAATAATTAGATGAATTATATCAATATCCGAACCTTTTATATTTTATATTG--TATATATATATATACAATTAATATAATATATTTATATAGAAATATATATATTTTATTATATAGAAATATATATAAGAAATATATATATTTTAAATATATTTAATTT------------------------------------AATATATTTAATTTAATAAAATATATTTTAAAAATTAAATAGAAATCAAAAAGAGTTCTTTTCTTGATTTGCTTTATAGAGATCGGAACTACTCCAATTTTGATTCAAAATTGGAAGTTCCTACGACATAATAGATCGGTGACTCTTGGAAAAAGAAAAGGGAAAAAGACTTTTCTTTTCGATATTCTTTGATTTCTCTTTTCGATATTCTTTGATTTCAATTCTTTGATTTCAAAAAGACATTATCAATTATGTAAAAAATCCAAATAGGGGAAAAGAAAAGCCGGCTATCGGAATCGAACCGATGACCATCGCATTACAAATGCGATGCTCTAACCTCTGAGCTAAGCGGGCTCACATAACATAAATTGTGCATGCATAGGAATTCAATAAAATACTTCTAAAAAAATACTTCTATTGATATTGAATAACTTATATTGATATTGAATAAAAAGTATATGAATAAAAAGTATAAAAA-ATTATAAAATTTGAATATTCAATTGAATATTCAAATAAGAAATAATAAAGATAAAATAATAAAAAAAAGAATATT-------T-------------AATATTT---------AATAAATAAAAAGAATATAAAGA------ATATAAAAATAATATAAATAGCTATATATAATA--------------------ATAAATAGCTAT-ATATAATAT-A---------------------------TAATAATAATATAGAATATTTATCTATTTCAATATATTTTATCTATTTTAAATAGATAATATAT--------------------------------------------------------------------------------------------------------------------------------------------------AAATTATATTATACTATTCGAATTCTATTTCTATTATAATTATAAATTATTAATTTATATTATAATTAT-----------------------------------AATATTATAATTAT-AAATTAATA-----------------AAATAATAAAATATATAATAAAATATATTAATATT-AAAAAAA-ATAAGA---------------------AATTTCCATTTTCGTTATGTTCAATCGTTCGCCCTAAGGAAAAAAGATCAGAATAAAAAGAAAAATAAAAGAAAGAGAAAGGTCCAATCGAGATCATAATGAAACATTCCCTTCAGTCGGAAAGGTGAAAACTAAGACGAAAAAACAAAAAGAATCGACCGTTCGAGTATTTCAAATTGTATGAGAAAAATGATAGAAGGATGGGC----CATAATATATTATTATGTGGTATACCATCTATATTGAATTGCGAATACAGAAATGGTAGAATCATTTCGGATTGGAACAAATGTGGGTATCCGATACAGATGAAAGAAACTATAAAACAAATCAATTAAAATTAAATAGAAGGAAACATTTTTCGTTATAGGAATTGGTATCTAATGAATTCAACAGTTCCGGCAAAATTTTCATAATTTAAATGAA-AAAAAAAGGATGAGATTCTAATCTCAAAGAAAAAAAGGGGGTATGGCGAAATTGGTAGACGCTACGGACTTAATTGGATTGAGCCTTGGTATGGAAAAACCTACCAAGTGAGAACTTTCAAATTCAGAGAAACCCTGGAATTAACAATGGGCAATCCTGAGCCAAATCCTGTTTTCCGAAAACAAAGAATAAAGAAGAGTTCAGAAAGCGAGAATAAAAAATCAAAGGATAGGTGCAGAGACTCAATGGAAGCTGTTCTAACAAATGGA------GTTAACGGCATTTCGTTTCGTTAGTAAAGGAATCCTTCTACCGAAACTCCAGAAA-AAAAAAGTATCAAGGATAAACCTATCTATCTATATATATACGTACTGAAATACTATCTCAAATGATTAATAACGACCCCGAATCTCTATTTTTTTATTATTTATATACAT-ATACACTAATTTATATACACTAATATTATGAAAATAGTTTATTTCTTTTTATTAA-------------TTTTA----------------------------------TTAATATATATGTATAATTAATATATATATGTATATGTTATTAATATATATGTATATGACAAATGAAATATGTGAATCGATTCAACGTTGAAGAAATAATATTAATTGATCAAATCATTCATTCCATCCTAGTCTGATAGATCTTTAATGATTAATCAGACGAGAATAAAGATAGAGTCCCGCTCCACATGTCAATATCGACAACAATGAAATTTATAGTAATAGGAAAATCCGTCGACTTTAGAAATCGTGAGGGTTCAAGTCCCTCTATCCCCAAAAGGCCCCTTTAATTCCCTAATTTTTTATCCTATATCCTTTATTTTTTAGTGGTTCCAAACTAAACTCCTTATGTTTCTTATTCATTATATTCTTTCACAAACCGATCGGAGCGGAATTTTTTTTCTTACTTGTTCTTAGCATATTCTTATCACAAGTCTTGGAATATGTGGAATATGGAATGTAATTGATATGATACTCGTCAAATTTTTTGATCTTTTATCTCTGGTAAACGTACAAATGAAATGAACATCTTATCTTTGAGCAAGGAATCCTTATTGGAATGATTAAAAATACATATCATTACTCGTACTGAATATGAAACTTACAAAGTCTCTTATTTTTGAAGATCCAAGGAATTTCAGGGCATGGATAATCCTTTGTAGTAATATTAATAGTAGTAATAGTAATATTTTTTTGCGTCTTTTTATTTTTAGTTGACATACATTCAAGTAGTCTCTTAAAATGAAAATGATGCGTCAAGAATGGTCGGGATAGCTCAGCTGGTAGAGCAGAGGACTGAAAATCCTCGTGTCACCAGTTCAAATCTGGTTCCTGGCACATGATCAATTTGTATAAGTATCTATTAATTCATAAAAATGAATATGAATATGAGTCAACATACATATTCATTAGTAGTCTAGATCATCATACATTTTTATCCATCTAGGGAGATATACTCTTTCTAGATGAGTAAAGAATATACGTATACCCTATGTCTATTGTATATAAAGTATGTAACAGAAAATGAATTATTCAATTTTTTCTTTACTACCGTTACCGGGCTCCCCAAAAGAATGTTAATACT-------------------TCATGCATATTCAAAAGGTCAAATTAGTTGGTTGAAAGACCCAAAAGTCTAGTTTAGGAATAGTCCAAATTCATCTCGGATAGATTATTACAACTAGAATCTTTTTCGTTCATATTTTGTTCATTTCTTTCTGTGTTACTTTTTAAGAGGCATATCAAGAGATGTTGCTGTGGCGCGGTACATAGTTCATGATGCAAAACTTTTTTAGTTCATCCTATTGGCTCGTCTCAGTCGAAATAAGTATCTTACAATTTTTAGAATGTCAATGAGTCTCTACATGTTTTATTATTATTTTTGTATGTATTTTTTTATATTTAGCCCATCCATAATAATTAATATAAATGAGACCTCGATTCTATTCTGTCTGATTTAATTTGTCTGATCTATAAGAGAACGTACGGAATATACGGAGTTGTAGAAGTGGAGATTAGTTTCTTATTTTTATTATTTAATTTAATTTTAATAAGCATCTTGTATTTCATAAAAATTGGGGGCAATATAATCTTTACGTAAAGGCCATCCTATCCAACTTTCGGGCATTAAGATACGTTTCAAACGTGGATGATTATCATAAGAGATTCCCAACATATCATAAGATTCCCTTTCTTGAAAATCCGCACTTTTCCAAACCCAGAAAACAGAGGGAATTCTAGGATTTTTCCTTGGGACAAATACTTTTATGCATACCTCTTCGGGTTGATCTATACCATACTCTATTCTTGTAAGATGATACACACTAGCTAACAGTCCTCCCGGTGCTACATCATAGGCACATTGGGAACGTAGATAATTGTAACCATATATATATAAAATGACAGCAATGGAATGCCAATCCTCGGGCTTTATTTGTAAAGTCTCTATTCCTTGGTAATCGAAGCCCAAAGATCTATGAACTAGCCCATGTTTGACTAGCCAAGCAGACAAACGACCCTGCATTTTTTTATCTCTCCCGCATTTTATTTTACATTTTTATTTGTATAAGGATTTCCCATTTATAATTACGATGAAATTTTGGAAGATTGATTTGCTATTTATTATTTTCTTTTGTACATATTATTTTCATTTCATTTTGTACAAAAGGATCTGCCTAATTCACTACTTTTGGGGAAGATACTGAACTTTTGTATTTGAAAAATGTTTCAGAGAGTATCTCTGAAGTAAATGGTGGTTGATAGAGTAATCCTTGATCATAATTGCCAGTATGAGCACTGCGCCCAACATAAAACTTGTGGTTGGTAGTAAAAAACCTATTCTCCTGTTGAGACCTAATTTGATCTTCATAGATTTCTCGAGATATTTTCTTACGAAGTTTTGTTATAGCATCTATAATGGCCTCCGGTTTAGGTGGACAACCCGGCAAATAGACATCCACAGGAATTAGCTTATCCACACCCCGAACAGTACTATAAGAATCGGTACTGAACATTCCCCCTGTAATTGTACAGGCTCCCATAGCAATAACATATTTTGGTTCAGGCATTTGTTCATATAATCTCACTAAAGAAGGAGCCATTTTCATTGTTACTGTGCCTGCTGTTAAAATTAGGTCTGCTTGTCTAGGACTAGATCGTGGTACCAGTCCATAACGATCAAAGTCGAATCGTGAGCCTATTAATGAAGCAAATTCAATGAAGCAACAACTGGTACCATAGAGAAGCGGCCATAAACTGGAGAGTCTTGACCAATTTGAAAGATCATTTAATGTAGTTGAAATAACTGAATTTTGAGTTGTTCGATCAAGTAAGGGAAATTCAATGGAATTCATAACTGTCTCAATGTTTTTTTATTGTCTAAAATATTTACGAATTAAGACCATTCTAATGCCCCTTTTCGCCATGCATAAACTAAACCAACAATTAGGATAAGCACGAAAATGAAAGCCTCTATAAATACGGATACCCCCAATACATCAAAACTCATTGCCCAGGGATAAAGAAAAACCGTTTCAACATCAAAAACAACAAAAACTAGAGCAAACATATAATAACGGATTCGAAATTGTAACCAAGCATCGCCTATTGGTTCTATTCCCGATTCATAACTAGAAAGTTTCTCTGGCCCTTTGCTAATCGGGGATAAAATTCCAGAAATTAGAAATGCCAAAATGGGAATAACGCTCGATATTATTAGAAATGCCCAAAAAACATCATATTCATAAAGCAAAAACATAAACGTACTCCTATGAATGTGGAAAACGGATTAGTCGATTCGAATTGGACTTAATTGTCATCCATAATTGTTTCTAATTTCAACTTTGGTCGAAGCGCTCAGTTTCGTTTGTTTCTTGCGGTACAGATCTCATTTCAAGATATAAATATAACCATATATATATATTTTCGGTATAACGTACAAAGAAAACACAAAGAAAATTCTCGCCTCACTTCGGCACTTCGGATTCTCTCGAAAGAAAAGTAATTTCAAATTGAAATCAAATCTATATTTTATTAG-----------------AATATTATTAGAATATTATTCTATTTTTTATTTTATTAGAAATTAAATTCTATTTTTTTTAATTATTTGTATAAATTCT-----------------------------------------------------------------TATAAACTTAAATAATTAAAATAATTAG---------AATAAAATAATTAGAAATGGTTTATAAATTTTATAAAGAATTTATAC--------------------TATTATACT-----------------------AATATAAATATTATACTAATATAAAAAAGTATACTAATGTTTTTATATTCGAATACTCATTTAGAAAAAATGTAATGTATATTACTAAATGAATATTACTATTAGTAGTGATGTTAGGTAGGGCTATACGGACTCGAACCGTAGACCTTCTCGGTAAAACAGATCAAACTGATTATTATGAAAAATGATTTGAATTGTTTTTAAGACCCAACGTGCATTTTTTTTGCATTGGGCTTTTTCATTAACTGATAGAAAAATCGGTTAGTCTACCATCTTTTTTCTTGAAAGAAAGAGAAAGATAAGGAGATGGCTCCATGTGCTCTGTTTCATTATTTGGATTTCAATCTAAGAGCACTACCAAAGTTTTTCAAAGAAGGAAGGTTTATCTTGACGTAGGTCTGCTTCTGGCCTAGAT--CAACTTAAGTTAAATGGAGTCTCTATCGACCTGTTTAAATAAAAAATCCAATAGGAAATATGAAACTTCATACACCTTAAAGTTCATAAGATAGGACGAAAAAAAGAGAATTTTTTTGAGGTCCCTATACTCATTATGCCTAGCATTGAATAGACCGGGTATTCACCTTATCAATATCTCAAATCAATGGTAGGTTGTATTCTATTTGACGTGTAAATTAAATGGACACTCTAATCATACCGAACCTTTTGTCAGGCTATTGTTCTCTTATTTTGTTCCCTAAAAGTCGTGGAGTAAGACATTGATTTCTCAATAAGATCAACTCTTTTAATTCTATAGATAGACTCCTCTGAAAAAGCATTGGCGCACGTGTAAACGAGGTGCTCTACCTAACTGAGCTATAGCCCTTGTGCTTTTGATACATATTTTATCATATTATGTTGATAATTTCTTGTCAAGATGAATATTACATGATCGAATCTAATCTCTTTGATTGGCCTTGCTTATAAGTCATATTCCATTTATAATCCATCGATATTTTGGGTCCCTCGTTTGTTTCTCTTTGTGATGATAAATGACCTACTTAACTCAGCGGTTAGAGTATTGCTTTCATACGGCAGGAGTCATTGGTTCAAATCCAATAGTAGGTAGAGCTAGAACTTATTCGATACCAGAGTCAGTGGTATCGAATAAGTTTTTTTACTCTCACCTTA------TTTTTTCTTTTATTCATTTT-TTTTTTCTTTCTATTTCATTTTTTGAAATTTCCAAATTTTTTCGTTGCATTCGAATTCGATTCTACTATTTTATTTGTTTATTTGATTCTATTTTCAATCA-AAAAAAAAAAAAAATAGGGCGTCGCATAAACAAAACTTCTGTTTATACGCC-TTTTTTCGGACCCAAAACTTGTTATGTTAATGTTATGAAATCATATTGATAGCTTCTACTCGTGTCCTAGCTCGTCTGAGAGCTAGATTTGCTTCAATTGTTTGTCTCTTCCCTTCAGCTTTACTCAAGTTAGCTTCTGCTATTTCAAGAGTTTGCTGAGCTTCTTGGGGATCAATGTCACTACCCTTCTCCGCATCATTTACTAAAACAGTGATCTCATTATTGCCTATTCTAGCAAAACCACCCATCAGAGCCATCGTTAACCATTGATCGTTAAGGCGTATTTTCAAAATACCTATATCTACAGCTGTGGCAATAGGCGCGTGATTTGGTAATACGCCAATTTGTCCACTATTAGTAGATAAAATGATTTCCTTCACTTCTGAATCCCAAACAATTCGATTGGGGGTCAGTACACAAAGATTTAAGGTCATTTCTTCAATTTGCTCTCCATTTCTAAGTTTGTAGCCTTCGCAGTAGCTTCATCAATGTTACCTACCAAATAAAAGGCCTGTTCAGGAAGACCATCTAATTCTCCAGAAAGAATCAATTTAAACCCTCGAATTGTTTCTGCTAGACCAACATATTTCCCCGGCGAACCAGTAAATACTTCTGCTACGAAAAAAGGCTGTGATAAGAAACGCTCAATTTTTCGTGCTCTTGCTACGGTTAAGCGATCCTCTTCGGATAATTCGTCCAACCCAAGGATAGCTATAATGTCCTGAAGTTCTTTGTAACGTTGTAAAGTTTGTTTAACTCTTTGTGCAGTTTCATAATGTTCTTCCCCAACGATCCGAGGTTGGAGCATAGTTGACGTTGAATCTAAAGGATCTACTGCTGGATAGATACCTTTGGCAGCTAATCCTCTTGATAGTACGGTAGTAGCATCTAAATGTGCAAATGTTGTGGCTGGAGCAGGATCGGTCAAATCGTCTGCGGGTACATAAACTGCTTGAATAGAAGTTATGGATCCCTCTTTTGTAGAAGTAATTCTTTCTTGTAAAGAACCCATTTCGGTACTAAGAGTGGGTTGATAACCCACAGCGGAAGGCATTCTACCCAATAAGGCGGATACTTCGGATCCTGCTTGGACGAAGCGGAAGATATTGTCGATAAATAGAAGTACGTCTTGCTCATTAACATCTCGGAAATATTCCGCCATAGTTAGGGCAGTTAAACCAACTCTCATACGAGCTCCGGGCGGTTCATTCATCTGACCGTAAACTAGAGCCACTTTTGATTCTGCAATATTTTGTTCATTAATTACTCCAGATTCTTTCATTTCCATGTAAAGATCATTTCCCTCGCGAGTACGTTCACCTACGCCGCCAAATACGGATACACCTCCATGAGCTTTGGCAATGTTGTTGATCAATTCCATAATGAGTACTGTTTTACCCACTCCAGCTCCACCGAAAAGTCCTATTTTTCCTCCACGACGATAAGGAGCTAAAAGATCTACTACTTTAATTCCTGTTTCAAAAATGGATAATTTTGTATCTAACTGTATAAAGGCGGGCGCGGATCTATGAATAGGAGATGTTGTGCGAGTATCTACAGGACCTAAATTATCAATAGGTTCTCCAAGCACGTTGAAAATTCGTCCTAGAGTCGCCCCGCCGACTGGAACACTTAGAGGAGCTCCCGTATCAATCACTTCCATTCCTCTCATTAGACCATCTGTAGCACTCATAGCTACAGCTCGAACTCGATTATTTCCTAATAATTGCTGTACTTCACAAGTCACGTTCATTTGTTGACCGACAGTATCTCGGCCCTTAACTATCAGAGCGTTGTAAATATTAGGCATCTTCCCTGGCGGAAAAGCTACATCCAGTACCGGACCAATTATTTGAGCGATACGTCCCAGGTTTTTTTTTTCAAGTGCGGAAACCTCAGGACCAGAAGTAGTGGTAGGATTTATTCTCATAATAAAATATAAAATTTTTTTGCGAAAATTTTTGAAATCCAAAAAGAAATGTTCGATAACAAAGCAAGTTGATCGGTTAATTCAATAAGAAATGGAGGTTAGTACTCGATTTTCTTGGTACCACCCAACCAATACAATTCAATTGTTTTTGTTTACTTATTGAATTTCAATGAGTGAAGTTTCAAACAACTCATTTTCAAAATATCAAGTGGATGAAATCTTTCGAAAGTATTTCATTTGTCTATCATTTATAGACAATACCATCTATTAT-------------ATATATATATTTAATGAAAAAATGAAATATATGAAATTAAATTCGAACCTGAACTTATTCCGTTTTTCTATTTCATTTCTATTTCATTGGCTCGTATTTCGGCATACAATTTTAGCCTATTTATTTTATACTTATCTCTTTTTTTCGTGGGCGAATTCTGCATATTTTCATATCTAGAATTTACATATACAACATATATCACTGTCAAGCATAAGAATGACTTACTTATTATTTAGATATTTCGATTAAAATTAAAAAAGGGATAGGAGGAAACTTG-AAAAAAAAAAAACAAGGATTGGGTTGCGCCATACATATGAAAGAGTATACAATAATAGTGTATTTGGAAAATCAAATACCATGGTTTAATAACGAACCATTCGGATTCGTTGATAATATTAGTTGATAATTTTTTGAAAGATTCCTGTGAAAAGTTTCATTAACTCCTAAGTCATGTCGAGTAGACCTTGTTGTTGCGAGAATTCTTAATTCATGAGTTGTAGGGAGGGATTTATGTCACCACAAACAGAGACTAAAGCAAGTGTTGGGTTCAAAGCTGGTGTTAAAGATTATAAATTGACTTATTATACTCCTGACTATGAAACCAAGGATACTGATATCTTGGCAGCATTCCGAGTAACTCCTCAACCTGGAGTTCCGCCCGAAGAAGCAGGTGCCGCAGTAGCTGCTGAATCTTCTACTGGTACATGGACAACTGTGTGGACCGACGGGCTTACCAGCCTTGATCGTTACAAAGGACGATGCTACCACATCGAGCCCGTTGCTGGAGAAGAAAATCAATATATTGCTTATGTAGCTTACCCCTTAGACCTTTTTGAAGAAGGTTCTGTTACTAACATGTTTACTTCCATTGTGGGTAATGTCTTTGGGTTCAAGGCCCTGCGCGCTCTACGTCTGGAAGATTTGCGAATCCCTACTGCTTATATTAAAACTTTCCAGGGTCCGCCTCACGGTATCCAAGTTGAGAGAGATAAATTGAACAAGTATGGCCGTCCCCTATTGGGATGTACTATTAAACCTAAATTGGGGTTATCCGCTAAGAATTACGGTAGAGCGGTTTATGAATGTCTTCGCGGTGGACTTGATTTTACCAAAGATGATGAGAACGTGAATTCCCAACCATTTATGCGTTGGAGAGACCGTTTCTTATTTTGTGCGGAAGCAATTTATAAAGCACAGGCCGAAACGGGTGAAATTAAAGGGCATTACTTGAATGCTACTGCGGGTACATGTGAAGAAATGATAAAAAGAGCTGTATTTGCGAGAGAATTAGGAGTTCCTATCGTAATGCATGACTACTTAACAGGGGGATTCACCGCAAATACTAGCTTGGCTCATTATTGTCGGGATAATGGTCTACTTCTTCACATCCATCGTGCAATGCATGCAGTTATCGATAGACAGAAGAATCATGGTATGCATTTTCGTGTACTAGCTAAAGCGTTACGTTTGTCTGGTGGAGATCATATTCACGCTGGTACTGTAGTAGGTAAACTGGAAGGGGAAAGAGAAATCACTTTAGGTTTTGTTGATTTACTACGTGATGATTTTATTGAAAAAGATCGAAGCCGCGGTATTTATTTCACTCAAGATTGGGTCTCTCTACCGGGTGTTCTGCCCGTTGCTTCGGGGGGTATTCACGTTTGGCATATGCCCGCTCTGACCGAGATCTTTGGAGATGATTCCGTACTACAATTCGGTGGAGGAACTTTAGGGCACCCTTGGGGAAATGCACCCGGTGCCGTAGCTAATCGAGTAGCTCTAGAAGCATGTGTACAAGCTCGTAATGAGGGACGTGATCTTGCTCGTGAGGGTAATGAAATTATCCGTGAGGCTAGCAAATGGAGTCCTGAATTAGCTGCTGCTTGTGAAGTATGGAAGGAAATCAAATTTGAATTCCCAGCAATGGATACTTTGTAATCCAGTAATTTCCGTTCATTCT--------------------ATTAATTGAATTGCAATAAAATTCGGCCCAATCTTTTATTTTACTAAAAGGATTGAGCCGAATACACTACAAAGAGACTATTGTATCTATTTTTTGTA--------------------TTTATTTATTTCTTTTT----------------------TATTTTAATAGATACATCTAGATATACAATACAAAATATAAGACAAAACAACTTAAACGTTTCTATTGTTGTGTTGGATCCACAATTAATCCTATGGATCTTTCGGATTGGTGTATTCTTTTATATTCTGTAGTTTCGGATCATGGATCGAACTAAATATCAAAACTTTTTTAACCATCCTGTAAATTGCCCCCTCTTTTCGTTCCGTGTTTGTCGGAATAGAAACTTATTAGTATTAAT------------------------AATTAATAAAATTAATAAAT---------AATTAAT------ATATAATTAATATTAATAAA----ATAA--------TTAAT------AAATATT------AATATTAATAAATATTAATAGTAGTAGACGAGATTTTATGAAAAAAGTTCTTCCGATTCATAGGAAGGAACAACTATTTCTTTTTTTTTTTTTTCGATGTGAATTTGACACAACAGGGGGGAAACCGTTATTTTTATTTAGCTA-TTTTTTTTTCTTTTTATATTTTTTTTATATTTTAATAT----------AAAATTTTATATTAAAATATAAAAAAAATATAAAAAGAGTTCCAGCACATATAGTGATATATATAGTGAAATGATACTCTGGATTCTGACGAAAGAGAATCATTTTTTTTTTTTATTTAATACCCACATTATTAGTTAGTTAATAATTCTAGTGATTAGATTTATATGCTTATTTTGATAGTAAATGAATCAAATGATTTTTATTTTTCATTGAATGACTATTCATCTATTGTATTTTAATGTAAATTAGGGGGCAACAAAGCTCTATGGAAAAGTGGTGGTTCAATTCGATGTTGTTTAACAGAGAGTTAGAATACGGGTGTGGGCTAACTAAATCAATGGATAGTTTTGATCCTATTGAAAATATCGGTGTAAGTGAAGAAGACCCAATTATAACTGATATGGATAAAAACATTCATGGTTGGAGTGATAGTGACAATTCGAGTTACAGTAATGTTGATTATTTAGTCGGCGTCAGTGACATTTGGAGTCTCATATCTGATGAAACTTTTTTACTTAGGGATAGTAATAGGGGCAGTTATTCCATATATTTTGATATTGAAAATCAAATTTTTGAGATTGACAATGATCATTCTTTTCTAAGTGAACCAGAAAGTTATTTTGATAGTTATAAGAATTCTAGTTATCTGAATAATGTATCTATATCTAAGAGTGACGAGACTCACTATGGTCGTTCCATGTATGATACTAAATATACTTGGAATAATCACATTAATAGTTGTGTTGACAGTTATCTTCGTTCTCAAACTGGTATTGATAGTTCCATTTTAAGTGATAGTGACAACAGTTACATTTATAGTTCCATTTGTAGTACGGATAGAAACAGTAGTGAAAGCGAGAGTTCCGGTATAAGTATAATAACTAGCAACACAAATGATAGTACTTTAACTATAGGAGAAGATTCTAATGATCTAGATGAGACTCAAAAATACAGTCATTTGTGGGTTCAATGCGAAACTTGTTATGGATTAAATTATAAAAAATTTTTGAAATCAAAAATGAATATTTGTGAACAATGTGGATATCATTTGAAAATGAGCAGTTCAGATAGAATCGAACTTTCGATTGATCCAGGTACTTGGAATCCTATGTATGAAGACATGGTCTCTCTGGATCCCATTGAATTTGATTCAGAGGAGGAACCCTATAAAGATCGTATTGATTCATATCAAAGAAAGACAGGATTAACCGAGGCTGTTCAAACAGGCACAGGTCAACTAAATGGTATTTCCGTATCAATTGGGGTTATGGATTTTCAGTTTATGGGGGGTAGTATGGGATCTGTAGTAGGTGAGAAAATCACCCGTTTGATCGAATATGCTGCCAATCAATTTTTACCTCTTATTCTAGTGTGTGCTTCCGGAGGAGCACGTATGCAAGAAGGAAGTTTGAGTTTGATGCAAATGGCTAAAATATCTTCTGCTTTATATGATTATCAAGCAAATAAAAAGTTATTCTATGTATCGATCCTTACATCTCCTACTACTGGTGGGGTAACCGCTAGTTTTGGTATGTTGGGGGATATCATTATTGCCGAACCCAACGCCTACATTGCATTTGCGGGTAAAAGAGTAATTGAACAAACATTAAATAAGACAGTACCTGAAGGTTCACAAACGGCTGAATATTTATTCCATAAGGGCTTATTCGATTCAATCGTACCGCGTAAACCTTTAAAGGGCGTTCTGAGTGAGTTATTTCAGCTCCATGCTTTCTTTCCTTTGACTCAAAATGAAATCAAGTAGAGCTTTAAATTCAAATATTTATTATTATTTTTTTT--TTGTGACGAGCGAGTAATTATTTAGTTTATAGGATTAGTTTATGGCAATCCAATTCAAAATCCAAATAATGAATTTTTCTTTGGTAACATAAGATTTAACTGCAGAAAGAATCATGTGATGTGGATAATTTTTTTTTATCGATATTCCTCTTTGCCTGATTAGTAATATTCCTATTTTCCTGATTACTAATCAGGAAAACTCTATTAAAAAGCAAATTATTTCTTCCACGAATTTAGGCAAGAGGAATAAAAGGGATTTCATTGTTCCCTTCTTTTTTTATTTTC-TTTTTTTCTATATAATATTTTTTCTATATAATATATAGATATAGAAATATAATATAT----------AGATATAGAAATTGATTTTTTATTTTTATAATATACATATAGATATATATACTATATATAATATACATATAGATATATATACTAT---------------ATATACTTACTTAGATATGTTTAGTAGAATTATATATGAGTATAATTCTACATGAATTCTAAAAAATATCTTTATAACATAGAACCAAAATGTTAATATAAAAAAACTTAACAGGTACAAATATTAAATCGAGGTATCCATTCTATGACAATTCTCAGCAACTTACCTTCTGTTTTTGTGCCTTTAGTGGGCCTTGTATTTCCGGCAATTGCAATGGCTTCGTTATTTATTTATGTTCAAAAAAACAAGATTT------TTTAGATACGGGCAGTAGGGACAAATCTCATCTATTCTTTTTTTAGATCTATAAGAAATTCGATGAATTACTCCCCAAGGTTTGCATCAGAATAGTACTAGTTGATGAGCGTTACTTCGGGAAACCAAAAAAGAAAACTCAAATTCATTTGGGTTATTGTTATTCTCCCAATTCCAATAAAATACAACTGGATCTAGTATGGGTTGGCGATCAGAACGTATATGGATAGAACTTAGAACAGGGTCTCGAAAAACAAGTAATTTTTTTTGGGCCTTTATCCTTTTTTTAGGTTCATTAGGGTTCTTATTGGTTGGAACTTCCAGTTATCTCGGTAGAAATTGGATACCTTTATTTCCGTTTCAGCAAATGCTTTTTTTTCCACAAGGGATCGTGATGTCGTTCTATGGAATCGCGGGTCTCTTTATTAGCTTCTATTTGTGGTGTACAATTTCGTGGAGTGTAGGTAGTGGTTATGATCGATTCGATAGAAAACAAGGAATAGTGTGTATTTTTCGCTGGGGATTTCCGGGAAAAAATCGTCGTATTTTTCTCCGATTCCTTATGAAAGACATTCAGTCTATCAGAATAGAAGTTAAAGAGGGTATTTATACTCGTCGCGTCCTTTATATGGAAATCGGAGGACAGGGGTCCATTCCCTTGACTCGTACTGATGAGAATTTGACTCTACGAGAAATGGAACAAAAAGCGGCGGAATTGGCCTCTTTTTTGCGTGTACCAATTGAAGGATTTTGAAAAAGAAAAAATGAACTGAAGAATGAATACTTTTTTCAAAATT--AAAAAAAAAACAGAAAAAATTCTTGAA-TTTTTTTTTTCGAAATATTTTTTATTTTGATAGATGATATAAAGGGCATTCTTTCGTTTTGAAATCTTTCTAAAATATTCATTACTTGAAGTGGCCCTCCTTCGTGCATTCATCGAAAGCACTGCTTCTAATTTTATCAATTGATATCTTTGGAAACAATACAATATTTTTTTTTCCTTCATTCGAATTGGAAATGGACTGTTTTCTTTCTATTTCTTATTCTATTTCTGTATTCTTTCTAAATTCAAGAACTAACTCCCGAATCACAAATAAAAAACGGAGGGATAGATTTCTCTAGGATTTGTGATAGAACTTA--------------------GACTTGATAGAAATATTAATAGAGTTAACGAATGGGGTGAAGGTGAATTCATTAAAGACGAAAAATGAAAAATGGCAAAAAGAAAGCATTGATTCCTCTTCTTTATCTTACATCTATAGTATTTTTGCCCTGGTGGATCTCTTTCTCATTTAAGAAAAGTCTGGAATCTTGGGTTACTAATTCGTGGAATACTTGGCAATCCGAAATTTTCTTGACTGATATTCAAGAAAAGAGTATCCTACAAAAATTCATAGAATTGGAAGAATTGTTCCTCTTGGATGAAATGATAAAGGAATACCCGGAAACACGTTTACAAAACCTTCGTATCGGAATCGACAAAGAAATGGTCCAATTGATCAAGACGCACAATCAGGATTGTATCCATACGATTTTGCACTTCTCGACAAATATAATCTGTTTCGTTATGCTAAGTAGTTATTCTATTATAGGTAATCAAGAACTTATTATTCTTAACTCTTGGGTTCAAGAATTCGTATATAACTTAAGCGACACAATAAAAGCTTTTTCTATTCTTTTATTAACTGATTTATGTATAGGATTTCATTCGCCTCATGGTTGGGAACTAATGATTGGTTCTGTCTATAAAGATTTTGGATTTGCTCATAATGAACAAATTCTATCCGGTCTTGTTTCCACTTTTCCAGTCATTCTAGATACCATTTTAAAATATTGGATTTTCCGTTATTTAAATCGTGTATCTCCGTCACTTGTAGTGATTTATCATTCAATGAATGACTGAAAAAATGATCTCCCGATCCCATTATAACGTACTTTGTACAAAAGCTAAACATTAACAATTTTACTTATTATTTTATTCTTATTTTTCTCTTATTTTTCTTTCTACCCGGATTCTTCCTAATATTCCAGTAAAATTATTTCAGTAAATAGCAGAATCGTGGATAGGGAACTGTACGAGTGACCTACCAAATTTTATTGTAGAAATTTTCAGAATCAATGATTGGACCATGCAAACTAAAAATGCCGTTTCTTGGATAAAAGAAGATATTACTCGATCCATTTCCGTATCACTCATGATATATATAATAATTCGAGTACCCATTTCAAACGCATACCCCATTTTTGCACAGCAGGGTTATGAAAATCCGCGAGAAGCAACTGGTCGTATTGTATGTGCCAATTGCCACTTAGCTAATAAGCCTGTGGATATCGAGGTTCCACAAGCGGTACTTCCCGATACTGTATTTGAAGCAGTTGTTCGAATTCCTTATGATATGCAGGTGAAACAAGTTCTTGCTAATGGTAAAAGGGGAGCTTTGAATGTGGGGGCTGTTATTATTTTACCGGAGGGGTTTGAATTGGCCCCCCCCGATCGTATTTCGCCTGAGATTAAAGAAAAGATAGGCAATCTGTCTTTTCAAAGATATCGCCCCACTAAAAAAAATATTCTTGTAGTGGGCCCTGTTCCTGGTCAGAAATATAGCGAAATTTCCTTTCCTATTCTTTCCCCGGATCCCGCTATTACAAGAGATGTTCACTTCTTAAAATATCCAATATACGTAGGCGGGAACAGGGGGAGGGGTCAGATTTATCCCGACGGGAGCAAGAGTAATAATAATGTTTATAATGCTACAGCAGCAGGTATAGTAAGCAAAATCATACGAAAAGAAAAGGGGGGATACGAAATAACCATATTGAATGCATCGGATGGGCGTGAAGTGATTGATATTATACCTCCGGGACCAGAACTTTTTGTTTCAGAGGGTGAATCTATCAAACTTGATCAACCATTAACGAGTAATCCTAATGTGGGTGGATTTGGTCAGGGGGATGCAGAAATAGTACTTCAAGATCCGTTACGTGTCCAAGGTCTCTTATTCTTCTTGGCATCTGTTATTTTGGCACAAATCTTTTTGGTTCTTAAAAAGAAACAGTTTGAGAAGGTTCAATTGTCCGAAATGAATTTCTAGGTCCGCGGATTTATCAACATATTATAGTTCGTAAAAATAACTAA-TTTTTTTTTGTTGATAATTATGTAATTCTATATAATCAAAAAATTATGAAAAGCCCTTTCCTTGTTTCTATTCCTTTTCTACTGTATTTAGAGAATTCCTTGTATCGTAGTACTAGTTAGTCATAGTATGTATATTGTGACGAAGACTATTTGACTTTACCTATTCTTTG--TTTTTTTTTTC--------------------AATCCCAATAAAAAAAGAAATAAAT-----AAAAAAAAAAGAAATTATTGGAGCGGTATGATTATGTCATTGTTTTCCGATTTCAATGTCATAGAATA-TTTTTTTTGCATATAAGAAGTTAGTGGACAAACAAAAAGAGAAGGAATTTTATTGAGAAAATAGAACTTCAACTTGTTTATAAAAAATATATTATAAAAAAATATAATATATATAGAATCTAATCTAATTTTTTACAATTTACAATATAATTAATTATACCAAAACTATATTATATTGTGCCATTCAGAATCAGAAAAAGTAAATCAAGTGATTTCTTCTTTCTTTTAACTTTCTTTTTTAACTTTCTTTGAAAGTATCGACAGATATTTTCGAGGAACAGATGTTTTTGAATGAATTAATGAAGTTCATTTTTCAAAAACATCATCAGAAAAAAATGAAATGGAGTTTTTTGAAACATCGTAAAAAGTTATTGATTTTGTCATTGTATAA-TTTTTTTTTTCATATAAAAAAATTATAAATGACAGCGTAAGAACTCAACGGACCCCTCTTTCTTCGTCGAATTGGAAGGTCCCATTGAGTTCTTACGCTGTCATTTATAAAACTGAGTTCATCCGACTACTACAGGGATGAACCCAATCCGGAATATGAACCGTAAAAGAAAATACCAATTAAACCAATCACAACAATACCAGTTACAGTACCAATTATCCAAAGAGGAATCCTTCCAGTAGTATCAGCCATTTATCCCACTTTCCTCCACATTTCATCAAGTAGTCATACTAGAGACAGAAACAGTCATAGATAATTATGAAATGATATCCTTCCGAGTGGGATAAGAGAATTCCTAATATATATATTTACTTTTTTTATTCTATTAATTTTTGA-------------------TTCTATTAATTGAAGAAATAATTGGAAAATAAAACAGCCAGTACAAAAATGAGTAATAACCCCCAGTAGAGGCTGGTACGATTCAATTCAACATTTTGTTCGTTTGGGTTTGATTGTGTCGTAGCTCTATAATTCGGATTAGATTTATCGTTGGATGAACTGCATTGCTGATATTGACCCCAAAAAAGAAACGGTGGGTACCGCTAGTCCGTGAACAGCCAGCCATCGTACTGTAAAAATTGGATAGGTTCTATCTATGGTCATTGGCGCCTCCTAAAAAGATCTACTAAATTCATCGAGTTGTTCCAAAGGATCAAAACGGCCAGTTATTAATGGAATTCCTTGTCGGCTCTCTGTAAAATACTCGTTTGGACGAGGGCTCCCAAATACATCGTAAGCTAAACCCGTACTGACAAATAACCAACCCGCAATGAATAGGGAGGGTATAGTAATGCTATGAATAACCCAGTATCGAATACTAGTAATAATATCAGCAAAAGAACGTTCTCCTGTGCTTCCAGACATGCTGAGCTCCACATATTCTTGTACAGTCAAAGGGGGATCGATTCCATAAAAGATGAGATCAGTAAGTGGAAATTTACTGAAATGTACTTTTTGTTTGATCGTCAATATTGTACCAAGGGTGCCTTTAGAGTATACCGAATCAGTATAGCTATCTTTCTTCTGACACAGCAACGAAATTTCACAATCAGTAGGGAGATGAAGTACTAGAAAATTTCTTTCTTCTTTTCTTGTTGCTTGTCTACGTAGAAGTAGAATCATGTACTCAATAGAAAATTCCTCAAATTTAGAAATTTATATAGTAACTAGAATAAATAATCTAAATAATATAAAGAAATATGAAAAAGAATATAAATTAAGTAAGGATTCTCTACATTATTGGCTTCGGACTAGAAACTGAAGATCGAGTAAAATGTGAATTCGACGAATTGGTTTCTAATAATTCATGTAAGAGGTTATCATATTTCTACAATTCAATTAGATGCGAAATCTAGAAATATACTTTTTGTGGTTGTAGAATAGAACATGTTTTTGTTGAAACCCGCTCTTTTTCATTTTAAAGAATTGGTTAGCCATCCAGTAAGAAGTAAGAGTAATAGCAGTAATAGATAGTATTTGATGACAGAAAAAACTAATCTAATTTTAATCAATATTCGTGACATGCACATTGTTGTTTTTGTATTATTATATCCAAAGGGTTGTTTGTTGGCTTAATTACAAGGATAGAGCTTTGTATTAAAAAAAAAAAAG--AAAATGTAGAACCCAAGTTTCGAACGATCTGATACTGATACCCTTTTTCTTCTCATTCGAGATATTATGAGAATGGAACCCACTACTAAATCGAAACGAAATCGAATGAGTTGAAAGTAAAGAAGTTAAAGGACATTATAAGTATAAGGCCACTCTTTTTTTGTTCT-AAAAAAAAGGAGTTCGATACAAAAAGAAATAAATAAAAAAAGATCAAAATAGATATTTT------TTCCAGTTTTATTCCATATTAAAAAAAAGTTTCTATTTTTTGAATTGAATGAAGTTACACAGTTCTTATGAATTTGGAATTCGATTAGTTTACTGAACTCAAGAGTTGATCAATGAATCGGTTGATTTTGAATCACGGTATGGGTAGATGTCACAGATGATGAATTGATTTCTTATCTATGTCACTATATTTTTGTTCGTCTATAATGATTATGATTGATTGATGAATCAAAAATGAATTTTTCAAGCGTTTTCTTTCTATCTTTCTTTCAAAAATGGAAACTTAGGGAAGTGCTTTATAAACATATGTATAAAAACGAAGATATTTCATCTTGCCTCTTTTCATGCCTACTATCATTAGTTATTTCGGTTTTCTACTAGTGGCTTTAACTATAACCTCGGCTCTATTTATTGGACTGAGCAAGATACGACTTATTTGATTTGAAATTCGAAAATGAATTGGAAATTTTTTGAATGAACAATTCATAAAAAGAAATCTTTCTAGGGTATTCCATATATTCTATATCATGTCAATTTCCAATTCTTGTGAGATTCATGGGCAATACTATTAATATTTCAGGATCGATATTACCCCCCCCCCCCCCTTTACTCTTTCAAAGAAATCAAAATGATTGAAGTTTTTCTATTTGGAATCGTGTTAGGTCTAATTCCTATTACTTTGGCTGGATTATTCGTAACTGCATATTTACAATACCGACGTGGTGATCAGTTGGAACTTTGATTAATTAATATAATATCTCTTTTGTTTATTGACCTCCTATTTGTTTTAATTCTAATCCACAGGAGGTTCAAATTCAGACTTTTAACTGCTTCGATCTAACATCTAACAAAAGAATGGAATCACGCTCTGTAGGATTTGAACCTACGACATCGGGTTTTGGAGACCCACGTTCTACCGAACTGAACTAAGAGCGCTTTTTTTCATAAATCATTTTTGTGACCCCACCAATACATCTGGCATGCATATACTATGCTAATATATATATCGATATCTATCTATATATATTTTTCAATAATATATAGATATATATTTCTCAATTCTCAATATATAATATAGATAGATTATGAATATATATCTATATGGATGTATGTTGTCCAAATTTAATTAATCTCAATTGATTCCCTGTTACTGCCCAGAAGATAAGGAATAGTTAGGGATAGGGATGACAGGATTTGAACCCGTGACATTTTGTACCCAAAACAAACGCGCTACCAAGCTGCGCTACATCCCTTTCAATTGTTTTACAGTGTCATTCTAAAGAATCTTTGTCTTGTTTTCCACATCTGTATGTTGATATATCTAAATTATGCTGCCATTTTTTCTTTCTAGTTTCATATTGTATAACATATAATAGTAATAAAAAAATTATATACATATGAAATAAAAAAAAAAATAAAAGATGAAATAAACCCACCTAAAAAATATTCATTTTTTTAGGGAATGCTCGGGCAGAAATGGACCTCTTTTTTGTTAAAAAAAAAGAATATCTAAGGAATTATTGTACATTTCTATTTGAATTAGAGATTCTGCGTACAAATACAAGTGATTATTAACTAAATATACATCTGATCATATATGGATTACCATTATGTATTACAAATTACAATAAAGAATAAGAATAAAGAAAGGAGGATTTGAAATGCGAGATCTAAAAACATATCTCTCCGTGGCACCAGTGATAAGTACTCTATGGTTCGGAGCCTTGGCCGGTCTATTGATAGAGATCAATCGTTTATTCCCGGATGCGTTGATATTCCCCTTTTTTTCATTCTAGTTATTGAGACGGGAAGGAATGAAGAAATTAATCCCCTTCCTTTTTTCGTTGTTTTTTTTTTTCGAATTCGAAAGAAAAGAGAAAAAATAAAAAGTGGATTCAACCTCAATGAAACTTGCAATCTGGTCCCGGGTTTCAATTGAATTTCATTAATAATGAGATGAGGCTGAAAATAGAATCGCTAGCGCGGGGCAACAATCTCATACAAGATACTTAAATAAAAAACTGAAATAATGTACTGGGATTCTAAAGATAGTTAGAAATCATTGTATTACTTAATTATTCCTATACTTCTATTGATGGCACCGAAATCTGTCATAATTTGATTTCGGATTAGCAACTTCTATTTTTTCCTTCCTTTCTTCTTCTTCGCTTCGAATCGGAAAATAGAAGAGTTTTAAGTGAATCAAAAACCCAAAGGAGGTTCATGGCCAAAGGTAAAGATATACGAGTAACGGTCATTTTGGAATGTACCGATTGTGTTCGAAACAGTGTTAATGTTAATAAGGAATCAACGAGTATTTCAAGATATATTACTCAAAAGAATCGACACAATAAGCCTAGTCGATTGGAATTGAGAAAATTTTGTACCTGTTGTTGCAAACATACGATTCACGGGGAGATAAAGAAATAGATAAAATGGATTGCCTGTGTGTCATCCCTCCAAATGAAAAATGAGATATTATTTCATGTTTATATAAATTGTATATCTATATAAATTATCTAGATATATAACATATATAAATAGAAACCTATTTAAATATTAAATAAATATAATAAATATTAAATAAATATAAACAAAAATGGAAACAAAACAAATAAATCCGATTTTGTAAGAAATGGTATTTTCGGGATAAGGAATAAACAAACCATGGATAAATCTAAACGACTCTTTCCTAAATCTAAGCGATCTTTTCGTAGGCGTTTGCCCCCGATCCAATCGGGGGATCGAATTGATTATAAAAACATGAGTTTAATTAGTCGATTTATTAGTGAACAAGGAAAAATATTATCTAGACGAGTGAATAGATTGACCTTAAAACAACAACGATTAATTACGATTGCTATAAAACAAGCTCGTATTTTATCTTCGTTACCTTTTCGTAATAATGAAAAAGAATTTGAAAAAAGTGAGTCAACTACTCAAGCTACTGGGCTTAAAACAAAAAAAAGGGTTTACTCTTCAATTAAATTCAAATTCCAATCTAAACTCAAATGAAATGCGGATTAATGTTTTGTTCGAAAACTACGATAATCCAAATTGGATTGTCGTGTTGTCAGAAAAAAGAGAATCGTTGAAGAAGAATAAATCTTTTTTTATTGAACGTGGTTGCTCATTTTGACGACTTTATCATATGATTATATTTTTTCATACAAATACCTACTCTACTTTCCCGGAGTTCAGTCTCCGGGGAATTTTTATTTTATGATTTCGTTGGAAATCATATAAAAACAATTCCTATTTAATATAGCTATTTGTGCAAGTATTTTACGATTAAGAAGCAACTGCCTCTTGTATAGATTATACATGAATATACTATAGCTATAGTATTTTTCATTTTTATTCTCTCGAATTACTGCATTTATTCGACTGATCCACAAACGACGAAAATCTCTTTTTTTCCTATCTCTATCCCGATGGGCCGAAACCAAAGCTTTTATTTTCTGTTGAGAAATAGTAAGTTTTGACCGAAAGCTTGATGTAAATAAACGAGTTTTTGTCCGATGTTTCCGAGCTATATATCCTCTTTTAATTCTAGTCATTGAATAAATGAAACTTTGATGAATAACTATTTTGATTTCGTTTCTTTTAGTTATTCTTTACCCTTTTTTCCTAGTCTATTAATAACAAAACGGATTATTCCAGTGTATAAAATCAAAATTCCAATGGCTTTTGCTACTATAACCTTCCCAACCACGATTTTTTTATTTAAATTTCTAAGCATTTCACCTCGAAATAAAAAATTGTATCGAGACTAGGTATC-AAAAAAAACATAGTAAATGAAATAAAAAAAGAAATAGTGGGTTCCATCGTTTCTATGGTTACTTCTTAAATGGCGAGGTCCCCTCTATACACCGGAGCCCCTTCCTTCATTTTTCCTTCATTTAATCAATGCTATTGTTAACTTGTACAGTTCACACTCTTTGGCTCTACCTATGAAATATCTAGTAATAGGTCTTTCACAACGAAATCTACCTACACAGTAACGGTATTTAAGTATGAAGATTAGCTGAATAGCTGACCCTGTTAGTCCGTTCTTGCAAGTTTTAAAATGGGATATCCCCTGCTTAATAGATAACTATTTGCTACCAATGGGAAAGTCTTTCGCATTTGAAATTGCAAATTGAGGTGATTGGATTTGTACCAACGGAAACCATAAATTTGATACACAATAGAAAGTATTAGTAATCGATTTTTTTGAAAATAGTTTCTTGCATTCTATCCTATTTCATTGGTACTGATCACTGATATTGGAATTTTTTTCCTTTATTTTTTTGTCTTAGTCCATGATCTGAACGAGTCGCACATACACCCTAGTACATGTTCCTCGGCGTTGAGGGCATCCCTGAAGAGCGGGGGATTTCGTAACATTTCTGATTGGCTGTCTTGTGTTTCTAATAAGTTGTTTTATAGTTGGCATGTTGAGTCATATACATAATGAGCTGGTTTAGATCAATCCTAATCCGATGATTATGAATTACTTATATTCCCTCTATTAATCTATATATTCCCTCTATTAATCTAGATTAATTATATTAATTGAAAATATTCTATTAAACTCGGTAAGACGATAAAATTGAAAACCTTGGCGCGGAATACTCGCAAATTTTTTATTCAACTGCTACAAGATCAACAATTCCATGAGTTTGGGCTTCTGCTGCTGACATAAAAACATCCCTTTCCATGTCTTCGGATACAACCCAAAAAGGTTTTCCCGTTCTTTGTACATAAACCCTTGTGATAGTTTCACGCAGTTTCAGTAGTTCTTCCGCTTCCAGGATAAATTCTCCCGTTTGTGCCTCATAAAAAGAACTAGCGGGTTGATGGATCATTACCCTGATGATATAACATAAAAAACGGTTCCTATTTCACACGATAAAGCGAGAGAGGTAAAGAATAAAAAAAAGATAAGACGTAATTGAACAAACGTACCGTACAGGCATCTTTTGCATATTGCATACGGCTCTACAACGGAATTTCTTTTTTATCTTCTATTGAAGAAATAGAAAATGTAGGGGGTCTATCAGACCCGGATCGGTAAATCACCCAATAACCACCCTTCCTTTTTTGTTTTGTGTAGTAGTTAAAAAAGTACTATGATGGTTCCGTTTCTTTATTATTGCGTCTCTTATTCAGCAATCCCAAAGTGTCTTTTTTTTTATAGTCTTCATAAATATTGTTAAAAGCTTTCTTTTCCGGTGTGAAAACAAAAAAGTTTGTGACGCTGGAATAGGCTCCTCCCGATAGATCCGATAAAATAGGAAATATCCCCTTTTCATACTACCCTTTCGGTACATAATTGAAAAATTTTGG-AAAAAACAAAAAAATTATCATATCGAACTCGAAGTGCTGTGCTATTATTACTTAATATTCATATGGCGAAGGCATAGTCTTCTTTTTTTCCTCAAATAAAAGAATCATTGGCGCCAAGCGTGAGGGAATGCTAGACGTTTGGTAATTTCTCCTCCTGCCAGAATAAAAGATCCCATTGAAGCGGCTAATCCCATGCATACTGTCTGTACATCTGGTTGCACAAATTGCATAGTATCATAAATCCCTATTCCGGGTATTACCCATCCGCCCGGAGAGTTTATAAACAAATAAAGATCTTTGTTATCATCCTCTATACTGAGATATACCATAAGTCCAATAAGCTGATTCGATATCTCACTATCAACCGCTTGGCCTAAAAAAAGTAGTCTTTCTCGATAAAGTCGATTGGTTAGGATAAAATTTTATCTCTTAGGAGCCGTACCTGCACCTTTTGATGCATACGGTTCACCAAAAATCACCAAAAAGAATCAATGTGTAGAGTTAACCCTTTTTTTTCATAGCGGGCTTTTTCTTAAATTTTTCAAGAAACAAAAAAGACGACTTTTGACCCGTTTACTTAGGTTATAATAAACATGTTATAATAAACTAAACTTATTGAACTAAGTTCTCATTGATGTATTGTTTTCATTGAGATCGAATCTAAATCGCAATGTCATTTTCTTGTTTCGGAATGGGTTTCTTCAATTCTTTTAGGTTTCTGTTCTACTCCGAGTAATAAAGAAAAGATCTGCCCGATTTGGATTTGCACATATAGGACAAATATTCCAATACCACGTCTTTTTGCTACGACTTCT-TTTTTTTCTTCAATTTATTTCATGGTTTCTGCCAAATATATGATAAGTAATAATCGTAGATATATTATTTTTTATAAACAGAGCCTGGATTCTTCATTTTATTGGTTTATTGGTCCAACCAAGCCAACCATAGATTCTTCTAAATTGATAATATTAATCCGGATCTGGATATCCCCCCAAAAAAAGATCGAATTTAATTTCACACTTCAAATTTTTGATGATTCAATCAATCTTTTTGGAGGGAAGGAGGGGATATCTCGATCGGGGGAGATAACGGGGAAATACCACATGACCCAATATATCGGACAAGCCACACTATACGTCAACCCACGAGGCATCCTCTTCTCCCGGACTCCGGAAGGGTACTTTTGGAACACCAATGGGCATAAAATGACGACACAAAGACGTGGTATATCGCGCTCTTATGCGGAAGCGTACCAATAGGTTTATTTTATTGTCTTAATAATGATTGGTCCTTATCCTATTGTATTTTATCATATTTGATTTCTAGATTTATAGATTGACTAAGTTCATAAATAAATAAAAAAAAAAGACCAAATGAATATGAATAAAGGAAAATTCTTATGAATAGGTCCTTGGAGTGATGAACAAATATGTCTGCATTCACTCATATAAATACGCATATAAATATAAAATAGGGTCAACCCCCTTTTATCATTGCGTATTGTTACTTATCGGGTATAGAATAGATCGGCTTCTTTTTGTTCCTACGAATAGAATTGTTCCATTATTACTAAAAAAACTAGACCAAATATTAATCCTTTACCCGAGATAATCCACTGAC--AAAAAAAAACAAAAAGAGGGTCCATAGCATATTTTTCCAGTGCAATAAAGTTACATAGTGTATATTTTTTGTTGATATAAGGGGTATTTTCATGGGTTTGCCTTGGTATCGTGTTCATACCGTCGTATTGAATGATCCTGGTCGTTTGCTTTCTGTTCATATAATGCATACAGCTCTGGTTGCTGGTTGGGCCGGTTCGATGGCTCTATATGAATTAGCGGTTTTTGATCCTTCTGACCCTGTTCTTGACCCAATGTGGAGACAGGGTATGTTCGTTATACCCTTCATGACTCGTTTAGGAATAACCAATTCATGGGGCGGTTGGAGTATCACAGGAGGGACTATAACAAATCCGGGTATTTGGAGTTACGAAGGTGTGGCTGGGGCACATATTGTGTTTTCTGGCTTGTGCTTCTTGGCGGCTATATGGCATTGGGTTTATTGGGATCTAGAAATTTTTTGTGATGAACGTACAGGAAAACCATCTTTGGATTTGCCCAAAATCTTTGGAATTCATTTATTTCTTTCAGGGGTGGCTTGCTTTGGTTTTGGCGCATTTCATGTAACCGGATTGTATGGTCCTGGAATATGGGTGTCCGATCCTTATGGACTAACCGGAAGGGTGCAATCCGTAAATCCCGCGTGGGGTGTGGAAGGTTTTGATCCTTTTGTTCCCGGGGGAATAGCCTCTCATCATATTGCAGCAGGGACATTAGGCATATTAGCGGGCCTTTTCCATCTTAGTGTCCGTCCACCCCAACGTCTGTACAAAGGATTACGTATGGGAAATATTGAAACCGTACTTTCCAGTAGTATCGCTGCTGTCTTTTTTGCAGCTTTTGTTGTTGCTGGAACTATGTGGTATGGTTCAGCAACAACCCCGATTGAATTATTTGGTCCCACTCGTTATCAATGGGATCAGGGATACTTCCAACAAGAAATATATCGAAGAGTTGGTGCTGGACTAGCCGAAAATCAAAGTTTATCCGAAGCTTGGTCTAAAATTCCTGAAAAATTAGCTTTTTATGATTACATCGGCAATAATCCGGCAAAAGGGGGATTGTTTAGAGCGGGCTCAATGGACAACGGGGATGGAATAGCTGTTGGGTGGTTAGGACACCCTATCTTTAGAGATAAAGAGGGGCGTGAACTTTTTGTACGTCGTATGCCTACTTTTTTTGAAACATTTCCGGTTGTTTTGGTAGACGGAGACGGAATTGTTAGAGCCGATGTTCCTTTTAGAAGGGCGGAATCAAAGTATAGTGTCGAACAAGTAGGTGTAACTGTTGAGTTCTATGGCGGCGAACTTGATGGCGTCAGTTATAGTGATCCTGCTACTGTGAAAAAATATGCTAGACGTGCTCAATTGGGTGAAATTTTTGAATTAGATCGTGCTACTTTGAAATCGGATGGTGTTTTTCGTAGCAGTCCAAGGGGTTGGTTTACTTTTGGACATGCTTCGTTTGCTCTTCTTTTCTTTTTCGGACACATTTGGCATGGTGCTAGAACCTTGTTCAGAGATGTTTTTGCTGGTATTGACCCAGATTTGGATGCTCAAGTGGAATTTGGAGCATTCCAAAAACTTGGAGATCCAACTACAAAAAGACAGGTAGTCTGATACAACATTGTTCTGTTCCTTTTCGACTTTCTTTTCTTTGTTGTAATTTGAATTTGACATAGGAGGAACCGGATAAATCTTGATTTGAATCGCTTGTCTTTTTCTCTTTTACTATTGTTTTTTCTTTATCCGGGAGACCGATACAAAATAAACAGGTATGAAAGCTATAATTGTAAACCACGATCAAATCTATGGAAGCATTGGTTTATACATTTCTCTTAGTCTCGACTTTAGGAATCATTTTTTTCGCTATCTTTTTTAGAGAACCACCTAAAGTTCCAACTAAAAAGATGAAATGATTTTTTCATTCTATCAATTGAAGTAATGAGCCTCCCAATATTGGGAGGCTCATTACTTCAACTAGTCCCCATGTTCTTCGAATGGATCTCTTAGTTGTTGAGAGGGTTGCCCAAAAGCAGTATATAAGGCGTACCCGGTAAAACTTACAAGTAAACCAGATAGAGAGATGGCAACTAAGGTTGCTGTTTCCATTATTCTATAATTTCAAGACCACAATGGATCTAAGATAAGATCATTTATTTACAGCAGAATGGTATACAAAGTCAACAGATCCCAATAAATAAAAAATAGGATTTATGATTACACAAACTGTTGAGGGTAGTTCTAGATCTGGTCCAAGACGAACTATTGTAGGGGAGTTATTGAAACCATTGAATTCAGAATATGGTAAAGTAGCTCCTGGGTGGGGAACGACTCCCTTGATGGGTGTTGCAATGGCCCTATTTGCAATATTTTTATCTATTATTTTGGAGATTTATAATTCTTCTATTTTACTGGATGGAATTTCGATGAATTAGATTCATAAGAACCAACTAACTAGCTTTTCAATACAAAAGGATTAGGTCTTATATTCTTTATCTCATTCGATTTTGGTTTGGTAGTCTGACCGCGGAATTTCTTTGTTTTTGTATTTCCGGAATATGAGTGTGTGACTTGTTAGAATTGATCCTATTGATAGTACAGAGAAAGGGACTGTCATCTTTAATAGAGATGGTTTTACCCCGTCAGATATTTATTCTAGTATCTGGAACACGGAATAGATAATAGATAAAATATATTCTAAAATATTAGAACTATTATTAGAACTATGATTCATATTTAATATTTAGACCTCGCAGCCGGACTTCAAAAAATGTTTCAACGAGTTATAGAAGTTCTAAATCGAAAGATTTGTATTCTTTCAAACTGACGCTTATCTTTCTTTTGATCAAAGAACAAATG-TTTTTTTTTTTAT---TTTTTTTTTTTCATTATATCTATTCATTGAATAAGTGATGATCCAACAGTTCTTACTCAAAGAATTTTGGGGCTTAGATTGAAGGTTTTAGTGAATCATCGTGGTTCTGGTATGAATCTGGGGTTTTTTTAATCGATTCATAGGGTCTTAACAAGAGAATTCCTATCAATAAGAAAGAAGACAGCAGTAAAGCTGTATTACATATACCAATAAAAAAAAAAAAATAACACAAAAAAGAAAATAAATAAGTATATAGAGAATATTCAATAGGCCTGTAACGATCAATATAAAGACGAATGAGCCGACTTGATATTTTGGCATTATAACCACAAAGAAGATCTTTCGGATTTCTATATTTTTCCTATCTTGAGAGAAGAGTGGAATCATAGGATTAATTGAAAAAGTTTCAAACTATTACACATATCCGTTAAAACAAATATTTGGGTATTTCTGTTTGAGCCGTACGAGATGAAATTCTCACATACGACTCGCAGAGGGGGGGGAGTCTCCTTGGTTTACCTATCTCAATAAAGTCTATGATTGGTTCGAAGAACGGCTTGAGATTCAGGCGATTGCAGATGATATAACTAGTAAATACGTTCCTCCTCATGTCAACATATTTTATTGTTTAGGAGGAATTACACTTACTTGTTTTTTAGTCCAAGTAGCGACGGGGTTTGCTATGACTTTTTACTATCGTCCGACCGTTACTGAGGCTTTTGCTTCTGTTCAATATATAATGACTGAAGCTAACTTTGGTTGGTTAATACGATCAGTTCATCGATGGTCGGCAAGTATGATGGTCCTAATGATGATCCTGCACGTATTTCGTGTGTATCTCACTGGTGGCTTTAAAAAACCTCGCGAATTGACCTGGATTACAGGTGTAGTTTTGGCTGTATTGACCGCATCTTTTGGTGTAACTGGCTATTCCTTACCCTGGGACCAAATTGGTTATTGGGCAGTAAAAATTGTAACAGGTGTACCTGAAGCTATTCCTGTAATAGGATCGTCTTTGGTAGAGTTATTACGCGGAAGTGCTAGTGTCGGACAATCTACTTTGACTCGTTTTTATAGTTTACACACTTTTGTATTACCTCTTCTTACTGCCGTATTTATGTTAATGCACTTTCCAATGATACGTAAGCAAGGCATTTCTGGTCCTTTATAGGGAATATGGATCATAGATATTTGTAATCAATCATTTATCGTTTGGGGGAGGAAGGATAGTATTTCATTGCTACAAATATGGATTATTTAAAAGAATAAGACATGTATTTGGATGTTTCCCCTCAACTTCACAAAATTGGATTATTTATTTGATAGATACAAAAAGTTGATAGTTGAAGGGAATTCTCCAAAGAAAAAATGGATTATGGGAGTGTGTGACTTGAACTATTAATTGAGCTGCGCAGATATATGACTTTATCTTATCTGCCACATTTGAATTTACAATTAAATGTGTCTTCGTTCCAACCACCGCGTAAGCCCCCCGCAGAGGGTAGGCTGGTTCGCTTGAAGAGAATCCTTTCTATGATCAGACTCCATCATGTCCTGCATGAACAGGCTCCGTAATATCCAGTAGAATAGGTGATGCTATAATACAGATAGATTGTGTCTTATCTATTTCACTTAATTAAATAGTATGGAAATGTATTCATTTCCTCTGCATTTTCTCTATTTCTGATACTATCGGAGTGAAACAAGGAGATCTAAAGAAGAACAGAGGCTAGATTATATTAGTAACAAGTAAATTCTTTGTATGTAAAATAAAAAGTCTCTAGATTTTTTTTGGGGGGTGATAAAGGCCAACCATAAGGTATGAGATGACCCAGAAAGCACTTGATCATGATCAACTTTGTAAGCCTACTTGGGTGTTGAGCATTTACTT-AATTATAAGAACTGAATTACTTGCAATGGATAGTTTAACTCCGGAAAAGAGAATCTGGTAAATTTTTTCTTACATAGAATCCTCCTATCATATATGTGTGTGTGGATAACATATAGATATAGATTTCTTATATAAGATATATTCGGTTCGTTTGATTCGTGCTCGAGCCGGATGATGAAAAATTATCATATCCGGTTCTTTCGGAGGATGGATCAAATCAATACGAATTCACCTATCCCAATAACAAAAAAACCTGACTTGAATGATCCTGTATTAAGAGCTAAATTGGCTAAAGGAATGGGTCATAATTATTACGGAGAACCCGCATGGCCCAACGATCTTTTATATATTTTTCCAGTAGTAATTCTAGGTACTATTGCGTGTAACGTAGGCCTAGCGGTTCTAGAACCATCAATGCTGGGGGAACCGGCGGATCCATTTGCAACCCCTTTGGAAATATTGCCTGAATGGTATTTCTTTCCCGTATTTCAAATACTTCGTACAGTGCCCAATAAGTTATTGGGTGTTCTTTTAATGGTTTCGGTACCTGCGGGATTATTAACAGTACCTTTTTTGGAGAATGTTAATAAATTCCAAAACCCATTTCGTCGTCCAGTAGCGACAACCGTCTTTTTGATTGGTACTGCAGTGGCCCTTTGGTTGGGTATTGGAGCGACATTACCTATCGAAAAATCCCTAACTTTAGGTCTTTTTTAAATTGATTCGATTGTGAAATAAAATATCATGCCATGTGTATTGTGTATCTAGGGAGAATTCGCTTTGAAACGAATAATCCCTAGATACATCTATTCCATTTTCCCATTTTGGACCTATTCCGAGTATATGATGGGTTTGTGCTAAAGACTCAAAACCGACATTTTTTTTTCATCTTTTTTCTAAAAAAAGATGAAAAAAAGTTAATTTTTAATTTATGCAAAATGTTTTTCTATTTTTAAAATGTCCAATAGACACTTTACATCTTCTATGCGAAAACGTTCAATTTTTATAAGGTCTTCTTGACTTTTATTCAAAAGGTCCAATAATGTATGTATATTAGACCTTTTGAGACAATTATAGATCCTGGGAGGCAACTCGAATTGGTCAATAAAAATATATTTCAATACTATTTCGTTTTTCTTTTTCCTTAATTTAGCCAATCTATCATGAAAAGTAAAAAGGGGTAAAGTAACTTTGTGTTGATTGTTTTCTAAATTTAAGTTTTCTTCTGCCGCATGTAAAAAAGGAATAAAAAAATCAATCAAATTCCGGGAGGCTTCATAAAGTGCTTCTTTAGGAGTTAAACTTCCATTTGTCCATATTTCAAGAAAAAGTATCTCTTGTTTTTCAGTCCCATTCAAATAAGAATGAATACTATGATTTGCATTTCGAACAGGCATGAATACAGCATCTATAGGATAACTTCCGTCTTGAAAGTTATTTGGCGTTTTTATACGATATGCGCGATTCCTCTCAATTTGTAACTCGATACACAAATTAATAGGTTCGGTTAGGCTAGCTATATGCTGTGTATTATCAACGACTTCCACAGAAGGTGGTAAAATGATGTCTTGAGCAGTTACATATCCAGGACCTTTGACACAAATAGACGCGTCCCGAGTTCCATACAGATTACTTCTTAATACAATTTCCTTCAAATTCATTAAAATTTCATGTACTGATTCTTGAATACCTACCATGGTAGAATATTCATGTGGTATTTTATCAGATTTTGCACGTGTGATACATGTTCCCTCTATTTCTCCTAGCAAAGCTCTTCGCATCGCAATGCCTATTGTATCGGCTTGACCTTTCATAAGTGGAGACAAAATAAAGCGTCCATAATAAAGACGCTTACTGTCTGCTCTTGATTCAACACACTTCCATTGTAGTGTCCGAGTAGATACTGTTACTTTCTCCCGAACCATAATAATATATTTTGATCAAATCCTTGAATTTTTTATTTCTCTTGAAATTGCTTCCATCTTTGTTTTTACTTTTACACACGTCTTTTTTTAGGGGGCCTACATCCATTATGTGGCACAGGGGTTATATCCCGTATGAAATTTAATAGTATACCACTTCTACGAATAGCTCTTAATGCCGCATCTCTCCCGAGACCGGGACCTTTTATCATGACTTCTGCTCGTTGCATACCTTGATCCGATACTGTCCGAATAGCATTTCCCGCTGCGGTTTGAGCGGCAAAGGGTGTCCCCCTTCTTGTACCCTTGAATCCACAAGTACCGGCGGAGGACCAAGAAATCACCCGACCCCGTACATCTGTAACAGTCACAATGGTATTGTTGAAACTAGCTTGAACATGAATAACTCCCTTTGGTATTCTACGCGCATTCTTACGTAAACCAATACGTCCATTTCTACGTGAACGAATTTTTGGTATAGGTTTTGCCATATTTTATTATCTCATAAATATAAGTCAGAGAAATATGGATATATCCATTTAATGTCAAAAACAAATCT----------------TTTATTTCAATATTTATTATATTTTTTATAGAATTCATTTATATATTATAGAATTATATAATGAATTCGAAATTCATTTCTATATTTCTATAGAACCTATTTCTACTTTAATTATTTATATTTCATTATTTATATTTCAAAATTATTTATATTTCCATTTCAATTGTTTATATTTCATATTCAATATAATATATTGAATATGAAATGGAATTTTCTAATTTTAATTGAAATTCCATTTTTTTATTTGCGCATCTGGTCCTTTAGCTTTAGAAAGCTCTCTTTTTTGTTTTTGGAAATATTATCCTTGTTTTTGTTTATGTCTTGGATTGGAACAAATTACTATAATTCGTCCTCGCCTACGAATCAGTCGACATTTTTCGCAAATTTTACGAACAGAGGCCCTTATTTTCATATTTTTCATTCCTTAACTTAATTCTGAATCTATTTTATTGGAAGAAAATATGTTTTCCTGAAATTTAGAACTTCTAATTGTATCCCCTAAAAAGGGAATGTTGAAGTTGAAAAAATAGTCTAATCATTCTAATCTTTGTTCTGGGGTCTATAAATTATATGCCCTCCGGTTGACTCAAAAAATGACTTACTTCTG-TTTTTTTGTTTTTACTTTAACTTTAAGTAGTATATGTATAAACTATGTTGAATCCTTTCTGAAACATAACCTAAAATCAGATCTTCATTATCTAAACGAACCCGGAATATACCGGTGGGAAGTGATGCATTAATTGAAACTAAATCATCATAAAGCCATTTTTTCGTTTATTCTATTCTTATTTGAGTTTTGAAAACCCTTCACGTATTAACTAATGGACGAGGAGTAACATTAGAAATTTG---TTTTTTTTTCTCTC-------TTTTTTCACCAATATATATGTAAGTTTCTCATAGAATTCGTATATCAGAAAGATTACCATATATAACACAAAATTTCTCCGCCAATTCTTTCTAATCGAGCCTCTCGATCTGTCATTATACCTCGAGAAGTAGAAAGAATTACAATCCCCATCCCTCCTAAAATTCTCGGAATTTTTTGATAATTAGAATAGATTCGTAGACCGGGCCTGCTGATCCGTTTTAAATTCAAAATAGTTTTATATGATCCTTTTCTATTTCTTCTATGTCGTAGAGTTAAAACTAAAAAATCCTTGTCAATCGCCCGATTCTTTCTCACGGTTTCAATAAATCCGTCCCGTAAAAGTATTTTAACAATGTTTTCGGTGATGTTAGTAGATAGTATTCGAACCGTTCCCTTTCTATTCATATCAGTATTTCGTATAGAGGTTATTATGTCAGCAATCGTATCCTTTCCCATGATAAACTAAAATGATTGTTGCCCTTGACTTTTCATATAATTCACATGCTATTTTTTATTTTCATTTCATTT---------------------TTTTTTTATGACTTCTTATAAATAATTAAAGAATTAAAAATTAAAGAAAAGTATCCGTTTCGAATTAAAAAGGTATATGCGTGAGACATAATCTATTAATTAATTTATTTCATTCAAATAGATAAAAATATCCTGGTCTTGTTTTATAATACCTCGGGTGCTAATGAAACTATTTTAGTGAAATTTAACTGTCTCAATTCTCGTGCGATCGCGCCAAAAATTCTAGTTCCTTTTGGATTTCCTTCTTGATCAATGACAACCGCAGCATTATCATCATATTGTATTATCATACCATTGTTACGTTTGAATTCTTTACAAGTACGTACAATTACAGCTCTGATCACTTCTGATTTTTCTAAAGGTGTGTTTGGTACTGCTTCTTTGATTACAGCAACAATAATGTCACCAATATAAGCATATCGTCGATTACTAGCTCCTATGATTCGAATACACATCAATTCGCGGGCCCCGCTATTATCGGCTACATTCAAATGGGTTTGAGGTTGAATCATATCATTTTTGATTTGTTCTTTCAGTGCAAAGGTCGAAGTCAAAACGAAATATTAGAAATATTGTTTGTCTAAAAAAAAAAGAAACCAAACCTACAATTGCAATTGTTTTTTCATTCCAAAGACTTCTTTTTCTTTGCTTTGGTTCGAATTATTATCCCGAAATAATGAATTGAGTTCGTATAGGCATTTTGGATGCTGCTATTGAAATAGCTTTTCTGGCTATATTTTCTGTGACTCCACTCATTTCATAAAGTATTCTACCCGGTTTAACAACAGCTACCCAATATTCGGGAGATCCTTTTCCCGACCCCATACGTGTTTCTGTAGGTCTTACTGTAACTGGTTTGTCTGGAAATATGCGTACCCATATTTTTCCACCACGCCGGGCATTTCGTGACATTGCCCGGCGTCCTGCCTCTATTTGTCTAGATGTGATCCAAGCGGGTTCAAGTGTCTGAAGAGCATATCTACCGAAGGAAATATGATTACCTCGATAGGATATTCCTTTCATTCTTCCTCTATGTTGTTTACGGAATCTGGTTCTTTTGGGGTTATAGTTGATGGTTTT-TTTTCAATCCCATCTCTACTACAGAACCATACATGAGATTTTCACCTCATATGGCTCCTCGCGAATCAAACGA------------------------TTAAAAAGAATATGC------------ATTTATTTTTCTATTTATTTTTC---------------TAATGAATAATAGAATATAAATATACTGAATCGTGGTGTTTTTTGAGATTTCATCGAATTTATTTGGTCTATTGGAAATTAGTATATATCTTGTTTTGATATATAACTAAACATGTATTCTATTTATATTTTATATTCTATATTATAGACAATTTTTGCTACCCATATAGAACTGTATAATAATGTTTTGTTATTTATAATATAAGGTAAGGTTATAATGAATCTTTATTTTGTTTTTCTGTTTATTATCATATCGGATTGGTCCAAATTTCTAAATTCACAATAAAATAAAAATTTTCGCGGGCGAATATTTACTCGTTCATTATCTATTTCAGACGTAGGGTTTAGCCCTATGAGACTCCTCAGAATAAATGGATTTGTCTTTGATTCGTTCGCCATCCCATCCAATGAATCATTAAGATTCCGAATCTTATGTATTCACAGGTTCCGTCGTTCCCATCGCTTCTCAATTAATGGTTAGGTCTTAATTCTACAATGAAGCTCCTAATAAAATTTTC-TTTTTTCTTGAGTCAACCTTCTCAGTTTTTATTGACTCGGGGCTCTTGATTTGTTTGTTCTATGGATATATTTATCTAATTAGAATATATTCATTTACTTATGGATTTTTTTAGTATTGCTGCTTTCTTACATTACCCTTTTCTGAAATGACTCATAGACCTTACATATTAGAATCGGATATCATTGATATTTTTTTTCTCTCTTTCTTTCATCCTTCCACTTATCCGTATATTCTTATTGCTTCACAACTCATAATCCAATTAGTTTTTCTTTTTTTTTTTTGCAATATTTGACAGTTGCTATAATGATATCACCAATATATCATATTTTTCCTTATATTTTGTATATCTTGATTGGTTCTTTAGATCCACATAATGCGGAGCGATGAGTTGGTTATTAGCTCGATAGTTATTTTTTTGTTGTGAATCCTACCCACTCTAAAAAACCAACGAGTCGCACACTAAGCATAGCAATTACATCAATATCAAATGATTAATCGAATTTTGAATTTGTAATTCAACCTTAAAAAATTGCTCATTTTTTGTTTTATCACCAGCAGATAAAGATAAGGAAAAGCTTTTTATTCTTCGTTTACAAATATCCAAATTTTTATGCCTAATACCCCATAAATAGTTCGAACTGTATAGGAACAATAATCAATTTTAGCTTGAATGGTTTGTAGAGGAACCCTACCCTCTCTGATCCATTCAACACGTGCAATTTCTTTTCCGTCGATACGTCCCGCAATTTGTACTTGAATTCCTTTTGTACCCGCCTGTTCGCTTAATTCAATAGCTTTTTTCATTGCTTTACGAAATGAAACTCTATTCTTTAATTGTCTGGCTATAAATTCTGCAAGAATATTAGGGTGTCCATAAGGATTTGCAATTCTTGTAATAGCAATGTTGAGTTTTTGGTTCACACAATTAAGTTTTTTTTGTACATTTATCTGTAATTCTTCAATTCTTCGAGGCTTACCTTCTCCTTCTATTAAAAACTTTGGGAATCCCATATAGATTATGATTTGGATCAGATCAATTCTTTTTTGAATCTTTATTTGTGCAATTCCTTCAACACCAGAAGACATTCTCATATTTTTTTTTACATAATTCTTGACATAATCTCGTATTTTTTGATCTTCTTCTAAACTCTCGAAATAATTTTTTGGTTGTGCAAACCAAAGAGAATGATGACTTTGGTTTGCACCAAGTCTGAAACCGAGCGGATTTATTTTTTGTCCCATAACCCTCCACTACTATACATAAAATACATAAAATGACACGTCCTATCTGGGTATACTTTACGGTTTTTTTTAAGCATAAAATAGCATAACATAATATGGCTTGCGTCTTTCATACTCTATCCTAATCTATAATATCTATAGATATATCTTTCAATCCAATAGTTATATGACAATTTATCCGAAAAATTCTTCTTCGAGCTCGAAGTTTGTTTTTTTTCAGTTTTTTGTAGTAGTACCTTTAATTGACCTTCTGTTTTACTTTTCCTAATAAGTCAATTTGCTTCATTGAAACCCATATTGTGACTAGTATTTGCTGCTGCAGAATAAACCTATTTTAAAATAAGATACTCGATAAGACATGAGTTTTATTATCAAAAGTATTTCCTCGTCGGAACGTCCACGAATTTCGTCAATTACTGCTTTGTGCTGTGAGCGGACATCCATATGTGCTGACTTAAAGCCTGTATATTGGTTCTTCTTTTTTCTCATATTTTTTTTATCATAGTGGGTTTTCGATTTTCACTAATACTAATAAACGATTTCCATTTTTATTAATTTTAT---------------------------------------------------------------------------------------------------------------TAATAATATTATATTTATTATATATTTTATATATTTA-------------------------------------------------------------------------------------------------------------------------------------------------------------------------------------------------------------------------------------------------------------------------------------------------------------------------------------------------------------------------------------------------------------------------------------------------------------------------------------------------------------------------------------------------------------------------------------------------------------------------------------------------------------------------------------------------------------------------------------------------------------------TTGTGTTAAGTTTATTTATTTTTCTTAAAAAATGATTCGCTACAAAAGGATTTTTTTTTAGTGAACGTGTCACAGTTAATTACTCCTA-TTTTTTTTTGTAAAGACGAAGAAACAAATTCGATTTTCTCTACTCTACTATTTACTACGGCGACGAAGAATCCAATTCTCACTATATTTATTCCTTTTTCTACTTCTTCTTCCAAGTGCAGGATAACCCCAAGGAGTTGCGGGTTTTTTTCTACCAATTGGGGCCCTCCCTTCACCACCCCCATGGGGATGGTCTACAGGGTTCATAACCACTCCTCTTACTACAGGACGCTTACCTAGCCAACATTTCGATCCGGCTTTACCCAAACTTTTCTGGTTTACCCCAACATTCCCCACTTGTCCGACTGTTGCTGAGCAGTTTTTGGATATCAAACGGACCTCCCCAGAAGGTAATTTTAATGTGGCCGATTTCCCCTCTTTTGCAATCAGTTTCGCTACAGCACCTGCTGCTCTAGCTAATTGCCCACCCTTTCCGAGTGTGATTTCTATGTTATGTATGGCCGTGCCTAAGGGCATATCGGTTGAAGTAGATTCTTCTTTTTGATCAATCAAAACCCCTTCCCAAACTGTACAAGCTTCTTCCAAAGCATACGGCTTTCTGGATGTAGATGATGATATTATCTATACAGATGGATCTTATATATATCGTAGAATTCTTATATATATCGTACAATGAAGTACCGCATGAGTGGATATATAGGAATCGAAATCTGCCGAATCACTCATGTTATGATCTTCTACATCCTAGGTCTTCCCGTTCCTTCATCTGGCTTATGTTCTTCATGTAGCATTCAGACCGAATGACTCTATGAAATTACGTCGATACTTCCACATATTACGGGTAACGTAGGAGACATCTCTATTTTCCCCCCCGGGAATCCTTAGAATTACCACTGCTTAGCTTTCAATTCGCCTCTGACCATCAAATGAAATGTGAATAACCCGCCCTCCCCTCTTTGAAACAAGGGGCGCTTCTGGTTGTTCTGTCGGTGCTTGAAACAATTTTGTCTTCTCCATATTACTCTATCTCTAGAGTCAATAATTTTATATGAGGAACTACTGAACTCAATCACTTGCTGCCGTTACTCTTCAGTTTTCTGTTGAGGTCTATCCTGTAGAGGTACTAAAATTGGATCAGTGATCGATTTCTAGGTTTCGCCGTAAACCTAATTGGTTACTTCCAATTACGTAAATCAATAGTTCAAACCGCACTCAAAGGTAGGGCATTTCCCATTTTTATAGGAACTTCTGTACCAGAAACAATGGTATCTCCAATTATAGCCCCTCTGGGATGTAAAATATATCTTTTCTCACCATCCCCATAGTGTATGAGACAAATGTATGCATTTCGATTAGGGTCGTATTCTATGGTTACGATTCTACCATATATGTCTTTTTCATTCCGTCGAAAATCGATTTTACGGTATAGACGCTTATGACCTCCCCCTCTATGCCCTGCGGTAATGATTCCTCTGGCATTACGACCTTTACCACAACGATGCTGTCCATAGATCAAATTTTTTCGTGGATTGGATTTCACTTGACTGTCTACGGCTCCGTTGCGTGTGCTCGGGGTAGAAGTTTTGTATAAATGTATCGCCATGCTATTAAGTATTTTGATTTAAGTTCTTTTCTTTCTAAGAGGTGGAATAGAATAACCCGGTTGAAGCGTAATGATCATACGTCTGTAATGCATTGTATGTCCCATAATAGGTCCCATTCTTCTACCCTTTCCCGGGAGTCGATGACTATTCATAGCTATTACCTTGACACCAAAGAAGAGTTCGACCCAATGCTTTATTTCTGTCCTAGTTGATCCTGATTCGACATTAAAAGTATATTGATTTTTCCCCAATAACCGAATACTTTTGTCTGTAAATACTGCATATTTGATTCCATCCATAAATCGATTTTCTTCCCTATGAGTTCTAGTCTCAATAAGAATGCTAGTTCTTACTGTTCATATGTTATGATATGAATATACCACACCA------------------------------------------------------------------------ATAAATTTCTTAATATGATATGAATATACCACACCAATAAATTTCTTAATATGATATGAATATACCACACCAATAAATTCGTTATGTATGGATGATGAGATTCCATTGATACAGAGCCAATTCCAATAGACTTATTGGGACTTATTGGAGGGTCCCATTGGCGTGCATCCAGTAGGAATTGAACCTACGAATTCGCCAATTATGAGTTGGGCGCTTTAACCATTCAGCCATGGATGCTTAGCGGGGATCCTCGGACATGGTGAATAACCAAATTCCAATTGAAATGAAATCTTTAGGATAAATCAATGCAATTTAAATTTAGGAGGGCTCAATGAGAGGACATCCATTCAAATCCTGTATTTTCGAATTGAGAGAGATATTGAGAGAGATCAAGAATTCTCACTCTTTCTTAGATTCATGGACCCAATTCAATTCAGTGGGATCTTTCATTCACATTTTTTTCCATCAAGAGCGTTTTATAAAACTCTTGGACTCCCGAAATTGGAGTATCCCACTTTCACGCAATTCACAGGGTTCAACAAGCAATCGATATTTCACGATCAAGGGTGTAGTACTCTTTGCAGTAGCGGTCCTTATATATCGTATTAACAATCGAAAGATGGTCGAACGAAAAAATCTCTATTTGACAGGGCTTCTTCCTATACCTATGAATTCCATTGGACCCAGAAATGATACATTGGAAAAATCTTTTGGGTCTTCCAATATCAATAGGTTGATTGTTTCGCTCCTGTATCTTCCAAAAGGAAAAAAGATCCCTGAGAGCTCTTTCCTGGATCCGAAAGAGAGTACTTGGGTTCTCCCAATAACTAAAAAGTGTATCATGCCTGAATCTAACTGGGGTTCGCGGTGGTGGAGGAACTGGATCGGAAAAAAGAGGGATTCTAGTTGTAAGATATCTAATGAAACCGTCGCTGGAATTGAGATCTCATTCAAAGAGAAAGATATCAAATATCTGGAGTTTCTTTTTGTATATTATATGGATGATCCGATCCGCAAGGACCATGATTGGGAATTGTTTGATCGTCTTTCTCCGAGGAAGAGGCGAAACAGAATCAACTTGAATTCGGGACAGCTATTCGAAATCTTAGTGAAAGACTGGATTTATTATCTCATGTTTGCTTTTCGTGAAAAAATACCTGTGGAAGTGGAGGGTTTCTTCAAACAACAAGGAGCTGGGTCAACTATTCAATCAAATGATATTGAGCATGTTTCCCATCTCTTCTTGAGAAACAAGCGGGCTATTTCTTTGCAAAATTGTGCTCAATTTCATATGTGGCAATTCCGCCAAGATCTCTTCGTTAGTTGGGGTTGGGGGAAGAATCCGCACGAATCGGATTTTTTGAGGAACATATCGAGAGAGAATTGGATTTGGTTAGACAATGTGTGGTTGGTAAACAAGGATCGGTTTTTTAGCAAGGTACGGAATGTATCGTCAAATATTCAATATGATTCCACAAGATCTAGTTTCATTCAAGTAACGGATTCTAGCCAATTGAAAGGATCTTCTGATCAATCCAGAGATCATTTCGATTCCATTAGTAATGAGGATTCGGAATATCACACATTGATCAATCAAAGAGAGATTCAACAACTAAAAGAAAGATCGATTCTTTGTTGGGATCCTTCCTTTCTTCAAACCGAACGAACAGAGATAGAATCAGAGCGATTCCCTAAATGCCTTTCTGGATATTCCTCAATGTCCCGGCTATTCACGGAATGTGAGAAGCAGATGAATAATCAGCTGCTTCCGGAAGAAATCGAAGAATTTCTTGGGAATCCTACAAGATCCATTCGTTCTTTTTTCTCTGACAGATGGTCAGAACTTCATCTGGGTTCGAATCCTACTGAGAGGTCCACTAGAGATCAGAAATTGTTGAAGAAAGAACAAGATGTTTCTTTTGTTCTTTCCAGGCGATCGGAAAATAAAGAAATAGTTAATATATTCAAGATAATTATGTATTTACAAAATACCATATCAATTCATCCTATTTCATCAGATCCGGGATGTGATATGGTTCCGAAGGATGAACTGGACAGTTCCAATAAGATTTCATTCTTGAACAAAAATCCATTTTTTGATTTATTTCATCTATTCCATGACCGGAACAGGGGGGGATACACGTTACACCACGATTTTGAATCAGAAGAGAGATTTCAAGAAATGGCGGATCTATTCACTCTATCAATAACCGAGCCGGATCTGGTGTATCATAAGGGATTTGCCTTTTCTATTGATTCCTCCGGATTGGATCAAAAACAATTATTGAATGAGGTATTCAACTCCAGGGATGAATCGAAAAAGAAATCTTTATTGGTTCTACCTCCTATTTTTTATGAAGAGAATGAATCTTTTTATCGAAGGATCAGAAAAAAACGGGTCCGGACCTCTTGCGGGAATGATTTGGAAGATCCAAAACCAAAAATAGTGGTATTTGCTAGCAACAATATAATGGAGGCAGTCAATCAATATAGATTGATCCGAAATCTGATTCAAATCCAATATAGCACCTATGGGTACATAAGAAATGTATTGACTCGATTCTTTTTAATGAATAGATCCGATCACAACTTCGAATATGGAATTCAAAGGTATCAAATAGGAAATGATACTCTGAATCATAGAACTATAATGAAATATACGATCAACCAACATTTATCAAATTTGAAAAAGAGTCAGAAGAAATGGTTCGATCCTCTTATTTTGATTTCTCGAACCGAGAGATCCATGAATCGGGATCCTAATGCATATAGATACAAATGGTCCAATGGGAGCAAGAATTTCCAGGAACATTTGGAACATTTCATTTCTGAGCAGAATAGCCGTTTTCAAGTAGTGTTCGATCGATTACGTATTAATCAATATTCGATTGATTGGTCTGAGGTTATCGACAAAAAAGATTTGTCTAAGTCACTTTGTTTCTTTTTGTCCAAGTTTCTTCTCTTTTTGTCTAACTCACTTCCTTTTTTCTTTGTGAGTTTCGGGAGTATCCCCATTCATAGGTCCGAGATCCACATCTATGAATTGAAAGGTCCGAATGATCAACTCTGCAATCAGTTGTTAGAATCAATAGGTCTTCAAATCGTTCATTTGAAAAAATGGAAACCCTTCTTATTGGATGACCATGATACTTCCCAAAAATCGAAATTCTTGATCAATGGAGGAACAATATCACCATTTTTGTTCAATAAGATACCAAAGTGGATGATTGACTCATTCCATATTAGAAAGAATCGCAGGAAATCTTTTGATAACACGGATTCCTATTTCTCAATGATATCTCACGATCAAGACAATTGGCTGAATCCCGTGAAACCATTTCATAGAAGTTCATTGATATCCTCTTTTTATAAAGCAAATCGACTTCGATTCTTGAATAATCGACATCACTTCTGCTTCTATTGTAACAAAAGATTCCCCTTTTATGCGGAAAAGGCCCGTATCCATAATTATGATTTTACGTATGAACAATTCCTCAATATCTTGTTCATTCGCAACAAAATATTTTCTTTGTGCGGCGGTAAAAAAAAACATGCTTTTTTGGAGAGAGATACTATTTCGCCAATCGAGTCACAGGTATCTAACATATTCATACCTAACGATTTTCCGCAAAGTGGTGACGAAAGGTATAACTTCTACAAATCTTTCCATTTTCCAATTCGATCCGATCCATTCGTTCGTAGAGCTATTTACTCGATCGCAGACATTTCTGGAACACCTCTAACAGAGGGACAAATATTCCATTTTGAAAGAACTTATTGTCAACCTCTTTCAGATATGAATCTATCTGATTCAGAAGAGAAGAACTTGCATCAGTATCTCAATTTCAACTCAAACATGGGTTTGATTCACACTCCATGTTCTGAGAAATATTTACCATCCGAAAAGAGGAAAAAACGGAGTCTTTGTCTAAAAAAATGCCTTGAGAAAGGGCAGATGTATAGAACCTTTCAACGAGATAGTGCTTTTTCAACTCTCTCAAAATGGAATCTATTCCAAACATATATACCATGGTTCCTTACTTCGACAGGGTACAAATATCTAAATTTGATATTTTTAGATACCTTTTCAGACTTATTGCCGATACTAAGTAGCAGCCAAAAATTTGTATCCATTTTTCATGATATTATGCATGGATCAGATATATCATGGCGAATTCTTCAGAAAAAATTGTGTCTTCCACAATGGAATCTGATAAGTGAGATTTCGAGTAAGTGTTTACATAATCTTCTTCTGTCCGAAGAAATTATTCATCGAAATAATGAGTCACCATTGATATCGACACATCTGAGATCGCTAAATGTTCGGGAGTTCCTCTATTTAATCCTTTTCCTTCTTCTTGTTGCTGGATATCTCATTCGTACACATCTTCTCTTTGTTTCTCGAGCCTATAGTGAGTTACAGACAGAGTTCGAAAAGGTCAAATCTTTGATGATTCCATCATACATGATTGAGTTGCGAAAACTTCTGGATAGGTATCCTACATCTGAACTGAATTCTTTCTGGTTAAAGAATCTCTTTCTAGTTGCTCTGGAACAATTAGGAGATTCTCTAGAAGAAATATGGGGTTCTGCTTCTGGCGGCAACATGCTATGGGGTGGTGGTCCCGCTTATGGGGTCAAATCAATACGTTCTAAGAAAAAATATTGGAATCTCATCGATTTCATAAGTATCATACCAAATCCCATCAATCGAATCGCTTTTTCGAGAAATACGAGACATCTAAGTCATACAAGTAAAGCGATCTATTCCTTGATAAGAACAAGAAAAAACGTGAATGGTGATTGGATTGATGATCAAAATGGTGATTGGATTGATGATCAAATAGAATCCTGGGTCTCGAACAGTGATTGGATTGATGATAAAGAAAGAGAATTCTTGGTTCAGTTCTCTACCTTAACGACAGAAAAAAGGATTGATCAAATTCTATTGAGTCTGACTCATAGTGATCATTTATCAAAGAATGACTCTGGTTATCAAATGATTGAACAACCGGGAGCAATTTACTTACGATACTTAGTTGACATTCATAAAAAGGATCTAATGAATTATGAGTTCAATACATCCTGTTTAGCAGAAAGACGGATATTCCTTGCTCATTATCAGACAATCACTTATTCACAAACCCCGTGTGGGGCTAATAGTTTTCATTTCCCATCTCATGGAAAACCCTTTTCGCTCCGCTTAGCCCTATCCCCTCCTAGGGGTATTTTAGTGATAGGTTCTATAGGAACTGGACGATCCTATTTGGTCAAACACCTAGCGACAAACTCCTATGTTCCTTTCATTACAGTATTTCTGAACAAGTTCATGGATAACAAGCCTAAGGATTTTCTTATTGATGATAGTGACGATAGTGAGGATGAGGATTTTTATGATAGTGACGCTAGTGAGGATGAAGATGAGGATATTGATGATAGTGACGATATCGACCGTGACCTTGATATTGAGACGGAGCTGGAGTTTCTAACTATAACTATTATGGAAACTATGATGGATGCGCTAACTATGGATATGCTGCCGGAAATAGACCGATTTTATATCACCCTTCAATTCGAATTAGCAAAAGCAATGTCTCCTTGTATAATATGGATTCCAAACATTCATGATCTGGATATGAATGAGTCGAATTACTTATCCCTCGGTTTATTAGTGAACTATCTCTCCAGGGATTGTGAAAGATGTTCCACTAGAAATATTCTTGTTATTGCTTCGACTCATATTCCCAAAAAAGTAGATCCCGCTCTAATAGCTCCGAATAAATTAAATACATGCATTAAGATACGAAGGCTTCTTATTCCACAACAACGAAAGCACTTTTTCACTCTTTCATATACTAGGGGATTTCACTTGGAAAAGAAAATGTTCCATCCTAATGTATTCGGGTCCATAACTATGGGTTCCAATGTACGAGATCTTGTAGCACTTACCAATGAGGCCCTATCGATTAGTATTATACAAAAGAAATCCATTATAGACACTAATATAATTCGATCTGCTCTTCATAGACAAACTTGGGATTTGCGATCCAAGGTAAGATCGGTTCAGGATCATGGGATCCTTTTCTATCAGACAGGAAGGGCTGTTTCACAAAATGTACTTCTAAGGAATTGCTCCATAGATCCTATATCTATCTATATGAAGAAGAAATCATGTAACGAAGGGGATTCTTATTTGTACAAATGGTACTTCGAACTTGGAACGAGCATGAAGAAATTAACGATACTTCTTTATCTTTTGAGTTGTTCTGCCGGATCGGTCGCTCAAGACCTTTGGTCTCTACCCGGACCTGATGAAAAAAATGGGATCACTTCTTATGGACTCGTTGAGAATGATTCTGATCTAGTTCATGGCCTATTAGAAGTAGAAGGCGCTCTGGTGGGATCCTCACGGACAGAAAAAGATTGCAGTCAGTTTGATAATGATCGAGTGACATTGCTTCTTCGGCCCGAACCAAGGAATCCCTTAAATAGGATTCAAAATGGATCTTGTTCTATCGTTGATCAGAGATTTCTCTATAAAGAATACGAATCGGAGTTTGAAGAAGGGGAAGGAGTCCTCGACCCGCAACAGATAGAGGAGGATTTATTCAATCACATAGTTTGGGCTCCTAGAATATGGCGCCCTTGGGACTTTTTATTTGATTGTATCGAAAGTCCCAATGAATTGGGATTTCCCTATTGGGCCAGGTCATTTCGGGGCAAGCAGATCATTTATGATGAAGAGGATGAGCTTCAAGAGAATGATTCGGAGTTCTTGTATGATGAAGAGGATGAGCTTCAAGAGAATGATTCGGAGTTCTTGCAGAGTGGAACCATGCAGTACCAGACACGAGATAGATCTTCCAAAGAACAAGGCTTTTTTCGAATAAGCCAATTCATTTGGGACCCTGCGGATCCACTCTTTTTCCTATTCAAAGATCAGCCTTTTGTGTTTTCACATCGAGAATTCTTTGCAGATGAAGAGATGTCAAGGGAGCTTCTTACTTCCCAAACAGATATTCCTACATCTATGTATAAACGCTGGTTTATCAAGAATACGCAAGAAAAGCATTTCGAATTGTTGATTCATCGCCAGAGATGGCTTAGAACCAACAGTTCATTATCTAATGAATTTTTCCGTTCTAATACTCTATCCGAGAGTTATCAGTATTTATCAAACCTGTTCCTATCTAACGGAACGCTATTGGATCAAATGACAAAGACATTGTTGAGAAAAAGATGGCTTTTCGCGGATGAAATGAAAATTGGATTCATGTAACAAGAGAAAGGTTTCCCATTCCTTAGCCGGAAAGATATGTGGCCATGAAATAGGGATTAAGTGAAACAGAATTGACTGGGTGGTAGAGTCGTGGAAACACCCGTTTCTTCCATATTTTGGACCTTAGCTCCATGGAACAATATACTACTGCGGAAACATGGAAGAATTGAAATCTTAGATCAAAACATTATGTATGGATGGTATGAACTGCCTAAACAAGAATTCTTGAAGAGCGAACAACCAGAGCTATTACTCACTACATCAAAAACTTTCCATTAATGAAAGATGTAAATCCATTGGAAAATCACGTATGCCGGATGAAATGGTTGTTGCTATCTGCTCCAATAACGAATCATTGGTTTAATTGAATAACTAACGGAATAACTAAATAAAATAGATAAACCTTTCTTTCTCTTCGTCTCAGGTCGATGGATCTTCTCAATTGAAAGATCCCCTAATATGGATAATACACATTCCAGTTGACCGAGCCTAATTCTAATTGTTTTGTTCCGAAGCAAAGATATCCACGGGGCGGTTCGTCCTATTCAGATATTCACGACCAAGAAGTACTGAATTCTCTTTCGGATAGGCCCTGAAAGGAGAAGGAAGGCGGGGAATGCCAACAGGCGTCTATTATTGAATTCACCCGACCCGAGAGTACAGTACCCATTTTGGGAACGTCCGGTGCCAAAGTCATTGAATGGGTAAGTCGCCAATCCCTAAAACGGACTATGGAATGTACTTTATCCGCTGGGTTACGGGTGGGTATTTTACCAGAGGTTTCTATTGTATCAATCTACCCCTGTGTGATTCCTGTTGAAGCATATACTCGGGGGGGTGGGTGCAGGGCGGACGCTTTCAAAACGGACTCCCCATTCATTAGATAGAGAAGATCACCAAGATTTCGTGATCCGCTGCCGAACTTATTCCAATTCAATAAGAGATCTCAATATTATGCCTTGAAGAGGACTCGAACCTCCACGCTCTTTAGCACGAGATTTTGAGTCTCGCGTGTCTACCATTTCACCACCAAGGCATCTTGAAAGTGAATCGTATTCCATGAATATGATATCTATCTAGTGTGATGTATGGAATATATGACAAAGGTGGAGTGTTAGCGTATTTTTATTGATCGGTCATGTCATATAGGCCCGAGTCGGACATCCAATTGGTTCGATTTGAATTATCCGGAGGATACCTTATATATATTCTATCAAAAAGATGGACAATCAAACCTATTTCTCGATTCAATAAAAGCCCAAAGAGGTGAATAGGGTCCCAAATAACGAGAGATATGTAAAAAGCAGGTCCGATTACGCCTATTCCTAATCCTAAATGGAATGGAACGACGCAGAGATCTATATGTAAACATAGTATCTATTTAGATACGCTCGAATGGCCCCTTCTCATAATGAGAATGTATAGAACCCTATTCCGGTCTGGTCCGGTATGGAATGAACTTATAATCATGGAATCGACTCGATCATCAGATTATAGATTATAAGTTCATAACCCTAGCCCATTCCCATTTTGGGCGGAACAGATCTACTAATTCTTTGATTCCAGTTAGTATAGTAAGAGGGATCTTGAACTAAGAAATAGATTCTAGAAGCTAACTAAAAAAGGGTATCCTGAGCAATTTCAATAATCGGGTTCATTGATATTCCTGGTATAGTAGATGCTATCACACATACAATCATACTCAATTCGATGGAATTGTTTGATCTTAAGGGGGACCTTCTATAATTTCGCACGTGAGGAGTTATTTCTTGGTTTCGTCCAGTCATTAATAACTTGATTATTTTTAGATAATAGTAGATAGAAACAACGCTCGTAAGGAGTCCTATTGAAACCAAGAAATATAGGCCTGCCTGCCATCCACACCAGAATAAATGAAGTTTTCCGAAAAAACCTGCTAGTGGAGGAAGACCTCCTAAGGAGAAGAGACATAGGGCTAAAGAGAGAGCCAAAAAAGGATCTTTCGTGTATAATCCTGCATAATCTCGAATGTTATCAGTTCCGGTACGTAGACCAAATGATACAATGCAAGCAAAAGTTCCTAGATTCATGGAGATATAGAACAGCATATAAGTTATCATGCTTGCATATCCACCATTTGAGTCTCCAACAATTATTCCAATAATTACATATCCGATTTGACCTATGGACGAATACGCAAGCATACGTTTCATGCTTGTTTGAGTAATAGCAATGAGATTCCCCAATATCATGCTAAGAATAGCTAGGATTTCCAGAAGAAGATGCCATTCGTTTGATGAGAAATAAAAAGGAATATCGAAAATTCGAGTGGCTGAAGCTGAAGCAGCGACTTTCGAAGTAACAGAAAGAAAAGCAACGACTGGAGTGGGAGAGTCAGAGTCGAAAAGAGGATTCCTCACTTCTTTCTCTCATTCAAAACCGTGCATGAGACTTTCATCTCGCACGGCTCCTAAGTGATAAAAGAAAGAAGATGAGTTCTTCTTTCTTTTTTGATTACCTTCCTCGCGTATGTATAAGACCGAATCCATTCGATTTTTAAAAAGGATTACTAATCCTTAACTTTTCGAGGAATCCTTCATCAGTGGTTGTGAATGACCGATTTTTCTCAATCTTTATGACTTGCTCCTACGGAACCGAGGTCGAAAAGATTGAGAAATAGAACCATCTGATTTGATTCGTTCTCAATAGCCATGAGATGATCATCTTAGGGTGATCCTTTTGTCGACGGATGCTCCTATTACACTCGTAGTCTCTGAAGGATGAGAACCAACTATGTAGCATCTACATCGAGAATTCAAGTATTGTATACGTCATTAGTCCGATCCTTTGTAGGAACTACCCGTAATAACGAACTTGCAAAATGAATCTGTTTATCATAAAGGGATTCGTTGTTCCTGACCCTGCTTCACCTTAATTGTTATTTGAACAAGTAAAGTTATGTCTTGGTCCGAGTGGGGATAGCATTTCTCTTCTGCATGTCCATGGAGTTTTGAAAAATCCAAACATCTCAGAAATAGATAGAGAGATAGGAATTTATCGAACGAACCGCACTCCTTCGTATACGTCAGGAGTCCATTGATGAGAAGGGGCTGGGGAAAGCTTGAACCCAATTCCTACAGTGATGAATATAAGCGCAATTGAAATTCCTGGGGAGTTATACATTTGTGTATTGATAAGACCATTCACTATTTCTTGAAGCTCGATCTCTCCCCCGGATGAACCATATAGCCAAGAGAAACCATGAACCAGAATAGAAGAGCTTGCCCCACCCATGAGTAAATATTTCGTAGTAGCCTCATTAGACCGTACATCTTTCTTGGTATATCCAGATAATAGATAGGAGCATAAACTGAAACATTCTGGAGCTACAAAGATAGTTATTAAATCGTTAGCACCGCATAAAAACATTCCTCCTAGAGTAGCTGTTAATACGAATAACAGAAATTCTGTTATAGCCATTTCTGTACATTCAATGTACTCTACGGATAGAGGAATACATAGAGTTGAACATAGTAAAATAAGAAATTGAAAGATTTCGTTGAAATTGTTCGTTTGGAAATTTCCTGAAAAGCTAATCATAGGTTCTTCTCTCCATCGGAACAATAGGGCCGTTATGCTCATTACTAAACTTGTTGAAGAGATAAAATATAACCAAGGTATATCTTTTTGATCAGAGGTTGAATCGATCATCAGAAGAAGAATTAGGCCAAAAATTAGGATACATTCTGGGAAAATAAAACTTCCATCGAAGAGAAGCAAATGAAAGGCTTTCATAAAAATTCTCGTAGAATCGAGAATGAAGTTTTCATTCTGTACATGCCAGATCATGAATTAGTAACCGCATCCAATCTCCAAAAAAATCCCAATTGTTTCGAATTTTCTCTTTTTGGAATGGAATATTTACAGAATCCCCATGAATAGGACCAAACCTTATTCCATGGTATTTACATAAGATTCCTCTTTCTTATTCTTAAGCAAGTCCCCGAGAGGGCTTAGTTGATCCATGATTTATGTTTCGTCTTTCGTTTGTTTCGAGAGATATATCGATCAATTCCGATTCTTTTTCTATTGATTCTTTTCCGATCGAGATGTATGGGATCCATGGGTCTATGTGTCTATATAGATCCTGTTCATGGATTAACGAAAATGTGCAAAAGCTCTATTTGCCTCTGCCATTCTATGAGTCTCTTCTTTTTTGCGTATGGCATCGCCACCCCCTTTGGCAGCATCCACTAATTCGGAACTTAATTTGAAAGCCATATTTCGACCCGTACGTTTTCGGGATGCCCCTAATAACCAACGAATGGCAAGTGCTTTTCCTTGTGTGGATCCTATTTCAATGGGAACTTGATGAGTCGATCCGCCTACACGTCTTGCTTTTACTGCTATATCGGGAGTTACTCCACGTATTGCTTGACGTAAAACAGATAGTGGATTTGTTTCTGTCTTTTGTTGAATCTTTTTCATGGCTCGATAGAAAATTTGATAAGCCAATGATTTTTTTCCGTGTTTCAGAATACGGTTAACCAACATGTTAACTAATCGATTACGATAAATTGGATCGGATTTTGCGGTTTTTTCTTCTGCAGTACCTCGACGTGACATGAGCGTGAAAGGGGTTCAAGAATCCGTTTTCTTTTTATTTTTTATTTTATAAGGGCTAACATCATTTATTTTGGCTTTTTGACCCCATATTGTAGGGTGGATCTCGAAAGATATGAAAGATCTCCCTCCAAGCCGTACATACGACTTTCATCGAATACGGCTTTCCACAGAATTCTATATGTATCTATGAGATCGAGTATGGAATTCTGTTTACTCACTTGAAATTGAGTATCCGTTTCCCTCCTTTTCCTGCTAGGATTGGAAATCCTGTATTTTCCATATCCATACGATTGAGTCCTTGGGTTTCCGAAATAGTGTAAAAAGAAGTGCTTCGAATCATTGCTATTTGACTCGGACCTGTTCTAAAAAAGTCGAGGCATTTCGAATTGTTTGTTGACACGGACAAAGTCAAGGAAAACCTCTGAAATTATTTCAATATTGGACCTTGGACATATCATAGTTCCGAATCGAATCTCTTTAGAAAGAAGATCTTTTGTCTCATGGTAGCCTGCTCCAGTTCCCTTACGAAACTTTCGTTATTGGGTTAGCCATACAACTTCACATGTTTCTAGCGATTCACATGGCATCATCAAATGATACAAGTCTTGGATAAGAATCTACAACGCACTAGAACGCCCTTGTTGACGATCCTTTACTCCGACAGCATCTAGGGTTCCTCGAACAATGTGATATCTCACACCGGGTAAATCCTTAACCCTTCCCCCTCTTACTAAGACTACAGAATGTTCTTGTAAATTATGGCCAATACCAGGTATATAAGCAGTGATTTCAAATCCAGAGGTTAAGCGTACTCTGGCAACTTTACGTAAGGCAGAGTTTGGTTTTTTGGGGGTGATAGTGGAAAAGTTGACAGATAAGTCACCCTTAACTGCCACTCTACAGAACCGTACATGAGATTTTCACCTCATACGGCTCCTCGTTCAATTCTTTCGAAGTCATTGGATCCTTTTCCTCGTTCGAGAATCTCCCCCCTTTTTATTCTTTTTTTATTTTTTGATTTCTTTTTATTCCCTTCCATCATTCCTTAAGTCCCACAGGTTTGATCCTGTAGAATCTGACCCATTTTCTCATTGAGCGAAAGGTACGAAATAAATCAGATTGATTTTTCGATCAAAAGTACTATGTGAAATCTTCGGTTTTTTCCTCTTTCTCTATCCCTATCCCGTAGGTATAGCGTTTGAATCAATAGAGAACCCTTTCTTCTGTATCTGTATGAATCGATATTATTACATTCCAATTCCTTCCCGATACCTCCCAAGGAAAATCCCGAATTGGATCCCAAATTGACGGGTTAGTGTGAGCTTATCCATGCGGTTATGCACTCTTCGAATAGGAATCTATTTTCTGAAAGATCCCGGCTTTCGTGCTTTGGTGGGTCTTCGAGATCCTTTCGATGACCTATGTTGTGTGGATATCTTTGTGTTGAAGGGATATCTATATGATCCGATCGATTGCGTAAAGCCCGCGATAGCAACGGAACCGGGGAGAGTATACAGAAAAGACAGTTCTATTTCTATTACTATGAAATTCATAAATGAAGTAGTTAATGGTGGGGTTACCATTATCCTTTTTGTGGTGACGAATCTTGTATGTGTTCCTAAGAAAAGGAATTTGTCCATTTTTCGGGGTCTCGAAGGGGCGTGGAAACACATAAGAACTCTTGAATTGAAATGGAAAAATAGATGTAACTCCGGTTACTTCGGAAATGGTAAGATCTTTGGCGCAAGAAGAGGGGTTGATCCATATCATCTTGACTTGGTTCTGATTTCTCTATTTTTTTAAGAATACCGAGTCGGGTTCTTCTCCTACCCGTATCGAATAGAACATGCTGAGCCAAATCTTCTTCATGTGAAACCTGCTTTATTTAGATCGGGAAAATCGTACAGTTTTATGAAACCATGTGCTATGGCTCGAATCCGTAGTCAATCCTATTTCCGATAGGAGCAGTTGACAATTGAATCCAATTTTTCCCATTATTTTTCGTATCCGTAATAGTGTGAAAAGAAAAGAAGGCCCGACTCCAAGTTGTTCAAGAATAGTGGCGTTGAGTTTCTCGACCCTTTGCCTTAGGATTAGTCAGTTATATTTCTCGATGGGGGCAAGGGAAGGGATATAACTCAGCGGTAGAGTGTCACCTTGACGTGGTGGAAGTCATCAGTTCGAGCCTGATTATCCCTAAACCCAATGTGAGTTTTTCTATTTTGACTTGCTCCCCTGCCGTGATCGAATGAGAATGGATAAGAGGCTTGTGGGATTGACGCGAGGGGGTAGGGAGGGCTATATTTCTGGGATCGAACTCCAGGCGAATATGAAGCGCATGGATACAAGTTATGCCTTGGAATGAAAGAGAATTCCGAATCAGCTTTGTCTACGAACAAGGAAGCTATAAGTAATGCAACTATGAATCTCATGGAGAGTTCGATCCTGGCTCAGGATGAACGCTGGCGGCATGCTTAACACATGCAAGTCGGACGGGAAGTGGTGTTTCCAGTGGCGGACGGGTGAGTAACGCGTAAGAACCTGCCCTTGGGAGGGGAACAACAGCTGGAAACGGCTGCTAATACCCCGTAAGGCTGAGGAGCAAAAGGAGGAATCCGCCCGAGGAGGGGCTCGCGTCTGATTAGCTAGTTGGTGAGGCAATAGCTTACCAAGGCGATGATCAGTAGCTGGTCCGAGAGGATGATCAGCCACACTGGGACTGAGACACGGCCCAGACTCCTACGGGAGGCAGCAGTGGGGAATTTTCCGCAATGGGCGAAAGCCTGACGGAGCAATGCCGCGTGGAGGTAGAAGGCCTACGGGTCGTGAACTTCTTTTCCCGGAGAAGAAGCAATGACGGTATCTGGGGAATAAGCATCGGCTAACTCTGTGCCAGCAGCCGCGGTAAGACAGAGGATGCAAGCGTTATCCGGAATGATTGGGCGTAAAGCGTCTGTAGGTGGCTTTTTAAGTCCGCCGTCAAATCCCAGGGCTCAACCCTGGACAGGCGGTGGAAACTACCAAGCTGGAGTACGGTAGGGGCAGAGGGAATTTCCGGTGGAGCGGTGAAATGCGTAGAGATCGGAAAGAACACCAACGGCGAAAGCACTCTGCTGGGCCGACACTGACACTGAGAGACGAAAGCTAGGGGAGCGAATGGGATTAGATACCCCAGTAGTCCTAGCCGTAAACGATGGATACTAGGCGCTGTGCGTATCGACCCGTGCAGTGCTGTAGCTAACGCGTTAAGTATCCCGCCTGGGGAGTACGTTCGCAAGAATGAAACTCAAAGGAATTGACGGGGGCCCGCACAAGCGGTGGAGCATGTGGTTTAATTCGATGCAAAGCGAAGAACCTTACCAGGGCTTGACATGCCGCGAATCCTCTTGAAAGAGAGGGGTGCCTTCGGGAACGCGGACACAGGTGGTGCATGGCTGTCGTCAGCTCGTGCCGTAAGGTGTTGGGTTAAGTCCCGCAACGAGCGCAACCCTCGTGTTTAGTTGCCAACGTTGAGTTTGGAACCCTGAGCAGACTGCCGGTGATAAGCCGGAGGAAGGTGAGGATGACGTCAAGTCATCATGCCCCTTATGCCCTGGGCGACACACGTGCTACAATGGCCGGGACAAAGGATCGTGATCCCGCGAGGGTGAGCTAACTCCAAAAACCCGTCCTCAGTTCGGATTGTAGGCTGCAACTCGCCTACATGAAGCCGGAATCGCTAGTAATCGCCGGTCAGCCATACGGCGGTGAATTCGTTCCCGGGCCTTGTACACACCGCCCGTCACACTATGGGAGCTGGCCATGCCCGAAGTCGTTACCTTAACCGCAAGGAGGGGGATGCCGAAGGCAGGGCTAGTGACTGGAGTGAAGTCGTAACAAGGTAGCCGTACTGGAAGGTGCGGCTGGATCACCTCCTTTTCAGGGAGAGCTAATGCTTGTTGGGTATTTTGGTTTGACACTGCTTCACACCCCAAAAGAAGCGAGCTACGTCTGAGTGAAATTTGGAGATGGAAGTCTTCTTTCGTTTCTCGACGGTGAAGTAAGACTAAGCTAAGCTCATGAGCTTATTATCCTAGGTCGGAACAAGTTGATAGGATCCCCTTTTTTTCGCCCCCATGCCGCCCCCGTGTGGCGGCATGGGGGCGAAAAAAGGAAAGAGAGGGATGGGGTTTCTCTCGCTTTTGGCATAGCGGGCCCCCAGCGGGAGGCCCGCACGACGGGCTATTAGCTCAGTGGTAGAGCGCGCCCCTGATAATTGCGTCGTTGTGCCTGGGCTGTGAGGGCTCTCAGCCACATGGATAGTTCAATGTGCTCATCGGCGCCTGACCCTGAGATGTGGATCATCCAAGGCACATTAGCATGGCGTACTTCTCCTGTTCGAACCGGGGTTTGAAACCAAACTTCTCCTCAGGAGGATAGATGGGGCGATTCAGGTGAGATCCAATGTAGATCCAACTTTCTATTCACTCGTGGGATCCGGGCGGTCCGGGGGGGGGGACCACCACGGCTCCTCTCTTCTCGAGAATCCATACATCCCTTATCAGTATATGGACAGCTATCTCTCGAGCACAGGTTTAGGTTCGGCCTCAATGGAAAAATAAAAACGGAGCACCTAACAACGTATCTTCACAGACCAAGAACTACGAGATCGCCCCTTTCATTCTGGGGTGACGGCGGGATCGTACCATTCGAGCCTTTTTTTCATACTTTTCCCGGGGGTCTGGAGAAAATTGCAATCAATAGGATTTTCCTAATCCTCCCTTCCCGAAAGGGAGAACGTGAAATTCTTTTTCCTTTCCGCAGGGACCAGGAGATTGGATCTAGCCATAAGAAGAATAGAATGCTTGGCTGATAAATAACTCACTTCTTGGTCTTCGACCCCCTCAGTCACTACGAACGCCCCCGATCAGTGCAATGGGATGTGTCTATTTATCTATCTCTTGACTCGAAATGGGAGCAGGTTTGAAAAAGGATCTTAGAGTGTCTAAGGTTGGGCCAGGAGGGTCTGGTCTCTTAACGCCTTCTTTTTTCTTCTCATCGGAGTTATTTCACAAAGACTTGCCATGGTAAGGAAGAAGGGGGGAACAAGCACACTTGGAGAGCGCAGTACAACGGAGAGTTGTATGCTGCGTTCGGGAAGGATGAATCGCTCCCGAAAAGGAATCTATTGATTCTTTCCCAATTGGTTGGACTGTAGGTGCGATGATTTACTTCACGGGCGAGGTCTCTGGTTCAAGTCCAGGATGGCCCAGCTGCGCCAAGTAAAAGAATAGAAGAAGCATCTGACTCCTTCATGCATGCTCCACTCGGCTCGGGGGGATATAGCTCAGTTGGTAGAGCTCCGCTCTTGCAATTGGGTCGTTGCGATTACGGGTTGGATGTCTAATTGTCCAGGCGGTAATGATAGTATCTTGTACCTGAACCGGTGGCTCACTTTTTCTAAGTAATGGGGAAGAGGACCGAAACATGCCACTGAAAGACTCTACTGAGACAAAAATGGGCTGTCAAGAACGTAGAGGAGGTAGGATGGGCAGTTGGTCAGATCTAGTATGGATCGTACATGGACGGTAGTTGGAGTCGGTGGCTCTCCTAGGGTTTCCTCATCTGGGATCCCTGGGGAAGAGGATCAAGTTGGCCCTTGCGAACAGCTTGATGCACTATCTCCCTTCAACCCTTTGAGCGAAATGCGGCAAAAGGAAAGAAAATCCATGGACCGACCCCATCGTCTCCACCCCGTAGGAACTACGAGATCACCCCAAGGACGCCTTCGGCATCCAGGGGTCGCGGACCGACCATAGAACCCTGTTCAATAAGTGGAACGCATTAGCTGTCCGCTCTCAGGTTGGACAGTAAGGGTCGGAGAAGGGCAATCACTCATTCTTAAAACCAGCATTCTTAAGACCAATAGAGTCGGGCGGAAAAAGGGGGGAAAGCTCTCCGTTCCCAGTTCTCCTGTAGCTGGATCCTCCGGAACCACAAGAATCCTTAGTTAGAATGGGATTCCAACTCAGCACCTTTTGAGATTTTGAGAAGAGTTGCTCTTTGGAGAGCACAGTACGATGAAAGTTGTAAGCTGTGTTCGGGGGGGAGTTATTGTCTATCGTTGGCCTCTATGGTAGAATCAGTCGGGGGCCTGAGAGGCGGTGGTTTACCCTGTGGCGGATGTCAGCGGTTCGAGTCCGCTTATCTCCAACTCGTGAACTTAGCCGATACAAAGCTATATGATAGCACCCAATTTTTCCGATTCGGCTGTTCGATCTATGATTTCTCATTCATGGACGTTGATAAGATCCTTCCATTTAGCAGCACCTTAGGATGGCATAGCCTTAGCCTTAAAGTTAAAGTGAAGGGCGAGGTTCAAACGAGGAAAGGCTTACGGTGGATACCTAGGCACCCAGAGACGAGGAAGGGCGTAGTAAGCGACGAAATGCTTCGGGGAGTTGAAAATAAGCGTAGATCCGAAGATTCCCGAATAGGTCAACCTTTCGAACTGCTGCTGAATCCATGGGCAGGCAAGAGACAACCTGGCAAACTGAAACATCTTAGTAGTCAGAGGAAAAGAAAGCAAAAGCGATTCCCGTAGTAGCGGCGAGCGAAATGGGGAGCAGCCTAAACCGTGAAAACGGGGTTGTGGGAGAGCAATACAAGCGTCGTGCTGCTAGGCGAAGCGGTGGAGTGCTGCACCCTAGATGGCGAGAGTCCAGTAGCCGAAAGCATCACTAGCTTACGCTCTGACCCGAGTAGCACGGGGCGCGTGGAATCCCGTGTGAATCAGCAAGGACCACCTTGCAAGGCTAAATACTCCTGGGTGACCGATAGTGAAGTAGTACCGTGAGGGAAGGGTGAAAAGAACCCCCATCGGGGAGTGAAATAGAACATGAAACCGTAAGCTCCCAAGCAGTGGGAGGAGCCCGGGGCTCTGACCGCGTGCCTGTTGAAGAATGAGCCGGCGACTCATAGACAGTGGCTTGGTTAAGGGAACCCACCGGAGCCGTAGCGAAAGCGAGTCTTCCTAGGGCAATTGTCACTGCTTATGGACCCGAACCTGGGTGATCTATCCATGACCAGGATGAAGCTTGGGTGAAACTAAGTGGAGGTCCGAACCGACTGATGTTGAAGAATCAGCGGATGAGTTGTGGTTAGGGGTGAAATGCCACTCGAACCCAGAGCTAGCTGGTTCTCCCCGAAATGCGTTGAGGCGCAGCAGTTGACTGGACATCTTAGGGGTAAAGCACTGTTTCGGTGCGGGCCGCGAGAGCGGTACCAAATCGAGGCAAACTCTGAATACTAGATATGACCTCAAAATAACAGGGGTCAAGGTCGGCCAGTGAGACGATGGGGGATAAGCTTCATCGTCGAGAGGGAAACAGCCCGGATCACCAGCTAAGGCCCCTAAATGACCGCTCAGTGATAAAGGAGGTAGGGGTGCAGAGACAGCCAGGAGGTTTGCCTAGAAGCAGCCACCCTTGAAAGAGTGCGTAATAGCTCACTGATCGAGCGCTCTTGCGCCGAAGATGAACGGGGCTAAGCGATCTGCCGAAGCTGTGGGATGTAAAAAGACATCGGTAGGGGAGCGTTCCGCCTTAGAGGGAAGGACCCGCGCGAGCAGTGGTGGACGAAGCGGAAGCGAGAATGTCGGCTTGAGTAACGCAAACATTGGTGAGAATCCAATGCCCCGAAAACCTAAGGGTTCCTCCGCAAGGTTCGTCCACGGAGGGTGAGTCAGGGCCTAAGATCAGGCCGAAAGGCGTAGTCGATGGACAACAGGTGAATATTCCTGTACTACCCCTTGTTGGTCCCGAGGGACGGAGGAGGCTAGGTTAGCCGAAAGATGGTTATCGGTTCAAGGACGCAAGGTGCCCCTGTTTTTTCAGGGTAAGAAGGGGTAGAGAAAATGCCTCGAGCCAATGTTCGAGTACCAGGCGCTACAGCGCTGAAGTAACCCATGTCATACTCCCAGGAAAAGCTCGAACGACCTTCAACAAAAGGGTACCTGTACCCGAAACCGACACAGGTGGGTAGGTAGAGAATACCTAGGGGCGCGAGACAACTCTCTCTAAGGAACTCGGCAAAATAGCCCCGTAACTTCGGGAGAAGGGGTGCCTCCTCACAAAGGGGGTCGCAGTGACCAGGCCCGGGCGACTGTTTACCAAAAACACAGGTCTCCGCAAAGTCGTAAGACCATGTATGGGGGCTGACGCCTGCCCAGTGCCGGAAGGTCAAGGAAGTTGGTGACCTGATGACAGGGGAGCCGGCGACCGAAGCCCCGGTGAACGGCGGCCGTAACTATAACGGTCCTAAGGTAGCGAAATTCCTTGTCGGGTAAGTTCCGACCCGCACGAAAGGCGTAACGATCTGGGCACTGTCTCGGAGAGAGGCTCGGTGAAATAGACATGTCTGTGAAGATGCGGACTACCTGCACCTGGACAGAAAGACCCTATGAAGCTTCACTGTTCCCTGGGATTGGCTTTGGGCCTTTCCTGCGCAGCTTAGGTGGAGGGCGAAGAAGGCCTCCTTCCGGGGGGGCCCGAGCCATCAGTGAGATACCACTCTGGAAGAGCTAGAATTCTAACCTTGTGCCAGGACCTACGGGCCAAGGGACAGTTTCAGGTAGACAGTTTCTATGGGGCGTAGGCCTCCCAAAAGGTAACGGAGGCGTGCAAAGGTTTCCTCGGGCCAGACGGAGATTGGCCCTCGAGTGCAAGGGCAGAAGGGAGCTTGACTGCAAGACCCACCCGTCGAGCAGGGACGAAAGTCGGCCTTAGTGATCCGACGGTGCCGAGTGGAAGGGCCGTCGCTCAACGGATAAAAGTTACTCTAGGGATAACAGGCTGATCTTCCCCAAGAGCTCACATCGACGGGAAGGTTTGGCACCTCGATGTCGGCTCTTCGCCACCTGGGGCTGTAGTATGTTCCAAGGGTTGGGCTGTTCGCCCATTAAAGCGGTACGTGAGCTGGGTTCAGAACGTCGTGAGACAGTTCGGTCCATATCCGGTGTGGGCGTTAGAGCATTGAGAGGACCTTTCCCTAGTACGAGAGGACCGGGAAGGACGCACCCCTGGTGTGCCAGTTATCGTGCCCACGGTAAACGCTGGGTAGCCAAGTGCGGAGCGGATAACTGCTGAAAGCATCTAAGTAGTAAGCCCACCCCAAGATGAGTGCTCTCCTATTCCGACTTCCCCAGAGCCTCCGGTAGCACAGCCGAGACAGCGATGGGTTCTCTGCCCCTGCGGGGATGGAGCGACAGAAGTTTTGAGAATTCAAGAGAAGGTCACGGCGAGACGAGCCGTTTATCATTAACGATAGGTGTCAAGTGGAAGTGCAGTGATGTATGCAGCTGAGGCATCCTAACAGACCGGTAGACTTGAACCTTGTTCCTACATGACCCGATCAATTCGATCAGGCACTCGCCATCTATTTTCATTGTTCAACTCTTTGACAACATGAAAAACCAAAAGCTCTGCCCTCCCTCTCTATCTATCCAAGGGATGGAAGGGCAGAGGCCTTTGGTGTCCCCTCCAGTCAAGAATTAGGGCCTCACAATCAATAGCCAATATGCTTTTCTCTCATGCCTTTCTTCGTTCATGGTTCGATATTCTGGTGTCCTAGGCGTAGAGGAACCACACCAATCCATCCCGAACTTGGTGGTTAAACTCTACTGCGGTGACGATACTGTAGGGGAGGTCCTGCGGAAAAATAGCTCGGCGCCAGGATGATAAAAAGCTTAACACCTCTCATTCTTATTACTTTTTCATATTGAAAAAGTAATTAAGAATGAAAAAAGAAAAGGTCGTCTTATTCAAAACCCCAATTATGAAATCCCTTCTCTCCCACTTCACACCTCGGAACGCACCGTTCTTATAGAGAGAGAGGCGCTTTCACATCTTCTTAAGCCGAAATGGCTGGGGAGCGCAAAGGTTCCCTTTTTTAGGGTACTCCGGGGAACAGATCCAGTGGAGACGGGGTGGGGCCTGTAGCTCAGAGGATTAGAGCACGTGGCTACGAACCACGGTGTCGGGGGTTCGAATCCCTCCTCGCCCACAACCGGCCAAAAGGGGAAGGACCCTTCCCTCTGGGGGTAGGAAAATCATGATCGGGATAGAGGACCCAAAGCTATGGAACTTGGGTGTGGGTATTTTGTCGAAATGGAATGGCCTTACCTTACTTTTCTCTTTTTATTTACTTT----------TTATTTAAAATTATTTAAAAGTAATAAATAATAAATAATATTAATTA-ATAAATAATATTAATAAAAAAAGTTTTTTTTCTTAAATGGTGGATTATTTGAAATGAAATAATAGTATGCCCTAACCCAATCCGCATATTTTTTTGTTTTACGCCTCGTAATTCTTCCTCAGCCAGGCTTGGGCAGAATAGCAGAGCAAGTAAAGTATTAGTAGCATAGCTGCGTTCCTCGTCATTAATATGTTTGCTTGCGGTAATTGTGGCCTCTTGGGAGAATTGATGACTGCATCTTTGATGCACTTGCTAGTACTAGTACATCTGAGAATTCTTAATTGGTTAGTTTAAATAGCCCCAGACTGTGGAACAAAGGAGTATCCCGGACCTACACCGAGGTATTGATGGCGATTCTCAAATATCGCAGAACAGAATGGGATACGATGAGATAGAATGCAATAGAAACAAAGACACGGGGAACGGGTTACCGACTCTTAACGGTCAAAGCGAACCCTTTCATTCCGAATTAAAGAATTCGGAATGAATCAAATCTCCCCAAGTAGGATTCGAACCTACGACCAGTCAGTTAACAGCCGACCGCTCTACCACTGAGCTATTGAGGAACAACGGGAAATTAGATCTCATAGAGTTCAATTCCCGTTCTCAACCCATCACCAATATGAGCTCAAAGTTTCCTTCGTAACTCGCGGAACTTCTTCGTAGTGGCTCCGTTCCATGCCTCATTTCATAGGGAACCTCAAAGTGGATCTATTTCATTATATTCCACCCATATACTAATTCCATTCATTTAATATCCCTTTCTTTGGTGTCATTGAGATAAGAGATGTCGTTTCTAGTCTATCTGTTTCTATTTCTATATATATATGGATATATATATGGAAAGTTGAAAAATCAAAGTTGAAAAATCATCATATAATAATCCAGAAATTGCAATAGAAAAGAAAAAGGGAGGTTTGTGATGATTTTTCAATCTTTTATACTAGATAATCTAGTAGCCTTATGCATGAAGATAATGAATTCGGTCGTTGTGGTCGGACTCTATTATGGATTTCTGACCACATTCTCCATAGGGCCCTCTTATCTCTTCCTTCTCGGAGCTCAGGTTATGGAAGAAGGAGAAGAAGGAACCGAGAAGAAAGTATCAGCAACAACTGGTTTTATTACGGCACAGTTCATGATGCTCATATCGATCTATTATGCGCCTTTGCATCTAGCATTGGGTAGACCTCATACAATAACTGTCATAGCTCTACCGTATCTTTTTTTTAATTTCTTTTGCAATAATAACAAACACTTTTATTACGGATCCACTAGGAAAAATTCAATGCGTAATTTTAGCATTCAACGAGTATTCCTAAATAATCTTATTTTATTATTATTGAATTATTTCTTTTTACCAAGTTCAATGTTAGTCAGATTAGTCAACATTTATATGTTTCTCGGCAACAAACAAATTTTATTCCTAACAAGTAGTTTTGTTAGTTGGTTAATTGGTCAGATTTTGATTATGAAATGGATTAGTTTGGTATTAGTATGGATACAGGAAAATTTTTCTATTAAATCTAAAAAATCGAATATCCTTATTAGA-------------------------------------------------------------------------------------TTGAGTAAATCCATTATGTTCGAATTGAGAAATT------TTTTAAAACATTAAAACAAAAGACGAAAAGTAGTAAATTACTAACAAAATTAATACATAAAAAAAGTACAATAAAATATAGGAAGAAATTCGGCCACCCCCGACATATTTTATAATCTCTCCTATCAAAAAATTTGTAAGACCGACTGCATTTGGAATTCCATCAATTACTCGTCTATCAAAAAAAGAATTTCCTTTAGCTAATCGTCTTACACCCCCAATCAAGTAGATTTCATAAAAAGAATCTATGTAACCGCGATTATATGACCAATCATATATCACATTTACTATTTTCTCTACAATAATTTTTTTAAGAACATATTTAGCAAATAAATTAAGTAAGTTCAAATTTTGTAAAGATGAATAAACCGGCTTATAGAAAAAAGATGCTATAAATATTCCGTAAAATGCTATACTGACCGAAAAAGTTGCATTTGTCACAAATTCATACCAATCTACAGAATTGTTTAAATTTGGATGGAAAGGGTTTAGAGACGGAATTAACATTCTTGATAATATATCAAAACCTACTCCCTCTTGATTGAAAGAAATTCCTATAGCTCCAAGGAACAAAGTAAATAATACTAATACAAGCATAGAAAATAGCATCCTATTGTCTGATTCGTTGGAATACGAAAAGATTTTGTTAGTGCCAAAATAGGGAATAACAAGAAAAGGTCGCATTATTTTTTTTACATTTCTATCAATTCGATATGGGTGTGTCTTCTTACAAATAAAAGAAGCCCTTTCATTATTATTCATTGTTAATTGACCTTCTTTACCCCAGCAAGATATTGAATAGAATGAGCTAGTTTTTTTTCCATTGTAATTTTTAAAATGAACATTTAAATGTCCCTCAAAAACAAGTAAATAGATCCGAAACATATAAAATGCGGTTAATCCTGCTGTTGAAGAAGCTATTATTGCGAACATTGGTGAATACAACCAAATATCATTAAGAATTTCATCTTTGGACCAAAAACAAGCAAAGGGTGGAATACCACAAAGAGAAAGTGTACCCACTAAAAAAGCGGTTTTTGTAATTGGTATATGTTTTGTTAAACCGCCCATAAGAACCATATTTTGACTTTTATCTGGAGAATATCCAACAATAGTTTCCATTGAATGAATAATCGATCCCGATCCTAAAAACAACAACGCTTTTGAATAAGCATGAGTAATCAAATGAAATAAAGCGGCTCGATAAGAACCCATACCTAGAGCTAACATCATATAACCCAATTGAGACATTGTAGAATAAGCCAAACCTCTCTTAATATCCGTTTGAGCAAGAGCTAAAGTAGCCCCTAATACTACCGTTATTATACCTATCAAAGCTATTCCATTCATTATGGAAGGTAGAACTATAAAAAGAGGAAGAAACCGGGCTACAAGAAAAATTCCCGCCGCTACCATAGTAGCAGCATGGATAAGAGCCGAAATAGGGGTAGGCCCTTCCATAGCATCCGGTAACCATACATGAAGGGGAAATTGGGCAGATTTAGCAACTGAACCGGCAAATAATAGGAAGGCACACAAAGTAATAAATAAAAGATTTACCTCATTACTCGAAATAAAGTTTTTGAATATTTCAAACAAATCCCGAAATTCCAAACTACCTGTTATCCAGTAAAGACCTAAAATTCCTAATAATAAACCAAAATCTCCTACACGATTAGTTAGAAACGCTTTTTGACAAGCATTTGCCGCGATAGGGCGTGTGAACCAAAAACCTATTAAAAAATAGGAACACATTCCAACAAATTCCCAAAAGATATAAATTTGTATCAAATTCGAACTGGTAACTAATCCCAACATTGAAGTATTAAAAAAACTCATATAAGCAAAAAATCTCCAATATCCTTGATCATGAGACATATAATTGTCACTATAAATAAGAACCAAAATTCCAACAGTAGTGATTAATATTGACATAATAGAAGTAAGTGAATCAATCAAGTGGCCAAACTCTAAAGAAAGATCATTATTGATAGTCCAAGACCATACATATTGATAGATAGAACTGGTATTTTTTTGATGAATAGACAAATCGATTGAAAAAATCATAACTATACTTAACAATAAAATACTAGGAAAAGCCCACACACGGCGAAGATTTTTTGTTGCCGTCGGAAAAAGGAGAAGTCCCGTTCCTATTAACATAGGAACTAGAAGTGGAATGAAAGGTATAATCCACGAATATTGATACGTATATTCCATACAAAAAAATACAAAAAATCTTTTTCTTCTTAATCTTAATGAGTTTTGTTTCTTATTCGCCGGTTTTAGCTCGTTTGAAAGGTTCAGTTAATAAAAGAAAAATTAAGATATGCAAAACTTAAACAAAATTCTCTATTCTTAATTTTTATTATTTTGAATCTTTGTACAATAATTTCAATACAATATTGCAAAGCACGAAGTGAAAATGAGTCAAATGA-------TATGACAAAATTCTTAATAAAAAAGAAACTTTCTTTTTTGGTTTTTTAGTT-------------TTTAATA-------------TTAATT--------------TAATATTAATAAAAAAGAAAAATATTTATAAAAAATAAAATTAATTATTATATATTATAATAATTTACGCCTCATAGAGTTAGAGTGAATAGAAAAAATTACACCAAAAAATTAGTTTATTTTGATATGAATCCCTCTCAATAAAATAAAAATTTATTGAGTTTGTTTATTCCGAAAAATTTTAGTTCATTTTTGAACTAATTGATTATTTTTGGAACTAATTAATTATTTCCCATTACAATAAAAGACATCTAAGTTTGTAAAAAAGATTATGATATTCAAGAGTTTACTTTACATAGCAGAGAAAAAGTAAGATACATTTTTTAAAAATTAAAAATCATGTATCTTTTATAATAGATTAACGACCGGTCTGATTCCATTTTCAAATTCAAATTAGGCACACTCTTTCTTCGAGCTTGAGCAATTCATTTTTAAGCAGGATAAGGGTTGATTTCTTAAACTTTTTCGATTTATTTTATTCGATGTATAAATGGAGTACGACGAAAATAGACAGAGATATAACCAGACAGACAGTCTTC-TTTTTTTTTGTAAGAATTCTATAAAATATTACTAGGAACAAAAAACAAAAAGACTATGTGGTTTTTACATATGCATA-TTTTTTTATGAAGGGAATGTAACCTAGAAAAAAGTGAATAGATATAGGTCTAATTAAAGAACAATTCATTTTGAACAATAGATGTCTTTCACATGAACTATAGTAATGAATAAACTAGTATAATTTTTTGAATGGCAGTTCCAAAAAAACGTACTTCTATATCAAAAAAACGAATTCGTAAAAATATTTGGAAAAAAAAGGGATATTGGACAACATTGAAATCTTTTTCCTTAGCCACATCTCTTTCTACGGGGAACTCAAAAAGCTTTTTTGTGCAACAAATACAAATATTGGAGTAATCTCTGAATTTAGCCGGACTCGAAGAATAGACTAATTTCGTTTATTCTTTTCCAATTTTATTTCGTTTTTCTATATCTATAAATATAAATATATAATT------------------------------------------------TAAATATAAATATATAATTTTTTCTATTTTTTCTATAGCTATAGATTTCTAATTGATTTCTT------------------------TATAAATATCTATATTATATATAGAAAGAATGGTACTGGTTTTTGAAACAACAAAAGAATAAACATAACAAAATTTCAACTTTTTGAAGTATGTTTTCTCATTTTTGGAATGAAGAGTTTCATTTTCCCCATCGACCAAATAATCAATAAAAAAGTTTTTTTG--------------------TTTTTTTAGTATTAGTATATTTTTTTTAGTATTAGTATATTTTATTAAGTAGATAGAAAATCTTTAGTAAAAAAAATAAATGAAATGGGACACATTTTTGGGCATTGGAACTAATTGATTTCAAACTTGTTTTTGTAAATTTTGAAGTACTA---------------TATTCTATAAATTACTATATCTTTAAATTACTATCACTAACCATATTAACTAGCTATATATATATATATATATTTATATTCTATATATATTTTTTAACCCAATTGAAAAGAAAAGTCACCCTTCCC-TTTTATTTGTTTATTGGAGATAATAATTTTCAAATTGAAATGCTCCAAAATGGATCTTAAAAAAAAAAAGAGGATACAATTTCGATCGAAATAAAAATTGTATCTGATATCTTAATAATTTTTTTTAATTGGTTTTCGAAATATTAACTTTTCGACACAACAAAAATTCTAATGATTAATACAAAGCTCTGCAAATGTTTATTTATATAAATTCTTGGAATATAATGCTAACTAAATTTGTGATTCATAAAAATACTATTTTTCT--------TTCAAAAAGAAATGCATATTTTTTTTTATTTTTATT--------------------------------------------------------------------------------------------------------TTATTTA--------------------------------------------------------ATTTTTTATTTTTATT------------------------------ATTA-TTTTTATTTTAAAA--TTATTAAATTTATTA-------------------TTTAAATTTATTATTATAAAATTATA------------------------------TATTTATTATTATCA---------AATTTTATAAAATTTGATTTCTTTAATTTAATTATTAAAAAAAAAAAATGAATCATTTAAAAACACAAAAGAGAAAGCAAATTTTGTGTTTCAGAGGTTGAAGTCAGAACTGTTTAGATCTAGTTACAACAGTGCCATTTTGAGGAAGGATAAACTATGAAAAAGCCCACTCCCATTACTAACTTAATTTAAATAAAACTGACACTCGAAACGAAAAACGAATGATAATAAGAATTCTTATTGTAATTGGAATATTCAAATCTTCAAAAAATAAAAATGATTTTTTATTTCGATTTTTATGTTTACTAAACAAATATTGTATTGCATTTGAATTGACTCTTTCAATCTCGACGATTTACTAAAAATAGATTATTATGATTTCGAGCAAGCCGCTATGGTGAAATCGGTAGACACGCTGCTCTTAGGAAGCAGTGCTAGAGCATCTCGGTTCGAGTCCGAGTGGCGGCATGGCATCTTATCTTCGAATCTTCGAAAAGAGTAAGTCCTAGAATGAATTCCATTCCCGATTTTCATTCCTATAATTAGTAGATCCTTTTTTATTTATGATATTTTCAACTTTAGAGCATATATTAACTCATATATCATTTTCGGTCGTATCAATTGTAATTGCAATTCATTTGATAAACTTATCACTCAATGAAATCGTAGGACTATATGATTCGTTGGGAAAAGGCATGATAGTAACTTTTTTCTGTATAACAGGATTATTAGTTACTCGTTGGATTTTTTCGGGACATTTACCATTAAGTGATTTATATGAATCATTAATCTTTCTTTCATGGAGTTTTTCCATTTTGAATATGATTCCGTCTTTTACTTTTAAAAAACATAAAAACCATTTAAGCACAATAATCGCACCAAGTGTTATTTTGACCCAAGGCTTTGCTACTTCGGGTCTTTTAATCAAAATGCATCAATCCACAATATTAGTACCCGCTCTCCAATCCCATTGGTTAATGATGCATGTAAGTATGATGGTATTAGGCTATGCAGCTCTTTTATGTGGCTCATTATTATCAGTAGCTCTTTTAGTCATTACATTTCGAAAAGTCATAAGGATTATTGGTAATAGCAATAATTTTTCTTTTTTCAATGTAAATGAGTCATTTTCTTTTGCTGAGATCAAATACCTGAACAAGAGAAATAATATTTTACGAAACACTTCTTTTCTTTCTTTTCGAAATTATTACAGGTCCCAATTTATTCAACAATTGGATCGTTGGAGTCATCGTATTATTAGTCTAGGGTTTATCTTTTTAACCATAGGTATTCTTTCGGGAGCAGTATGGGCTAATGAGGCATGGGGATCCTATTGGAATTGGGATCCAAAGGAAACTTGGGCGTTTATTACTTGGACAATATTCGCGATTTTTTTACATACTAGAAAAAAATTGGAAGGTGTAAATTCTTCAATAGTAGCCTCTATGGGCTTTCTTATAATTTGGGTATGTTATTTTGGGATCAATTTATTAGGAATAGGATTACATAGTTATGGTTCATTTACATCAAATTGAGTTTAAGTGAATTGAATAAAGAAGGGGTCTGACAAATACAAACATAGTAAGCATATAATAAAACTTCACATAAACCGTCGAGAACCCCTTGAATCACTACATTAGTGGATTCTAAGGGGTTCTCCCAAACATCAAAGACATCTGGTTACAATTCCTTTTTGTAAGTTAAGATGATAGAATAAAAAGATTTCTTTTTTCATTGTCTAATGGACACTATTAAAAAAAAGAGAAAGAAATCTTTTTATTTTTATTTCATGAAAACTTTCTATAAAAAATTCGATAGAATAGCTTCGACCTTGTCAACTGATAATGAGAAAATAAAATCCGGATAAATACCAATACCTATTACAGGTATAAGGATCGAAATCGAAATAAATAACTCTCGCGGCCCAGAATCAAAAAAATAAGAGTTTGATGTATTAAAAAGAGTGTATCCATAGAACATCTGGCGTAACATAGATAATGAATAAATAGGAGTTAATATCATTCCAATGGCGGTTACAAAAGTAATTAGTATTTTTGTCATTAAAAGAAATTTTTGACTCATAATTATTCCAAAAAAGACTATCAATTCTGCAACAAAACCGCTCATGCCTGGCAATGCAAGGGAAGCCATCGATAAGATACTGAACACCGTGAATATTTTTGGCAGTGGGATAGCCATTCCACCCATTTCGTCGAGATAAAGAAGACGTATTCTATCATAACCCGTTCCTGCCAAGAAAAAAAGCGCAGCGCCAATAAACCCATGCGAGATTATTTGTAAAATGGCTCCATTGAGTCCCGTATCGCTTATCGAACCAATTCCTATAATTATGAAACCCATATGAGATACAGAGGAATAAGCTATTCTTTTTTTTAAATTACGTTGACCAAGAGATGTTGAAGCAGCATAGATTATTTGAATTGCACCTAATATCATTAACCCGGGAGAGAATATAGAATGAGCGTGAGGTAATAATTCCATATTAATTCGAACCAATCCATACGCTCCCATTTTTAATAAAATTCCGGCTAAAAGCATACAAGTACTGTAATGTGCTTCTCCATGGGTGTCTGGTAACCATGTATGTAAGGGTATAATCGGCGATTTTACAGCAAAAGCAATAAGAAATCCAATATAGAATATTATTTCCAGTGCTAAAGGATATGATTGATTAGCTGATGTTTCCAAATTTAATGCTGGTTCATTGGAACCATATAAACCGATACCTAGAACTCCCATTAATAAAAAAACGGAACTTCCTGCAGTGTACAAAATGAACTTTGTAGCTGAATACAAACGTTTCTTTCCCCCCCACATAGATAAAAGTAGATAAACAGGAATTAATTCTACTTCCCACATGATGAAAAAAAGTAAAATGTCTCGAGAAGAAAATGATCCTATTTGACCGCTATACATTGCTAATATCAGAAAATGGAATAATTTGGATTCCCGAGTAACCGGCTGAGCCGCTAAAGTAGCTAAAGTGGTGATAAATCCCGTGAGTAAAATCGGTCCGATAGAGAGCCCATCTATTCCGAATCTCCAATAAAAATCAAAAAAATTTATCCATTTATAATTCTCCGTCAGTTGCATTAATGGATCGTCCAATTCGAAATGATAACAGAATGCATAGGTTATTAGAAGGAGATCTATTAAGCATATACAAATAGTATACCAGCGAATTACCTTATTTCCTCTATGAGGAAATAAGAAGATTAAGGAACCCGCGGATATTGGCAAAACTACAATTATTGTTAACCAAGGAAAAAAATTCGTGGTAAAAATAAGATACACTTGGGCCAGAAAACCCGTGCTCAAAACGACTTTTTTTTTATGTTTTGAACACGGGGTTTTTGTCAGTAAAAAACGTATTCGTGTGGGGTTTTTTGAAACGTATCAATCAATAAGCTAGACCCATGCTTCTAGTTGTTTCATGCCATAAATAAACTCGAACACTCAAGAAATCCGTCGGACAGGCAGATTCACATCTTTTACAGCCGACACAATCCTCTGTTCTTGGAGCAGAAGCAATTTGCTTAGCTTTACATCCGTCCCAAGGTATCATTTCTAATACATCTGTCGGACAAGCTCGGACACATTGAGTACATCCTATACAGGTATCATAAATCTTTACTGAATGTGACATTGGGTCTATTAGTTTTTGAACATCAGAAATTTTCGATCTAGTAAAACTTTTAAATGAATCATATATTTAGACACCAGATGAATCAACGATTTACCAGACGTTTTCCAATTAATCTACTTCTGGATGAAATTCCTAAAAGAAGGCCAAGATACTTTGATTTCTTACGTTTTCGTAAACATGATCATACGTTATGTATCATACATGTTAATTGGGAATTGATGAATATTCATATTCTACTTTTAATTAATATTCTATAATTTTTAATTAATATTCTATAATGTTTATGATTAATATTA--TTTTTTTTTATTCATTTATTTATTTATTCAACAAATTCGATTGATTGATACGAGTTGATTTTCTGTTACGATAAATTGATGAAACAATAGCTGGTCCGATAGCTGCTTCAGCGGCTGCAATAGCTATAACAAAAATGGAAAAAATATTTCCTTTTAATTGACGACTATCAAAAAAATCAGAAAATGTTACGAAATTTATATTAACCGCATTCAGTATAAGTTCAAGACACATAAGGGCTCTAACCATATTTTGGCTCGTGATCAATCCATAGATACCGATAGAAAATAAATAGGCACTCAAAACAAGTATATGTTCGAGCATCGTTGACCAACTCCTTATAAATTTCGATTCATTTCAATATGAACAACATTTCAATCAACGGATTCGATTGACTAGAGAATCGAACAAAACCAAAAGAATACATTAAATCGAATAAAAAATTATTTTAAACAGAAAACAAACAATCTTTCCCTTTCACATATAATTGAAAGGAAATGGATGGGATAAGATAGAGCAAAATTGAATTTGAATTGCTGTTGATTGTTCGAAAGATTTATTACTGTCGGGCCACAACAATTGCACCTATCAAAGCAGCTAAAAGAATTATTGAAATGAGTTCAAATGGAAGAAAAAAATCTGTTGATAAATGAATTCCAATTTGTTGACTATTACTTATCAAATCTTGTTCGATAATCTGATTTGATCTTGTAGTCCAAATAATCCCGTACCATGATGTATCTGGAATAGTAGTCATTAGTGAAACAAAAATACTTATACAAACCATCAAAGTAACTCCGTCCCCAACGGTCCAAAAATAAAAATGGTGGGAATATTCTGAACCTTTCATGAACATCACAGCAAATATGATTAAAACATTTATAGCTCCCACGTAAATAAGTAGCTGTGCCGCAGCTACAAAATGGGAGTTTGATAAAATATAGAATAAAGATATACAAACAAGAACCAGTCCCAACGAAAAGGCAGAAAAAATTGGGTTGGTAAATAATACTACTCCTATACTTCCTAATATAAGAACTGATCCTAGAAAGACTAAAAGAAAATTATGTATCGGTTCAGGCAAATCCATTATATGGAAAATAAGAAATAAATAAATCGAAATTTCATGACCTTATTGATACGACCAGGAAAAAAGTTTATATACTAAATTACTAATTGAATTAACTCCTAAGAAGTGTGAGTTGATATAGGTACAGTCCTAGGAAGAATCTCATTCTTTATACGAAAGAGTAGTTAGAAGCTATACTCTCTCTATATA------TATAGTATATATTTATTCTATAATTAATTCCATTTTTGTAAAAAATTACAAATCGATTTTACATTTCGAGATTATTATAATAATATTTATTCTATC------TATCTATCTGTATTTATTTAATTTTTTAA-----------TATTTTAATCCTATAATATTTACTATTGATTTGATCTATTTTAAATATATCATTATTTAAATATATCATTATTTCTATATATCATTATTTATATGATTTCATTTTTTTAATTATATCGAATCCATTAGATTATTTTATATTTTTTATATTTTTA-----------------TATATATAA---------TATATATATATATAATTT----------ATATAATAGAATT----------TAATATAATTATAAATATAATTATTTCATTTTTATTTGAATATTTGAATTGAGGCGAGTTTAAAATTGTTCGAATTGTATAATCGTCAATTACTGACATTGGTAAACGGCCCAAAGCAATTTGATTATAATTCAATTCGTGACGATCATAAGTCGAAAGTTCATATTCTTCAGTCATTGATAAACAATTTGTTGGACAATACTCAACGCAATTACCGCAAAATATACAGATCCCGAAATCAATACTGTAATTAAGCAATCGTTTCTTTCGAATAGAAGTTTCCAGTTTCCAATCAACAGCAGGTAGATCTATAGGACATACACGAACACATACTTCACAAGCAATGCATTTATCAAATTCAAAATGGATTCGACCGCGGAAACGCTCCGATGTGATTAATTTTTCATAAGGATATTGAATAGTTACAGGGAAACGATTTGCATGGGATAGGGTAATCATAAAACTTTGACCAATATACCTTGCAGCTCGTACTGTTTGTTGACCATAATTCATGAACTCAGTTACCATAAGGAACATATCGTGAATATCTATGAATAACTTTATTTTGTTTCTTTCTCTTGTTTGAGACAAGTTATCAATATAGAATATTCATTTTTTACAGTGAAAGCAGTTGAGATGAAGTTGTTAATAATAGATTACCGAGAGAAATAGGTAAAAGAAATTTCCATCCAAGATTTAATAATTGGTCCATTCTTAGTCTAGGTAAAGTCCATCTTGTTGTGATAGAAATGAACAAGAAAAAATAAGTTTTAGCTAATGTAATAAAGATACCAATTGTAGTTCCAAAAACTCCACACGCTTTATTTATTTCAAAAAGTTCAGAAATGAATATGTATGGGGTAGGGGTATTCCAACCGCCTAAGTAAAGAACCGTTACAAATAATGAAGAAACTAATAGGTTTAAATAGGAAGCAACATAAAATAAACCAAATCTTATACCTGAATATTCGGTTTGATAACCGGCTACTAATTCTTCTTCTGCTTCTGGTAAATCAAAAGGTAATCTTTCACATTCCGCTAGCGAAGAAATTAGAAAAACAATAAAACCTATAGGTTGACGCCATAAATTCCACCCCCAAAAACCATATTTTGATTGCGAATCCACTATATCAACTGTACTTAAACTGTTAGATAATCATAGTCGGTGATAACATTACTGTTCCCATCGCTATTACAGAACCGTACATGAGATTTTCACCTCATACGGCTCCTCAAAGGCCATAAATAAATCTAAGGACGGCACCGTTTATTTCTCTTGATATATCCCTAAGATAGGTGGGCTTCATTTTTATTGGATGGTCCTGAATTAAACCAATTGAATTCTGTCTGTTCGAATTATAATAATAAAAAAAAAAATAGAAATAAATTAAATAAAAATAAATAAATTAAATAAAAATAAAAAGGTACTTCTGAATTGATCTTATCCCCTAAAAAATGGAATTTGTTGAGTAATAACTTAATTCTTCAATAAAATACTCCTTTAATTTATTAATAACAATAACCTATCCTTTTTGATTACAAAAAAGAATATGAATTAAGATATGACTCCATGAAATATGCATATAAGAAAGAATAAAAAAGGATCCCTGTTTGTTTATTGCTTATTGGAATTGTATTATATTAATTATATTAATGGATTCTTTCTTTTTTTCCTTCTTAGTTTTGGTTTTGTTTTCTTTTTTATGTACAAAAGGAGGACTTAAAAAAATTTTAAAGGATTATTTCGTTTATGATAGTCATATTTATTTAATCGGTGGATAGTAGCCTATACTCTGGACCGGAATTGTGGGGAGTACTACCTGATTATTTCTACCAATTTTAAGCCCCAATTAGTATTCTTTTTATATTCTGGAGAAATACTCTTTTTGATAATATAATTTACATAATCTCTATTACTAATCCTTTGTGTATCTTGGTGTTTCTAACTATCCAATCATTTTATTTTTTATCAATCCCCTACTCCTTTATTTATCGTAATACATGTATGGTAATTCATACAAATGATAGTGAAAACTCAATAAGGTTGGTCTTTTGAGTCCGCTTCAAGACAGGATGACTAAAACAACCAATCTTGGGGGAAATGGCCCTTTCCATTTTTTTCCACTTCATTTTTTTCTTAATACATAGAAAATGAGACTCAATATTTTGACTGCAAATTAAAAAGAAATACAAGCTGTTTTATTTCACCCATCTAACTATCTGATTTAGTTTATCAATTCGAACTCCGAATAATAATAATGAATAAAAAAATGAAGATATCTATTCAATTTATTCTACTTCTTTTTCTTTCTTTCCTATAAAACCTAGAAAAAAGGAGCATGGAAAAGTTTCTGTCTCACCGAATCGCACGTAGAGATATTGATAACACACATAGAGTTAATGGTATTTCATAACTAATCGATTGAGCAGCAGCTCGTAGACCACCCAAAAAGGAATATTTATTATTTGATCCATATCCGGACATAAGAAGTCCAACGGGAGCAATACTCGAAATAGCAATCCATAAAAAAACACCAATATTAAGATCAGCTAAAATAAAGTTATAGCCAAAAGGAATTACTGAATAGCTTACTAGAATTGATATGACTGATATGGATGGTCCGATACTGAATAAACGAGTATTCCCCCTAGATGGAAGAAGATTTTCTTTGAAAAGTAGTTTTGTTCCATCGGCTATAGCTTGAAGAACTCCCAAAGGACCGGCGTATTCAGGTCCAATACGCTGTTGGATCCCTGCGGATATTTCTCTTTCTAGCCATACAATCACTAGTACACCTATTGTGATTCCGAATACAAGAGTAAAAATAGGGACAAGTATCCATAGAATTCCATAGACCTCTTTTAAAGATTCCAATCTGGAAAAAGAAGTGATATCTTGTACTTCTATTGTATAAATTATCATTTCAACGATCAACTTCTCCCATAATGATATCTATGCTACCTAGTATCGTCATAATATCAGCCAATTTCATTCTTTTAACTAACTGAGGAAGAATTTGCAAATTGATAAAACCTGGTGGACGAATTTTCCATCTCCAAGGAAAACCATTCTTATCCCCTATTAGATAAATTCCTAATTCTCCCTTTGGTGCTTCAACTCTCACATAAAGTTCTTGTTTCGGCAATTCAAAAATCGGAGAAGGTTTTTTACTAATGAATCGATATTCAAAATCATTCCAGTCTGGATCCTTTTCCCTATCAAAATCAAAGCAGCGTAATTCTAAATTCTCATATGGCCCGCCAGGAATTCCTTCCAGAGCCTGTTGAATAATTTTTATGGATTCCGTCATTTCACCAATTCGGACTAAATAACGGGCTAACGAATCTCCTTCTTTTTGCCATTGAACTTCCCAATCCAATTCGTCGTAACACTCATAATGATCAACTTTACGAAGATCCCATTCTATTCCGGAAGCCCGAAGCATTGGTCCTGATAAACCCCAATTTATTACTTCCTCTCCACCAATAATGCCTACTCCCTCAACTCGTTCTAAAAAAATAGGATTTTGCGTAATAAGTTTTTGATATTCAACAACCCCTGTTAAAAAATAATCGCAGAAATCAAAACATTTATCTATCCAGCCATGAGGTAGATCAGCCGCTACTCCTCCGATACGAAAAAAATTATGCATCATTCTCATACCGGTGGCAGCTTCGAATAGATCATATATTAATTCTCTTTCTCTGAAAATATAGAAGAAAGGAGTTTGTGCACCAATATCTGCCATAAAAGGTCCAAGCCATAGCAGGTGAGAAGCTATACGACTCAACTCCAACATAATTACTCGGATATAGCTGGCTCTTTTTGGTACTTGAATATTTCCTAACTGTTCCGGTCCATTTACGGTTATTGCTTCGGGGAACATAGTAGCTAAATAATCCCAACGTGTTACATAAGGCAGATATTGTATAATTGTTCGGTTTTCTGCAATTTTTTCCATCCCTCTGTGTAAATAACCCAATATTGGTTCACAATCAATAACATCTTCACCATCTAGAGTAACAATGAGTCGAAGAACACCGTGCATTGATGGGTGCTGAGGACCCATATTGACTATCATGAGGTCTTTTCTTGTAGCTGGGACATTCATAGGTTTTTCCTCCATTCATTGAACTGCTTAAAACAAAAATAAGTTCATCAAAATTCAAGATCTAATAAATCGAATAATTAAAAGAATTCTTCAAATTAACGAGTTTGTGACTCCCGAATATCCAACTGATTTATTAATTTTTTATAACGTATTCCATTTATCTTTGACAAATAAGACAGTAGTCGTTGGCGTTTTCCCAGAATTTTACGTAAACCTCTTTGAGATAAGTAGTCTTTTCTGTGCAATTCCAAATGTGAAGTAAGTCTTCGTATCTTATTGGTGAAATTGAATACTTGAAATTCAACCGATCCCGGATTTTCTTCTTTTTTTTCTTGTGAAATAACTAGTATAAATGAATTTTTTACCAT-AAAAAAAAAGCTTTCCTCTCCTC-TTTTTTTTTTTATATATCTATCTATATATATAGATAGATAGAAGAATAGATAGATAGATATTTTTTTTATCAGTAATAATAATAATGACACTATTTTTTTAATTTGCTATATTATTTTTTTAATTTGCTATATATAATAATCTTAATTTCCTTAAGAATTCCTAA-----TTTTTTTTCAAATTGAATTTCTTATTATTAATCAATTCAATGTTTATGCATTCAGAAAATACAAAATTTTTATTTTAAAATAAAAAAAGAAGAAGATTTTGTTTGATTCATTTCCAGATCGAATGGATACATCATTCAATTAGGATCATGCCTCCAAATATAAGGTAAGGAAAGACAATACGTGTGTGTATTTATTTGTCTTCGCAGACCAGATATGTTACGAGAAAGAGAAGAAATAAAAATATAGATTAACGAATTTTCAATCGCGGATACATCTGTATCCTTACCATACTGAAACGGCTGCCATTATTGGTATCAAACCAATATCGATTCATACAAACTAAATCTTCTACGCGATAATTTGGCCAAAGAAATAATTTTAAATAAATTAGTTTTTTTTTATCTCTATCAAGATATTTCCTTTTAGCAAAAACTTGACAGAAATTATTTACTTTATTCCCATTGTAAAATGTCGTATTTTGATGCATACCACCTCGATTCCCAGAATTGAAACAAATTAGAATTCTCAATTCTCTACGACGTCTAGAGAAAAAAAGATTTTCAGGAATAAACAAATCATAATGATTTTTTTCTTTATTTTCAGTCATCTTTTGATGTCTTGTAATGGGTTCATCAAAATTCGTCTTATCAACATAGCTTTTTTCTGGGTATCTTTGATGAAATTGAAATTTGTGCTTACTTTTATGAATCAATGAAACACCTATGGTTTGATACATAAAAAATTGTCCATTGTTTTTTATAGACAGACGAACTGGTTCGACAACAAATGTTCCGTTATTTTTCATCAATTGTGGAAGGAGTAAATCCTGAATCATCATAATATCTAGACTTAGATCTCCTTTTTGAATCGAGGAAATAGCAACGTCTTTTAGATTTGTCAGTCTAAGCAAGAGGCAATATATTTCGATATTATTCATTATTTTTTCATCTAAACAATTATTCCATTTCAATTGAAAACGCAAATACCTTTTTAGTAAGAAATTTAGTTCTTCTATATTGTTCTTGTATTTTATTTTTTGTGCTGGTGGTATAAAAATATCTATTTTTTTCTTTCTGATGATACTTTTATTTTCATTATCATTTTTTTTTACATTAAAATTGAAAAAAAGGAATTTGATTGGTATGATCCATGGTTTACTTGTATATGTTTTATAAAATTTTACAAATTTTGAGAAGAACCAAAGTTCCAGATTCGATATGGAACGATTTAGTATTTCTACATTCATTCCCATCCAATCAAAAAAAAAACTTTTTTGATTGGACGGTTTGATTTCTTGGTGAATCATAAGATAATAATCGGTATCAATCCAGGCCTCAATATCGATCTTATTTTTAAGATCAAAATTCAGAAGTCTCCAATCAAAATATTGTCTATCCAGGTTTTTTTCCATATCTAGAATACCATCTTCCCCTATATAATTCTTGATAGGGATATCATCTTCCATATCAAATAATTTTCGTTTACGCGTGTTGTAATTATAAGAAAATGTTTTGTCATTATTGGCTTGTAATGGTGATCTATATCGAGAAACAGATGAGTCTTTCTTATCTACATAATTAAGATATTTATATGATAAAAGATCATATCTATATTGTTTTTTAATTTTTTTTTTTCGATTTGTTAATAAGTTTACTTCTTCTTTTTTGTAAAGAATTAATCGGTTTTTTTCATATGAATCACATTTGCTTAAAATTTTTTTTTTTTTTTGAGCCATACGACATTCATTGATTCTATTTCGCCATTTTTGTGATACTAATATAGACCATCTACGCTGAGATAAATCATATTGATAATGACCCCTTAACCAATTTTTCCATTGATTCATTACAGAATTGTGAGTCTTCTTATGTCTTAATTTGGACTGGCACATTCCTTGTATCCCCCCCAAATACTCCTTTATTTCATTCTTAAGAAAAAGAGATGTTCCAGGATATTGAAAAACAGATCTTAACTTATATTTAGATAAGTCAATAACTTGGGTTTGTGATAATTTATAAAATACATATGCTTGTGAGAAAGAGGGTACATCACAAAAAATCTGTGAATTACCAATATTAGAAATTGATTTTTTTATAATCGAAATAAATTGAATTATCTTTTTATTTGTTTTATCAATTCTCTTTTCATTTGTTTCATTATGGTAAGTGTATTTATTAATAATTTTTTTTGTTGATTCAACAAAAAGTTGGACATTCATGCTAGGAATATTAATGATACGTAGAAAGATATCTATAGATATCTTTTCAATGAAAAATTGAAAAACAAAATATGATTTGTGGATTGATCGAATATTTCTTCTTTTAAATATCGACCAAATAGTTTGGGGGGATTCGAATCTTTTTCTTTTATCATCAGAACGTGTTTTGTTAAAACTAATATTTATCTCTGGAGTTCGAAACCCCTTTTTCTTATTTTTTGTAATTTTTTCTATTTGCTTTATGATTGTCTTTGTTCGATCATTGAGATCTTTTATTTTTTTTTTTTTCAATGAAAAATTTGTCCAATTAATAGATTGAATTGGAATGGACGATTCGTAGCTCATTCGATTACTATTACTGATTATTGAATCTTTTTGAGTTTCACTCACTTCATAGATTTCTCTCAATTCAAATAAAGTAATTTGATTTCTTTTTGATAATTTTTTTCTTATTTCTTTTAGAATTTTTTCTTTTCTAAATAGAATCTTTTTCCTGATCCATTTTACTCTTTCTTTTGAAACATTTAGAATTT-TTTTTTTTTTTTCGGTTAAAACTTTTAGAAATAGAAAAAAAAAACAATTCCAATTTTTAATTCTTTTTTTTAGTTCTTTAAAAATAGGATCAAAAAAAAATGAAAAGTCAAATGAGATAGGAGAACCAAAAGGCAATTCAACTTCCATTCCCCAAGTGCTTAAAAAGCAAAAATTGACTTCTTTTTTTTGCGCTTTTT------TTTTCGTTTTCGTTGGATCCTTTTCTTTTTTGGGGGATCGTAGTTTCGATCTGTGCCAAGGTTTCAGACGAAAAGGAAATAGTATCTTTATCTGAATACCTTCTGAGAGCCATTTTTTTGGAAATTCTGTTTCTGATAATGGAACGCCGTCATAAGTACATTTAATATGTATTTCTCTATTCAAATCTTTTAAATCCTGCGACCATTCGGGAATTTGAAAAAATAGCATACGAAGAATATTTTTAGTTATTATCAATAAAGGGAATATAATATATTTTCTAAGAATTGCGTGGGTTAATAATAAAATACCTCTTACTGCTTGAGCAAATACAATGCTATCCCAGGTTTCTGCTATTTCCATACGCTTTTCTTCATCTTGGTCGTATTCTTTTCTTTTTTGCTCCTCTTCCCTCTGTCTTTTTTCTGTCTCGTCTTCCGCATAATCCGAAATTTGGAATTCTCTGTTTTTCCACATCTCTTTTTTAAAATGAAAAAAAGTTTTCATTGGTTCCAAAATAGTAAAAGAAAACCAAGAGTATTTCTTAAATTTGTCCGAAAAAAGAGGAGAATGCGCGTTTGCTTGAAACAGTTTCCAAGTAACTGTTTTGCGTCTTTGAGCGCGTATAGCTCCTATTATTATGTCTCGACGAAAATCCGATTGTTGTACATAACGTATTAAAGCTAATTCCTCTTCTACCCTTTTTTTAGATTTTTTATTACTATCCTGGTTATCGGTAGAAGTTTTGTCATTCTTTGAGTTCTTATTAATAAAAATCACTATACGTTTGGATTTTCTTGAACGAATTTTATAATCTTCGGCTTCGTTTTCGTTGTTTTTTTTATTTTTTTCCTCTTCCTTTTCTCCTTCGATTTGTTCCAACTCGTCAATAAATTTGTATGACGATGGAGAAACTGTTTTCCTGATTTCTTTTTTCCCAATCGATTTTTTTCTATTTTCAATAGTTTTATCGTTCGGATCAGTTATAACTGCGTCAAATAAAAATTTCATTTTTTTTTTTTCATCTTCTGAAGTAATTCGTATTTGTTCATGTTTTGGAAATGAAAAAAGTCGCTTAAAATTAAAACTTGATACTGATTTTCCTTTTCCATAAAATTGATTGATTAAGTTCAAAATAGAACGAATTTCAGTTGAGAATGATTTTCTATCAAACATATCCATTTTCTGTTCAAGTTCTGAATAATTAATATGAAAAAGGATACCATGAATCTTATTTATCCAAATGTCATTTTTTGTGTAAGTTTTATTTTTGATTAATAGCGAAAAACTGTTTTTGATTCGTCCGCGATAGGGTCCGTTCAAGAAAGGGTCATATATTTTAGGTAAGTGTTTTTTTTTAGTCTCATCATTACCCAATCGAATTCTTTTTTCGATTATATCCATAGCAAGAAATTTCTTATCTAGAGCTTTTGCACTATTAAAAAATTTTTTGCTTAGGCTCTTTCTTTTTTTTTCATTAGTGGAACTCCAATAATTATTCAATTCATCAGAGAGTTTTTCTGTTGTCAAGAGAGACATTTTTCTTTGCATCATTTCAACAACTGTTGACAAACTAGGTGGGTACGTAAAAGATATTTTTTCTTTTCCATCACTTTGACATGGATAAAAAAAATATTGTGACATTTCATTTTTTATAGCATTTTCACATCCATTCTTTTTGATATATCGAATGGGACGATTCCATAGTTTCAAATCGAAAAGAATATTTATAAGAGGTTTTTCGAATTGGAAAATGTCTTTTTGCTCTGTTTCATCAATTTTGTACGAAT------CCTCTTCCTCTTCCGAAAAAATAGAAGCAAAAATATCTTTTTCGATGGATCTGTTTTTTTCTTGTTTAGTTACCTTCATTTTGTATCCATTTATTTGTTTCTGAATTTTATTCCTTTCTGAAGTTGTTTTCAGTTTCTTACTCAAAAGGGGTGGTGGGGTTTTGCCTAAACAGTATATACAGGAAATAAAAAAAAAAATAATAAAGATAGACATAGAATTTCTCAATTCGAACATAATGGATTTACTCAATCTAATAAGGATATTCGATT-----------------------------------------------------------------------------------------------TTTTAGATTTAATAGAAAAATTTTCCTGTATCCATACTAATACCAAACTAATCCATTTCATAATCAAAATCTGACCAATTAACCAACTAACAAAACTACTTGTTAGGAATAAAATTTGTTTGTTGCCGAGAAACATATAAATGTTGACTAATCTGACTAACATTGAACTTGGTAAAAAGAAATAATTCAATAATAATAAAATAAGATTATTTAGGAATACTCGTTGAATGCTAAAATTACGCATTGAATTTTTCCTAGTGGATCCGTAATAAAAGTGTTTGTTATTATTGCAAAAGAAATTAAAAAAAAGATACGGTAGAGCTATGACAGTTATTGTATGAGGTCTACCCAATGCTAGATGCAAAGGCGCATAATAGATCGATATGAGCATCATGAACTGTGCCGTAATAAAACCAGTTGTTGCTGATACTTTCTTCTCGGTTCCTTCTTCTCCTTCTTCCATAACCTGAGCTCCGAGAAGGAAGAGATAAGAGGGCCCTATGGAGAATGTGGTCAGAAATCCATAATAGAGTCCGACCACAACGACCGAATTCATTATCTTCATGCATAAGGCTACTAGATTATCTAGTATAAAAGATTGAAAAATCATCACAAACCTCCCTTTTTCTTTTCTATTGCAATTTCTGGATTATTATATGATGATTTTTCAACTTTGATTTTTCAACTTTCCATATATATATCCATATATATATAGAAATAGAAACAGATAGACTAGAAACGACATCTCTTATCTCAATGACACCAAAGAAAGGGATATTAAATGAATGGAATTAGTATATGGGTGGAATATAATGAAATAGATCCACTTTGAGGTTCCCTATGAAATGAGGCATGGAACGGAGCCACTACGAAGAAGTTCCGCGAGTTACGAAGGAAACTTTGAGCTCATATTGGTGATGGGTTGAGAACGGGAATTGAACTCTATGAGATCTAATTTCCCGTTGTTCCTCAATAGCTCAGTGGTAGAGCGGTCGGCTGTTAACTGACTGGTCGTAGGTTCGAATCCTACTTGGGGAGATTTGATTCATTCCGAATTCTTTAATTCGGAATGAAAGGGTTCGCTTTGACCGTTAAGAGTCGGTAACCCGTTCCCCGTGTCTTTGTTTCTATTGCATTCTATCTCATCGTATCCCATTCTGTTCTGCGATATTTGAGAATCGCCATCAATACCTCGGTGTAGGTCCGGGATACTCCTTTGTTCCACAGTCTGGGGCTATTTAAACTAACCAATTAAGAATTCTCAGATGTACTAGTACTAGCAAGTGCATCAAAGATGCAGTCATCAATTCTCCCAAGAGGCCACAATTACCGCAAGCAAACATATTAATGACGAGGAACGCAGCTATGCTACTAATACTTTACTTGCTCTGCTATTCTGCCCAAGCCTGGCTGAGGAAGAATTACGAGGCGTAAAACAAAAAAATATGCGGATTGGGTTAGGGCATACTATTATTTCATTTCAAATAATCCACCATTTAAGAAAAAAAACTTTTTTTATTAATATTATTTATTAATTAATATTATTTATTATTT---ATTACTTTTAAATAAT----------TT----------TAAATAAAAAGTAAATAAAAAGAGAAAAGTAAGGTAAGGCCATTCCATTTCGACAAAATACCCACACCCAAGTTCCATAGCTTTGGGTCCTCTATCCCGATCATGATTTTCCTACCCCCAGAGGGAAGGGTCCTTCCCCTTTTGGCCGGTTGTGGGCGAGGAGGGATTCGAACCCCCGACACCGTGGTTCGTAGCCACGTGCTCTAATCCTCTGAGCTACAGGCCCCACCCCGTCTCCACTGGATCTGTTCCCCGGAGTACCCTAAAAAAGGGAACCTTTGCGCTCCCCAGCCATTTCGGCTTAAGAAGATGTGAAAGCGCCTCTCTCTCTATAAGAACGGTGCGTTCCGAGGTGTGAAGTGGGAGAGAAGGGATTTCATAATTGGGGTTTTGAATAAGACGACCTTTTCTTTTTTCATTCTTAATTACTTTTTCAATATGAAAAAGTAATAAGAATGAGAGGTGTTAAGCTTTTTATCATCCTGGCGCCGAGCTATTTTTCCGCAGGACCTCCCCTACAGTATCGTCACCGCAGTAGAGTTTAACCACCAAGTTCGGGATGGATTGGTGTGGTTCCTCTACGCCTAGGACACCAGAATATCGAACCATGAACGAAGAAAGGCATGAGAGAAAAGCATATTGGCTATTGATTGTGAGGCCCTAATTCTTGACTGGAGGGGACACCAAAGGCCTCTGCCCTTCCATCCCTTGGATAGATAGAGAGGGAGGGCAGAGCTTTTGGTTTTTCATGTTGTCAAAGAGTTGAACAATGAAAATAGATGGCGAGTGCCTGATCGAATTGATCGGGTCATGTAGGAACAAGGTTCAAGTCTACCGGTCTGTTAGGATGCCTCAGCTGCATACATCACTGCACTTCCACTTGACACCTATCGTTAATGATAAACGGCTCGTCTCGCCGTGACCTTCTCTTGAATTCTCAAAACTTCTGTCGCTCCATCCCCGCAGGGGCAGAGAACCCATCGCTGTCTCGGCTGTGCTACCGGAGGCTCTGGGGAAGTCGGAATAGGAGAGCACTCATCTTGGGGTGGGCTTACTACTTAGATGCTTTCAGCAGTTATCCGCTCCGCACTTGGCTACCCAGCGTTTACCGTGGGCACGATAACTGGCACACCAGGGGTGCGTCCTTCCCGGTCCTCTCGTACTAGGGAAAGGTCCTCTCAATGCTCTAACGCCCACACCGGATATGGACCGAACTGTCTCACGACGTTCTGAACCCAGCTCACGTACCGCTTTAATGGGCGAACAGCCCAACCCTTGGAACATACTACAGCCCCAGGTGGCGAAGAGCCGACATCGAGGTGCCAAACCTTCCCGTCGATGTGAGCTCTTGGGGAAGATCAGCCTGTTATCCCTAGAGTAACTTTTATCCGTTGAGCGACGGCCCTTCCACTCGGCACCGTCGGATCACTAAGGCCGACTTTCGTCCCTGCTCGACGGGTGGGTCTTGCAGTCAAGCTCCCTTCTGCCCTTGCACTCGAGGGCCAATCTCCGTCTGGCCCGAGGAAACCTTTGCACGCCTCCGTTACCTTTTGGGAGGCCTACGCCCCATAGAAACTGTCTACCTGAAACTGTCCCTTGGCCCGTAGGTCCTGGCACAAGGTTAGAATTCTAGCTCTTCCAGAGTGGTATCTCACTGATGGCTCGGGCCCCCCCGGAAGGAGGCCTTCTTCGCCCTCCACCTAAGCTGCGCAGGAAAGGCCCAAAGCCAATCCCAGGGAACAGTGAAGCTTCATAGGGTCTTTCTGTCCAGGTGCAGGTAGTCCGCATCTTCACAGACATGTCTATTTCACCGAGCCTCTCTCCGAGACAGTGCCCAGATCGTTACGCCTTTCGTGCGGGTCGGAACTTACCCGACAAGGAATTTCGCTACCTTAGGACCGTTATAGTTACGGCCGCCGTTCACCGGGGCTTCGGTCGCCGGCTCCCCTGTCATCAGGTCACCAACTTCCTTGACCTTCCGGCACTGGGCAGGCGTCAGCCCCCATACATGGTCTTACGACTTTGCGGAGACCTGTGTTTTTGGTAAACAGTCGCCCGGGCCTGGTCACTGCGACCCCCTTTGTGAGGAGGCACCCCTTCTCCCGAAGTTACGGGGCTATTTTGCCGAGTTCCTTAGAGAGAGTTGTCTCGCGCCCCTAGGTATTCTCTACCTACCCACCTGTGTCGGTTTCGGGTACAGGTACCCTTTTGTTGAAGGTCGTTCGAGCTTTTCCTGGGAGTATGACATGGGTTACTTCAGCGCTGTAGCGCCTGGTACTCGAACATTGGCTCGAGGCATTTTCTCTACCCCTTCTTACCCTGAAAAAACAGGGGCACCTTGCGTCCTTGAACCGATAACCATCTTTCGGCTAACCTAGCCTCCTCCGTCCCTCGGGACCAACAAGGGGTAGTACAGGAATATTCACCTGTTGTCCATCGACTACGCCTTTCGGCCTGATCTTAGGCCCTGACTCACCCTCCGTGGACGAACCTTGCGGAGGAACCCTTAGGTTTTCGGGGCATTGGATTCTCACCAATGTTTGCGTTACTCAAGCCGACATTCTCGCTTCCGCTTCGTCCACCACTGCTCGCGCGGGTCCTTCCCTCTAAGGCGGAACGCTCCCCTACCGATGTCTTTTTACATCCCACAGCTTCGGCAGATCGCTTAGCCCCGTTCATCTTCGGCGCAAGAGCGCTCGATCAGTGAGCTATTACGCACTCTTTCAAGGGTGGCTGCTTCTAGGCAAACCTCCTGGCTGTCTCTGCACCCCTACCTCCTTTATCACTGAGCGGTCATTTAGGGGCCTTAGCTGGTGATCCGGGCTGTTTCCCTCTCGACGATGAAGCTTATCCCCCATCGTCTCACTGGCCGACCTTGACCCCTGTTATTTTGAGGTCATATCTAGTATTCAGAGTTTGCCTCGATTTGGTACCGCTCTCGCGGCCCGCACCGAAACAGTGCTTTACCCCTAAGATGTCCAGTCAACTGCTGCGCCTCAACGCATTTCGGGGAGAACCAGCTAGCTCTGGGTTCGAGTGGCATTTCACCCCTAACCACAACTCATCCGCTGATTCTTCAACATCAGTCGGTTCGGACCTCCACTTAGTTTCACCCAAGCTTCATCCTGGTCATGGATAGATCACCCAGGTTCGGGTCCATAAGCAGTGACAATTGCCCTAGGAAGACTCGCTTTCGCTACGGCTCCGGTGGGTTCCCTTAACCAAGCCACTGTCTATGAGTCGCCGGCTCATTCTTCAACAGGCACGCGGTCAGAGCCCCGGGCTCCTCCCACTGCTTGGGAGCTTACGGTTTCATGTTCTATTTCACTCCCCGATGGGGGTTCTTTTCACCCTTCCCTCACGGTACTACTTCACTATCGGTCACCCAGGAGTATTTAGCCTTGCAAGGTGGTCCTTGCTGATTCACACGGGATTCCACGCGCCCCGTGCTACTCGGGTCAGAGCGTAAGCTAGTGATGCTTTCGGCTACTGGACTCTCGCCATCTAGGGTGCAGCACTCCACCGCTTCGCCTAGCAGCACGACGCTTGTATTGCTCTCCCACAACCCCGTTTTCACGGTTTAGGCTGCTCCCCATTTCGCTCGCCGCTACTACGGGAATCGCTTTTGCTTTCTTTTCCTCTGACTACTAAGATGTTTCAGTTTGCCAGGTTGTCTCTTGCCTGCCCATGGATTCAGCAGCAGTTCGAAAGGTTGACCTATTCGGGAATCTTCGGATCTACGCTTATTTTCAACTCCCCGAAGCATTTCGTCGCTTACTACGCCCTTCCTCGTCTCTGGGTGCCTAGGTATCCACCGTAAGCCTTTCCTCGTTTGAACCTCGCCCTTCACTTTAACTTTAAGGCTAAGGCTATGCCATCCTAAGGTGCTGCTAAATGGAAGGATCTTATCAACGTCCATGAATGAGAAATCATAGATCGAACAGCCGAATCGGAAAAATTGGGTGCTATCATATAGCTTTGTATCGGCTAAGTTCACGAGTTGGAGATAAGCGGACTCGAACCGCTGACATCCGCCACAGGGTAAACCACCGCCTCTCAGGCCCCCGACTGATTCTACCATAGAGGCCAACGATAGACAATAACTCCCCCCCGAACACAGCTTACAACTTTCATCGTACTGTGCTCTCCAAAGAGCAACTCTTCTCAAAATCTCAAAAGGTGCTGAGTTGGAATCCCATTCTAACTAAGGATTCTTGTGGTTCCGGAGGATCCAGCTACAGGAGAACTGGGAACGGAGAGCTTTCCCCCCTTTTTCCGCCCGACTCTATTGGTCTTAAGAATGCTGGTTTTAAGAATGAGTGATTGCCCTTCTCCGACCCTTACTGTCCAACCTGAGAGCGGACAGCTAATGCGTTCCACTTATTGAACAGGGTTCTATGGTCGGTCCGCGACCCCTGGATGCCGAAGGCGTCCTTGGGGTGATCTCGTAGTTCCTACGGGGTGGAGACGATGGGGTCGGTCCATGGATTTTCTTTCCTTTTGCCGCATTTCGCTCAAAGGGTTGAAGGGAGATAGTGCATCAAGCTGTTCGCAAGGGCCAACTTGATCCTCTTCCCCAGGGATCCCAGATGAGGAAACCCTAGGAGAGCCACCGACTCCAACTACCGTCCATGTACGATCCATACTAGATCTGACCAACTGCCCATCCTACCTCCTCTACGTTCTTGACAGCCCATTTTTGTCTCAGTAGAGTCTTTCAGTGGCATGTTTCGGTCCTCTTCCCCATTACTTAGAAAAAGTGAGCCACCGGTTCAGGTACAAGATACTATCATTACCGCCTGGACAATTAGACATCCAACCCGTAATCGCAACGACCCAATTGCAAGAGCGGAGCTCTACCAACTGAGCTATATCCCCCCGAGCCGAGTGGAGCATGCATGAAGGAGTCAGATGCTTCTTCTATTCTTTTACTTGGCGCAGCTGGGCCATCCTGGACTTGAACCAGAGACCTCGCCCGTGAAGTAAATCATCGCACCTACAGTCCAACCAATTGGGAAAGAATCAATAGATTCCTTTTCGGGAGCGATTCATCCTTCCCGAACGCAGCATACAACTCTCCGTTGTACTGCGCTCTCCAAGTGTGCTTGTTCCCCCCTTCTTCCTTACCATGGCAAGTCTTTGTGAAATAACTCCGATGAGAAGAAAAAAGAAGGCGTTAAGAGACCAGACCCTCCTGGCCCAACCTTAGACACTCTAAGATCCTTTTTCAAACCTGCTCCCATTTCGAGTCAAGAGATAGATAAATAGACACATCCCATTGCACTGATCGGGGGCGTTCGTAGTGACTGAGGGGGTCGAAGACCAAGAAGTGAGTTATTTATCAGCCAAGCATTCTATTCTTCTTATGGCTAGATCCAATCTCCTGGTCCCTGCGGAAAGGAAAAAGAATTTCACGTTCTCCCTTTCGGGAAGGGAGGATTAGGAAAATCCTATTGATTGCAATTTTCTCCAGACCCCCGGGAAAAGTATGAAAAAAAGGCTCGAATGGTACGATCCCGCCGTCACCCCAGAATGAAAGGGGCGATCTCGTAGTTCTTGGTCTGTGAAGATACGTTGTTAGGTGCTCCGTTTTTATTTTTCCATTGAGGCCGAACCTAAACCTGTGCTCGAGAGATAGCTGTCCATATACTGATAAGGGATGTATGGATTCTCGAGAAGAGAGGAGCCGTGGTGGTCCCCCCCCCCGGACCGCCCGGATCCCACGAGTGAATAGAAAGTTGGATCTACATTGGATCTCACCTGAATCGCCCCATCTATCCTCCTGAGGAGAAGTTTGGTTTCAAACCCCGGTTCGAACAGGAGAAGTACGCCATGCTAATGTGCCTTGGATGATCCACATCTCAGGGTCAGGCGCCGATGAGCACATTGAACTATCCATGTGGCTGAGAGCCCTCACAGCCCAGGCACAACGACGCAATTATCAGGGGCGCGCTCTACCACTGAGCTAATAGCCCGTCGTGCGGGCCTCCCGCTGGGGGCCCGCTATGCCAAAAGCGAGAGAAACCCCATCCCTCTCTTTCCTTTTTTCGCCCCCATGCCGCCACACGGGGGCGGCATGGGGGCGAAAAAAAGGGGATCCTATCAACTTGTTCCGACCTAGGATAATAAGCTCATGAGCTTAGCTTAGTCTTACTTCACCGTCGAGAAACGAAAGAAGACTTCCATCTCCAAATTTCACTCAGACGTAGCTCGCTTCTTTTGGGGTGTGAAGCAGTGTCAAACCAAAATACCCAACAAGCATTAGCTCTCCCTGAAAAGGAGGTGATCCAGCCGCACCTTCCAGTACGGCTACCTTGTTACGACTTCACTCCAGTCACTAGCCCTGCCTTCGGCATCCCCCTCCTTGCGGTTAAGGTAACGACTTCGGGCATGGCCAGCTCCCATAGTGTGACGGGCGGTGTGTACAAGGCCCGGGAACGAATTCACCGCCGTATGGCTGACCGGCGATTACTAGCGATTCCGGCTTCATGTAGGCGAGTTGCAGCCTACAATCCGAACTGAGGACGGGTTTTTGGAGTTAGCTCACCCTCGCGGGATCACGATCCTTTGTCCCGGCCATTGTAGCACGTGTGTCGCCCAGGGCATAAGGGGCATGATGACTTGACGTCATCCTCACCTTCCTCCGGCTTATCACCGGCAGTCTGCTCAGGGTTCCAAACTCAACGTTGGCAACTAAACACGAGGGTTGCGCTCGTTGCGGGACTTAACCCAACACCTTACGGCACGAGCTGACGACAGCCATGCACCACCTGTGTCCGCGTTCCCGAAGGCACCCCTCTCTTTCAAGAGGATTCGCGGCATGTCAAGCCCTGGTAAGGTTCTTCGCTTTGCATCGAATTAAACCACATGCTCCACCGCTTGTGCGGGCCCCCGTCAATTCCTTTGAGTTTCATTCTTGCGAACGTACTCCCCAGGCGGGATACTTAACGCGTTAGCTACAGCACTGCACGGGTCGATACGCACAGCGCCTAGTATCCATCGTTTACGGCTAGGACTACTGGGGTATCTAATCCCATTCGCTCCCCTAGCTTTCGTCTCTCAGTGTCAGTGTCGGCCCAGCAGAGTGCTTTCGCCGTTGGTGTTCTTTCCGATCTCTACGCATTTCACCGCTCCACCGGAAATTCCCTCTGCCCCTACCGTACTCCAGCTTGGTAGTTTCCACCGCCTGTCCAGGGTTGAGCCCTGGGATTTGACGGCGGACTTAAAAAGCCACCTACAGACGCTTTACGCCCAATCATTCCGGATAACGCTTGCATCCTCTGTCTTACCGCGGCTGCTGGCACAGAGTTAGCCGATGCTTATTCCCCAGATACCGTCATTGCTTCTTCTCCGGGAAAAGAAGTTCACGACCCGTAGGCCTTCTACCTCCACGCGGCATTGCTCCGTCAGGCTTTCGCCCATTGCGGAAAATTCCCCACTGCTGCCTCCCGTAGGAGTCTGGGCCGTGTCTCAGTCCCAGTGTGGCTGATCATCCTCTCGGACCAGCTACTGATCATCGCCTTGGTAAGCTATTGCCTCACCAACTAGCTAATCAGACGCGAGCCCCTCCTCGGGCGGATTCCTCCTTTTGCTCCTCAGCCTTACGGGGTATTAGCAGCCGTTTCCAGCTGTTGTTCCCCTCCCAAGGGCAGGTTCTTACGCGTTACTCACCCGTCCGCCACTGGAAACACCACTTCCCGTCCGACTTGCATGTGTTAAGCATGCCGCCAGCGTTCATCCTGAGCCAGGATCGAACTCTCCATGAGATTCATAGTTGCATTACTTATAGCTTCCTTGTTCGTAGACAAAGCTGATTCGGAATTCTCTTTCATTCCAAGGCATAACTTGTATCCATGCGCTTCATATTCGCCTGGAGTTCGATCCCAGAAATATAGCCCTCCCTACCCCCTCGCGTCAATCCCACAAGCCTCTTATCCATTCTCATTCGATCACGGCAGGGGAGCAAGTCAAAATAGAAAAACTCACATTGGGTTTAGGGATAATCAGGCTCGAACTGATGACTTCCACCACGTCAAGGTGACACTCTACCGCTGAGTTATATCCCTTCCCTTGCCCCCATCGAGAAATATAACTGACTAATCCTAAGGCAAAGGGTCGAGAAACTCAACGCCACTATTCTTGAACAACTTGGAGTCGGGCCTTCTTTTCTTTTCACACTATTACGGATACGAAAAATAATGGGAAAAATTGGATTCAATTGTCAACTGCTCCTATCGGAAATAGGATTGACTACGGATTCGAGCCATAGCACATGGTTTCATAAAACTGTACGATTTTCCCGATCTAAATAAAGCAGGTTTCACATGAAGAAGATTTGGCTCAGCATGTTCTATTCGATACGGGTAGGAGAAGAACCCGACTCGGTATTCTTAAAAAAATAGAGAAATCAGAACCAAGTCAAGATGATATGGATCAACCCCTCTTCTTGCGCCAAAGATCTTACCATTTCCGAAGTAACCGGAGTTACATCTATTTTTCCATTTCAATTCAAGAGTTCTTATGTGTTTCCACGCCCCTTCGAGACCCCGAAAAATGGACAAATTCCTTTTCTTAGGAACACATACAAGATTCGTCACCACAAAAAGGATAATGGTAACCCCACCATTAACTACTTCATTTATGAATTTCATAGTAATAGAAATAGAACTGTCTTTTCTGTATACTCTCCCCGGTTCCGTTGCTATCGCGGGCTTTACGCAATCGATCGGATCATATAGATATCCCTTCAACACAAAGATATCCACACAACATAGGTCATCGAAAGGATCTCGAAGACCCACCAAAGCACGAAAGCCGGGATCTTTCAGAAAATAGATTCCTATTCGAAGAGTGCATAACCGCATGGATAAGCTCACACTAACCCGTCAATTTGGGATCCAATTCGGGATTTTCCTTGGGAGGTATCGGGAAGGAATTGGAATGTAATAATATCGATTCATACAGATACAGAAGAAAGGGTTCTCTATTGATTCAAACGCTATACCTACGGGATAGGGATAGAGAAAGAGGAAAAAACCGAAGATTTCACATAGTACTTTTGATCGAAAAATCAATCTGATTTATTTCGTACCTTTCGCTCAATGAGAAAATGGGTCAGATTCTACAGGATCAAACCTGTGGGACTTAAGGAATGATGGAAGGGAATAAAAAGAAATCAAAAAATAAAAAAAGAATAAAAAGGGGGGAGATTCTCGAACGAGGAAAAGGATCCAATGACTTCGAAAGAATTGAACGAGGAGCCGTATGAGGTGAAAATCTCATGTACGGTTCTGTAGAGTGGCAGTTAAGGGTGACTTATCTGTCAACTTTTCCACTATCACCCCCAAAAAACCAAACTCTGCCTTACGTAAAGTTGCCAGAGTACGCTTAACCTCTGGATTTGAAATCACTGCTTATATACCTGGTATTGGCCATAATTTACAAGAACATTCTGTAGTCTTAGTAAGAGGGGGAAGGGTTAAGGATTTACCCGGTGTGAGATATCACATTGTTCGAGGAACCCTAGATGCTGTCGGAGTAAAGGATCGTCAACAAGGGCGTTCTAGTGCGTTGTAGATTCTTATCCAAGACTTGTATCATTTGATGATGCCATGTGAATCGCTAGAAACATGTGAAGTTGTATGGCTAACCCAATAACGAAAGTTTCGTAAGGGAACTGGAGCAGGCTACCATGAGACAAAAGATCTTCTTTCTAAAGAGATTCGATTCGGAACTATGATATGTCCAAGGTCCAATATTGAAATAATTTCAGAGGTTTTCCTTGACTTTGTCCGTGTCAACAAACAATTCGAAATGCCTCGACTTTTTTAGAACAGGTCCGAGTCAAATAGCAATGATTCGAAGCACTTCTTTTTACACTATTTCGGAAACCCAAGGACTCAATCGTATGGATATGGAAAATACAGGATTTCCAATCCTAGCAGGAAAAGGAGGGAAACGGATACTCAATTTCAAGTGAGTAAACAGAATTCCATACTCGATCTCATAGATACATATAGAATTCTGTGGAAAGCCGTATTCGATGAAAGTCGTATGTACGGCTTGGAGGGAGATCTTTCATATCTTTCGAGATCCACCCTACAATATGGGGTCAAAAAGCCAAAATAAATGATGTTAGCCCTTATAAAATAAAAAATAAAAAGAAAACGGATTCTTGAACCCCTTTCACGCTCATGTCACGTCGAGGTACTGCAGAAGAAAAAACCGCAAAATCCGATCCAATTTATCGTAATCGATTAGTTAACATGTTGGTTAACCGTATTCTGAAACACGGAAAAAAATCATTGGCTTATCAAATTTTCTATCGAGCCATGAAAAAGATTCAACAAAAGACAGAAACAAATCCACTATCTGTTTTACGTCAAGCAATACGTGGAGTAACTCCCGATATAGCAGTAAAAGCAAGACGTGTAGGCGGATCGACTCATCAAGTTCCCATTGAAATAGGATCCACACAAGGAAAAGCACTTGCCATTCGTTGGTTATTAGGGGCATCCCGAAAACGTACGGGTCGAAATATGGCTTTCAAATTAAGTTCCGAATTAGTGGATGCTGCCAAAGGGGGTGGCGATGCCATACGCAAAAAAGAAGAGACTCATAGAATGGCAGAGGCAAATAGAGCTTTTGCACATTTTCGTTAATCCATGAACAGGATCTATATAGACACATAGACCCATGGATCCCATACATCTCGATCGGAAAAGAATCAATAGAAAAAGAATCGGAATTGATCGATATATCTCTCGAAACAAACGAAAGACGAAACATAAATCATGGATCAACTAAGCCCTCTCGGGGACTTGCTTAAGAATAAGAAAGAGGAATCTTATGTAAATACCATGGAATAAGGTTTGGTCCTATTCATGGGGATTCTGTAAATATTCCATTCCAAAAAGAGAAAATTCGAAACAATTGGGATTTTTTTGGAGATTGGATGCGGTTACTAATTCATGATCTGGCATGTACAGAATGAAAACTTCATTCTCGATTCTACGAGAATTTTTATGAAAGCCTTTCATTTGCTTCTCTTCGATGGAAGTTTTATTTTCCCAGAATGTATCCTAATTTTTGGCCTAATTCTTCTTCTGATGATCGATTCAACCTCTGATCAAAAAGATATACCTTGGTTATATTTTATCTCTTCAACAAGTTTAGTAATGAGCATAACGGCCCTATTGTTCCGATGGAGAGAAGAACCTATGATTAGCTTTTCAGGAAATTTCCAAACGAACAATTTCAACGAAATCTTTCAATTTCTTATTTTACTATGTTCAACTCTATGTATTCCTCTATCCGTAGAGTACATTGAATGTACAGAAATGGCTATAACAGAATTTCTGTTATTCGTATTAACAGCTACTCTAGGAGGAATGTTTTTATGCGGTGCTAACGATTTAATAACTATCTTTGTAGCTCCAGAATGTTTCAGTTTATGCTCCTATCTATTATCTGGATATACCAAGAAAGATGTACGGTCTAATGAGGCTACTACGAAATATTTACTCATGGGTGGGGCAAGCTCTTCTATTCTGGTTCATGGTTTCTCTTGGCTATATGGTTCATCCGGGGGAGAGATCGAGCTTCAAGAAATAGTGAATGGTCTTATCAATACACAAATGTATAACTCCCCAGGAATTTCAATTGCGCTTATATTCATCACTGTAGGAATTGGGTTCAAGCTTTCCCCAGCCCCTTCTCATCAATGGACTCCTGACGTATACGAAGGAGTGCGGTTCGTTCGATAAATTCCTATCTCTCTATCTATTTCTGAGATGTTTGGATTTTTCAAAACTCCATGGACATGCAGAAGAGAAATGCTATCCCCACTCGGACCAAGACATAACTTTACTTGTTCAAATAACAATTAAGGTGAAGCAGGGTCAGGAACAACGAATCCCTTTATGATAAACAGATTCATTTTGCAAGTTCGTTATTACGGGTAGTTCCTACAAAGGATCGGACTAATGACGTATACAATACTTGAATTCTCGATGTAGATGCTACATAGTTGGTTCTCATCCTTCAGAGACTACGAGTGTAATAGGAGCATCCGTCGACAAAAGGATCACCCTAAGATGATCATCTCATGGCTATTGAGAACGAATCAAATCAGATGGTTCTATTTCTCAATCTTTTCGACCTCGGTTCCGTAGGAGCAAGTCATAAAGATTGAGAAAAATCGGTCATTCACAACCACTGATGAAGGATTCCTCGAAAAGTTAAGGATTAGTAATCCTTTTTAAAAATCGAATGGATTCGGTCTTATACATACGCGAGGAAGGTAATCAAAAAAGAAAGAAGAACTCATCTTCTTTCTTTTATCACTTAGGAGCCGTGCGAGATGAAAGTCTCATGCACGGTTTTGAATGAGAGAAAGAAGTGAGGAATCCTCTTTTCGACTCTGACTCTCCCACTCCAGTCGTTGCTTTTCTTTCTGTTACTTCGAAAGTCGCTGCTTCAGCTTCAGCCACTCGAATTTTCGATATTCCTTTTTATTTCTCATCAAACGAATGGCATCTTCTTCTGGAAATCCTAGCTATTCTTAGCATGATATTGGGGAATCTCATTGCTATTACTCAAACAAGCATGAAACGTATGCTTGCGTATTCGTCCATAGGTCAAATCGGATATGTAATTATTGGAATAATTGTTGGAGACTCAAATGGTGGATATGCAAGCATGATAACTTATATGCTGTTCTATATCTCCATGAATCTAGGAACTTTTGCTTGCATTGTATCATTTGGTCTACGTACCGGAACTGATAACATTCGAGATTATGCAGGATTATACACGAAAGATCCTTTTTTGGCTCTCTCTTTAGCCCTATGTCTCTTCTCCTTAGGAGGTCTTCCTCCACTAGCAGGTTTTTTCGGAAAACTTCATTTATTCTGGTGTGGATGGCAGGCAGGCCTATATTTCTTGGTTTCAATAGGACTCCTTACGAGCGTTGTTTCTATCTACTATTATCTAAAAATAATCAAGTTATTAATGACTGGACGAAACCAAGAAATAACTCCTCACGTGCGAAATTATAGAAGGTCCCCCTTAAGATCAAACAATTCCATCGAATTGAGTATGATTGTATGTGTGATAGCATCTACTATACCAGGAATATCAATGAACCCGATTATTGAAATTGCTCAGGATACCCTTTTTTAGTTAGCTTCTAGAATCTATTTCTTAGTTCAAGATCCCTCTTACTATACTAACTGGAATCAAAGAATTAGTAGATCTGTTCCGCCCAAAATGGGAATGGGCTAGGGTTATGAACTTATAATCTATAATCTGATGATCGAGTCGATTCCATGATTATAAGTTCATTCCATACCGGACCAGACCGGAATAGGGTTCTATACATTCTCATTATGAGAAGGGGCCATTCGAGCGTATCTAAATAGATACTATGTTTACATATAGATCTCTGCGTCGTTCCATTCCATTTAGGATTAGGAATAGGCGTAATCGGACCTGCTTTTTACATATCTCTCGTTATTTGGGACCCTATTCACCTCTTTGGGCTTTTATTGAATCGAGAAATAGGTTTGATTGTCCATCTTTTTGATAGAATATATATAAGGTATCCTCCGGATAATTCAAATCGAACCAATTGGATGTCCGACTCGGGCCTATATGACATGACCGATCAATAAAAATACGCTAACACTCCACCTTTGTCATATATTCCATACATCACACTAGATAGATATCATATTCATGGAATACGATTCACTTTCAAGATGCCTTGGTGGTGAAATGGTAGACACGCGAGACTCAAAATCTCGTGCTAAAGAGCGTGGAGGTTCGAGTCCTCTTCAAGGCATAATATTGAGATCTCTTATTGAATTGGAATAAGTTCGGCAGCGGATCACGAAATCTTGGTGATCTTCTCTATCTAATGAATGGGGAGTCCGTTTTGAAAGCGTCCGCCCTGCACCCACCCCCCCGAGTATATGCTTCAACAGGAATCACACAGGGGTAGATTGATACAATAGAAACCTCTGGTAAAATACCCACCCGTAACCCAGCGGATAAAGTACATTCCATAGTCCGTTTTAGGGATTGGCGACTTACCCATTCAATGACTTTGGCACCGGACGTTCCCAAAATGGGTACTGTACTCTCGGGTCGGGTGAATTCAATAATAGACGCCTGTTGGCATTCCCCGCCTTCCTTCTCCTTTCAGGGCCTATCCGAAAGAGAATTCAGTACTTCTTGGTCGTGAATATCTGAATAGGACGAACCGCCCCGTGGATATCTTTGCTTCGGAACAAAACAATTAGAATTAGGCTCGGTCAACTGGAATGTGTATTATCCATATTAGGGGATCTTTCAATTGAGAAGATCCATCGACCTGAGACGAAGAGAAAGAAAGGTTTATCTATTTTATTTAGTTATTCCGTTAGTTATTCAATTAAACCAATGATTCGTTATTGGAGCAGATAGCAACAACCATTTCATCCGGCATACGTGATTTTCCAATGGATTTACATCTTTCATTAATGGAAAGTTTTTGATGTAGTGAGTAATAGCTCTGGTTGTTCGCTCTTCAAGAATTCTTGTTTAGGCAGTTCATACCATCCATACATAATGTTTTGATCTAAGATTTCAATTCTTCCATGTTTCCGCAGTAGTATATTGTTCCATGGAGCTAAGGTCCAAAATATGGAAGAAACGGGTGTTTCCACGACTCTACCACCCAGTCAATTCTGTTTCACTTAATCCCTATTTCATGGCCACATATCTTTCCGGCTAAGGAATGGGAAACCTTTCTCTTGTTACATGAATCCAATTTTCATTTCATCCGCGAAAAGCCATCTTTTTCTCAACAATGTCTTTGTCATTTGATCCAATAGCGTTCCGTTAGATAGGAACAGGTTTGATAAATACTGATAACTCTCGGATAGAGTATTAGAACGGAAAAATTCATTAGATAATGAACTGTTGGTTCTAAGCCATCTCTGGCGATGAATCAACAATTCGAAATGCTTTTCTTGCGTATTCTTGATAAACCAGCGTTTATACATAGATGTAGGAATATCTGTTTGGGAAGTAAGAAGCTCCCTTGACATCTCTTCATCTGCAAAGAATTCTCGATGTGAAAACACAAAAGGCTGATCTTTGAATAGGAAAAAGAGTGGATCCGCAGGGTCCCAAATGAATTGGCTTATTCGAAAAAAGCCTTGTTCTTTGGAAGATCTATCTCGTGTCTGGTACTGCATGGTTCCACTCTGCAAGAACTCCGAATCATTCTCTTGAAGCTCATCCTCTTCATCATACAAGAACTCCGAATCATTCTCTTGAAGCTCATCCTCTTCATCATAAATGATCTGCTTGCCCCGAAATGACCTGGCCCAATAGGGAAATCCCAATTCATTGGGACTTTCGATACAATCAAATAAAAAGTCCCAAGGGCGCCATATTCTAGGAGCCCAAACTATGTGATTGAATAAATCCTCCTCTATCTGTTGCGGGTCGAGGACTCCTTCCCCTTCTTCAAACTCCGATTCGTATTCTTTATAGAGAAATCTCTGATCAACGATAGAACAAGATCCATTTTGAATCCTATTTAAGGGATTCCTTGGTTCGGGCCGAAGAAGCAATGTCACTCGATCATTATCAAACTGACTGCAATCTTTTTCTGTCCGTGAGGATCCCACCAGAGCGCCTTCTACTTCTAATAGGCCATGAACTAGATCAGAATCATTCTCAACGAGTCCATAAGAAGTGATCCCATTTTTTTCATCAGGTCCGGGTAGAGACCAAAGGTCTTGAGCGACCGATCCGGCAGAACAACTCAAAAGATAAAGAAGTATCGTTAATTTCTTCATGCTCGTTCCAAGTTCGAAGTACCATTTGTACAAATAAGAATCCCCTTCGTTACATGATTTCTTCTTCATATAGATAGATATAGGATCTATGGAGCAATTCCTTAGAAGTACATTTTGTGAAACAGCCCTTCCTGTCTGATAGAAAAGGATCCCATGATCCTGAACCGATCTTACCTTGGATCGCAAATCCCAAGTTTGTCTATGAAGAGCAGATCGAATTATATTAGTGTCTATAATGGATTTCTTTTGTATAATACTAATCGATAGGGCCTCATTGGTAAGTGCTACAAGATCTCGTACATTGGAACCCATAGTTATGGACCCGAATACATTAGGATGGAACATTTTCTTTTCCAAGTGAAATCCCCTAGTATATGAAAGAGTGAAAAAGTGCTTTCGTTGTTGTGGAATAAGAAGCCTTCGTATCTTAATGCATGTATTTAATTTATTCGGAGCTATTAGAGCGGGATCTACTTTTTTGGGAATATGAGTCGAAGCAATAACAAGAATATTTCTAGTGGAACATCTTTCACAATCCCTGGAGAGATAGTTCACTAATAAACCGAGGGATAAGTAATTCGACTCATTCATATCCAGATCATGAATGTTTGGAATCCATATTATACAAGGAGACATTGCTTTTGCTAATTCGAATTGAAGGGTGATATAAAATCGGTCTATTTCCGGCAGCATATCCATAGTTAGCGCATCCATCATAGTTTCCATAATAGTTATAGTTAGAAACTCCAGCTCCGTCTCAATATCAAGGTCACGGTCGATATCGTCACTATCATCAATATCCTCATCTTCATCCTCACTAGCGTCACTATCATAAAAATCCTCATCCTCACTATCGTCACTATCATCAATAAGAAAATCCTTAGGCTTGTTATCCATGAACTTGTTCAGAAATACTGTAATGAAAGGAACATAGGAGTTTGTCGCTAGGTGTTTGACCAAATAGGATCGTCCAGTTCCTATAGAACCTATCACTAAAATACCCCTAGGAGGGGATAGGGCTAAGCGGAGCGAAAAGGGTTTTCCATGAGATGGGAAATGAAAACTATTAGCCCCACACGGGGTTTGTGAATAAGTGATTGTCTGATAATGAGCAAGGAATATCCGTCTTTCTGCTAAACAGGATGTATTGAACTCATAATTCATTAGATCCTTTTTATGAATGTCAACTAAGTATCGTAAGTAAATTGCTCCCGGTTGTTCAATCATTTGATAACCAGAGTCATTCTTTGATAAATGATCACTATGAGTCAGACTCAATAGAATTTGATCAATCCTTTTTTCTGTCGTTAAGGTAGAGAACTGAACCAAGAATTCTCTTTCTTTATCATCAATCCAATCACTGTTCGAGACCCAGGATTCTATTTGATCATCAATCCAATCACCATTTTGATCATCAATCCAATCACCATTCACGTTTTTTCTTGTTCTTATCAAGGAATAGATCGCTTTACTTGTATGACTTAGATGTCTCGTATTTCTCGAAAAAGCGATTCGATTGATGGGATTTGGTATGATACTTATGAAATCGATGAGATTCCAATATTTTTTCTTAGAACGTATTGATTTGACCCCATAAGCGGGACCACCACCCCATAGCATGTTGCCGCCAGAAGCAGAACCCCATATTTCTTCTAGAGAATCTCCTAATTGTTCCAGAGCAACTAGAAAGAGATTCTTTAACCAGAAAGAATTCAGTTCAGATGTAGGATACCTATCCAGAAGTTTTCGCAACTCAATCATGTATGATGGAATCATCAAAGATTTGACCTTTTCGAACTCTGTCTGTAACTCACTATAGGCTCGAGAAACAAAGAGAAGATGTGTACGAATGAGATATCCAGCAACAAGAAGAAGGAAAAGGATTAAATAGAGGAACTCCCGAACATTTAGCGATCTCAGATGTGTCGATATCAATGGTGACTCATTATTTCGATGAATAATTTCTTCGGACAGAAGAAGATTATGTAAACACTTACTCGAAATCTCACTTATCAGATTCCATTGTGGAAGACACAATTTTTTCTGAAGAATTCGCCATGATATATCTGATCCATGCATAATATCATGAAAAATGGATACAAATTTTTGGCTGCTACTTAGTATCGGCAATAAGTCTGAAAAGGTATCTAAAAATATCAAATTTAGATATTTGTACCCTGTCGAAGTAAGGAACCATGGTATATATGTTTGGAATAGATTCCATTTTGAGAGAGTTGAAAAAGCACTATCTCGTTGAAAGGTTCTATACATCTGCCCTTTCTCAAGGCATTTTTTTAGACAAAGACTCCGTTTTTTCCTCTTTTCGGATGGTAAATATTTCTCAGAACATGGAGTGTGAATCAAACCCATGTTTGAGTTGAAATTGAGATACTGATGCAAGTTCTTCTCTTCTGAATCAGATAGATTCATATCTGAAAGAGGTTGACAATAAGTTCTTTCAAAATGGAATATTTGTCCCTCTGTTAGAGGTGTTCCAGAAATGTCTGCGATCGAGTAAATAGCTCTACGAACGAATGGATCGGATCGAATTGGAAAATGGAAAGATTTGTAGAAGTTATACCTTTCGTCACCACTTTGCGGAAAATCGTTAGGTATGAATATGTTAGATACCTGTGACTCGATTGGCGAAATAGTATCTCTCTCCAAAAAAGCATGTTTTTTTTTACCGCCGCACAAAGAAAATATTTTGTTGCGAATGAACAAGATATTGAGGAATTGTTCATACGTAAAATCATAATTATGGATACGGGCCTTTTCCGCATAAAAGGGGAATCTTTTGTTACAATAGAAGCAGAAGTGATGTCGATTATTCAAGAATCGAAGTCGATTTGCTTTATAAAAAGAGGATATCAATGAACTTCTATGAAATGGTTTCACGGGATTCAGCCAATTGTCTTGATCGTGAGATATCATTGAGAAATAGGAATCCGTGTTATCAAAAGATTTCCTGCGATTCTTTCTAATATGGAATGAGTCAATCATCCACTTTGGTATCTTATTGAACAAAAATGGTGATATTGTTCCTCCATTGATCAAGAATTTCGATTTTTGGGAAGTATCATGGTCATCCAATAAGAAGGGTTTCCATTTTTTCAAATGAACGATTTGAAGACCTATTGATTCTAACAACTGATTGCAGAGTTGATCATTCGGACCTTTCAATTCATAGATGTGGATCTCGGACCTATGAATGGGGATACTCCCGAAACTCACAAAGAAAAAAGGAAGTGAGTTAGACAAAAAGAGAAGAAACTTGGACAAAAAGAAACAAAGTGACTTAGACAAATCTTTTTTGTCGATAACCTCAGACCAATCAATCGAATATTGATTAATACGTAATCGATCGAACACTACTTGAAAACGGCTATTCTGCTCAGAAATGAAATGTTCCAAATGTTCCTGGAAATTCTTGCTCCCATTGGACCATTTGTATCTATATGCATTAGGATCCCGATTCATGGATCTCTCGGTTCGAGAAATCAAAATAAGAGGATCGAACCATTTCTTCTGACTCTTTTTCAAATTTGATAAATGTTGGTTGATCGTATATTTCATTATAGTTCTATGATTCAGAGTATCATTTCCTATTTGATACCTTTGAATTCCATATTCGAAGTTGTGATCGGATCTATTCATTAAAAAGAATCGAGTCAATACATTTCTTATGTACCCATAGGTGCTATATTGGATTTGAATCAGATTTCGGATCAATCTATATTGATTGACTGCCTCCATTATATTGTTGCTAGCAAATACCACTATTTTTGGTTTTGGATCTTCCAAATCATTCCCGCAAGAGGTCCGGACCCGTTTTTTTCTGATCCTTCGATAAAAAGATTCATTCTCTTCATAAAAAATAGGAGGTAGAACCAATAAAGATTTCTTTTTCGATTCATCCCTGGAGTTGAATACCTCATTCAATAATTGTTTTTGATCCAATCCGGAGGAATCAATAGAAAAGGCAAATCCCTTATGATACACCAGATCCGGCTCGGTTATTGATAGAGTGAATAGATCCGCCATTTCTTGAAATCTCTCTTCTGATTCAAAATCGTGGTGTAACGTGTATCCCCCCCTGTTCCGGTCATGGAATAGATGAAATAAATCAAAAAATGGATTTTTGTTCAAGAATGAAATCTTATTGGAACTGTCCAGTTCATCCTTCGGAACCATATCACATCCCGGATCTGATGAAATAGGATGAATTGATATGGTATTTTGTAAATACATAATTATCTTGAATATATTAACTATTTCTTTATTTTCCGATCGCCTGGAAAGAACAAAAGAAACATCTTGTTCTTTCTTCAACAATTTCTGATCTCTAGTGGACCTCTCAGTAGGATTCGAACCCAGATGAAGTTCTGACCATCTGTCAGAGAAAAAAGAACGAATGGATCTTGTAGGATTCCCAAGAAATTCTTCGATTTCTTCCGGAAGCAGCTGATTATTCATCTGCTTCTCACATTCCGTGAATAGCCGGGACATTGAGGAATATCCAGAAAGGCATTTAGGGAATCGCTCTGATTCTATCTCTGTTCGTTCGGTTTGAAGAAAGGAAGGATCCCAACAAAGAATCGATCTTTCTTTTAGTTGTTGAATCTCTCTTTGATTGATCAATGTGTGATATTCCGAATCCTCATTACTAATGGAATCGAAATGATCTCTGGATTGATCAGAAGATCCTTTCAATTGGCTAGAATCCGTTACTTGAATGAAACTAGATCTTGTGGAATCATATTGAATATTTGACGATACATTCCGTACCTTGCTAAAAAACCGATCCTTGTTTACCAACCACACATTGTCTAACCAAATCCAATTCTCTCTCGATATGTTCCTCAAAAAATCCGATTCGTGCGGATTCTTCCCCCAACCCCAACTAACGAAGAGATCTTGGCGGAATTGCCACATATGAAATTGAGCACAATTTTGCAAAGAAATAGCCCGCTTGTTTCTCAAGAAGAGATGGGAAACATGCTCAATATCATTTGATTGAATAGTTGACCCAGCTCCTTGTTGTTTGAAGAAACCCTCCACTTCCACAGGTATTTTTTCACGAAAAGCAAACATGAGATAATAAATCCAGTCTTTCACTAAGATTTCGAATAGCTGTCCCGAATTCAAGTTGATTCTGTTTCGCCTCTTCCTCGGAGAAAGACGATCAAACAATTCCCAATCATGGTCCTTGCGGATCGGATCATCCATATAATATACAAAAAGAAACTCCAGATATTTGATATCTTTCTCTTTGAATGAGATCTCAATTCCAGCGACGGTTTCATTAGATATCTTACAACTAGAATCCCTCTTTTTTCCGATCCAGTTCCTCCACCACCGCGAACCCCAGTTAGATTCAGGCATGATACACTTTTTAGTTATTGGGAGAACCCAAGTACTCTCTTTCGGATCCAGGAAAGAGCTCTCAGGGATCTTTTTTCCTTTTGGAAGATACAGGAGCGAAACAATCAACCTATTGATATTGGAAGACCCAAAAGATTTTTCCAATGTATCATTTCTGGGTCCAATGGAATTCATAGGTATAGGAAGAAGCCCTGTCAAATAGAGATTTTTTCGTTCGACCATCTTTCGATTGTTAATACGATATATAAGGACCGCTACTGCAAAGAGTACTACACCCTTGATCGTGAAATATCGATTGCTTGTTGAACCCTGTGAATTGCGTGAAAGTGGGATACTCCAATTTCGGGAGTCCAAGAGTTTTATAAAACGCTCTTGATGGAAAAAAATGTGAATGAAAGATCCCACTGAATTGAATTGGGTCCATGAATCTAAGAAAGAGTGAGAATTCTTGATCTCTCTCAATATCTCTCTCAATTCGAAAATACAGGATTTGAATGGATGTCCTCTCATTGAGCCCTCCTAAATTTAAATTGCATTGATTTATCCTAAAGATTTCATTTCAATTGGAATTTGGTTATTCACCATGTCCGAGGATCCCCGCTAAGCATCCATGGCTGAATGGTTAAAGCGCCCAACTCATAATTGGCGAATTCGTAGGTTCAATTCCTACTGGATGCACGCCAATGGGACCCTCCAATAAGTCCCAATAAGTCTATTGGAATTGGCTCTGTATCAATGGAATCTCATCATCCATACATAACGAATTTATTGGTGTGGTA------------------------------------------------------------------------TATTCATATCATATTAAGAAATTTATTGGTGTGGTATATTCATATCATATTAAGAAATTTATTGGTGTGGTATATTCATATCATAACATATGAACAGTAAGAACTAGCATTCTTATTGAGACTAGAACTCATAGGGAAGAAAATCGATTTATGGATGGAATCAAATATGCAGTATTTACAGACAAAAGTATTCGGTTATTGGGGAAAAATCAATATACTTTTAATGTCGAATCAGGATCAACTAGGACAGAAATAAAGCATTGGGTCGAACTCTTCTTTGGTGTCAAGGTAATAGCTATGAATAGTCATCGACTCCCGGGAAAGGGTAGAAGAATGGGACCTATTATGGGACATACAATGCATTACAGACGTATGATCATTACGCTTCAACCGGGTTATTCTATTCCACCTCTTAGAAAGAAAAGAACTTAAATCAAAATACTTAATAGCATGGCGATACATTTATACAAAACTTCTACCCCGAGCACACGCAACGGAGCCGTAGACAGTCAAGTGAAATCCAATCCACGAAAAAATTTGATCTATGGACAGCATCGTTGTGGTAAAGGTCGTAATGCCAGAGGAATCATTACCGCAGGGCATAGAGGGGGAGGTCATAAGCGTCTATACCGTAAAATCGATTTTCGACGGAATGAAAAAGACATATATGGTAGAATCGTAACCATAGAATACGACCCTAATCGAAATGCATACATTTGTCTCATACACTATGGGGATGGTGAGAAAAGATATATTTTACATCCCAGAGGGGCTATAATTGGAGATACCATTGTTTCTGGTACAGAAGTTCCTATAAAAATGGGAAATGCCCTACCTTTGAGTGCGGTTTGAACTATTGATTTACGTAATTGGAAGTAACCAATTAGGTTTACGGCGAAACCTAGAAATCGATCACTGATCCAATTTTAGTACCTCTACAGGATAGACCTCAACAGAAAACTGAAGAGTAACGGCAGCAAGTGATTGAGTTCAGTAGTTCCTCATATAAAATTATTGACTCTAGAGATAGAGTAATATGGAGAAGACAAAATTGTTTCAAGCACCGACAGAACAACCAGAAGCGCCCCTTGTTTCAAAGAGGGGAGGGCGGGTTATTCACATTTCATTTGATGGTCAGAGGCGAATTGAAAGCTAAGCAGTGGTAATTCTAAGGATTCCCGGGGGGGAAAATAGAGATGTCTCCTACGTTACCCGTAATATGTGGAAGTATCGACGTAATTTCATAGAGTCATTCGGTCTGAATGCTACATGAAGAACATAAGCCAGATGAAGGAACGGGAAGACCTAGGATGTAGAAGATCATAACATGAGTGATTCGGCAGATTTCGATTCCTATATATCCACTCATGCGGTACTTCATTGTACGATATATATAAGAATTCTACGATATATATAAGATCCATCTGTATAGATAATATCATCATCTACATCCAGAAAGCCGTATGCTTTGGAAGAAGCTTGTACAGTTTGGGAAGGGGTTTTGATTGATCAAAAAGAAGAATCTACTTCAACCGATATGCCCTTAGGCACGGCCATACATAACATAGAAATCACACTCGGAAAGGGTGGGCAATTAGCTAGAGCAGCAGGTGCTGTAGCGAAACTGATTGCAAAAGAGGGGAAATCGGCCACATTAAAATTACCTTCTGGGGAGGTCCGTTTGATATCCAAAAACTGCTCAGCAACAGTCGGACAAGTGGGGAATGTTGGGGTAAACCAGAAAAGTTTGGGTAAAGCCGGATCGAAATGTTGGCTAGGTAAGCGTCCTGTAGTAAGAGGAGTGGTTATGAACCCTGTAGACCATCCCCATGGGGGTGGTGAAGGGAGGGCCCCAATTGGTAGAAAAAAACCCGCAACTCCTTGGGGTTATCCTGCACTTGGAAGAAGAAGTAGAAAAAGGAATAAATATAGTGAGAATTGGATTCTTCGTCGCCGTAGTAAATAGTAGAGTAGAGAAAATCGAATTTGTTTCTTCGTCTTTAC-AAAAAAAAATAGGAGTAATTAACTGTGACACGTTCACTAAAAAAAAATCCTTTTGTAGCGAATCATTTTTTAAGAAAAATAAATAAACTTAACACAANNNNNNNNNNNNNNNNNNNNNNNNNNNNNNNNNNNNNNNNNNNNNNNNNNNNNNNNNNNNNNNNNNNNNNNNNNNNNNNNNNNNNNNNNNNNNNNNNNNNNNNNNNNNNNNNNNNNNNNNNNNNNNNNNNNNNNNNNNNNNNNNNNNNNNNNNNNNNNNNNNNNNNNNNNNNNNNNNNNNNNNNNNNNNNNNNNNNNNNNNNNNNNNNNNNNNNNNNNNNNNNNNNNNNNNNNNNNNNNNNNNNNNNNNNNNNNNNNNNNNNNNNNNNNNNNNNNNNNNNNNNNNNNNNNNNNNN
>Afzelia africana voucher Jongkind 2440 chloroplast, complete genome
NNNNNNNNNNNNNNNNNNNNNNNNNNNNNNNNNNNNNNNNNNNNNNNNNNNNNNNNNNNNNNNNNNNNNNNNNNNNNNNNNNNNNNNNNNNNNNNTGCTATGTTATGGGCGAACGACGGGAATTGAACCCGCGCATGGTGGATTCACAATCCACTGCCTTGATCCACTTGGCTACATCCGCCCTGAGACTATATCACTATGTAAAAAAAAAAATTACATAAATTGAAA-TTTTTTTTTAAGTTCCTGCTGAGAAAAACGTATAAATTACTAAATAAAAGAAAGAAAAATATGAAAATCCAGTTTTTATGTTGAAATAAAGAATACAAAAT-AAAAAAAAAATAATAATAATGTTGAAGTAAATAAAAAACTAC---------------------TAAAAAATAAAAATAAAAAAGAAAGAAAGTAAAGGAGCAATATCCATTTCAAGAAGATTAATATTGCTCCTTTACTTTCAAAAACTCATATTCATTAAGATCCAAATCTTATCCATTTATAGAAAGAGCCTCGATGGCAGCTAGGTCTAGAGGGAAGTTATGAGCATTACGTTCATGCATAACTTCCATCCCAAGGTTAGCACGGTTAATAATATCAGCCCAGGTATTAATTACACGACCTTGGCTATCAACTACAGATTGGTTGAAATTGAAACCATTTAAATTGAAAGCCATAGTGCTGATACCTAAGGCGGTAAACCAGATACCTACTACAGGCCAAGCAGCTAGGAAGAAATGTAAAGAACGAGAATTGTTGAAACTAGCATATTGGAAGATCAATCGGCCAAAATAACCATGAGCAGCTACAATATTATAGGTTTCTTCCTCTTGACCGAATCTGTAACCTTCATTAGCAGATTCATTTTCTGTGGTTTCCCTGATCAAACTAGAAGTTACCAAGGAACCGTGCATAGCACTGAATAGGGAACCGCCGAATACACCAGCTACGCCTAACATATGAAATGGATGCATAAGAATATTATGCTCAGCCTGGAATACAATCATAAAGTTGAAAGTACCAGAAATTCCTAGAGGCATACCATCCGAAAAGCTTCCTTGACCAATTGGATAGATCAAGAAAACAGCAGTAGCAGCTGCAACAGGAGCCGAATATGCAACAGCAATCCAAGGACGCATACCCAGACGAAAACTAAGTTCCCACTCACGACCCATGTAACAAGCTACACCAAGTAAGAAGTGTAGAACAATTAGCTCATAAGGACCACCATTGTATAACCATTCATCAACGGATGCCGCTTCCCATATCGGGTAAAAGTGCAAACCTATAGCCGCAGAAGTAGGAATAATGGCACCAGAAATAATATTGTTTCCATAAAGTAGAGATCCAGAAACAGGCTCACGAATACCATCAATATCTACTGGAGGGGCAGCAATGAAAGCGATAATAAATACAGAAGTTGCGGTCAATAAGGTAGGGATCATTAAAACACCAAACCATCCGATGTAAATACGATTTTCAGTGCTGGTTATCCAGTTACAGAAGCGACCCCATAGGCTTTCGCTCTCGCGTCTCTCTAAAATTGCAGTCATGGTAAAATCTTGGTTTATTTAATCATCAGGGACTCCCAAGCACACGAATTCTCTATAACGAGATAATGGGGGCTTGTTATTTAACAGTATAACATGACTTATATACTGGTGTCAACCAATACCAATATCCGTAGATATATCCATCTATTTTCATTTAGATTTATCAGAATTCTATTTTTTCATCTATTTCATTTATTCAAATCACTTCATTCAAAAAAAATGGGTGTATATTACTTCGAGATGATAATTCGAGTGGGTTGCCCGGGACTCGAACCCGGAACTAGTCGGATGGAGTAGATAATTTATTTGTTAATAAAATTCAACAACAAAACAAATAAAAAAAAATCCCTCCCCAAGCCGTGCGTGCATTTTTCATTGCACACGGCTTTCCCTATGTCTACATTTATAAACCTCAGTTCCTTCCCTAGAACGAGACTCTAAGAAAGTTGAATACTCATTGATTAATCCCTACTTACTTACTCCATGAACATTTCATAATCCATTTCAGAATAGAATTCTAAAAAATGAATGATTTTTTATCTCTTCATCATTTAAAGAGAAATTTCCACTTACAACGAAAATATCATAACCAATCATTCATCATTGACCAGATCATTGATGCAAATAATATCCAAATACCAAATACGGCCTCTATATAACCTTCTCTGCAAAGTAAAAGAAGTTCTTGAGAAGATCAAAGAAAGAATCTCGTCTTCGTCTGTAAAGAATTCTTCCAAAAATTCTGAACCTAATCTTTTCAAAAAAGAGCGTACAGTACTTTTGTGTTTACGAGCCAAAGTTTTAATACAAGAAAGCCGAAGTATATATTTTATTCGATATAAACTCTTTTTTTTTGAGGATCCATTGTAATAATGAGAAAGATTTCTGCATATTCGCACAAATAGGTCAAGAATATCCAAATTGGATAAATCGGCCCAGACCGGCTTACTAATGGGATGCCCTAATATGGTACAAAATTTCGCTTTAGCCAATGATCTAATTATAGGAATAATTGGAACTTTTGTATCAAGCTTTTTCATAACATTTTCTATTAGAAATGAATTTTCCAGCATTTGACTCCGTACCACTGAAGGATTTCGCCGTACACTGGAAAAATAACCCAAAAAGTAGAATGAATGCTCGGATAATTGGTTTATATGGATCCGTCCTGGTTGAGACCAAACATAAAAATGACATTGCCATAAATTGATAAGATAGTATTTCCATTTATTCATCACAAGAGGGGTATTCTTTGAAGCCAGAATGGATTCTCCTTTATATCGAGCATAATGAATGAAAGGGTCCTTGAAAAACCATAAGATAGACAGAAAATCCTTAGTAAAGACTTTTACAAGATATTCCATTTTTCCATAGAAATAGATTCGCTCAAAAAGGACTACCGAAGATTTTAATTGTAAATGAGAAGATTTGTTACGGAGAAAAAGGAAGATAGATTCGTATTCACATAGATAAAAATTATATAGGAACAAGAAGAATCTTGGATTCCTGTTTGAAAAAGTAGAAATCGATTTTTTTGAAGTAATAAGAATGTTCCAATTACAATACTCGTGAAGAAAGAGCTTTAATAAATGAAAAGAAGAGGCATCTTTCACCCAGTAACGAAGGGTTTGAACCAAAATTTCCAGATGGATAGGGTAAGGTATTCGTATATCTGACACATAATTTAAATATGGAAATTTATCCTCAAAAAAAGGAAATATTGAATGAATTGATTGTAAATTATAAGATTTTACGATTTTTTTCTCCTCTAAGAAAGAGATTAATCGTAGGGAAAATGGAATTTCCAGAATGACGGCAAACCCCTCTGATATTATTTGAGAATATAAATTCTTGTTGTACCCACAAAATTTATTTTTGTTAGAATCATTAACAGAAATAATCAAATGATTCTGTTGAGGCATTCGAGTAATTAAACGTTTTACAATTAGTAAACTAGATTTATTGTCAGAACCTATATTTTCCATCAAAATGGAGCTATTTAAACCATGATCATAAGCAAGTGCATAAATATATTCCCGAAAGATAAGTGGGTATAGGAGGTCATATTGCTGAAACCTATTTCGTTCTAAATATACTTGAAATTCCTCCATTTTTTAAAATTCAATTTGAGACAGGGATAGGGGATTTATTGGGTTCTCAAATGATACATAGTGCGATACAGTCAAAACAGGGTATTCTATTCTAGTAAAAAAATGAAAAACGAATAGATACCTCGAAAACAAGTAAAACTCATCAACGGACTCTCTCTCCTCGTTTTTTTCGATCTAATTGTTTTATGTTCATTCTAGAATAACAATAGAGTTCGAAATCCTTTATTTTCTCAACCCAATCGCTCTTTTGATTTTGGAAAAAAATATCTTTATCAATATACTCTTTCTTCTACACATTCAGCGACACCCCATAATGGAGACATAGTTAATAGTTAGGACTCATAAAAAAAATAAAAAATCCATTCTCTTTTTTTTATAGAAAAAGCTTTTCCCACATCAAGTACTAATCTATTTTTAACGTAAAATTAGATCGGGTAATCATTCAAATTAAAAAATGAAAGCTCGTTGCTTTTTGTTTGCCTATAATTGGAGCCGCCAGGCTCTATCCATTTATTAATTCAACCCAACTTTGATTTTTTGTTCCGAGCCAAGAATTCAAACAAAGGTTTGGATCGGATCCAATAAGAATGAAATATTCTTCGAATTCTCCATTGATACGACATGCTACTTTTTCCATTCATTCCTTTCTGGATCAGTCGTCGTCTTACAAACTCTATTGCTGGTATGAACGAATCCATTGCTTCGTAAAAATGTGTAAAAAATCGAGTCGCACTTAAAAGCCGAGTACTCTACCATTGAGTTAGCAACCCAAATGAAACTAATATAAAAAAAACTAAAAAAATCGAATGTGTAGATACAATAACAATCAAAAAAAAGATGTTATTCTATAATAAAAAAATCCTATGGATATGGAACGGAAATAAAAAGATCCGTTTATTCACGATCGGATTATATTTGTTTGATATACTGTTGTCAATATTAATGTTGAGAAAAAACTACAATGGAGAAAACAAAAGAATTATAAACTTTTCAATAGTACCTAACAATTTAATAAATGTCAATTGAAATTCTATTTTC-TT--TTTTTTTTTTAATAAATTTTATTTA----------------------ATTAATGTTAATAATAACAAAGTTCGTTTGTAAATTCTAATAAAAAAATTCGAATACGAAAATGTATTATAATACTAATATAATACTAA---------------------------------------------------------TAATAATAAAATAAAAAACAAACAATTATGTTGAATTGGCACTACAAAACTAATCGACATAGATCTAAAGGGTGTATGCGAAAATTAAGGAAAAAAAGAAAAGGGTAGAGATCCGATTTATTCAATCAAATTAATATGAATTAATAATTGAATCAATACAATCGAAATATGGACTAAGCAATTAACCTAACTCCCTTTTTTATTTCTTCAGAGAATTCCAATGAAAACCACCTCATTGAGAGTAATATATTATATTTATAAAACCAATTACTTCATTTATTGATTTTGCTCTTTTTTTCTATCCGTTTTATATTCATTTTTTATATTAATTTATAAAAATTAAAATCGATTTTTGTGGTTATAGAAAACAGCATTCTTATAGTATAGCAAATAATAAAAGAAAAAAATGAGGTATGAATGGATAGCGGGGGGATAAGAGAGATAAAGGATTATATAAATATATATACAAGTTATCCACACCCTCTTTTGTTTCTTATTTCATTAATTGAATTTCGTTTGTTGATTAGGGCAAAGTTCGATAAAAACACCCGCCCTTTTTGAAATATCCTGAACAGTTCCTGTAGGTTGAGCGCCCTTTTCAAGGAAATCGAGAATAACAGGAATATTTAAATAGGTTTGATTCTTTATCGGATCATAAAAACCCACTTTCCGAAGATCTCTTCCCTCTCGTCGGGATCGAATATCAATTGCAACAATTCGATAAACGGCTCATTGGGATAGATGTATGGAGATGAACAAAACA-CCCCCCCCCTAGAAACGTATAAGAAGTTTTCTCCTCGTACGGCTCGAGAAAATTAGATGATGCCTATGGGATATAATATTATTATGAATTTGGATGTCAAATAGATCCATAAAATCATAAAATCAATTCGATTATGATTTATAAGTACTTTTTTTTCTTATTCTTTTTCTTTCCCG-AAAAAAAATCACTTGTATTCACAAACTCATAACTCAAGTTGGATAACTCTCAAATAACTCAAAACCTTTAAGTATTTCATTTATTGAGCGGTCTTTATCCCGTTTTTTGTCTATCTTCTTTAGAATCTA--TTTTTTTTTTTTTATTCTTCATTCTGATAGAGTTGTTGAGACAATTAAAAAAGGTATTTACTTGTTCCAGAATCCCTTAGATTTTCCTTGAATCGTTGGGTTTAGACATTACTTCGGGGATTTTTAATCGTTTCAAAAATGGCAGCAACATACCCTTCTTTTTTCTTTCTATCAAAGAATCATAGAAATGGATAATGGATTCCCGCAGATACACTTTTGACCGAAATCATTTTACCAATTCCAACAAATTTGACTTTTTATTTTGTTTGAAACTTGCTCGAATTGGATCCTTTCGATTTCTATATATATAGATAGATAATATATTTACGAAGTTGTTCAAATTTATTAATTTTCACTAACCCTAGATACTTACTCCTGAAAAATGAATCAACTCGAGCTCCATCATATACTATTACTATTTACATCATCAACCCCCC-CAAAAAAACGAGTTCGAATGGAACAGAACAAACGATGTCGAGCCAAGAGCACCTTCATTTCTATATACAAATTTCTATATAATATAAAAATAGTGGATTAAGAATCCACAGCTAATTGAATCATGTCTTTCAAGTCGCACGTTGCTTTCTACCACATCGTTTCAAACGAAGTTTTACCATAACATTTCTCTGGTTTGGAGCCAGTATGTAATTATGAAATCATGAATAGTCGTTGATTCAGTCGATACATAGTAATCTGTACGTTTTCTGAATGGGTAATTTCTAAAGAATAAAGAAGTCTCATCAAAAATTCAAATTAAATCGATATTTTATTCTAGGAATGGAATTTCTA-------TTTTTTTTTTTTTTTTTTAACATTATTTTTAACATATACATATAAAATATTCTATTTAATAACATGAATACAAATAAAAAAGTTTAAGTTTAAATAAGTTCTTTTTGAATATACATCTTAAAAGTAACTCAATTTAGACACGGATCATTAAAAATAATGAAAAAAGAATCACACTTTAGCCAATATTATAGATTATAGATTGTTAAACCGAAAGTTTCTCAAAAAAGAGCATTCTTTATTCTATTTATTCTAATAGAATATTTGTATAGAATATTTGTACTCTCATATGATATCTAGATATCTATATCTATATAGATATAGATAAATCATGCATGGATATGCTCTGGGACGGAAGGATTCGAACCTCCGAATAGCGGGACCAAAACCCGTTGCCTTACCGCTTGGCCACGCCCCATTTCAAATTTCTATTCGACACTAATAAACACTAATATTAGTCTAATATTAATATTGGTTGTTCGTCAATTCCAGTTCAAATATAGAAATATCTATATCGATAGAATGTTGCGAGGCTTTTGATATGGGTAGATATAGAATTAAACGGAAATTCTTGATCATTACATAGAATGCAATTAAGATATTGTATGAAAGTATGATTTCTTATATTCTATCTTAAAGAACAAAATGTTTGCTATGCTTATGCTTAATATCTTTAGTTTGGTCTGTATTTGTATTAACTCTGCCCTTTATTTAAGTAGTTTTTTATTCGCGAAATTACCGGAAGCCTACGCTTTTTTGAATCCAATTGTAGATATTATGCCAGTAATACCTGTACTCTTTTTTCTCTTAGCTTTTGTTTGGCAAGCTGCTGTAAGTTTTCGATAAGATCTTTAATTTTTATACTATCTTAGACTCTTAGAAAAATTCAGAATTTATTCGAAAAAAAAAATTCTAACATTCTAACAATTGATAAGATCAGATAAGTATTACAGTATGAATCTTCAATTCAAATATTGAAATTTTTTTATACCCCAAAAAAAGCTGGACCATCTCATTTCATCATTCTTACCCCCTTTCCATTGAAAATGAAAAAAAAAATTCGATTTGAATCCCCCACCAATATCTAATTGTGGGTATGAAAATTTTTATAATAAAGGACTCGGCTCTTATTACAAATAAATTTATGAAAATTCCTTTCTATTATATTTCTCGAAACCACATCATTTCTTAGTGTCAAAAGAAACATAATGTATAGTATAGGAAAATCTATTCTCTTTTTTTTTTTTAATTGATCTTGGAGATTGTGTAATGCTTACTTTAAAACTATTTGTTTACACAGTAGTGATATTCTTTGTTTCTCTTTTCATCTTCGGATTCCTATCTAACGATCCGGGACGTAATCCGGGACGTGAAGAATAAAAAATCAATTTTTTTTGTTCTCCTTTCATGAT----------TTTGAAATATTTCTTAGAATTTTATCTATTTTACATCTTTATATTTAATAATATAATATTTAATAAAAATCAATTTCATA-TTTTTTCTAGTGAATAATAAAAAAATCAAACAAACAAAGAAAATCGATAAATTCAAGAGCTAAAGAAAATACCAAATCATCGACGGAAACGGAAAGAGAGGGATTCGAACCCTCGGTACGAAAATTTCGTACAACGGATTAGCAATCCGACGCTTTAGTCCACTCAGCCATCTCTCCCAAATTGAAAAAATAGAATTCCTATGTTACATTATACAAACAAAAAAGAGAGATTGAAAAAGCTCCTCCTTTTTTTCTATCTTATCTCTCTTTGACTTATTCTTCTATTTTTATTTTTTAGTTTTTCTATTTATTCTATATTCTATATTAGGATATCAAATTCTATTTTAAAATTCTATTTAAGATAT------CAAAAATATTATAGAAA-------------------------------------------TATATAAAATAGAAATAAATATAGAAATATAGAATAATAAATAGAATAAATATTGTATAAAATAGAATATAATTCTAATAAATAATAAAAAATACCCTTTTTGTTTGTGCGAAGGGGTCGTG-TTTTTTTTTCTACAGCCCGGCCAGATCGGTACCTAGCCGGGCTTTTTTTTGTTCTCATGAATCCCGTGAATCAAATTTAGTTGATCTGAAAAAATACTTGTTATTGAAACAAGATCAAACAAAAGAAAAACTTTTTTATTCCTATGAGATACAACTAAAATGATAGAAGATCAAAATGCCATTTCTTTTTATTCTTTATTTTCTTTATTTTTTCCAGCAAAGTACCCGTACCTAAAAATGTAAAAAAAAGCAAATACGAATAAAAAAAGAAAAGAATGGAGATTCTTTCACAATCCATTTTATTTTGATGTTATGACTAAAATCATTTTGTCAAGATGTATTTGTCAAAGCACCTTCAGCAAAACAAAAAGGGGAGTCCTTTTTTGGATTCCGACTGATTCTCCTGTTCGACAAAAGATCCGTTTATATACAATAATTACATTGTAGCGGGTATAGTTTAGTGGTAAAAGTGTGATTCGTTCTATTGACCCCTTAATAGTTAAGGGGTCCCTCGTTTAATTTATATTCCGATCACAAACTTATTTCTTAAAAGGATTTAATCCTTTCCCTCTCAACGAACGATTCGAGGAAGAATATACATTATCGTAATTTGTATCCAAGAAGAATCAATTCGAAATTGAAAAATGGAATTATGAAATTACGAAACATAAGTTTTTTGAATTGGATCACAATACTCACAATTTTTTGAGTATGAGCAAGGGATCCATGGATAAAGATATAGAAAGTTTATTTCTAATCGTAACTAAATCTTCAATTTTTTTATTTGTATATGAGAAATTGAAGCAAACTAGCTATTAAACGATTCCTTTAGTTTACTATAGACATCGACATATAATATTAATATGTATTTTAGCTCGGTGGAAAAAAATGCTTTTCCTAAGGATTCTTTCAAATAGAAAAGAAATAGCGAACGAAGTAAGTAGAAAAAAATTGTTCTAATTTTTCCTCCTTTTCTATAGGGATCATCTAAAAAGCGATATGTTTTGAATGCATTCAGAACGAAAGGCTGACATAGATGTTATGGGTAGAATTCATTTCATTTTGTTCACATCTTCTCCATTTTGTTAAATTTATCTAT----------------------CTCTCTCTATCTTGCATAAAGGAGCCGAATAAAACCAAAGTTTCACGTTCGGTTTTGAATTAGAGACGTTAAAAATGATGAATCAACGTCGACTATAACCCTTAGCCTTCCAAGCTAACGATGCGGGTTCGATTCCCGCTACCCGCTTATATTCTATCAGCAGAT-----------------------------ATTGGAATCTATATAATTTATTATATAATC------------TATATAATTTATTATATATATTAATATATATTAATATATAAATAGGAATATATAACTAATTCATTTAGTTATTTAAATAAAAACGAAAATAGACTAGAATTTTTTTTTATTTAATCTAATTAATGTAAATGCAATTCATCATCAAATTGAATACACAACCCCCCGAATTCTCTCACATATTTTTTCGAAATGGAACAATAAAAAATTGTGATGAAAAGCGTCCATTGTCTAATGGATAGGACAGAGGTCTTCTAAACCTTTGGTATAGGTTCAAATCCTATTGGACGCAATTTTTTTGCATATATATTGAATTGAATTTTATATATTTCTATGTCAAGAAAAAGATTTTGAATGATTTGAATTGAACAAGAGACGCTTAGAGTTTTAGAGTAATAACTTACATAAGTTATACACAATTTATATCTTGAACCTCTATTTTTTATAGAATCTTATAAATTAATAAATCTCTTATAAAAATCAAAAATTGTGGATTTCTTATCTATTTTATATAAATTTGATATAATTAATTATTTATTGTATTAATTATTTTACTAATATTTTTTATTCTTATTATTTTCTTTATTTAAAT---------------TAATTTTAATTAGATTAAGATAATTTAAGATAATAATTTAAGATAAATAAAATAATTCTATTAGAAAGATTATAAAGCTATTAAATTCAATTATTAATCAATTTTTTTCAACTTGTTCCGGAAGTAAAAAGAGTTCCATCTGTTCCTGAATAGCTTCTTTCAAAAGGGCTTCTGCTTCCCCAGTAAATGTCTTGGTAGAAGATATGATTTCTTGGAATTGAGGTTTATTCGTTTTTAAGTAAGCACGTAATTCAACGAGAAATTTCCTTACCTGTCCAATTTCTAATGAATCAAGATAACCATTTGTTCCGGTATAAATAGTTATTATCTGTTCTTCCACAGTGAGAGGGGCTGATTGGGATTGTTTGAGCAACTCGCGCAATCGTTGACCTCTTGCCAATTGATTTTGAGTAGCTTTATCGAGATCGGAAGCGAATTGTGCAAAAGCTTCTAATTCTGCGAATTGCGCCAATTCCAATTTTAATTTACCAGCTACCTGTTTCATGGCTTTAATTTGAGCCGCAGATCCAACTCTCGAAACGGAAATACCCACATTAATCGCAGGTCGGATTCCAGCATTGAATAGATCGGCGGATAAGAATATTTGGCCATCTGTAATAGAAATTACATTAGTAGGAATATAAGCTGAAACATCTCCTGATTGGGTCTCAACTATCGGTAAAGCAGTCATACTTCCTTCACCTAACTGAGAACTTGATTTAGCGGCTCTTTCCAAAAGGCGTGAATGCAAATAAAAAACATCTCCTGGATAAGCTTCACGGCCCGGTGGTCTTCGTAATAGAAGAGACATTTGGCGATAAGCCTGTGCTTGTTTGGAGGGGTCGTCGTAAATGATTAAAGTGTGCCGTTCACGGTACATAAAATATTCCGCCAGAGCTGCTCCTGTATAAGGAGCGAGGTATTGTAATGTAGCCGGAGAATCCGCTGTTTCAGCTACTACAATAGTGTATTCCATTGCTCCCCTTTCTTGTAAAGTGGTCACCACCTGAGCCACAGAAGATGCTTTTTGACCAATAGCTACATAAACACATATTACATTTTGTCCTTGTTGATTGAGAATCGTATCCGTGGCTACTGCTGTTTTACCGGTTTGTCTGTCACCAATAATTAATTCTCGTTGACCACGCCCTATAGGGATCATCGAATCAATAGCAATAAGTCCTGTTTGAAGAGGCTCATATACGGAACGTCTCGAAATAATACCGGGAGCGGGAGATTCGATTAACCTAGATTCAGAAGATGAAATTTCTCCTCGACCATCAATAGGTTTAGCCAGGGCATTTATAACACGACCCAAATAAGCTTCACTTACTGGTATCTGAGCAATTCTTCCTGTTGCTTTTACAGAACTTCCCTCTTGTATCATCAAACCATCACCCATTAATACAACACCGACATTATTGGATTCCAAATTCAAAGCAATGCCTATTGTACCCTCTTCAAATTCTACTAATTCCCCCGCCATTACCTCATCAAGACCATAAATACGAGCAATGCCGTCGCCTACTTGAAGTACGGTACCAGTATTTAAAATCTTTACTTCTGTATTATATTGCTCAATACGTTCACGGATAATTTTACTAATTTCATCTGCCCGAATGGTTACCATGAGTATTTCTTAATTCTTTTTTAGAATAAAAATATAATGCCTACTGTAGAAGAACTAATTTGTTATTTTATTTCTTTCATCGCCCCAAACATGCCAATATTAGCACTGATGGTACGTAAATGTAACTCGTTGTTCAAGCAACTATTCAGAGTTCCTAGAGCTCCCTGTAAGGCTTGTTGGAAAACCCGCTGTCGGACTTGATTAATTGCCCTTTGTTCTTCAAAATGAATGGTTTCATTTTTGTAATTTTCTAATTGTTCCAAAGTCATAGAAATGGAATTAATCAAATTCAATTTTTCTCGTTCTATCTCAGAGTAGCCATTCACTCGAAACCGATCCGCTTCCATTTCTACTTTCTGTAAGCGTGCCCGGGCTTTTTCCAACTGTTCAATGGCCCCTTCCCGTAGTTCTTCTGAATTTCGAATAGTCTTCAAGATTCTCTGTTTTCGATTATCTAATAAATCACTTAATGAAAGTAGATTATCTTTCCATTCATTTCAAAACTTCCATGATCTCTTCCCGAACCAAACATGAATCTTTCAATTCATTTGGCTCTCACGCTCAATTCCTTATGGGAAATTCCCATATCTTTTTTTAGTAATAAAGCCTATCCTCTCTATGCATATTCAAAAAACAAATATCGAAACTTATCACTAATACAAGACCAGAATATTTGGAGGACTCTTCTGAACAAACAAATAATTGTCAGCAAGGTTGTTTTTTAATCCAAAGAATTTTTATTACTTTATACATATCCATGCATATATGTAGGTCGTCGATTCCGCATTGTATAAAAAAAATTGTATAAAATTTTTCGAATTTTTTACAATACCGTTAAAGGAAAGGGTTCAAATCATTCTATCGACATGAGTGTTCTATATCG--AAAAAAAATTCCAACTGTTTTTTTTGAAACCATTTCTGTTAATAGTAGAAAGAGTACCGCGCTGCGTCTCGACTTCAAACTGCTTAGTTTTAACCATATTAATGGTCCCAGATTATTGGTGGATAGAGAATCAAAGTGGATTTCCCAATGAATCACGAAATGCTATGGTTCTTAAATATGATTTCTTAATTTATTCAGAAGTAATTCGCGGGATCGTGCACCTTTTGATAGTTCTAACGAAAAAAAAAGTACAGTTGGTTGGATCCAACCTATTCTTGAAATAAACAACTCGCACACACTCCCTTTCCAAAAAAAATCAATACACCAAGCACTACACTTAGATTTATTGGATTTGTTGCTAAAATATCGGTATTAAACCCGAAACTCCCAGCGTATGGCCAGTAACCCAAAGAAAGGAAAGAATCGGTTATATTTTTCATATGATTTTATCTCCTCTTATAGATAATAGATAGACTAATTATCTTTCTATTTCTCTTTCTATATAGATATATCTATCTAATATCTATCTAT------ATATGTATTACATCTATTATTGTATATTCTATTTTTATTGTATTGTATTTTTTCTAGATTTTGATATTTTATTTATTTTTTTTTTCGATATTTCAATTCTATATCGAAAAATTAATAAATTAATAAATTATATATTTTTCTTTTCTATTA-------------------TTCCTTTTTAATAATTAATATTAATAATTATTAATAATTAATATTTTCAATTGGAAGATTTCCCATAAGAATGATACTTATTAGAATAATGATACTTATTAGATTATTAGAATTAGGTACCAAATCTTATTAGATTATTAGAATTAGGTACCAAATCTTATGTTAATTGCAAACTACCTAGTTTTTTGAAACACTTTGTAAAAATAAAAACTTTCTAAGGGAGGCTCGTTGAACTAACAATTAGACTAACAAAGGGAAGGAAGAAGGCGAGTCGATATGATAATTCCTTACCCTCACCTCAAATCAGTCCTTCCCATGGGTCTTGTCCGAACGAATAAATAATTGGGGGAGTGAAATATTAATATAATTTGAAAAAGCAAGAGCACCAAAGTAAGTCCACG-AAAAAAAATGTTTATTTTCGAATTAAACAAAAGGATTTGCAAATAAAAGTGCTAATGCTACAACCAGTCCATAAATTGTTAAAGCTTCCATAAAAGCAAGACTAAGCAATAAAGTACCCCGTATTTTTCCCTCTGCCTCAGGTTGTCTCGCGATCCCTTCTACAGCTTGACCTGCAGCAGTACCTTGACCAACCCCAGGTCCAATAGAAGCAAGCCCGACAGCCAACCCGGCAGCAATAACGGAAGCGGCAGAAATCAGTGGATTCATGATAAGTTCCTCGTACACAAAATAAAGAAAAGAAATAGTTAATGATACAATCAACCAACCAAATTATGACTTAACTGTTCCATCGCTAAAATTTATCCAGTCGAAGTAATTAAGTAATTCAAATTCCGAATTGAAATAAAATAATTGAAATACT----------------ATAATAATAAATAATAATAATTGAAATACTATAATAATAGAATAGAAATACTATATAATAGAATAAAATATATATATATATATAAAAT----ACTATATATATATAAAATAC------------------------------------------------------------------------TATAATATAGATATATAATATAAAT----------------------------------------------------------------------------------------------ATA----------GAT-------------------ATATAATATAAATATAGATATATAAT--------------------------------ATAGAATTCTA---------TATATATATATATAAATATTATATATATATATAAATTATTAAATATA------AATATATAAATTAATTGAATTGAAAAATGAACTACTTCGATATTTCTTTTTTAGTCTCTATACACGTCGTTTTTTTGTGAATACACACGACTTTATCTAAGTTTACAGCAGTAGGGCAAATTTAGATAGATCTTGAGTTCATATAGAACTAGTTAATATCTAATATCACATATACATATGTTTCTTCCATACAGTAAACCAATTCAATTATTCGTGTCTTAGATTCAATCGGATTCGTGAATCATTCTTCGAAGCATCCACAAGGAGTTGTCTTATAGCGATTAGATTCCATACACCTAGTTCGACCCCT-ACCCTA------------------------TAATATTAATATT-----------------------CTAT----------------------------------TTTTATATTATATATTAATAGTCTATTTTTTTCATTTTTTTAA--TTTTTTTTTAATTCCATTTTCGTTTTATTTATTATTATCTCATAAGGATAGAATCAATCTAAATCAATTCGTTAGACAGAATCATTGCATAAAAATATCAACATTTGAGTGATCTAAGTTCATATAATTTTATTATTTATTAAAAGGATTTTTTGGTCAATCGTTAACGTTAAATTGAATGAATGAAACGGGAATTCGTTCTAGTTCTATAAAAATAACATAGTTTTTTTAAATTAATTGCACGTCGTAAACAACGGATACTCTAAGAATTCTTATTCAAATTATGGCTACTAATAACGAAATTGAATATTTTAATGTTCTAAGAACAAAACAAAATACAATAAAACAATACAAAAAAATAGAAAGAAAGAGAATATTCATTGGAGGGAAGTATAAATTGGTCAAACAAAGAGTATTTTTAGGCAAAAGATCTTTTAGATAGATCTCTTTCCTGTTTTTTTTTTTACAATTACCTCATAATCTTTTTTACTATTCCACTAAATCGATCGTATACTTATTTATCTTATTTTATCTTATGCATCTTTTTATTTGGATTTGAATAACCTGTTTTCTATATTTCTTTATCTATTTCTGTTCCCTAAGTAGATTATCTTGAACCGCACATACATTTCGTCGTACTAAGCTAAAAAAAAGACTATTTCGAAAAATAGTCAATGATGGCCCTCCATGGATTCGCCTATATAAGCCGCAGCTAAAGTTGCAAAAATAAGAGCTTGAATACCGCTTGTAAATAATCCAAGGAACATGACAGGGATAGGAACCACTAAAGGTACTAAAGAAACAAGAACAACAACTACTAATTCATCAGCTAATATATTTCCGAAAAGTCGAAAACTAAGTGATAAGGGTTTTGTAAAATCTTCTAAGATGTTAATTGGTAAAAGGATTGGAGTTGGTTGAATGTATTTACTAAAATAACTTAATCCTTTTTTGGAAAGACCCGCATAGAAATATGCTACTGACGTAAGTAAAGCTAAAGCAACGGTAGTATTTATATCATTTGTGGGTGCAGCTAACTCCCCATGAGGTAACTGTATTATTTTCCAAGGGAAAAGAGCCCCTGACCAATTCGAAACAAAAATAAATAGAAATATAGTTCCAATAAAGGGAACCCATGGACCATATTCTTCTCCAATCTGAGTTTTGCTCACATCTCGAATGAATTCCAGGACATATTCAAAGAAATTCTGACCGTCATTAGGAATGGTTTGGGGATTTCGAACAGCTATAATGGCTGAAACTAATAAGATAGCAATTACAACCCAAGAAGTAATAAGTACTTGGGCATGGACTTGGAAACTCCCTATTTGCCAATAGAAATGTTGGCCTACTTCCACAGCAGATATATCATATAATCTTTTTAATGCGTTAATGGAACATAATAGAACATTCATATTGCCCTCTGAAAGAAATCGAACTTAAAAAAGGAATTATTTTGATTCAACCA-TTTTTTTTGGCTTGTCTACTTATAAATTGTCTTAAATTGTATCGTTTGAATATGACTAATCACATAATATCCCCGTTTCGGTTATTTTTCTCTTTTTTGCGCAATTCAGTAATAGTAATATAATAGTAATAATAGTAGTAATAGTATAGTAAACGATTCCATAAATCTATAAATCTTATAAATCTATGGAGTTCCCCAAACCAAATAATTTATTTATCTTATTATTAATCAAGAATTTCGTATATAGCTAGAACGACCCTCACAAATTGCAAATACTAATTTGTTAAGAATTAATCGGATTGAAGCTATAGCATCATCATTAGCTGGAATCGAAATATCTGAGAGATCCGGGTCACAATTTGTATCGATTAAACAAATCGTTGGAATTCCTAAAGTGATACATTCTCGAAGAGCCGTATATTCTTCTTGCTGATCAACGATTATTACAATATCAGGTAACCCCGTCATATATTTAATACCGCCCAGATATGTTTCCAAGTGAGATAATTGTCTCTTCAACATAGCGGCATCTCTTTTCGGAAGACGGTTGAGTCTCCCCGTCTTTTGTTCCGTTCTCAAGTCCCTGAACTTATGAAGTCTCGTTTCTGTAGTATACCAATTCGTTAACATACCACCGAGCCATTTATTATTAACATAATGACATCGAGCTCTTATTGCAGCCCGCGCTACTAAATCTGCTACTTTATTTTTGGTACCAACAATTAAGAATTGTTTTCCCCTACTTGCTGCATCAAAAACTAAATCACAAGCTTCTGATAAAAAACGAGCAGTTCTAGTAAGATTTGTAATATGAATACCTTTACGCTTTGCAGATATATAAGATGCCATTCTAGGATTCCATTTCCTAGTACCATGGCCAAAATGAACTCCTGCTTCCATCATCTCTTCCAAAGTTATGTTCCAATATTTTTTTGCCATTTATCCCCACACTTTCTCTCTC-TTTTTTTTTTTC--AAAAAAAAAAAAGACCAGGTATCCTGAAATAGAAATAAATAATTGTTCCGATGGAACCTTCTCTTCTACCAAAGACTGCTGTTAATACACAATCAGGCCATTAATTTTTTCTATTCGTTAGTATCTTTATTACTATTACCAAATCAAATGACCACGTATAATTAAGCGGATGAATCTGCTCTTAAGAACCATTAAATCCTGTAAATCCTGGAAATGATTGCTATGATGTATTGCATAAATTGTTTGAAATG-AAAAAAAAAATCAAATAATTCTCTGTGATGGAACAAAATATCTCTCTCATCTATCCCTCAAATAAA-TTTTTTTTTTTCCAAGGAATGTTGCCTTGGCCTTGAACGCTGCACTAATTTTTTTTTTTCCAAGGAATGTTGCCTTGGCCTTGAACGCTGCACT-AATTTTTTTTTTTTGAATCCGGTGCCAACGGGTATTATTCCCCCTAGAACAACGTTCTCTTTCAGGCCTTTCAACCAATCAATACAACCCCGGAGAGCGGCCTTTGCTAAAACTCTAGCAGTTTCTTGAAAACTCGCTTCGGATATGAAACTTTGAGTATTCAGAGATGTTTTTGTTATTCCCAGTAATAGTGCTCGGTAACAGATCGCTTCTTCCAAAGCACGCCCCGTTCGCTCAGCTCGCAACAATCCAATTAGTTCGCCGGGTGAAAAAACATTAGACATTCCATCTTCTGAAACCAATACTTTGGATGTTATTTGACGCACAATAATTTCTATATGTCTATTATGGATCTGCACCCCCTGAGATCGATAAACTTTTTGGATCTTATTAACTAAAGAAATATGACTTTGAACTATAGTTAGCTCAGCACCAATCAAGAATCTCCATGGAATGCCAAGAATTCTTGTTATATGATCATTCCAACCCTCAACTCTCTTTTCTAGGTTCATCGATATTGAATCAATCGAACGCACCTCTAACACCTGTTCTACTTTTGGAAGACCTTGTGTTATATCACCAGATTTCGATTTTTCATATATAAATGTAACTAATGTATTTCCTTCATAAAGGATTTCTCCGTAATGGCCATGAACAGTTGCTCCCGGAGTCGCCAAATAAGGGTTAGCCGATCTTATTACTACAGAATCCATTTGAACAATTAGAACTTGACCCGATTTTCGGTTTGGTCCATTTTTATATATACATACATTTTCACAAATAAATTGCCCAAGGCTAATTATTGTAGATGTTTTTTCACAATAATTAGGATGGTAATTATAATGGAGAAAATGCCAATAAAAATGGAATGGGTTCAAAACGATGTTACTGCATAGATCGGGCTTATAAATTCTCCCGTTTTCGTCCATTAAATAATATTTAAATACTTGAAAAATTTCTTTGAAATTGTCAAGTTGCAAATATTTCGTTACCAAGATCGGATTATGAGTTATTAAATAGTAAAA---------TGAAAAAATATTTGCAACTTGAAAGGCTATTCCTAAAGGTCCTAACGAATTCCTAATTGGAATTCGGGGACCTCTTTTAATTGATTCTTTTATCACATTGTGACATTTTCCATTGTTGAGTAGACGCGTTTGAAAACAATTAGATGATGACAAAATTATCAAAGATGGGCATTCCTTATTTCTATTCAACAACATACGAATAGTTCCGTGATCTGGGCTAAGTGATTGTGAAATCTTTACCTTGGAATAAATAGAAGAAAATGGATTGATATTGGTGCGATCTGACTCATTATCCGAGATCAATCCTGAACCGGACGGATTATTCCTTTTTCGAATATACGAAATATTGGAGTTCACTAAGTCAATTCTTAGGAAATCTCGAATCATGCCCTTTGTACTTACTTCAACAAAAGAAGCGCGGACCTCTTCGATCGAAGAACTTTTTTTGTCTTGATCCCAATTCAAGACGAAACAAGTTCGAACTAATTGAATGCTTGTGTAAGAAATTCCCCGAATCGGTTTTCCACTTCCATAAAGAATATAATTAACAACTTGAAGTTCCAGATTATCCCTTTCCTGCAACAGGTCCTGGGGGAAAGGGGTTACTAAATTTATACCGTCCGCGATTTCATATATAATTACGGGTCGAACTAAAGCAAAATACTTTTTCTTGGTAGGTGCGATCCATTGGACATAGAGCCAATTTTTTAATTTTTTTGATTCCTTAGAATTTTTTTTTTTTACCGTTCCGGGTGGTATCAAGATGCCACTGTGTCGGGATATCTTTTCTATCTCTTCAGGAAAATGGATATCTCCCGAAAAGATTTTTAGTTCAATCCCCCTTTTGTTCTTTTCCACTCGGACCAATCCGCCTACTCGGCTTCTTCTATTGAAAGTTATTGGTGTATCTACTCCAATGATACTATTGTTCCATACCATTATGGGAGAGGATTCGGGTAAAATATGCACTTCCTCGGGAATGAAAAAAAATCGATCTACTTTCATTTGGTATTTTGGCTTAAATTCTTTGAATCCTCTATACTCAATTAAATCCTCTTTTTTGAAAATTGTCCTATATTTAGTAATTCCTGAACTCTTTTTTCTGTATTGAGGATCATCGAAATAAGCAAGAATACTATTTCTACGAAAAATACCATTGATAGGTATTTCAATCGAGATACCGGAAGGGGGCATTAGTTCTTTGTCTCGTTCTTGAATCGATTGAAACGGAATGATGAATCGATTTCTTCGCCTCTTTGCCAATAAATCTGAATTAGCGTGAAGAATAGCAGTATATAGGAAATTACAAGGGCCTCGATTAAGTCCTGAATAATCTGGAATCCCACTTTTTTTTTTACCAGAAGAATTTGAACTAAAGAATTTGTGTCTTACTTGATCATTACTTACTAAAAGGTTAGAAATATATCTTCCTCCAGCAGAACGAGAATGAATGTTCATTTGATCTTGATCTTTGTGGAGTGAAAAAGGGACTGCACCGGACCTGCACGACCCTCCTGATAATATCCATAAATGACTTGTTTTTGGTAAGATATGGACATTACTATATTTAAATGCGGGTGCATGATACACATCGTTACTCCAATGCATTTCTCCCTCTGAGTCAGAATAAATATGTTTTCGAACCCTCTCTTTAAAATTCAAAGTGTATGTTCCCGCGCGAATCTCAGCAATCACTTGTTCTGATTCTACATATTGATCATTTTGAACTAATAGAAAACTTTTTGGTGGAATAGTCACATTATGTAGAATATCTTCACTTTCAATAGTTACATCCAAGTCTATATAACATAGAAAAGCAGGATGCCCATGACGTGTACGTGTAGGATGAACCAAACCCGCATTGAATTTTATTTTTCCATTAGAAGGGGCTCGTACATGTTCTGCAGTACCCCCCGTGAATACTCCACCGGTATGAAAAGTTCTTAATGTTAGTTGAGTGCCCGGTTCTCCAATAGATTGACCCGCAATAATACCTACAGCTTCTCCCAGTTCCACCAGATTGCCATGAGTGGGACTCCGGCCATAACACAATCGGCAGATCCAAGATGTACTCCTACAAGTAAAGGGGGTTCGAATCGATATTGGTTGTGTTTGAGAAGTTATGAATCGATTGACAAGTCCAACCCCCATATCTTGATTTCGAATGGCAATACATCGTGAACCTATATATATATCGTCTGCTAATACACGACCAATTAATGCTTGTATCAAAATTCTTTCTGGCATCATTCTATTCCTAAAACTCATAGAAATCCCTCGAATGGTGCCGCAATCTGTTCTACGTACAACAATGTGTTGAACTACTTCAACAAGTCGGCGCGTAAGATATCCAGCATCTGATGTTCGTACAGCAGTATCCACAACCCCTTTGCGGGCTCCGTAGCATGAAATGATATATTCTGTTAAAGATAGCCCTTCACGTAAATTGCTTTGAATGGGTAAATCAATCATTTGTCCTTGTGGATCCGACATTAATCCTCTCATACCTACTAATTGGTGTACTTGAGATGCATTTCCTCTAGCTCCCGAAAAAGACATTATATGGACTGGATTAAACGGGTCAGTCGTCCTAAAATTAGGATTCATTTCTTGTCGTAAATATTCACTTGTAGCATACCATATCTCAATGGATTGGCGTAATTTTTCTACCGCATGTACGTTCCCATAATGATGGTGTTTTTCCAAAATCAAACCCTGTTGTTCAGCATCTTGGACTAGCCATCTCTTCGAAGGTATTGTTAAAAGATCATCAATTCCTAATGAAATGGATGTAGCAGTAGCTCGCTGGAACCCCAGAGTCTTTACTTGATCCAGGATGTGTGATGTATATGCCATTCCGAAGTGATTTATTAATTTGCTAATAAGTCGTTTAATGGCAGTTCCATCTATAACTTTATTGTGAAAGACTAGGTTGGCCCGTTCTGCCATAAATACCTCCATATTCCATTCAGTGGGGTTTGGTTCGACAATGGGTTTGAGTCAATGATTGGAAAACTTTCTTTTCTTCACCTTAATTCGCGTAGAAATTCAAGAACATAACTAGGATTCTAGTTGACCCGGAGAGACCCGAATTCACACCGGTATCATAAATTTACTTAATCTTAGATACCATCTGTATGGTTAGATACCATATGAGTAGGCCCTGCAAAAGCCTTGTATAGCTTCTTCGATTTCTCGATAAAAAGAAATATGACCAACAGTGGTTCGAATGTATATACAACGAATTTCTTTTTTTATACTTCTTACTATTAGATAGTGCCCATAAATCTCATGATAGGTACCCAAAGATTCGTAGTGAACTTCGATAGGAGCTTCTCTTGAAGAAATAACACGTTGATCTAATCGCCACCGGAGCCACAAAGGGCTATCCAAATTGATTCTTTTCTGTCGATAAGCTCCAATTGCATCATAGGAATTACAAAAAAAAGTTTCTTTTTCTTTTGTATACTTATTATCGTTAATTCGAATTCTTTCATTTTGATAATTTATGCGATTACACGGATTATACCGATTTGCACAAATACCTCGCCGATTCCCGCTGGTTAATATGTAAAGCCCAATAAGTATATCTTGAGTTGGTACGGAAATTGGATCCCCAATAGCTGGAGACAAGAGATTCATATGAGAAAACATAAGTAAACGAGCCTCTGCTTGAGCCTCTAAAGATAAAGGCACATGAACAGCCATTTGATCTCCATCAAAGTCTGCATTGAATCCCTTACAAACTAGTGGATGTAAACAAATAGCACGCCCTTCCACTAAAATGGGTTGGAATGCCTGTATGCCTAATCTATGCAGAGTAGGCGCTCTATTCAGTAATACGGGATGACCTTGCATAACTTCTTGAAGTATTTCCCATACAATCGGCTCTTTTTCCCGAATTTTACTCTTAGCAACCCCTATATTCGAAGCAAAATGTTTTCTAATTAGACCACGAATTACAAATGTCTGGAAAAGCTCTATTGCTATTTCGCGGGGCAATCCACATCGATGTAATGAAAGTGAGGGTCCTACCACAATGACAGAACGCCCCGAATAATCAACCCGTTTGCCAAGCAGGGTCTCGCGAAATCTTCCCTCTTTGCCCTCAATTACATCTGAAAACGATTTGTAAACCTTATTATGACCGTCCCTCATTGGTTGTCCGCGGATTCCATTATCAAGAAGTGTATCCACGGCCTCTTGTACCAATTTCTCCTGACACATTACTAATTCCCCCGGCGTAGATCTACTTGTTGTTAATAGATCGATAAGAGTATTGTTCCGATAGATAACTCTTCTATAGAGTTCATTAATATCCGAGCTCATTAGTTTACCCCCATCTATTTGAATAATCGGTCTCAATTCGGGAGGAAGAACTGGTAATAGACATAAAACCATCCATTCTGGTTCTATATTTGTTCGAATAAAATGCTTAGCTAATTCCATGCGGCGAACCAAAAAATTCTTTCTTCTTCCAACTTTTCGATCTTCCCATTCATTGCCCGTGGACCCTTCTTCCCCTAACTCTTTCCATTCTATCAACGAAGAATCTATAATAATTCTCAAATCCAGATCGGCTAATTGTTCTCGAATAGCACCTGCTCCGGTAGAGATTTCTCGATTTCGAAATGTATCGAAGCCTTGGGTAGTAAAAAAAAGCGGGATGCTGTATTTCCAGGATTGGATTTCATATTCGAATGAACCTCGTAATCGTAAGAAAGTAGGTTTTTTAACTACGGGCCTAGCAAACGAAAAATTTGGATAGGATCCAATAGGATCTCCCCCTTTTCAAAATCGGACGTGAAAGTTTCCTCTCATCCGGCTAAAGTAGTTACACCAAATAAAGATAAAGAAAGGGGTTCCCGCTTTCAAATAGTATAAAAACCCCTAACTACTCTTTACTCAAGTTCTCAATAAAGACCAAGCAACATTTCATTGATTCATTTTTTTTTTAGATTTTCTGAATTTTTTATTAAATTCTAAATAAATGAAATGTGAAATTTTTGAGTAGTCTACTTCCCTTCGAATGAGGAATCCCCTTAATTACTTATCTT-------------------------AATTTC--------TTAATTAATTAATTAAA---------------------ATTAATAATTAAAGAATAATTAAAGGAGTACCTTGGAATTCATAAGGGATTTACTTGTCTATTTCTCATTCCATTCGATCTTTTAGGTCCCTACTTCGCCTCGATGGTTATATCACGATGTCCTTAAGCCTATATGCGATGGATAGACTTCTGCAACCATGATCTATTTGTTTATTTGAACAGAATTTCAGTTCTTTCTAATAAGGAATGGAAGAGTAAATTCC-AAAAAAAAAGAAGTA-TTTTTTTTCATTTTCACGAGGTAAATTCCTATTGTTTTGTTACTGAATTGACCATAGACCAATTCCCTTTTGGGAGTATTAAATACACACCCATAATTCTGAGCTTCATGTTACTCACCCCAAGAGACATGTCAGATCCAGGGCATCCCAATTCGATTGAATGGAATGACAGTTTCTCATTCTGAATCTGTAAAAATAAAAAAAGGAATTTTGATCAAATCACACATCGCAATATACTAGACCTTCTAATTCTTTAAGAGGTTTATCTAAAAGATTCGCGATATAACTAGGAAGACGTTTTAAATACCACACATGAGTTACTGGACATGCCAGTTTAATATAGCCCATTTGATATCTCCGTATTCGAGAATCAACAAACTCTACTCCGCATTGTTCACAAAATTTTGGTTCTTCTTTTTTATTTCCGATTACTCGATAATTTCCACAAGCACAAATCCCACTTTTTATAGGCCCAAAAATTCTTTCACAAAATAAGCCATCTTTCTCAGGTTTATTGGTTTTGTAATGAAAAGTATAGGGTTTTGTTACTTCCCCAACCATCTCTCCGTTAGGCAGGATTTTCTTGGCCCAAGCACTTATTTGTTGAGGAGAAACTGATCCAATTCGGAGTTGTTGATGTTTATATGGATCAATCATAGAAGAAAAATTCTGATTCATTCCAATTAAGCTTCCTTCCTATGAATCTGGAAGTTTTTTTCAGATACAAGGAAATGATTCAGTTCCAGAGCCAAAGATCGTAGTTCTCGAACAAGCAATCGAAACGATTCTGGAGCATCTTCAGATTTCGGTATTGTTCCTCCAATGATCGTAGTACCGAGTACTTCTTGACGAGCTCGAATATGATCAGATTTATAAGTAAGCATCTCTTGTAAAATATGAGCAACACCAAATCCCTCTAGCGCCCAAACCTCCATTTCTCCCACCCGTTGTCCCCCTTGCTTGGCTCTTCCTCTAAGGGGTTGTTGCGTAACAAGTGCATAATGTCCACTGGAACGTCCATGTATTTTATCATCAACTTGATGAATTAATTTCAAGATATAAGGCTTTCCTATTATAACAGGCTGCTCAAAAGGATCTCCCATTCGTCCATCAAATATTATGCTTTTTCCCGGATACTCGGGTTCAAATATCCATGGATTCGCTGTTTGCTTACCGGCTTCATATAATTCAGAAAACACTAGTTTTCTCGAAGCTTCTTGTTCATATCTCTCATCGAAAGGTGCTATTCGATAATGTCTATCTAGCATACCCCCAGCTAATCCGAGTGAACATTCAAATATCTGTCCTACATTCATTCGTGAAGGTACTCCTAATGGATTGAAGACCATATCAACGGGTCTTCCATCTTGCAAATAAGGCATATCTTGTCTAGACAAAATTTTGGAAACGATACCTTTATTTCCATGTCTTCCAGCCACTTTATCACCTACTTTGATTTCACGTTTCTGTAAAATATATATATGAATCGTTTCGGAATTATAACTAGAACCCCCCTTTTTCTGGATCCATCTCACATCAATAACTCGACCCCGACCACCTATAGGTAGTTTTAGACAAGTTTCTTTTGAGATAGATACCTGAATGCCAAGTATAGCTCGTAATAATCTATCTTCCGGGGCATACGATGATTCTTTCGCCATTTGAGGCGTTAATTTACCCACTAAAATATCTCCCGTCTCTACCCAAGATCCCAGCATCACAATTCCATTTTTGTCTAAATTTCGGAGTAAATGGGCTTCTAGGTGTGGTATTTCATTAGTGATTCTTTCAGGACCATGGCTTGTCACATGGGTCTGAATTTCATATTTCCGTATGTGAAAAGAAGTATAAATATTTTCATAGACCAGACGCTCACTAATGAGTACAGCATCTTCAGAATTGTAACCTTCCCACGGCATATAAGCTACTAATATGTTTTTCCCCAAAGCGAGTTCGCCACCAACGGTAGCAGCACCGTCCGCTAAAATTTGTCCCTTTTTAATACATTTACCCCGCTGAACCTGGGATTTTTGATGCATGCAAGTATTTTTGTTGGAACGTTGATACATAACTAATGGAATGCTTAGAGCATTCTCATTTTCCGATAAAATGATCTTGTCAGTATCGGTATAAATGATCTTTCCCCCGTTTTCGGCTATAGCGGGAACCCCTGAATCTAGAGCCACCTGACGTTCCAACCCAGTTCCAACAATGCACTTTTCGGGCTGAGAAAGCGGAACTGCTTGACGCTGCATATTTGAACTCATTAAAGCTCGATTCGCATCATTATGCTCGATAAAAGGAATGAGGGAAGCGCCAATAGAAAAATATTGGAAGGGAAAAATACTTCGAAGATGAACCTGTTCCCATGCAATAGTCAGAAATTCTTGACGGTATCGAGCTGGAACAACCTGTTCTTCCTGAATACTTCGATTCAGCGCCAAAGAATTTCCTGTCGCTACCATATAGTATTCATCTCTACTTGGTGATAAATAAAGCATCCGTACTCTTTTTGATCTCTCGTGGATTTCATAAAATGGACTTTCTATAGACCCCCAAGAACCAATCCTCGCATGAATTGCTAGGGATCCGATAAGTCCAACATTGATTCCTTCAGACGTGTCAATTGGGCAAATGCGTCCATAGTGACTAGGATGGATATCTCGTATCCGAAAACTAGCAGTTCGCCCTGTCACCCCTCCAGGGCCCAAATAACTCAATTTTCTCCCATGAACTATTTCTGTCAATGGATTTGTTCGATCCAAAACTTGAGATAATGGATGTAATCCAAAAAAAGATTCATAAGTGGTTGTTAATGGAGTTGAAGTTATCAAATTCTGAGGAGTCGGTATCAATTTATGCCTAATTGCTCCACATACAGTTCCTCTAACCATATTTTCTAAACGAATCAGAGCCAATCCAAATTGATCTTGTAAGAGATCCGCTACAGAACGAATACGTTTATTTTTCAAATGATTCATGTCGTCAAGTTCACCCATTCCAAATTTCATTCCAATCAAATGATCCGCAGCTGCCAATATATCTCTCGGTAACAAAAATGTATTGTTCTGAGGTATATCAAGATTCAGTTTTCGGTTCATATTTCGTCGACCAATCCTTCCTAATTCACATCTTTGTTGAAAGAATTTCTTTTGTAATTCCTTACATAACGATTCAGAAAATACCGGATCTCCGCCTACACAAGCAAATTGTTGATAAAACTCCAAAATGGCATTTTCTTTTGACCCTATTTTTTTTTTTTCCTTATCATTCAGATTCAGGAAAGACAAAAAAATTTCAGGGTAGCAAACATTCGCTAGAATTTCTCTTAAATTCGAACCTATAGCTGATGATAGAACTAGAATAGATATTTTCTGTTTCCTACTCACACGAGCCCATATCCTTGCTTTTCTATCAATCTCTAATTCTAATCTTCCTCCCCAATCTGATATTATGGTGCCGGTATAGACCGAAATTCCGTTATGGTTCAATTCTGACCGGTAATAAATACCAGGGCTTTGCAATATTTGATTGATTACAATTCTGTATATTCCATTTACTATAGAAGTTCCCAGGGAATTCATTAGAGGAATGTTTCCAATAAAAATGGTTTGTTCTTGGATATCCCTACTGGTTTTCCAAATCAATCCCGCGGATACATATAATTCGGAGGAATATGTGAGTGATTCATATACAGCATCTTTTTCTTTTATCAAGGGTTCTACCAATTGATAGGTTTCCACAAATAATTGAAATTCAATTTCTTGATCTGTATCTTCAATTTTTGGAAACTTATAAAGTTCTTCTGTTAAGCCCTGATCAATGAACCTACAAAAACCTTCGAATTGTATCTGATTCAACCCGGGTATTGTATACATTCCCCCATTTCCACTCCTATTTATTTTGAATTTACCCATTTATTTTGAATTTACCCATTTATAGATATAGAAAATATCCCGTTATTTGCTCTCATTCTTCATCGAATCATATTAATCAATTTAGCAATAATGGAATTTCTATTTTTTTTTACTGAATCGCATGAAATTTTACCTAACTACGAATACAGAATGTATGAAATACCTATGAACAGAGGAGAATAAATAAAATTTTATACTCAAATTGGAATTGGCATTTGCAACAGATATAATATAAATGGAAAGGAATTGAAAAATTCCACCTAGACTTATTTATGGGGTTTTTTTATAGAATATCAAAACAAAAAAATGGATTCTATTTCTACCATTATTATGATATTACATTACATATTATGATATTCCACATTCGAATTCGATTGGACACGGACACCAGAAAAAGAAATGAATCTGTTCGATGAGATAAAGACCTAATAATCAACAATATAGAATTTCTTTTTTTAGCACTTAACTTTTTTACGGGTTCAATTGTTCAAAAAAGAATTCGCAGAGAAGAGAGATATTTTTTTACCTATTTTTTTAGGCGAATTTTTAAAATGCGGGTGAAGTGCGTACTTGATATTTATTAAAATTAAACACGCGTGCTATAGCTATCTATATTGGTCTCTCTTTATTCTTTATTGCAGCCCTATTCGTTCGGAACAGCATATGTCATGTTATATTTCTATTTTCTATTCAATCGATTTAATGAAAAATTGTCAAAATTGACGCACGATAATTTCCCGAAAATTCCCTATAGATATCAGATAAGAAGATTTCGGATAAGATGAGAATATCTGTGTAATAATTTATGGTCTAGGGTTTACATATATTGATAATTGCTGTTATAATTGAAATGGAGAAGGTTTTTTTTTTATTAAAAAAAAAGAAATACTGATTTTATGTATCAATTTGGATTTTCTTATCTCATTAGGAAAAACCTATTTTTGATTCAAATCCAAGAATCGTTCATGAATTAACATTTAATTTAATAGTTAATGGTTCTGATTTGTCCTGAA-TTTTTTTTTTACTTTTGTGACCGAAAGTTTACGTTTATTTTTTATCGTTTTGGCGGCATGGCCGAGCGGTAAGGCGGGGGACTGCAAATCCTTTTTCCCCAGTTCAAATCCGGGTGTCGCCTGATCGACAAGAGAATTGAAATAGCTTATTTTATTTGGTTTTGCTGATATAAAACTTGACAATTTTTTTTACAGCAGAAGCAAGCGGAGGAAAAGGACTCTTGAAACTTCTAAATTCTAAGCATCTGGAGGTTTTGTTCTCTAAAATGCTGTAAATCTTTGTGTATCGGATTCAAGAAAGTATTCTAGTCGTGAAAAGGAATCGGTAAATTTGGATAGGCTAGCCCCCACACTCCACTACTAATGTAGTGTCTGTCTACTGACTGGGTCTTGAATTTGATTGGATAGGAATAGGTCGGACAGGGAATCATTTTTAGTTGTAGAAGAAACTTTGTATACAGACTCATGAAAGTCTATGAGCGCTACGACATTTATTCCATATTAGTTAG---ATTGAATAGCTAATTCGTTTTCTTTTTCTTTTTTATTTATCTAATTA----------------------------------------------------------TATTATATAAATCAATTATATAAATCTATATATATATAAATATATATATAGATTTTATATAGATTTTCATTCTATAA----------------------TT------------------CGAATATATTATTAATAAATAAAGAAAG-AAAAAAAATTCTTTCTTTTCGCTTTTCGGTAACCCCCTAGTGAAAGAGTTTAATAAGCAGTTTTCCGATTGTTTTACAGAGAAAATCGGGCGACGGTAAGGATTATATCAAATCGGAAATAGAAGTATGCCATAGATAGCGATCATTCTTGTTTTACTTAATGAAATGTAGGGCAACTAAAAATATAGGTCTTTTTTTTTATTCCTACCTGTTATGAATATTCATTTCCCTAATACCTGCAAGGGTGTCTACAGATATTTTTGTTTGTGCTCAATGTTTTCCGATTCTATTAGAGATCATATAAGAACTTGTTAGATGTTATAGTTCGATTTATTGGATTCTTTCGTCAATAGTGTTAGGACAGAATTCCTTTTTTTGACTCTGCGCCAGCGATTCCACTATTATTAGTATTAGTGAACAATAATGAAATAATTCCTTCATATTGATATTGATAGAGATAGGGGGCATAATTCACATGGATATAGTAAGTCTCGCTTGGGCTGCTTTAATGGTAGTCTTTACATTTTCCCTTTCCCTCGTAGTATGGGGAAGAAGTGGACTTTAAAGATATTACGAATTTAGTTGAGGGAGCAAACTCAAACTGTATCAATTGAGATGGTTCTGCAATTTTTTTAATTCATTAATTAACTTAGAAATTGAATTAAAAAAAAAAATACCTACATTTCGGAATTCTATTCGATTGGAATACTGTATTCGAATATATGTATATATATAATATATATAAAGATAAAGAAAGGACTCTTTCAATCAAATAAATATTTCAATTATTCCCATGTTCATATTTGAAAAGGAAAAGGAATACAAATAATAAGAAATGGATTCCAACCAAATTCTTCCTAAAATTTCTAGTTCGATGAAATGACCCTATATATAGATATATATAGATATATAGACAATGAGGAACCGCAGAACCTTTTTAT--CCCCCCC-TTTTTTTCAAAAGAGTTCTGTTATTAGTTATTATATTAAGGTATACACACTTTCTATGGGAAACAAGATAGACATAGTGGTTGTCTAAGTCTAACGAGAAACTACACATAATAAGATATTCCCGTTGCCTTAGGTGAGTCACATTAT------TACGTGCTTATGCTTACCACTTATTTTTTTATTTGGTTTATTAGTTTCGAAATTGAGTTTATGCTTTATTGAACTGATTTCCTATCATGGTTCAAACATTAAAAATCGATTTGGTTTTACTAATCTTTTAGAAATAGGAAAAAGTTTCCCATAGAACCGGGGGATCATCTGTCAACTATTTAATCAACTACTTCTTTTCTTCGTAATACTAAAAAGATTACTTGATTTTTTTTAATATGATACCGAGATTGGTCTTGAAAATAATCATAAATCTATATAAATCTTAATCTCGGAAGAATAAGAGGTGTCCTTCTTTTTTTTTATTATTTCAGATTGATTGGAACCAATACAAATCAAATAGATAATAGATGAAAAAAAAAATTGGGGGGCGCTATGTACATTACATATCTGTGATTGATATATACATGAATAGGAAGATACATATTGTAGATTGATCCATATTAAAGTATCTTTATTTTTCTATACTACAATAACAATAACAATAATAGATAGTTTGGTAGAAAGAAATAAAAGCTATTTCTTTCTACCAAACTAAACTATCCGATTTCATAGAAATCTGCTGATTCTAGTCCGATCATTTCATTGAAGACTAAGACACGAAATTAAAATCCTTTTGCATTTTTTTCTTGATTGCATTGATAAGAACTAAGAAGTCAAGTTTAAGTTAAATTAATCACTTTGACTTACTGTTTTTACGTAAATTATAAGTAAAAAGGCAGTAGGAACTAGAATGAACAGTGCAGTAGCAATAAACGCTAGAATATTGACTTCCATAATCTCATCGTTTCATTTCTCTTTAATTCGCAATAACTCGGGATTTAATCCCATAGAGATGAAAAATCTTTCGTCGGTAAATTCAATGGGATAATAAAAATGACATCTCGATGATATCGAATCGGATCAATATCATGAATAACAATATCTGAGCTATCAACTCGATTCATCGTCGAGAATTGAATAGTATAACATAGGAAGATCTTTTATCCATACCGAATTCAAAATTGGATTATTGATCCAATCAAAAATTCCTTTACTTT-TTTATTTATTTTTTTTTTTTAAGAGTTTGTTTGTTCTTTCTTCAGCGGGACTCTTCTCTTAAACTAAAAATTATCGAGAGGGAATCTTTGTTTGATCTTTATTTTTTTAATATTCTCCTACTTGCATTAGGAATAGGACACATGTATCAAAAGTTCAGTGTGAAATTTGAATGAGATAGATTGTTTCAAATTCAAATAATTAGGAATTGAAATTAGTTACACAAAATCGGGGCAAGATAAGGGATATA----CTTTGAATCTTAAAGTATTCGAATCAACTATGTTCAATTTCTTTTGTATTGTGAAAATTCCATTTGTGGGTGTGTTCGTGGTAAACATATATAGTACTCTATTCCATTACACAGATCAGGAGTAATCGAAAAAAGCCAGGCCCAGCAGTACAGTATCTCTTTTTCTTGGAATCCTGAATAGGACGCTACTAATATTTATACTAATCCACATATGTTTCTTTCCCACCAATCAATATTAGTTCACGAAATGGAAATTACCATATTGGTTTGATGATAAATGTGAAACGAAAAAG-AAAAAAAAGAAATAAAGAAAGGGGGTCCTAGTTAGGAAAAAAATTCTGTTCTATTCCCTTTCACAGAAAATGGAGAGATAAATTGATGTCTTTTTTTATTGGATTTGTATCCATCGGGACTGACGGGGCTCGAACCCGCAGCTTCCGCCTTGACAGGGCGGTGCTCTGACCAATTGAACTACAGTCCCAGGGAAAAAAACGTAGAGCGTACATATTCTTACCATTTCATTCAAACCTCTTCATTTCCATTTTCGATTAGAATCGTTGTGTTGTAACTGACAGAGGCGGGACTGAGATATTGATATCTACATGGATATGCACTTTAGCGAGATCGACACGGATTACTAGTAATCTTTTCGTTATTGCCAAATCGATTGAAAATAAATCTTTCAATGAATCAAGGAAAAAAGAGTTTTTTTATTTACTTTACTCCCCCTTTCTTTCCTTATACTTTATACTTACAGATCCTGATAGGAATCTAAATCATTAGCAAGATTTGAATTTTTGGAAAAATACGTAATCAAAGAAGAAAGGCGGGTAAGGTATGTATCTATTTTTTATTCTTCCATATCGACACATCGGGTATTTCCGGAAAACAACAAATGGTTATATCATTTCATGGTGGATCGGCGAATTATTGGGTTGGGCCGAGCTGGATTTGAACCAGCGTAGACATATTGCCAACGAATTTACAGTCCGTCCCCATTAACCGCTCGGGCATCGACCCAGGAAGAGTCAATCTCAGTCTTTATTGAAAATCCCAGGATCAACTTCCTTTAGTAGTACCCTACCCCCAGGGGAAGTCGAATCCCCGCTGCCTCCTTGAAAGAGAGATGTCCTAAACCACTAGACGATGGGGGCATACTTGCCCAACCGCCATTATATTATGTTCATAGTATGAACAGTTTTTTGAAATTGTCAATATAATGATATGACTCGATCAGAAGTTTTTTTCCGTCTGTCATAAGTCCATAAGAACTTTTTGATTCCTCATTTCGATTTATAAATTGTTCATTCCAATGGCTACTCTAGACTCTAGAATTCTAAAAAAAAAAAAATAGAAAAAATAAAAAATACGAAGGATAGGACAGGACCCTTTCTTTCGGAGAATGATTGGTTTACCGGAAAGGGCGAGGGGTTTAGTTTAAACTTCA-TTTTTTTTTCACATTCATTGATTCATTCATTGTTAAGATTCGATGGGCATATTTATATCTCACACTAAGCCGGGAAAAAAAGGAAATTAAAAAACGATAATCAATCTGGAAATCTGGGAAGAGGGATAGGGATCAACAAGTTATTGAAAATTGTTTTTCAATAAGAATTTGGTTGAGGGACAAATGGAATCCATTTATCAATGATTTGAGGAAATTTATTGGATATATTATA----------------TATTGATTGGGTATATTATATATTGAATTGGCGGGTACATGGAGCAATCCCATTAGGATCGGTTTTCAAATAATTCATTGCATTGATATTTATCAAATCCAATATCAATAAACCAAAACCCATTTTAACCCTTCTCTATACTATACTCACTAGGTAAATTCAATTTATTGTTCCGTAATGAGCCACTATAAAATATATCTATGTACATATATTCTATTTTAATAGAATTCAATATAATTCGAATATAGTATAATAGAATAGAAATATATAGAATAA--------------------GTATCCATATAAATAGGAGCATATGCAATACTAAATATATGTACTAGACTCATAGTGTCTAGTTACTTATTCAGGAATTGAATCAAAGGGGCCCTTTTAACTCAGTGGTAGAGTAACGCCATGGTAAGGCGTAAGTCATCGGTTCAAATCCGATAAGGGGCTTTTTTGCATAAAAACCCAACGGTAGTATTCATATTCGAGGGGAGAGGATATTGTTGATATTTGTAATAAAAAAGTAAGGAATTTTCGAATTTCATTCGGAAAGGAAAATGGAATTATGAAATTTTTAATTCTAAAAAATGATAATATAATAATTCTAATGAATTAGAATTCTAGTAATTCTAGTTAGAAAGGTGAACA--TTTTTTTTTTATAATGAATAATGATAAGTCATCTCATTTAATTTCCAGATATTCCTATTTTTCTGTTATTCCAATCCAAATTCATTGGAAAGATTATCAATCAACAAAATAAAAAGTAAGTGGATCTAACCCATTGAATCATGACTATATCTACTATTCTGATATTCAAATTCGATATCAAAATAGAGATGAAATTATCTTCTTTTATTTCATTTTCCATCTTTCTTTGGTTTTAACTCCAGAAGAATCTGTCGATATTTCTGATTAAATCTTCTTGTTCCTATTGTTCCTAGGGGTTCCATAGGAATAAATTGCTATTCCCTTCCTCCACGGAAGAAAGGCTTATTCCAAGTCCCAAAAGTCATTTTTCATTTTCACTATCTTTCTTTAATTTCAGAGAACACAAGAAAAGATCAATTTACATTTAAATTTCTATAAGATAAGATAAGATATAGATATCGAAAATAAATCTATCAAATCATGGCTTTCCGTATCAAATGGTTTCATATCGAGGCATATGATATTTTTTTCCGGCAATTGATGGATGCGAGAAAGAGACTTTCACTTCTAGTCTCTTATTATTAAATTCAATACAATATTAAGGAAACTCATTCTATTTTTTTTTCTGACAGAT---AAAAAAAAAATAAAATTTTTAGTTTTATATTAATCAGAAAGAAAGGAAAATATAACAAAATAGAACAAAGAAGACAATAAAAGAAAAAAATGAAAGAATCCAATATAAATATAAAATATATATATGATACTTATATATATGATACTGTAGTAGTTTAGTACACATAGAAATTCGAAGAATCCATAAAACTTTTTTTTATTT-TTTTTTTTTTTATCAATTTCATGAACAAGATTCAAGAATAAGATTATTTGATGAAATGAGAGGAGTGGGAATCCACTGGTAGCGAGAAAAGGGATCATTTGTTTCTTGAACAGTTCTTTCAAACAATTAATTTTTCTGATTTATGAGTCATAAGACAATTCATGACTTAGGGGGTTTTAAAAAAAAGAATAACCGAATTGAGTTCATGATTTTACTTAGGTCAATAGACATAGACCAATAAAGGATTTTTAGATTCGAAATCCATTAGAAAAGAAGAGACGGTGTACGAGAAATCAAATCATACATACAGCCTCGAAGGCCGCGAAAATGCTATGAGGTGTTCGAAAATGGTTGAAGTAGTTGAATAGGGAGGATCACTATGACTATAGCCCTTGGTAAATTTACCAAAGATGAAAATGATTTATTTGATATTATGGATGACTGGTTACGGAGGGACCGTTTCGTTTTTGTAGGCTGGTCCGGTCTATTGCTCTTTCCTTGTGCCTATTTCGCCTTGGGGGGTTGGTTCACGGGTACAACCTTTGTAACTTCATGGTATACTCATGGGTTGGCAAGTTCTTATTTGGAAGGTTGCAACTTCTTAACCGCTGCAGTCTCAACTCCTGCTAATAGTTTAGCACACTCTTTGTTGTTCCTATGGGGTCCTGAAGCACAAGGAGATTTTACACGTTGGTGTCAATTAGGTGGTCTGTGGACTTTTGTTGCTCTCCACGGCGCTTTCGGACTAATAGGTTTCATGTTACGTCAATTTGAACTTGCTCGATCTGTTCAATTGCGGCCTTATAATGCAATCGCATTCTCGGCTCCAATTGCTGTTTTTGTTTCTGTATTCCTGATTTATCCACTGGGTCAGTCTGGTTGGTTCTTTGCGCCTAGTTTTGGTGTAGCAGCGATATTTCGATTCATCCTCTTTTTCCAAGGGTTTCATAATTGGACATTGAACCCATTTCATATGATGGGAGTTGCTGGTGTATTGGGTGCTGCTCTACTATGCGCGATTCATGGTGCTACCGTGGAAAATACTTTATTTGAAGATGGTGATGGTGCAAATACATTCCGTGCTTTTAACCCAACTCAAGCTGAAGAAACTTATTCAATGGTCACCGCTAACCGCTTTTGGTCCCAAATCTTTGGGGTTGCTTTTTCCAATAAACGTTGGTTACATTTCTTTATGTTATTTGTACCAGTAACTGGTTTATGGATGAGTGCTCTTGGAGTAGTCGGTCTGGCCCTGAACCTACGTGCCTATGACTTCGTTTCTCAAGAAATCCGCGCAGCGGAAGATCCTGAATTTGAGACTTTCTACACCAAAAATATTCTCTTAAATGAAGGTATTCGTGCTTGGATGGCGGCTCAAGATCAGCCTCATGAAAACCTTATATTCCCTGAGGAGGTTCTACCACGTGGAAACGCTCTTTAATGGAACTTTAGCTTTAACTGGTCGTGACCAAGAAACCACCGGGTTCGCTTGGTGGGCCGGGAATGCCCGACTTATCAATTTATCCGGTAAACTACTGGGGGCTCATGTAGCCCATGCCGGATTAATCGTATTTTGGGCCGGAGCAATGAACCTATTTGAAGTGGCTCATTTCGTACCCGAGAAGCCCATGTATGAACAAGGCTTAATTTTACTTCCCCACCTAGCTACTCTAGGTTGGGGGGTAGGTCCTGGTGGGGAAGTTATAGACACCTTTCCATATTTTGTGTCTGGAGTACTTCACTTAATTTCCTCTGCAGTATTGGGCTTTGGCGGTATTTATCATGCACTTCTTGGACCTGAGACTCTTGAAGAATCTTTTCCATTCTTTGGTTATGTATGGAAAGATAGAAATAAAATGACTACAATTTTGGGTATTCATTTAATCTTGTTAGGTATAGGTGCTTTTCTTCTAGTATTCAAGGCTCTTTATTTTGGAGGTGTATATGATACCTGGGCTCCAGGGGGGGGGGGTGTAAGAATAATTACCAACCTGACCCTTAGTCCAAGTATTATATTTGGTTATTTACTAAAATCACCTTTTGGGGGAGAAGGGTGGATTGTTAGTGTGGATGATTTGGAAGATATAATTGGGGGGCATGTATGGTTAGGTTCCATTTGTATACTTGGTGGAATCTGGCATATCTTAACCAAACCTTTTGCATGGGCTCGACGTGCACTTGTATGGTCTGGAGAAGCTTACTTGTCTTATAGTTTAGGTGCTTTATCTGTTTTTGGTTTTATTGCTTGTTGCTTTGTATGGTTTAATAATACCGCTTACCCTAGTGAGTTTTACGGGCCCACTGGACCAGAAGCTTCTCAAGCTCAAACATTTACTTTTCTAGTTAGAGACCAACGTCTGGGGGCTAACGTAGGATCCGCTCAAGGACCAACCGGTTTAGGTAAATATCTAATGCGTTCTCCGACCGGAGAAGTTATTTTTGGGGGCGAAACTATGCGTTTTTGGGATCTGCGTGCTCCCTGGTTAGAACCTCTAAGGGGTCCCAATGGTTTGGACTTGAGTAGACTGAAAAAAGACATACAGCCTTGGCAAGAACGTCGTTCCGCGGAATATATGACTCATGCCCCCCTAGGTTCTTTAAATTCCGTGGGTGGCGTAGCTACAGAGATCAATGCAGTCAATTATGTCTCTCCTAGAAGTTGGTTAGCTACCTCTCATTTTGTTCTAGGATTCTTCCTATTTGTAGGTCATTTATGGCACGCGGGAAGAGCTCGCGCAGCTGCCGCAGGATTTGAAAAAGGAATTGATCGGGATTTTGAACCTGTTCTTTCCATGACTCCTCTTAATTAAGACATGAGATCCAATACGTGAAGCAGGACTCACTTTGATTTCACCATCCATATTGAGTTGGGCGGAGCAGGTCATATTGAAAAAGTATTTCCTTTTCCTTTCTTTTCAACTCATTTCTATCGAATCTTTTTTTCGGGCTCGGCTATACCACCACGTAGCCGAGCCATTACTTTTTAATTAAAAAATAAATTTAGCTAACCAAAACCAATAAAATAAACAAACTCATTCGTCGAGCAAAAGGAGAGAGAGGGATTCGAACCCTCGATAGTTCTTTGTTTCGAACTATACCGGTTTTCAAGACCGGAGCTATCAACCACTCAGCCATCTCTCCAAAAGAGAATTTCGATTTTATCTTTATTCCACCGAATAGACCATCAACATATGAGTTGCTACCATTACTATCTTCAGTGAAGATATCCGATGTGAATCTATAGGTCTATTTTTCTATCTGTATATATCTCTATCTATATATAGATAGATAGATGCATGATCCAGCATGCCCTTTTGTGAATTGTGAAGTAAAAAAAAAAATACCCGCGATCCATGCCAGAAAAAAGGGGAGTGATAATAATTCATATAAAATCAATGGATTCATGGTAAAACCCCCCCATGATGCA-TTTTTTTTTACAATTTTTTTTGTTATTTTTGTCGATAAAGGGATCAAATGGTCTAGTTCTTTTGTTGGTAAATTGGAGGATTCGAAACATGACTATTGCTTTCCAATTGGCTGTTTTTGCATTAATTGCTACTTCATCAATTTTACTGATTAGTGTACCCGTTGTATTTGCTTCTCCTGATGGTTGGTCGAGTAACAAAAATGTTATATTTTCCGGTACATCATTATGGATTGGATTAGTCTTTCTAGTGGGTATTCTTAATTCTCTCATCTCTTGAACCCATTTGTTTTCTAGTTCTAGGTATAAAATGGAAATGACCCCTCCCCCCCGAATTTTTTCGGATTGTGAGACGCATTAAAATGGAATAGAAGCCCCAAAAATAAAATGCAAATAAAGAAAACTAGAAAATGAAATGATAGGGAGGGGTCCAGTCCAACTTTATTGGAAAAATCTTTTCTATTGTTCTATTGTAAAATAAATGTAAAATGTAAAATAAATGTAAAATAAAAT------TGAAATTGTA--ATATAATAATAATAT----------------------------------------AAATAATAATATAATA------ATAATAATAATATA--------------------AT---------------------------------AATAATATAAATAATAA------------------------TATAA---------TATTTATATAATAATATAATATTTATTATTTCTATCGAATATTTATATATTATTTCTATCGAATATTTATATATAAAATTGATATAATTGATATATAAATATTCGATTCTATATTATATAGAATCAAGATATAGAATCCTAATCTATAATAATCTAGAATCATATAATCATATAAATAATAATAAAATAATAATATAAAAAATAAGAAAATCACATAATATATATATATATATCATATATAATATAAAATA-TATATACAATATAAATAGTATAAAGATATATATAAAATAAAGATATATAT------TTTGAATTCCAATTTCATTTTAAAATTTTTTTTATATTTTTTTGTTATTTCGAATTACCCCTAACAGAGAGTATTGGACCTAGTTCTACACAAGTATAATCCATATATTGCGTATCAATAACGATAAAAAATGCGGATATAGTCGAATGGTAAAATTTCTCTTTGCCAAGGAGAAGACGCGGGTTCAATTCCCGCTATCCGCCCCCCCTTTTTTTATTTT-TTTTTTATTTATTTTTAATAATAACTAATAATAACTTATAGTAAAACTTATAGTAAAATAATAACTAATAATAACTTATAG----------------TAA--------AACTTATAGTAAAATAATAACTAATAATAACTTATAGTAAAACTTATAGTAAAATAATAACTAATAATAACTTATAGTAAAACTTATAGTAAATAGTAATGAATTTCGAATTAAAAAAAATCAAACCTCAATTTTTTTGTCAAAAAATTTTGCGGAGACGGGATTTGAACCCGTGACCTCAAGGTTATGAGCCTTGCGAGCTACCAAGCTGCTCTACCCCGCGATAAAGCGCAGAATTGAAAACTAATAAACAAACAAGGATTGAATGCGCCCCTCTACCATATCTGTACAAATAGAATAACCCATTTATACAGAATGGTAAAGGGACCTTCCTATGATCGATGATCATAGAAATGAATAGAAAAATGACGAGAAATTTTTATCCTTACCAACTTGATCTTGTTGTACCGGGCAACAAACATGCATGAACCATTTCACGAAGTATGTGTCCAGATAATCCAAAGTCTCGATAGTTAGCTCTCGGTCTTCCGGTTAAAACACAACGTCGATGAAGACGTGTAGGTGCACTATTACGCGGTGGTGATTGTAACTTTCCATGAATTTCCCATTTCTCACTTAACGACGGAACTTTGCTTATTTCTTTTTTTGAGGATCCACGAATAAAATGAAATTTTTGTTCCAATTTTTGCCTCTTCTTCTCCCTCTGAGTCAAACTTTTCTTTGCCATAATGGTTCATTTCTCCTATTAGTATCAATGATACAATACAAGTCGGATCCTAGATGTAGAAATAGAAGAGGGCAGACCCCCTTTTCCATAGAAAGAAATGAGATCTTCGTAGATACAATAAAGAATTAACCAAATTTGCCCGATGTAGAGGCAATCAAGAAAGCCGCATAAGTAAATATATACCCTACAGAAAAGTGGGCTAATCCAACCAACCTTGCTTGCACAATGGAAAGAGCCACTGGTTTATCTCTCCATCGAATCAAATTAGCCAAAGGTGTGCGTTCATGAGCCCATGCTAAAGTTTCAATCAATTCCTGCCAATATCCACGCCAGGAGATTAAGAACATAAACCCAGTAGCCCAAACAAGATGTCCAAATAAGAACATCCACGCCCAGACTGATAAACTATTCATACCAAAAGGGTTATATCCATTGATAAGTTGTGAAGAGTTTAACCATAGATAATCTCTTAACCATCCCATCAAATAGGTGGAAGATTCATTAAACTGTGAAACGTTACCCTGCCATAATGTAATGTGCTTCCAATGCCAATAAAAAGTAACCCATCCAATGGTATTTAACATCCAGAAAACTGCCAAATAAAATGCGTCCCAAGCCGAAATATCACACGTACCACCTCGTCCCGGACCATCGCAAGGAAAACTATAACCAAAATCCTTTTTATCTGGCATTAACTTGGAACCACGTGCATCCAAAGCACCTTTTACTAAAATCAATGTAGTTGTATGTAAACCTAGAGCAATAGCATGATGAACCAAGAAGTCTCCGGGCCCTATTGTTAAGAATAGAGAATTACTATTCGCGTTAATAGCATTTAACCAACCGGGCAACCATATGCTTCGCCCCGCAGTGAACGCTGGACTATTCGTTGAAGATAAAAGTACATCGAACCCATATGCTGTTTTCCCATGAGCGGATTGTATCCATTGGGCAAATATGGGTTCGATCAAGATTTGTTTCTCCGGAGTACCAAAAGCAAGCATGACATCATTATGGACATAAAGTCCCAAAGTATGGAACCCCAGAAAGAGACTGGCCCAGCTTAAATGCGATATGATAGCTTCTTTATGGTCTAACATTCTTGCCAATACATTATCCTCATTCTGTTCCGGATTGTAATCTCTAATAAAAAAGATAGCTCCATGAGCAAAAGCTCCTGTCATGATGAATCCTGCGATATATTGATGATGAGTATATAACGCAGCTTGAGTAGTAAAGTCTTGCGCTATGAATGCATAAGCAGGTAAAGAGTACATGTGTTGAGCTACCAAGGAAGTAATAACCCCTAAAGAGGCTAGAGCAAGGCCTAATTGAAAATGAATCGAATTATTGATTGTGTCATAAAGACCCTTATGTCCACGCCCTAATCTGCCTCCCGGAGGAATATGTGCTTCTAAAAGATCTTTTATACTGTGCCCAATCCCGAAGTTAGTTCTATACATATGACCAGCAACGAGAAAAATAAATGCAATAGCTAAATGATGATGAGCAATATCGGTCAGCCATAAACTTTGCGTTTGCGGATGGAATCCCCCGAGAAGTGTTAGAATGGAAGTTCCTGCTCCTTGGGGGGTACCAAATAAATGACTACTGGAATCGGGGTTTTGAGCATAAAGATTCCACTGACCTGTAAAAAGTGGGCCTAATCCTTGGGGGTGCGGCAATACACTGAAGAAATTATTCCATCGAACGTATTCCCCTCTGGATCCAGGAATAGCGACATGGACTAAATGTCCTGTCCAAGCCAAGGAACTTACTCCGAATAGTCCTGACAAATGATGATTGAGGCGGGATTCGGCATTTTTAAACCACGAAACGCTCGGTTTCCATTTCGGTTGTAGGTGTAACCAGCCCGCTATTAAGGATATGGCAGAAAGAAATAATAGAAAAAGAGCTCCAGTATAAAGATCCCCATTAGTACGTAAACCGATTGTATACCACCACTGATAAACACCGGAATAAGCGATATTCACTGGGCCAAGAGCACCCCCTCGAGTAAAAGCTTCCACAGCCGGTTGACCAAAATGAGGATCCCAAATTGCATGAGCAATAGGTCTTACATGTAAAGGATCCTGTACCCATGCCTCAAAATTTCCTTGCCAAGCTACATGAAACAGATTTCCGGAAGTCCACAGAAAAATTATTGCTAATTGTCCGAAATGAGAAGCAAAAATATTCTGATAAAGACGTTCTTCAGTAATATCATCATGACTTTCGAAGTCATGTGCGGTGGCAATACCAAACCAAATACGACGAGTAGTGGGGTCCTGAGCTAAGCCTTGGCTAAACCTTGGAAATCTTAATGCCATAATGCTTTTCAAATCCTCCTAGCCATTATCATTATCCTACTGCAATAATTCTTGCTAAGAAGAACGCCCATGTTGTGGCAATTCCACCCAGAAGGTAATGGGTTACTCCTACAGCACGTCCCTGTACAATGCTCAAGGCTCTAGGCTGAGTAGCAGGAGCAACTTTTAATTTATTATGAGCCCAAACGATGGATTCAATAAGTTCTTGCCAATAACCACGCCCACTGAATAGAAACATTAAACTAAAAGCCCATACAAAATGGGCACCTAGGAAAAAAAGGCCATATGCAGATAATGAAGAACCATAAGACTGAATTACCTGGGATGCCTGCGCCCATAAGAAATCGCGGAGCCACCCATTAATGGTAATGGAACTCTGCGCAAAGTTTCCTCCCGTGATATGAGTTACCACCCCTTGATCATTTATACTACCCCAAACATCTGACTGCATTTTCCAACTGAAATGGAATATTACTACCGAAATTCCATTGTACATCCAGAATAACCCTAAGAAGACATGATCCCAAGCAGATACTTGGCATGTCCCCCCTCTTCCAGGTCCATCACAAGGGAAACGAAAACCAAGATTTGCTTTATCCGGTATCAATCGTGAACTACGAGCAAATAGAACACCTTTTAGGAGTATCAATACCGTCACATGAATTGTAAATGCATGAATATGGTGGACCAAAAAATCCGCAGTTCCCAATGGAATAGGTAACAAAGCAACCTTGCCGCCCACTGCCACTAAATCACCACCCCCCCAAGTCAAACTGGTGCTTGTTGTTGCACCAGGGGCCGTTGCACCGGGTGCTAAAGCGTGGGTGTTTTGTATCCATTGAGCAAAGACGGGTTGTAATTGTATAGCGGTATCTGAAAACATATCTTGGGGACGCCCTAAAGCACTCATGGTATCATTATGAATATACAAACCAAAACTGTGAAAGCCTAAAAATATACATACCCAGTTCAGATGTGATATGATTGCATCGCGATGCCGAAGGACACGATCTAATAGATCGTTGTATCGCGTAGTTGGATCATAGTCTCTTACCATAAAAATGGCTGCATGCGCAGCAGCACCAACTATGAGAAATCCACCAATCCACATGTGATGTGTGAACAATGACAATTGTGTACCATAGTCAGTAGCTAGGTATGGATAAGGAGGCATAGAATACATATGGTGAGCTACAACAATGGTTAAAGAACCTAACATAGCTAGGTTAATAGATAATTGAGCATGCCATGACGTTGTTAGTATATCATATAGGCCTTTATGGCCCTGGCCTGTAAATGGACCTTTATGGGCCTCTAAAATATCTTTTATACCATGACCAATACTCCAGTTGGTCCTATACATATGACCCGCTATCAGGAAAAGAATTGCAATAGCTAAATGATGATGAGCAATATCAGTCAGCCATAGACCACCAGTTACTGGATCTAATCCTCCACGAAAAGTAAGAAATTCCGCGTATTTTGACCAATTCAAGGTAAAAAAAGGGGTTGCTCCCTCAGCAAAACTCGGATAAAGTTGAGCCAAAAGATCCCGATTCAAGATAAATTCATGAGGAAGTGGGATCTCTTTAGGATCTACTCCAGCATTTAGAAATTGGTTAATCGGTAAAGATACATGTACTTGATGCCCCGCCCAAGAAAGAGACCCAAGTCCTAGTAGCCCTGCTAAATGGTGATTTAACATGGATTCTACATCTTGGAACCAAGCCAATTTCGGAGCAGCTTTGTGATAATGAAACCAACCAGCAAAAAGCATTAAGGCTGCAAAGACCAATGCACCAATTGCGGTACAATAGAGTTGTAATTCACTAGTTATTCCAGATGCTCGCCAAATCTGAAAAAAACCAGAGGTTATTTGTATTCCTCGGAAACCCCCGCCCACATCACCATTCAATATTTCTTGACCCACTATTGGCCAAACCACCTGAGCACTAGGTCCAATGTGAGTAGGATCGCTTAGCCATGCTTCATAATTGGAAAAACGAGCACCATGGAAATACATGCCACTCAGCCAAAGAAAGATGATGGAGAGTTGGCCGAAATGGGCACTAAATACTTTTCGGGAAATTTCCTCCAAATCACTAGTATGGCTGTCGAAATCATGAGCATCAGCATGTAGGTTCCAGATCCAAGTAGTAGTATCAGGTCCTTTAGCTACTGTTCTTGAAAAATGACCGGGTTTGGCCCATTCCTCGAAAGAAGTTTTTATGGGATCCCTATCTACCAAAATTTTGACTTCTGGTTCCGGCGAACGAATAATCATTGAGTCCTCCTCTTTCCGGACAACACATACAAAGAGACCTGCCAACATCAAAAATAATTAGTGAACTTATGAGAGATGTTTCTATTTCGTTTTTTTCTCTTCGATCTCCCACCTATCTATTTTCTTTAGTTATTCACTAGAACAATTATGATCTGGAAGTCAATCCGGGGCAAGTGTTCGGATCTATTATGACATAGCAGTGAGGCGCTCAACGGACCCTTTTAATCTTATAAAACCTTTTCTGGACTTTGAATTGAAGTTAAAAAATTTTTTGTGCAAATTAGTGTATTCATATCTCAATTAGAAGTTCCTAGATGGAACGACTTTCATTTTCTGTCAGAAGATATGAATATGTACTCTATTTCAAACCACATGAGCAATCGTTAGCATTACTAGGAGACATACTGGTATTTATATTTCATTTTGAATTTAGTCTTTAGTCATTCGAAGGTCTCTTTTATTAGTTTGAATAGCAGAAAAAAATAGAATTCTCTACTGTATCCCCGTATCGTTTATACCGACGAAATACCAAACGAAATAGAACGATCTTAGAAGGGATATAATGAAATTCTTTGATTGGTTGTTCCTAAAGAAATGATCCGTTTTCTATGGGATAGAGACAACAAACAATTAATTATAACAAATAAAAAATCAAAATCGAAATAAAAAAAATTCTAAATCGAATAATACTAATAATATTCCAAAAATGAAATAGAATATTACAATAAAAAATCGAATAAAATAAACAGAATGTTCTTATTCGAAACGCCCTGTGATCTTCAACCAATTCTGCGCTTCAATATAATTACCAGGCGTAAGGGCTATAGCTTGTTTCCAATACTTAGCGGCTTGATCGAACCAAGCCTCCGCAATTTCAGAATCTCCCTGTCGAATGGCCTGTTCTCCGCGGTCGGAATAGGTGAGTAAACTCCTTCCCTTAGAACCGTACTTGAGAGTTTCCTGTCTCATACGGCTCACCAGTCAATTCTTTTGGTGTCCCATTTTTTTAATAGATCATAGACCATATCTAATTGAATGAGATTTCTTATAGAATAGATTCGATCTATTCCATTTTTTTGCGAGTTAACCAAAAGAAAAGGGGTGTTAAATTCCATGAGTTTCAAACTTGAATTTTTATTAATACAAAATGGAATCCGTTTTATAGTTTTATCTTTTCTCCTACCTTCCGAAGAATAAAGCATCAGCATTTCCACTCTCATTCGAATTTTCTGAAAGGTAACTATCTCGGTTTCATATATTATATACTTTCCATATATGATATAGAAATCTATAGAATCTTTGAAAAAGACTTTTTTTCTTCATAAGAAAGAAAAGACTTACTATCTTTGGGATCTGATACTACACCGCTGCTCAAAATTTTAGGGGATCAACTCTATTACATAAGTGGATTCCTAACTTTGTATATCATAATAGTATATCATAATACTTTTATATCATAATATTAAGTAAGCAGTTCTTATTGTATCGGCTCAAAACCTCTCTAATTGATCTTTACGGCGCTTCCTCTATCAATTAGATCCTTTATCCATAGAATATAAAGTATCTAGGCATATCTATTTCTTCATATTTCGACTTCTATGAAGTTTCTTTCTTTACTACAGCTGATAAAAATCGTTGTTTTGGACAATATATATGTAGAAAGCCTTTTTATAGTTATAGTATTTCTTAGCGTATTTGCTCTTTCTTTTTTTTTCTTTCTATAGTGGAGATAGTCGCACGTAATGACAGATCACGGCCATATTATTAAAAGCTTGTGGTAAGAACGGGTTTCGTTCTAGTGCCCGAAAATAATATTCCAAAGCTTTCGTATGTTCTCCGTTACTTGTGTGGATAAGGCCTATGTTATAAAGTATATAACTTCGATCATAGGGATCAATTTCTAGTCGCATAGCTTCATAATAATTCTCTAAAGCTTCCGCATAATTTCCTTCGGATTGAGCCGACATCCGTTACGGTCGTCATTCAGTTCGAAGAATCTCCGCTCCAGAACCGTACGTGAGATTTTCATCTCATACGGCTCCTCCTTTATGTGCATAATGATAAAAATACATAGAATCAAAAAAGATTGAAATATTCTCATTATCAACTGAGCAGGGCTAGTGTTTTTACACGAAATCTCTAGCCAACCTTCCTGTAAAAGTGTAAAAGGTCTTTTCTTAACATCAAGTATATTGGTACTGGATAAAAAAATGGTAACTCCAACAATTTCTTTGTCCTCAACGCCGCTTAATTTCCAGGAATTAGGCACTTCAACAGTCTTCGATGGTTATACGGATATCCAAAATACCAACGAGATGGATGTTTGTTTGTCCCAACCATTCTTGTTAGTCCCGATCCCGATAAGGAAGTGGATAATTTTTAACAAAGTTTTCGTGTTGTTGATTCGTAGGCGTAGTGCTTCTTCCATCATGCTGCCTATTGGTACTAGTGGAGTAGGGTTGACCTAAGCCATAGGTATAGGTAGAACCTTTTGCTTAATACTATAAATCGAAAATTGAAGCATATGAGGCTGCATTAATCGGGGATACACGACAGAAGGAATTAATTGTTTTAAACTTCACCTTCAGCAAGCGTAGATTTTTTTTCCATTTTTTTTTTCTATCCGAAGAATGCGCCTTTCTCCTAAGACTGAGAGCGATAAATAAATAAATAAAAAAAGATAATCAAATCGCACCATCTCTGTAATAGGTGAATGCCTCTTTTTCTCCCGAAGTTGTCGGAATTATTTGTAATAAGATATTGGCTACAATTGAAAAGGTCTTATCAATAAAATTTCCATTTATCCGAGATCTAGGCATAGGTGTATAAATGAATTCTCTAATTTAATTACCTCTCGTGAGAAAATAATCCCACAAACAAAGGAAAATTGTACAGTAAAGTACGAAATAACGTAAAAACAGACGCATTAAAATTCTCTTTATCCTCCAACCTCAAAGGAAGTTTTTTGTGATAAAAAGTTTTTCTATTTATTTTTCTATTTCGAAGTGATTGTATGTGCCTATCAAAAAAAAAAATCGAATATGAATAACTCATAACTCGGTTTCTGGACCATAATCATTATGTAGGAGAGATGGCCGAGTGGTTCAAGGCGTAGCATTGGAACTGCTATGTAGGCTTTTGTTTACCGAGGGTTCGAATCCCTCTCTTTCCGCAGCATCGTTCTTTACCTAATTCACCACTGTTACTGACTACAATGTATCAAATAACACAAATAACAACGGATACCTTTATTCCAACTTTCTTTGATATGAATTCTCCACTCTATTCTTAATTTTTGTTATACAGAAAATACTAGAAATAGTTGGCAAGGAACCAAAATTTTCCGAAACTTTGTTATTTTAGTTATTAAGTCTGACGAGAATAATATTCTACAACCAGCAATTCATTTATTTTCAAACCAATCCATTTACTATCTATTATTTGATTGACTAATCCTTTATATTGGAATGGGTGAAGAGTCAAATGTTTTGGCAATTCCTCACGGGGGGGTGAATCAAGAAAATTTTGAATCAGAGTTTTAGACTTTTGTTCATCCCTCGCTTTAATAATATCTTGGGGTTTGCAGCGATAACTTGGTATATCTACTATACGACCATTAACTAAAACATGTCTATGGTTAACGAATTGGCGGGCTTGAGGAATAGTCGAAGCCATACCCAATCGAAAAAGTATGTTATCCAACCGCATTTCAAGTAATTGTAGTAAAACCCGACCGGTTGACCCTTTCGCTTTTCTGGCGATACGAACGTATTTAAGCATTTGTCGTTCTGTAAGACCATAATGAAAACGCAATTTTTGTTTTTCTTCTAAACGAATACGATATTGAGATTTTTTACCGGAGCGCGATTGGTTTCTAAGATCACTTCCGGCTCTAGGCCTTTTAGTAGTTAGTCCAGGTAAAGACCCCAGACGACGTATTTTTTTGAAACGAGGCCCTCTGTAACGTGACATAAAGACTCCTTGTTTAATTTCATAAACCTAAATTAAAACTAAACTCTAAACTAAAGTATAAAGTATTGTACTACAAAGAAAGAATAATTAGATGAATTATATCAATATCCGAACCTTTTATATTTTATATTG--TATATATATATATACAATTAATATAATATATTTATATAGAAATATATATATTTTATTATATAGAAATATATATAAGAAATATATATATTTTAAATATATTTAATTT------------------------------------AATATATTTAATTTAATAAAATATATTTTAAAAATTAAATAGAAATCAAAAAGAGTTCTTTTCTTGATTTGCTTTATAGAGATCGGAACTACTCCAATTTTGATTCAAAATTGGAAGTTCCTACGACATAATAGATCGGTGACTCTTGGAAAAAGAAAAGGGAAAAAGCCTTTTCTTTTCGATATTCTTTGATTTCTCTTTTCGATATTCTTTGATTTCAATTCTTTGATTTCAAAAAGACATTATCAATTATGTAAAAAATCCAAATAGGGGAAAAGAAAAGCCGGCTATCGGAATCGAACCGATGACCATCGCATTACAAATGCGATGCTCTAACCTCTGAGCTAAGCGGGCTCACATAACATAAATTGTGCATGCATAGGAATTCAATAAAATACTTCTAAAAAAATACTTCTATTGATATTGAATAACTTATATTGATATTGAATAAAAAGTATATGAATAAAAAGTATAAAAA-ATTATAAAATTTGAATATTCAATTGAATATTCAAATAAGAAATAATAAAGATAAAATAATAAAAAAAAGAATATT-------T-------------AATATTT---------AATAAATAAAAAGAATATAAAGA------ATATAAAAATAATATAAATAGCTATATATAATAATAAATAGCTATATATAATAATAAATAGCTAT-ATATAATAT-A---------------------------TAATAATAATATAGAATATTTATCTATTTCAATATATTTTATCTATTTTAAATAGATAATATAT--------------------------------------------------------------------------------------------------------------------------------------------------AAATTATATTATACTATTCGAATTCTATTTCTATTATAATTATAAATTATTAATTTATATTATAATTAT-----------------------------------AATATTATAATTAT-AAATTAATA-----------------AAATAATAAAATATATAATAAAATATATTAATATT-AAAAAAA-ATAAGA---------------------AATTTCCATTTTCGTTATGTTCAATCGTTCGCCCTAAGGAAAAAAGATCAGAATAAAAAGAAAAATAAAAGAAAGAGAAAGGTCCAATCGAGATCATAATGAAACATTCCCTTCAGTCGGAAAGGTGAAAACTAAGACGAAAAAACAAAAAGAATCGACCGTTCGAGTATTTCAAATTGTATGAGAAAAATGATAGAAGGATGGGC----CATAATATATTATTATGTGGTATACCATCTATATTGAATTGCGAATACAGAAATGGTAGAATCATTTCGGATTGGAACAAATGTGGGTATCCGATACAGATGAAAGAAACTATAAAACAAATCAATTAAAATTAAATAGAAGGAAACATTTTTCGTTATAGGAATTGGTATCTAATGAATTCAACAGTTCCGGCAAAATTTTCATAATTTAAATGAA-AAAAAAAGGATGAGATTCTAATCTCAAAGAAAAAAAGGGGGTATGGCGAAATTGGTAGACGCTACGGACTTAATTGGATTGAGCCTTGGTATGGAAAAACCTACCAAGTGAGAACTTTCAAATTCAGAGAAACCCTGGAATTAACAATGGGCAATCCTGAGCCAAATCCTGTTTTCCGAAAACAAAGAATAAAGAAGAGTTCAGAAAGCGAGAATAAAAAATCAAAGGATAGGTGCAGAGACTCAATGGAAGCTGTTCTAACAAATGGA------GTTAACGGCATTTCGTTTCGTTAGTAAAGGAATCCTTCTACCGAAACTCCAGAAA-AAAAAAGTATCAAGGATAAACCTATCTATCTATATATATACGTACTGAAATACTATCTCAAATGATTAATAACGACCCCGAATCTCTATTTTTTTATTATTTATATACAT-ATACACTAATTTATATACACTAATATTATGAAAATAGTTTATTTCTTTTTATTAA-------------TTTTA----------------------------------TTAATATATATGTATAATTAATATATATATGTATATGTTATTAATATATATGTATATGACAAATGAAATATGTGAATCGATTCAACGTTGAAGAAATAATATTAATTGATCAAATCATTCATTCCATCCTAGTCTGATAGATCTTTAATGATTAATCAGACGAGAATAAAGATAGAGTCCCGCTCCACATGTCAATATCGACAACAATGAAATTTATAGTAATAGGAAAATCCGTCGACTTTAGAAATCGTGAGGGTTCAAGTCCCTCTATCCCCAAAAGGCCCCTTTAATTCCCTAATTTTTTATCCTATATCCTTTATTTTTTAGTGGTTCCAAACTAAACTCCTTATGTTTCTTATTCATTATATTCTTTCACAAACCGATCGGAGCGGAATTTTTTTTCTTACTTGTTCTTAGCATATTCTTATCACAAGTCTTGGAATATGTGGAATATGGAATGTAATTGATATGATACTCGTCAAATTTTTTGATCTTTTATCTCTGGTAAACGTAC-----AAATGAACATCTTATCTTTGAGCAAGGAATCCTTATTGGAATGATTAAAAATACATATCATTACTCGTACTGAATATGAAACTTACAAAGTCTCTTATTTTTGAAGATCCAAGGAATTTCAGGGCATGGATAATCCTTTGTAGTAATATTAATAGTAGTAATAGTAATATTTTTTTGCGTCTTTTTATTTTTAGTTGACATACATTCAAGTAGTCTCTTAAAATGAAAATGATGCGTCAAGAATGGTCGGGATAGCTCAGCTGGTAGAGCAGAGGACTGAAAATCCTCGTGTCACCAGTTCAAATCTGGTTCCTGGCACATGATCAATTTGTATAAGTATCTATTAATTCATAAAAATGAATATGAATATGAGTCAACATACATATTCATTAGTAGTCTAGATCATCATACATTTTTATCCATCTAGGGAGATATACTCTTTCTAGATGAGTAAAGAATATACGTATACCCTATGTCTATTGTATATAAAGTATGTAACAGAAAATGAATTATTCAATTTTTTCTTTACTACCGTTACCGGGCTCCCCAAAAGAATGTTAATACT-------------------TCATGCATATTCAAAAGGTCAAATTAGTTGGTTGAAAGACCCAAAAGTCTAGTTTAGGAATAGTCCAAATTCATCTCGGATAGATTATTACAACTAGAATCTTTTTCGTTCATATTTTGTTCATTTCTTTCTGTGTTACTTTTTAAGAGGCATATCAAGAGATGTTGCTGTGGCGCGGTACATAGTTCATGATGCAAAACTTTTTTAGTTCATCCTATTGGCTCGTCTCAGTCGAAATAAGTATCTTACAATTTTTAGAATGTCAATGAGTCTCTACATGTTTTATTATTATTTTTGTATGTATTTTTTTATATTTAGCCCATCCATAATAATTAATATAAATGAGACCTCGATTCTATTCTGTCTGATTTAATTTGTCTGATCTATAAGAGAACGTACGGAATATACGGAGTTGTAGAAGTGGAGATTAGTTTCTTATTTTTATTATTTAATTTAATTTTAATAAGCATCTTGTATTTCATAAAAATTGGGGGCAATATAATCTTTACGTAAAGGCCATCCTATCCAACTTTCGGGCATTAAGATACGTTTCAAACGTGGATGATTATCATAAGAGATTCCCAACATATCATAAGATTCCCTTTCTTGAAAATCCGCACTTTTCCAAACCCAGAAAACAGAGGGAATTCTAGGATTTTTCCTTGGGACAAATACTTTTATGCATACCTCTTCGGGTTGATCTATACCATACTCTATTCTTGTAAGATGATACACACTAGCTAACAGTCCTCCCGGTGCTACATCATAGGCACATTGGGAACGTAGATAATTGTAACCATATATATATAAAATGACAGCAATGGAATGCCAATCCTCGGGCTTTATTTGTAAAGTCTCTATTCCTTGGTAATCGAAGCCCAAAGATCTATGAACTAGCCCATGTTTGACTAGCCAAGCAGACAAACGACCCTGCATTTTTTTATCTCTCCCGCATTTTATTTTACATTTTTATTTGTATAAGGATTTCCCATTTATAATTACGATGAAATTTTGGAAGATTGATTTGCTATTTATTATTTTCTTTTGTACATATTATTTTCATTTCATTTTGTACAAAAGGATCTGCCTAATTCACTACTTTTGGGGAAGATACTGAACTTTTGTATTTGAAAAATGTTTCAGAGAGTATCTCTGAAGTAAATGGTGGTTGATAGAGTAATCCTTGATCATAATTGCCAGTATGAGCACTGCGCCCAACATAAAACTTGTGGTTGGTAGTAAAAAACCTATTCTCCTGTTGAGACCTAATTTGATCTTCATAGATTTCTCGAGATATTTTCTTACGAAGTTTTGTTATAGCATCTATAATGGCCTCCGGTTTAGGTGGACAACCCGGCAAATAGACATCCACAGGAATTAGCTTATCCACACCCCGAACAGTACTATAAGAATCGGTACTGAACATTCCCCCTGTAATTGTACAGGCTCCCATAGCAATAACATATTTTGGTTCAGGCATTTGTTCATATAATCTCACTAAAGAAGGAGCCATTTTCATTGTTACTGTGCCTGCTGTTAAAATTAGGTCTGCTTGTCTAGGACTAGATCGTGGTACCAGTCCATAACGATCAAAGTCGAATCGTGAGCCTATTAATGAAGCAAATTCAATGAAGCAACAACTGGTACCATAGAGAAGCGGCCATAAACTGGAGAGTCTTGACCAATTTGAAAGATCATTTAATGTAGTTGAAATAACTGAATTTTGAGTTGTTCGATCAAGTAAGGGAAATTCAATGGAATTCATAACTGTCTCAATGTTTTTTTATTGTCTAAAATATTTACGAATTAAGACCATTCTAATGCCCCTTTTCGCCATGCATAAACTAAACCAACAATTAGGATAAGCACGAAAATGAAAGCCTCTATAAATACGGATACCCCCAATACATCAAAACTCATTGCCCAGGGATAAAGAAAAACCGTTTCAACATCAAAAACAACAAAAACTAGAGCAAACATATAATAACGGATTCGAAATTGTAACCAAGCATCGCCTATTGGTTCTATTCCCGATTCATAACTAGAAAGTTTCTCTGGCCCTTTGCTAATCGGGGATAAAATTCCAGAAATTAGAAATGCCAAAATGGGAATAACGCTCGATATTATTAGAAATGCCCAAAAAACATCATATTCATAAAGCAAAAACATAAACGTACTCCTATGAATGTGGAAAACGGATTAGTCGATTCGAATTGGACTTAATTGTCATCCATAATTGTTTCTAATTTCAACTTTGGTCGAAGCGCTCAGTTTCGTTTGTTTCTTGCGGTACAGATCTCATTTCAAGATATAAATATAACCATATATATATATTTTCGGTATAACGTACAAAGAAAACACAAAGAAAATTCTCGCCTCACTTCGGCACTTCGGATTCTCTCGAAAGAAAAGTAATTTCAAATTGAAATCAAATCTATATTTTATTAG-----------------AATATTATTAGAATATTATTCTATTTTTTATTTTATTAGAAATTAAATTCTATTTTTTTTAATTATTTGTATAAATTCT-----------------------------------------------------------------TATAAACTTAAATAATTAAAATAATTAG---------AATAAAATAATTAGAAATGGTTTATAAATTTTATAAAGAATTTATAC--------------------TATTATACT-----------------------AATATAAATATTATACTAATATAAAAAAGTATACTAATGTTTTTATATTCGAATACTCATTTAGAAAAAATGTAATGTATATTACTAAATGAATATTACTATTAGTAGTGATGTTAGGTAGGGCTATACGGACTCGAACCGTAGACCTTCTCGGTAAAACAGATCAAACTGATTATTATGAAAAATGATTTGAATTGTTTTTAAGACCCAACGTGCATTTTTTTTGCATTGGGCTTTTTCATTAACTGATAGAAAAATCGGTTAGTCTACCATCTTTTTTCTTGAAAGAAAGAGAAAGATAAGGAGATGGCTCCATGTGCTCTGTTTCATTATTTGGATTTCAATCTAAGAGCACTACCAAAGTTTTTCAAAGAAGGAAGGTTTATCTTGACGTAGGTCTGCTTCTGGCCTAGAT--CAACTTAAGTTAAATGGAGTCTCTATCGACCTGTTTAAATAAAAAATCCAATAGGAAATATGAAACTTCATACACCTTAAAGTTCATAAGATAGGACGAAAAAAAGAGAATTTTTTTGAGGTCCCTATACTCATTATGCCTAGCATTGAATAGACCGGGTATTCACCTTATCAATATCTCAAATCAATGGTAGGTTGTATTCTATTTGACGTGTAAATTAAATGGACACTCTAATCATACCGAACCTTTTGTCAGGCTATTGTTCTCTTATTTTGTTCCCTAAAAGTCGTGGAGTAAGACATTGATTTCTCAATAAGATCAACTCTTTTAATTCTATAGATAGACTCCTCTGAAAAAGCATTGGCGCACGTGTAAACGAGGTGCTCTACCTAACTGAGCTATAGCCCTTGTGCTTTTGATACATATTTTATCATATTATGTTGATAATTTCTTGTCAAGATGAATATTACATGATCGAATCTAATCTCTTTGATTGGCCTTGCTTATAAGTCATATTCCATTTATAATCCATCGATATTTTGGGTCCCTCGTTTGTTTCTCTTTGTGATGATAAATGACCTACTTAACTCAGCGGTTAGAGTATTGCTTTCATACGGCAGGAGTCATTGGTTCAAATCCAATAGTAGGTAGAGCTAGAACTTATTCGATACCAGAGTCAGTGGTATCGAATAAGTTTTTTTACTCTCACCTTA------TTTTTTCTTTTATTCATTTT-TTTTTTCTTTCTATTTCATTTTTTGAAATTTCCAAATTTTTTCGTTGCATTCGAATTCGATTCTACTATTTTATTTGTTTATTTGATTCTATTTTCAATC--AAAAAAAAAAAAAATAGGGCGTCGCATAAACAAAACTTCTGTTTATACGCC-TTTTTTCGGACCCAAAACTTGTTATGTTAATGTTATGAAATCATATTGATAGCTTCTACTCGTGTCCTAGCTCGTCTGAGAGCTAGATTTGCTTCAATTGTTTGTCTCTTCCCTTCAGCTTTACTCAAGTTAGCTTCTGCTATTTCAAGAGTTTGCTGAGCTTCTTGGGGATCAATGTCACTACCCTTCTCCGCATCATTTACTAAAACAGTGATCTCATTATTGCCTATTCTAGCAAAACCACCCATCAGAGCCATCGTTAACCATTGATCGTTAAGGCGTATTTTCAAAATACCTATATCTACAGCTGTGGCAATAGGCGCGTGATTTGGTAATACGCCAATTTGTCCACTATTAGTAGATAAAATGATTTCCTTCACTTCTGAATCCCAAACAATTCGATTGGGGGTCAGTACACAAAGATTTAAGGTCATTTCTTCAATTTGCTCTCCATTTCTAAGTTTGTAGCCTTCGCAGTAGCTTCATCAATGTTACCTACCAAATAAAAGGCCTGTTCAGGAAGACCATCTAATTCTCCAGAAAGAATCAATTTAAACCCTCGAATTGTTTCTGCTAGACCAACATATTTCCCCGGCGAACCAGTAAATACTTCTGCTACGAAAAAAGGCTGTGATAAGAAACGCTCAATTTTTCGTGCTCTTGCTACGGTTAAGCGATCCTCTTCGGATAATTCGTCCAACCCAAGGATAGCTATAATGTCCTGAAGTTCTTTGTAACGTTGTAAAGTTTGTTTAACTCTTTGTGCAGTTTCATAATGTTCTTCCCCAACGATCCGAGGTTGGAGCATAGTTGACGTTGAATCTAAAGGATCTACTGCTGGATAGATACCTTTGGCAGCTAATCCTCTTGATAGTACGGTAGTAGCATCTAAATGTGCAAATGTTGTGGCTGGAGCAGGATCGGTCAAATCGTCTGCGGGTACATAAACTGCTTGAATAGAAGTTATGGATCCCTCTTTTGTAGAAGTAATTCTTTCTTGTAAAGAACCCATTTCGGTACTAAGAGTGGGTTGATAACCCACAGCGGAAGGCATTCTACCCAATAAGGCGGATACTTCGGATCCTGCTTGGACGAAGCGGAAGATATTGTCGATAAATAGAAGTACGTCTTGCTCATTAACATCTCGGAAATATTCCGCCATAGTTAGGGCAGTTAAACCAACTCTCATACGAGCTCCGGGCGGTTCATTCATCTGACCGTAAACTAGAGCCACTTTTGATTCTGCAATATTTTGTTCATTAATTACTCCAGATTCTTTCATTTCCATGTAAAGATCATTTCCCTCGCGAGTACGTTCACCTACGCCGCCAAATACGGATACACCTCCATGAGCTTTGGCAATGTTGTTGATCAATTCCATAATGAGTACTGTTTTACCCACTCCAGCTCCACCGAAAAGTCCTATTTTTCCTCCACGACGATAAGGAGCTAAAAGATCTACTACTTTAATTCCTGTTTCAAAAATGGATAATTTTGTATCTAACTGTATAAAGGCGGGCGCGGATCTATGAATAGGAGATGTTGTGCGAGTATCTACAGGACCTAAATTATCAATAGGTTCTCCAAGCACGTTGAAAATTCGTCCTAGAGTCGCCCCGCCGACTGGAACACTTAGAGGAGCTCCCGTATCAATCACTTCCATTCCTCTCATTAGACCATCTGTAGCACTCATAGCTACAGCTCGAACTCGATTATTTCCTAATAATTGCTGTACTTCACAAGTCACGTTCATTTGTTGACCGACAGTATCTCGGCCCTTAACTATCAGAGCGTTGTAAATATTAGGCATCTTCCCTGGCGGAAAAGCTACATCCAGTACCGGACCAATTATTTGAGCGATACGTCCCAGGTTTTTTTTTTCAAGTGCGGAAACCTCAGGACCAGAAGTAGTGGTAGGATTTATTCTCATAATAAAATATAAAATTTTTTTGCGAAAATTTTTGAAATCCAAAAAGAAATGTTCGATAACAAAGCAAGTTGATCGGTTAATTCAATAAGAAATGGAGGTTAGTACTCGATTTTCTTGGTACCACCCAACCAATACAATTCAATTGTTTTTGTTTACTTATTGAATTTCAATGAGTGAAGTTTCAAACAACTCATTTTCAAAATATCAAGTGGATGAAATCTTTCGAAAGTATTTCATTTGTCTATCATTTATAGACAATACCATCTATTAT-------------ATATATATATTTAATGAAAAAATGAAATATATGAAATTAAATTCGAACCTGAACTTATTCCGTTTTTCTATTTCATTTCTATTTCATTGGCTCGTATTTCGGCATACAATTTTAGCCTATTTATTTTATACTTATCTCTTTTTTTCGTGGGCGAATTCTGCATATTTTCATATCTAGAATTTACATATACAACATATATCACTGTCAAGCATAAGAATGACTTACTTATTATTTAGATATTTCGATTAAAATTAAAAAAGGGATAGGAGGAAACTTG-AAAAAAAAAAAACAAGGATTGGGTTGCGCCATACATATGAAAGAGTATACAATAATAGTGTATTTGGAAAATCAAATACCATGGTTTAATAACGAACCATTCGGATTCGTTGATAATATTAGTTGATAATTTTTTGAAAGATTCCTGTGAAAAGTTTCATTAACTCCTAAGTCATGTCGAGTAGACCTTGTTGTTGCGAGAATTCTTAATTCATGAGTTGTAGGGAGGGATTTATGTCACCACAAACAGAGACTAAAGCAAGTGTTGGGTTCAAAGCTGGTGTTAAAGATTATAAATTGACTTATTATACTCCTGACTATGAAACCAAGGATACTGATATCTTGGCAGCATTCCGAGTAACTCCTCAACCTGGAGTTCCGCCCGAAGAAGCAGGTGCCGCAGTAGCTGCTGAATCTTCTACTGGTACATGGACAACTGTGTGGACCGACGGGCTTACCAGCCTTGATCGTTACAAAGGACGATGCTACCACATCGAGCCCGTTGCTGGAGAAGAAAATCAATATATTGCTTATGTAGCTTACCCCTTAGACCTTTTTGAAGAAGGTTCTGTTACTAACATGTTTACTTCCATTGTGGGTAATGTCTTTGGGTTCAAGGCCCTGCGCGCTCTACGTCTGGAAGATTTGCGAATCCCTACTGCTTATATTAAAACTTTCCAGGGTCCGCCTCACGGTATCCAAGTTGAGAGAGATAAATTGAACAAGTATGGCCGTCCCCTATTGGGATGTACTATTAAACCTAAATTGGGGTTATCCGCTAAGAATTACGGTAGAGCGGTTTATGAATGTCTTCGCGGTGGACTTGATTTTACCAAAGATGATGAGAACGTGAATTCCCAACCATTTATGCGTTGGAGAGACCGTTTCTTATTTTGTGCGGAAGCAATTTATAAAGCACAGGCCGAAACGGGTGAAATTAAAGGGCATTACTTGAATGCTACTGCGGGTACATGTGAAGAAATGATAAAAAGAGCTGTATTTGCGAGAGAATTAGGAGTTCCTATCGTAATGCATGACTACTTAACAGGGGGATTCACCGCAAATACTAGCTTGGCTCATTATTGTCGGGATAATGGTCTACTTCTTCACATCCATCGTGCAATGCATGCAGTTATCGATAGACAGAAGAATCATGGTATGCATTTTCGTGTACTAGCTAAAGCGTTACGTTTGTCTGGTGGAGATCATATTCACGCTGGTACTGTAGTAGGTAAACTGGAAGGGGAAAGAGAAATCACTTTAGGTTTTGTTGATTTACTACGTGATGATTTTATTGAAAAAGATCGAAGCCGCGGTATTTATTTCACTCAAGATTGGGTCTCTCTACCGGGTGTTCTGCCCGTTGCTTCGGGGGGTATTCACGTTTGGCATATGCCCGCTCTGACCGAGATCTTTGGAGATGATTCCGTACTACAATTCGGTGGAGGAACTTTAGGGCACCCTTGGGGAAATGCACCCGGTGCCGTAGCTAATCGAGTAGCTCTAGAAGCATGTGTACAAGCTCGTAATGAGGGACGTGATCTTGCTCGTGAGGGTAATGAAATTATCCGTGAGGCTAGCAAATGGAGTCCTGAATTAGCTGCTGCTTGTGAAGTATGGAAGGAAATCAAATTTGAATTCCCAGCAATGGATACTTTGTAATCCAGTAATTTCCGTTCATTCT--------------------ATTAATTGAATTGCAATAAAATTCGGCCCAATCTTTTATTTTACTAAAAGGATTGAGCCGAATACACTACAAAGAGACTATTGTATCTATTTTTTGTA--------------------TTTATTTATTTCTTTTTTATTTTAATAGATACATCTAGATATTTTAATAGATACATCTAGATATACAATACAAAATATAAGACAAAACAACTTAAACGTTTCTATTGTTGTGTTGGATCCACAATTAATCCTATGGATCTTTCGGATTGGTGTATTCTTTTATATTCTGTAGTTTCGGATCATGGATCGAACTAAATATCAAAACTTTTTTAACCATCCTGTAAATTGCCCCCTCTTTTCGTTCCGTGTTTGTCGGAATAGAAACTTATTAGTATTAAT------------------------AATTAATAAAATTAATAAAT---------AATTAAT------ATATAATTAATATTAATAAA----ATAA--------TTAAT------AAATATT------AATATTAATAAATATTAATAGTAGTAGACGAGATTTTATGAAAAAAGTTCTTCCGATTCATAGGAAGGAACAACTATTTCTTTTTTTTTTTTTTCGATGTGAATTTGACACAACAGGGGGGAAACCGTTATTTTTATTTAGCTA-TTTTTTTTTCTTTTTATATTTTTTTTATATTTTAATAT----------AAAATTTTATATTAAAATATAAAAAAAATATAAAAAGAGTTCCAGCACATATAGTGATATATATAGTGAAATGATACTCTGGATTCTGACGAAAGAGAATCA-TTTTTTTTTTTATTTAATACCCACATTATTAGTTAGTTAATAATTCTAGTGATTAGATTTATATGCTTATTTTGATAGTAAATGAATCAAATGATTTTTATTTTTCATTGAATGACTATTCATCTATTGTATTTTAATGTAAATTAGGGGGCAACAAAGCTCTATGGAAAAGTGGTGGTTCAATTCGATGTTGTTTAACAGAGAGTTAGAATACGGGTGTGGGCTAACTAAATCAATGGATAGTTTTGATCCTATTGAAAATATCGGTGTAAGTGAAGAAGACCCAATTATAACTGATATGGATAAAAACATTCATGGTTGGAGTGATAGTGACAATTCGAGTTACAGTAATGTTGATTATTTAGTCGGCGTCAGTGACATTTGGAGTCTCATATCTGATGAAACTTTTTTACTTAGGGATAGTAATAGGGGCAGTTATTCCATATATTTTGATATTGAAAATCAAATTTTTGAGATTGACAATGATCATTCTTTTCTAAGTGAACCAGAAAGTTATTTTGATAGTTATAAGAATTCTAGTTATCTGAATAATGTATCTATATCTAAGAGTGACGAGACTCACTATGGTCGTTCCATGTATGATACTAAATATACTTGGAATAATCACATTAATAGTTGTGTTGACAGTTATCTTCGTTCTCAAACTGGTATTGATAGTTCCATTTTAAGTGATAGTGACAACAGTTACATTTATAGTTCCATTTGTAGTACGGATAGAAACAGTAGTGAAAGCGAGAGTTCCGGTATAAGTATAATAACTAGCAACACAAATGATAGTACTTTAACTATAGGAGAAGATTCTAATGATCTAGATGAGACTCAAAAATACAGTCATTTGTGGGTTCAATGCGAAACTTGTTATGGATTAAATTATAAAAAATTTTTGAAATCAAAAATGAATATTTGTGAACAATGTGGATATCATTTGAAAATGAGCAGTTCAGATAGAATCGAACTTTCGATTGATCCAGGTACTTGGAATCCTATGTATGAAGACATGGTCTCTCTGGATCCCATTGAATTTGATTCAGAGGAGGAACCCTATAAAGATCGTATTGATTCATATCAAAGAAAGACAGGATTAACCGAGGCTGTTCAAACAGGCACAGGTCAACTAAATGGTATTTCCGTATCAATTGGGGTTATGGATTTTCAGTTTATGGGGGGTAGTATGGGATCTGTAGTAGGTGAGAAAATCACCCGTTTGATCGAATATGCTGCCAATCAATTTTTACCTCTTATTCTAGTGTGTGCTTCCGGAGGAGCACGTATGCAAGAAGGAAGTTTGAGTTTGATGCAAATGGCTAAAATATCTTCTGCTTTATATGATTATCAAGCAAATAAAAAGTTATTCTATGTATCGATCCTTACATCTCCTACTACTGGTGGGGTAACCGCTAGTTTTGGTATGTTGGGGGATATCATTATTGCCGAACCCAACGCCTACATTGCATTTGCGGGTAAAAGAGTAATTGAACAAACATTAAATAAGACAGTACCTGAAGGTTCACAAACGGCTGAATATTTATTCCATAAGGGCTTATTCGATTCAATCGTACCGCGTAAACCTTTAAAGGGCGTTCTGAGTGAGTTATTTCAGCTCCATGCTTTCTTTCCTTTGACTCAAAATGAAATCAAGTAGAGCTTTAAATTCAAATATTTATTATTATTTTTTTT--TTGTGACGAGCGAGTAATTATTTAGTTTATAGGATTAGTTTATGGCAATCCAATTCAAAATCCAAATAATGAATTTTTCTTTGGTAACATAAGATTTAACTGCAGAAAGAATCATGTGATGTGGATAATTTTTTTTTATCGATATTCCTCTTTGCCTGATTAGTAATATTCCTATTTTCCTGATTACTAATCAGGAAAACTCTATTAAAAAGCAAATTATTTCTTCCACGAATTTAGGCAAGAGGAATAAAAGGGATTTCATTGTTCCCTTCTTTTTTTATTTTC-TTTTTTTCTATATAATATTTTTTCTATATAATATATAGATATAGAAATATAATATAT----------AGATATAGAAATTGATTTTTTATTTTTATAATATACATATAGATATATATACTATATATAATATACATATAGATATATATACTAT---------------ATATACTTACTTAGATATGTTTAGTAGAATTATATATGAGTATAATTCTACATGAATTCTAAAAAATATCTTTATAACATAGAACCAAAATGTTAATATAAAAAAACTTAACAGGTACAAATATTAAATCGAGGTATCCATTCTATGACAATTCTCAGCAACTTACCTTCTGTTTTTGTGCCTTTAGTGGGCCTTGTATTTCCGGCAATTGCAATGGCTTCGTTATTTATTTATGTTCAAAAAAACAAGATTT------TTTAGATACGGGCAGTAGGGACAAATCTCATCTATTCTTTTTTTAGATCTATAAGAAATTCGATGAATTACTCCCCAAGGTTTGCATCAGAATAGTACTAGTTGATGAGCGTTACTTCGGGAAACCAAAAAAGAAAACTCAAATTCATTTGGGTTATTGTTATTCTCCCAATTCCAATAAAATACAACTGGATCTAGTATGGGTTGGCGATCAGAACGTATATGGATAGAACTTAGAACAGGGTCTCGAAAAACAAGTAATTTTTTTTGGGCCTTTATCCTTTTTTTAGGTTCATTAGGGTTCTTATTGGTTGGAACTTCCAGTTATCTCGGTAGAAATTGGATACCTTTATTTCCGTTTCAGCAAATGCTTTTTTTTCCACAAGGGATCGTGATGTCGTTCTATGGAATCGCGGGTCTCTTTATTAGCTTCTATTTGTGGTGTACAATTTCGTGGAGTGTAGGTAGTGGTTATGATCGATTCGATAGAAAACAAGGAATAGTGTGTATTTTTCGCTGGGGATTTCCGGGAAAAAATCGTCGTATTTTTCTCCGATTCCTTATGAAAGACATTCAGTCTATCAGAATAGAAGTTAAAGAGGGTATTTATACTCGTCGCGTCCTTTATATGGAAATCGGAGGACAGGGGTCCATTCCCTTGACTCGTACTGATGAGAATTTGACTCTACGAGAAATGGAACAAAAAGCGGCGGAATTGGCCTCTTTTTTGCGTGTACCAATTGAAGGATTTTGAAAAAGAAAAAATGAACTGAAGAATGAATACTTTTTTCAAAATT--AAAAAAAAAACAGAAAAAATTCTTGAA-TTTTTTTTTTCGAAATATTTTTTATTTTGATAGATGATATAAAGGGCATTCTTTCGTTTTGAAATCTTTCTAAAATATTCATTACTTGAAGTGGCCCTCCTTCGTGCATTCATCGAAAGCACTGCTTCTAATTTTATCAATTGATATCTTTGGAAACAATACAATATTTTTTTTTCCTTCATTCGAATTGGAAATGGACTGTTTTCTTTCTATTTCTTATTCTATTTCTGTATTCTTTCTAAATTCAAGAACTAACTCCCGAATCACAAATAAAAAACGGAGGGATAGATTTCTCTAGGATTTGTGATAGAACTTA--------------------GACTTGATAGAAATATTAATAGAGTTAACGAATGGGGTGAAGGTGAATTCATTAAAGACGAAAAATGAAAAATGGCAAAAAGAAAGCATTGATTCCTCTTCTTTATCTTACATCTATAGTATTTTTGCCCTGGTGGATCTCTTTCTCATTTAAGAAAAGTCTGGAATCTTGGGTTACTAATTCGTGGAATACTTGGCAATCCGAAATTTTCTTGACTGATATTCAAGAAAAGAGTATCCTACAAAAATTCATAGAATTGGAAGAATTGTTCCTCTTGGATGAAATGATAAAGGAATACCCGGAAACACGTTTACAAAACCTTCGTATCGGAATCGACAAAGAAATGGTCCAATTGATCAAGACGCACAATCAGGATTGTATCCATACGATTTTGCACTTCTCGACAAATATAATCTGTTTCGTTATGCTAAGTAGTTATTCTATTATAGGTAATCAAGAACTTATTATTCTTAACTCTTGGGTTCAAGAATTCGTATATAACTTAAGCGACACAATAAAAGCTTTTTCTATTCTTTTATTAACTGATTTATGTATAGGATTTCATTCGCCTCATGGTTGGGAACTAATGATTGGTTCTGTCTATAAAGATTTTGGATTTGCTCATAATGAACAAATTCTATCCGGTCTTGTTTCCACTTTTCCAGTCATTCTAGATACCATTTTAAAATATTGGATTTTCCGTTATTTAAATCGTGTATCTCCGTCACTTGTAGTGATTTATCATTCAATGAATGACTGAAAAAATGATCTCCCGATCCCATTATAACGTACTTTGTACAAAAGCTAAACATTAACAATTTTACTTATTATTTTATTCTTATTTTTCTCTTATTTTTCTTTCTACCCGGATTCTTCCTAATATTCCAGTAAAATTATTTCAGTAAATAGCAGAATCGTGGATAGGGAACTGTACGAGTGACCTACCAAATTTTATTGTAGAAATTTTCAGAATCAATGATTGGACCATGCAAACTAAAAATGCCGTTTCTTGGATAAAAGAAGATATTACTCGATCCATTTCCGTATCACTCATGATATATATAATAATTCGAGTACCCATTTCAAACGCATACCCCATTTTTGCACAGCAGGGTTATGAAAATCCGCGAGAAGCAACTGGTCGTATTGTATGTGCCAATTGCCACTTAGCTAATAAGCCTGTGGATATCGAGGTTCCACAAGCGGTACTTCCCGATACTGTATTTGAAGCAGTTGTTCGAATTCCTTATGATATGCAGGTGAAACAAGTTCTTGCTAATGGTAAAAGGGGAGCTTTGAATGTGGGGGCTGTTATTATTTTACCGGAGGGGTTTGAATTGGCCCCCCCCGATCGTATTTCGCCTGAGATTAAAGAAAAGATAGGCAATCTGTCTTTTCAAAGATATCGCCCCACTAAAAAAAATATTCTTGTAGTGGGCCCTGTTCCTGGTCAGAAATATAGCGAAATTTCCTTTCCTATTCTTTCCCCGGATCCCGCTATTACAAGAGATGTTCACTTCTTAAAATATCCAATATACGTAGGCGGGAACAGGGGGAGGGGTCAGATTTATCCCGACGGGAGCAAGAGTAATAATAATGTTTATAATGCTACAGCAGCAGGTATAGTAAGCAAAATCATACGAAAAGAAAAGGGGGGATACGAAATAACCATATTGAATGCATCGGATGGGCGTGAAGTGATTGATATTATACCTCCGGGACCAGAACTTTTTGTTTCAGAGGGTGAATCTATCAAACTTGATCAACCATTAACGAGTAATCCTAATGTGGGTGGATTTGGTCAGGGGGATGCAGAAATAGTACTTCAAGATCCGTTACGTGTCCAAGGTCTCTTATTCTTCTTGGCATCTGTTATTTTGGCACAAATCTTTTTGGTTCTTAAAAAGAAACAGTTTGAGAAGGTTCAATTGTCCGAAATGAATTTCTAGGTCCGCGGATTTATCAACATATTATAGTTCGTAAAAATAACTAA-TTTTTTTTTGTTGATAATTATGTAATTCTATATAATCAAAAAATTATGAAAAGCCCTTTCCTTGTTTCTATTCCTTTTCTACTGTATTTAGAGAATTCCTTGTATCGTAGTACTAGTTAGTCATAGTATGTATATTGTGACGAAGACTATTTGACTTTACCTATTCTTTG--TTTTTTTTTTC--------------------AATCCCAAT-AAAAAAGAAATAAAT-----AAAAAAAAAAGAAATTATTGGAGCGGTATGATTATGTCATTGTTTTCCGATTTCAATGTCATAGAATA-TTTTTTTTGCATATAAGAAGTTAGTGGACAAACAAAAAGAGAAGGAATTTTATTGAGAAAATAGAACTTCAACTTGTTTATAAAAAATATATTATAAAAAAATATAATATATATAGAATCTAATCTAATTTTTTACAATTTACAATATAATTAATTATACCAAAACTATATTATATTGTGCCATTCAGAATCAGAAAAAGTAAATCAAGTGATTTCTTCTTTCTTTTAACTTTCTTTTTTAACTTTCTTTGAAAGTATCGACAGATATTTTCGAGGAACAGATGTTTTTGAATGAATTAATGAAGTTCATTTTTCAAAAACATCATCAGAAAAAAATGAAATGGAGTTTTTTGAAACATCGTAAAAAGTTATTGATTTTGTCATTGTATAA-TTTTTTTTTTCATATAAAAAAATTATAAATGACAGCGTAAGAACTCAACGGACCCCTCTTTCTTCGTCGAATTGGAAGGTCCCATTGAGTTCTTACGCTGTCATTTATAAAACTGAGTTCATCCGACTACTACAGGGATGAACCCAATCCGGAATATGAACCGTAAAAGAAAATACCAATTAAACCAATCACAACAATACCAGTTACAGTACCAATTATCCAAAGAGGAATCCTTCCAGTAGTATCAGCCATTTATCCCACTTTCCTCCACATTTCATCAAGTAGTCATACTAGAGACAGAAACAGTCATAGATAATTATGAAATGATATCCTTCCGAGTGGGATAAGAGAATTCCTAATATATATATTTACTTTTTTTATTCTATTAATTTTTGA-------------------TTCTATTAATTGAAGAAATAATTGGAAAATAAAACAGCCAGTACAAAAATGAGTAATAACCCCCAGTAGAGGCTGGTACGATTCAATTCAACATTTTGTTCGTTTGGGTTTGATTGTGTCGTAGCTCTATAATTCGGATTAGATTTATCGTTGGATGAACTGCATTGCTGATATTGACCCCAAAAAAGAAACGGTGGGTACCGCTAGTCCGTGAACAGCCAGCCATCGTACTGTAAAAATTGGATAGGTTCTATCTATGGTCATTGGCGCCTCCTAAAAAGATCTACTAAATTCATCGAGTTGTTCCAAAGGATCAAAACGGCCAGTTATTAATGGAATTCCTTGTCGGCTCTCTGTAAAATACTCGTTTGGACGAGGGCTCCCAAATACATCGTAAGCTAAACCCGTACTGACAAATAACCAACCCGCAATGAATAGGGAGGGTATAGTAATGCTATGAATAACCCAGTATCGAATACTAGTAATAATATCAGCAAAAGAACGTTCTCCTGTGCTTCCAGACATGCTGAGCTCCACATATTCTTGTACAGTCAAAGGGGGATCGATTCCATAAAAGATGAGATCAGTAAGTGGAAATTTACTGAAATGTACTTTTTGTTTGATCGTCAATATTGTACCAAGGGTGCCTTTAGAGTATACCGAATCAGTATAGCTATCTTTCTTCTGACACAGCAACGAAATTTCACAATCAGTAGGGAGATGAAGTACTAGAAAATTTCTTTCTTCTTTTCTTGTTGCTTGTCTACGTAGAAGTAGAATCATGTACTCAATAGAAAATTCCTCAAATTTAGAAATTTATATAGTAACTAGAATAAATAATCTACATAATATAAAGAAATATGAAAAAGAATATAAATTAAGTAAGGATTCTCTACATTATTGGCTTCGGACTAGAAACTGAAGATCGAGTAAAATGTGAATTCGACGAATTGGTTTCTAATAATTCATGTAAGAGGTTATCATATTTCTACAATTCAATTAGATGCGAAATCTAGAAATATACTTTTTGTGGTTGTAGAATAGAACATGTTTTTGTTGAAACCCGCTCTTTTTCATTTTAAAGAATTGGTTAGCCATCCAGTAAGAAGTAAGAGTAATAGCAGTAATAGATAGTATTTGATGACAGAAAAAACTAATCTAATTTTAATCAATATTCGTGACATGCACATTGTTGTTTTTGTATTATTATATCCAAAGGGTTGTTTGTTGGCTTAATTACAAGGATAGAGCTTTGTATTAAAAAAAAAAAAG--AAAATGTAGAACCCAAGTTTCGAACGATCTGATACTGATACCCTTTTTCTTCTCATTCGAGATATTATGAGAATGGAACCCACTACTAAATCGAAACGAAATCGAATGAGTTGAAAGTAAAGAAGTTAAAGGACATTATAAGTATAAGGCCACTCTTTTTTTGTTCT-AAAAAAAAGGAGTTCGATACAAAAAGAAATAAATAAAAAAAGATCAAAATAGATATTTT------TTCCAGTTTTATTCCATATTAAAAAAAAGTTTCTATTTTTTGAATTGAATGAAGTTACACAGTTCTTATGAATTTGGAATTCGATTAGTTTACTGAACTCAAGAGTTGATCAATGAATCGGTTGATTTTGAATCACGGTATGGGTAGATGTCACAGATGATGAATTGATTTCTTATCTATGTCACTATATTTTTGTTCGTCTATAATGATTATGATTGATTGATGAATCAAAAATGAATTTTTCAAGCGTTTTCTTTCTATCTTTCTTTCAAAAATGGAAACTTAGGGAAGTGCTTTATAAACATATGTATAAAAACGAAGATATTTCATCTTGCCTCTTTTCATGCCTACTATCATTAGTTATTTCGGTTTTCTACTAGTGGCTTTAACTATAACCTCGGCTCTATTTATTGGACTGAGCAAGATACGACTTATTTGATTTGAAATTCGAAAATGAATTGGAAATTTTTTGAATGAACAATTCATAAAAAGAAATCTTTCTAGGGTATTCCATATATTCTATATCATGTCAATTTCCAATTCTTGTGAGATTCATGGGCAATACTATTAATATTTCAGGATCGATATTA---CCCCCCCCCCCTTTACTCTTTCAAAGAAATCAAAATGATTGAAGTTTTTCTATTTGGAATCGTGTTAGGTCTAATTCCTATTACTTTGGCTGGATTATTCGTAACTGCATATTTACAATACCGACGTGGTGATCAGTTGGAACTTTGATTAATTAATATAATATCTCTTTTGTTTATTGACCTCCTATTTGTTTTAATTCTAATCCACAGGAGGTTCAAATTCAGACTTTTAACTGCTTCGATCTAACATCTAACAAAAGAATGGAATCACGCTCTGTAGGATTTGAACCTACGACATCGGGTTTTGGAGACCCACGTTCTACCGAACTGAACTAAGAGCGCTTTTTTTCATAAATCATTTTTGTGACCCCACCAATACATCTGGCATGCATATACTATGCTAATATATATATCGATATCTATCTATATATATTTTTCAATAATATATAGATATATATTTCTCAATTCTCAATATATAATATAGATAGATTATGAATATATATCTATATGGATGTATGTTGTCCAAATTTAATTAATCTCAATTGATTCCCTGTTACTGCCCAGAAGATAAGGAATAGTTAGGGATAGGGATGACAGGATTTGAACCCGTGACATTTTGTACCCAAAACAAACGCGCTACCAAGCTGCGCTACATCCCTTTCAATTGTTTTACAGTGTCATTCTAAAGAATCTTTGTCTTGTTTTCCACATCTGTATGTTGATATATCTAAATTATGCTGCCATTTTTTCTTTCTAGTTTCATATTGTATAACATATAATAGTAATAAAAAAATTATATACATATGAAATAAAAAAAAAAATAAAAGATGAAATAAACCCACCTAAAAAATATTCATTTTTTTAGGGAATGCTCGGGCAGAAATGGACCTCTTTTTTGTTAAAAAAAAAGAATATCTAAGGAATTATTGTACATTTCTATTTGAATTAGAGATTCTGCGTACAAATACAAGTGATTATTAACTAAATATACATCTGATCATATATGGATTACCATTATGTATTACAAATTACAATAAAGAATAAGAATAAAGAAAGGAGGATTTGAAATGCGAGATCTAAAAACATATCTCTCCGTGGCACCAGTGATAAGTACTCTATGGTTCGGAGCCTTGGCCGGTCTATTGATAGAGATCAATCGTTTATTCCCGGATGCGTTGATATTCCCCTTTTTTTCATTCTAGTTATTGAGACGGGAAGGAATGAAGAAATTAATCCCCTTCCTTTTTTCGTTGTTTTTTTTTTTCGAATTCGAAAGAAAAGAGAAAAAATAAAAAGTGGATTCAACCTCAATGAAACTTGCAATCTGGTCCCGGGTTTCAATTGAATTTCATTAATAATGAGATGAGGCTGAAAATAGAATCGCTAGCGCGGGGCAACAATCTCATACAAGATACTTAAATAAAAAACTGAAATAATGTACTGGGATTCTAAAGATAGTTAGAAATCATTGTATTACTTAATTATTCCTATACTTCTATTGATGGCACCGAAATCTGTCATAATTTGATTTCGGATTAGCAACTTCTATTTTTTCCTTCCTTTCTTCTTCTTCGCTTCGAATCGGAAAATAGAAGAGTTTTAAGTGAATCAAAAACCCAAAGGAGGTTCATGGCCAAAGGTAAAGATATACGAGTAACGGTCATTTTGGAATGTACCGATTGTGTTCGAAACAGTGTTAATGTTAATAAGGAATCAACGAGTATTTCAAGATATATTACTCAAAAGAATCGACACAATAAGCCTAGTCGATTGGAATTGAGAAAATTTTGTACCTGTTGTTGCAAACATACGATTCACGGGGAGATAAAGAAATAGATAAAATGGATTGCCTGTGTGTCATCCCTCCAAATGAAAAATGAGATATTATTTCATGTTTATATAAATTGTATATCTATATAAATTATCTAGATATATAACATATATAAATAGAAACCTATTTAAATATTAAATAAATATAATAAATATTAAATAAATATAAACAAAAATGGAAACAAAACAAATAAATCCGATTTTGTAAGAAATGGTATTTTCGGGATAAGGAATAAACAAACCATGGATAAATCTAAACGACTCTTTCCTAAATCTAAGCGATCTTTTCGTAGGCGTTTGCCCCCGATCCAATCGGGGGATCGAATTGATTATAAAAACATGAGTTTAATTAGTCGATTTATTAGTGAACAAGGAAAAATATTATCTAGACGAGTGAATAGATTGACCTTAAAACAACAACGATTAATTACGATTGCTATAAAACAAGCTCGTATTTTATCTTCGTTACCTTTTCGTAATAATGAAAAAGAATTTGAAAAAAGTGAGTCAACTACTCAAGCTACTGGGCTTAAAACAAAAAAAAGGGTTTACTCTTCAATTAAATTCAAATTCCAATCTAAACTCAAATGAAATGCGGATTAATGTTTTGTTCGAAAACTACGATAATCCAAATTGGATTGTCGTGTTGTCAGAAAAAAGAGAATCGTTGAAGAAGAATAAATCTTTTTTTATTGAACGTGGTTGCTCATTTTGACGACTTTATCATATGATTATATTTTTTCATACAAATACCTACTCTACTTTCCCGGAGTTCAGTCTCCGGGGAATTTTTATTTTATGATTTCGTTGGAAATCATATAAAAACAATTCCTATTTAATATAGCTATTTGTGCAAGTATTTTACGATTAAGAAGCAACTGCCTCTTGTATAGATTATACATGAATATACTATAGCTATAGTATTTTTCATTTTTATTCTCTCGAATTACTGCATTTATTCGACTGATCCACAAACGACGAAAATCTCTTTTTTTCCTATCTCTATCCCGATGGGCCGAAACCAAAGCTTTTATTTTCTGTTGAGAAATAGTAAGTTTTGACCGAAAGCTTGATGTAAATAAACGAGTTTTTGTCCGATGTTTCCGAGCTATATATCCTCTTTTAATTCTAGTCATTGAATAAATGAAACTTTGATGAATAACTATTTTGATTTCGTTTCTTTTAGTTATTCTTTACCCTTTTTTCCTAGTCTATTAATAACAAAACGGATTATTCCAGTGTATAAAATCAAAATTCCAATGGCTTTTGCTACTATAACCTTCCCAACCACGATTTTTTTATTTAAATTTCTAAGCATTTCACCTCGAAATAAAAAATTGTATCGAGACTAGGTATC-AAAAAAAACATAGTAAATGAAATAAAAAAAGAAATAGTGGGTTCCATCGTTTCTATGGTTACTTCTTAAATGGCGAGGTCCCCTCTATACACCGGAGCCCCTTCCTTCATTTTTCCTTCATTTAATCAATGCTATTGTTAACTTGTACAGTTCACACTCTTTGGCTCTACCTATGAAATATCTAGTAATAGGTCTTTCACAACGAAATCTACCTACACAGTAACGGTATTTAAGTATGAAGATTAGCTGAATAGCTGACCCTGTTAGTCCGTTCTTGCAAGTTTTAAAATGGGATATCCCCTGCTTAATAGATAACTATTTGCTACCAATGGGAAAGTCTTTCGCATTTGAAATTGCAAATTGAGGTGATTGGATTTGTACCAACGGAAACCATAAATTTGATACACAATAGAAAGTATTAGTAATCGATTTTTTTGAAAATAGTTTCTTGCATTCTATCCTATTTCATTGGTACTGATCACTGATATTGGAATTTTTTTCCTTTATTTTTTTGTCTTAGTCCATGATCTGAACGAGTCGCACATACACCCTAGTACATGTTCCTCGGCGTTGAGGGCATCCCTGAAGAGCGGGGGATTTCGTAACATTTCTGATTGGCTGTCTTGTGTTTCTAATAAGTTGTTTTATAGTTGGCATGTTGAGTCATATACATAATGAGCTGGTTTAGATCAATCCTAATCCGATGATTATGAATTACTTATATTCCCTCTATTAATCTATATATTCCCTCTATTAATCTAGATTAATTATATTAATTGAAAATATTCTATTAAACTCGGTAAGACGATAAAATTGAAAACCTTGGCGCGGAATACTCGCAAATTTTTTATTCAACTGCTACAAGATCAACAATTCCATGAGTTTGGGCTTCTGCTGCTGACATAAAAACATCCCTTTCCATGTCTTCGGATACAACCCAAAAAGGTTTTCCCGTTCTTTGTACATAAACCCTTGTGATAGTTTCACGCAGTTTCAGTAGTTCTTCCGCTTCCAGGATAAATTCTCCCGTTTGTGCCTCATAAAAAGAACTAGCGGGTTGATGGATCATTACCCTGATGATATAACATAAAAAACGGTTCCTATTTCACACGATAAAGCGAGAGAGGTAAAGAATAAAAAAAAGATAAGACGTAATTGAACAAACGTACCGTACAGGCATCTTTTGCATATTGCATACGGCTCTACAACGGAATTTCTTTTTTATCTTCTATTGAAGAAATAGAAAATGTAGGGGGTCTATCAGACCCGGATCGGTAAATCACCCAATAACCACCCTTCCTTTTTTGTTTTGTGTAGTAGTTAAAAAAGTACTATGATGGTTCCGTTTCTTTATTATTGCGTCTCTTATTCAGCAATCCCAAAGTGTCTTTTTTTTTATAGTCTTCATAAATATTGTTAAAAGCTTTCTTTTCCGGTGTGAAAACAAAAAAGTTTGTGACGCTGGAATAGGCTCCTCCCGATAGATCCGATAAAATAGGAAATATCCCCTTTTCATACTACCCTTTCGGTACATAATTGAAAAATTTTGG-AAAAAACAAAAAAATTATCATATCGAACTCGAAGTGCTGTGCTATTATTACTTAATATTCATATGGCGAAGGCATAGTCTTCTTTTTTTCCTCAAATAAAAGAATCATTGGCGCCAAGCGTGAGGGAATGCTAGACGTTTGGTAATTTCTCCTCCTGCCAGAATAAAAGATCCCATTGAAGCGGCTAATCCCATGCATACTGTCTGTACATCTGGTTGCACAAATTGCATAGTATCATAAATCCCTATTCCGGGTATTACCCATCCGCCCGGAGAGTTTATAAACAAATAAAGATCTTTGTTATCATCCTCTATACTGAGATATACCATAAGTCCAATAAGCTGATTCGATATCTCACTATCAACCGCTTGGCCTAAAAAAAGTAGTCTTTCTCGATAAAGTCGATTGGTTAGGATAAAATTTTATCTCTTAGGAGCCGTACCTGCACCTTTTGATGCATACGGTTCACCAAAAATCACCAAAAAGAATCAATGTGTAGAGTTAACCCTTTTTTTTCATAGCGGGCTTTTTCTTAAATTTTTCAAGAAACAAAAAAGACGACTTTTGACCCGTTTACTTAGGTTATAATAAACATGTTATAATAAACTAAACTTATTGAACTAAGTTCTCATTGATGTATTGTTTTCATTGAGATCGAATCTAAATCGCAATGTCATTTTCTTGTTTCGGAATGGGTTTCTTCAATTCTTTTAGGTTTCTGTTCTACTCCGAGTAATAAAGAAAAGATCTGCCCGATTTGGATTTGCACATATAGGACAAATATTCCAATACCACGTCTTTTTGCTACGACTTCT-TTTTTTTCTTCAATTTATTTCATGGTTTCTGCCAAATATATGATAAGTAATAATCGTAGATATATTATTTTTTATAAACAGAGCCTGGATTCTTCATTTTATTGGTTTATTGGTCCAACCAAGCCAACCATAGATTCTTCTAAATTGATAATATTAATCCGGATCTGGATATCCCCCCAAAAAAAGATCGAATTTAATTTCACACTTCAAATTTTTGATGATTCAATCAATCTTTTTGGAGGGAAGGAGGGGATATCTCGATCGGGGGAGATAACGGGGAAATACCACATGACCCAATATATCGGACAAGCCACACTATACGTCAACCCACGAGGCATCCTCTTCTCCCGGACTCCGGAAGGGTACTTTTGGAACACCAATGGGCATAAAATGACGACACAAAGACGTGGTATATCGCGCTCTTATGCGGAAGCGTACCAATAGGTTTATTTTATTGTCTTAATAATGATTGGTCCTTATCCTATTGTATTTTATCATATTTGATTTCTAGATTTATAGATTGACTAAGTTCATAAATAAATAAAAAAAAAAGACCAAATGAATATGAATAAAGGAAAATTCTTATGAATAGGTCCTTGGAGTGATGAACAAATATGTCTGCATTCACTCATATAAATACGCATATAAATATAAAATAGGGTCAACCCCCTTTTATCATTGCGTATTGTTACTTATCGGGTATAGAATAGATCGGCTTCTTTTTGTTCCTACGAATAGAATTGTTCCATTATTACTAAAAAAACTAGACCAAATATTAATCCTTTACCCGAGATAATCCACTGAC--AAAAAAAAACAAAAAGAGGGTCCATAGCATATTTTTCCAGTGCAATAAAGTTACATAGTGTATATTTTTTGTTGATATAAGGGGTATTTTCATGGGTTTGCCTTGGTATCGTGTTCATACCGTCGTATTGAATGATCCTGGTCGTTTGCTTTCTGTTCATATAATGCATACAGCTCTGGTTGCTGGTTGGGCCGGTTCGATGGCTCTATATGAATTAGCGGTTTTTGATCCTTCTGACCCTGTTCTTGACCCAATGTGGAGACAGGGTATGTTCGTTATACCCTTCATGACTCGTTTAGGAATAACCAATTCATGGGGCGGTTGGAGTATCACAGGAGGGACTATAACAAATCCGGGTATTTGGAGTTACGAAGGTGTGGCTGGGGCACATATTGTGTTTTCTGGCTTGTGCTTCTTGGCGGCTATATGGCATTGGGTTTATTGGGATCTAGAAATTTTTTGTGATGAACGTACAGGAAAACCATCTTTGGATTTGCCCAAAATCTTTGGAATTCATTTATTTCTTTCAGGGGTGGCTTGCTTTGGTTTTGGCGCATTTCATGTAACCGGATTGTATGGTCCTGGAATATGGGTGTCCGATCCTTATGGACTAACCGGAAGGGTGCAATCCGTAAATCCCGCGTGGGGTGTGGAAGGTTTTGATCCTTTTGTTCCCGGGGGAATAGCCTCTCATCATATTGCAGCAGGGACATTAGGCATATTAGCGGGCCTTTTCCATCTTAGTGTCCGTCCACCCCAACGTCTGTACAAAGGATTACGTATGGGAAATATTGAAACCGTACTTTCCAGTAGTATCGCTGCTGTCTTTTTTGCAGCTTTTGTTGTTGCTGGAACTATGTGGTATGGTTCAGCAACAACCCCGATTGAATTATTTGGTCCCACTCGTTATCAATGGGATCAGGGATACTTCCAACAAGAAATATATCGAAGAGTTGGTGCTGGACTAGCCGAAAATCAAAGTTTATCCGAAGCTTGGTCTAAAATTCCTGAAAAATTAGCTTTTTATGATTACATCGGCAATAATCCGGCAAAAGGGGGATTGTTTAGAGCGGGCTCAATGGACAACGGGGATGGAATAGCTGTTGGGTGGTTAGGACACCCTATCTTTAGAGATAAAGAGGGGCGTGAACTTTTTGTACGTCGTATGCCTACTTTTTTTGAAACATTTCCGGTTGTTTTGGTAGACGGAGACGGAATTGTTAGAGCCGATGTTCCTTTTAGAAGGGCGGAATCAAAGTATAGTGTCGAACAAGTAGGTGTAACTGTTGAGTTCTATGGCGGCGAACTTGATGGCGTCAGTTATAGTGATCCTGCTACTGTGAAAAAATATGCTAGACGTGCTCAATTGGGTGAAATTTTTGAATTAGATCGTGCTACTTTGAAATCGGATGGTGTTTTTCGTAGCAGTCCAAGGGGTTGGTTTACTTTTGGACATGCTTCGTTTGCTCTTCTTTTCTTTTTCGGACACATTTGGCATGGTGCTAGAACCTTGTTCAGAGATGTTTTTGCTGGTATTGACCCAGATTTGGATGCTCAAGTGGAATTTGGAGCATTCCAAAAACTTGGAGATCCAACTACAAAAAGACAGGTAGTCTGATACAACATTGTTCTGTTCCTTTTCGACTTTCTTTTCTTTGTTGTAATTTGAATTTGACATAGGAGGAACCGGATAAATCTTGATTTGAATCGCTTGTCTTTTTCTCTTTTACTATTGTTTTTTCTTTATCCGGGAGACCGATACAAAATAAACAGGTATGAAAGCTATAATTGTAAACCACGATCAAATCTATGGAAGCATTGGTTTATACATTTCTCTTAGTCTCGACTTTAGGAATCATTTTTTTCGCTATCTTTTTTAGAGAACCACCTAAAGTTCCAACTAAAAAGATGAAATGATTTTTTCATTCTATCAATTGAAGTAATGAGCCTCCCAATATTGGGAGGCTCATTACTTCAACTAGTCCCCATGTTCTTCGAATGGATCTCTTAGTTGTTGAGAGGGTTGCCCAAAAGCAGTATATAAGGCGTACCCGGTAAAACTTACAAGTAAACCAGATAGAGAGATGGCAACTAAGGTTGCTGTTTCCATTATTCTATAATTTCAAGACCACAATGGATCTAAGATAAGATCATTTATTTACAGCAGAATGGTATACAAAGTCAACAGATCCCAATAAATAAAAAATAGGATTTATGATTACACAAACTGTTGAGGGTAGTTCTAGATCTGGTCCAAGACGAACTATTGTAGGGGAGTTATTGAAACCATTGAATTCAGAATATGGTAAAGTAGCTCCTGGGTGGGGAACGACTCCCTTGATGGGTGTTGCAATGGCCCTATTTGCAATATTTTTATCTATTATTTTGGAGATTTATAATTCTTCTATTTTACTGGATGGAATTTCGATGAATTAGATTCATAAGAACCAACTAACTAGCTTTTCAATACAAAAGGATTAGGTCTTATATTCTTTATCTCATTCGATTTTGGTTTGGTAGTCTGACCGCGGAATTTCTTTGTTTTTGTATTTCCGGAATATGAGTGTGTGACTTGTTAGAATTGATCCTATTGATAGTACAGAGAAAGGGACTGTCATCTTTAATAGAGATGGTTTTACCCCGTCAGATATTTATTCTAGTATCTGGAACACGGAATAGATAATAGATAAAATATATTCTAAAATATTAGAACTATTATTAGAACTATGATTCATATTTAATATTTAGACCTCGCAGCCGGACTTCAAAAAATGTTTCAACGAGTTATAGAAGTTCTAAATCGAAAGATTTGTATTCTTTCAAACTGACGCTTATCTTTCTTTTGATCAAAGAACAAATG-TTTTTTTTTTTAT---TTTTTTTTTTTCATTATATCTATTCATTGAATAAGTGATGATCCAACAGTTCTTACTCAAAGAATTTTGGGGCTTAGATTGAAGGTTTTAGTGAATCATCGTGGTTCTGGTATGAATCTGGGGTTTTTTTAATCGATTCATAGGGTCTTAACAAGAGAATTCCTATCAATAAGAAAGAAGACAGCAGTAAAGCTGTATTACATATACCAATAAAAAAAAAAAAATAACACAAAAAAGAAAATAAATAAGTATATAGAGAATATTCAATAGGCCTGTAACGATCAATATAAAGACGAATGAGCCGACTTGATATTTTGGCATTATAACCACAAAGAAGATCTTTCGGATTTCTATATTTTTCCTATCTTGAGAGAAGAGTGGAATCATAGGATTAATTGAAAAAGTTTCAAACTATTACACATATCCGTTAAAACAAATATTTGGGTATTTCTGTTTGAGCCGTACGAGATGAAATTCTCACATACGACTCGCAGAGGGGGGGGAGTCTCCTTGGTTTACCTATCTCAATAAAGTCTATGATTGGTTCGAAGAACGGCTTGAGATTCAGGCGATTGCAGATGATATAACTAGTAAATACGTTCCTCCTCATGTCAACATATTTTATTGTTTAGGAGGAATTACACTTACTTGTTTTTTAGTCCAAGTAGCGACGGGGTTTGCTATGACTTTTTACTATCGTCCGACCGTTACTGAGGCTTTTGCTTCTGTTCAATATATAATGACTGAAGCTAACTTTGGTTGGTTAATACGATCAGTTCATCGATGGTCGGCAAGTATGATGGTCCTAATGATGATCCTGCACGTATTTCGTGTGTATCTCACTGGTGGCTTTAAAAAACCTCGCGAATTGACCTGGATTACAGGTGTAGTTTTGGCTGTATTGACCGCATCTTTTGGTGTAACTGGCTATTCCTTACCCTGGGACCAAATTGGTTATTGGGCAGTAAAAATTGTAACAGGTGTACCTGAAGCTATTCCTGTAATAGGATCGTCTTTGGTAGAGTTATTACGCGGAAGTGCTAGTGTCGGACAATCTACTTTGACTCGTTTTTATAGTTTACACACTTTTGTATTACCTCTTCTTACTGCCGTATTTATGTTAATGCACTTTCCAATGATACGTAAGCAAGGCATTTCTGGTCCTTTATAGGGAATATGGATCATAGATATTTGTAATCAATCATTTATCGTTTGGGGGAGGAAGGATAGTATTTCATTGCTACAAATATGGATTATTTAAAAGAATAAGACATGTATTTGGATGTTTCCCCTCAACTTCACAAAATTGGATTATTTATTTGATAGATACAAAAAGTTGATAGTTGAAGGGAATTCTCCAAAGAAAAAATGGATTATGGGAGTGTGTGACTTGAACTATTAATTGAGCTGCGCAGATATATGACTTTATCTTATCTGCCACATTTGAATTTACAATTAAATGTGTCTTCGTTCCAACCACCGCGTAAGCCCCCCGCAGAGGGTAGGCTGGTTCGCTTGAAGAGAATCCTTTCTATGATCAGACTCCATCATGTCCTGCATGAACAGGCTCCGTAATATCCAGTAGAATAGGTGATGCTATAATACAGATAGATTGTGTCTTATCTATTTCACTTAATTAAATAGTATGGAAATGTATTCATTTCCTCTGCATTTTCTCTATTTCTGATACTATCGGAGTGAAACAAGGAGATCTAAAGAAGAACAGAGGCTAGATTATATTAGTAACAAGTAAATTCTTTGTATGTAAAATAAAAAGTCTCTAGATTTTTTTTGGGGGGTGATAAAGGCCAACCATAAGGTATGAGATGACCCAGAAAGCACTTGATCATGATCAACTTTGTAAGCCTACTTGGGTGTTGAGCATTTACTT-AATTATAAGAACTGAATTACTTGCAATGGATAGTTTAACTCCGGAAAAGAGAATCTGGTAAATTTTTTCTTACATAGAATCCTCCTATCATATATGTGTGTGTGGATAACATATAGATATAGATTTCTTATATAAGATATATTCGGTTCGTTTGATTCGTGCTCGAGCCGGATGATGAAAAATTATCATATCCGGTTCTTTCGGAGGATGGATCAAATCAATACGAATTCACCTATCCCAATAACAAAAAAACCTGACTTGAATGATCCTGTATTAAGAGCTAAATTGGCTAAAGGAATGGGTCATAATTATTACGGAGAACCCGCATGGCCCAACGATCTTTTATATATTTTTCCAGTAGTAATTCTAGGTACTATTGCGTGTAACGTAGGCCTAGCGGTTCTAGAACCATCAATGCTGGGGGAACCGGCGGATCCATTTGCAACCCCTTTGGAAATATTGCCTGAATGGTATTTCTTTCCCGTATTTCAAATACTTCGTACAGTGCCCAATAAGTTATTGGGTGTTCTTTTAATGGTTTCGGTACCTGCGGGATTATTAACAGTACCTTTTTTGGAGAATGTTAATAAATTCCAAAACCCATTTCGTCGTCCAGTAGCGACAACCGTCTTTTTGATTGGTACTGCAGTGGCCCTTTGGTTGGGTATTGGAGCGACATTACCTATCGAAAAATCCCTAACTTTAGGTCTTTTTTAAATTGATTCGATTGTGAAATAAAATATCATGCCATGTGTATTGTGTATCTAGGGAGAATTCGCTTTGAAACGAATAATCCCTAGATACATCTATTCCATTTTCCCATTTTGGACCTATTCCGAGTATATGATGGGTTTGTGCTAAAGACTCAAAACCGACATTTTTTTTTCATCTTTTTTCTAAAAAAAGATGAAAAAAAGTTAATTTTTAATTTATGCAAAATGTTTTTCTATTTTTAAAATGTCCAATAGACACTTTACATCTTCTATGCGAAAACGTTCAATTTTTATAAGGTCTTCTTGACTTTTATTCAAAAGGTCCAATAATGTATGTATATTAGACCTTTTGAGACAATTATAGATCCTGGGAGGCAACTCGAATTGGTCAATAAAAATATATTTCAATACTATTTCGTTTTTCTTTTTCCTTAATTTAGCCAATCTATCATGAAAAGTAAAAAGGGGTAAAGTAACTTTGTGTTGATTGTTTTCTAAATTTAAGTTTTCTTCTGCCGCATGTAAAAAAGGAATAAAAAAATCAATCAAATTCCGGGAGGCTTCATAAAGTGCTTCTTTAGGAGTTAAACTTCCATTTGTCCATATTTCAAGAAAAAGTATCTCTTGTTTTTCAGTCCCATTCAAATAAGAATGAATACTATGATTTGCATTTCGAACAGGCATGAATACAGCATCTATAGGATAACTTCCGTCTTGAAAGTTATTTGGCGTTTTTATACGATATGCGCGATTCCTCTCAATTTGTAACTCGATACACAAATTAATAGGTTCGGTTAGGCTAGCTATATGCTGTGTATTATCAACGACTTCCACAGAAGGTGGTAAAATGATGTCTTGAGCAGTTACATATCCAGGACCTTTGACACAAATAGACGCGTCCCGAGTTCCATACAGATTACTTCTTAATACAATTTCCTTCAAATTCATTAAAATTTCATGTACTGATTCTTGAATACCTACCATGGTAGAATATTCATGTGGTATTTTATCAGATTTTGCACGTGTGATACATGTTCCCTCTATTTCTCCTAGCAAAGCTCTTCGCATCGCAATGCCTATTGTATCGGCTTGACCTTTCATAAGTGGAGACAAAATAAAGCGTCCATAATAAAGACGCTTACTGTCTGCTCTTGATTCAACACACTTCCATTGTAGTGTCCGAGTAGATACTGTTACTTTCTCCCGAACCATAATAATATATTTTGATCAAATCCTTGAATTTTTTATTTCTCTTGAAATTGCTTCCATCTTTGTTTTTACTTTTACACACGTCTTTTTTTAGGGGGCCTACATCCATTATGTGGCACAGGGGTTATATCCCGTATGAAATTTAATAGTATACCACTTCTACGAATAGCTCTTAATGCCGCATCTCTCCCGAGACCGGGACCTTTTATCATGACTTCTGCTCGTTGCATACCTTGATCCGATACTGTCCGAATAGCATTTCCCGCTGCGGTTTGAGCGGCAAAGGGTGTCCCCCTTCTTGTACCCTTGAATCCACAAGTACCGGCGGAGGACCAAGAAATCACCCGACCCCGTACATCTGTAACAGTCACAATGGTATTGTTGAAACTAGCTTGAACATGAATAACTCCCTTTGGTATTCTACGCGCATTCTTACGTAAACCAATACGTCCATTTCTACGTGAACGAATTTTTGGTATAGGTTTTGCCATATTTTATTATCTCATAAATATAAGTCAGAGAAATATGGATATATCCATTTAATGTCAAAAACAAATCT----------------TTTATTTCAATATTTATTATATTTTTTATAGAATTCATTTATATATTATAGAATTATATAATGAATTCGAAATTCATTTCTATATTTCTATAGAACCTATTTCTACTTTAATTATTTATATTTCATTATTTATATTTCAAAATTATTTATATTTCCATTTCAATTGTTTATATTTCATATTCAATATAATATATTGAATATGAAATGGAATTTTCTAATTTTAATTGAAATTCCATTTTTTTATTTGCGCATCTGGTCCTTTAGCTTTAGAAAGCTCTCTTTTTTGTTTTTGGAAATATTATCCTTGTTTTTGTTTATGTCTTGGATTGGAACAAATTACTATAATTCGTCCTCGCCTACGAATCAGTCGACATTTTTCGCAAATTTTACGAACAGAGGCCCTTATTTTCATATTTTTCATTCCTTAACTTAATTCTGAATCTATTTTATTGGAAGAAAATATGTTTTCCTGAAATTTAGAACTTCTAATTGTATCCCCTAAAAAGGGAATGTTGAAGTTGAAAAAATAGTCTAATCATTCTAATCTTTGTTCTGGGGTCTATAAATTATATGCCCTCCGGTTGACTCAAAAAATGACTTACTTCTG-TTTTTTTGTTTTTACTTTAACTTTAAGTAGTATATGTATAAACTATGTTGAATCCTTTCTGAAACATAACCTAAAATCAGATCTTCATTATCTAAACGAACCCGGAATATACCGGTGGGAAGTGATGCATTAATTGAAACTAAATCATCATAAAGCCATTTTTTCGTTTATTCTATTCTTATTTGAGTTTTGAAAACCCTTCACGTATTAACTAATGGACGAGGAGTAACATTAGAAATTTG---TTTTTTTTTCTCTC-------TTTTTTCACCAATATATATGTAAGTTTCTCATAGAATTCGTATATCAGAAAGATTACCATATATAACACAAAATTTCTCCGCCAATTCTTTCTAATCGAGCCTCTCGATCTGTCATTATACCTCGAGAAGTAGAAAGAATTACAATCCCCATCCCTCCTAAAATTCTCGGAATTTTTTGATAATTAGAATAGATTCGTAGACCGGGCCTGCTGATCCGTTTTAAATTCAAAATAGTTTTATATGATCCTTTTCTATTTCTTCTATGTCGTAGAGTTAAAACTAAAAAATCCTTGTCAATCGCCCGATGCTTTCTCACGGTTTCAATAAATCCGTCCCGTAAAAGTATTTTAACAATGTTTTCGGTGATGTTAGTAGATAGTATTCGAACCGTTCCCTTTCTATTCATATCAGTATTTCGTATAGAGGTTATTATGTCAGCAATCGTATCCTTTCCCATGATAAACTAAAATGATTGTTGCCCTTGACTTTTCATATAATTCACATGCTATTTTTTATTTTCATTTCATTT---------------------TTTTTTTATGACTTCTTATAAATAATTAAAGAATTAAAAATTAAAGAAAAGTATCCGTTTCGAATTAAAAAGGTATATGCGTGAGACATAATCTATTAATTAATTTATTTCATTCAAATAGATAAAAATATCCTGGTCTTGTTTTATAATACCTCGGGTGCTAATGAAACTATTTTAGTGAAATTTAACTGTCTCAATTCTCGTGCGATCGCGCCAAAAATTCTAGTTCCTTTTGGATTTCCTTCTTGATCAATGACAACCGCAGCATTATCATCATATTGTATTATCATACCATTGTTACGTTTGAATTCTTTACAAGTACGTACAATTACAGCTCTGATCACTTCTGATTTTTCTAAAGGTGTGTTTGGTACTGCTTCTTTGATTACAGCAACAATAATGTCACCAATATAAGCATATCGTCGATTACTAGCTCCTATGATTCGAATACACATCAATTCGCGGGCCCCGCTATTATCGGCTACATTCAAATGGGTTTGAGGTTGAATCATATCATTTTTGATTTGTTCTTTCAGTGCAAAGGTCGAAGTCAAAACGAAATATTAGAAATATTGTTTGTCTAAAAAAAAAAGAAACCAAACCTACAATTGCAATTGTTTTTTCATTCCAAAGACTTCTTTTTCTTTGCTTTGGTTCGAATTATTATCCCGAAATAATGAATTGAGTTCGTATAGGCATTTTGGATGCTGCTATTGAAATAGCTTTTCTGGCTATATTTTCTGTGACTCCACTCATTTCATAAAGTATTCTACCCGGTTTAACAACAGCTACCCAATATTCGGGAGATCCTTTTCCCGACCCCATACGTGTTTCTGTAGGTCTTACTGTAACTGGTTTGTCTGGAAATATGCGTACCCATATTTTTCCACCACGCCGGGCATTTCGTGACATTGCCCGGCGTCCTGCCTCTATTTGTCTAGATGTGATCCAAGCGGGTTCAAGTGTCTGAAGAGCATATCTACCGAAGGAAATATGATTACCTCGATAGGATATTCCTTTCATTCTTCCTCTATGTTGTTTACGGAATCTGGTTCTTTTGGGGTTATAGTTGATGGTTTT-TTTTCAATCCCATCTCTACTACAGAACCATACATGAGATTTTCACCTCATATGGCTCCTCGCGAATCAAACGA------------------------TTAAAAAGAATATGC------------ATTTATTTTTCTATTTATTTTTC---------------TAATGAATAATAGAATATAAATATACTGAATCGTGGTGTTTTTTGAGATTTCATCGAATTTATTTGGTCTATTGGAAATTAGTATATATCTTGTTTTGATATATAACTAAACATGTATTCTATTTATATTTTATATTCTATATTATAGACAATTTTTGCTACCCATATAGAACTGTATAATAATGTTTTGTTATTTATAATATAAGGTAAGGTTATAATGAATCTTTATTTTGTTTTTCTGTTTATTATCATATCGGATTGGTCCAAATTTCTAAATTCACAATAAAATAAAAATTTTCGCGGGCGAATATTTACTCGTTCATTATCTATTTCAGACGTAGGGTTTAGCCCTATGAGACTCCTCAGAATAAATGGATTTGTCTTTGATTCGTTCGCCATCCCATCCAATGAATCATTAAGATTCCGAATCTTATGTATTCACAGGTTCCGTCGTTCCCATCGCTTCTCAATTAATGGTTAGGTCTTAATTCTACAATGAAGCTCCTAATAAAATTTTC-TTTTTTCTTGAGTCAACCTTCTCAGTTTTTATTGACTCGGGGCTCTTGATTTGTTTGTTCTATGGATATATTTATCTAATTAGAATATATTCATTTACTTATGGATTTTTTTAGTATTGCTGCTTTCTTACATTACCCTTTTCTGAAATGACTCATAGACCTTACATATTAGAATCGGATATCATTGATATTTTTTTTCTCTCTTTCTTTCATCCTTCCACTTATCCGTATATTCTTATTGCTTCACAACTCATAATCCAATTAGTTTTTCTTTTTTTTTTTTGCAATATTTGACAGTTGCTATAATGATATCACCAATATATCATATTTTTCCTTATATTTTGTATATCTTGATTGGTTCTTTAGATCCACATAATGCGGAGCGATGAGTTGGTTATTAGCTCGATAGTTATTTTTTTGTTGTGAATCCTACCCACTCTAAAAAACCAACGAGTCGCACACTAAGCATAGCAATTACATCAATATCAAATGATTAATCGAATTTTGAATTTGTAATTCAACCTTAAAAAATTGCTCATTTTTTGTTTTATCACCAGCAGATAAAGATAAGGAAAAGCTTTTTATTCTTCGTTTACAAATATCCAAATTTTTATGCCTAATACCCCATAAATAGTTCGAACTGTATAGGAACAATAATCAATTTTAGCTTGAATGGTTTGTAGAGGAACCCTACCCTCTCTGATCCATTCAACACGTGCAATTTCTTTTCCGTCGATACGTCCCGCAATTTGTACTTGAATTCCTTTTGTACCCGCCTGTTCGCTTAATTCAATAGCTTTTTTCATTGCTTTACGAAATGAAACTCTATTCTTTAATTGTCTGGCTATAAATTCTGCAAGAATATTAGGGTGTCCATAAGGATTTGCAATTCTTGTAATAGCAATGTTGAGTTTTTGGTTCACACAATTAAGTTTTTTTTGTACATTTATCTGTAATTCTTCAATTCTTCGAGGCTTACCTTCTCCTTCTATTAAAAACTTTGGGAATCCCATATAGATTATGATTTGGATCAGATCAATTCTTTTTTGAATCTTTATTTGTGCAATTCCTTCAACACCAGAAGACATTCTCATATTTTTTTTTACATAATTCTTGACATAATCTCGTATTTTTTGATCTTCTTCTAAACTCTCGAAATAATTTTTTGGTTGTGCAAACCAAAGAGAATGATGACTTTGGTTTGCACCAAGTCTGAAACCGAGCGGATTTATTTTTTGTCCCATAACCCTCCACTACTATACATAAAATACATAAAATGACACGTCCTATCTGGGTATACTTTACGGTTTTTTTTAAGCATAAAATAGCATAACATAATATGGCTTGCGTCTTTCATACTCTATCCTAATCTATAATATCTATAGATATATCTTTCAATCCAATAGTTATATGACAATTTATCCGAAAAATTCTTCTTCGAGCTCGAAGTTTGTTTTTTTTCAGTTTTTTGTAGTAGTACCTTTAATTGACCTTCTGTTTTACTTTTCCTAATAAGTCAATTTGCTTCATTGAAACCCATATTGTGACTAGTATTTGCTGCTGCAGAATAAACCTATTTTAAAATAAGATACTCGATAAGACATGAGTTTTATTATCAAAAGTATTTCCTCGTCGGAACGTCCACGAATTTCGTCAATTACTGCTTTGTGCTGTGAGCGGACATCCATATGTGCTGACTTAAAGCCTGTATATTGGTTCTTCTTTTTTCTCATATTTTTTTTATCATAGTGGGTTTTCGATTTTCACTAATACTAATAAACGATTTCCATTTTTATTAATTTTAT---------------------------------------------------------------------------------------------------------------TAATAATATTATATTTATTATATATTTTATATATTTAT--------------------------------------------------------------------------------------------------------------------------------------------------------------------------------------------TATAATAATATTAA------------------------------------------------------------------------------------------------------------------------TATATTTATTA--------------------------------------TTATTAATATATT---------------------------------------------TATTATAATAATATTATATTTATTA-----------------------AAATTTTTAATAAATTATGAATGGACTTTTTGTTAGTAATTTATTAATTACTAAATTAACGACGAGATCTATTATCATTTTTGGCGTGTCCCCGAAAGTTTAGAGTAGGTGAAAATTCTCCCAATTTATGTCCTACCATACGATCTGTTATATAAATCGGTAAATGTTCTTTTCCATTATGGATAGCAATCGTATGTCCAATCATTGTGGGTATAATGGTAGATGCTCGGGACCAAGTTAGTATTATTTCTTTTTCCGCCTTTGTGTTAAGTTTATTTATTTTTCTTAAAAAATGATTCGCTACAAAAGGATTTTTTTTTAGTGAACGTGTCACAGTTAATTACTCCTA-TTTTTTTTTGTAAAGACGAAGAAACAAATTCGATTTTCTCTACTCTACTATTTACTACGGCGACGAAGAATCCAATTCTCACTATATTTATTCCTTTTTCTACTTCTTCTTCCAAGTGCAGGATAACCCCAAGGAGTTGCGGGTTTTTTTCTACCAATTGGGGCCCTCCCTTCACCACCCCCATGGGGATGGTCTACAGGGTTCATAACCACTCCTCTTACTACAGGACGCTTACCTAGCCAACATTTCGATCCGGCTTTACCCAAACTTTTCTGGTTTACCCCAACATTCCCCACTTGTCCGACTGTTGCTGAGCAGTTTTTGGATATCAAACGGACCTCCCCAGAAGGTAATTTTAATGTGGCCGATTTCCCCTCTTTTGCAATCAGTTTCGCTACAGCACCTGCTGCTCTAGCTAATTGCCCACCCTTTCCGAGTGTGATTTCTATGTTATGTATGGCCGTGCCTAAGGGCATATCGGTTGAAGTAGATTCTTCTTTTTGATCAATCAAAACCCCTTCCCAAACTGTACAAGCTTCTTCCAAAGCATACGGCTTTCTGGATGTAGATGATGATATTATCTATACAGATGGATCTTATATATATCGTAGAATTCTTATATATATCGTACAATGAAGTACCGCATGAGTGGATATATAGGAATCGAAATCTGCCGAATCACTCATGTTATGATCTTCTACATCCTAGGTCTTCCCGTTCCTTCATCTGGCTTATGTTCTTCATGTAGCATTCAGACCGAATGACTCTATGAAATTACGTCGATACTTCCACATATTACGGGTAACGTAGGAGACATCTCTATTTTCCCCCCCGGGAATCCTTAGAATTACCACTGCTTAGCTTTCAATTCGCCTCTGACCATCAAATGAAATGTGAATAACCCGCCCTCCCCTCTTTGAAACAAGGGGCGCTTCTGGTTGTTCTGTCGGTGCTTGAAACAATTTTGTCTTCTCCATATTACTCTATCTCTAGAGTCAATAATTTTATATGAGGAACTACTGAACTCAATCACTTGCTGCCGTTACTCTTCAGTTTTCTGTTGAGGTCTATCCTGTAGAGGTACTAAAATTGGATCAGTGATCGATTTCTAGGTTTCGCCGTAAACCTAATTGGTTACTTCCAATTACGTAAATCAATAGTTCAAACCGCACTCAAAGGTAGGGCATTTCCCATTTTTATAGGAACTTCTGTACCAGAAACAATGGTATCTCCAATTATAGCCCCTCTGGGATGTAAAATATATCTTTTCTCACCATCCCCATAGTGTATGAGACAAATGTATGCATTTCGATTAGGGTCGTATTCTATGGTTACGATTCTACCATATATGTCTTTTTCATTCCGTCGAAAATCGATTTTACGGTATAGACGCTTATGACCTCCCCCTCTATGCCCTGCGGTAATGATTCCTCTGGCATTACGACCTTTACCACAACGATGCTGTCCATAGATCAAATTTTTTCGTGGATTGGATTTCACTTGACTGTCTACGGCTCCGTTGCGTGTGCTCGGGGTAGAAGTTTTGTATAAATGTATCGCCATGCTATTAAGTATTTTGATTTAAGTTCTTTTCTTTCTAAGAGGTGGAATAGAATAACCCGGTTGAAGCGTAATGATCATACGTCTGTAATGCATTGTATGTCCCATAATAGGTCCCATTCTTCTACCCTTTCCCGGGAGTCGATGACTATTCATAGCTATTACCTTGACACCAAAGAAGAGTTCGACCCAATGCTTTATTTCTGTCCTAGTTGATCCTGATTCGACATTAAAAGTATATTGATTTTTCCCCAATAACCGAATACTTTTGTCTGTAAATACTGCATATTTGATTCCATCCATAAATCGATTTTCTTCCCTATGAGTTCTAGTCTCAATAAGAATGCTAGTTCTTACTGTTCATATGTTATGATATGAATATACCACACCA------------------------------------------------------------------------ATAAATTTCTTAATATGATATGAATATACCACACCAATAAATTTCTTAATATGATATGAATATACCACACCAATAAATTCGTTATGTATGGATGATGAGATTCCATTGATACAGAGCCAATTCCAATAGACTTATTGGGACTTATTGGAGGGTCCCATTGGCGTGCATCCAGTAGGAATTGAACCTACGAATTCGCCAATTATGAGTTGGGCGCTTTAACCATTCAGCCATGGATGCTTAGCGGGGATCCTCGGACATGGTGAATAACCAAATTCCAATTGAAATGAAATCTTTAGGATAAATCAATGCAATTTAAATTTAGGAGGGCTCAATGAGAGGACATCCATTCAAATCCTGTATTTTCGAATTGAGAGAGATATTGAGAGAGATCAAGAATTCTCACTCTTTCTTAGATTCATGGACCCAATTCAATTCAGTGGGATCTTTCATTCACATTTTTTTCCATCAAGAGCGTTTTATAAAACTCTTGGACTCCCGAAATTGGAGTATCCCACTTTCACGCAATTCACAGGGTTCAACAAGCAATCGATATTTCACGATCAAGGGTGTAGTACTCTTTGCAGTAGCGGTCCTTATATATCGTATTAACAATCGAAAGATGGTCGAACGAAAAAATCTCTATTTGACAGGGCTTCTTCCTATACCTATGAATTCCATTGGACCCAGAAATGATACATTGGAAAAATCTTTTGGGTCTTCCAATATCAATAGGTTGATTGTTTCGCTCCTGTATCTTCCAAAAGGAAAAAAGATCCCTGAGAGCTCTTTCCTGGATCCGAAAGAGAGTACTTGGGTTCTCCCAATAACTAAAAAGTGTATCATGCCTGAATCTAACTGGGGTTCGCGGTGGTGGAGGAACTGGATCGGAAAAAAGAGGGATTCTAGTTGTAAGATATCTAATGAAACCGTCGCTGGAATTGAGATCTCATTCAAAGAGAAAGATATCAAATATCTGGAGTTTCTTTTTGTATATTATATGGATGATCCGATCCGCAAGGACCATGATTGGGAATTGTTTGATCGTCTTTCTCCGAGGAAGAGGCGAAACAGAATCAACTTGAATTCGGGACAGCTATTCGAAATCTTAGTGAAAGACTGGATTTATTATCTCATGTTTGCTTTTCGTGAAAAAATACCTGTGGAAGTGGAGGGTTTCTTCAAACAACAAGGAGCTGGGTCAACTATTCAATCAAATGATATTGAGCATGTTTCCCATCTCTTCTTGAGAAACAAGCGGGCTATTTCTTTGCAAAATTGTGCTCAATTTCATATGTGGCAATTCCGCCAAGATCTCTTCGTTAGTTGGGGTTGGGGGAAGAATCCGCACGAATCGGATTTTTTGAGGAACATATCGAGAGAGAATTGGATTTGGTTAGACAATGTGTGGTTGGTAAACAAGGATCGGTTTTTTAGCAAGGTACGGAATGTATCGTCAAATATTCAATATGATTCCACAAGATCTAGTTTCATTCAAGTAACGGATTCTAGCCAATTGAAAGGATCTTCTGATCAATCCAGAGATCATTTCGATTCCATTAGTAATGAGGATTCGGAATATCACACATTGATCAATCAAAGAGAGATTCAACAACTAAAAGAAAGATCGATTCTTTGTTGGGATCCTTCCTTTCTTCAAACCGAACGAACAGAGATAGAATCAGAGCGATTCCCTAAATGCCTTTCTGGATATTCCTCAATGTCCCGGCTATTCACGGAATGTGAGAAGCAGATGAATAATCAGCTGCTTCCGGAAGAAATCGAAGAATTTCTTGGGAATCCTACAAGATCCATTCGTTCTTTTTTCTCTGACAGATGGTCAGAACTTCATCTGGGTTCGAATCCTACTGAGAGGTCCACTAGAGATCAGAAATTGTTGAAGAAAGAACAAGATGTTTCTTTTGTTCTTTCCAGGCGATCGGAAAATAAAGAAATAGTTAATATATTCAAGATAATTATGTATTTACAAAATACCATATCAATTCATCCTATTTCATCAGATCCGGGATGTGATATGGTTCCGAAGGATGAACTGGACAGTTCCAATAAGATTTCATTCTTGAACAAAAATCCATTTTTTGATTTATTTCATCTATTCCATGACCGGAACAGGGGGGGATACACGTTACACCACGATTTTGAATCAGAAGAGAGATTTCAAGAAATGGCGGATCTATTCACTCTATCAATAACCGAGCCGGATCTGGTGTATCATAAGGGATTTGCCTTTTCTATTGATTCCTCCGGATTGGATCAAAAACAATTATTGAATGAGGTATTCAACTCCAGGGATGAATCGAAAAAGAAATCTTTATTGGTTCTACCTCCTATTTTTTATGAAGAGAATGAATCTTTTTATCGAAGGATCAGAAAAAAACGGGTCCGGACCTCTTGCGGGAATGATTTGGAAGATCCAAAACCAAAAATAGTGGTATTTGCTAGCAACAATATAATGGAGGCAGTCAATCAATATAGATTGATCCGAAATCTGATTCAAATCCAATATAGCACCTATGGGTACATAAGAAATGTATTGACTCGATTCTTTTTAATGAATAGATCCGATCACAACTTCGAATATGGAATTCAAAGGTATCAAATAGGAAATGATACTCTGAATCATAGAACTATAATGAAATATACGATCAACCAACATTTATCAAATTTGAAAAAGAGTCAGAAGAAATGGTTCGATCCTCTTATTTTGATTTCTCGAACCGAGAGATCCATGAATCGGGATCCTAATGCATATAGATACAAATGGTCCAATGGGAGCAAGAATTTCCAGGAACATTTGGAACATTTCATTTCTGAGCAGAATAGCCGTTTTCAAGTAGTGTTCGATCGATTACGTATTAATCAATATTCGATTGATTGGTCTGAGGTTATCGACAAAAAAGATTTGTCTAAGTCACTTTGTTTCTTTTTGTCCAAGTTTCTTCTCTTTTTGTCTAACTCACTTCCTTTTTTCTTTGTGAGTTTCGGGAGTATCCCCATTCATAGGTCCGAGATCCACATCTATGAATTGAAAGGTCCGAATGATCAACTCTGCAATCAGTTGTTAGAATCAATAGGTCTTCAAATCGTTCATTTGAAAAAATGGAAACCCTTCTTATTGGATGACCATGATACTTCCCAAAAATCGAAATTCTTGATCAATGGAGGAACAATATCACCATTTTTGTTCAATAAGATACCAAAGTGGATGATTGACTCATTCCATATTAGAAAGAATCGCAGGAAATCTTTTGATAACACGGATTCCTATTTCTCAATGATATCTCACGATCAAGACAATTGGCTGAATCCCGTGAAACCATTTCATAGAAGTTCATTGATATCCTCTTTTTATAAAGCAAATCGACTTCGATTCTTGAATAATCGACATCACTTCTGCTTCTATTGTAACAAAAGATTCCCCTTTTATGCGGAAAAGGCCCGTATCCATAATTATGATTTTACGTATGAACAATTCCTCAATATCTTGTTCATTCGCAACAAAATATTTTCTTTGTGCGGCGGTAAAAAAAAACATGCTTTTTTGGAGAGAGATACTATTTCGCCAATCGAGTCACAGGTATCTAACATATTCATACCTAACGATTTTCCGCAAAGTGGTGACGAAAGGTATAACTTCTACAAATCTTTCCATTTTCCAATTCGATCCGATCCATTCGTTCGTAGAGCTATTTACTCGATCGCAGACATTTCTGGAACACCTCTAACAGAGGGACAAATATTCCATTTTGAAAGAACTTATTGTCAACCTCTTTCAGATATGAATCTATCTGATTCAGAAGAGAAGAACTTGCATCAGTATCTCAATTTCAACTCAAACATGGGTTTGATTCACACTCCATGTTCTGAGAAATATTTACCATCCGAAAAGAGGAAAAAACGGAGTCTTTGTCTAAAAAAATGCCTTGAGAAAGGGCAGATGTATAGAACCTTTCAACGAGATAGTGCTTTTTCAACTCTCTCAAAATGGAATCTATTCCAAACATATATACCATGGTTCCTTACTTCGACAGGGTACAAATATCTAAATTTGATATTTTTAGATACCTTTTCAGACTTATTGCCGATACTAAGTAGCAGCCAAAAATTTGTATCCATTTTTCATGATATTATGCATGGATCAGATATATCATGGCGAATTCTTCAGAAAAAATTGTGTCTTCCACAATGGAATCTGATAAGTGAGATTTCGAGTAAGTGTTTACATAATCTTCTTCTGTCCGAAGAAATTATTCATCGAAATAATGAGTCACCATTGATATCGACACATCTGAGATCGCTAAATGTTCGGGAGTTCCTCTATTTAATCCTTTTCCTTCTTCTTGTTGCTGGATATCTCATTCGTACACATCTTCTCTTTGTTTCTCGAGCCTATAGTGAGTTACAGACAGAGTTCGAAAAGGTCAAATCTTTGATGATTCCATCATACATGATTGAGTTGCGAAAACTTCTGGATAGGTATCCTACATCTGAACTGAATTCTTTCTGGTTAAAGAATCTCTTTCTAGTTGCTCTGGAACAATTAGGAGATTCTCTAGAAGAAATATGGGGTTCTGCTTCTGGCGGCAACATGCTATGGGGTGGTGGTCCCGCTTATGGGGTCAAATCAATACGTTCTAAGAAAAAATATTGGAATCTCATCGATTTCATAAGTATCATACCAAATCCCATCAATCGAATCGCTTTTTCGAGAAATACGAGACATCTAAGTCATACAAGTAAAGCGATCTATTCCTTGATAAGAACAAGAAAAAACGTGAATGGTGATTGGATTGATGATCAAAATGGTGATTGGATTGATGATCAAATAGAATCCTGGGTCTCGAACAGTGATTGGATTGATGATAAAGAAAGAGAATTCTTGGTTCAGTTCTCTACCTTAACGACAGAAAAAAGGATTGATCAAATTCTATTGAGTCTGACTCATAGTGATCATTTATCAAAGAATGACTCTGGTTATCAAATGATTGAACAACCGGGAGCAATTTACTTACGATACTTAGTTGACATTCATAAAAAGGATCTAATGAATTATGAGTTCAATACATCCTGTTTAGCAGAAAGACGGATATTCCTTGCTCATTATCAGACAATCACTTATTCACAAACCCCGTGTGGGGCTAATAGTTTTCATTTCCCATCTCATGGAAAACCCTTTTCGCTCCGCTTAGCCCTATCCCCTCCTAGGGGTATTTTAGTGATAGGTTCTATAGGAACTGGACGATCCTATTTGGTCAAACACCTAGCGACAAACTCCTATGTTCCTTTCATTACAGTATTTCTGAACAAGTTCATGGATAACAAGCCTAAGGATTTTCTTATTGATGATAGTGACGATAGTGAGGATGAGGATTTTTATGATAGTGACGCTAGTGAGGATGAAGATGAGGATATTGATGATAGTGACGATATCGACCGTGACCTTGATATTGAGACGGAGCTGGAGTTTCTAACTATAACTATTATGGAAACTATGATGGATGCGCTAACTATGGATATGCTGCCGGAAATAGACCGATTTTATATCACCCTTCAATTCGAATTAGCAAAAGCAATGTCTCCTTGTATAATATGGATTCCAAACATTCATGATCTGGATATGAATGAGTCGAATTACTTATCCCTCGGTTTATTAGTGAACTATCTCTCCAGGGATTGTGAAAGATGTTCCACTAGAAATATTCTTGTTATTGCTTCGACTCATATTCCCAAAAAAGTAGATCCCGCTCTAATAGCTCCGAATAAATTAAATACATGCATTAAGATACGAAGGCTTCTTATTCCACAACAACGAAAGCACTTTTTCACTCTTTCATATACTAGGGGATTTCACTTGGAAAAGAAAATGTTCCATCCTAATGTATTCGGGTCCATAACTATGGGTTCCAATGTACGAGATCTTGTAGCACTTACCAATGAGGCCCTATCGATTAGTATTATACAAAAGAAATCCATTATAGACACTAATATAATTCGATCTGCTCTTCATAGACAAACTTGGGATTTGCGATCCAAGGTAAGATCGGTTCAGGATCATGGGATCCTTTTCTATCAGACAGGAAGGGCTGTTTCACAAAATGTACTTCTAAGGAATTGCTCCATAGATCCTATATCTATCTATATGAAGAAGAAATCATGTAACGAAGGGGATTCTTATTTGTACAAATGGTACTTCGAACTTGGAACGAGCATGAAGAAATTAACGATACTTCTTTATCTTTTGAGTTGTTCTGCCGGATCGGTCGCTCAAGACCTTTGGTCTCTACCCGGACCTGATGAAAAAAATGGGATCACTTCTTATGGACTCGTTGAGAATGATTCTGATCTAGTTCATGGCCTATTAGAAGTAGAAGGCGCTCTGGTGGGATCCTCACGGACAGAAAAAGATTGCAGTCAGTTTGATAATGATCGAGTGACATTGCTTCTTCGGCCCGAACCAAGGAATCCCTTAAATAGGATTCAAAATGGATCTTGTTCTATCGTTGATCAGAGATTTCTCTATAAAGAATACGAATCGGAGTTTGAAGAAGGGGAAGGAGTCCTCGACCCGCAACAGATAGAGGAGGATTTATTCAATCACATAGTTTGGGCTCCTAGAATATGGCGCCCTTGGGACTTTTTATTTGATTGTATCGAAAGTCCCAATGAATTGGGATTTCCCTATTGGGCCAGGTCATTTCGGGGCAAGCAGATCATTTATGATGAAGAGGATGAGCTTCAAGAGAATGATTCGGAGTTCTTGTATGATGAAGAGGATGAGCTTCAAGAGAATGATTCGGAGTTCTTGCAGAGTGGAACCATGCAGTACCAGACACGAGATAGATCTTCCAAAGAACAAGGCTTTTTTCGAATAAGCCAATTCATTTGGGACCCTGCGGATCCACTCTTTTTCCTATTCAAAGATCAGCCTTTTGTGTTTTCACATCGAGAATTCTTTGCAGATGAAGAGATGTCAAGGGAGCTTCTTACTTCCCAAACAGATATTCCTACATCTATGTATAAACGCTGGTTTATCAAGAATACGCAAGAAAAGCATTTCGAATTGTTGATTCATCGCCAGAGATGGCTTAGAACCAACAGTTCATTATCTAATGAATTTTTCCGTTCTAATACTCTATCCGAGAGTTATCAGTATTTATCAAACCTGTTCCTATCTAACGGAACGCTATTGGATCAAATGACAAAGACATTGTTGAGAAAAAGATGGCTTTTCGCGGATGAAATGAAAATTGGATTCATGTAACAAGAGAAAGGTTTCCCATTCCTTAGCCGGAAAGATATGTGGCCATGAAATAGGGATTAAGTGAAACAGAATTGACTGGGTGGTAGAGTCGTGGAAACACCCGTTTCTTCCATATTTTGGACCTTAGCTCCATGGAACAATATACTACTGCGGAAACATGGAAGAATTGAAATCTTAGATCAAAACATTATGTATGGATGGTATGAACTGCCTAAACAAGAATTCTTGAAGAGCGAACAACCAGAGCTATTACTCACTACATCAAAAACTTTCCATTAATGAAAGATGTAAATCCATTGGAAAATCACGTATGCCGGATGAAATGGTTGTTGCTATCTGCTCCAATAACGAATCATTGGTTTAATTGAATAACTAACGGAATAACTAAATAAAATAGATAAACCTTTCTTTCTCTTCGTCTCAGGTCGATGGATCTTCTCAATTGAAAGATCCCCTAATATGGATAATACACATTCCAGTTGACCGAGCCTAATTCTAATTGTTTTGTTCCGAAGCAAAGATATCCACGGGGCGGTTCGTCCTATTCAGATATTCACGACCAAGAAGTACTGAATTCTCTTTCGGATAGGCCCTGAAAGGAGAAGGAAGGCGGGGAATGCCAACAGGCGTCTATTATTGAATTCACCCGACCCGAGAGTACAGTACCCATTTTGGGAACGTCCGGTGCCAAAGTCATTGAATGGGTAAGTCGCCAATCCCTAAAACGGACTATGGAATGTACTTTATCCGCTGGGTTACGGGTGGGTATTTTACCAGAGGTTTCTATTGTATCAATCTACCCCTGTGTGATTCCTGTTGAAGCATATACTCGGGGGGGTGGGTGCAGGGCGGACGCTTTCAAAACGGACTCCCCATTCATTAGATAGAGAAGATCACCAAGATTTCGTGATCCGCTGCCGAACTTATTCCAATTCAATAAGAGATCTCAATATTATGCCTTGAAGAGGACTCGAACCTCCACGCTCTTTAGCACGAGATTTTGAGTCTCGCGTGTCTACCATTTCACCACCAAGGCATCTTGAAAGTGAATCGTATTCCATGAATATGATATCTATCTAGTGTGATGTATGGAATATATGACAAAGGTGGAGTGTTAGCGTATTTTTATTGATCGGTCATGTCATATAGGCCCGAGTCGGACATCCAATTGGTTCGATTTGAATTATCCGGAGGATACCTTATATATATTCTATCAAAAAGATGGACAATCAAACCTATTTCTCGATTCAATAAAAGCCCAAAGAGGTGAATAGGGTCCCAAATAACGAGAGATATGTAAAAAGCAGGTCCGATTACGCCTATTCCTAATCCTAAATGGAATGGAACGACGCAGAGATCTATATGTAAACATAGTATCTATTTAGATACGCTCGAATGGCCCCTTCTCATAATGAGAATGTATAGAACCCTATTCCGGTCTGGTCCGGTATGGAATGAACTTATAATCATGGAATCGACTCGATCATCAGATTATAGATTATAAGTTCATAACCCTAGCCCATTCCCATTTTGGGCGGAACAGATCTACTAATTCTTTGATTCCAGTTAGTATAGTAAGAGGGATCTTGAACTAAGAAATAGATTCTAGAAGCTAACTAAAAAAGGGTATCCTGAGCAATTTCAATAATCGGGTTCATTGATATTCCTGGTATAGTAGATGCTATCACACATACAATCATACTCAATTCGATGGAATTGTTTGATCTTAAGGGGGACCTTCTATAATTTCGCACGTGAGGAGTTATTTCTTGGTTTCGTCCAGTCATTAATAACTTGATTATTTTTAGATAATAGTAGATAGAAACAACGCTCGTAAGGAGTCCTATTGAAACCAAGAAATATAGGCCTGCCTGCCATCCACACCAGAATAAATGAAGTTTTCCGAAAAAACCTGCTAGTGGAGGAAGACCTCCTAAGGAGAAGAGACATAGGGCTAAAGAGAGAGCCAAAAAAGGATCTTTCGTGTATAATCCTGCATAATCTCGAATGTTATCAGTTCCGGTACGTAGACCAAATGATACAATGCAAGCAAAAGTTCCTAGATTCATGGAGATATAGAACAGCATATAAGTTATCATGCTTGCATATCCACCATTTGAGTCTCCAACAATTATTCCAATAATTACATATCCGATTTGACCTATGGACGAATACGCAAGCATACGTTTCATGCTTGTTTGAGTAATAGCAATGAGATTCCCCAATATCATGCTAAGAATAGCTAGGATTTCCAGAAGAAGATGCCATTCGTTTGATGAGAAATAAAAAGGAATATCGAAAATTCGAGTGGCTGAAGCTGAAGCAGCGACTTTCGAAGTAACAGAAAGAAAAGCAACGACTGGAGTGGGAGAGTCAGAGTCGAAAAGAGGATTCCTCACTTCTTTCTCTCATTCAAAACCGTGCATGAGACTTTCATCTCGCACGGCTCCTAAGTGATAAAAGAAAGAAGATGAGTTCTTCTTTCTTTTTTGATTACCTTCCTCGCGTATGTATAAGACCGAATCCATTCGATTTTTAAAAAGGATTACTAATCCTTAACTTTTCGAGGAATCCTTCATCAGTGGTTGTGAATGACCGATTTTTCTCAATCTTTATGACTTGCTCCTACGGAACCGAGGTCGAAAAGATTGAGAAATAGAACCATCTGATTTGATTCGTTCTCAATAGCCATGAGATGATCATCTTAGGGTGATCCTTTTGTCGACGGATGCTCCTATTACACTCGTAGTCTCTGAAGGATGAGAACCAACTATGTAGCATCTACATCGAGAATTCAAGTATTGTATACGTCATTAGTCCGATCCTTTGTAGGAACTACCCGTAATAACGAACTTGCAAAATGAATCTGTTTATCATAAAGGGATTCGTTGTTCCTGACCCTGCTTCACCTTAATTGTTATTTGAACAAGTAAAGTTATGTCTTGGTCCGAGTGGGGATAGCATTTCTCTTCTGCATGTCCATGGAGTTTTGAAAAATCCAAACATCTCAGAAATAGATAGAGAGATAGGAATTTATCGAACGAACCGCACTCCTTCGTATACGTCAGGAGTCCATTGATGAGAAGGGGCTGGGGAAAGCTTGAACCCAATTCCTACAGTGATGAATATAAGCGCAATTGAAATTCCTGGGGAGTTATACATTTGTGTATTGATAAGACCATTCACTATTTCTTGAAGCTCGATCTCTCCCCCGGATGAACCATATAGCCAAGAGAAACCATGAACCAGAATAGAAGAGCTTGCCCCACCCATGAGTAAATATTTCGTAGTAGCCTCATTAGACCGTACATCTTTCTTGGTATATCCAGATAATAGATAGGAGCATAAACTGAAACATTCTGGAGCTACAAAGATAGTTATTAAATCGTTAGCACCGCATAAAAACATTCCTCCTAGAGTAGCTGTTAATACGAATAACAGAAATTCTGTTATAGCCATTTCTGTACATTCAATGTACTCTACGGATAGAGGAATACATAGAGTTGAACATAGTAAAATAAGAAATTGAAAGATTTCGTTGAAATTGTTCGTTTGGAAATTTCCTGAAAAGCTAATCATAGGTTCTTCTCTCCATCGGAACAATAGGGCCGTTATGCTCATTACTAAACTTGTTGAAGAGATAAAATATAACCAAGGTATATCTTTTTGATCAGAGGTTGAATCGATCATCAGAAGAAGAATTAGGCCAAAAATTAGGATACATTCTGGGAAAATAAAACTTCCATCGAAGAGAAGCAAATGAAAGGCTTTCATAAAAATTCTCGTAGAATCGAGAATGAAGTTTTCATTCTGTACATGCCAGATCATGAATTAGTAACCGCATCCAATCTCCAAAAAAATCCCAATTGTTTCGAATTTTCTCTTTTTGGAATGGAATATTTACAGAATCCCCATGAATAGGACCAAACCTTATTCCATGGTATTTACATAAGATTCCTCTTTCTTATTCTTAAGCAAGTCCCCGAGAGGGCTTAGTTGATCCATGATTTATGTTTCGTCTTTCGTTTGTTTCGAGAGATATATCGATCAATTCCGATTCTTTTTCTATTGATTCTTTTCCGATCGAGATGTATGGGATCCATGGGTCTATGTGTCTATATAGATCCTGTTCATGGATTAACGAAAATGTGCAAAAGCTCTATTTGCCTCTGCCATTCTATGAGTCTCTTCTTTTTTGCGTATGGCATCGCCACCCCCTTTGGCAGCATCCACTAATTCGGAACTTAATTTGAAAGCCATATTTCGACCCGTACGTTTTCGGGATGCCCCTAATAACCAACGAATGGCAAGTGCTTTTCCTTGTGTGGATCCTATTTCAATGGGAACTTGATGAGTCGATCCGCCTACACGTCTTGCTTTTACTGCTATATCGGGAGTTACTCCACGTATTGCTTGACGTAAAACAGATAGTGGATTTGTTTCTGTCTTTTGTTGAATCTTTTTCATGGCTCGATAGAAAATTTGATAAGCCAATGATTTTTTTCCGTGTTTCAGAATACGGTTAACCAACATGTTAACTAATCGATTACGATAAATTGGATCGGATTTTGCGGTTTTTTCTTCTGCAGTACCTCGACGTGACATGAGCGTGAAAGGGGTTCAAGAATCCGTTTTCTTTTTATTTTTTATTTTATAAGGGCTAACATCATTTATTTTGGCTTTTTGACCCCATATTGTAGGGTGGATCTCGAAAGATATGAAAGATCTCCCTCCAAGCCGTACATACGACTTTCATCGAATACGGCTTTCCACAGAATTCTATATGTATCTATGAGATCGAGTATGGAATTCTGTTTACTCACTTGAAATTGAGTATCCGTTTCCCTCCTTTTCCTGCTAGGATTGGAAATCCTGTATTTTCCATATCCATACGATTGAGTCCTTGGGTTTCCGAAATAGTGTAAAAAGAAGTGCTTCGAATCATTGCTATTTGACTCGGACCTGTTCTAAAAAAGTCGAGGCATTTCGAATTGTTTGTTGACACGGACAAAGTCAAGGAAAACCTCTGAAATTATTTCAATATTGGACCTTGGACATATCATAGTTCCGAATCGAATCTCTTTAGAAAGAAGATCTTTTGTCTCATGGTAGCCTGCTCCAGTTCCCTTACGAAACTTTCGTTATTGGGTTAGCCATACAACTTCACATGTTTCTAGCGATTCACATGGCATCATCAAATGATACAAGTCTTGGATAAGAATCTACAACGCACTAGAACGCCCTTGTTGACGATCCTTTACTCCGACAGCATCTAGGGTTCCTCGAACAATGTGATATCTCACACCGGGTAAATCCTTAACCCTTCCCCCTCTTACTAAGACTACAGAATGTTCTTGTAAATTATGGCCAATACCAGGTATATAAGCAGTGATTTCAAATCCAGAGGTTAAGCGTACTCTGGCAACTTTACGTAAGGCAGAGTTTGGTTTTTTGGGGGTGATAGTGGAAAAGTTGACAGATAAGTCACCCTTAACTGCCACTCTACAGAACCGTACATGAGATTTTCACCTCATACGGCTCCTCGTTCAATTCTTTCGAAGTCATTGGATCCTTTTCCTCGTTCGAGAATCTCCCCCCTTTTTATTCTTTTTTTATTTTTTGATTTCTTTTTATTCCCTTCCATCATTCCTTAAGTCCCACAGGTTTGATCCTGTAGAATCTGACCCATTTTCTCATTGAGCGAAAGGTACGAAATAAATCAGATTGATTTTTCGATCAAAAGTACTATGTGAAATCTTCGGTTTTTTCCTCTTTCTCTATCCCTATCCCGTAGGTATAGCGTTTGAATCAATAGAGAACCCTTTCTTCTGTATCTGTATGAATCGATATTATTACATTCCAATTCCTTCCCGATACCTCCCAAGGAAAATCCCGAATTGGATCCCAAATTGACGGGTTAGTGTGAGCTTATCCATGCGGTTATGCACTCTTCGAATAGGAATCTATTTTCTGAAAGATCCCGGCTTTCGTGCTTTGGTGGGTCTTCGAGATCCTTTCGATGACCTATGTTGTGTGGATATCTTTGTGTTGAAGGGATATCTATATGATCCGATCGATTGCGTAAAGCCCGCGATAGCAACGGAACCGGGGAGAGTATACAGAAAAGACAGTTCTATTTCTATTACTATGAAATTCATAAATGAAGTAGTTAATGGTGGGGTTACCATTATCCTTTTTGTGGTGACGAATCTTGTATGTGTTCCTAAGAAAAGGAATTTGTCCATTTTTCGGGGTCTCGAAGGGGCGTGGAAACACATAAGAACTCTTGAATTGAAATGGAAAAATAGATGTAACTCCGGTTACTTCGGAAATGGTAAGATCTTTGGCGCAAGAAGAGGGGTTGATCCATATCATCTTGACTTGGTTCTGATTTCTCTATTTTTTTAAGAATACCGAGTCGGGTTCTTCTCCTACCCGTATCGAATAGAACATGCTGAGCCAAATCTTCTTCATGTGAAACCTGCTTTATTTAGATCGGGAAAATCGTACAGTTTTATGAAACCATGTGCTATGGCTCGAATCCGTAGTCAATCCTATTTCCGATAGGAGCAGTTGACAATTGAATCCAATTTTTCCCATTATTTTTCGTATCCGTAATAGTGTGAAAAGAAAAGAAGGCCCGACTCCAAGTTGTTCAAGAATAGTGGCGTTGAGTTTCTCGACCCTTTGCCTTAGGATTAGTCAGTTATATTTCTCGATGGGGGCAAGGGAAGGGATATAACTCAGCGGTAGAGTGTCACCTTGACGTGGTGGAAGTCATCAGTTCGAGCCTGATTATCCCTAAACCCAATGTGAGTTTTTCTATTTTGACTTGCTCCCCTGCCGTGATCGAATGAGAATGGATAAGAGGCTTGTGGGATTGACGCGAGGGGGTAGGGAGGGCTATATTTCTGGGATCGAACTCCAGGCGAATATGAAGCGCATGGATACAAGTTATGCCTTGGAATGAAAGAGAATTCCGAATCAGCTTTGTCTACGAACAAGGAAGCTATAAGTAATGCAACTATGAATCTCATGGAGAGTTCGATCCTGGCTCAGGATGAACGCTGGCGGCATGCTTAACACATGCAAGTCGGACGGGAAGTGGTGTTTCCAGTGGCGGACGGGTGAGTAACGCGTAAGAACCTGCCCTTGGGAGGGGAACAACAGCTGGAAACGGCTGCTAATACCCCGTAAGGCTGAGGAGCAAAAGGAGGAATCCGCCCGAGGAGGGGCTCGCGTCTGATTAGCTAGTTGGTGAGGCAATAGCTTACCAAGGCGATGATCAGTAGCTGGTCCGAGAGGATGATCAGCCACACTGGGACTGAGACACGGCCCAGACTCCTACGGGAGGCAGCAGTGGGGAATTTTCCGCAATGGGCGAAAGCCTGACGGAGCAATGCCGCGTGGAGGTAGAAGGCCTACGGGTCGTGAACTTCTTTTCCCGGAGAAGAAGCAATGACGGTATCTGGGGAATAAGCATCGGCTAACTCTGTGCCAGCAGCCGCGGTAAGACAGAGGATGCAAGCGTTATCCGGAATGATTGGGCGTAAAGCGTCTGTAGGTGGCTTTTTAAGTCCGCCGTCAAATCCCAGGGCTCAACCCTGGACAGGCGGTGGAAACTACCAAGCTGGAGTACGGTAGGGGCAGAGGGAATTTCCGGTGGAGCGGTGAAATGCGTAGAGATCGGAAAGAACACCAACGGCGAAAGCACTCTGCTGGGCCGACACTGACACTGAGAGACGAAAGCTAGGGGAGCGAATGGGATTAGATACCCCAGTAGTCCTAGCCGTAAACGATGGATACTAGGCGCTGTGCGTATCGACCCGTGCAGTGCTGTAGCTAACGCGTTAAGTATCCCGCCTGGGGAGTACGTTCGCAAGAATGAAACTCAAAGGAATTGACGGGGGCCCGCACAAGCGGTGGAGCATGTGGTTTAATTCGATGCAAAGCGAAGAACCTTACCAGGGCTTGACATGCCGCGAATCCTCTTGAAAGAGAGGGGTGCCTTCGGGAACGCGGACACAGGTGGTGCATGGCTGTCGTCAGCTCGTGCCGTAAGGTGTTGGGTTAAGTCCCGCAACGAGCGCAACCCTCGTGTTTAGTTGCCAACGTTGAGTTTGGAACCCTGAGCAGACTGCCGGTGATAAGCCGGAGGAAGGTGAGGATGACGTCAAGTCATCATGCCCCTTATGCCCTGGGCGACACACGTGCTACAATGGCCGGGACAAAGGATCGTGATCCCGCGAGGGTGAGCTAACTCCAAAAACCCGTCCTCAGTTCGGATTGTAGGCTGCAACTCGCCTACATGAAGCCGGAATCGCTAGTAATCGCCGGTCAGCCATACGGCGGTGAATTCGTTCCCGGGCCTTGTACACACCGCCCGTCACACTATGGGAGCTGGCCATGCCCGAAGTCGTTACCTTAACCGCAAGGAGGGGGATGCCGAAGGCAGGGCTAGTGACTGGAGTGAAGTCGTAACAAGGTAGCCGTACTGGAAGGTGCGGCTGGATCACCTCCTTTTCAGGGAGAGCTAATGCTTGTTGGGTATTTTGGTTTGACACTGCTTCACACCCCAAAAGAAGCGAGCTACGTCTGAGTGAAATTTGGAGATGGAAGTCTTCTTTCGTTTCTCGACGGTGAAGTAAGACTAAGCTAAGCTCATGAGCTTATTATCCTAGGTCGGAACAAGTTGATAGGATCCCCTTTTTTTCGCCCCCATGCCGCCCCCGTGTGGCGGCATGGGGGCGAAAAAAGGAAAGAGAGGGATGGGGTTTCTCTCGCTTTTGGCATAGCGGGCCCCCAGCGGGAGGCCCGCACGACGGGCTATTAGCTCAGTGGTAGAGCGCGCCCCTGATAATTGCGTCGTTGTGCCTGGGCTGTGAGGGCTCTCAGCCACATGGATAGTTCAATGTGCTCATCGGCGCCTGACCCTGAGATGTGGATCATCCAAGGCACATTAGCATGGCGTACTTCTCCTGTTCGAACCGGGGTTTGAAACCAAACTTCTCCTCAGGAGGATAGATGGGGCGATTCAGGTGAGATCCAATGTAGATCCAACTTTCTATTCACTCGTGGGATCCGGGCGGTCCGGGGGGGGGGACCACCACGGCTCCTCTCTTCTCGAGAATCCATACATCCCTTATCAGTATATGGACAGCTATCTCTCGAGCACAGGTTTAGGTTCGGCCTCAATGGAAAAATAAAAACGGAGCACCTAACAACGTATCTTCACAGACCAAGAACTACGAGATCGCCCCTTTCATTCTGGGGTGACGGCGGGATCGTACCATTCGAGCCTTTTTTTCATACTTTTCCCGGGGGTCTGGAGAAAATTGCAATCAATAGGATTTTCCTAATCCTCCCTTCCCGAAAGGGAGAACGTGAAATTCTTTTTCCTTTCCGCAGGGACCAGGAGATTGGATCTAGCCATAAGAAGAATAGAATGCTTGGCTGATAAATAACTCACTTCTTGGTCTTCGACCCCCTCAGTCACTACGAACGCCCCCGATCAGTGCAATGGGATGTGTCTATTTATCTATCTCTTGACTCGAAATGGGAGCAGGTTTGAAAAAGGATCTTAGAGTGTCTAAGGTTGGGCCAGGAGGGTCTGGTCTCTTAACGCCTTCTTTTTTCTTCTCATCGGAGTTATTTCACAAAGACTTGCCATGGTAAGGAAGAAGGGGGGAACAAGCACACTTGGAGAGCGCAGTACAACGGAGAGTTGTATGCTGCGTTCGGGAAGGATGAATCGCTCCCGAAAAGGAATCTATTGATTCTTTCCCAATTGGTTGGACTGTAGGTGCGATGATTTACTTCACGGGCGAGGTCTCTGGTTCAAGTCCAGGATGGCCCAGCTGCGCCAAGTAAAAGAATAGAAGAAGCATCTGACTCCTTCATGCATGCTCCACTCGGCTCGGGGGGATATAGCTCAGTTGGTAGAGCTCCGCTCTTGCAATTGGGTCGTTGCGATTACGGGTTGGATGTCTAATTGTCCAGGCGGTAATGATAGTATCTTGTACCTGAACCGGTGGCTCACTTTTTCTAAGTAATGGGGAAGAGGACCGAAACATGCCACTGAAAGACTCTACTGAGACAAAAATGGGCTGTCAAGAACGTAGAGGAGGTAGGATGGGCAGTTGGTCAGATCTAGTATGGATCGTACATGGACGGTAGTTGGAGTCGGTGGCTCTCCTAGGGTTTCCTCATCTGGGATCCCTGGGGAAGAGGATCAAGTTGGCCCTTGCGAACAGCTTGATGCACTATCTCCCTTCAACCCTTTGAGCGAAATGCGGCAAAAGGAAAGAAAATCCATGGACCGACCCCATCGTCTCCACCCCGTAGGAACTACGAGATCACCCCAAGGACGCCTTCGGCATCCAGGGGTCGCGGACCGACCATAGAACCCTGTTCAATAAGTGGAACGCATTAGCTGTCCGCTCTCAGGTTGGACAGTAAGGGTCGGAGAAGGGCAATCACTCATTCTTAAAACCAGCATTCTTAAGACCAATAGAGTCGGGCGGAAAAAGGGGGGAAAGCTCTCCGTTCCCAGTTCTCCTGTAGCTGGATCCTCCGGAACCACAAGAATCCTTAGTTAGAATGGGATTCCAACTCAGCACCTTTTGAGATTTTGAGAAGAGTTGCTCTTTGGAGAGCACAGTACGATGAAAGTTGTAAGCTGTGTTCGGGGGGGAGTTATTGTCTATCGTTGGCCTCTATGGTAGAATCAGTCGGGGGCCTGAGAGGCGGTGGTTTACCCTGTGGCGGATGTCAGCGGTTCGAGTCCGCTTATCTCCAACTCGTGAACTTAGCCGATACAAAGCTATATGATAGCACCCAATTTTTCCGATTCGGCTGTTCGATCTATGATTTCTCATTCATGGACGTTGATAAGATCCTTCCATTTAGCAGCACCTTAGGATGGCATAGCCTTAGCCTTAAAGTTAAAGTGAAGGGCGAGGTTCAAACGAGGAAAGGCTTACGGTGGATACCTAGGCACCCAGAGACGAGGAAGGGCGTAGTAAGCGACGAAATGCTTCGGGGAGTTGAAAATAAGCGTAGATCCGAAGATTCCCGAATAGGTCAACCTTTCGAACTGCTGCTGAATCCATGGGCAGGCAAGAGACAACCTGGCAAACTGAAACATCTTAGTAGTCAGAGGAAAAGAAAGCAAAAGCGATTCCCGTAGTAGCGGCGAGCGAAATGGGGAGCAGCCTAAACCGTGAAAACGGGGTTGTGGGAGAGCAATACAAGCGTCGTGCTGCTAGGCGAAGCGGTGGAGTGCTGCACCCTAGATGGCGAGAGTCCAGTAGCCGAAAGCATCACTAGCTTACGCTCTGACCCGAGTAGCACGGGGCGCGTGGAATCCCGTGTGAATCAGCAAGGACCACCTTGCAAGGCTAAATACTCCTGGGTGACCGATAGTGAAGTAGTACCGTGAGGGAAGGGTGAAAAGAACCCCCATCGGGGAGTGAAATAGAACATGAAACCGTAAGCTCCCAAGCAGTGGGAGGAGCCCGGGGCTCTGACCGCGTGCCTGTTGAAGAATGAGCCGGCGACTCATAGACAGTGGCTTGGTTAAGGGAACCCACCGGAGCCGTAGCGAAAGCGAGTCTTCCTAGGGCAATTGTCACTGCTTATGGACCCGAACCTGGGTGATCTATCCATGACCAGGATGAAGCTTGGGTGAAACTAAGTGGAGGTCCGAACCGACTGATGTTGAAGAATCAGCGGATGAGTTGTGGTTAGGGGTGAAATGCCACTCGAACCCAGAGCTAGCTGGTTCTCCCCGAAATGCGTTGAGGCGCAGCAGTTGACTGGACATCTTAGGGGTAAAGCACTGTTTCGGTGCGGGCCGCGAGAGCGGTACCAAATCGAGGCAAACTCTGAATACTAGATATGACCTCAAAATAACAGGGGTCAAGGTCGGCCAGTGAGACGATGGGGGATAAGCTTCATCGTCGAGAGGGAAACAGCCCGGATCACCAGCTAAGGCCCCTAAATGACCGCTCAGTGATAAAGGAGGTAGGGGTGCAGAGACAGCCAGGAGGTTTGCCTAGAAGCAGCCACCCTTGAAAGAGTGCGTAATAGCTCACTGATCGAGCGCTCTTGCGCCGAAGATGAACGGGGCTAAGCGATCTGCCGAAGCTGTGGGATGTAAAAAGACATCGGTAGGGGAGCGTTCCGCCTTAGAGGGAAGGACCCGCGCGAGCAGTGGTGGACGAAGCGGAAGCGAGAATGTCGGCTTGAGTAACGCAAACATTGGTGAGAATCCAATGCCCCGAAAACCTAAGGGTTCCTCCGCAAGGTTCGTCCACGGAGGGTGAGTCAGGGCCTAAGATCAGGCCGAAAGGCGTAGTCGATGGACAACAGGTGAATATTCCTGTACTACCCCTTGTTGGTCCCGAGGGACGGAGGAGGCTAGGTTAGCCGAAAGATGGTTATCGGTTCAAGGACGCAAGGTGCCCCTGTTTTTTCAGGGTAAGAAGGGGTAGAGAAAATGCCTCGAGCCAATGTTCGAGTACCAGGCGCTACAGCGCTGAAGTAACCCATGTCATACTCCCAGGAAAAGCTCGAACGACCTTCAACAAAAGGGTACCTGTACCCGAAACCGACACAGGTGGGTAGGTAGAGAATACCTAGGGGCGCGAGACAACTCTCTCTAAGGAACTCGGCAAAATAGCCCCGTAACTTCGGGAGAAGGGGTGCCTCCTCACAAAGGGGGTCGCAGTGACCAGGCCCGGGCGACTGTTTACCAAAAACACAGGTCTCCGCAAAGTCGTAAGACCATGTATGGGGGCTGACGCCTGCCCAGTGCCGGAAGGTCAAGGAAGTTGGTGACCTGATGACAGGGGAGCCGGCGACCGAAGCCCCGGTGAACGGCGGCCGTAACTATAACGGTCCTAAGGTAGCGAAATTCCTTGTCGGGTAAGTTCCGACCCGCACGAAAGGCGTAACGATCTGGGCACTGTCTCGGAGAGAGGCTCGGTGAAATAGACATGTCTGTGAAGATGCGGACTACCTGCACCTGGACAGAAAGACCCTATGAAGCTTCACTGTTCCCTGGGATTGGCTTTGGGCCTTTCCTGCGCAGCTTAGGTGGAGGGCGAAGAAGGCCTCCTTCCGGGGGGGCCCGAGCCATCAGTGAGATACCACTCTGGAAGAGCTAGAATTCTAACCTTGTGCCAGGACCTACGGGCCAAGGGACAGTTTCAGGTAGACAGTTTCTATGGGGCGTAGGCCTCCCAAAAGGTAACGGAGGCGTGCAAAGGTTTCCTCGGGCCAGACGGAGATTGGCCCTCGAGTGCAAGGGCAGAAGGGAGCTTGACTGCAAGACCCACCCGTCGAGCAGGGACGAAAGTCGGCCTTAGTGATCCGACGGTGCCGAGTGGAAGGGCCGTCGCTCAACGGATAAAAGTTACTCTAGGGATAACAGGCTGATCTTCCCCAAGAGCTCACATCGACGGGAAGGTTTGGCACCTCGATGTCGGCTCTTCGCCACCTGGGGCTGTAGTATGTTCCAAGGGTTGGGCTGTTCGCCCATTAAAGCGGTACGTGAGCTGGGTTCAGAACGTCGTGAGACAGTTCGGTCCATATCCGGTGTGGGCGTTAGAGCATTGAGAGGACCTTTCCCTAGTACGAGAGGACCGGGAAGGACGCACCCCTGGTGTGCCAGTTATCGTGCCCACGGTAAACGCTGGGTAGCCAAGTGCGGAGCGGATAACTGCTGAAAGCATCTAAGTAGTAAGCCCACCCCAAGATGAGTGCTCTCCTATTCCGACTTCCCCAGAGCCTCCGGTAGCACAGCCGAGACAGCGATGGGTTCTCTGCCCCTGCGGGGATGGAGCGACAGAAGTTTTGAGAATTCAAGAGAAGGTCACGGCGAGACGAGCCGTTTATCATTAACGATAGGTGTCAAGTGGAAGTGCAGTGATGTATGCAGCTGAGGCATCCTAACAGACCGGTAGACTTGAACCTTGTTCCTACATGACCCGATCAATTCGATCAGGCACTCGCCATCTATTTTCATTGTTCAACTCTTTGACAACATGAAAAACCAAAAGCTCTGCCCTCCCTCTCTATCTATCCAAGGGATGGAAGGGCAGAGGCCTTTGGTGTCCCCTCCAGTCAAGAATTAGGGCCTCACAATCAATAGCCAATATGCTTTTCTCTCATGCCTTTCTTCGTTCATGGTTCGATATTCTGGTGTCCTAGGCGTAGAGGAACCACACCAATCCATCCCGAACTTGGTGGTTAAACTCTACTGCGGTGACGATACTGTAGGGGAGGTCCTGCGGAAAAATAGCTCGGCGCCAGGATGATAAAAAGCTTAACACCTCTCATTCTTATTACTTTTTCATATTGAAAAAGTAATTAAGAATGAAAAAAGAAAAGGTCGTCTTATTCAAAACCCCAATTATGAAATCCCTTCTCTCCCACTTCACACCTCGGAACGCACCGTTCTTATAGAGAGAGAGGCGCTTTCACATCTTCTTAAGCCGAAATGGCTGGGGAGCGCAAAGGTTCCCTTTTTTAGGGTACTCCGGGGAACAGATCCAGTGGAGACGGGGTGGGGCCTGTAGCTCAGAGGATTAGAGCACGTGGCTACGAACCACGGTGTCGGGGGTTCGAATCCCTCCTCGCCCACAACCGGCCAAAAGGGGAAGGACCCTTCCCTCTGGGGGTAGGAAAATCATGATCGGGATAGAGGACCCAAAGCTATGGAACTTGGGTGTGGGTATTTTGTCGAAATGGAATGGCCTTACCTTACTTTTCTCTTTTTATTTACTTT----------TTATTTAAAATTATTTAAAAGTAATAAA-----------------TA-ATAAATAATATTAATAAAAAAAGTTTTTTTTCTTAAATGGTGGATTATTTGAAATGAAATAATAGTATGCCCTAACCCAATCCGCATATTTTTTTGTTTTACGCCTCGTAATTCTTCCTCAGCCAGGCTTGGGCAGAATAGCAGAGCAAGTAAAGTATTAGTAGCATAGCTGCGTTCCTCGTCATTAATATGTTTGCTTGCGGTAATTGTGGCCTCTTGGGAGAATTGATGACTGCATCTTTGATGCACTTGCTAGTACTAGTACATCTGAGAATTCTTAATTGGTTAGTTTAAATAGCCCCAGACTGTGGAACAAAGGAGTATCCCGGACCTACACCGAGGTATTGATGGCGATTCTCAAATATCGCAGAACAGAATGGGATACGATGAGATAGAATGCAATAGAAACAAAGACACGGGGAACGGGTTACCGACTCTTAACGGTCAAAGCGAACCCTTTCATTCCGAATTAAAGAATTCGGAATGAATCAAATCTCCCCAAGTAGGATTCGAACCTACGACCAGTCAGTTAACAGCCGACCGCTCTACCACTGAGCTATTGAGGAACAACGGGAAATTAGATCTCATAGAGTTCAATTCCCGTTCTCAACCCATCACCAATATGAGCTCAAAGTTTCCTTCGTAACTCGCGGAACTTCTTCGTAGTGGCTCCGTTCCATGCCTCATTTCATAGGGAACCTCAAAGTGGATCTATTTCATTATATTCCACCCATATACTAATTCCATTCATTTAATATCCCTTTCTTTGGTGTCATTGAGATAAGAGATGTCGTTTCTAGTCTATCTGTTTCTATTTCTATATATATATGGATATATATATGGAAAGTTGAAAAATCAAAGTTGAAAAATCATCATATAATAATCCAGAAATTGCAATAGAAAAGAAAAAGGGAGGTTTGTGATGATTTTTCAATCTTTTATACTAGATAATCTAGTAGCCTTATGCATGAAGATAATGAATTCGGTCGTTGTGGTCGGACTCTATTATGGATTTCTGACCACATTCTCCATAGGGCCCTCTTATCTCTTCCTTCTCGGAGCTCAGGTTATGGAAGAAGGAGAAGAAGGAACCGAGAAGAAAGTATCAGCAACAACTGGTTTTATTACGGCACAGTTCATGATGCTCATATCGATCTATTATGCGCCTTTGCATCTAGCATTGGGTAGACCTCATACAATAACTGTCATAGCTCTACCGTATCTTTTTTTTAATTTCTTTTGCAATAATAACAAACACTTTTATTACGGATCCACTAGGAAAAATTCAATGCGTAATTTTAGCATTCAACGAGTATTCCTAAATAATCTTATTTTATTATTATTGAATTATTTCTTTTTACCAAGTTCAATGTTAGTCAGATTAGTCAACATTTATATGTTTCTCGGCAACAAACAAATTTTATTCCTAACAAGTAGTTTTGTTAGTTGGTTAATTGGTCAGATTTTGATTATGAAATGGATTAGTTTGGTATTAGTATGGATACAGGAAAATTTTTCTATTAAATCTAAAAAATCGAATATCCTTATTAGA-------------------------------------------------------------------------------------TTGAGTAAATCCATTATGTTCGAATTGAGAAATT------TTTTAAAACATTAAAACAAAAGACGAAAAGTAGTAAATTACTAACAAAATTAATACATAAAAAAAGTACAATAAAATATAGGAAGAAATTCGGCCACCCCCGACATATTTTATAATCTCTCCTATCAAAAAATTTGTAAGACCGACTGCATTTGGAATTCCATCAATTACTCGTCTATCAAAAAAAGAATTTCCTTTAGCTAATCGTCTTACACCCCCAATCAAGTAGATTTCATAAAAAGAATCTATGTAACCGCGATTATATGACCAATCATATATCACATTTACTATTTTCTCTACAATAATTTTTTTAAGAACATATTTAGCAAATAAATTAAGTAAGTTCAAATTTTGTAAAGATGAATAAACCGGCTTATAGAAAAAAGATGCTATAAATATTCCGTAAAATGCTATACTGACCGAAAAAGTTGCATTTGTCACAAATTCATACCAATCTACAGAATTGTTTAAATTTGGATGGAAAGGGTTTAGAGACGGAATTAACATTCTTGATAATATATCAAAACCTACTCCCTCTTGATTGAAAGAAATTCCTATAGCTCCAAGGAACAAAGTAAATAATACTAATACAAGCATAGAAAATAGCATCCTATTGTCTGATTCGTTGGAATACGAAAAGATTTTGTTAGTGCCAAAATAGGGAATAACAAGAAAAGGTCGCATTATTTTTTTTACATTTCTATCAATTCGATATGGGTGTGTCTTCTTACAAATAAAAGAAGCCCTTTCATTATTATTCATTGTTAATTGACCTTCTTTACCCCAGCAAGATATTGAATAGAATGAGCTAGTTTTTTTTCCATTGTAATTTTTAAAATGAACATTTAAATGTCCCTCAAAAACAAGTAAATAGATCCGAAACATATAAAATGCGGTTAATCCTGCTGTTGAAGAAGCTATTATTGCGAACATTGGTGAATACAACCAAATATCATTAAGAATTTCATCTTTGGACCAAAAACAAGCAAAGGGTGGAATACCACAAAGAGAAAGTGTACCCACTAAAAAAGCGGTTTTTGTAATTGGTATATGTTTTGTTAAACCGCCCATAAGAACCATATTTTGACTTTTATCTGGAGAATATCCAACAATAGTTTCCATTGAATGAATAATCGATCCCGATCCTAAAAACAACAACGCTTTTGAATAAGCATGAGTAATCAAATGAAATAAAGCGGCTCGATAAGAACCCATACCTAGAGCTAACATCATATAACCCAATTGAGACATTGTAGAATAAGCCAAACCTCTCTTAATATCCGTTTGAGCAAGAGCTAAAGTAGCCCCTAATACTACCGTTATTATACCTATCAAAGCTATTCCATTCATTATGGAAGGTAGAACTATAAAAAGAGGAAGAAACCGGGCTACAAGAAAAATTCCCGCCGCTACCATAGTAGCAGCATGGATAAGAGCCGAAATAGGGGTAGGCCCTTCCATAGCATCCGGTAACCATACATGAAGGGGAAATTGGGCAGATTTAGCAACTGAACCGGCAAATAATAGGAAGGCACACAAAGTAATAAATAAAAGATTTACCTCATTACTCGAAATAAAGTTTTTGAATATTTCAAACAAATCCCGAAATTCCAAACTACCTGTTATCCAGTAAAGACCTAAAATTCCTAATAATAAACCAAAATCTCCTACACGATTAGTTAGAAACGCTTTTTGACAAGCATTTGCCGCGATAGGGCGTGTGAACCAAAAACCTATTAAAAAATAGGAACACATTCCAACAAATTCCCAAAAGATATAAATTTGTATCAAATTCGAACTGGTAACTAATCCCAACATTGAAGTATTAAAAAAACTCATATAAGCAAAAAATCTCCAATATCCTTGATCATGAGACATATAATTGTCACTATAAATAAGAACCAAAATTCCAACAGTAGTGATTAATATTGACATAATAGAAGTAAGTGAATCAATCAAGTGGCCAAACTCTAAAGAAAGATCATTATTGATAGTCCAAGACCATACATATTGATAGATAGAACTGGTATTTTTTTGATGAATAGACAAATCGATTGAAAAAATCATAACTATACTTAACAATAAAATACTAGGAAAAGCCCACACACGGCGAAGATTTTTTGTTGCCGTCGGAAAAAGGAGAAGTCCCGTTCCTATTAACATAGGAACTAGAAGTGGAATGAAAGGTATAATCCACGAATATTGATACGTATATTCCATACAAAAAAATACAAAAAATCTTTTTCTTCTTAATCTTAATGAGTTTTGTTTCTTATTCGCCGGTTTTAGCTCGTTTGAAAGGTTCAGTTAATAAAAGAAAAATTAAGATATGCAAAACTTAAACAAAATTCTCTATTCTTAATTTTTATTATTTTGAATCTTTGTACAATAATTTCAATACAATATTGCAAAGCACGAAGTGAAAATGAGTCAAATGA-------TATGACAAAATTCTTAATAAAAAAGAAACTTTCTTTTTTGGTTTTTTAGTT-------------TTTAATA-------------TTAATT--------------TAATATTAATAAAAAAGAAAAATATTTATAAAAAATAAAATTAATTATTATATATTATAATAATTTACGCCTCATAGAGTTAGAGTGAATAGAAAAAATTACACCAAAAAATTAGTTTATTTTGATATGAATCCCTCTCAATAAAATAAAAATTTATTGAGTTTGTTTATTCCGAAAAATTTTAGTTCATTTTTGAACTAATTGATTATTTTTGGAACTAATTAATTATTTCCCATTACAATAAAAGACATCTAAGTTTGTAAAAAAGATTATGATATTCAAGAGTTTACTTTACATAGCAGAGAAAAAGTAAGATACATTTTTTAAAAATTAAAAATCATGTATCTTTTATAATAGATTAACGACCGGTCTGATTCCATTTTCAAATTCAAATTAGGCACACTCTTTCTTCGAGCTTGAGCAATTCATTTTTAAGCAGGATAAGGGTTGATTTCTTAAACTTTTTCGATTTATTTTATTCGATGTATAAATGGAGTACGACGAAAATAGACAGAGATATAACCAGACAGACAGTCTTC-TTTTTTTTTGTAAGAATTCTATAAAATATTACTAGGAACAAAAAACAAAAAGACTATGTGATTTTTACATATGCATA-TTTTTTTATGAAGGGAATGTAACCTAGAAAAAAGTGAATAGATATAGGTCTAATTAAAGAACAATTCATTTTGAACAATAGATGTCTTTCACATGAACTATAGTAATGAATAAACTAGTATAATTTTTTGAATGGCAGTTCCAAAAAAACGTACTTCTATATCAAAAAAACGAATTCGTAAAAATATTTGGAAAAAAAAGGGATATTGGACAACATTGAAATCTTTTTCCTTAGCCACATCTCTTTCTACGGGGAACTCAAAAAGCTTTTTTGTGCAACAAATACAAATATTGGAGTAATCTCTGAATTTAGCCGGACTCGAAGAATAGACTAATTTCGTTTATTCTTTTCCAATTTTATTTCGTTTTTCTATATCTATAAATATAAATATATAATT------------------------------------------------TAAATATAAATATATAATTTTTTCTATTTTTTCTATAGCTATAGATTTCTAATTGATTTCTT------------------------TATAAATATCTATATTATATATAGAAAGAATGGTACTGGTTTTTGAAACAACAAAAGAATAAACATAACAAAATTTCAACTTTTTGAAGTATGTTTTCTCATTTTTGGAATGAAGAGTTTCATTTTCCCCATCGACCAAATAATCAATAAAAAAGTTTTTTTG--------------------TTTTTTTAGTATTAGTATATTTTTTTTAGTATTAGTATATTTTATTAAGTAGATAGAAAATCTTTAGTAAAAAAAATAAATGAAATGGGACACATTTTTGGGCATTGGAACTAATTGATTTCAAACTTGTTTTTGTAAATTTTGAAGTACTA---------------TATTCTATAAATTACTATATCTTTAAATTACTATCACTAACCATATTAACTAGCTATATATATATATATATATTTATATTCTATATATATTTTTTAACCCAATTGAAAAGAAAAGTCACCCTTCCC-TTTTATTTGTTTATTGGAGATAATAATTTTCAAATTGAAATGCTCCAAAATGGATCTTAAAAAAAAAAAGAGGATACAATTTCGATCGAAATAAAAATTGTATCTGATATCTTAATAATTTTTTTTAATTGGTTTTCGAAATATTAACTTTTCGACACAACAAAAATTCTAATGATTAATACAAAGCTCTGCAAATGTTTATTTATATAAATTCTTGGAATATAATGCTAACTAAATTTGTGATTCATAAAAATACTATTTTTCT--------TTCAAAAAGAAATGCATATTTTTTTTTATTTTTATT--------------------------------------------------------------------------------------------------------TTATTTA--------------------------------------------------------ATTTTTTATTTTTATT------------------------------ATTA-TTTTTATTTAAAAA--TTATTAAATTTATTA-------------------TTTAAATTTATTATTATAAAATTATA------------------------------TATTTATTATTATCA---------AATTTTATAAAATTTGATTTCTTTAATTTAATTATT-AAAAAAAAAAATGAATCATTTAAAAACACAAAAGAGAAAGCAAATTTTGTGTTTCAGAGGTTGAAGTCAGAACTGTTTAGATCTAGTTACAACAGTGCCATTTTGAGGAAGGATAAACTATGAAAAAGCCCACTCCCATTACTAACTTAATTTAAATAAAACTGACACTCGAAACGAAAAACGAATGATAATAAGAATTCTTATTGTAATTGGAATATTCAAATCTTCAAAAAATAAAAATGATTTTTTATTTCGATTTTTATGTTTACTAAACAAATATTGTATTGCATTTGAATTGACTCTTTCAATCTCGACGATTTACTAAAAATAGATTATTATGATTTCGAGCAAGCCGCTATGGTGAAATCGGTAGACACGCTGCTCTTAGGAAGCAGTGCTAGAGCATCTCGGTTCGAGTCCGAGTGGCGGCATGGCATCTTATCTTCGAATCTTCGAAAAGAGTAAGTCCTAGAATGAATTCCATTCCCGATTTTCATTCCTATAATTAGTAGATCCTTTTTTATTTATGATATTTTCAACTTTAGAGCATATATTAACTCATATATCATTTTCGGTCGTATCAATTGTAATTGCAATTCATTTGATAAACTTATCACTCAATGAAATCGTAGGACTATATGATTCGTTGGGAAAAGGCATGATAGTAACTTTTTTCTGTATAACAGGATTATTAGTTACTCGTTGGATTTTTTCGGGACATTTACCATTAAGTGATTTATATGAATCATTAATCTTTCTTTCATGGAGTTTTTCCATTTTGAATATGATTCCGTCTTTTACTTTTAAAAAACATAAAAACCATTTAAGCACAATAATCGCACCAAGTGTTATTTTGACCCAAGGCTTTGCTACTTCGGGTCTTTTAATCAAAATGCATCAATCCACAATATTAGTACCCGCTCTCCAATCCCATTGGTTAATGATGCATGTAAGTATGATGGTATTAGGCTATGCAGCTCTTTTATGTGGCTCATTATTATCAGTAGCTCTTTTAGTCATTACATTTCGAAAAGTCATAAGGATTATTGGTAATAGCAATAATTTTTCTTTTTTCAATGTAAATGAGTCATTTTCTTTTGCTGAGATCAAATACCTGAACAAGAGAAATAATATTTTACGAAACACTTCTTTTCTTTCTTTTCGAAATTATTACAGGTCCCAATTTATTCAACAATTGGATCGTTGGAGTCATCGTATTATTAGTCTAGGGTTTATCTTTTTAACCATAGGTATTCTTTCGGGAGCAGTATGGGCTAATGAGGCATGGGGATCCTATTGGAATTGGGATCCAAAGGAAACTTGGGCGTTTATTACTTGGACAATATTCGCGATTTTTTTACATACTAGAAAAAAATTGGAAGGTGTAAATTCTTCAATAGTAGCCTCTATGGGCTTTCTTATAATTTGGGTATGTTATTTTGGGATCAATTTATTAGGAATAGGATTACATAGTTATGGTTCATTTACATCAAATTGAGTTTAAGTGAATTGAATAAAGAAGGGGTCTGACAAATACAAACATAGTAAGCATATAATAAAACTTCACATAAACCGTCGAGAACCCCTTGAATCACTACATTAGTGGATTCTAAGGGGTTCTCCCAAACATCAAAGACATCTGGTTACAATTCCTTTTTGTAAGTTAAGATGATAGAATAAAAAGATTTCTTTTTTCATTGTCTAATGGACACTATTAAAAAAAAGAGAAAGAAATCTTTTTATTTTTATTTCATGAAAACTTTCTATAAAAAATTCGATAGAATAGCTTCGACCTTGTCAACTGATAATGAGAAAATAAAATCCGGATAAATACCAATACCTATTACAGGTATAAGGATCGAAATCGAAATAAATAACTCTCGCGGCCCAGAATCAAAAAAATAAGAGTTTGATGTATTAAAAAGAGTGTATCCATAGAACATCTGGCGTAACATAGATAATGAATAAATAGGAGTTAATATCATTCCAATGGCGGTTACAAAAGTAATTAGTATTTTTGTCATTAAAAGAAATTTTTGACTCATAATTATTCCAAAAAAGACTATCAATTCTGCAACAAAACCGCTCATGCCTGGCAATGCAAGGGAAGCCATCGATAAGATACTGAACACCGTGAATATTTTTGGCAGTGGGATAGCCATTCCACCCATTTCGTCGAGATAAAGAAGACGTATTCTATCATAACCCGTTCCTGCCAAGAAAAAAAGCGCAGCGCCAATAAACCCATGCGAGATTATTTGTAAAATGGCTCCATTGAGTCCCGTATCGCTTATCGAACCAATTCCTATAATTATGAAACCCATATGAGATACAGAGGAATAAGCTATTCTTTTTTTTAAATTACGTTGACCAAGAGATGTTGAAGCAGCATAGATTATTTGAATTGCACCTAATATCATTAACCCGGGAGAGAATATAGAATGAGCGTGAGGTAATAATTCCATATTAATTCGAACCAATCCATACGCTCCCATTTTTAATAAAATTCCGGCTAAAAGCATACAAGTACTGTAATGTGCTTCTCCATGGGTGTCTGGTAACCATGTATGTAAGGGTATAATCGGCGATTTTACAGCAAAAGCAATAAGAAATCCAATATAGAATATTATTTCCAGTGCTAAAGGATATGATTGATTAGCTGATGTTTCCAAATTTAATGCTGGTTCATTGGAACCATATAAACCGATACCTAGAACTCCCATTAATAAAAAAACGGAACTTCCTGCAGTGTACAAAATGAACTTTGTAGCTGAATACAAACGTTTCTTTCCCCCCCACATAGATAAAAGTAGATAAACAGGAATTAATTCTACTTCCCACATGATGAAAAAAAGTAAAATGTCTCGAGAAGAAAATGATCCTATTTGACCGCTATACATTGCTAATATCAGAAAATGGAATAATTTGGATTCCCGAGTAACCGGCTGAGCCGCTAAAGTAGCTAAAGTGGTGATAAATCCCGTGAGTAAAATCGGTCCGATAGAGAGCCCATCTATTCCGAATCTCCAATAAAAATCAAAAAAATTTATCCATTTATAATTCTCCGTCAGTTGCATTAATGGATCGTCCAATTCGAAATGATAACAGAATGCATAGGTTATTAGAAGGAGATCTATTAAGCATATACAAATAGTATACCAGCGAATTACCTTATTTCCTCTATGAGGAAATAAGAAGATTAAGGAACCCGCGGATATTGGCAAAACTACAATTATTGTTAACCAAGGAAAAAAATTCGTGGTAAAAATAAGATACACTTGGGCCAGAAAACCCGTGCTCAAAACGACTTTTTTTTTATGTTTTGAACACGGGGTTTTTGTCAGTAAAAAACGTATTCGTGTGGGGTTTTTTGAAACGTATCAATCAATAAGCTAGACCCATGCTTCTAGTTGTTTCATGCCATAAATAAACTCGAACACTCAAGAAATCCGTCGGACAGGCAGATTCACATCTTTTACAGCCGACACAATCCTCTGTTCTTGGAGCAGAAGCAATTTGCTTAGCTTTACATCCGTCCCAAGGTATCATTTCTAATACATCTGTCGGACAAGCTCGGACACATTGAGTACATCCTATACAGGTATCATAAATCTTTACTGAATGTGACATTGGGTCTATTAGTTTTTGAACATCAGAAATTTTCGATCTAGTAAAACTTTTAAATGAATCATATATTTAGACACCAGATGAATCAACGATTTACCAGACGTTTTCCAATCAATCTACTTCTGGATGAAATTCCTAAAAGAAGGCCAAGATACTTTGATTTCTTACGTTTTCGTAAACATGATCATACGTTATGTATCATACATGTTAATTGGGAATTGATGAATATTCATATTCTACTTTTAATTAATATTCTATAATTTTTAATTAATATTCTATAATGTTTATGATTAATATTA--TTTTTTTTTATTCATTTATTTATTTATTCAACAAATTCGATTGATTGATACGAGTTGATTTTCTGTTACGATAAATTGATGAAACAATAGCTGGTCCGATAGCTGCTTCAGCGGCTGCAATAGCTATAACAAAAATGGAAAAAATATTTCCTTTTAATTGACGACTATCAAAAAAATCAGAAAATGTTACGAAATTTATATTAACCGCATTCAGTATAAGTTCAAGACACATAAGGGCTCTAACCATATTTTGGCTCGTGATCAATCCATAGATACCGATAGAAAATAAATAGGCACTCAAAACAAGTATATGTTCGAGCATCGTTGACCAACTCCTTATAAATTTCGATTCATTTCAATATGAACAACATTTCAATCAACGGATTCGATTGACTAGAGAATCGAACAAAACCAAAAGAATACATTAAATCGAATAAAAAATTATTTTAAACAGAAAACAAACAATCTTTCCCTTTCACATATAATTGAAAGGAAATGGATGGGATAAGATAGAGCAAAATTGAATTTGAATTGCTGTTGATTGTTCGAAAGATTTATTACTGTCGGGCCACAACAATTGCACCTATCAAAGCAGCTAAAAGAATTATTGAAATGAGTTCAAATGGAAGAAAAAAATCTGTTGATAAATGAATTCCAATTTGTTGACTATTACTTATCAAATCTTGTTCGATAATCTGATTTGATCTTGTAGTCCAAATAATCCCGTACCATGATGTATCTGGAATAGTAGTCATTAGTGAAACAAAAATACTTATACAAACCATCAAAGTAACTCCGTCCCCAACGGTCCAAAAATAAAAATGGTGGGAATATTCTGAACCTTTCATGAACATCACAGCAAATATGATTAAAACATTTATAGCTCCCACGTAAATAAGTAGCTGTGCCGCAGCTACAAAATGGGAGTTTGATAAAATATAGAATAAAGATATACAAACAAGAACCAGTCCCAACGAAAAGGCAGAAAAAATTGGGTTGGTAAATAATACTACTCCTATACTTCCTAATATAAGAACTGATCCTAGAAAGACTAAAAGAAAATTATGTATCGGTTCAGGCAAATCCATTATATGGAAAATAAGAAATAAATAAATCGAAATTTCATGACCTTATTGATACGACCAGGAAAAAAGTTTATATACTAAATTACTAATTGAATTAACTCCTAAGAAGTGTGAGTTGATATAGGTACAGTCCTAGGAAGAATCTCATTCTTTATACGAAAGAGTAGTTAGAAGCTATACTCTCTCTATATA------TATAGTATATATTTATTCTATAATTAATTCCATTTTTGTAAAAAATTACAAATCGATTTTACATTTCGAGATTATTATAATAATATTTATTCTATC------TATCTATCTGTATTTATTTAATTTTTTAA-----------TATTTTAATCCTATAATATTTACTATTGATTTGATCTATTTTAAATATATCATTATTTAAATATATCATTATTTCTATATATCATTATTTATATGATTTCATTTTTTTAATTATATCGAATCCATTAGATTATTTTATATTTTTTATATTTTTA-----------------TATATATAA---------TATATATATATATAATTT----------ATATAATAGAATT----------TAATATAATTATAAATATAATTATTTCATTTTTATTTGAATATTTGAATTGAGGCGAGTTTAAAATTGTTCGAATTGTATAATCGTCAATTACTGACATTGGTAAACGGCCCAAAGCAATTTGATTATAATTCAATTCGTGACGATCATAAGTCGAAAGTTCATATTCTTCAGTCATTGATAAACAATTTGTTGGACAATACTCAACGCAATTACCGCAAAATATACAGATCCCGAAATCAATACTGTAATTAAGCAATCGTTTCTTTCGAATAGAAGTTTCCAGTTTCCAATCAACAGCAGGTAGATCTATAGGACATACACGAACACATACTTCACAAGCAATGCATTTATCAAATTCAAAATGGATTCGACCGCGGAAACGCTCCGATGTGATTAATTTTTCATAAGGATATTGAATAGTTACAGGGAAACGATTTGCATGGGATAGGGTAATCATAAAACTTTGACCAATATACCTTGCAGCTCGTACTGTTTGTTGACCATAATTCATGAACTCAGTTACCATAAGGAACATATCGTGAATATCTATGAATAACTTTATTTTGTTTCTTTCTCTTGTTTGAGACAAGTTATCAATATAGAATATTCATTTTTTACAGTGAAAGCAGTTGAGATGAAGTTGTTAATAATAGATTACCGAGAGAAATAGGTAAAAGAAATTTCCATCCAAGATTTAATAATTGGTCCATTCTTAGTCTAGGTAAAGTCCATCTTGTTGTGATAGAAATGAACAAGAAAAAATAAGTTTTAGCTAATGTAATAAAGATACCAATTGTAGTTCCAAAAACTCCACACGCTTTATTTATTTCAAAAAGTTCAGAAATGAATATGTATGGGGTAGGGGTATTCCAACCGCCTAAGTAAAGAACCGTTACAAATAATGAAGAAACTAATAGGTTTAAATAGGAAGCAACATAAAATAAACCAAATCTTATACCTGAATATTCGGTTTGATAACCGGCTACTAATTCTTCTTCTGCTTCTGGTAAATCAAAAGGTAATCTTTCACATTCCGCTAGCGAAGAAATTAGAAAAACAATAAAACCTATAGGTTGACGCCATAAATTCCACCCCCAAAAACCATATTTTGATTGCGAATCCACTATATCAACTGTACTTAAACTGTTAGATAATCATAGTCGGTGATAACATTACTGTTCCCATCGCTATTACAGAACCGTACATGAGATTTTCACCTCATACGGCTCCTCAAAGGCCATAAATAAATCTAAGGACGGCACCGTTTATTTCTCTTGATATATCCCTAAGATAGGTGGGCTTCATTTTTATTGGATGGTCCTGAATTAAACCAATTGAATTCTGTCTGTTCGAATTATAATAATAAAAAAAAAAATAGAAATAAATTAAATAAAAATAAATAAATTAAATAAAAATAAAAAGGTACTTCTGAATTGATCTTATCCCCTAAAAAATGGAATTTGTTGAGTAATAACTTAATTCTTCAATAAAATACTCCTTTAATTTATTAATAACAATAACCTATCCTTTTTGATTACAAAAAAGAATATGAATTAAGATATGACTCCATGAAATATGCATATAAGAAAGAATAAAAAAGGATCCCTGTTTGTTTATTGCTTATTGGAATTGTATTATATTAATTATATTAATGGATTCTTTCTTTTTTTCCTTCTTAGTTTTGGTTTTGTTTTCTTTTTTATGTACAAAAGGAGGACTTAAAAAAATTTTAAAGGATTATTTCGTTTATGATAGTCATATTTATTTAATCGGTGGATAGTAGCCTATACTCTGGACCGGAATTGTGGGGAGTACTACCTGATTATTTCTACCAATTTTAAGCCCCAATTAGTATTCTTTTTATATTCTGGAGAAATACTCTTTTTGATAATATAATTTACATAATCTCTATTACTAATCCTTTGTGTATCTTGGTGTTTCTAACTATCCAATCATTTTATTTTTTATCAATCCCCTACTCCTTTATTTATCGTAATACATGTATGGTAATTCATACAAATGATAGTGAAAACTCAATAAGGTTGGTCTTTTGAGTCCGCTTCAAGACAGGATGACTAAAACAACCAATCTTGGGGGAAATGGCCCTTTCCATTTTTTTCCACTTCATTTTTTTCTTAATACATAGAAAATGAGACTCAATATTTTGACTGCAAATTAAAAAGAAATACAAGCTGTTTTATTTCACCCATCTAACTATCTGATTTAGTTTATCAATTCGAACTCCGAATAATAATAATGAATAAAAAAATGAAGATATCTATTCAATTTATTCTACTTCTTTTTCTTTCTTTCCTATAAAACCTAGAAAAAAGGAGCATGGAAAAGTTTCTGTCTCACCGAATCGCACGTAGAGATATTGATAACACACATAGAGTTAATGGTATTTCATAACTAATCGATTGAGCAGCAGCTCGTAGACCACCCAAAAAGGAATATTTATTATTTGATCCATATCCGGACATAAGAAGTCCAACGGGAGCAATACTCGAAATAGCAATCCATAAAAAAACACCAATATTAAGATCAGCTAAAATAAAGTTATAGCCAAAAGGAATTACTGAATAGCTTACTAGAATTGATATGACTGATATGGATGGTCCGATACTGAATAAACGAGTATTCCCCCTAGATGGAAGAAGATTTTCTTTGAAAAGTAGTTTTGTTCCATCGGCTATAGCTTGAAGAACTCCCAAAGGACCGGCGTATTCAGGTCCAATACGCTGTTGGATCCCTGCGGATATTTCTCTTTCTAGCCATACAATCACTAGTACACCTATTGTGATTCCGAATACAAGAGTAAAAATAGGGACAAGTATCCATAGAATTCCATAGACCTCTTTTAAAGATTCCAATCTGGAAAAAGAAGTGATATCTTGTACTTCTATTGTATAAATTATCATTTCAACGATCAACTTCTCCCATAATGATATCTATGCTACCTAGTATCGTCATAATATCAGCCAATTTCATTCTTTTAACTAACTGAGGAAGAATTTGCAAATTGATAAAACCTGGTGGACGAATTTTCCATCTCCAAGGAAAACCATTCTTATCCCCTATTAGATAAATTCCTAATTCTCCCTTTGGTGCTTCAACTCTCACATAAAGTTCTTGTTTCGGCAATTCAAAAATCGGAGAAGGTTTTTTACTAATGAATCGATATTCAAAATCATTCCAGTCTGGATCCTTTTCCCTATCAAAATCAAAGCAGCGTAATTCTAAATTCTCATATGGCCCGCCAGGAATTCCTTCCAGAGCCTGTTGAATAATTTTTATGGATTCCGTCATTTCACCAATTCGGACTAAATAACGGGCTAACGAATCTCCTTCTTTTTGCCATTGAACTTCCCAATCCAATTCGTCGTAACACTCATAATGATCAACTTTACGAAGATCCCATTCTATTCCGGAAGCCCGAAGCATTGGTCCTGATAAACCCCAATTTATTACTTCCTCTCCACCAATAATGCCTACTCCCTCAACTCGTTCTAAAAAAATAGGATTTTGCGTAATAAGTTTTTGATATTCAACAACCCCTGTTAAAAAATAATCGCAGAAATCAAAACATTTATCTATCCAGCCATGAGGTAGATCAGCCGCTACTCCTCCGATACGAAAAAAATTATGCATCATTCTCATACCGGTGGCAGCTTCGAATAGATCATATATTAATTCTCTTTCTCTGAAAATATAGAAGAAAGGAGTTTGTGCACCAATATCTGCCATAAAAGGTCCAAGCCATAGCAGGTGAGAAGCTATACGACTCAACTCCAACATAATTACTCGGATATAGCTGGCTCTTTTTGGTACTTGAATATTTCCTAACTGTTCCGGTCCATTTACGGTTATTGCTTCGGGGAACATAGTAGCTAAATAATCCCAACGTGTTACATAAGGCAGATATTGTATAATTGTTCGGTTTTCTGCAATTTTTTCCATCCCTCTGTGTAAATAACCCAATATTGGTTCACAATCAATAACATCTTCACCATCTAGAGTAACAATGAGTCGAAGAACACCGTGCATTGATGGGTGCTGAGGACCCATATTGACTATCATGAGGTCTTTTCTTGTAGCTGGGACATTCATAGGTTTTTCCTCCATTCATTGAACTGCTTAAAACAAAAATAAGTTCATCAAAATTCAAGATCTAATAAATCGAATAATTAAAAGAATTCTTCAAATTAACGAGTTTGTGACTCCCGAATATCCAACTGATTTATTAATTTTTTATAACGTATTCCATTTATCTTTGACAAATAAGACAGTAGTCGTTGGCGTTTTCCCAGAATTTTACGTAAACCTCTTTGAGATAAGTAGTCTTTTCTGTGCAATTCCAAATGTGAAGTAAGTCTTCGTATCTTATTGGTGAAATTGAATACTTGAAATTCAACCGATCCCGGATTTTCTTCTTTTTTTTCTTGTGAAATAACTAGTATAAATGAATTTTTTACCAT-AAAAAAAAAGCTTTCCTCTCCTC--TTTTTTTTTTATATATCTATCTATATATATAGATAGATAGAAGAATAGATAGATAGATATTTTTTTTATCAGTAATAATAATAATGACACTATTTTTTTAATTTGCTATATTATTTTTTTAATTTGCTATATATAATAATCTTAATTTCCTTAAGAATTCCTAA-----TTTTTTTTCAAATTGAATTTCTTATTATTAATCAATTCAATGTTTATGCATTCAGAAAATACAAAATTTTTATTTTAAAATAAAAAAAGAAGAAGATTTTGTTTGATTCATTTCCAGATCGAATGGATACATCATTCAATTAGGATCATGCCTCCAAATATAAGGTAAGGAAAGACAATACGTGTGTGTATTTATTTGTCTTCGCAGACCAGATATGTTACGAGAAAGAGAAGAAATAAAAATATAGATTAACGAATTTTCAATCGCGGATACATCTGTATCCTTACCATACTGAAACGGCTGCCATTATTGGTATCAAACCAATATCGATTCATACAAACTAAATCTTCTACGCGATAATTTGGCCAAAGAAATAATTTTAAATAAATTAGTTTTTTTTTATCTCTATCAAGATATTTCCTTTTAGCAAAAACTTGACAGAAATTATTTACTTTATTCCCATTGTAAAATGTCGTATTTTGATGCATACCACCTCGATTCCCAGAATTGAAACAAATTAGAATTCTCAATTCTCTACGACGTCTAGAGAAAAAAAGATTTTCAGGAATAAACAAATCATAATGATTTTTTTCTTTATTTTCAGTCATCTTTTGATGTCTTGTAATGGGTTCATCAAAATTCGTCTTATCAACATAGCTTTTTTCTGGGTATCTTTGATGAAATTGAAATTTGTGCTTACTTTTATGAATCAATGAAACACCTATGGTTTGATACATAAAAAATTGTCCATTGTTTTTTATAGACAGACGAACTGGTTCGACAACAAATGTTCCGTTATTTTTCATCAATTGTGGAAGGAGTAAATCCTGAATCATCATAATATCTAGACTTAGATCTCCTTTTTGAATCGAGGAAATAGCAACGTCTTTTAGATTTGTCAGTCTAAGCAAGAGGCAATATATTTCGATATTATTCATTATTTTTTCATCTAAACAATTATTCCATTTCAATTGAAAACGCAAATACCTTTTTAGTAAGAAATTTAGTTCTTCTATATTGTTCTTGTATTTTATTTTTTGTGCTGGTGGTATAAAAATATCTATTTTTTTCTTTCTGATGATACTTTTATTTTCATTATCATTTTTTTTTACATTAAAATTGAAAAAAAGGAATTTGATTGGTATGATCCATGGTTTACTTGTATATGTTTTATAAAATTTTACAAATTTTGAGAAGAACCAAAGTTCCAGATTCGATATGGAACGATTTAGTATTTCTACATTCATTCCCATCCAATCAAAAAAAAAACTTTTTTGATTGGACGGTTTGATTTCTTGGTGAATCATAAGATAATAATCGGTATCAATCCAGGCCTCAATATCGATCTTATTTTTAAGATCAAAATTCAGAAGTCTCCAATCAAAATATTGTCTATCCAGGTTTTTTTCCATATCTAGAATACCATCTTCCCCTATATAATTCTTGATAGGGATATCATCTTCCATATCAAATAATTTTCGTTTACGCGTGTTGTAATTATAAGAAAATGTTTTGTCATTATTGGCTTGTAATGGTGATCTATATCGAGAAACAGATGAGTCTTTCTTATCTACATAATTAAGATATTTATATGATAAAAGATCATATCTATATTGTTTTTTAATTTTTTTTTTTCGATTTGTTAATAAGTTTACTTCTTCTTTTTTGTAAAGAATTAATCGGTTTTTTTCATATGAATCACATTTGCTTAAAATTTTTTTTTTTTTTTGAGCCATACGACATTCATTGATTCTATTTCGCCATTTTTGTGATACTAATATAGACCATCTACGCTGAGATAAATCATATTGATAATGACCCCTTAACCAATTTTTCCATTGATTCATTACAGAATTGTGAGTCTTCTTATGTCTTAATTTGGACTGGCACATTCCTTGTATCCCCCCCAAATACTCCTTTATTTCATTCTTAAGAAAAAGAGATGTTCCAGGATATTGAAAAACAGATCTTAACTTATATTTAGATAAGTCAATAACTTGGGTTTGTGATAATTTATAAAATACATATGCTTGTGAGAAAGAGGGTACATCACAAAAAATCTGTGAATTACCAATATTAGAAATTGATTTTTTTATAATCGAAATAAATTGAATTATCTTTTTATTTGTTTTATCAATTCTCTTTTCATTTGTTTCATTATGGTAAGTGTATTTATTAATAATTTTTTTTGTTGATTCAACAAAAAGTTGGACATTCATGCTAGGAATATTAATGATACGTAGAAAGATATCTATAGATATCTTTTCAATGAAAAATTGAAAAACAAAATATGATTTGTGGATTGATCGAATATTTCTTCTTTTAAATATCGACCAAATAGTTTGGGGGGATTCGAATCTTTTTCTTTTATCATCAGAACGTGTTTTGTTAAAACTAATATTTATCTCTGGAGTTCGAAACCCCTTTTTCTTATTTTTTGTAATTTTTTCTATTTGCTTTATGATTGTCTTTGTTCGATCATTGAGATCTTTTATTTTTTTTTTTTTCAATGAAAAATTTGTCCAATTAATAGATTGAATTGGAATGGACGATTCGTAGCTCATTCGATTACTATTACTGATTATTGAATCTTTTTGAGTTTCACTCACTTCATAGATTTCTCTCAATTCAAATAAAGTAATTTGATTTCTTTTTGATAATTTTTTTCTTATTTCTTTTAGAATTTTTTCTTTTCTAAATAGAATCTTTTTCCTGATCCATTTTACTCTTTCTTTTGAAACATTTAGAATTT-TTTTTTTTTTTTCGGTTAAAACTTTTAGAAATAGAAAAAAAAAACAATTCCAATTTTTAATTCTTTTTTTTAGTTCTTTAAAAATAGGATCAAAAAAAAATGAAAAGTCAAATGAGATAGGAGAACCAAAAGGCAATTCAACTTCCATTCCCCAAGTGCTTAAAAAGCAAAAATTGACTTCTTTTTTTTGCGCTTTTT------TTTTCGTTTTCGTTGGATCCTTTTCTTTTTTGGGGGATCGTAGTTTCGATCTGTGCCAAGGTTTCAGACGAAAAGGAAATAGTATCTTTATCTGAATACCTTCTGAGAGCCATTTTTTTGGAAATTCTGTTTCTGATAATGGAACGCCGTCATAAGTACATTTAATATGTATTTCTCTATTCAAATCTTTTAAATCCTGCGACCATTCGGGAATTTGAAAAAATAGCATACGAAGAATATTTTTAGTTATTATCAATAAAGGGAATATAATATATTTTCTAAGAATTGCGTGGGTTAATAATAAAATACCTCTTACTGCTTGAGCAAATACAATGCTATCCCAGGTTTCTGCTATTTCCATACGCTTTTCTTCATCTTGGTCGTATTCTTTTCTTTTTTGCTCCTCTTCCCTCTGTCTTTTTTCTGTCTCGTCTTCCGCATAATCCGAAATTTGGAATTCTCTGTTTTTCCACATCTCTTTTTTAAAATGAAAAAAAGTTTTCATTGGTTCCAAAATAGTAAAAGAAAACCAAGAGTATTTCTTAAATTTGTCCGAAAAAAGAGGAGAATGCGCGTTTGCTTGAAACAGTTTCCAAGTAACTGTTTTGCGTCTTTGAGCGCGTATAGCTCCTATTATTATGTCTCGACGAAAATCCGATTGTTGTACATAACGTATTAAAGCTAATTCCTCTTCTACCCTTTTTTTAGATTTTTTATTACTATCCTGGTTATCGGTAGAAGTTTTGTCATTCTTTGAGTTCTTATTAATAAAAATCACTATACGTTTGGATTTTCTTGAACGAATTTTATAATCTTCGGCTTCGTTTTCGTTGTTTTTTTTATTTTTTTCCTCTTCCTTTTCTCCTTCGATTTGTTCCAACTCGTCAATAAATTTGTATGACGATGGAGAAACTGTTTTCCTGATTTCTTTTTTCCCAATCGATTTTTTTCTATTTTCAATAGTTTTATCGTTCGGATCAGTTATAACTGCGTCAAATAAAAATTTCATTTTTTTTTTTTCATCTTCTGAAGTAATTCGTATTTGTTCATGTTTTGGAAATGAAAAAAGTCGCTTAAAATTAAAACTTGATACTGATTTTCCTTTTCCATAAAATTGATTGATTAAGTTCAAAATAGAACGAATTTCAGTTGAGAATGATTTTCTATCAAACATATCCATTTTCTGTTCAAGTTCTGAATAATTAATATGAAAAAGGATACCATGAATCTTATTTATCCAAATGTCATTTTTTGTGTAAGTTTTATTTTTGATTAATAGCGAAAAACTGTTTTTGATTCGTCCGCGATAGGGTCCGTTCAAGAAAGGGTCATATATTTTAGGTAAGTGTTTTTTTTTAGTCTCATCATTACCCAATCGAATTCTTTTTTCGATTATATCCATAGCAAGAAATTTCTTATCTAGAGCTTTTGCACTATTAAAAAATTTTTTGCTTAGGCTCTTTCTTTTTTTTTCATTAGTGGAACTCCAATAATTATTCAATTCATCAGAGAGTTTTTCTGTTGTCAAGAGAGACATTTTTCTTTGCATCATTTCAACAACTGTTGACAAACTAGGTGGGTACGTAAAAGATATTTTTTCTTTTCCATCACTTTGACATGGATAAAAAAAATATTGTGACATTTCATTTTTTATAGCATTTTCACATCCATTCTTTTTGATATATCGAATGGGACGATTCCATAGTTTCAAATCGAAAAGAATATTTATAAGAGGTTTTTCGAATTGGAAAATGTCTTTTTGCTCTGTTTCATCAATTTTGTACGAAT------CCTCTTCCTCTTCCGAAAAAATAGAAGCAAAAATATCTTTTTCGATGGATCTGTTTTTTTCTTGTTTAGTTACCTTCATTTTGTATCCATTTATTTGTTTCTGAATTTTATTCCTTTCTGAAGTTGTTTTCAGTTTCTTACTCAAAAGGGGTGGTGGGGTTTTGCCTAAACAGTATATACAGGAAATAAAAAAAAAAATAATAAAGATAGACATAGAATTTCTCAATTCGAACATAATGGATTTACTCAATCTAATAAGGATATTCGATT-----------------------------------------------------------------------------------------------TTTTAGATTTAATAGAAAAATTTTCCTGTATCCATACTAATACCAAACTAATCCATTTCATAATCAAAATCTGACCAATTAACCAACTAACAAAACTACTTGTTAGGAATAAAATTTGTTTGTTGCCGAGAAACATATAAATGTTGACTAATCTGACTAACATTGAACTTGGTAAAAAGAAATAATTCAATAATAATAAAATAAGATTATTTAGGAATACTCGTTGAATGCTAAAATTACGCATTGAATTTTTCCTAGTGGATCCGTAATAAAAGTGTTTGTTATTATTGCAAAAGAAATTAAAAAAAAGATACGGTAGAGCTATGACAGTTATTGTATGAGGTCTACCCAATGCTAGATGCAAAGGCGCATAATAGATCGATATGAGCATCATGAACTGTGCCGTAATAAAACCAGTTGTTGCTGATACTTTCTTCTCGGTTCCTTCTTCTCCTTCTTCCATAACCTGAGCTCCGAGAAGGAAGAGATAAGAGGGCCCTATGGAGAATGTGGTCAGAAATCCATAATAGAGTCCGACCACAACGACCGAATTCATTATCTTCATGCATAAGGCTACTAGATTATCTAGTATAAAAGATTGAAAAATCATCACAAACCTCCCTTTTTCTTTTCTATTGCAATTTCTGGATTATTATATGATGATTTTTCAACTTTGATTTTTCAACTTTCCATATATATATCCATATATATATAGAAATAGAAACAGATAGACTAGAAACGACATCTCTTATCTCAATGACACCAAAGAAAGGGATATTAAATGAATGGAATTAGTATATGGGTGGAATATAATGAAATAGATCCACTTTGAGGTTCCCTATGAAATGAGGCATGGAACGGAGCCACTACGAAGAAGTTCCGCGAGTTACGAAGGAAACTTTGAGCTCATATTGGTGATGGGTTGAGAACGGGAATTGAACTCTATGAGATCTAATTTCCCGTTGTTCCTCAATAGCTCAGTGGTAGAGCGGTCGGCTGTTAACTGACTGGTCGTAGGTTCGAATCCTACTTGGGGAGATTTGATTCATTCCGAATTCTTTAATTCGGAATGAAAGGGTTCGCTTTGACCGTTAAGAGTCGGTAACCCGTTCCCCGTGTCTTTGTTTCTATTGCATTCTATCTCATCGTATCCCATTCTGTTCTGCGATATTTGAGAATCGCCATCAATACCTCGGTGTAGGTCCGGGATACTCCTTTGTTCCACAGTCTGGGGCTATTTAAACTAACCAATTAAGAATTCTCAGATGTACTAGTACTAGCAAGTGCATCAAAGATGCAGTCATCAATTCTCCCAAGAGGCCACAATTACCGCAAGCAAACATATTAATGACGAGGAACGCAGCTATGCTACTAATACTTTACTTGCTCTGCTATTCTGCCCAAGCCTGGCTGAGGAAGAATTACGAGGCGTAAAACAAAAAAATATGCGGATTGGGTTAGGGCATACTATTATTTCATTTCAAATAATCCACCATTTAAGAAAAAAAACTTTTTTTATTAA-----------------TATTATTTATTATTT---ATTACTTTTAAATAAT----------TT----------TAAATAAAAAGTAAATAAAAAGAGAAAAGTAAGGTAAGGCCATTCCATTTCGACAAAATACCCACACCCAAGTTCCATAGCTTTGGGTCCTCTATCCCGATCATGATTTTCCTACCCCCAGAGGGAAGGGTCCTTCCCCTTTTGGCCGGTTGTGGGCGAGGAGGGATTCGAACCCCCGACACCGTGGTTCGTAGCCACGTGCTCTAATCCTCTGAGCTACAGGCCCCACCCCGTCTCCACTGGATCTGTTCCCCGGAGTACCCTAAAAAAGGGAACCTTTGCGCTCCCCAGCCATTTCGGCTTAAGAAGATGTGAAAGCGCCTCTCTCTCTATAAGAACGGTGCGTTCCGAGGTGTGAAGTGGGAGAGAAGGGATTTCATAATTGGGGTTTTGAATAAGACGACCTTTTCTTTTTTCATTCTTAATTACTTTTTCAATATGAAAAAGTAATAAGAATGAGAGGTGTTAAGCTTTTTATCATCCTGGCGCCGAGCTATTTTTCCGCAGGACCTCCCCTACAGTATCGTCACCGCAGTAGAGTTTAACCACCAAGTTCGGGATGGATTGGTGTGGTTCCTCTACGCCTAGGACACCAGAATATCGAACCATGAACGAAGAAAGGCATGAGAGAAAAGCATATTGGCTATTGATTGTGAGGCCCTAATTCTTGACTGGAGGGGACACCAAAGGCCTCTGCCCTTCCATCCCTTGGATAGATAGAGAGGGAGGGCAGAGCTTTTGGTTTTTCATGTTGTCAAAGAGTTGAACAATGAAAATAGATGGCGAGTGCCTGATCGAATTGATCGGGTCATGTAGGAACAAGGTTCAAGTCTACCGGTCTGTTAGGATGCCTCAGCTGCATACATCACTGCACTTCCACTTGACACCTATCGTTAATGATAAACGGCTCGTCTCGCCGTGACCTTCTCTTGAATTCTCAAAACTTCTGTCGCTCCATCCCCGCAGGGGCAGAGAACCCATCGCTGTCTCGGCTGTGCTACCGGAGGCTCTGGGGAAGTCGGAATAGGAGAGCACTCATCTTGGGGTGGGCTTACTACTTAGATGCTTTCAGCAGTTATCCGCTCCGCACTTGGCTACCCAGCGTTTACCGTGGGCACGATAACTGGCACACCAGGGGTGCGTCCTTCCCGGTCCTCTCGTACTAGGGAAAGGTCCTCTCAATGCTCTAACGCCCACACCGGATATGGACCGAACTGTCTCACGACGTTCTGAACCCAGCTCACGTACCGCTTTAATGGGCGAACAGCCCAACCCTTGGAACATACTACAGCCCCAGGTGGCGAAGAGCCGACATCGAGGTGCCAAACCTTCCCGTCGATGTGAGCTCTTGGGGAAGATCAGCCTGTTATCCCTAGAGTAACTTTTATCCGTTGAGCGACGGCCCTTCCACTCGGCACCGTCGGATCACTAAGGCCGACTTTCGTCCCTGCTCGACGGGTGGGTCTTGCAGTCAAGCTCCCTTCTGCCCTTGCACTCGAGGGCCAATCTCCGTCTGGCCCGAGGAAACCTTTGCACGCCTCCGTTACCTTTTGGGAGGCCTACGCCCCATAGAAACTGTCTACCTGAAACTGTCCCTTGGCCCGTAGGTCCTGGCACAAGGTTAGAATTCTAGCTCTTCCAGAGTGGTATCTCACTGATGGCTCGGGCCCCCCCGGAAGGAGGCCTTCTTCGCCCTCCACCTAAGCTGCGCAGGAAAGGCCCAAAGCCAATCCCAGGGAACAGTGAAGCTTCATAGGGTCTTTCTGTCCAGGTGCAGGTAGTCCGCATCTTCACAGACATGTCTATTTCACCGAGCCTCTCTCCGAGACAGTGCCCAGATCGTTACGCCTTTCGTGCGGGTCGGAACTTACCCGACAAGGAATTTCGCTACCTTAGGACCGTTATAGTTACGGCCGCCGTTCACCGGGGCTTCGGTCGCCGGCTCCCCTGTCATCAGGTCACCAACTTCCTTGACCTTCCGGCACTGGGCAGGCGTCAGCCCCCATACATGGTCTTACGACTTTGCGGAGACCTGTGTTTTTGGTAAACAGTCGCCCGGGCCTGGTCACTGCGACCCCCTTTGTGAGGAGGCACCCCTTCTCCCGAAGTTACGGGGCTATTTTGCCGAGTTCCTTAGAGAGAGTTGTCTCGCGCCCCTAGGTATTCTCTACCTACCCACCTGTGTCGGTTTCGGGTACAGGTACCCTTTTGTTGAAGGTCGTTCGAGCTTTTCCTGGGAGTATGACATGGGTTACTTCAGCGCTGTAGCGCCTGGTACTCGAACATTGGCTCGAGGCATTTTCTCTACCCCTTCTTACCCTGAAAAAACAGGGGCACCTTGCGTCCTTGAACCGATAACCATCTTTCGGCTAACCTAGCCTCCTCCGTCCCTCGGGACCAACAAGGGGTAGTACAGGAATATTCACCTGTTGTCCATCGACTACGCCTTTCGGCCTGATCTTAGGCCCTGACTCACCCTCCGTGGACGAACCTTGCGGAGGAACCCTTAGGTTTTCGGGGCATTGGATTCTCACCAATGTTTGCGTTACTCAAGCCGACATTCTCGCTTCCGCTTCGTCCACCACTGCTCGCGCGGGTCCTTCCCTCTAAGGCGGAACGCTCCCCTACCGATGTCTTTTTACATCCCACAGCTTCGGCAGATCGCTTAGCCCCGTTCATCTTCGGCGCAAGAGCGCTCGATCAGTGAGCTATTACGCACTCTTTCAAGGGTGGCTGCTTCTAGGCAAACCTCCTGGCTGTCTCTGCACCCCTACCTCCTTTATCACTGAGCGGTCATTTAGGGGCCTTAGCTGGTGATCCGGGCTGTTTCCCTCTCGACGATGAAGCTTATCCCCCATCGTCTCACTGGCCGACCTTGACCCCTGTTATTTTGAGGTCATATCTAGTATTCAGAGTTTGCCTCGATTTGGTACCGCTCTCGCGGCCCGCACCGAAACAGTGCTTTACCCCTAAGATGTCCAGTCAACTGCTGCGCCTCAACGCATTTCGGGGAGAACCAGCTAGCTCTGGGTTCGAGTGGCATTTCACCCCTAACCACAACTCATCCGCTGATTCTTCAACATCAGTCGGTTCGGACCTCCACTTAGTTTCACCCAAGCTTCATCCTGGTCATGGATAGATCACCCAGGTTCGGGTCCATAAGCAGTGACAATTGCCCTAGGAAGACTCGCTTTCGCTACGGCTCCGGTGGGTTCCCTTAACCAAGCCACTGTCTATGAGTCGCCGGCTCATTCTTCAACAGGCACGCGGTCAGAGCCCCGGGCTCCTCCCACTGCTTGGGAGCTTACGGTTTCATGTTCTATTTCACTCCCCGATGGGGGTTCTTTTCACCCTTCCCTCACGGTACTACTTCACTATCGGTCACCCAGGAGTATTTAGCCTTGCAAGGTGGTCCTTGCTGATTCACACGGGATTCCACGCGCCCCGTGCTACTCGGGTCAGAGCGTAAGCTAGTGATGCTTTCGGCTACTGGACTCTCGCCATCTAGGGTGCAGCACTCCACCGCTTCGCCTAGCAGCACGACGCTTGTATTGCTCTCCCACAACCCCGTTTTCACGGTTTAGGCTGCTCCCCATTTCGCTCGCCGCTACTACGGGAATCGCTTTTGCTTTCTTTTCCTCTGACTACTAAGATGTTTCAGTTTGCCAGGTTGTCTCTTGCCTGCCCATGGATTCAGCAGCAGTTCGAAAGGTTGACCTATTCGGGAATCTTCGGATCTACGCTTATTTTCAACTCCCCGAAGCATTTCGTCGCTTACTACGCCCTTCCTCGTCTCTGGGTGCCTAGGTATCCACCGTAAGCCTTTCCTCGTTTGAACCTCGCCCTTCACTTTAACTTTAAGGCTAAGGCTATGCCATCCTAAGGTGCTGCTAAATGGAAGGATCTTATCAACGTCCATGAATGAGAAATCATAGATCGAACAGCCGAATCGGAAAAATTGGGTGCTATCATATAGCTTTGTATCGGCTAAGTTCACGAGTTGGAGATAAGCGGACTCGAACCGCTGACATCCGCCACAGGGTAAACCACCGCCTCTCAGGCCCCCGACTGATTCTACCATAGAGGCCAACGATAGACAATAACTCCCCCCCGAACACAGCTTACAACTTTCATCGTACTGTGCTCTCCAAAGAGCAACTCTTCTCAAAATCTCAAAAGGTGCTGAGTTGGAATCCCATTCTAACTAAGGATTCTTGTGGTTCCGGAGGATCCAGCTACAGGAGAACTGGGAACGGAGAGCTTTCCCCCCTTTTTCCGCCCGACTCTATTGGTCTTAAGAATGCTGGTTTTAAGAATGAGTGATTGCCCTTCTCCGACCCTTACTGTCCAACCTGAGAGCGGACAGCTAATGCGTTCCACTTATTGAACAGGGTTCTATGGTCGGTCCGCGACCCCTGGATGCCGAAGGCGTCCTTGGGGTGATCTCGTAGTTCCTACGGGGTGGAGACGATGGGGTCGGTCCATGGATTTTCTTTCCTTTTGCCGCATTTCGCTCAAAGGGTTGAAGGGAGATAGTGCATCAAGCTGTTCGCAAGGGCCAACTTGATCCTCTTCCCCAGGGATCCCAGATGAGGAAACCCTAGGAGAGCCACCGACTCCAACTACCGTCCATGTACGATCCATACTAGATCTGACCAACTGCCCATCCTACCTCCTCTACGTTCTTGACAGCCCATTTTTGTCTCAGTAGAGTCTTTCAGTGGCATGTTTCGGTCCTCTTCCCCATTACTTAGAAAAAGTGAGCCACCGGTTCAGGTACAAGATACTATCATTACCGCCTGGACAATTAGACATCCAACCCGTAATCGCAACGACCCAATTGCAAGAGCGGAGCTCTACCAACTGAGCTATATCCCCCCGAGCCGAGTGGAGCATGCATGAAGGAGTCAGATGCTTCTTCTATTCTTTTACTTGGCGCAGCTGGGCCATCCTGGACTTGAACCAGAGACCTCGCCCGTGAAGTAAATCATCGCACCTACAGTCCAACCAATTGGGAAAGAATCAATAGATTCCTTTTCGGGAGCGATTCATCCTTCCCGAACGCAGCATACAACTCTCCGTTGTACTGCGCTCTCCAAGTGTGCTTGTTCCCCCCTTCTTCCTTACCATGGCAAGTCTTTGTGAAATAACTCCGATGAGAAGAAAAAAGAAGGCGTTAAGAGACCAGACCCTCCTGGCCCAACCTTAGACACTCTAAGATCCTTTTTCAAACCTGCTCCCATTTCGAGTCAAGAGATAGATAAATAGACACATCCCATTGCACTGATCGGGGGCGTTCGTAGTGACTGAGGGGGTCGAAGACCAAGAAGTGAGTTATTTATCAGCCAAGCATTCTATTCTTCTTATGGCTAGATCCAATCTCCTGGTCCCTGCGGAAAGGAAAAAGAATTTCACGTTCTCCCTTTCGGGAAGGGAGGATTAGGAAAATCCTATTGATTGCAATTTTCTCCAGACCCCCGGGAAAAGTATGAAAAAAAGGCTCGAATGGTACGATCCCGCCGTCACCCCAGAATGAAAGGGGCGATCTCGTAGTTCTTGGTCTGTGAAGATACGTTGTTAGGTGCTCCGTTTTTATTTTTCCATTGAGGCCGAACCTAAACCTGTGCTCGAGAGATAGCTGTCCATATACTGATAAGGGATGTATGGATTCTCGAGAAGAGAGGAGCCGTGGTGGTCCCCCCCCCCGGACCGCCCGGATCCCACGAGTGAATAGAAAGTTGGATCTACATTGGATCTCACCTGAATCGCCCCATCTATCCTCCTGAGGAGAAGTTTGGTTTCAAACCCCGGTTCGAACAGGAGAAGTACGCCATGCTAATGTGCCTTGGATGATCCACATCTCAGGGTCAGGCGCCGATGAGCACATTGAACTATCCATGTGGCTGAGAGCCCTCACAGCCCAGGCACAACGACGCAATTATCAGGGGCGCGCTCTACCACTGAGCTAATAGCCCGTCGTGCGGGCCTCCCGCTGGGGGCCCGCTATGCCAAAAGCGAGAGAAACCCCATCCCTCTCTTTCCTTTTTTCGCCCCCATGCCGCCACACGGGGGCGGCATGGGGGCGAAAAAAAGGGGATCCTATCAACTTGTTCCGACCTAGGATAATAAGCTCATGAGCTTAGCTTAGTCTTACTTCACCGTCGAGAAACGAAAGAAGACTTCCATCTCCAAATTTCACTCAGACGTAGCTCGCTTCTTTTGGGGTGTGAAGCAGTGTCAAACCAAAATACCCAACAAGCATTAGCTCTCCCTGAAAAGGAGGTGATCCAGCCGCACCTTCCAGTACGGCTACCTTGTTACGACTTCACTCCAGTCACTAGCCCTGCCTTCGGCATCCCCCTCCTTGCGGTTAAGGTAACGACTTCGGGCATGGCCAGCTCCCATAGTGTGACGGGCGGTGTGTACAAGGCCCGGGAACGAATTCACCGCCGTATGGCTGACCGGCGATTACTAGCGATTCCGGCTTCATGTAGGCGAGTTGCAGCCTACAATCCGAACTGAGGACGGGTTTTTGGAGTTAGCTCACCCTCGCGGGATCACGATCCTTTGTCCCGGCCATTGTAGCACGTGTGTCGCCCAGGGCATAAGGGGCATGATGACTTGACGTCATCCTCACCTTCCTCCGGCTTATCACCGGCAGTCTGCTCAGGGTTCCAAACTCAACGTTGGCAACTAAACACGAGGGTTGCGCTCGTTGCGGGACTTAACCCAACACCTTACGGCACGAGCTGACGACAGCCATGCACCACCTGTGTCCGCGTTCCCGAAGGCACCCCTCTCTTTCAAGAGGATTCGCGGCATGTCAAGCCCTGGTAAGGTTCTTCGCTTTGCATCGAATTAAACCACATGCTCCACCGCTTGTGCGGGCCCCCGTCAATTCCTTTGAGTTTCATTCTTGCGAACGTACTCCCCAGGCGGGATACTTAACGCGTTAGCTACAGCACTGCACGGGTCGATACGCACAGCGCCTAGTATCCATCGTTTACGGCTAGGACTACTGGGGTATCTAATCCCATTCGCTCCCCTAGCTTTCGTCTCTCAGTGTCAGTGTCGGCCCAGCAGAGTGCTTTCGCCGTTGGTGTTCTTTCCGATCTCTACGCATTTCACCGCTCCACCGGAAATTCCCTCTGCCCCTACCGTACTCCAGCTTGGTAGTTTCCACCGCCTGTCCAGGGTTGAGCCCTGGGATTTGACGGCGGACTTAAAAAGCCACCTACAGACGCTTTACGCCCAATCATTCCGGATAACGCTTGCATCCTCTGTCTTACCGCGGCTGCTGGCACAGAGTTAGCCGATGCTTATTCCCCAGATACCGTCATTGCTTCTTCTCCGGGAAAAGAAGTTCACGACCCGTAGGCCTTCTACCTCCACGCGGCATTGCTCCGTCAGGCTTTCGCCCATTGCGGAAAATTCCCCACTGCTGCCTCCCGTAGGAGTCTGGGCCGTGTCTCAGTCCCAGTGTGGCTGATCATCCTCTCGGACCAGCTACTGATCATCGCCTTGGTAAGCTATTGCCTCACCAACTAGCTAATCAGACGCGAGCCCCTCCTCGGGCGGATTCCTCCTTTTGCTCCTCAGCCTTACGGGGTATTAGCAGCCGTTTCCAGCTGTTGTTCCCCTCCCAAGGGCAGGTTCTTACGCGTTACTCACCCGTCCGCCACTGGAAACACCACTTCCCGTCCGACTTGCATGTGTTAAGCATGCCGCCAGCGTTCATCCTGAGCCAGGATCGAACTCTCCATGAGATTCATAGTTGCATTACTTATAGCTTCCTTGTTCGTAGACAAAGCTGATTCGGAATTCTCTTTCATTCCAAGGCATAACTTGTATCCATGCGCTTCATATTCGCCTGGAGTTCGATCCCAGAAATATAGCCCTCCCTACCCCCTCGCGTCAATCCCACAAGCCTCTTATCCATTCTCATTCGATCACGGCAGGGGAGCAAGTCAAAATAGAAAAACTCACATTGGGTTTAGGGATAATCAGGCTCGAACTGATGACTTCCACCACGTCAAGGTGACACTCTACCGCTGAGTTATATCCCTTCCCTTGCCCCCATCGAGAAATATAACTGACTAATCCTAAGGCAAAGGGTCGAGAAACTCAACGCCACTATTCTTGAACAACTTGGAGTCGGGCCTTCTTTTCTTTTCACACTATTACGGATACGAAAAATAATGGGAAAAATTGGATTCAATTGTCAACTGCTCCTATCGGAAATAGGATTGACTACGGATTCGAGCCATAGCACATGGTTTCATAAAACTGTACGATTTTCCCGATCTAAATAAAGCAGGTTTCACATGAAGAAGATTTGGCTCAGCATGTTCTATTCGATACGGGTAGGAGAAGAACCCGACTCGGTATTCTTAAAAAAATAGAGAAATCAGAACCAAGTCAAGATGATATGGATCAACCCCTCTTCTTGCGCCAAAGATCTTACCATTTCCGAAGTAACCGGAGTTACATCTATTTTTCCATTTCAATTCAAGAGTTCTTATGTGTTTCCACGCCCCTTCGAGACCCCGAAAAATGGACAAATTCCTTTTCTTAGGAACACATACAAGATTCGTCACCACAAAAAGGATAATGGTAACCCCACCATTAACTACTTCATTTATGAATTTCATAGTAATAGAAATAGAACTGTCTTTTCTGTATACTCTCCCCGGTTCCGTTGCTATCGCGGGCTTTACGCAATCGATCGGATCATATAGATATCCCTTCAACACAAAGATATCCACACAACATAGGTCATCGAAAGGATCTCGAAGACCCACCAAAGCACGAAAGCCGGGATCTTTCAGAAAATAGATTCCTATTCGAAGAGTGCATAACCGCATGGATAAGCTCACACTAACCCGTCAATTTGGGATCCAATTCGGGATTTTCCTTGGGAGGTATCGGGAAGGAATTGGAATGTAATAATATCGATTCATACAGATACAGAAGAAAGGGTTCTCTATTGATTCAAACGCTATACCTACGGGATAGGGATAGAGAAAGAGGAAAAAACCGAAGATTTCACATAGTACTTTTGATCGAAAAATCAATCTGATTTATTTCGTACCTTTCGCTCAATGAGAAAATGGGTCAGATTCTACAGGATCAAACCTGTGGGACTTAAGGAATGATGGAAGGGAATAAAAAGAAATCAAAAAATAAAAAAAGAATAAAAAGGGGGGAGATTCTCGAACGAGGAAAAGGATCCAATGACTTCGAAAGAATTGAACGAGGAGCCGTATGAGGTGAAAATCTCATGTACGGTTCTGTAGAGTGGCAGTTAAGGGTGACTTATCTGTCAACTTTTCCACTATCACCCCCAAAAAACCAAACTCTGCCTTACGTAAAGTTGCCAGAGTACGCTTAACCTCTGGATTTGAAATCACTGCTTATATACCTGGTATTGGCCATAATTTACAAGAACATTCTGTAGTCTTAGTAAGAGGGGGAAGGGTTAAGGATTTACCCGGTGTGAGATATCACATTGTTCGAGGAACCCTAGATGCTGTCGGAGTAAAGGATCGTCAACAAGGGCGTTCTAGTGCGTTGTAGATTCTTATCCAAGACTTGTATCATTTGATGATGCCATGTGAATCGCTAGAAACATGTGAAGTTGTATGGCTAACCCAATAACGAAAGTTTCGTAAGGGAACTGGAGCAGGCTACCATGAGACAAAAGATCTTCTTTCTAAAGAGATTCGATTCGGAACTATGATATGTCCAAGGTCCAATATTGAAATAATTTCAGAGGTTTTCCTTGACTTTGTCCGTGTCAACAAACAATTCGAAATGCCTCGACTTTTTTAGAACAGGTCCGAGTCAAATAGCAATGATTCGAAGCACTTCTTTTTACACTATTTCGGAAACCCAAGGACTCAATCGTATGGATATGGAAAATACAGGATTTCCAATCCTAGCAGGAAAAGGAGGGAAACGGATACTCAATTTCAAGTGAGTAAACAGAATTCCATACTCGATCTCATAGATACATATAGAATTCTGTGGAAAGCCGTATTCGATGAAAGTCGTATGTACGGCTTGGAGGGAGATCTTTCATATCTTTCGAGATCCACCCTACAATATGGGGTCAAAAAGCCAAAATAAATGATGTTAGCCCTTATAAAATAAAAAATAAAAAGAAAACGGATTCTTGAACCCCTTTCACGCTCATGTCACGTCGAGGTACTGCAGAAGAAAAAACCGCAAAATCCGATCCAATTTATCGTAATCGATTAGTTAACATGTTGGTTAACCGTATTCTGAAACACGGAAAAAAATCATTGGCTTATCAAATTTTCTATCGAGCCATGAAAAAGATTCAACAAAAGACAGAAACAAATCCACTATCTGTTTTACGTCAAGCAATACGTGGAGTAACTCCCGATATAGCAGTAAAAGCAAGACGTGTAGGCGGATCGACTCATCAAGTTCCCATTGAAATAGGATCCACACAAGGAAAAGCACTTGCCATTCGTTGGTTATTAGGGGCATCCCGAAAACGTACGGGTCGAAATATGGCTTTCAAATTAAGTTCCGAATTAGTGGATGCTGCCAAAGGGGGTGGCGATGCCATACGCAAAAAAGAAGAGACTCATAGAATGGCAGAGGCAAATAGAGCTTTTGCACATTTTCGTTAATCCATGAACAGGATCTATATAGACACATAGACCCATGGATCCCATACATCTCGATCGGAAAAGAATCAATAGAAAAAGAATCGGAATTGATCGATATATCTCTCGAAACAAACGAAAGACGAAACATAAATCATGGATCAACTAAGCCCTCTCGGGGACTTGCTTAAGAATAAGAAAGAGGAATCTTATGTAAATACCATGGAATAAGGTTTGGTCCTATTCATGGGGATTCTGTAAATATTCCATTCCAAAAAGAGAAAATTCGAAACAATTGGGATTTTTTTGGAGATTGGATGCGGTTACTAATTCATGATCTGGCATGTACAGAATGAAAACTTCATTCTCGATTCTACGAGAATTTTTATGAAAGCCTTTCATTTGCTTCTCTTCGATGGAAGTTTTATTTTCCCAGAATGTATCCTAATTTTTGGCCTAATTCTTCTTCTGATGATCGATTCAACCTCTGATCAAAAAGATATACCTTGGTTATATTTTATCTCTTCAACAAGTTTAGTAATGAGCATAACGGCCCTATTGTTCCGATGGAGAGAAGAACCTATGATTAGCTTTTCAGGAAATTTCCAAACGAACAATTTCAACGAAATCTTTCAATTTCTTATTTTACTATGTTCAACTCTATGTATTCCTCTATCCGTAGAGTACATTGAATGTACAGAAATGGCTATAACAGAATTTCTGTTATTCGTATTAACAGCTACTCTAGGAGGAATGTTTTTATGCGGTGCTAACGATTTAATAACTATCTTTGTAGCTCCAGAATGTTTCAGTTTATGCTCCTATCTATTATCTGGATATACCAAGAAAGATGTACGGTCTAATGAGGCTACTACGAAATATTTACTCATGGGTGGGGCAAGCTCTTCTATTCTGGTTCATGGTTTCTCTTGGCTATATGGTTCATCCGGGGGAGAGATCGAGCTTCAAGAAATAGTGAATGGTCTTATCAATACACAAATGTATAACTCCCCAGGAATTTCAATTGCGCTTATATTCATCACTGTAGGAATTGGGTTCAAGCTTTCCCCAGCCCCTTCTCATCAATGGACTCCTGACGTATACGAAGGAGTGCGGTTCGTTCGATAAATTCCTATCTCTCTATCTATTTCTGAGATGTTTGGATTTTTCAAAACTCCATGGACATGCAGAAGAGAAATGCTATCCCCACTCGGACCAAGACATAACTTTACTTGTTCAAATAACAATTAAGGTGAAGCAGGGTCAGGAACAACGAATCCCTTTATGATAAACAGATTCATTTTGCAAGTTCGTTATTACGGGTAGTTCCTACAAAGGATCGGACTAATGACGTATACAATACTTGAATTCTCGATGTAGATGCTACATAGTTGGTTCTCATCCTTCAGAGACTACGAGTGTAATAGGAGCATCCGTCGACAAAAGGATCACCCTAAGATGATCATCTCATGGCTATTGAGAACGAATCAAATCAGATGGTTCTATTTCTCAATCTTTTCGACCTCGGTTCCGTAGGAGCAAGTCATAAAGATTGAGAAAAATCGGTCATTCACAACCACTGATGAAGGATTCCTCGAAAAGTTAAGGATTAGTAATCCTTTTTAAAAATCGAATGGATTCGGTCTTATACATACGCGAGGAAGGTAATCAAAAAAGAAAGAAGAACTCATCTTCTTTCTTTTATCACTTAGGAGCCGTGCGAGATGAAAGTCTCATGCACGGTTTTGAATGAGAGAAAGAAGTGAGGAATCCTCTTTTCGACTCTGACTCTCCCACTCCAGTCGTTGCTTTTCTTTCTGTTACTTCGAAAGTCGCTGCTTCAGCTTCAGCCACTCGAATTTTCGATATTCCTTTTTATTTCTCATCAAACGAATGGCATCTTCTTCTGGAAATCCTAGCTATTCTTAGCATGATATTGGGGAATCTCATTGCTATTACTCAAACAAGCATGAAACGTATGCTTGCGTATTCGTCCATAGGTCAAATCGGATATGTAATTATTGGAATAATTGTTGGAGACTCAAATGGTGGATATGCAAGCATGATAACTTATATGCTGTTCTATATCTCCATGAATCTAGGAACTTTTGCTTGCATTGTATCATTTGGTCTACGTACCGGAACTGATAACATTCGAGATTATGCAGGATTATACACGAAAGATCCTTTTTTGGCTCTCTCTTTAGCCCTATGTCTCTTCTCCTTAGGAGGTCTTCCTCCACTAGCAGGTTTTTTCGGAAAACTTCATTTATTCTGGTGTGGATGGCAGGCAGGCCTATATTTCTTGGTTTCAATAGGACTCCTTACGAGCGTTGTTTCTATCTACTATTATCTAAAAATAATCAAGTTATTAATGACTGGACGAAACCAAGAAATAACTCCTCACGTGCGAAATTATAGAAGGTCCCCCTTAAGATCAAACAATTCCATCGAATTGAGTATGATTGTATGTGTGATAGCATCTACTATACCAGGAATATCAATGAACCCGATTATTGAAATTGCTCAGGATACCCTTTTTTAGTTAGCTTCTAGAATCTATTTCTTAGTTCAAGATCCCTCTTACTATACTAACTGGAATCAAAGAATTAGTAGATCTGTTCCGCCCAAAATGGGAATGGGCTAGGGTTATGAACTTATAATCTATAATCTGATGATCGAGTCGATTCCATGATTATAAGTTCATTCCATACCGGACCAGACCGGAATAGGGTTCTATACATTCTCATTATGAGAAGGGGCCATTCGAGCGTATCTAAATAGATACTATGTTTACATATAGATCTCTGCGTCGTTCCATTCCATTTAGGATTAGGAATAGGCGTAATCGGACCTGCTTTTTACATATCTCTCGTTATTTGGGACCCTATTCACCTCTTTGGGCTTTTATTGAATCGAGAAATAGGTTTGATTGTCCATCTTTTTGATAGAATATATATAAGGTATCCTCCGGATAATTCAAATCGAACCAATTGGATGTCCGACTCGGGCCTATATGACATGACCGATCAATAAAAATACGCTAACACTCCACCTTTGTCATATATTCCATACATCACACTAGATAGATATCATATTCATGGAATACGATTCACTTTCAAGATGCCTTGGTGGTGAAATGGTAGACACGCGAGACTCAAAATCTCGTGCTAAAGAGCGTGGAGGTTCGAGTCCTCTTCAAGGCATAATATTGAGATCTCTTATTGAATTGGAATAAGTTCGGCAGCGGATCACGAAATCTTGGTGATCTTCTCTATCTAATGAATGGGGAGTCCGTTTTGAAAGCGTCCGCCCTGCACCCACCCCCCCGAGTATATGCTTCAACAGGAATCACACAGGGGTAGATTGATACAATAGAAACCTCTGGTAAAATACCCACCCGTAACCCAGCGGATAAAGTACATTCCATAGTCCGTTTTAGGGATTGGCGACTTACCCATTCAATGACTTTGGCACCGGACGTTCCCAAAATGGGTACTGTACTCTCGGGTCGGGTGAATTCAATAATAGACGCCTGTTGGCATTCCCCGCCTTCCTTCTCCTTTCAGGGCCTATCCGAAAGAGAATTCAGTACTTCTTGGTCGTGAATATCTGAATAGGACGAACCGCCCCGTGGATATCTTTGCTTCGGAACAAAACAATTAGAATTAGGCTCGGTCAACTGGAATGTGTATTATCCATATTAGGGGATCTTTCAATTGAGAAGATCCATCGACCTGAGACGAAGAGAAAGAAAGGTTTATCTATTTTATTTAGTTATTCCGTTAGTTATTCAATTAAACCAATGATTCGTTATTGGAGCAGATAGCAACAACCATTTCATCCGGCATACGTGATTTTCCAATGGATTTACATCTTTCATTAATGGAAAGTTTTTGATGTAGTGAGTAATAGCTCTGGTTGTTCGCTCTTCAAGAATTCTTGTTTAGGCAGTTCATACCATCCATACATAATGTTTTGATCTAAGATTTCAATTCTTCCATGTTTCCGCAGTAGTATATTGTTCCATGGAGCTAAGGTCCAAAATATGGAAGAAACGGGTGTTTCCACGACTCTACCACCCAGTCAATTCTGTTTCACTTAATCCCTATTTCATGGCCACATATCTTTCCGGCTAAGGAATGGGAAACCTTTCTCTTGTTACATGAATCCAATTTTCATTTCATCCGCGAAAAGCCATCTTTTTCTCAACAATGTCTTTGTCATTTGATCCAATAGCGTTCCGTTAGATAGGAACAGGTTTGATAAATACTGATAACTCTCGGATAGAGTATTAGAACGGAAAAATTCATTAGATAATGAACTGTTGGTTCTAAGCCATCTCTGGCGATGAATCAACAATTCGAAATGCTTTTCTTGCGTATTCTTGATAAACCAGCGTTTATACATAGATGTAGGAATATCTGTTTGGGAAGTAAGAAGCTCCCTTGACATCTCTTCATCTGCAAAGAATTCTCGATGTGAAAACACAAAAGGCTGATCTTTGAATAGGAAAAAGAGTGGATCCGCAGGGTCCCAAATGAATTGGCTTATTCGAAAAAAGCCTTGTTCTTTGGAAGATCTATCTCGTGTCTGGTACTGCATGGTTCCACTCTGCAAGAACTCCGAATCATTCTCTTGAAGCTCATCCTCTTCATCATACAAGAACTCCGAATCATTCTCTTGAAGCTCATCCTCTTCATCATAAATGATCTGCTTGCCCCGAAATGACCTGGCCCAATAGGGAAATCCCAATTCATTGGGACTTTCGATACAATCAAATAAAAAGTCCCAAGGGCGCCATATTCTAGGAGCCCAAACTATGTGATTGAATAAATCCTCCTCTATCTGTTGCGGGTCGAGGACTCCTTCCCCTTCTTCAAACTCCGATTCGTATTCTTTATAGAGAAATCTCTGATCAACGATAGAACAAGATCCATTTTGAATCCTATTTAAGGGATTCCTTGGTTCGGGCCGAAGAAGCAATGTCACTCGATCATTATCAAACTGACTGCAATCTTTTTCTGTCCGTGAGGATCCCACCAGAGCGCCTTCTACTTCTAATAGGCCATGAACTAGATCAGAATCATTCTCAACGAGTCCATAAGAAGTGATCCCATTTTTTTCATCAGGTCCGGGTAGAGACCAAAGGTCTTGAGCGACCGATCCGGCAGAACAACTCAAAAGATAAAGAAGTATCGTTAATTTCTTCATGCTCGTTCCAAGTTCGAAGTACCATTTGTACAAATAAGAATCCCCTTCGTTACATGATTTCTTCTTCATATAGATAGATATAGGATCTATGGAGCAATTCCTTAGAAGTACATTTTGTGAAACAGCCCTTCCTGTCTGATAGAAAAGGATCCCATGATCCTGAACCGATCTTACCTTGGATCGCAAATCCCAAGTTTGTCTATGAAGAGCAGATCGAATTATATTAGTGTCTATAATGGATTTCTTTTGTATAATACTAATCGATAGGGCCTCATTGGTAAGTGCTACAAGATCTCGTACATTGGAACCCATAGTTATGGACCCGAATACATTAGGATGGAACATTTTCTTTTCCAAGTGAAATCCCCTAGTATATGAAAGAGTGAAAAAGTGCTTTCGTTGTTGTGGAATAAGAAGCCTTCGTATCTTAATGCATGTATTTAATTTATTCGGAGCTATTAGAGCGGGATCTACTTTTTTGGGAATATGAGTCGAAGCAATAACAAGAATATTTCTAGTGGAACATCTTTCACAATCCCTGGAGAGATAGTTCACTAATAAACCGAGGGATAAGTAATTCGACTCATTCATATCCAGATCATGAATGTTTGGAATCCATATTATACAAGGAGACATTGCTTTTGCTAATTCGAATTGAAGGGTGATATAAAATCGGTCTATTTCCGGCAGCATATCCATAGTTAGCGCATCCATCATAGTTTCCATAATAGTTATAGTTAGAAACTCCAGCTCCGTCTCAATATCAAGGTCACGGTCGATATCGTCACTATCATCAATATCCTCATCTTCATCCTCACTAGCGTCACTATCATAAAAATCCTCATCCTCACTATCGTCACTATCATCAATAAGAAAATCCTTAGGCTTGTTATCCATGAACTTGTTCAGAAATACTGTAATGAAAGGAACATAGGAGTTTGTCGCTAGGTGTTTGACCAAATAGGATCGTCCAGTTCCTATAGAACCTATCACTAAAATACCCCTAGGAGGGGATAGGGCTAAGCGGAGCGAAAAGGGTTTTCCATGAGATGGGAAATGAAAACTATTAGCCCCACACGGGGTTTGTGAATAAGTGATTGTCTGATAATGAGCAAGGAATATCCGTCTTTCTGCTAAACAGGATGTATTGAACTCATAATTCATTAGATCCTTTTTATGAATGTCAACTAAGTATCGTAAGTAAATTGCTCCCGGTTGTTCAATCATTTGATAACCAGAGTCATTCTTTGATAAATGATCACTATGAGTCAGACTCAATAGAATTTGATCAATCCTTTTTTCTGTCGTTAAGGTAGAGAACTGAACCAAGAATTCTCTTTCTTTATCATCAATCCAATCACTGTTCGAGACCCAGGATTCTATTTGATCATCAATCCAATCACCATTTTGATCATCAATCCAATCACCATTCACGTTTTTTCTTGTTCTTATCAAGGAATAGATCGCTTTACTTGTATGACTTAGATGTCTCGTATTTCTCGAAAAAGCGATTCGATTGATGGGATTTGGTATGATACTTATGAAATCGATGAGATTCCAATATTTTTTCTTAGAACGTATTGATTTGACCCCATAAGCGGGACCACCACCCCATAGCATGTTGCCGCCAGAAGCAGAACCCCATATTTCTTCTAGAGAATCTCCTAATTGTTCCAGAGCAACTAGAAAGAGATTCTTTAACCAGAAAGAATTCAGTTCAGATGTAGGATACCTATCCAGAAGTTTTCGCAACTCAATCATGTATGATGGAATCATCAAAGATTTGACCTTTTCGAACTCTGTCTGTAACTCACTATAGGCTCGAGAAACAAAGAGAAGATGTGTACGAATGAGATATCCAGCAACAAGAAGAAGGAAAAGGATTAAATAGAGGAACTCCCGAACATTTAGCGATCTCAGATGTGTCGATATCAATGGTGACTCATTATTTCGATGAATAATTTCTTCGGACAGAAGAAGATTATGTAAACACTTACTCGAAATCTCACTTATCAGATTCCATTGTGGAAGACACAATTTTTTCTGAAGAATTCGCCATGATATATCTGATCCATGCATAATATCATGAAAAATGGATACAAATTTTTGGCTGCTACTTAGTATCGGCAATAAGTCTGAAAAGGTATCTAAAAATATCAAATTTAGATATTTGTACCCTGTCGAAGTAAGGAACCATGGTATATATGTTTGGAATAGATTCCATTTTGAGAGAGTTGAAAAAGCACTATCTCGTTGAAAGGTTCTATACATCTGCCCTTTCTCAAGGCATTTTTTTAGACAAAGACTCCGTTTTTTCCTCTTTTCGGATGGTAAATATTTCTCAGAACATGGAGTGTGAATCAAACCCATGTTTGAGTTGAAATTGAGATACTGATGCAAGTTCTTCTCTTCTGAATCAGATAGATTCATATCTGAAAGAGGTTGACAATAAGTTCTTTCAAAATGGAATATTTGTCCCTCTGTTAGAGGTGTTCCAGAAATGTCTGCGATCGAGTAAATAGCTCTACGAACGAATGGATCGGATCGAATTGGAAAATGGAAAGATTTGTAGAAGTTATACCTTTCGTCACCACTTTGCGGAAAATCGTTAGGTATGAATATGTTAGATACCTGTGACTCGATTGGCGAAATAGTATCTCTCTCCAAAAAAGCATGTTTTTTTTTACCGCCGCACAAAGAAAATATTTTGTTGCGAATGAACAAGATATTGAGGAATTGTTCATACGTAAAATCATAATTATGGATACGGGCCTTTTCCGCATAAAAGGGGAATCTTTTGTTACAATAGAAGCAGAAGTGATGTCGATTATTCAAGAATCGAAGTCGATTTGCTTTATAAAAAGAGGATATCAATGAACTTCTATGAAATGGTTTCACGGGATTCAGCCAATTGTCTTGATCGTGAGATATCATTGAGAAATAGGAATCCGTGTTATCAAAAGATTTCCTGCGATTCTTTCTAATATGGAATGAGTCAATCATCCACTTTGGTATCTTATTGAACAAAAATGGTGATATTGTTCCTCCATTGATCAAGAATTTCGATTTTTGGGAAGTATCATGGTCATCCAATAAGAAGGGTTTCCATTTTTTCAAATGAACGATTTGAAGACCTATTGATTCTAACAACTGATTGCAGAGTTGATCATTCGGACCTTTCAATTCATAGATGTGGATCTCGGACCTATGAATGGGGATACTCCCGAAACTCACAAAGAAAAAAGGAAGTGAGTTAGACAAAAAGAGAAGAAACTTGGACAAAAAGAAACAAAGTGACTTAGACAAATCTTTTTTGTCGATAACCTCAGACCAATCAATCGAATATTGATTAATACGTAATCGATCGAACACTACTTGAAAACGGCTATTCTGCTCAGAAATGAAATGTTCCAAATGTTCCTGGAAATTCTTGCTCCCATTGGACCATTTGTATCTATATGCATTAGGATCCCGATTCATGGATCTCTCGGTTCGAGAAATCAAAATAAGAGGATCGAACCATTTCTTCTGACTCTTTTTCAAATTTGATAAATGTTGGTTGATCGTATATTTCATTATAGTTCTATGATTCAGAGTATCATTTCCTATTTGATACCTTTGAATTCCATATTCGAAGTTGTGATCGGATCTATTCATTAAAAAGAATCGAGTCAATACATTTCTTATGTACCCATAGGTGCTATATTGGATTTGAATCAGATTTCGGATCAATCTATATTGATTGACTGCCTCCATTATATTGTTGCTAGCAAATACCACTATTTTTGGTTTTGGATCTTCCAAATCATTCCCGCAAGAGGTCCGGACCCGTTTTTTTCTGATCCTTCGATAAAAAGATTCATTCTCTTCATAAAAAATAGGAGGTAGAACCAATAAAGATTTCTTTTTCGATTCATCCCTGGAGTTGAATACCTCATTCAATAATTGTTTTTGATCCAATCCGGAGGAATCAATAGAAAAGGCAAATCCCTTATGATACACCAGATCCGGCTCGGTTATTGATAGAGTGAATAGATCCGCCATTTCTTGAAATCTCTCTTCTGATTCAAAATCGTGGTGTAACGTGTATCCCCCCCTGTTCCGGTCATGGAATAGATGAAATAAATCAAAAAATGGATTTTTGTTCAAGAATGAAATCTTATTGGAACTGTCCAGTTCATCCTTCGGAACCATATCACATCCCGGATCTGATGAAATAGGATGAATTGATATGGTATTTTGTAAATACATAATTATCTTGAATATATTAACTATTTCTTTATTTTCCGATCGCCTGGAAAGAACAAAAGAAACATCTTGTTCTTTCTTCAACAATTTCTGATCTCTAGTGGACCTCTCAGTAGGATTCGAACCCAGATGAAGTTCTGACCATCTGTCAGAGAAAAAAGAACGAATGGATCTTGTAGGATTCCCAAGAAATTCTTCGATTTCTTCCGGAAGCAGCTGATTATTCATCTGCTTCTCACATTCCGTGAATAGCCGGGACATTGAGGAATATCCAGAAAGGCATTTAGGGAATCGCTCTGATTCTATCTCTGTTCGTTCGGTTTGAAGAAAGGAAGGATCCCAACAAAGAATCGATCTTTCTTTTAGTTGTTGAATCTCTCTTTGATTGATCAATGTGTGATATTCCGAATCCTCATTACTAATGGAATCGAAATGATCTCTGGATTGATCAGAAGATCCTTTCAATTGGCTAGAATCCGTTACTTGAATGAAACTAGATCTTGTGGAATCATATTGAATATTTGACGATACATTCCGTACCTTGCTAAAAAACCGATCCTTGTTTACCAACCACACATTGTCTAACCAAATCCAATTCTCTCTCGATATGTTCCTCAAAAAATCCGATTCGTGCGGATTCTTCCCCCAACCCCAACTAACGAAGAGATCTTGGCGGAATTGCCACATATGAAATTGAGCACAATTTTGCAAAGAAATAGCCCGCTTGTTTCTCAAGAAGAGATGGGAAACATGCTCAATATCATTTGATTGAATAGTTGACCCAGCTCCTTGTTGTTTGAAGAAACCCTCCACTTCCACAGGTATTTTTTCACGAAAAGCAAACATGAGATAATAAATCCAGTCTTTCACTAAGATTTCGAATAGCTGTCCCGAATTCAAGTTGATTCTGTTTCGCCTCTTCCTCGGAGAAAGACGATCAAACAATTCCCAATCATGGTCCTTGCGGATCGGATCATCCATATAATATACAAAAAGAAACTCCAGATATTTGATATCTTTCTCTTTGAATGAGATCTCAATTCCAGCGACGGTTTCATTAGATATCTTACAACTAGAATCCCTCTTTTTTCCGATCCAGTTCCTCCACCACCGCGAACCCCAGTTAGATTCAGGCATGATACACTTTTTAGTTATTGGGAGAACCCAAGTACTCTCTTTCGGATCCAGGAAAGAGCTCTCAGGGATCTTTTTTCCTTTTGGAAGATACAGGAGCGAAACAATCAACCTATTGATATTGGAAGACCCAAAAGATTTTTCCAATGTATCATTTCTGGGTCCAATGGAATTCATAGGTATAGGAAGAAGCCCTGTCAAATAGAGATTTTTTCGTTCGACCATCTTTCGATTGTTAATACGATATATAAGGACCGCTACTGCAAAGAGTACTACACCCTTGATCGTGAAATATCGATTGCTTGTTGAACCCTGTGAATTGCGTGAAAGTGGGATACTCCAATTTCGGGAGTCCAAGAGTTTTATAAAACGCTCTTGATGGAAAAAAATGTGAATGAAAGATCCCACTGAATTGAATTGGGTCCATGAATCTAAGAAAGAGTGAGAATTCTTGATCTCTCTCAATATCTCTCTCAATTCGAAAATACAGGATTTGAATGGATGTCCTCTCATTGAGCCCTCCTAAATTTAAATTGCATTGATTTATCCTAAAGATTTCATTTCAATTGGAATTTGGTTATTCACCATGTCCGAGGATCCCCGCTAAGCATCCATGGCTGAATGGTTAAAGCGCCCAACTCATAATTGGCGAATTCGTAGGTTCAATTCCTACTGGATGCACGCCAATGGGACCCTCCAATAAGTCCCAATAAGTCTATTGGAATTGGCTCTGTATCAATGGAATCTCATCATCCATACATAACGAATTTATTGGTGTGGTA------------------------------------------------------------------------TATTCATATCATATTAAGAAATTTATTGGTGTGGTATATTCATATCATATTAAGAAATTTATTGGTGTGGTATATTCATATCATAACATATGAACAGTAAGAACTAGCATTCTTATTGAGACTAGAACTCATAGGGAAGAAAATCGATTTATGGATGGAATCAAATATGCAGTATTTACAGACAAAAGTATTCGGTTATTGGGGAAAAATCAATATACTTTTAATGTCGAATCAGGATCAACTAGGACAGAAATAAAGCATTGGGTCGAACTCTTCTTTGGTGTCAAGGTAATAGCTATGAATAGTCATCGACTCCCGGGAAAGGGTAGAAGAATGGGACCTATTATGGGACATACAATGCATTACAGACGTATGATCATTACGCTTCAACCGGGTTATTCTATTCCACCTCTTAGAAAGAAAAGAACTTAAATCAAAATACTTAATAGCATGGCGATACATTTATACAAAACTTCTACCCCGAGCACACGCAACGGAGCCGTAGACAGTCAAGTGAAATCCAATCCACGAAAAAATTTGATCTATGGACAGCATCGTTGTGGTAAAGGTCGTAATGCCAGAGGAATCATTACCGCAGGGCATAGAGGGGGAGGTCATAAGCGTCTATACCGTAAAATCGATTTTCGACGGAATGAAAAAGACATATATGGTAGAATCGTAACCATAGAATACGACCCTAATCGAAATGCATACATTTGTCTCATACACTATGGGGATGGTGAGAAAAGATATATTTTACATCCCAGAGGGGCTATAATTGGAGATACCATTGTTTCTGGTACAGAAGTTCCTATAAAAATGGGAAATGCCCTACCTTTGAGTGCGGTTTGAACTATTGATTTACGTAATTGGAAGTAACCAATTAGGTTTACGGCGAAACCTAGAAATCGATCACTGATCCAATTTTAGTACCTCTACAGGATAGACCTCAACAGAAAACTGAAGAGTAACGGCAGCAAGTGATTGAGTTCAGTAGTTCCTCATATAAAATTATTGACTCTAGAGATAGAGTAATATGGAGAAGACAAAATTGTTTCAAGCACCGACAGAACAACCAGAAGCGCCCCTTGTTTCAAAGAGGGGAGGGCGGGTTATTCACATTTCATTTGATGGTCAGAGGCGAATTGAAAGCTAAGCAGTGGTAATTCTAAGGATTCCCGGGGGGGAAAATAGAGATGTCTCCTACGTTACCCGTAATATGTGGAAGTATCGACGTAATTTCATAGAGTCATTCGGTCTGAATGCTACATGAAGAACATAAGCCAGATGAAGGAACGGGAAGACCTAGGATGTAGAAGATCATAACATGAGTGATTCGGCAGATTTCGATTCCTATATATCCACTCATGCGGTACTTCATTGTACGATATATATAAGAATTCTACGATATATATAAGATCCATCTGTATAGATAATATCATCATCTACATCCAGAAAGCCGTATGCTTTGGAAGAAGCTTGTACAGTTTGGGAAGGGGTTTTGATTGATCAAAAAGAAGAATCTACTTCAACCGATATGCCCTTAGGCACGGCCATACATAACATAGAAATCACACTCGGAAAGGGTGGGCAATTAGCTAGAGCAGCAGGTGCTGTAGCGAAACTGATTGCAAAAGAGGGGAAATCGGCCACATTAAAATTACCTTCTGGGGAGGTCCGTTTGATATCCAAAAACTGCTCAGCAACAGTCGGACAAGTGGGGAATGTTGGGGTAAACCAGAAAAGTTTGGGTAAAGCCGGATCGAAATGTTGGCTAGGTAAGCGTCCTGTAGTAAGAGGAGTGGTTATGAACCCTGTAGACCATCCCCATGGGGGTGGTGAAGGGAGGGCCCCAATTGGTAGAAAAAAACCCGCAACTCCTTGGGGTTATCCTGCACTTGGAAGAAGAAGTAGAAAAAGGAATAAATATAGTGAGAATTGGATTCTTCGTCGCCGTAGTAAATAGTAGAGTAGAGAAAATCGAATTTGTTTCTTCGTCTTTAC-AAAAAAAAATAGGAGTAATTAACTGTGACACGTTCACTAAAAAAAAATCCTTTTGTAGCGAATCATTTTTTAAGAAAAATAAATAAACTTAACACAANNNNNNNNNNNNNNNNNNNNNNNNNNNNNNNNNNNNNNNNNNNNNNNNNNNNNNNNNNNNNNNNNNNNNNNNNNNNNNNNNNNNNNNNNNNNNNNNNNNNNNNNNNNNNNNNNNNNNNNNNNNNNNNNNNNNNNNNNNNNNNNNNNNNNNNNNNNNNNNNNNNNNNNNNNNNNNNNNNNNNNNNNNNNNNNNNNNNNNNNNNNNNNNNNNNNNNNNNNNNNNNNNNNNNNNNNNNNNNNNNNNNNNNNNNNNNNNNNNNNNNNNNNNNNNNNNNNNNNNNNNNNNNNNNNNNNNN
>Afzelia africana voucher Demenou 43 chloroplast, complete genome
[truncated: 7,852,933 more chars]
