# Supplementary material for: Genetic characterization of a group of commercial African timber species: From genomics to barcoding
Source: PLoS One. 2023 Apr 20;18(4):e0284732. doi: 10.1371/journal.pone.0284732 (PMC10118144; doi:10.1371/journal.pone.0284732)
Supplement: S5 File — (FASTA) [file pone.0284732.s007.fasta]

>Afzelia africana voucher Bourland 522 external transcribed spacer, 18S ribosomal RNA gene, internal transcribed spacer 1, 5.8S ribosomal RNA gene, internal transcribed spacer 2, and 28S ribosomal RNA gene, complete sequence
NNNNNNNNNNNNNNNNNNNNNNNNNNNNNNNNNNNNNNNNNNNNNNNNNNNNNNNNNNNNNNNNNNNNNNNNNNNNNNNNNNNNNNNNNNNNNNNNNNNNNNNNNNNNNNNNNNNNNNNNNNNNNNNNNNNNNNNNNNNNNNNNNNNNNNNNNNNNNNNNNNNNNNNNNNNNNNNNNNNNNNNNNNNNNNNNNNNNNNNNNNNNNNNNNNNNNNNNNNNNNNNNNNNNNNNNNNNNNNNNNNNNNNNNNNNNNNNNNNNNNNNNNNNNNNNNNNNNNNNNNNNNNNNNNNNNNNNNNNNNNNNNNNNNNNNNNNNNNNNNNNNNNNNNNNNNNNNNNNNNNNNNNNNNNNNNNNNNNNNNNNNNNNNNNNNNNNNNNNNNNNNNNNNNNNNNNNNNNNNNNNNNNNNNNNNNNNNNNNNNNNNNNNNNNNNNNNNNNNNNNNNNNNNNNNNNNNNNNNNNNNNNNNNNNNNNNNNNNNNNNNNNNNNNNNNNNNNNNNNNNNNNNNNNNNNNNNNNNNNNNNNNNNNNNNNNNNNNNNNNNNNNNNNNNNNNNNNNNNNNNNNNNNNNNNNNNNNNNNNNNNNNNNNNNNNNNNNNNNNNNNNNNNNNNNNNNNNNNNNNNNNNNNNNNNNNNNNNNNNNNNNNNNNNNNNNNNNNNNNNNNNNNNNNNNNNNNNNNNNNNNNNNNNNNNNNNNNNNNNNNNNNNNNNNNNNNNNNNNNNNNNNNNNNNNNNNNNNNNNNNNNNNNNNNNNNNNNNNNNNNNNNNNNNNNNNNNNNNNNNNNNNNNNNNNNNNNNNNNNNNNNNNNNNNNNNNNNNNNNNNNNNNNNNNNNNNNNNNNNNNNNNNNNNNNNNNNNNNNNNNNNNNNNNNNNNNNNNNNNNNNNNNNNNNNNNNNNNNNNNNNNNNNNNNNNNNNNNNNNNNNNNNNNNNNNNNNNNNNNNNNNNNNNNNNNNNNNNNNNNNNNNNNNNNNNNNNNNNNNNNNNNNNNNNNNNNNNNNNNNNNNNNNNNNNNNNNNNNNNNNNNNNNNNNNNNNNNNNNNNNNNNNNNNNNNNNNNNNNNNNNNNNNNNNNNNNNNNNNNNNNNNNNNNNNNNNNNNNNNNNNNNNNNNNNNNNNNNNNNNNNNNNNNNNNNNNNNNNNNNNNNNNNNNNNNNNNNNNNNNNNNNNNNNNNNNNNNNNNNNNNNNNNNNNNNNNNNNNNNNNNNNNNNNNNNNNNNNNNNNNNNNNNNNNNNNNNNNNNNNNNNNNNNNNNNNNNNNNNNNNNNNNNNNNNNNNNNNNNNNNNNNNNNNNNNNNNNNNNNNNNNNNNNNNNNNNNNNNNNNNNNNNNNNNNNNNNNNNNNNNNNNNNNNNNNNNNNNNNNNNNNNNNNNNNNNNNNNNNNNNNNNNNNNNNNNNNNNNNNNNNNNNNNNNNNNNNNNNNNNNNNNNNNNNNNNNNNNNNNNNNNNNNNNNNNNNNNNNNNNNNNNNNNNNNNNNNNNNNNNNNNNNNNNNNNNNNNNNNNNNNNNNNNNNNNNNNNNNNNNNNNNNNNNNNNNNNNNNNNNNNNNNNNNNNNNNNNNNNNNNNNNNNNNNNNNNNNNNNNNNNNNNNNNNNNNNNNNNNNNNNNNNNNNNNNNNNNNNNNNNNNNNNNNNNNNNNNNNNNNNNNNNNNNNNNNNNNNNNNNNNNNNNNNNNNNNNNNNNNNNNNNNNNNNNNNNNNNNNNNNNNNNNNNNNNNNNNNNNNNNNNNNNNNNNNNNNNNNNNNNNNNNNNNNNNNNNNNNNNNNNNNNNNNNNNNNNNNNNNNNNNNNNNNNNNNNNNNNNNNNNNNNNNNNNNNNNNNNNNNNNNNNNNNNNNNNNNNNNNNNNNNNNNNNNNNNNNNNNNNNNNNNNNNNNNNNNNNNNNNNNNNNNNNNNNNNNNNNNNNNNNNNNNNNNNNNNNNNNNNNNNNNNNNNNNNNNNNNNNNNNNNNNNNNNNNNNNNNNNNNNNNNNNNNNNNNNNNNNNNNNNNNNNNNNNNNNNNNNNNNNNNNNNNNNNNNNNNNNNNNNNNNNNNNNNNNNNNNNNNNNNNNNNNNNNNNNNNNNNNNNNNNNNNNNNNNNNNNNNNNNNNNNNNNNNNNNNNNNNNNNNNNNNNNNNNNNNNNNNNNNNNNNNNNNNNNNNNNNNNNNNNNNNNNNNNNNNNNNNNNNNNNNNNNNNNNNNNNNNNNNNNNNNNNNNNNNNNNNNNNNNNNNNNNNNNNNNNNNNNNNNNNNNNNNNNNNNNNNNNNNNNNNNNNNNNNNNNNNNNNNNNNNNNNNNNNNNNNNNNNNNNNNNNNNNNNNNNNNNNNNNNNNNNNNNNNNNNNNNNNNNNNNNNNNNNNNNNNNNNNNNNNNNNNNNNNNNNNNNNNNNNNNNNNNNNNNNNNNNNNNNNNNNNNNNNNNNNNNNNNNNNNNNNNNNNNNNNNNNNNNNNNNNNNNNNNNNNNNNNNNNNNNNNNNNNNNNNNNNNNNNNNNNNNNNNNNNNNNNNNNNNNNNNNNNNNNNNNNNNNNNNNNNNNNNNNNNNNNNNNNNNNNNNNNNNNNNNNNNNNNNNNNNNNNNNNNNNNNNNNNNNNNNNNNNNNNNNNNNNNNNNNNNNNNNNNNNNNNNNNNNNNNNNNNNNNNNNNNNNNNNNNNNNNNNNNNNNNNNNNNNNNNNNNNNNNNNNNNNNNNNNNNNNNNNNNNNNNNNNNNNNNNNNNNNNNNNNNNNNNNNNNNNNNNNNNNNNNNNNNNNNNNNNNNNNNNNNNNNNNNNNNNNNNNNNNNNNNNNNNNNNNNNNNNNNNNNNNNNNNNNNNNNNNNNNNNNNNNNNNNNNNNNNNNNNNNNNNNNNNNNNNNNNNNNNNNNNNNNNNNNNNNNNNNNNNNNNNNNNNNNNNNNNNNNNNNNNNNNNNNNNNNNNNNNNNNNNNNNNNNNNNNNNNNNNNNNNNNNNNNNNNNNNNNNNNNNNNNNNNNNNNNNNNNNNNNNNNNNNNNNNNNNNNNNNNNNNNNNNNNNNNNNNNNNNNNNNNNNNNNNNNNNNNNNNNNNNNNNNNNNNNNNNNNNNNNNNNNNNNNNNNNNNNNNNNNNNNNNNNNNNNNNNNNNNNNNNNNNNNNNNNNNNNNNNNNNNNNNNNNNNNNNNNNNNNNNNNNNNNNNNNNNNNNNNNNNNNNNNNNNNNNNNNNNNNNNNNNNNNNNNNNNNNNNNNNNNNNNNNNNNNNNNNNNNNNNNNNNNNNNNNNNNNNNNNNNNNNNNNNNNNNNNNNNNNNNNNNNNNNNNNNNNNNNNNNNNNNNNNNNNNNNNNNNNNNNNNNNNNNNNNNNNNNNNNNNNNNNNNNNNNNNNNNNNNNNNNNNNNNNNNNNNNNNNNNNNNNNNNNNNNNNNNNNNNNNNNNNNNNNNNNNNNNNNNNNNNNNNNNNNNNNNNNNNNNNNNNNNNNNNNNNNNNNNNNNNNNNNNNNNNNNNNNNNNNNNNNNNNNNNNNNNNNNNNNNNNNNNNNNNNNNNNNNNNNNNNNNNNNNNNNNNNNNNNNNNNNNNNNNNNNNNNNNNNNNNNNNNNNNNNNNNNNNNNNNNNNNNNNNNNNNNNNNNNNNNNNNNNNNNNNNNNNNNNNNNNNNNNNNNNNNNNNNNNNNNNNNNNNNNNNNNNNNNNNNNNNNNNNNNNNNNNNNNNNNNNNNNNNNNNNNNNNNNNNNNNNNNNNNNNNNNNNNNNNNNNNNNNNNNNNNNNNNNNNNNNNNNNNNNNNNNNNNNNNNNNNNNNNNNNNNNNNNNNNNNNNNNNNNNNNNNNNNNNNNNNNNNNNNNNNNNNNNNNNNNNNNNNNNNNNNNNNNNNNNNNNNNNNNNNNNNNNNNNNCACGGACGAGACACC---CGGCGACCGTGTCCCTTTCGGAATTTTTCTTTCTCGGCCAATGTTTCGGGGGTGGGCATTGGCGCGATACTCACACCCCCCGCCCGCCGGATGCATGCGAGAGCGTGCGGATGGCAAGGGTGGGCGCCCGTC-ACCCGGCCCGGGCAACCGCCCGGTGCACGG----------------------------------------------------------------------------------------------------------------------------------------------------GATGGGCAAGCCG-CCCGACCGTTGCGACCGACGATCGCGTCCCTTTCGGAATC----TCGATCTCATGTACGATCCGTCATGCCTAGCGAAGCAGGCGCGGCTCCCCCCGATGCTTCCATATGCTTGCACGCC----ATGAGGCTTGCGAGGTGTGGTTCGTTTGGTGGCGTTGTGCCTGCGGACGTGCGGGCGTGTGAGTGGTGATTGGGTTGTTCGTGCCGGCCGGCTCCATGCTCATGCATCGAACGGCCCGCAGGCAACCCTCCTCAA---TCTTGCCC--CGAGCCGGCGATTTCTTCCCCGGCTCGGGTGCAGCA----CCGTGGTTCCTGTGTTGCCTACCGATCGAACGGAATTCGTGGGATTCGTCTG-CCCCTCGCCATCCATCGATCCC------T-TAGGGTCGGCGGAGGTCCGGATAGCAGTCCCCGTGTC-CCCCGAGAGCATCGTCCCGGCGGTAGCTCCCG-AGGCCCATGGGG----ACTCGCTGCTCTCTCGGATGCGGTCGATCCGGCGGTCG-------TGC----GACGGACG--TCGTGCC------CGGCCGT---GCAAGAA-AAATGC-GTT-----TGACCCGAACGATGCCATGCCCGC----GCCCGCGTCGG--CGT---------CGGCCCGCCCGGCGC-----------------GGCGGGGCGAAGGCCGGTGCGGTGCGCGGCATGCATCACGGAGGAATGCTACCTGGTTGATCCTGCCAGTAGTCATATGCTTGTCTCAAAGATTAAGCCATGCATGTGTAAGTATGAACTAATTCAGACTGTGAAACTGCGAATGGCTCATTAAATCAGTTATAGTTTGTTTGATGGTACCTACTACTCGGATAACCGTAGTAATTCTAGAGCTAATACGTGCAACAAACCCCGACTTCCGGAAGGGATGCATTTATTAGATAAAAGGTCGACGCGGGCTTCCGCCCGCCGCTCTGATGATTCATGATAACTCGACGGATCGCACGGCCCGAGTGCCGGCGACGCATCATTCAAATTTCTGCCCTATCAACTTTCGATGGTAGGATAGTGGCCTACCATGGTGGTGACGGGTGACGGAGAATTAGGGTTCGATTCCGGAGAGGGAGCCTGAGAAACGGCTACCACATCCAAGGAAGGCAGCAGGCGCGCAAATTACCCAATCCTGACACGGGGAGGTAGTGACAATAAATAACAATACCGGGCTCATCGAGTCTGGTAATTGGAATGAGTACAATCTAAATCCCTTAACGAGGATCCATTGGAGGGCAAGTCTGGTGCCAGCAGCCGCGGTAATTCCAGCTCCAATAGCGTATATTTAAGTTGTTGCAGTTAAAAAGCTCGTAGTTGGACCTTGGGTTGGGCGGATCGGTCCGCCTCCGGTGTGCACCGGTCCGCTCGTCCCTTCTGCCGGCGATGCGCTCCTGTCCTTAACTGGCCGGGTCGTGCCTCCGGCGCTGTTACTTTGAAGAAATTAGAGTGCTCAAAGCAAGCCTACGCTCTGCATACATTAGCATGGGATAACATCATAGGATTCCGGTCCTATTGTGTTGGCCTTCGGGATCGGAGTAATGATTAACAGGGACAGTCGGGGGCATTCGTATTTCATAGTCAGAGGTGAAATTCTTGGATTTATGAAAGACGAACAACTGCGAAAGCATTTGCCAAGGATGTTTTCATTAATCAAGAACGAAAGTTGGGGGCTCGAAGACGATCAGATACCGTCCTAGTCTCAACCATAAACGATGCCGACCAGGGATCAGCGGATGTTACTTTTAGGACTCCGCTGGCACCTTATGAGAAATCAAAGTTTTTGGGTTCCGGGGGGAGTATGGTCGCAAGGCTGAAACTTAAAGGAATTGACGGAAGGGCACCACCAGGAGTGGAGCCTGCGGCTTAATTTGACTCAACACGGGGAAACTTACCAGGTCCAGACATAGTAAGGATTGACAGACTGAGAGCTCTTTCTTGATTCTATGGGTGGTGGTGCATGGCCGTTCTTAGTTGGTGGAGCGATTTGTCTGGTTAATTCCGTTAACGAACGAGACCTCAGCCTGCTAACTAGCTATGTGGAGGTGACCCCCCACGGCCAGCTTCTTAGAGGGACTATGGCCTTTCAGGCCAAGGAAGTTTGAGGCAATAACAGGTCTGTGATGCCCTTAGATGTTCTGGGCCGCACGCGCGCTACACTGATGTATTCAACGAGTCTATAGCCTTGGCCGACAGGCCCGGGTAATCTTTGAAATTTCATCGTGATGGGGATAGATCATTGCAATTGTTGGTCTTCAACGAGGAATTCCTAGTAAGCGCGAGTCATCAGCTCGCGTTGACTACGTCCCTGCCCTTTGTACACACCGCCCGTCGCTCCTACCGATTGAATGGTCCGGTGAAGTGTTCGGATCGCGGCGACGTGGGCGGTCCGCCGCCGGCGACGTCGCGAGAAGTCCACTGAACCTTATCATTTAGAGGAAGGAGAAGTCGTAACAAGGTTTCCGTAGGTGAACCTGCGGAAGGATCATTGTCGATGCCCCTCA-------CGAGCAGCACGA-CCCGCGAACACGTACGTTCCC---------CTCCCACC--------------------GGGGGGGGAT----CATCCTCCACGGAGGCACGCGAGCGGCA--------CCCCGGTGCGC--GCACCGGGCCTCCGACGTCGGGACGCGACGGCGGCGGGCT--CGCCCGTCGGCCGTGCTCCCGG-------CGGC-----AAACAACCAACCCCCGGCGCCGAACGCGCCAAGGAACA-CATGACGATCCGATGAGCGGACTCCCCGCCGTCCCGGAGACGGTGCA--CGCGCGGGGGGCAGCGCC----ATTCTCGTATTCACAACGACTCTCGGCAACGGATATCTCGGCTCTCGCATCGATGAAGAACGTAGCGAAATGCGATACTTGGTGTGAATTGCAGAATCCCGTGAACCATCGAGTCTTTGAACGCAAGTTGCGCCCGAAGCCAATAGGCCGAGGGCACGTCTGGCTGGGTGTCACACGAAGTCG--CCCCGAC---CC----CAACGCCCGCCCGCCCGCCGTCCAGCACGGCGCGGGC----GGGGGTCGGTC-G----GGGCGGATGCTGGCCTCCCGTGAGCCCCGACTCGCGGACGGCCGAAATGAGAGC-CCGCGGTGCGGCGAGCGCCACGACGCACGGTGGTTGAGTCGAGTCGAGAACGATCGCTCCGG-CCCGGTCGTGCGCGCCCCG-CCCCC----GACGGCGGGCTCCCGAGACCC----TATC---------------------------------------TA------------------------------------------------TCCGACGCGACCTCAGCTCAGGCGGGGCTACCCGCTGAGTTTAAGCATATCAATAAGCGGAGGAAAAGAAACTAACGAGGATTCCCCTAGTAACGGCGAGCGAACCGGGAAGAGCCCACCATGAAAATCGGGCG--CCCCCGGCGTCCGAATTGTAGTCTGGAGAAGCGTCCTCAGCGGCGGACCGGGCCCAAGTCCCCTGGAAGGGGGTGCCGGAGAGGGTGAGAGCCCCGTCGTGCCCGGACCCTGTCGCACCACGAGGCGCTGTCGGCGAGTCGGGTTGTTTGGGAATGCAGCCCCAATCGGGCGGTAAATTCCGTCCAAGGCTAAATACGGGCGAGAGACCGATAGCGAACAAGTACCGCGAGGGAAAGATGAAAAGGACTTTGAAAAGAGAGTCAAAGAGTGCTTGAAATTGTCGGGAGGGAAGCGGATGGGGGCCGGCGATGCGTCCCGGTCGGATGTGGAACGGCGAGAGCCGGTCCGCCGATCGACTCGGGGCGCGGACCGACGCGGACCGCGGCGGCGGCCCAAGCCCGGGCAAGGGAGATGCCCG--CGGAGACGCCGTCGCCGCGATCGTGGACGGCAGCGCGCGCCGCA---ACGGCGTGCCTCTCGGGGCACCTGCGCGCTCCCGGCGCCGGCCCGCGGGCTCCCCATCCGGCCCGTCTTGAAACACGGACCAAGGAGTCTGACATGTGTGCGAGTCAGCGGGCGAGCAAACCCGCAAGGCGCAAGGAAGCTGATTGGCGGGAT------CCCCCCCGGGGGGTGCACCGCCGACCGACCCCGATCTTCTGTGAAGGGTTCGAGTGAGAGCACGCCCGTCGGGACCCGAAAGATGGTGAACTATGCCTGAGCGGGGCGAAGCCAGAGGAAACTCTGGTGGAGGCCCGCAGCGATACTGACGTGCAAATCGTTCGTCTGACTTGGGTATAGGGGCGAAAGACTAATCGAACCGTCTAGTAGCTGGTTCCCTCCGAAGTTTCCCTCAGGATAGCTGGAGCTCGGGCGCGAGTTCTATCGGGTAAAGCCAATGATTAGAGGCATCGGGGGCGCAACGCCCTCGACCTATTCTCAAACTTTAAATAGGTAGGACGGCGCGGCTGCTCCGGTGAGCCGCGCCACGGAATCGAGAGCTCCAAGTGGGCCATTTTTGGTAAGCAGAACTGGCGATGCGGGATGAACCGGAAGCCGGGTTACGGTGCCCAACTGCGCGCTAACCTAGATCCCACAAAGGGTGTTGGTCGATTAAGACAGCAGGACGGTGGTCATGGAAGTCGAAATCCGCTAAGGAGTGTGTAACAACTCACCTGCCGAATCAACTAGCCCCGAAAATGGATGGCGCTGAAGCGCGCGACCCATACCCGGCCGTCGGGGCAAGGGCCAGGCCCCGATGAGTAGGAGGGCGCGGCGGTCGCCGCAAAACCCGGGGCGCGAGCCCGGGCGGAGCGTCCGTCGGTGCAGATCTTGGTGGTAGTAGCAAATATTCAAATGAGAACTTTGAAGGCCGAAGAGGGGAAAGGTTCCATGTGAACGGCACTTGCACATGGGTTAGTCGATCCTAAGAGACGGGGGAAGCCCGTCTGAGAGCGCGGCGCGCGCGCACTTCGAAAGGGAATCGGGTTAAAATTCCTGAACCGGGACGTGGCGGCTGACGGCAACGTCAGGGAGTCCGGAGACGTCGGCGGGGGCCCCGGGAAGAGTTATCTTTTCTGTTTAACGGCCCGCCCACCCTGGAAACGGCTCAGCCGGAGGTAGGGTCCAGCGGCCGGAAGAGCACCGCACGTCGCGTGGTGTCCGGTGCGCCCCCGGCGGCCCGTGAAAATCCGGAGGACCGAGTGCCGCCCACGCCCGGTCGTACTCATAACCGCATCAGGTCTCCAAGGTGAACAGCCTCTGGTCGATGGAACAATGTAGGCAAGGGAAGTCGGCAAAATGGATCCGTAACCTCGGGAAAAGGATTGGCTCTGAGGACTGGGCACGGGGGTCCCAGCCCCGAACCCGTCGGCTGTCGGTGGACTGCTCGAGCTGCTCCCGCGGCGAGAGCGGGTCGCCGCGTGCCGGCCGGGGGACGGACTGGGAACGGGCCCTCCGGGGCCCCTTCCCCGGGCGTCGAACAGTCAGCTCAGAACTGGTACGGACAAGGGGAATCCGACTGTTTAATTAAAACAAAGCATTGCGATGGTCCCTGCGGATGCTGACGCAATGTGATTTCTGCCCAGTGCTCTGAATGTCAAAGTGAAGAAATTCAACCAAGCGCGGGTAAACGGCGGGAGTAACTATGACTCTCTTAAGGTAGCCAAATGCCTCGTCATCTAATTAGTGACGCGCATGAATGGATTAACGAGATTCCCACTGTCCCTGTCTACTATCCAGCGAAACCACAGCCAAGGGAACGGGCTTGGCGGAATCAGCGGGGAAAGAAGACCCTGTTGAGCTTGACTCTAGTCCGACTTTGTGAAATGACTTGAGAGGTGTAGGATAAGTGGGAGCCGGAGACGGCGAAAGTGAAATACCACTACTTTTAACGTTATTTTACTTATTCCGTGAATCGGAGGCGGGGCATGGCCCCTCTTTTTGGACCCAAGGCCCG-CCCCGGCGGGCCGATCCGGGCGGAAGACATTGTCAGGTGGGGAGTTTGGCTGGGGCGGCACATCTGTTAAAAGATAACGCAGGTGTCCTAAGATGAGCTCAACGAGAACAGAAATCTCGTGTGGAACAAAAGGGTAAAAGCTCGTTTGATTCTGATTTCCAGTACGAATACGAACCGTGAAAGCGTGGCCTATCGATCCTTTAGTCCTTCGGAATTTGAAGCTAGAGGTGTCAGAAAAGTTACCACAGGGATAACTGGCTTGTGGCAGCCAAGCGTTCATAGCGACGTTGCTTTTTGATCCTTCGATGTCGGCTCTTCCTATCATTGTGAAGCAGAATTCACCAAGTGTTGGATTGTTCACCCACCAATAGGGAACGTGAGCTGGGTTTAGACCGTCGTGAGACAGGTTAGTTTTACCCTACTGATGATAGTGTCGCGATAGTAATTCAACCTAGTACGAGAGGAACCGTTGATTCGCACAATTGGTCATCGCGCTTGGTTGAAAAGCCAGTGGCGCGAAGCTACCGTGCGTTGGATTATGACTGAACGCCTCTAAGTCAGAATCCGGGCTAGAAGCGACGCATGCGCCCGCCGCCCGGTTGCCGACCAGCAGTAGGGGCCTCGACCCCCAAAGGCACGTGTCGTGGGCGACCCCCGCACGGCGGACGAGCCGTGTGGGACGCCCTGCAGCGCAATTCCCATCGAGCGGCGGGTAGAATCCTTTGCAGACGACTTAAATACGCGACGGGGTATTGTAAGTGGCAGAGTGGCCTTGCTGCCACGATCCACTGAGATTCAGCCCTTGTCGCTCCGATTCGTCCCTCCCCTCCCCTGAATTCTCAC-----------------------CCCCACAGTCCCTCATATTGCACAACCAGAAAGAACCCGGAGGCTAAGAGGAGGGCATCG-----------------GTGCACAAGTCCACGTGGCCTTGGTGTATGCTGATTAGTATTAAGGAGGCAGGGATTCGGGAAGGCGGATAAAGTAGATCGATTGCCATGCACATCATAGGGTGGCAGTGTGCACAGGCAGGCCCTGCCTAATGTTCCATGGGAGCAGAGTACACATCGTGAGCATAT--AGCCTGGGAGGCATCACCTATAAATGCCCGGGGGAAATGGCAGCACAGGCAGAGTCCCGCCCATGTGGAGCAGTCACCATGCCCATAGCTTGTCCACAACTCC--------AAGCCATCAGCCCCCGCCAACATGCCCTTCGTAAGGCCCCGGTGCCCGGCCAGCAAGCCCGTCTCGAAGGCTCGGGTG-------------------------------------------------------------------------------------------------------------------------------------------------------------------------------------------------------------------------------------------------------------------------------------------------------CAAGGCCAGCAAGGCCCAGGCGCCCGGCCAACATGCCCGTCC--------------------------------------------CGAAGGCCCCGGTACCCGGCCAGCATGGCCGTCCGCAAGGCCCTGGTGCAAGGCCAGCATGGCCGGGCACCCGGCCAGCATGCCCGTCTACAAGGCCT-----------------------------------------------------------------------------------------GGGCACCCGGCCAACATGCCCGCCCCGAAGGCCCCGGCGCCCGGCCAGCATGGCCGTCCCGAAGGCCCGAGTGCAACCCGAAGG--CCCTGGTGCAACGCCAGCATTCCCGTCCGTAAGGCCCTGGCAC-----------------------------------TCGGCTAGCATG---------------------------------CCTCTCCCGAAGGCCCGGGCGCAAGGCCAGCATGGCCGTCCGAAAGGCCCGGGCGCCCG------------------------------------------GCCAGCATGCCCGTCCGCAAGGC--------------------------------------------------------------------------------------------------------------------------------------------------------------------------------------------------------------------------------------------------------------------------------------------------CAGCATGGCCGGGCGCCCAGCCAGCATGCCCGTCCGTAAGGCCCCGG---------------------------------------------------------------------------------------------------------------------------------------------------CGCCCAGCAAGCATGCCCGTCCCGAAGGCCCGGGTGCAAGGCCA---------------------GCATGCCCGTCCGCAAGGCCCGGGCGCCCGG-CCAGTATGCCCGTCCGTAAGGCCCCGACGCCCGGCCAGCATGCCC----------------------------------------------------------------------------GTCCCGAAGGCCCGGGCGCCCGGCCAGCATGC---------------------CTGTCCGTAAGGC-----------------------------------------CCCGGCGCCC----------------------------------GGCCAGCATGCCCGTCCCGAAGGCCCGGGT-----------GCAAGGCCGGCATGGCCGTCCGCAAGGCCCGGGCGCCCGGCTAGCATGCCCGTCCG----------------------CAAGGCCAGCATGGCTGTCCGTAAGGCCCCGGCGC----------------------------------------------------------------------------------------------------------------------------------CCGGCCAGCATGC----------------------CCGTCCCGAAGG-----------------------------------------------------------------------------CCCGGGTGCAAGGCCAGCATGGCCGTCCGCAAGGC--------CCGGGCGCCCGGCCAGCATGCCCGTCCGCAAGGCCAGCATGCCCGTCCGCAAGGCCCGGGCGCCCGGC-------------------------------------------------------------------CAGCATGCCCGTCCNNNNNNNNNNNNNNNNNNNNNNNNNNNNNNNNNNNNNNNNNNNNNNNNNNNNNNNNNNNNNNNNNNNNNNNNNNNNNNNNNNNNNNNNNNNNNNNNNNNNNNNNNNNNNNNNNNNNNNNNNNNNNNNNNNNNNNNNNNNNNNNNNNNNNNNNNNNNNNNNNNNNNNNNNNNNNNNNNNNNNNNNNNNNNNNNNNNNNNNNNNNNNNNNNNNNNNNNNNNNNNNNNNNNNNNNNNNNNNNNNNNNNNNNNNNNNNNNNNNNNNNNNNNNNNNNNNNNNNNNNNNNNNNNNNNNNNNNNNNNNNNNNNNNNNNNNNNNNNNNNNNNNNNNNNNNNNNNNNNNNNNNNNNNNNNNNNNNNNNNNNNNNNNNNNNNNNNNNNNNNNNNNNNNNNNNNNNNNNNNNNNNNNNNNNNNNNNNNNNNNNNNNNNNNNNNNNNNNNNNNNNNNNNNNNNNNNNNNNNNNNNNNNNNNNNNNNNNNNNNNNNNNNNNNNNNNNNNNNNNNNNNNNNNNNNNNNNNNNNNNNNNNNNNNNNNNNNNNNNNNNNNNNNNNNNNNNNNNNNNNNNNNNNNNNNNNNNNNNNNNNNNNNNNNNNNNNNNNNNNNNNNNNNNNNNNNNNNNNNNNNNNNNNNNNNNNNNNNNNNNNNNNNNNNNNNNNNNNNNNNNNNNNNNNNNNNNNNNNNNNNNNNNNNNNNNNNNNNNNNNNNNNNNNNNNNNNNNNNNNNNNNNNNNNNNNNNNNNNNNNNNNNNNNNNNNNNNNNNNNNNNNNNNNNNNNNNNNNNNNNNNNNNNNNNNNNNNNNNNNNNNNNNNNNNNNNNNNNNNNNNNNNNNNNNNNNNNNNNNNNNNNNNNNNNNNNNNNNNNNNNNNNNNNNNNNNNNNNNNNNNNNNNNNNNNNNNNNNNNNNNNNNNNNNNNNNNNNNNNNNNNNNNNNNNNNNNNNNNNNNNNNNNNNNNNNNNNNNNNNNNNNNNNNNNNNNNNNNNNNNNNNNNNNNNNNNNNNNNNNNNNNNNNNNNNNNNNNNNNNNNNNNNNNNNNNNNNNNNNNNNNNNNNNNNNNNNNNNNNNNNNNNNNNNNNNNNNNNNNNNNNNNNNNNNNNNNNNNNNNNNNNNNNNNNNNNNNNNNNNNNNNNNNNNNNNNNNNNNNNNNNNNNNNNNNNNNNNNNNNNNNNNNNNNNNNNNNNNNNNNNNNNNNNNNNNNNNNNNNNNNNNNNNNNNNNNNNNNNNNNNNNNNNNNNNNNNNNNNNNNNNNNNNNNNNNNNNNNNNNNNNNNNNNNNNNNNNNNNNNNNNNNNNNNNNNNNNNNNNNNNNNNNNNNNNNNNNNNNNNNNNNNNNNNNNNNNNNNNNNNNNNNNNNNNNNNNNNNNNNNNNNNNNNNNNNNNNNNNNNNNNNNNNNNNNNNNNNNNNNNNNNNNNNNNNNNNNNNNNNNNNNNNNNNNNNNNNNNNNNNNNNNNNNNNNNNNNNNNNNNNNNNNNNNNNNNNNNNNNNNNNNNNNNNNNNNNNNNNNNNNNNNNNNNNNNNNNNNNNNNNNNNNNNNNNNNNNNNNNNNNNNNNNNNNNNNNNNNNNNNNNNNNNNNNNNNNNNNNNNNNNNNNNNNNNNNNNNNNNNNNNNNNNNNNNNNNNNNNNNNNNNNNNNNNNNNNNNNNNNNNNNNNNNNNNNNNNNNNNNNNNNNNNNNNNNNNNNNNNNNNNNNNNNNNNNNNNNNNNNNNNNNNNNNNNNNNNNNNNNNNNNNNNNNNNNNNNNNNNNNNNNNNNNNNNNNNNNNNNNNNNNNNNNNNNNNNNNNNNNNNNNNNNNNNNNNNNNNNNNNNNNNNNNNNNNNNNNNNNNNNNNNNNNNNNNNNNNNNNNNNNNNNNNNNNNNNNNNNNNNNNNNNNNNNNNNNNNNNNNNNNNNNNNNNNNNNNNNNNNNNNNNNNNNNNNNNNNNNNNNNNNNNNNNNNNNNNNNNNNNNNNNNNNNNNNNNNNNNNNNNNNNNNNNNNNNNNNNNNNNNNNNNNNNNNNNNNNNNNNNNNNNNNNNNNNNNNNNNNNNNNNNNNNNNNNNNNNNNNNNNNNNNNNNNNNNNNNNNNNNNNNNNNNNNNNNNNNNNNNNNNNNNNNNNNNNNNNNNNNNNNNNNNNNNNNNNNNNNNNNNNNNNNNNNNNNNNNNNNNNNNNNNNNNNNNNNNNNNNNNNNNNNNNNNNNNNNNNNNNNNNNNNNNNNNNNNNNNNNNNNNNNNNNNNNNNNNNNNNNNNNNNNNNNNNNNNNNNNNNNNNNNNNNNNNNNNNNNNNNNNNNNNNNNNNNNNNNNNNNNNNNNNNNNNNNNNNNNNNNNNNNNNNNNNNNNNNNNNNNNNNNNNNNNNNNNNNNNNNNNNNNNNNNNNNNNNNNNNNNNNNNNNNNNNNNNNNNNNNNNNNNNNNNNNNNNNNNNNNNNNNNNNNNNNNNNNNNNNNNNNNNNNNNNNNNNNNNNNNNNNNNNNNNNNNNNNNNNNNNNNNNNNNNNNNNNNNNNNNNNNNNNNNNNNNNNNNNNNNNNNNNNNNNNNNNNNNNNNNNNNNNNNNNNNNNNNNNNNNNNNNNNNNNNNNNNNNNNNNNNNNNNNNNNNNNNNNNNNNNNNNNNNNNNNNNNNNNNNNNNNNNNNNNNNNNNNNNNNNNNNNNNNNNNNNNNNNNNNNNNNNNNNNNNNNNNNNNNNNNNNNNNNNNNNNNNNNNNNNNNNNNNNNNNNNNNNNNNNNNNNNNNNNNNNNNNNNNNNNNNNNNNNNNNNNNNNNNNNNNNNNNNNNNNNNNNNNNNNNNNNNNNNNNNNNNNNNNNNNNNNNNNNNNNNNNNNNNNNNNNNNNNNNNNNNNNNNNNNNNNNNNNNNNNNNNNNNNNNNNNNNNNNNNNNNNNNNNNNNNNNNNNNNNNNNNNNNNNNNNNNNNNNNNNNNNNNNNNNNNNNNNNNNNNNNNNNNNNNNNNNNNNNNNNNNNNNNNNNNNNNNNNNNNNNNNNNNNNNNNNNNNNNNNNNNNNNNNNNNNNNNNNNNNNNNNNNNNNNNNNNNNNNNNNNNNNNNNNNNNNNNNNNNNNNNNNNNNNNNNNNNNNNNNNNNNNNNNNNNNNNNNNNNNNNNNNNNNNNNNNNNNNNNNNNNNNNNNNNNNNNNNNNNNNNNNNNNNNNNNNNNNNNNNNNNNNNNNNNNNNNNNNNNNNNNNNNNNNNNNNNNNNNNNNNNNNNNNNNNNNNNNNNNNNNNNNNNNNNNNNNNNNNNNNNNNNNNNNNNNNNNNNNNNNNNNNNNNNNNNNNNNNNNNNNNNNNNNNNNNNNNNNNNNNNNNNNNNNNNNNNNNNNNNNNNNNNNNNNNNNNNNNNNNNNNNNNNNNNNNNNNNNNNNNNNNNNNNNNNNNNNNNNNNNNNNNNNNNNNNNNNNNNNNNNNNNNNNNNNNNNNNNNNNNNNNNNNNNNNNNNNNNNNNNNNNNNNNNNNNNNNNNNNNNNNNNNNNNNNNNNNNNNNNNNNNNNNNNNNNNNNNNNNNNNNNNNNNNNNNNNNNNNNNNNNNNNNNNNNNNNNNNNNNNNNNNNNNNNNNNNNNNNNNNNNNNNNNNNNNNNNNNNNNNNNNNNNNNNNNNNNNNNNNNNNNNNNNNNNNNNNNNNNNNNNNNNNNNNNNNNNNNNNNNNNNNNNNNNNNNNNNNNNNNNNNNNNNNNNNNNNNNNNNNNNNNNNNNNNNNNNNNNNNNNNNNNNNNNNNNNNNNNNNNNNNNNNNNNNNNNNNNNNNNNNNNNNNNNNNNNNNNNNNNNNNNNNNNNNNNNNNNNNNNNNNNNNNNNNNNNNNNNNNNNN
>Afzelia africana voucher Jongkind 2440 external transcribed spacer, 18S ribosomal RNA gene, internal transcribed spacer 1, 5.8S ribosomal RNA gene, internal transcribed spacer 2, and 28S ribosomal RNA gene, complete sequence
NNNNNNNNNNNNNNNNNNNNNNNNNNNNNNNNNNNNNNNNNNNNNNNNNNNNNNNNNNNNNNNNNNNNNNNNNNNNNNNNNNNNNNNNNNNNNNNNNNNNNNNNNNNNNNNNNNNNNNNNNNNNNNNNNNNNNNNNNNNNNNNNNNNNNNNNNNNNNNNNNNNNNNNNNNNNNNNNNNNNNNNNNNNNNNNNNNNNNNNNNNNNNNNNNNNNNNNNNNNNNNNNNNNNNNNNNNNNNNNNNNNNNNNNNNNNNNNNNNNNNNNNNNNNNNNNNNNNNNNNNNNNNNNNNNNNNNNNNNNNNNNNNNNNNNNNNNNNNNNNNNNNNNNNNNNNNNNNNNNNNNNNNNNNNNNNNNNNNNNNNNNNNNNNNNNNNNNNNNNNNNNNNNNNNNNNNNNNNNNNNNNNNNNNNNNNNNNNNNNNNNNNNNNNNNNNNNNNNNNNNNNNNNNNNNNNNNNNNNNNNNNNNNNNNNNNNNNNNNNNNNNNNNNNNNNNNNNNNNNNNNNNNNNNNNNNNNNNNNNNNNNNNNNNNNNNNNNNNNNNNNNNNNNNNNNNNNNNNNNNNNNNNNNNNNNNNNNNNNNNNNNNNNNNNNNNNNNNNNNNNNNNNNNNNNNNNNNNNNNNNNNNNNNNNNNNNNNNNNNNNNNNNNNNNNNNNNNNNNNNNNNNNNNNNNNNNNNNNNNNNNNNNNNNNNNNNNNNNNNNNNNNNNNNNNNNNNNNNNNNNNNNNNNNNNNNNNNNNNNNNNNNNNNNNNNNNNNNNNNNNNNNNNNNNNNNNNNNNNNNNNNNNNNNNNNNNNNNNNNNNNNNNNNNNNNNNNNNNNNNNNNNNNNNNNNNNNNNNNNNNNNNNNNNNNNNNNNNNNNNNNNNNNNNNNNNNNNNNNNNNNNNNNNNNNNNNNNNNNNNNNNNNNNNNNNNNNNNNNNNNNNNNNNNNNNNNNNNNNNNNNNNNNNNNNNNNNNNNNNNNNNNNNNNNNNNNNNNNNNNNNNNNNNNNNNNNNNNNNNNNNNNNNNNNNNNNNNNNNNNNNNNNNNNNNNNNNNNNNNNNNNNNNNNNNNNNNNNNNNNNNNNNNNNNNNNNNNNNNNNNNNNNNNNNNNNNNNNNNNNNNNNNNNNNNNNNNNNNNNNNNNNNNNNNNNNNNNNNNNNNNNNNNNNNNNNNNNNNNNNNNNNNNNNNNNNNNNNNNNNNNNNNNNNNNNNNNNNNNNNNNNNNNNNNNNNNNNNNNNNNNNNNNNNNNNNNNNNNNNNNNNNNNNNNNNNNNNNNNNNNNNNNNNNNNNNNNNNNNNNNNNNNNNNNNNNNNNNNNNNNNNNNNNNNNNNNNNNNNNNNNNNNNNNNNNNNNNNNNNNNNNNNNNNNNNNNNNNNNNNNNNNNNNNNNNNNNNNNNNNNNNNNNNNNNNNNNNNNNNNNNNNNNNNNNNNNNNNNNNNNNNNNNNNNNNNNNNNNNNNNNNNNNNNNNNNNNNNNNNNNNNNNNNNNNNNNNNNNNNNNNNNNNNNNNNNNNNNNNNNNNNNNNNNNNNNNNNNNNNNNNNNNNNNNNNNNNNNNNNNNNNNNNNNNNNNNNNNNNNNNNNNNNNNNNNNNNNNNNNNNNNNNNNNNNNNNNNNNNNNNNNNNNNNNNNNNNNNNNNNNNNNNNNNNNNNNNNNNNNNNNNNNNNNNNNNNNNNNNNNNNNNNNNNNNNNNNNNNNNNNNNNNNNNNNNNNNNNNNNNNNNNNNNNNNNNNNNNNNNNNNNNNNNNNNNNNNNNNNNNNNNNNNNNNNNNNNNNNNNNNNNNNNNNNNNNNNNNNNNNNNNNNNNNNNNNNNNNNNNNNNNNNNNNNNNNNNNNNNNNNNNNNNNNNNNNNNNNNNNNNNNNNNNNNNNNNNNNNNNNNNNNNNNNNNNNNNNNNNNNNNNNNNNNNNNNNNNNNNNNNNNNNNNNNNNNNNNNNNNNNNNNNNNNNNNNNNNNNNNNNNNNNNNNNNNNNNNNNNNNNNNNNNNNNNNNNNNNNNNNNNNNNNNNNNNNNNNNNNNNNNNNNNNNNNNNNNNNNNNNNNNNNNNNNNNNNNNNNNNNNNNNNNNNNNNNNNNNNNNNNNNNNNNNNNNNNNNNNNNNNNNNNNNNNNNNNNNNNNNNNNNNNNNNNNNNNNNNNNNNNNNNNNNNNNNNNNNNNNNNNNNNNNNNNNNNNNNNNNNNNNNNNNNNNNNNNNNNNNNNNNNNNNNNNNNNNNNNNNNNNNNNNNNNNNNNNNNNNNNNNNNNNNNNNNNNNNNNNNNNNNNNNNNNNNNNNNNNNNNNNNNNNNNNNNNNNNNNNNNNNNNNNNNNNNNNNNNNNNNNNNNNNNNNNNNNNNNNNNNNNNNNNNNNNNNNNNNNNNNNNNNNNNNNNNNNNNNNNNNNNNNNNNNNNNNNNNNNNNNNNNNNNNNNNNNNNNNNNNNNNNNNNNNNNNNNNNNNNNNNNNNNNNNNNNNNNNNNNNNNNNNNNNNNNNNNNNNNNNNNNNNNNNNNNNNNNNNNNNNNNNNNNNNNNNNNNNNNNNNNNNNNNNNNNNNNNNNNNNNNNNNNNNNNNNNNNNNNNNNNNNNNNNNNNNNNNNNNNNNNNNNNNNNNNNNNNNNNNNNNNNNNNNNNNNNNNNNNNNNNNNNNNNNNNNNNNNNNNNNNNNNNNNNNNNNNNNNNNNNNNNNNNNNNNNNNNNNNNNNNNNNNNNNNNNNNNNNNNNNNNNNNNNNNNNNNNNNNNNNNNNNNNNNNNNNNNNNNNNNNNNNNNNNNNNNNNNNNNNNNNNNNNNNNNNNNNNNNNNNNNNNNNNNNNNNNNNNNNNNNNNNNNNNNNNNNNNNNNNNNNNNNNNNNNNNNNNNNNNNNNNNNNNNNNNNNNNNNNNNNNNNNNNNNNNNNNNNNNNNNNNNNNNNNNNNNNNNNNNNNNNNNNNNNNNNNNNNNNNNNNNNNNNNNNNNNNNNNNNNNNNNNNNNNNNNNNNNNNNNNNNNNNNNNNNNNNNNNNNNNNNNNNNNNNNNNNNNNNNNNNNNNNNNNNNNNNNNNNNNNNNNNNNNNNNNNNNNNNNNNNNNNNNNNNNNNNNNNNNNNNNNNNNNNNNNNNNNNNNNNNNNNNNNNNNNNNNNNNNNNNNNNNNNNNNNNNNNNNNNNNNNNNNNNNNNNNNNNNNNNNNNNNNNNNNNNNNNNNNNNNNNNNNNNNNNNNNNNNNNNNNNNNNNNNNNNNNNNNNNNNNNNNNNNNNNNNNNNNNNNNNNNNNNNNNNNNNNNNNNNNNNNNNNNNNNNNNNNNNNNNNNNNNNNNNNNNNNNNNNNNNNNNNNNNNNNNNNNNNNNNNNNNNNNNNNNNNNNNNNNNNNNNNNNNNNNNNNNNNNNNNNNNNNNNNNNNNNNNNNNNNNNNNNNNNNNNNNNNNNNNNNNNNNNNNNNNNNNNNNNNNNNNNNNNNNNNNNNNNNNNNNNNNNNNNNNNNNNNNNNNNNNNNNNNNNNNNNNNNNNNNNNNNNNNNNNNNNNNNNNNNNNNNNNNNNNNNNNNNNNNNNNNNNNNNNNNNNNNNNNNNNNNNNNNNNNNNNNNNNNNNNNNGGGGGTGGGCATTGGCGCGATACTCACA-CCCCCGCCCGCCGGATGCATGCGAGAGCGTGCGGATGGCAAGGGTGGGCGCCCGA------------------------------------------------------------------------------------------------------------------------------------------------------------------------------CGCCCGGCCCGGGCAATCGCCCGGCGCCCGGCACGGACGAGACACC---CGGCGACCGTGTCCCTTTCGGAATTTTTCTTTCTCGGCCAATGTTTCGGGGGTGGGCATTGGCGCGATACTCACACCCCCCGCCCGCCGGATGCATGCGAGAGCGTGCGGATGGCAAGGGTGGGCGCCCGTC-ACCCGGCCCGGGCAACCGCCCGGTGCACGG----------------------------------------------------------------------------------------------------------------------------------------------------GATGGGCAAGCCG-CCCGACCGTTGCGACCGACGATCGCGTCCCTTTCGGAATC----TGGATCTCATGTACGATCCGTCATGCCTAGCGAAGCAGGCGCGGCTCCCCCCGATGCTTCCATATGCTTGCACGCC----ATGAGGCTTGCGAGGTGTGGTTCGTTTGGTGGCGTTGTGCCTGCGGACGTGCGGGCGTGTGAGTGGTGATTGGGTTGTTCGTGCCGGCCGGCTCCATGCTCATGCATCGAACGGCCCGCAGGCAACCCTCCTCAA---TCTTGCCC--CGAGCCGGCGATTTCTTCCCCGGCTCGGGTGCAGCA----CCGTGGTTCCTGTGTTGCCTACCGATCGAACGGAATTCGTGGGATTCGTCTG-CCCCTCGCCATCCATCGATCCC------T-TAGGGTCGGCGGAGGTCCGGATAGCAGTCCCCGTGTC-CCCCGAGAGCATCGTCCCGGCGGTAGCTCCCG-AGGCCCATGGGG----ACTCGCTGCTCTCTCGGATGCGGTCGATCCGGCGGTCG-------TGC----GACGGACG--TCGTGCC------CGGCCGT---GCAAGAA-AAATGC-GTT-----TGACCCGAACGATGCCATGCCCGC----GCCCGCGTCGG--CGT---------CGGCCCGCCCGGCGC-----------------GGCGGGGCGAAGGCCGGTGCGGTGCGCGGCATGCATCACGGAGGAATGCTACCTGGTTGATCCTGCCAGTAGTCATATGCTTGTCTCAAAGATTAAGCCATGCATGTGTAAGTATGAACTAATTCAGACTGTGAAACTGCGAATGGCTCATTAAATCAGTTATAGTTTGTTTGATGGTACCTACTACTCGGATAACCGTAGTAATTCTAGAGCTAATACGTGCAACAAACCCCGACTTCCGGAAGGGATGCATTTATTAGATAAAAGGTCGACGCGGGCTTCCGCCCGCCGCTCTGATGATTCATGATAACTCGACGGATCGCACGGCCCGAGTGCCGGCGACGCATCATTCAAATTTCTGCCCTATCAACTTTCGATGGTAGGATAGTGGCCTACCATGGTGGTGACGGGTGACGGAGAATTAGGGTTCGATTCCGGAGAGGGAGCCTGAGAAACGGCTACCACATCCAAGGAAGGCAGCAGGCGCGCAAATTACCCAATCCTGACACGGGGAGGTAGTGACAATAAATAACAATACCGGGCTCATCGAGTCTGGTAATTGGAATGAGTACAATCTAAATCCCTTAACGAGGATCCATTGGAGGGCAAGTCTGGTGCCAGCAGCCGCGGTAATTCCAGCTCCAATAGCGTATATTTAAGTTGTTGCAGTTAAAAAGCTCGTAGTTGGACCTTGGGTTGGGCGGATCGGTCCGCCTCCGGTGTGCACCGGTCCGCTCGTCCCTTCTGCCGGCGATGCGCTCCTGTCCTTAACTGGCCGGGTCGTGCCTCCGGCGCTGTTACTTTGAAGAAATTAGAGTGCTCAAAGCAAGCCTACGCTCTGCATACATTAGCATGGGATAACATCATAGGATTCCGGTCCTATTGTGTTGGCCTTCGGGATCGGAGTAATGATTAACAGGGACAGTCGGGGGCATTCGTATTTCATAGTCAGAGGTGAAATTCTTGGATTTATGAAAGACGAACAACTGCGAAAGCATTTGCCAAGGATGTTTTCATTAATCAAGAACGAAAGTTGGGGGCTCGAAGACGATCAGATACCGTCCTAGTCTCAACCATAAACGATGCCGACCAGGGATCAGCGGATGTTACTTTTAGGACTCCGCTGGCACCTTATGAGAAATCAAAGTTTTTGGGTTCCGGGGGGAGTATGGTCGCAAGGCTGAAACTTAAAGGAATTGACGGAAGGGCACCACCAGGAGTGGAGCCTGCGGCTTAATTTGACTCAACACGGGGAAACTTACCAGGTCCAGACATAGTAAGGATTGACAGACTGAGAGCTCTTTCTTGATTCTATGGGTGGTGGTGCATGGCCGTTCTTAGTTGGTGGAGCGATTTGTCTGGTTAATTCCGTTAACGAACGAGACCTCAGCCTGCTAACTAGCTATGTGGAGGTGACCCCCCACGGCCAGCTTCTTAGAGGGACTATGGCCTTTCAGGCCAAGGAAGTTTGAGGCAATAACAGGTCTGTGATGCCCTTAGATGTTCTGGGCCGCACGCGCGCTACACTGATGTATTCAACGAGTCTATAGCCTTGGCCGACAGGCCCGGGTAATCTTTGAAATTTCATCGTGATGGGGATAGATCATTGCAATTGTTGGTCTTCAACGAGGAATTCCTAGTAAGCGCGAGTCATCAGCTCGCGTTGACTACGTCCCTGCCCTTTGTACACACCGCCCGTCGCTCCTACCGATTGAATGGTCCGGTGAAGTGTTCGGATCGCGGCGACGTGGGCGGTCCGCCGCCGGCGACGTCGCGAGAAGTCCACTGAACCTTATCATTTAGAGGAAGGAGAAGTCGTAACAAGGTTTCCGTAGGTGAACCTGCGGAAGGATCATTGTCGATGCCCCTCA-------CGAGCAGCACGA-CCCGCGAACACGTACGTTCCC---------CTCCCACCG------------------GGGGGGGGGAT----CATCCTCCACGGAGGCACGCGAGCGGCA--------CCCCGGTGCGC--GCACCGGGCCTCCGACGTCGGGACGCGACGGCGGCGGGCT--CGCCCGTCGGCCGTGCTCCCGG-------CGGC-----AAACAACCAACCCCCGGCGCCGAACGCGCCAAGGAACA-CATGACGATCCGATGAGCGGACTCCCCGCCGTCCCGGAGACGGTGCA--CGCGCGGGGGGCAGCGCC----ATTCTCGTATTCACAACGACTCTCGGCAACGGATATCTCGGCTCTCGCATCGATGAAGAACGTAGCGAAATGCGATACTTGGTGTGAATTGCAGAATCCCGTGAACCATCGAGTCTTTGAACGCAAGTTGCGCCCGAAGCCAATAGGCCGAGGGCACGTCTGGCTGGGTGTCACACGAAGTCG--CCCCGAC---CC----CAACGCCCGCCCGCCCGCCGTCCAGCACGGCGCGGGC----GGGGGTCGGTC-G----GGGCGGATGCTGGCCTCCCGTGAGCCCCGACTCGCGGACGGCCGAAATGAGAGC-CCGCGGTGCGGCGAGCGCCACGACGCACGGTGGTTGAGTCGAGTCGAGAACGATCGCTCCGG-CCCGGTCGTGCGCGCCCCG-CCCCC----GACGGCGGGCTCCCGAGACCC----TATC---------------------------------------TA------------------------------------------------TCCGACGCGACCTCAGCTCAGGCGGGGCTACCCGCTGAGTTTAAGCATATCAATAAGCGGAGGAAAAGAAACTAACGAGGATTCCCCTAGTAACGGCGAGCGAACCGGGAAGAGCCCACCATGAAAATCGGGCG--CCCCCGGCGTCCGAATTGTAGTCTGGAGAAGCGTCCTCAGCGGCGGACCGGGCCCAAGTCCCCTGGAAGGGGGTGCCGGAGAGGGTGAGAGCCCCGTCGTGCCCGGACCCTGTCGCACCACGAGGCGCTGTCGGCGAGTCGGGTTGTTTGGGAATGCAGCCCCAATCGGGCGGTAAATTCCGTCCAAGGCTAAATACGGGCGAGAGACCGATAGCGAACAAGTACCGCGAGGGAAAGATGAAAAGGACTTTGAAAAGAGAGTCAAAGAGTGCTTGAAATTGTCGGGAGGGAAGCGGATGGGGGCCGGCGATGCGTCCCGGTCGGATGTGGAACGGCGAGAGCCGGTCCGCCGATCGACTCGGGGCGCGGACCGACGCGGACCGCGGCGGCGGCCCAAGCCCGGGCAAGGGACATGCCCG--CGGAGACGCCGTCGCCGCGATCGTGGACGGCAGCGCGCGCCGCA---ACGGCGTGCCTCTCGGGGCACCTGCGCGCTCCCGGCGCCGGCCCGCGGGCTCCCCATCCGGCCCGTCTTGAAACACGGACCAAGGAGTCTGACATGTGTGCGAGTCAGCGGGCGAGCAAACCCGCAAGGCGCAAGGAAGCTGATTGGCGGGAT------CCCCCCCGGGGGGTGCACCGCCGACCGACCCCGATCTTCTGTGAAGGGTTCGAGTGAGAGCACGCCCGTCGGGACCCGAAAGATGGTGAACTATGCCTGAGCGGGGCGAAGCCAGAGGAAACTCTGGTGGAGGCCCGCAGCGATACTGACGTGCAAATCGTTCGTCTGACTTGGGTATAGGGGCGAAAGACTAATCGAACCGTCTAGTAGCTGGTTCCCTCCGAAGTTTCCCTCAGGATAGCTGGAGCTCGGGCGCGAGTTCTATCGGGTAAAGCCAATGATTAGAGGCATCGGGGGCGCAACGCCCTCGACCTATTCTCAAACTTTAAATAGGTAGGACGGCGCGGCTGCTCCGGTGAGCCGCGCCACGGAATCGAGAGCTCCAAGTGGGCCATTTTTGGTAAGCAGAACTGGCGATGCGGGATGAACCGGAAGCCGGGTTACGGTGCCCAACTGCGCGCTAACCTAGATCCCACAAAGGGTGTTGGTCGATTAAGACAGCAGGACGGTGGTCATGGAAGTCGAAATCCGCTAAGGAGTGTGTAACAACTCACCTGCCGAATCAACTAGCCCCGAAAATGGATGGCGCTGAAGCGCGCGACCCATACCCGGCCGTCGGGGCAAGGGCCAGGCCCCGATGAGTAGGAGGGCGCGGCGGTCGCCGCAAAACCCGGGGCGCGAGCCCGGGCGGAGCGTCCGTCGGTGCAGATCTTGGTGGTAGTAGCAAATATTCAAATGAGAACTTTGAAGGCCGAAGAGGGGAAAGGTTCCATGTGAACGGCACTTGCACATGGGTTAGTCGATCCTAAGAGACGGGGGAAGCCCGTCTGAGAGCGCGGCGCGCGCGCACTTCGAAAGGGAATCGGGTTAAAATTCCTGAACCGGGACGTGGCGGCTGACGGCAACGTCAGGGAGTCCGGAGACGTCGGCGGGGGCCCCGGGAAGAGTTATCTTTTCTGTTTAACGGCCCGCCCACCCTGGAAACGGCTCAGCCGGAGGTAGGGTCCAGCGGCCGGAAGAGCACCGCACGTCGCGTGGTGTCCGGTGCGCCCCCGGCGGCCCGTGAAAATCCGGAGGACCGAGTGCCGCCCACGCCCGGTCGTACTCATAACCGCATCAGGTCTCCAAGGTGAACAGCCTCTGGTCGATGGAACAATGTAGGCAAGGGAAGTCGGCAAAATGGATCCGTAACCTCGGGAAAAGGATTGGCTCTGAGGACTGGGCACGGGGGTCCCAGCCCCGAACCCGTCGGCTGTCGGTGGACTGCTCGAGCTGCTCCCGCGGCGAGAGCGGGTCGCCGCGTGCCGGCCGGGGGACGGACTGGGAACGGGCCCTCCGGGGCCCCTTCCCCGGGCGTCGAACAGTCAGCTCAGAACTGGTACGGACAAGGGGAATCCGACTGTTTAATTAAAACAAAGCATTGCGATGGTCCCTGCGGATGCTGACGCAATGTGATTTCTGCCCAGTGCTCTGAATGTCAAAGTGAAGAAATTCAACCAAGCGCGGGTAAACGGCGGGAGTAACTATGACTCTCTTAAGGTAGCCAAATGCCTCGTCATCTAATTAGTGACGCGCATGAATGGATTAACGAGATTCCCACTGTCCCTGTCTACTATCCAGCGAAACCACAGCCAAGGGAACGGGCTTGGCGGAATCAGCGGGGAAAGAAGACCCTGTTGAGCTTGACTCTAGTCCGACTTTGTGAAATGACTTGAGAGGTGTAGGATAAGTGGGAGCCGGAGACGGCGAAAGTGAAATACCACTACTTTTAACGTTATTTTACTTATTCCGTGAATCGGAGGCGGGGCATGGCCCCTCTTTTTGGACCCAAGGCCCG-CCCCGGCGGGCCGATCCGGGCGGAAGACATTGTCAGGTGGGGAGTTTGGCTGGGGCGGCACATCTGTTAAAAGATAACGCAGGTGTCCTAAGATGAGCTCAACGAGAACAGAAATCTCGTGTGGAACAAAAGGGTAAAAGCTCGTTTGATTCTGATTTCCAGTACGAATACGAACCGTGAAAGCGTGGCCTATCGATCCTTTAGTCCTTCGGAATTTGAAGCTAGAGGTGTCAGAAAAGTTACCACAGGGATAACTGGCTTGTGGCAGCCAAGCGTTCATAGCGACGTTGCTTTTTGATCCTTCGATGTCGGCTCTTCCTATCATTGTGAAGCAGAATTCACCAAGTGTTGGATTGTTCACCCACCAATAGGGAACGTGAGCTGGGTTTAGACCGTCGTGAGACAGGTTAGTTTTACCCTACTGATGATAGTGTCGCGATAGTAATTCAACCTAGTACGAGAGGAACCGTTGATTCGCACAATTGGTCATCGCGCTTGGTTGAAAAGCCAGTGGCGCGAAGCTACCGTGCGTTGGATTATGACTGAACGCCTCTAAGTCAGAATCCGGGCTAGAAGCGACGCATGCGCCCGCCGCCCGGTTGCCGACCAGCAGTAGGGGCCTCGACCCCCAAAGGCACGTGTCGTGGGCGACCCCCGCACGGCGGACGAGCCGTGTGGGACGCCCTGCAGCGCAATTCCCATCGAGCGGCGGGTAGAATCCTTTGCAGACGACTTAAATACGCGACGGGGTATTGTAAGTGGCAGAGTGGCCTTGCTGCCACGATCCACTGAGATTCAGCCCTTGTCGCTCCGATTCGTCCCTCCCCTCCCCTGAATTCTCAC-----------------------CCCCACAGTCCCTCATATTGCACAACCAGAAAGAACCCGGAGGCTAAGAGGAGGGCATCG-----------------GTGCACAAGTCCACGTGGCCTTGGTGTATGCTGATTAGTATTAAGGAGGCAGGGATTCGGGAAGGCGGATAAAGTAGATCGATTGCCATGCACATCATAGGGTGGCAGTGTGCACAGGCAGGCCCTGCCTAATGTTCCATGGGAGCAGAGTACACATCGTGAGCATAT--AGCCTGGGAGGCATCACCTATAAATGCCCGGGGGAAATGGCAGCACAGGCAGAGTCCCGCCCATGTGGAGCAGTCACCATGCCCATAGCTTGTCCACAACTCC--------AAGCCATCAGCCCCCGCCAACATGCCCTTCGTAAGGCCCCGGTGCCCGGCCAGCAAGCCCGTCTCGAAGGCTCGGGTG-------------------------------------------------------------------------------------------------------------------------------------------------------------------------------------------------------------------------------------------------------------------------------------------------------CAAGGCCAGCAAGGCCCAGGCGCCCGGCCAACATGCCCGTCC--------------------------------------------CGAAGGCCCCGGTACCCGGCCAGCATGGCCGTCCGCAAGGCCCTGGTGCAAGGCCAGCATGGCCGGGCACCCGGCCAGCATGCCCGTCTACAAGGCCT-----------------------------------------------------------------------------------------GGGCACCCGGCCAACATGCCCGCCCCGAAGGCCCCGGCGCCCGGCCAGCATGGCCGTCCCGAAGGCCCGAGTGCAACCCGAAGG--CCCTGGTGCAACGCCAGCATTCCCGTCCGTAAGGCCCTGGCAC-----------------------------------TCGGCTAGCATG---------------------------------CCTCTCCCGAAGGCCCGGGCGCAAGGCCAGCATGGCCGTCCGCAAGGCCCGGGCGCCCG------------------------------------------GCCAGCATGCCCGTCCGCAAGGC--------------------------------------------------------------------------------------------------------------------------------------------------------------------------------------------------------------------------------------------------------------------------------------------------CAGCATGGCCGGGCGCCCAGCCAGCATGCCCGTCCGTAAGGCCCCGG---------------------------------------------------------------------------------------------------------------------------------------------------CGCCCAGCAAGCATGCCCGTCCCGAAGGCCCGGGTGCAAGGCCA---------------------GCATGCCCGTCCGCAAGGCCCGGGCGCCCGG-CCAGTATGCCCGTCCGTAAGGCCCCGACGCCCGGCCAGCATGCCC----------------------------------------------------------------------------GTCCCGAAGGCCCGGGCGCCCGGCCAGCATGC---------------------CTGTCCGTAAGGC-----------------------------------------CCCGGCGCCC----------------------------------GGCCAGCATGCCCGTCCCGAAGGCCCGGGT-----------GCAAGGCCGGCATGGCCGTCCGCAAGGCACGGGCGCCCGGCTAGCATGCCCGTCCG----------------------CAAGGCCAGCATGGCCGTCCGTAAGGCCCCGGCGC----------------------------------------------------------------------------------------------------------------------------------CCGGCCAGCATGC----------------------CCGTCCCGAAGG-----------------------------------------------------------------------------CCCGGGTGCAAGGCCAGCATGCCCGTCCGCAAGGC--------CCGGGCGCCCGGCCAGCATGCCCGTCCGCAAGGCCAGCATGCCCGTCCGCAAGGCCCGGGCGCCCGGC-------------------------------------------------------------------CAGCATGCCCGTCCGCAAGGCCCTGGTGCAAGGCCAGCATGGCCGGGCGCCCAGCCAGCATGCCCGTCCGTAAGGCCTGGGCGCCCGGCCAGCATGCCCGTCCGCAAGGCCAGCATGGCCGAGCGCCCAGCCAGCATGCCCGTCCGCAAGGCCAGCATGGCCGGGCGCCCAGCCAGCATGCCCGTCTATAAGGCCCCGGCGCCCGGCCAGCATGGCCGTCCCGAAGGCCCGGGCGCCCGGCCAGCATGCCCGTCCGTAAGGCCCCGGCGCCCGGCCAGCATGCCCGTCTCGAAGGCCAGGGCGCAAGGCCAGCAAGCTCGTCCGCAAGGGCCGGGCGCCCGGCCAGCATGCCCATCCGCAAGGCCAACATGGCCGGGCGCCCAGCCAGCATGCCCGTCCGTAAGGCCCCGGTGCCCGGCCAGCATGCCCGTCCCGAAGGCCCGGGCGCCCGGCCAGCATGCCCGTCCGGAAGGCCCGGGTGCAAGGCCAGCATGGCCGTCCGCAAGGCCCGGGCGCCCGGCCAGCATGCCCGTCCGCAAGGCCAGCATGGCCGAGCGCCCAGCCAGCATGCCCGTCCGCAAGGCCCTGGTGCAAGGCCAGCATGGCCGAGCGCCCAGCCAGCATGCCCGTCCGCAAGGCCCTGGTGCAAGGCCAGCATGGCCGGGCGCCCGGCCAGCATGCCCGTCCGTAAGGCCCCGGCACCCGGCTAGCATGCCCGTCCGCAAGGCCCTGGTGCAAGGCCAGCATGGCCGGGCGCCCA-GCCAGCATGCCCGTCCGCAAGGCCCCGGCGCCCGGCCAGCATGCCCGTCCGCAAGGCCCCGGCGCCCGGCCAGCATGCCCGTCCGCAAGGCCCGGGCGGCCGGCCAGCATGCCCGTCCGTAAGGTCCCGGTGCCCGGCCAGCATGCCCGTCCGTAAGGTCCCGGCGCCCGGCCAGCATGCCCGTCCCGAAGGCCCGGGTGCAAGGCCAGCATGGCCGTCCGCAAGGCCCGGGCGCCCGGCCAGCATGCCCGTCCGCAAGGCCAGCATGGCCGTCCGTAAGGCCCCGGCGCCCGGCCAGCATGGCCGTCCGCAAGGCCAGCATGGCCGTCCGTAAGGCCCTGGCGCCCGGCCAGCATGCCCGTCCGCAAGGCCCCGGCGCCCGGCCAGCATGGCCGTCAGCAAG-------GCCCGGGCGCCCGGCCAGCATGCCCGTCCGTAAGGCCCCGGCGCCCGGCCAGCATGCCCGTCCCGAAGGCCCGGGTGCAATGCCAGCATGGGCGTCCGCAAGGCCCGGGCGCCCGACCAGCATGCCCGTCCGCAAGGCCCGGCCGCCCGGCCAGCATGCCCGTCCGCAAGGCCAGCATGCCCGTCCGTAAGGCCCTGGCGCCCGGCCAGCATGCCCGTCCGCAAGGCCAGCATGGCCGTCCG---CAAGGCCCGGGCGCCCGGCCAGCATGCCCGTCCGCAAGGCCAGCATGGCCTCGGCGCCCGGCCAGCATGCCCGTCCGGAAGGCCCGGGT------GCAAGGCCAGCATGGCCGGCATGCTGGCCCGGGCGTCCGGCCGGCATGCCCGTCCG---CAAGGCCCTGGTGCAAGGCCAGCATGCCCGTCGGTAAGGCCCGGGCGCCCGGCCAGCATGGCCGTCCGCAAGGCCCGGGCGCCCGGCCAGCATGCCCGTCCCGAAGGCCCTGTTGCCCGGCCAACATGCCCGTCCGCAAGGCCAGCATGGACGGGCGCCCAGCCAGCATGCCCGTCCGTAAGGCCCCGGAGCCCGGCCAGCATGGCCGTCAGCAAGGGCCGGGCGCCCGGCCAGTATGCCCGTCCGCAAGGCCAGCATGGCTGGGCGCCCGGCCAGCATGCCCGTCCCGAAGGCCCGGGCGCCCGGCCAAGCATGCCCGTCCCGAAGGCCCGGGTGCA--AGGCCAGCATGGCCGTCCGCAAGGCCGGCATGGCCGGGCGCCCGGC-CAGCATGCCCGTCCGGAAGGCCTAAGTGCCCGGCCAGCATGGCCGTCCCGAAGGCCCTGGTGCCCGGCCAGCATGCCCGTCCGCAAGGCCCTGGTGCAAGGCCAGCATGGCCGGGCGCCCAGCCAGCATGCCCGTCCGTAGGCCCCGGCGCCCGCCAGCATGCCCGTCCCGAAGGCTCGGGTGCAAGGCCAGCATGGCCGTCCGCAAGGCCCGGGCGCCCGGCCAGCATGGCCGTCCCGAAGGCCCTGGTGCCCGGCCAGGATGCCCGTCCGCAAGGCCCTGGTGCAAGGCAAGCATGGCCGGGCGCCCAGCCAGCATGCCCGTCCGTAAGGCCCCAGTGCCCGGCCAGCATGCCCGTCCGCAAGGCCCGTCGGTAGGGCCATCATGCCCGAGCACCCTGCCAACATGCCCGTCCGCAAGGCCAGCATGGCCATCCACATGCAAGCTTTAGCACATGGTGGGCATGCCATTCTTGGAGGTTCCCAAGTGCCTTGCCTGGGCATGGTGTGTCAAGTTTGCATGTGAGCAAACAATGCCTTTGCCCCTCCCTCCTTCCTAAATGGGATGAATATGTCCCCAATCACTCCTCTTGATGCTTGAGACAAAGGTTTTGGTTGGATCACATGCCCCGGTCTTCCAAAACCACCAAAAGTGATGCCGAATCGATCCAATCAACACATGAAACATCTTCAATGTGCAAAGTGATGCCTAAATCAATTAATATGAGTCCCAAGGATGATTGACACAAAGGTTTGGAGCCATTGGACCATTTTCACCATTTTTCGGGCTTCCGGCACCGCCCAAAAGTGGGAAAATCAACATTATCACCAATTGAAACATCTTGAAAGTCCAATATGAGTCCATAATAAATTAATATGACCCCCAAGGATGCTCCCTGCAAAATTTCAGAACGATTGGATGCATATATTTTTTTTCCGATTTTTTGCAAATTTCGCACTTTGAAAAATTATAAAAAATTCACCACTTGTCAAAAAATTATGAAATTTTGGGGAATGATAGATTGGATTTTTATCTGTCTCTCCACAAAATTTCAGCTCAAAATTCCATCGTTTGCCCCCCGAAAACCCCTTATGTCAACCCAGAAAAAGTATGTCTACTCTTGCCAGGTGGGGTTTGGCTCAGAATGCTCTTTAGGGGGTACCCAGCTGCCTGCCCCCCGTGGCCGGCAGCCGGGGGCGCACTAGGCAGGCCTTGCACGCTGCGTGCGTGCCGGCCTACCCCCGTCGCCCATGCAAGCAACGAGATTGCTTGCGTGCGGCGCCCGTCCATGCTCGGCATGGGCGGGCGCGGTGCCGACGCATGCGGCCGGCACGGGCACGACACCACCGTCCGGGCCGGGGCATGGGCAATCGCCCAGCGCTCCTCACGGGCACAGTGCCAAGGCTTGCGGGGGTGGGCCTTGGCATGTTATACACACCCCCGATCGCCGGATGCATGCGGCCGCGTGCGGATGGCAAGGGTGGGCGCCCGACGGCCGGCCCGGGCAATCGCCCGGCGCCCGGTGCGGGCGAGACACC-----CGGCGACCGTGTCCCTTTCGGAATTTTCCTCGGCCAATGTTTGNNNNNNNNNNNNNNNNNNNNNNNNNNNNNNNNNNNNNNNNNNNNNNNNNNNNNNNNNNNNNNNNNNNNNNNNNNNNNNNNNNNNNNNNNNNNNNNNNNNNNNNNNNNNNNNNNNNNNNNNNNNNNNNNNNNNNNNNNNNNNNNNNNNNNNNNNNNNNNNNNNNNNNNNNNNNNNNNNNNNNNNNNNNNNNNNNNNNNNNNNNNNNNNNNNNNNNNNNNNNNNNNNNNNNNNNNNNNNNNNNN
>Afzelia africana voucher Wit 2944 external transcribed spacer, 18S ribosomal RNA gene, internal transcribed spacer 1, 5.8S ribosomal RNA gene, internal transcribed spacer 2, and 28S ribosomal RNA gene, complete sequence
NNNNNNNNNNNNNNNNNNNNNNNNNNNNNNNNNNNNNNNNNNNNNNNNNNNNNNNNNNNNNNNNNNNNNNNNNNNNNNNNNNNNNNNNNNNNNNNNNNNNNNNNNNNNNNNNNNNNNNNNNNNNNNNNNNNNNNNNNNNNNNNNNNNNNNNNNNNNNNNNNNNNNNNNNNNNNNNNNNNNNNNNNNNNNNNNNNNNNNNNNNNNNNNNNNNNNNNNNNNNNNNNNNNNNNNNNNNNNNNNNNNNNNNNNNNNNNNNNNNNNNNNNNNNNNNNNNNNNNNNNNNNNNNNNNNNNNNNNNNNNNNNNNNNNNNNNNNNNNNNNNNNNNNNNNNNNNNNNNNNNNNNNNNNNNNNNNNNNNNNNNNNNNNNNNNNNNNNNNNNNNNNNNNNNNNNNNNNNNNNNNNNNNNNNNNNNNNNNNNNNNNNNNNNNNNNNNNNNNNNNNNNNNNNNNNNNNNNNNNNNNNNNNNNNNNNNNNNNNNNNNNNNNNNNNNNNNNNNNNNNNNNNNNNNNNNNNNNNNNNNNNNNNNNNNNNNNNNNNNNNNNNNNNNNNNNNNNNNNNNNNNNNNNNNNNNNNNNNNNNNNNNNNNNNNNNNNNNNNNNNNNNNNNNNNNNNNNNNNNNNNNNNNNNNNNNNNNNNNNNNNNNNNNNNNNNNNNNNNNNNNNNNNNNNNNNNNNNNNNNNNNNNNNNNNNNNNNNNNNNNNNNNNNNNNNNNNNNNNNNNNNNNNNNNNNNNNNNNNNNNNNNNNNNNNNNNNNNNNNNNNNNNNNNNNNNNNNNNNNNNNNNNNNNNNNNNNNNNNNNNNNNNNNNNNNNNNNNNNNNNNNNNNNNNNNNNNNNNNNNNNNNNNNNNNNNNNNNNNNNNNNNNNNNNNNNNNNNNNNNNNNNNNNNNNNNNNNNNNNNNNNNNNNNNNNNNNNNNNNNNNNNNNNNNNNNNNNNNNNNNNNNNNNNNNNNNNNNNNNNNNNNNNNNNNNNNNNNNNNNNNNNNNNNNNNNNNNNNNNNNNNNNNNNNNNNNNNNNNNNNNNNNNNNNNNNNNNNNNNNNNNNNNNNNNNNNNNNNNNNNNNNNNNNNNNNNNNNNNNNNNNNNNNNNNNNNNNNNNNNNNNNNNNNNNNNNNNNNNNNNNNNNNNNNNNNNNNNNNNNNNNNNNNNNNNNNNNNNNNNNNNNNNNNNNNNNNNNNNNNNNNNNNNNNNNNNNNNNNNNNNNNNNNNNNNNNNNNNNNNNNNNNNNNNNNNNNNNNNNNNNNNNNNNNNNNNNNNNNNNNNNNNNNNNNNNNNNNNNNNNNNNNNNNNNNNNNNNNNNNNNNNNNNNNNNNNNNNNNNNNNNNNNNNNNNNNNNNNNNNNNNNNNNNNNNNNNNNNNNNNNNNNNNNNNNNNNNNNNNNNNNNNNNNNNNNNNNNNNNNNNNNNNNNNNNNNNNNNNNNNNNNNNNNNNNNNNNNNNNNNNNNNNNNNNNNNNNNNNNNNNNNNNNNNNNNNNNNNNNNNNNNNNNNNNNNNNNNNNNNNNNNNNNNNNNNNNNNNNNNNNNNNNNNNNNNNNNNNNNNNNNNNNNNNNNNNNNNNNNNNNNNNNNNNNNNNNNNNNNNNNNNNNNNNNNNNNNNNNNNNNNNNNNNNNNNNNNNNNNNNNNNNNNNNNNNNNNNNNNNNNNNNNNNNNNNNNNNNNNNNNNNNNNNNNNNNNNNNNNNNNNNNNNNNNNNNNNNNNNNNNNNNNNNNNNNNNNNNNNNNNNNNNNNNNNNNNNNNNNNNNNNNNNNNNNNNNNNNNNNNNNNNNNNNNNNNNNNNNNNNNNNNNNNNNNNNNNNNNNNNNNNNNNNNNNNNNNNNNNNNNNNNNNNNNNNNNNNNNNNNNNNNNNNNNNNNNNNNNNNNNNNNNNNNNNNNNNNNNNNNNNNNNNNNNNNNNNNNNNNNNNNNNNNNNNNNNNNNNNNNNNNNNNNNNNNNNNNNNNNNNNNNNNNNNNNNNNNNNNNNNNNNNNNNNNNNNNNNNNNNNNNNNNNNNNNNNNNNNNNNNNNNNNNNNNNNNNNNNNNNNNNNNNNNNNNNNNNNNNNNNNNNNNNNNNNNNNNNNNNNNNNNNNNNNNNNNNNNNNNNNNNNNNNNNNNNNNNNNNNNNNNNNNNNNNNNNNNNNNNNNNNNNNNNNNNNNNNNNNNNNNNNNNNNNNNNNNNNNNNNNNNNNNNNNNNNNNNNNNNNNNNNNNNNNNNNNNNNNNNNNNNNNNNNNNNNNNNNNNNNNNNNNNNNNNNNNNNNNNNNNNNNNNNNNNNNNNNNNNNNNNNNNNNNNNNNNNNNNNNNNNNNNNNNNNNNNNNNNNNNNNNNNNNNNNNNNNNNNNNNNNNNNNNNNNNNNNNNNNNNNNNNNNNNNNNNNNNNNNNNNNNNNNNNNNNNNNNNNNNNNNNNNNNNNNNNNNNNNNNNNNNNNNNNNNNNNNNNNNNNNNNNNNNNNNNNNNNNNNNNNNNNNNNNNNNNNNNNNNNNNNNNNNNNNNNNNNNNNNNNNNNNNNNNNNNNNNNNNNNNNNNNNNNNNNNNNNNNNNNNNNNNNNNNNNNNNNNNNNNNNNNNNNNNNNNNNNNNNNNNNNNNNNNNNNNNNNNNNNNNNNNNNNNNNNNNNNNNNNNNNNNNNNNNNNNNNNNNNNNNNNNNNNNNNNNNNNNNNNNNNNNNNNNNNNNNNNNNNNNNNNNNNNNNNNNNNNNNNNNNNNNNNNNNNNNNNNNNNNNNNNNNNNNNNNNNNNNNNNNNNNNNNNNNNNNNNNNNNNNNNNNNNNNNNNNNNNNNNNNNNNNNNNNNNNNNNNNNNNNNNNNNNNNNNNNNNNNNNNNNNNNNNNNNNNNNNNNNNNNNNNNNNNNNNNNNNNNNNNNNNNNNNNNNNNNNNNNNNNNNNNNNNNNNNNNNNNNNNNNNNNNNNNNNNNNNNNNNNNNNNNNNNNNNNNNNNNNNNNNNNNNNNNNNNNNNNNNNNNNNNNNNNNNNNNNNNNNNNNNNNNNNNNNNNNNNNNNNNNNNNNNNNNNNNNNNNNNNNNNNNNNNNNNNNNNNNNNNNNNNNNNNNNNNNNNNNNNNNNNNNNNNNNNNNNNNNNNNNNNNNNNNNNNNNNNNNNNNNNNNNNNNNNNNNNNNNNNNNNNNNNNNNNNNNNNNNNNNNNNNNNNNNNNNNNNNNNNNNNNNNNNNNNNNNNNNNNNNNNNNNNNNNNNNNNNNNNNNNNNNNNNNNNNNNNNNNNNNNNNNNNNNNNNNNNNNNNNNNNNNNNNNNNNNNNNNNNNNNNNNNNNNNNNNNNNNNNNNNNNNNNNNNNNNNNNNNNNNNNNNNNNNNNNNNNNNNNNNNNNNNNNNNNNNNNNNNNNNNNNNNNNNNNNNNNNNNNNNNNNNNNNNNNNNNNNNNNNNNNNNNNNNNNNNNNNNNNNNNNNNNNNNNNNNNNNNNNNNNNNNNNNNNNNNNNNNNNNNNNNNNNNNNNNNNNNNNNNNNNNNNNNNNNNNNNNNNNNNNNNNNNNNNNNNNNNNNNNNNNNNNNNNNNNNNNNNNNNNNNNNNNNNNNNNNNNNNNNNNNNNNNNNNNNNNNNNNNNNNNNNNNNNNNNNNNNNNNNNNNNNNNNNNNNNNNNNNNNNNNNNNNNNNNNNNNNNNNNNNNNNNNNNNNNNNNNNNNNNNNNNNNNNNNNNNNNNNNNNNNNNNNNNNNNNNNNNNNNNNNNNNNNNNNNNNNNNNNNNNNNNNNNNNNNNNNNNNNNNNNNNNNNNNNNNNNNNNNNNNNNNNNNNNNNNNNNNNNNNNNNNNNNNNNNNNNNNNNNNNNNNNNNNNNNNNNNNNNNNNNNNNNNGCCCGGCCCGGGCAATCGCCCGGCGCCCGGCACGGACGAGACACC---CGGCGACCGTGTCCCTTTCGGAATTTTTCTTTCTCGGCCAATGTTTCGGGGGTGGGCATTGGCGCGATACTCACA-CCCCCGCCCGCCGGATGCATGCGAGAGCGTGCGGATGGCAAGGGTGGGCGCCCGTC-ACCCGGCCCGGGCAACCGCCCGGTGCACGG----------------------------------------------------------------------------------------------------------------------------------------------------GATGGGCAAGCCG-CCCGACCGTTGCGACCGACGATCGCGTCCCTTTCGGAATC----TCGATCTCATGTACGATCCGTCATGCCTAGCGAAGCAGGCGCGGCTCCCCCCGATGCTTCCATATGCTTGCACGCC----ATGAGGCTTGCGAGGTGTGGTTCGTTTGGTGGCGTTGTGCCTGCGGACGTGCGGGCGTGTGAGTGGTGATTGGGTTGTTCGTGCCGGCCGGCTCCATGCTCATGCATCGAACGGCCCGCAGGCAACCCTCCTCAA---TCTTGCCC--CGAGCCGGCGATTTCTTCCCCGGCTCGGGTGCAGCA----CCGTGGTTCCTGTGTTGCCTACCGATCGAACGGAATTCGTGGGATTCGTCTG-CCCCTCGCCATCCATCGATCCC------T-TAGGGTCGGCGGAGGTCCGGATAGCAGTCCCCGTGTC-CCCCGAGAGCATCGTCCCGGCGGTAGCTCCCG-AGGCCCATGGGG----ACTCGCTGCTCTCTCGGATGCGGTCGATCCGGCGGTCG-------TGC----GACGGACG--TCGTGCC------CGGCCGT---GCAAGAA-AAATGC-GTT-----TGACCCGAACGATGCCATGCCCGC----GCCCGCGTCGG--CGT---------CGGCCCGCCCGGCGC-----------------GGCGGGGCGAAGGCCGGTGCGGTGCGCGGCATGCATCACGGAGGAATGCTACCTGGTTGATCCTGCCAGTAGTCATATGCTTGTCTCAAAGATTAAGCCATGCATGTGTAAGTATGAACTAATTCAGACTGTGAAACTGCGAATGGCTCATTAAATCAGTTATAGTTTGTTTGATGGTACCTACTACTCGGATAACCGTAGTAATTCTAGAGCTAATACGTGCAACAAACCCCGACTTCCGGAAGGGATGCATTTATTAGATAAAAGGTCGACGCGGGCTTCCGCCCGCCGCTCTGATGATTCATGATAACTCGACGGATCGCACGGCCCGAGTGCCGGCGACGCATCATTCAAATTTCTGCCCTATCAACTTTCGATGGTAGGATAGTGGCCTACCATGGTGGTGACGGGTGACGGAGAATTAGGGTTCGATTCCGGAGAGGGAGCCTGAGAAACGGCTACCACATCCAAGGAAGGCAGCAGGCGCGCAAATTACCCAATCCTGACACGGGGAGGTAGTGACAATAAATAACAATACCGGGCTCATCGAGTCTGGTAATTGGAATGAGTACAATCTAAATCCCTTAACGAGGATCCATTGGAGGGCAAGTCTGGTGCCAGCAGCCGCGGTAATTCCAGCTCCAATAGCGTATATTTAAGTTGTTGCAGTTAAAAAGCTCGTAGTTGGACCTTGGGTTGGGCGGATCGGTCCGCCTCCGGTGTGCACCGGTCCGCTCGTCCCTTCTGCCGGCGATGCGCTCCTGTCCTTAACTGGCCGGGTCGTGCCTCCGGCGCTGTTACTTTGAAGAAATTAGAGTGCTCAAAGCAAGCCTACGCTCTGCATACATTAGCATGGGATAACATCATAGGATTCCGGTCCTATTGTGTTGGCCTTCGGGATCGGAGTAATGATTAACAGGGACAGTCGGGGGCATTCGTATTTCATAGTCAGAGGTGAAATTCTTGGATTTATGAAAGACGAACAACTGCGAAAGCATTTGCCAAGGATGTTTTCATTAATCAAGAACGAAAGTTGGGGGCTCGAAGACGATCAGATACCGTCCTAGTCTCAACCATAAACGATGCCGACCAGGGATCAGCGGATGTTACTTTTAGGACTCCGCTGGCACCTTATGAGAAATCAAAGTTTTTGGGTTCCGGGGGGAGTATGGTCGCAAGGCTGAAACTTAAAGGAATTGACGGAAGGGCACCACCAGGAGTGGAGCCTGCGGCTTAATTTGACTCAACACGGGGAAACTTACCAGGTCCAGACATAGTAAGGATTGACAGACTGAGAGCTCTTTCTTGATTCTATGGGTGGTGGTGCATGGCCGTTCTTAGTTGGTGGAGCGATTTGTCTGGTTAATTCCGTTAACGAACGAGACCTCAGCCTGCTAACTAGCTATGTGGAGGTGACCCCCCACGGCCAGCTTCTTAGAGGGACTATGGCCTTTCAGGCCAAGGAAGTTTGAGGCAATAACAGGTCTGTGATGCCCTTAGATGTTCTGGGCCGCACGCGCGCTACACTGATGTATTCAACGAGTCTATAGCCTTGGCCGACAGGCCCGGGTAATCTTTGAAATTTCATCGTGATGGGGATAGATCATTGCAATTGTTGGTCTTCAACGAGGAATTCCTAGTAAGCGCGAGTCATCAGCTCGCGTTGACTACGTCCCTGCCCTTTGTACACACCGCCCGTCGCTCCTACCGATTGAATGGTCCGGTGAAGTGTTCGGATCGCGGCGACGTGGGCGGTCCGCCGCCGGCGACGTCGCGAGAAGTCCACTGAACCTTATCATTTAGAGGAAGGAGAAGTCGTAACAAGGTTTCCGTAGGTGAACCTGCGGAAGGATCATTGTCGATG--CCTCA-------CGAGCAGCACGA-CCCGCGAACACGTACGTTCCC---------CTCCCACC--------------------GGGGGGGGAT----CATCCTCCACGGAGGCACGCGAGCGGCA--------CCCCGGTGCGC--GCACCGGGCCTCCGACGTCGGGACGCGACGGCGGCGGGCT--CGCCCGTCGGCCGTGCTCCCGG-------CGGC-----AAACAACCAACCCCCGGCGCCGAACGCGCCAAGGAACA-CATGACGATCCGATGAGCGGACTCCCCGCCGTCCCGGAGACGGTGCA--CGCGCGGGGGGCAGCGCC----ATTCTCGTATTCACAACGACTCTCGGCAACGGATATCTCGGCTCTCGCATCGATGAAGAACGTAGCGAAATGCGATACTTGGTGTGAATTGCAGAATCCCGTGAACCATCGAGTCTTTGAACGCAAGTTGCGCCCGAAGCCAATAGGCCGAGGGCACGTCTGGCTGGGTGTCACACGAAGTCG--CCCCGAC---CC----CAACGCCCGCCCGCCCGCCGTCCAGCACGGCGCGGGC----GGGGGTCGGTC-G----GGGCGGATGCTGGCCTCCCGTGAGCCCCGACTCGCGGACGGCCGAAATGAGAGC-CCGCGGTGCGGCGAGCGCCACGACGCACGGTGGTTGAGTCGAGTCGAGAACGATCGCTCCGG-CCCGGTCGTGCGCGCCCCG-CCCCC----GACGGCGGGCTCCCGAGACCC----TATC---------------------------------------TA------------------------------------------------TCCGACGCGACCTCAGCTCAGGCGGGGCTACCCGCTGAGTTTAAGCATATCAATAAGCGGAGGAAAAGAAACTAACGAGGATTCCCCTAGTAACGGCGAGCGAACCGGGAAGAGCCCACCATGAAAATCGGGCG--CCCCCGGCGTCCGAATTGTAGTCTGGAGAAGCGTCCTCAGCGGCGGACCGGGCCCAAGTCCCCTGGAAGGGGGTGCCGGAGAGGGTGAGAGCCCCGTCGTGCCCGGACCCTGTCGCACCACGAGGCGCTGTCGGCGAGTCGGGTTGTTTGGGAATGCAGCCCCAATCGGGCGGTAAATTCCGTCCAAGGCTAAATACGGGCGAGAGACCGATAGCGAACAAGTACCGCGAGGGAAAGATGAAAAGGACTTTGAAAAGAGAGTCAAAGAGTGCTTGAAATTGTCGGGAGGGAAGCGGATGGGGGCCGGCGATGCGTCCCGGTCGGATGTGGAACGGCGAGAGCCGGTCCGCCGATCGACTCGGGGCGCGGACCGACGCGGACCGCGGCGGCGGCCCAAGCCCGGGCAAGGGACATGCCCG--CGGAGACGCCGTCGCCGCGATCGTGGACGGCAGCGCGCGCCGCA---ACGGCGTGCCTCTCGGGGCACCTGCGCGCTCCCGGCGCCGGCCCGCGGGCTCCCCATCCGGCCCGTCTTGAAACACGGACCAAGGAGTCTGACATGTGTGCGAGTCAGCGGGCGAGCAAACCCGCAAGGCGCAAGGAAGCTGATTGGCGGGAT------CCCCCCCGGGGGGTGCACCGCCGACCGACCCCGATCTTCTGTGAAGGGTTCGAGTGAGAGCACGCCCGTCGGGACCCGAAAGATGGTGAACTATGCCTGAGCGGGGCGAAGCCAGAGGAAACTCTGGTGGAGGCCCGCAGCGATACTGACGTGCAAATCGTTCGTCTGACTTGGGTATAGGGGCGAAAGACTAATCGAACCGTCTAGTAGCTGGTTCCCTCCGAAGTTTCCCTCAGGATAGCTGGAGCTCGGGCGCGAGTTCTATCGGGTAAAGCCAATGATTAGAGGCATCGGGGGCGCAACGCCCTCGACCTATTCTCAAACTTTAAATAGGTAGGACGGCGCGGCTGCTCCGGTGAGCCGCGCCACGGAATCGAGAGCTCCAAGTGGGCCATTTTTGGTAAGCAGAACTGGCGATGCGGGATGAACCGGAAGCCGGGTTACGGTGCCCAACTGCGCGCTAACCTAGATCCCACAAAGGGTGTTGGTCGATTAAGACAGCAGGACGGTGGTCATGGAAGTCGAAATCCGCTAAGGAGTGTGTAACAACTCACCTGCCGAATCAACTAGCCCCGAAAATGGATGGCGCTGAAGCGCGCGACCCATACCCGGCCGTCGGGGCAAGGGCCAGGCCCCGATGAGTAGGAGGGCGCGGCGGTCGCCGCAAAACCCGGGGCGCGAGCCCGGGCGGAGCGTCCGTCGGTGCAGATCTTGGTGGTAGTAGCAAATATTCAAATGAGAACTTTGAAGGCCGAAGAGGGGAAAGGTTCCATGTGAACGGCACTTGCACATGGGTTAGTCGATCCTAAGAGACGGGGGAAGCCCGTCTGAGAGCGCGGCGCGCGCGCACTTCGAAAGGGAATCGGGTTAAAATTCCTGAACCGGGACGTGGCGGCTGACGGCAACGTCAGGGAGTCCGGAGACGTCGGCGGGGGCCCCGGGAAGAGTTATCTTTTCTGTTTAACGGCCCGCCCACCCTGGAAACGGCTCAGCCGGAGGTAGGGTCCAGCGGCCGGAAGAGCACCGCACGTCGCGTGGTGTCCGGTGCGCCCCCGGCGGCCCGTGAAAATCCGGAGGACCGAGTGCCGCCCACGCCCGGTCGTACTCATAACCGCATCAGGTCTCCAAGGTGAACAGCCTCTGGTCGATGGAACAATGTAGGCAAGGGAAGTCGGCAAAATGGATCCGTAACCTCGGGAAAAGGATTGGCTCTGAGGACTGGGCACGGGGGTCCCAGCCCCGAACCCGTCGGCTGTCGGTGGACTGCTCGAGCTGCTCCCGCGGCGAGAGCGGGTCGCCGCGTGCCGGCCGGGGGACGGACTGGGAACGGGCCCTCCGGGGCCCCTTCCCCGGGCGTCGAACAGTCAGCTCAGAACTGGTACGGACAAGGGGAATCCGACTGTTTAATTAAAACAAAGCATTGCGATGGTCCCTGCGGATGCTGACGCAATGTGATTTCTGCCCAGTGCTCTGAATGTCAAAGTGAAGAAATTCAACCAAGCGCGGGTAAACGGCGGGAGTAACTATGACTCTCTTAAGGTAGCCAAATGCCTCGTCATCTAATTAGTGACGCGCATGAATGGATTAACGAGATTCCCACTGTCCCTGTCTACTATCCAGCGAAACCACAGCCAAGGGAACGGGCTTGGCGGAATCAGCGGGGAAAGAAGACCCTGTTGAGCTTGACTCTAGTCCGACTTTGTGAAATGACTTGAGAGGTGTAGGATAAGTGGGAGCCGGAGACGGCGAAAGTGAAATACCACTACTTTTAACGTTATTTTACTTATTCCGTGAATCGGAGGCGGGGCATGGCCCCTCTTTTTGGACCCAAGGCCCG-CCCCGGCGGGCCGATCCGGGCGGAAGACATTGTCAGGTGGGGAGTTTGGCTGGGGCGGCACATCTGTTAAAAGATAACGCAGGTGTCCTAAGATGAGCTCAACGAGAACAGAAATCTCGTGTGGAACAAAAGGGTAAAAGCTCGTTTGATTCTGATTTCCAGTACGAATACGAACCGTGAAAGCGTGGCCTATCGATCCTTTAGTCCTTCGGAATTTGAAGCTAGAGGTGTCAGAAAAGTTACCACAGGGATAACTGGCTTGTGGCAGCCAAGCGTTCATAGCGACGTTGCTTTTTGATCCTTCGATGTCGGCTCTTCCTATCATTGTGAAGCAGAATTCACCAAGTGTTGGATTGTTCACCCACCAATAGGGAACGTGAGCTGGGTTTAGACCGTCGTGAGACAGGTTAGTTTTACCCTACTGATGATAGTGTCGCGATAGTAATTCAACCTAGTACGAGAGGAACCGTTGATTCGCACAATTGGTCATCGCGCTTGGTTGAAAAGCCAGTGGCGCGAAGCTACCGTGCGTTGGATTATGACTGAACGCCTCTAAGTCAGAATCCGGGCTAGAAGCGACGCATGCGCCCGCCGCCCGGTTGCCGACCAGCAGTAGGGGCCTCGACCCCCAAAGGCACGTGTCGTGGGCGACCCCCGCACGGCGGACGAGCCGTGTGGGACGCCCTGCAGCGCAATTCCCATCGAGCGGCGGGTAGAATCCTTTGCAGACGACTTAAATACGCGACGGGGTATTGTAAGTGGCAGAGTGGCCTTGCTGCCACGATCCACTGAGATTCAGCCCTTGTCGCTCCGATTCGTCCCTCCCCTCCCCTGAATTCTCAC-----------------------CCCCACAGTCCCTCATATTGCACAACCAGAAAGAACCCGGAGGCTAAGAGGAGGGCATCG-----------------GTGCACAAGTCCACGTGGCCTTGGTGTATGCTGATTAGTATTAAGGAGGCAGGGATTCGGGAAGGCGGATAAAGTAGATCGATTGCCATGCACATCATAGGGTGGCAGTGTGCACAGGCAGGCCCTGCCTAATGTTCCATGGGAGCAGAGTACACATCGTGAGCATAT--AGCCTGGGAGGCATCACCTATAAATGCCCGGGGGAAATGGCAGCACAGGCAGAGTCCCGCCCATGTGGAGCAGTCACCATGCCCATAGCTTGTCCACAACTCC--------AAGCCATCAGCCCCCGCCAACATGCCCTTCGTAAGGCCCCGGTGCCCGGCCAGCAAGCCCGTCTCGAAGGCTCGGGTG-------------------------------------------------------------------------------------------------------------------------------------------------------------------------------------------------------------------------------------------------------------------------------------------------------CAAGGCCAGCAAGGCCCAGGCGCCCGGCCAACATGCCCGTCC--------------------------------------------CGAAGGCCCCGGTACCCGGCCAGCATGGCCGTCCGCAAGGCCCTGGTGCAAGGCCAGCATGGCCGGGCACCCGGCCAGCATGCCCGTCTACAAGGCCT-----------------------------------------------------------------------------------------GGGCACCCGGCCAACATGCCCGCCCCGAAGGCCCCGGCGCCCGGCCAGCATGGCCGTCCCGAAGGCCCGAGTGCAACCCGAAGG--CCCTGGTGCAACGCCAGCATTCCCGTCCGTAAGGCCCTGGCAC-----------------------------------TCGGCTAGCATG---------------------------------CCTCTCCCGAAGGCCCGGGCGCAAGGCCAGCATGGCCGTCCGCAAGGCCCGGGCGCCCG------------------------------------------GCCAGCATGCCCGTCCGCAAGGC--------------------------------------------------------------------------------------------------------------------------------------------------------------------------------------------------------------------------------------------------------------------------------------------------CAGCATGGCCGGGCGCCCAGCCAGCATGCCCGTCCGTAAGGCCCCGG---------------------------------------------------------------------------------------------------------------------------------------------------CGCCCAGCAAGCATGCCCGTCCCGAAGGCCCGGGTGCAAGGCCA---------------------GCATGCCCGTCCGCAAGGCCCGGGCGCCCGG-CCAGTATGCCCGTCCGTAAGGCCCCGACGCCCGGCCAGCATGCCC----------------------------------------------------------------------------GTCCCGAAGGCCCGGGCGCCCGGCCAGCATGC---------------------CTGTCCGTAAGGC-----------------------------------------CCCGGCGCCC----------------------------------GGCCAGCATGCCCGTCCCGAAGGCCCGGGT-----------GCAAGGCCGGCATGGCCGTCCGCAAGGCCCGGGCGCCCGGCTAGCATGCCCGTCCG----------------------CAAGGCCAGCATGGCTGTCCGTAAGGCCCCGGCGC----------------------------------------------------------------------------------------------------------------------------------CCGGCCAGCATGC----------------------CCGTCCCGAAGG-----------------------------------------------------------------------------CCCGGGTGCAAGGCCAGCATGGCCGTCCGCAAGGC--------CCGGGCGCCCGGCCAGCATGCCCGTCCGCAAGGCCNNNNNNNNNNNNNNNNNNNNNNNNNNNNNNNNNNNNNNNNNNNNNNNNNNNNNNNNNNNNNNNNNNNNNNNNNNNNNNNNNNNNNNNNNNNNNNNNNNNNNNNNNNNNNNNNNNNNNNNNNNNNNNNNNNNNNNNNNNNNNNNNNNNNNNNNNNNNNNNNNNNNNNNNNNNNNNNNNNNNNNNNNNNNNNNNNNNNNNNNNNNNNNNNNNNNNNNNNNNNNNNNNNNNNNNNNNNNNNNNNNNNNNNNNNNNNNNNNNNNNNNNNNNNNNNNNNNNNNNNNNNNNNNNNNNNNNNNNNNNNNNNNNNNNNNNNNNNNNNNNNNNNNNNNNNNNNNNNNNNNNNNNNNNNNNNNNNNNNNNNNNNNNNNNNNNNNNNNNNNNNNNNNNNNNNNNNNNNNNNNNNNNNNNNNNNNNNNNNNNNNNNNNNNNNNNNNNNNNNNNNNNNNNNNNNNNNNNNNNNNNNNNNNNNNNNNNNNNNNNNNNNNNNNNNNNNNNNNNNNNNNNNNNNNNNNNNNNNNNNNNNNNNNNNNNNNNNNNNNNNNNNNNNNNNNNNNNNNNNNNNNNNNNNNNNNNNNNNNNNNNNNNNNNNNNNNNNNNNNNNNNNNNNNNNNNNNNNNNNNNNNNNNNNNNNNNNNNNNNNNNNNNNNNNNNNNNNNNNNNNNNNNNNNNNNNNNNNNNNNNNNNNNNNNNNNNNNNNNNNNNNNNNNNNNNNNNNNNNNNNNNNNNNNNNNNNNNNNNNNNNNNNNNNNNNNNNNNNNNNNNNNNNNNNNNNNNNNNNNNNNNNNNNNNNNNNNNNNNNNNNNNNNNNNNNNNNNNNNNNNNNNNNNNNNNNNNNNNNNNNNNNNNNNNNNNNNNNNNNNNNNNNNNNNNNNNNNNNNNNNNNNNNNNNNNNNNNNNNNNNNNNNNNNNNNNNNNNNNNNNNNNNNNNNNNNNNNNNNNNNNNNNNNNNNNNNNNNNNNNNNNNNNNNNNNNNNNNNNNNNNNNNNNNNNNNNNNNNNNNNNNNNNNNNNNNNNNNNNNNNNNNNNNNNNNNNNNNNNNNNNNNNNNNNNNNNNNNNNNNNNNNNNNNNNNNNNNNNNNNNNNNNNNNNNNNNNNNNNNNNNNNNNNNNNNNNNNNNNNNNNNNNNNNNNNNNNNNNNNNNNNNNNNNNNNNNNNNNNNNNNNNNNNNNNNNNNNNNNNNNNNNNNNNNNNNNNNNNNNNNNNNNNNNNNNNNNNNNNNNNNNNNNNNNNNNNNNNNNNNNNNNNNNNNNNNNNNNNNNNNNNNNNNNNNNNNNNNNNNNNNNNNNNNNNNNNNNNNNNNNNNNNNNNNNNNNNNNNNNNNNNNNNNNNNNNNNNNNNNNNNNNNNNNNNNNNNNNNNNNNNNNNNNNNNNNNNNNNNNNNNNNNNNNNNNNNNNNNNNNNNNNNNNNNNNNNNNNNNNNNNNNNNNNNNNNNNNNNNNNNNNNNNNNNNNNNNNNNNNNNNNNNNNNNNNNNNNNNNNNNNNNNNNNNNNNNNNNNNNNNNNNNNNNNNNNNNNNNNNNNNNNNNNNNNNNNNNNNNNNNNNNNNNNNNNNNNNNNNNNNNNNNNNNNNNNNNNNNNNNNNNNNNNNNNNNNNNNNNNNNNNNNNNNNNNNNNNNNNNNNNNNNNNNNNNNNNNNNNNNNNNNNNNNNNNNNNNNNNNNNNNNNNNNNNNNNNNNNNNNNNNNNNNNNNNNNNNNNNNNNNNNNNNNNNNNNNNNNNNNNNNNNNNNNNNNNNNNNNNNNNNNNNNNNNNNNNNNNNNNNNNNNNNNNNNNNNNNNNNNNNNNNNNNNNNNNNNNNNNNNNNNNNNNNNNNNNNNNNNNNNNNNNNNNNNNNNNNNNNNNNNNNNNNNNNNNNNNNNNNNNNNNNNNNNNNNNNNNNNNNNNNNNNNNNNNNNNNNNNNNNNNNNNNNNNNNNNNNNNNNNNNNNNNNNNNNNNNNNNNNNNNNNNNNNNNNNNNNNNNNNNNNNNNNNNNNNNNNNNNNNNNNNNNNNNNNNNNNNNNNNNNNNNNNNNNNNNNNNNNNNNNNNNNNNNNNNNNNNNNNNNNNNNNNNNNNNNNNNNNNNNNNNNNNNNNNNNNNNNNNNNNNNNNNNNNNNNNNNNNNNNNNNNNNNNNNNNNNNNNNNNNNNNNNNNNNNNNNNNNNNNNNNNNNNNNNNNNNNNNNNNNNNNNNNNNNNNNNNNNNNNNNNNNNNNNNNNNNNNNNNNNNNNNNNNNNNNNNNNNNNNNNNNNNNNNNNNNNNNNNNNNNNNNNNNNNNNNNNNNNNNNNNNNNNNNNNNNNNNNNNNNNNNNNNNNNNNNNNNNNNNNNNNNNNNNNNNNNNNNNNNNNNNNNNNNNNNNNNNNNNNNNNNNNNNNNNNNNNNNNNNNNNNNNNNNNNNNNNNNNNNNNNNNNNNNNNNNNNNNNNNNNNNNNNNNNNNNNNNNNNNNNNNNNNNNNNNNNNNNNNNNNNNNNNNNNNNNNNNNNNNNNNNNNNNNNNNNNNNNNNNNNNNNNNNNNNNNNNNNNNNNNNNNNNNNNNNNNNNNNNNNNNNNNNNNNNNNNNNNNNNNNNNNNNNNNNNNNNNNNNNNNNNNNNNNNNNNNNNNNNNNNNNNNNNNNNNNNNNNNNNNNNNNNNNNNNNNNNNNNNNNNNNNNNNNNNNNNNNNNNNNNNNNNNNNNNNNNNNNNNNNNNNNNNNNNNNNNNNNNNNNNNNNNNNNNNNNNNNNNNNNNNNNNNNNNNNNNNNNNNNNNNNNNNNNNNNNNNNNNNNNNNNNNNNNNNNNNNNNNNNNNNNNNNNNNNNNNNNNNNNNNNNNNNNNNNNNNNNNNNNNNNNNNNNNNNNNNNNNNNNNNNNNNNNNNNNNNNNNNNNNNNNNNNNNNNNNNNNNNNNNNNNNNNNNNNNNNNNNNNNNNNNNNNNNNNNNNNNNNNNNNNNNNNNNNNNNNNNNNNNNNNNNNNNNNNNNNNNNNNNNNNNNNNNNNNNNNNNNNNNNNNNNNNNNNNNNNNNNNNNNNNNNNNNNNNNNNNNNNNNNNNNNNNNNNNNNNNNNNNNNNNNNNNNNNNNNNNNNNNNNNNNNNNNNNNNNNNNNNNNNNNNNNNNNNNNNNNNNNNNNNNNNNNNNNNNNNNNNNNNNNNNNNNNNNNNNNNNNNNNNNNNNNNNNNNNNNNNNNNNNNNNNNNNNNNNNNNNNNNNNNNNNNNNNNNNNNNNNNNNNNNNNNNNNNNNNNNNNNNNNNNNNNNNNNNNNNNNNNNNNNNNNNNNNNNNNNNNNNNNNNNNNNNNNNNNNNNNNNNNNNNNNNNNNNNNNNNNNNNNNNNNNNNNNNNNNNNNNNNNNNNNNNNNNNNNNNNNNNNNNNNNNNNNNNNNNNNNNNNNNNNNNNNNNNNNNNNNNNNNNNNNNNNNNNNNNNNNNNNNNNNNNNNNNNNNNNNNNNNNNNNNNNNNNNNNNNNNNNNNNNNNNNNNNNNNNNNNNNNNNNNNNNNNNNNNNNNNNNNNNNNNNNNNNNNNNNNNNNNNNNNNNNNNNNNNNNNNNNNNNNNNNNNNNNNNNNNNNNNNNNNNNNNNNNNNNNNNNNNNNNNNNNNNNNNNNNNNNNNNNNNNNNNNNNNNNNNNNNNNNNNNNNNNNNNNNNNNNNNNNNNNNNNNNNNNNNNNNNNNNNNNNNNNNNNNNNNNNNNNNNNNNNNNNNNNNNNNNNNNNNNNNNNNNNNNNNNNNNNNNNNNNNNNNNNNNNNNNNNNNNNNNNNNNNNNNNNNNNNNNNNNNNNNNNNNNNNNNNNNNNNNNNNNNNNNNNNNNNNNNNNNNNNNNNNNNNNNNNNNNNNNNNNNNNNNNNNNNNNNNNNNNNNNNNNNNNNNNNNNNNNNNNNNNNNNNNNNNNNNNNNNNNNNNNNNNNNNNNNNNNNNNNNNNNNNNNNNNNNNNN
>Afzelia africana voucher Demenou 51 external transcribed spacer, 18S ribosomal RNA gene, internal transcribed spacer 1, 5.8S ribosomal RNA gene, internal transcribed spacer 2, and 28S ribosomal RNA gene, complete sequence
NNNNNNNNNNNNNNNNNNNNNNNNNNNNNNNNNNNNNNNNNNNNNNNNNNNNNNNNNNNNNNNNNNNNNNNNNNNNNNNNNNNNNNNNNNNNNNNNNNNNNNNNNNNNNNNNNNNNNNNNNNNNNNNNNNNNNNNNNNNNNNNNNNNNNNNNNNNNNNNNNNNNNNNNNNNNNNNNNNNNNNNNNNNNNNNNNNNNNNNNNNNNNNNNNNNNNNNNNNNNNNNNNNNNNNNNNNNNNNNNNNNNNNNNNNNNNNNNNNNNNNNNNNNNNNNNNNNNNNNNNNNNNNNNNNNNNNNNNNNNNNNNNNNNNNNNNNNNNNNNNNNNNNNNNNNNNNNNNNNNNNNNNNNNNNNNNNNNNNNNNNNNNNNNNNNNNNNNNNNNNNNNCGACCAGCATGGCCGTCC---------------------------------------------------------------------------------------------------------------CGAAGGCCCTGGTGCCC----------------------GGCCAGCATGCCCGTCCGCAAGGCCCTGGTGCAAGGCCAGCATGGCCGGGCGCCCA-------------------------------------------------------------------------------------------ACCAGCATGCCCGTCCCGAAGGCTCGGGTGCAAGGCCAGCATGG------------------------------------------------------------------------------CCGTCCGCAAGGCCCGGGC-----------------------------------------------------------------------------------------------------------------------------------------------------------------------------------------------------------------------------------------------------------------------------------------------------------------------------------------------------------------------------------------------------------GCCCGGCCAGCATGGCCGTCCCGAAGGCCCTGGTGCCCGGCCAGGATGCC---------------------CGTCCGCAAGGCCCTGGTGCAAGGCAAGCATGGCCGGGCG-CCCAGCC---------------------AGCATGCCCGTCCGTAAGGCCCCAGTGCCCG-------------------------------------------------------GCCAGCATGCCCGTCCGCAAGG-----------------------------CCCGTCGGTAGG----------------------------------GCCATCATGCCCGAGCA-CCCTGCCAACAT----GCCCGTCCGCAAGGCCAGCATGGCCATCCA-----------------------CATGCA---------------------------------------------------AGCTTTAGCA-------------------------CATGGTGGGCATGCCATTCTTGGAGGTTCCCAAGTGCCTTGCCTGGGCATG------------------------------------------------------GTGTGTCAAGTTTGCATGTGAGCAAA----CAATGCCTTTGCCCCTCCCT-CCTTCCTAAATGGGA------------TGAATATGTCCCCAATCACTCCTCTTGATGCTTGAGACAAAGGTTTTGGTTGGATCACATGCCCCGGTCTTCCAAAACCACCAAAAGTGATGCCGA---------------------------------------------ATCGATCCAATCA------ACACATGAAACATCTTCAATG-----TGCAAAGTGATGCCTAAATC---------------------------------------------------------------------------------------------------------------------------------------------------------AATTAATATGAGTCCCAAGGATGATTGACACAAAGGTTTGGAGCCATTGGACCATTTTCACCATTTTTCGGGCTTCCGGCACCGCCCAAAAGTGGGAAAATCAACATTATCACCAATTGAAACATCTTGAAAGTCCAATATGAGTCCATAATAAATTAATATGACCCCCAAGGATGCTCCCTGCAAAATTTCAGAACGATTGGATGCATATATTTTTTTTCCGATTTTTTGCAAATTTCGCACTTTGAAAAATTATAAAAAATTCACCACTTGTCAAAAAATTATGAAATTTTGGGGAATGATAGATTGGATTTTTATCTGTCTCTCCACAAAATTTCAGCTCAAAATTCCATCGTTTGCCCCCCGAAAACCCCTTATGTCAACCCAGAAAAAGTATGTCTACTCTTGCCAGGTGGGGTTTGGCTCAGAATGCTCTTTAGGGGGTACCCAGCTGCCTGCCCCCCGTGGCCGGCAGCCGGGGGCGCACTAGGCAGGCCTTGCACGCTGCGTGCGTGCCGGCCTACCCCCGTCGCCCATGCAAGCAACGAGATTGCTTGCGTGCGGCGCCCGTCCATGCTCGGCATGGGCGGGCGCGGTGC------------CGACGCATGCGGC----------CGGCACGGGCACGACACCACCGTCCGGGCCGGGGCATGGGCAATCGCCCAGCGCTCCTCACGGGCACAGTGCCAAGGCTTGCGGGGGTGGGCCTTGGCATGTTATACACACCCCCGATCGCCGGATGCATGCGGCCGCGTGCGGATGGCAAGGGTGGGCGCCCGACGGCCGGCCCGGGCAATCGCCCGGCGCCCGGTGCGGGCGAGACAC-------CCGGCGACCGTGTCCCTTTCGGAATTTTCCTCGGCCAATGTTTG-GGGGGTGGGCATTGGCGCGATACTCACACCCCCGCCCGCCGGATGCATGCGAGA------------------------------------------------------------------------------------------------------------------------------------------------------------------------------GCGTGCGGATGGCAAGGGTGGCCGTCCGACGGCCGGCCCGGGCAATCGCCCGGCGCCCGGCACGGACGAGGCACCCGGCGACCGTGTCCCTTTCGGAATT----TTCCTCGGCCAATGTTTTGGGGGTGGGCATTGGCGCGATACTCACA-CCCCCGCCCGCCGGATGCATGCGAGAGCGTGCGGATGGCAAGGGTGGGCGCCCGA------------------------------------------------------------------------------------------------------------------------------------------------------------------------------CGCCCGGCCCGGGCAATCGCCCGGCGCCCGGCACGGACGAGACACC---CGGCGACCGTGTCCCTTTCGGAATTTTTCTTTCTCGGCCAATGTTTCGGGGGTGGGCATTGGCGCGATACTCACACCCCCCGCCCGCCGGATGCATGCGAGAGCGTGCGGATGGCAAGGGTGGGCGCCCGTC-ACCCGGCCCGGGCAACCGCCCGGTGCACGG----------------------------------------------------------------------------------------------------------------------------------------------------GATGGGCAAGCCG-CCCGACCGTTGCGACCGACGATCGCGTCCCTTTCGGAATC----TGGATCTCATGTACGATCCGTCATGCCTAGCGAAGCAGGCGCGGCTCCCCCCGATGCTTCCATATGCTTGCACGCC----ATGAGGCTTGCGAGGTGTGGTTCGTTTGGTGGCGTTGTGCCTGCGGACGTGCGGGCGTGTGAGTGGTGATTGGGTTGTTCGTGCCGGCCGGCTCCATGCTCATGCATCGAACGGCCCGCAGGCAACCCTCCTCAA---TCTTGCCC--CGAGCCGGCGATTTCTTCCCCGGCTCGGGTGCAGCA----CCGTGGTTCCTGTGTTGCCTACCGATCGAACGGAATTCGTGGGATTCGTCTG-CCCCTCGCCATCCATCGATCCC------T-TAGGGTCGGCGGAGGTCCGGATAGCAGTCCCCGTGTC-CCCCGAGAGCATCGTCCCGGCGGTAGCTCCCG-AGGCCCATGGGG----ACTCGCTGCTCTCTCGGATGCGGTCGATCCGGCGGTCG-------TGC----GACGGACG--TCGTGCC------CGGCCGT---GCAAGAA-AAATGC-GTT-----TGACCCGAACGATGCCATGCCCGC----GCCCGCGTCGG--CGT---------CGGCCCGCCCGGCGC-----------------GGCGGGGCGAAGGCCGGTGCGGTGCGCGGCATGCATCACGGAGGAATGCTACCTGGTTGATCCTGCCAGTAGTCATATGCTTGTCTCAAAGATTAAGCCATGCATGTGTAAGTATGAACTAATTCAGACTGTGAAACTGCGAATGGCTCATTAAATCAGTTATAGTTTGTTTGATGGTACCTACTACTCGGATAACCGTAGTAATTCTAGAGCTAATACGTGCAACAAACCCCGACTTCCGGAAGGGATGCATTTATTAGATAAAAGGTCGACGCGGGCTTCCGCCCGCCGCTCTGATGATTCATGATAACTCGACGGATCGCACGGCCCGAGTGCCGGCGACGCATCATTCAAATTTCTGCCCTATCAACTTTCGATGGTAGGATAGTGGCCTACCATGGTGGTGACGGGTGACGGAGAATTAGGGTTCGATTCCGGAGAGGGAGCCTGAGAAACGGCTACCACATCCAAGGAAGGCAGCAGGCGCGCAAATTACCCAATCCTGACACGGGGAGGTAGTGACAATAAATAACAATACCGGGCTCATCGAGTCTGGTAATTGGAATGAGTACAATCTAAATCCCTTAACGAGGATCCATTGGAGGGCAAGTCTGGTGCCAGCAGCCGCGGTAATTCCAGCTCCAATAGCGTATATTTAAGTTGTTGCAGTTAAAAAGCTCGTAGTTGGACCTTGGGTTGGGCGGATCGGTCCGCCTCCGGTGTGCACCGGTCCGCTCGTCCCTTCTGCCGGCGATGCGCTCCTGTCCTTAACTGGCCGGGTCGTGCCTCCGGCGCTGTTACTTTGAAGAAATTAGAGTGCTCAAAGCAAGCCTACGCTCTGCATACATTAGCATGGGATAACATCATAGGATTCCGGTCCTATTGTGTTGGCCTTCGGGATCGGAGTAATGATTAACAGGGACAGTCGGGGGCATTCGTATTTCATAGTCAGAGGTGAAATTCTTGGATTTATGAAAGACGAACAACTGCGAAAGCATTTGCCAAGGATGTTTTCATTAATCAAGAACGAAAGTTGGGGGCTCGAAGACGATCAGATACCGTCCTAGTCTCAACCATAAACGATGCCGACCAGGGATCAGCGGATGTTACTTTTAGGACTCCGCTGGCACCTTATGAGAAATCAAAGTTTTTGGGTTCCGGGGGGAGTATGGTCGCAAGGCTGAAACTTAAAGGAATTGACGGAAGGGCACCACCAGGAGTGGAGCCTGCGGCTTAATTTGACTCAACACGGGGAAACTTACCAGGTCCAGACATAGTAAGGATTGACAGACTGAGAGCTCTTTCTTGATTCTATGGGTGGTGGTGCATGGCCGTTCTTAGTTGGTGGAGCGATTTGTCTGGTTAATTCCGTTAACGAACGAGACCTCAGCCTGCTAACTAGCTATGTGGAGGTGACCCCCCACGGCCAGCTTCTTAGAGGGACTATGGCCTTTCAGGCCAAGGAAGTTTGAGGCAATAACAGGTCTGTGATGCCCTTAGATGTTCTGGGCCGCACGCGCGCTACACTGATGTATTCAACGAGTCTATAGCCTTGGCCGACAGGCCCGGGTAATCTTTGAAATTTCATCGTGATGGGGATAGATCATTGCAATTGTTGGTCTTCAACGAGGAATTCCTAGTAAGCGCGAGTCATCAGCTCGCGTTGACTACGTCCCTGCCCTTTGTACACACCGCCCGTCGCTCCTACCGATTGAATGGTCCGGTGAAGTGTTCGGATCGCGGCGACGTGGGCGGTCCGCCGCCGGCGACGTCGCGAGAAGTCCACTGAACCTTATCATTTAGAGGAAGGAGAAGTCGTAACAAGGTTTCCGTAGGTGAACCTGCGGAAGGATCATTGTCGATG--CCTCA-------CGAGCAGCACGA-CCCGCGAACACGTACGTTCCC---------CTCCCACC---------------------GGGGGGGAT----CATCCTCCACGGAGGCACGCGAGCGGCA--------CCCCGGTGCGC--GCACCGGGCCTCCGACGTCGGGACGCGACGGCGGCGGGCT--CGCCCGTCGGCCGTGCTCCCGG-------CGGC-----AAACAACCAACCCCCGGCGCCGAACGCGCCAAGGAACA-CATGACGATCCGATGAGCGGACTCCCCGCCGTCCCGGAGACGGTGCA--CGCGCGGGGGGCAGCGCC----ATTCTCGTATTCACAACGACTCTCGGCAACGGATATCTCGGCTCTCGCATCGATGAAGAACGTAGCGAAATGCGATACTTGGTGTGAATTGCAGAATCCCGTGAACCATCGAGTCTTTGAACGCAAGTTGCGCCCGAAGCCAATAGGCCGAGGGCACGTCTGGCTGGGTGTCACACGAAGTCG--CCCCGAC---CC----CAACGCCCGCCCGCCCGCCGTCCAGCACGGCGCGGGC----GGGGGTCGGTC-G----GGGCGGATGCTGGCCTCCCGTGAGCCCCGACTCGCGGACGGCCGAAATGAGAGC-CCGCGGTGCGGCGAGCGCCACGACGCACGGTGGTTGAGTGGAGTCGAGAACGATCGCTCCGG-CCCGGTCGTGCGCGCCCCG-CCCCC----GACGGCGGGCTCCCGAGACCC----TATC---------------------------------------TA------------------------------------------------TCCGACGCGACCTCAGCTCAGGCGGGGCTACCCGCTGAGTTTAAGCATATCAATAAGCGGAGGAAAAGAAACTAACGAGGATTCCCCTAGTAACGGCGAGCGAACCGGGAAGAGCCCACCATGAAAATCGGGCG--CCCCCGGCGTCCGAATTGTAGTCTGGAGAAGCGTCCTCAGCGGCGGACCGGGCCCAAGTCCCCTGGAAGGGGGTGCCGGAGAGGGTGAGAGCCCCGTCGTGCCCGGACCCTGTCGCACCACGAGGCGCTGTCGGCGAGTCGGGTTGTTTGGGAATGCAGCCCCAATCGGGCGGTAAATTCCGTCCAAGGCTAAATACGGGCGAGAGACCGATAGCGAACAAGTACCGCGAGGGAAAGATGAAAAGGACTTTGAAAAGAGAGTCAAAGAGTGCTTGAAATTGTCGGGAGGGAAGCGGATGGGGGCCGGCGATGCGTCCCGGTCGGATGTGGAACGGCGAGAGCCGGTCCGCCGATCGACTCGGGGCGCGGACCGACGCGGACCGCGGCGGCGGCCCAAGCCCGGGCAAGGGACATGCCCG--CGGAGACGCCGTCGCCGCGATCGTGGACGGCAGCGCGCGCCGCA---ACGGCGTGCCTCTCGGGGCACCTGCGCGCTCCCGGCGCCGGCCCGCGGGCTCCCCATCCGGCCCGTCTTGAAACACGGACCAAGGAGTCTGACATGTGTGCGAGTCAGCGGGCGAGCAAACCCGCAAGGCGCAAGGAAGCTGATTGGCGGGAT------CCCCCCCGGGGGGTGCACCGCCGACCGACCCCGATCTTCTGTGAAGGGTTCGAGTGAGAGCACGCCCGTCGGGACCCGAAAGATGGTGAACTATGCCTGAGCGGGGCGAAGCCAGAGGAAACTCTGGTGGAGGCCCGCAGCGATACTGACGTGCAAATCGTTCGTCTGACTTGGGTATAGGGGCGAAAGACTAATCGAACCGTCTAGTAGCTGGTTCCCTCCGAAGTTTCCCTCAGGATAGCTGGAGCTCGGGCGCGAGTTCTATCGGGTAAAGCCAATGATTAGAGGCATCGGGGGCGCAACGCCCTCGACCTATTCTCAAACTTTAAATAGGTAGGACGGCGCGGCTGCTCCGGTGAGCCGCGCCACGGAATCGAGAGCTCCAAGTGGGCCATTTTTGGTAAGCAGAACTGGCGATGCGGGATGAACCGGAAGCCGGGTTACGGTGCCCAACTGCGCGCTAACCTAGATCCCACAAAGGGTGTTGGTCGATTAAGACAGCAGGACGGTGGTCATGGAAGTCGAAATCCGCTAAGGAGTGTGTAACAACTCACCTGCCGAATCAACTAGCCCCGAAAATGGATGGCGCTGAAGCGCGCGACCCATACCCGGCCGTCGGGGCAAGGGCCAGGCCCCGATGAGTAGGAGGGCGCGGCGGTCGCCGCAAAACCCGGGGCGCGAGCCCGGGCGGAGCGTCCGTCGGTGCAGATCTTGGTGGTAGTAGCAAATATTCAAATGAGAACTTTGAAGGCCGAAGAGGGGAAAGGTTCCATGTGAACGGCACTTGCACATGGGTTAGTCGATCCTAAGAGACGGGGGAAGCCCGTCTGAGAGCGCGGCGCGCGCGCACTTCGAAAGGGAATCGGGTTAAAATTCCTGAACCGGGACGTGGCGGCTGACGGCAACGTCAGGGAGTCCGGAGACGTCGGCGGGGGCCCCGGGAAGAGTTATCTTTTCTGTTTAACGGCCCGCCCACCCTGGAAACGGCTCAGCCGGAGGTAGGGTCCAGCGGCCGGAAGAGCACCGCACGTCGCGTGGTGTCCGGTGCGCCCCCGGCGGCCCGTGAAAATCCGGAGGACCGAGTGCCGCCCACGCCCGGTCGTACTCATAACCGCATCAGGTCTCCAAGGTGAACAGCCTCTGGTCGATGGAACAATGTAGGCAAGGGAAGTCGGCAAAATGGATCCGTAACCTCGGGAAAAGGATTGGCTCTGAGGACTGGGCACGGGGGTCCCAGCCCCGAACCCGTCGGCTGTCGGTGGACTGCTCGAGCTGCTCCCGCGGCGAGAGCGGGTCGCCGCGTGCCGGCCGGGGGACGGACTGGGAACGGGCCCTCCGGGGCCCCTTCCCCGGGCGTCGAACAGTCAGCTCAGAACTGGTACGGACAAGGGGAATCCGACTGTTTAATTAAAACAAAGCATTGCGATGGTCCCTGCGGATGCTGACGCAATGTGATTTCTGCCCAGTGCTCTGAATGTCAAAGTGAAGAAATTCAACCAAGCGCGGGTAAACGGCGGGAGTAACTATGACTCTCTTAAGGTAGCCAAATGCCTCGTCATCTAATTAGTGACGCGCATGAATGGATTAACGAGATTCCCACTGTCCCTGTCTACTATCCAGCGAAACCACAGCCAAGGGAACGGGCTTGGCGGAATCAGCGGGGAAAGAAGACCCTGTTGAGCTTGACTCTAGTCCGACTTTGTGAAATGACTTGAGAGGTGTAGGATAAGTGGGAGCCGGAGACGGCGAAAGTGAAATACCACTACTTTTAACGTTATTTTACTTATTCCGTGAATCGGAGGCGGGGCATGGCCCCTCTTTTTGGACCCAAGGCCCG-CCCCGGCGGGCCGATCCGGGCGGAAGACATTGTCAGGTGGGGAGTTTGGCTGGGGCGGCACATCTGTTAAAAGATAACGCAGGTGTCCTAAGATGAGCTCAACGAGAACAGAAATCTCGTGTGGAACAAAAGGGTAAAAGCTCGTTTGATTCTGATTTCCAGTACGAATACGAACCGTGAAAGCGTGGCCTATCGATCCTTTAGTCCTTCGGAATTTGAAGCTAGAGGTGTCAGAAAAGTTACCACAGGGATAACTGGCTTGTGGCAGCCAAGCGTTCATAGCGACGTTGCTTTTTGATCCTTCGATGTCGGCTCTTCCTATCATTGTGAAGCAGAATTCACCAAGTGTTGGATTGTTCACCCACCAATAGGGAACGTGAGCTGGGTTTAGACCGTCGTGAGACAGGTTAGTTTTACCCTACTGATGATAGTGTCGCGATAGTAATTCAACCTAGTACGAGAGGAACCGTTGATTCGCACAATTGGTCATCGCGCTTGGTTGAAAAGCCAGTGGCGCGAAGCTACCGTGCGTTGGATTATGACTGAACGCCTCTAAGTCAGAATCCGGGCTAGAAGCGACGCATGCGCCCGCCGCCCGGTTGCCGACCAGCAGTAGGGGCCTCGGCCCCCAAAGGCACGTGTCGTGGGCGACCCCCGCACGGCGGACGAGCCGTGTGGGACGCCCTGCAGCGCAATTCCCATCGAGCGGCGGGTAGAATCCTTTGCAGACGACTTAAATACGCGACGGGGTATTGTAAGTGGCAGAGTGGCCTTGCTGCCACGATCCACTGAGATTCAGCCCTTGTCGCTCCGATTCGTCCCTCCCCTCCCCTGAATTCTCAC-----------------------CCCCACAGTCCCTCATATTGCACAACCAGAAAGAACCCGGAGGCTAAGAGGAGGGCATCG-----------------GTGCACAAGTCCACGTGGCCTTGGTGTATGCTGATTAGTATTAAGGAGGCAGGGATTCGGGAAGGCGGATAAAGTAGATCGATTGCCATGCACATCATAGGGTGGCAGTGTGCACAGGCAGGCCCTGCCTAATGTTCCATGGGAGCAGAGTACACATCGTGAGCATAT--AGCCTGGGAGGCATCACCTATAAATGCCCGGGGGAAATGGCAGCACAGGCAGAGTCCCGCCCATGTGGAGCAGTCACCATGCCCATAGCTTGTCCACAACTCC--------AAGCCATCAGCCCCCGCCAACATGCCCTTCGTAAGGCCCCGGTGCCCGGCCAGCAAGCCCGTCTCGAAGGCTCGGGTG-------------------------------------------------------------------------------------------------------------------------------------------------------------------------------------------------------------------------------------------------------------------------------------------------------CAAGGCCAGCAAGGCCCAGGCGCCCGGCCAACATGCCCGTCC--------------------------------------------CGAAGGCCCCGGTACCCGGCCAGCATGGCCGTCCGCAAGGCCCTGGTACAAGGCCAGCATGGCCGGGCACCCGGCCAGCATGCCCGTCTACAAGGCCT-----------------------------------------------------------------------------------------GGGCACCCGGCCAACATGCCCGCCCCGAAGGCCCCGGCGCCCGGCCAGCATGGCCGTCCCGAAGGCCCGAGTGCAACCCGAAGG--CCCTGGTGCAACGCCAGCATTCCCGTCCGTAAGGCCCCGGCGC-----------------------------------TCGGCTAGCATG---------------------------------CCTCTCCCGAAGGCCCGGGCGCAAGGCCAGCATGGCCGTCCGCAAGGCCCGGGCGCCCG------------------------------------------GCCAGCATTCCCGTCCGCAAG-----------------------------------------------------------------------------------------------------------------------------------------------------------------------------------------------------------------------------------------------------------------------------------------------------------------------GCCAGCATGCCCGTCCGTAAGGCCCCGA---------------------------------------------------------------------------------------------------------------------------------------------------CGCCCGGCCAGCATGCCCGTCCCGAAGGCCCGGGCGCCCGGCCA---------------------GCATGCCCGTCCGTAAGGCCCCGGCGCCCGG-CCAGCATGCCCGTCCCGAAGGCCCGGGTGCAAGGCTGGCATGGCC----------------------------------------------------------------------------GTCCGCAAGGGCCGGGCGCCCGGCCAGCATGCCCGTCCGCAAGGCCAGCATGGCCGTCCGTAAGGC-----------------------------------------CCCGGCGCCC----------------------------------GGCCAGCATGCCCGTCCCGAAGGCCCGGGT-----------GCAAGGCCAGCATGGCCGTCCGCAAGGCCCGGGCGCCCGGCCAGCATGCCCGTCCG----------------------CAAGGCCAGCATGGCCGTCCGTAAGGCCCCGGCGC----------------------------------------------------------------------------------------------------------------------------------CCGGCCAGCATGG----------------------CCGTCCGCAAGG-----------------------------------------------------------------------------CCCGGGCGCCCGGCCAGCATGCCCGTCCGCAAGGCCAGCATGGCCGAGCGCCCAGCCAGCATGCCCGTCCGCAAGGCCCTGGTGCAAGGCCAGCATGGCCGGGCGCCCGGC-------------------------------------------------------------------CAGCATGCCCGTCC-------------------------------------------------------------------------------------------------------------------------------------------------------------------------------------------------------------------------------------------------------------------------------------------------------------------------------------------------------------------------------------------------------------------------------------------------------------------------------------------------------------------------------------------------------------------------------------------------------------------------------------------------------------------------------------------------GTAAGGCCCCGGCACCCGGCTAGCATGCCCGTCCGCAAGGCCCTGGTGCAAGGCCAGCATGGCCGGGCGCCCA-GCCAGCATGCCCGTCCGCAAGGCCCC--------------------------------------------------------------------------------------------------------------------------------------------------------------------------------------------------------------------------------------------------------------------------------------------------------------------------GGCGCCCGGCCAGCATGCCCGTCCGCAAGGCCCCGGCGCCCGGCCAGCATGGCCGTCAGCAAG-------GCCCGGGCGCCCGGCCAGCATGCCCGTCCGTAAGGCCCCGGCGCCCGGCCAGCATGCCCGTCCCGAAGGCCCGGGTGCAATGCCAGCATGGGCGTCCGCAAGGCCCGGGCGCCCGGCCAGCATGCCCGTCCGCAAGGCCCGGCCGCCCGGCCAGCATGCCCGTCCGCAAGGCCAGCATGCCCGTCCGTAAGGCCCTGGCGCCCGGCCAGCATGCCCGTCCGCAAGGCCAGCATGGCCGTCCG---CAAGGCCCGGGCGCCCGGCCAGCATGCCCGTCCGCAAGGCCAGCATGGCCTCGGCGCCCGGCCAGCATGCCCGTCCGGAAGGCCCGGGT------GCAAGGCCAGCATGGCCGGCATGCTGGCCCGGGCGTCCGGCCGGCATGCCCGTCCG---CAAGGCCCTGGTGCAAGGCCAGCATGCCCGTCGGTAAGGCCCGGGCGCCCGGCCAGCATGGCCGTCCGCAAGGCCCGGGCGCCCGGCCAGCATGCCCGTCCCGAAGGCCCTGTTGCCCGGCCAACATGCCCGTCCGCAAGGCCAGCATGGACGGGTGCCCAGCCAGCATGCCCGTCCGTAAGGCCCCGGAGCCCGGCCAGCATGGCCGTCAGCAAGGGCCGGGCGCCCGGCCAGTATGCCCGTCCGCAAGGCCAGCATGGCTGGGCGCCCGGCCAGCATGCCCGTCCCGAAGGCCCGGGCGCCCGGCCAAGCATGCCCGTCCCGAAGGCCCGGGTGCA--AGGCCAGCATGGCCGTCCGCAAGGCCGGCATGGCCGGGCGCCCGGC-CAGCATGCCCGTCCGGAAGGCCTAAGTGCCNNNNNNNNNNNNNNNNNNNNNNNNNNNNNNNNNNNNNNNNNNNNNNNNNNNNNNNNNNNNNNNNNNNNNNNNNNNNNNNNNNNNNNNNNNNNNNNNNNNNNNNNNNNNNNNNNNNNNNNNNNNNNNNNNNNNNNNNNNNNNNNNNNNNNNNNNNNNNNNNNNNNNNNNNNNNNNNNNNNNNNNNNNNNNNNNNNNNNNNNNNNNNNNNNNNNNNNNNNNNNNNNNNNNNNNNNNNNNNNNNNNNNNNNNNNNNNNNNNNNNNNNNNNNNNNNNNNNNNNNNNNNNNNNNNNNNNNNNNNNNNNNNNNNNNNNNNNNNNNNNNNNNNNNNNNNNNNNNNNNNNNNNNNNNNNNNNNNNNNNNNNNNNNNNNNNNNNNNNNNNNNNNNNNNNNNNNNNNNNNNNNNNNNNNNNNNNNNNNNNNNNNNNNNNNNNNNNNNNNNNNNNNNNNNNNNNNNNNNNNNNNNNNNNNNNNNNNNNNNNNNNNNNNNNNNNNNNNNNNNNNNNNNNNNNNNNNNNNNNNNNNNNNNNNNNNNNNNNNNNNNNNNNNNNNNNNNNNNNNNNNNNNNNNNNNNNNNNNNNNNNNNNNNNNNNNNNNNNNNNNNNNNNNNNNNNNNNNNNNNNNNNNNNNNNNNNNNNNNNNNNNNNNNNNNNNNNNNNNNNNNNNNNNNNNNNNNNNNNNNNNNNNNNNNNNNNNNNNNNNNNNNNNNNNNNNNNNNNNNNNNNNNNNNNNNNNNNNNNNNNNNNNNNNNNNNNNNNNNNNNNNNNNNNNNNNNNNNNNNNNNNNNNNNNNNNNNNNNNNNNNNNNNNNNNNNNNNNNNNNNNNNNNNNNNNNNNNNNNNNNNNNNNNNNNNNNNNNNNNNNNNNNNNNNNNNNNNNNNNNNNNNNNNNNNNNNNNNNNNNNNNNNNNNNNNNNNNNNNNNNNNNNNNNNNNNNNNNNNNNNNNNNNNNNNNNNNNNNNNNNNNNNNNNNNNNNNNNNNNNNNNNNNNNNNNNNNNNNNNNNNNNNNNNNNNNNNNNNNNNNNNNNNNNNNNNNNNNNNNNNNNNNNNNNNNNNNNNNNNNNNNNNNNNNNNNNNNNNNNNNNNNNNNNNNNNNNNNNNNNNNNNNNNNNNNNNNNNNNNNNNNNNNNNNNNNNNNNNNNNNNNNNNNNNNNNNNNNNNNNNNNNNNNNNNNNNNNNNNNNNNNNNNNNNNNNNNNNNNNNNNNNNNNNNNNNNNNNNNNNNNNNNNNNNNNNNNNNNNNNNNNNNNNNNNNNNNNNNNNNNNNNNNNNNNNNNNNNNNNNNNNNNNNNNNNNNNNNNNNNNNNNNNNNNNNNNNNNNNNNNNNNNNNNNNNNNNNNNNNNNNNNNNNNNNNNNNNNNNNNNNNNNNNNNNNNNNNNNNNNNNNNNNNNNNNNNNNNNNNNNNNNNNNNNNNNNNNNNNNNNNNNNNNNNNNNNNNNNNNNNNNNNNNNNNNNNNNNNNNNNNNNNNNNNNNNNNNNNNNNNNNNNNNNNNNNNNNNNNNNNNNNNNNNNNNNNNNNNNNNNNNNNNNNNNNNNNNNNNNNNNNNNNNNNNNNNNNNNNNNNNNNNNNNNNNNNNNNNNNNNNNNNNNNNNNNNNNNNNNNNNNNNNNNNNNNNNNNNNNNNNNNNNNNNNNNNNNNNNNNNNNNNNNNNNNNNNNNNNNNNNNNNNNNNNNNNNNNNNNNNNNNNNNNNNNNNNNNNNNNNNNNNNNNNNNNNNNNNNNNNNNNNNNNNNNNNNNNNNNNNNNNNNNNNNNNNNNNNNNNNNNNNNNNNNNNNNNNNNNNNNNNNNNNNNNNNNNNNN
>Afzelia africana voucher Demenou 43 external transcribed spacer, 18S ribosomal RNA gene, internal transcribed spacer 1, 5.8S ribosomal RNA gene, internal transcribed spacer 2, and 28S ribosomal RNA gene, complete sequence
NNNNNNNNNNNNNNNNNNNNNNNNNNNGGCCCCGGC-GCCCGGCCAGCATGGCCGTCCGCAAGGCCCGGGCGCCCGGCCA---------------------------------------------------------------------------------------------------------------------------GCATGCCCGTCCGCAAGGCC-------------AGCATGGCCGGGCGCCC---------------------GGCCAGCATGCCCGTCCCGAAGGCCCGGGCGCCC----------------------GGCCAGCATGCCCGTCCCGAAGGCCCGGGTGCAAGGCCAGCATGGCCGTCGGCAAGGCCGGCATGGCCGGGCGCCCGGCCA------GCATGCCCGTCCGGAAGGC--------------------------------------------------CTAAGTGCCCGACCAGCATGGCCGTCCCGAAGGCCCTGGTGCCC----------------------GGCCAGCATGCCCGTCCGCAAGGCCCTGATGCAAGGCCAGCATGGCCGGGCGCCCA-GCCAGCA-TGCCCGTCCGTAGGCCCCGGCGCC---------------------------------------------------------CGCCAGCATGCCCGTCCCGAAGGCTCGGGTGCAAGGCCAGCATGG------------------------------------------------------------------------------CCGTCCGCAAGGCCCGGGC-----------------------------------------------------------------------------------------------------------------------------------------------------------------------------------------------------------------------------------------------------------------------------------------------------------------------------------------------------------------------------------------------------------GCCCGGCCAGCATGGCCGTCCCGAAGGCCCTGGTGCCCGGCCAGGATGCC---------------------CGTCCGCAAGGCCCTGGTGCAAGGCAAGCATGGCCGGGCG-CCCAGCC---------------------AGCATGCCCGTCCGTAAGGCCCCAGTGCCCG-------------------------------------------------------GCCAGCATGCCCGTCCGCAAGG-----------------------------CCCGTCGGTAGG----------------------------------GCCATCATGCCCGAGCA-CCCTGCCAACAT----GCCCGTCCGCAAGGCCAGCATGGCCATCCA-----------------------CATGCA---------------------------------------------------AGCTTTAGCA-------------------------CATGGTGGGCATGCCATTCTTGGAGGTTCCCAAGTGCCTTGCCTGGGCATG------------------------------------------------------GTGTGTCAAGTTTGCATGTGAGC-AA----CAATGCCTTTGCCCCTCCCT-CCTTCCTAAATGGGA------------TGAATATGTCCCCAATCAGTCCTCTTGATGCTTGAGACAAAGGTTTTGGTTGGATCACATGCCCCGGTCTTCCAAAACCACCAAAAGTGATGCCGA---------------------------------------------ATCGATCCAATCA------ACACATGAAACATCTTCAATG-----TGCAAAGTGATGCCTAAATC---------------------------------------------------------------------------------------------------------------------------------------------------------AATTAATATGAGTCCCAAGGATGATTGACACAAAGGTTTGGAGCCATTGGACCATTTTCACCATTTTTCGGGCTTCCGGCACCGCCCAAAAGTGGGAAAATCAACATTATCACCAATTGAAACATCTTGAAAGTCCAATATGAGTCCATAATAAATTAATATGACCCCCAAGGATGCTCCCTGCAAAATTTCAGAACGATTGGATGCATATATTTTTTTTCCGATTTTTTGCAAATTTCGCACTTTGAAAAATTATAAAAAATTCACCACTTGTCAAAAAATTATGAAATTTTGGGGAATGATAGATTGGATTTTTATCTGTCTCTCCACAAAATTTCAGCTCAAAATTCCATCGTTTGCCCCCCGAAAACCCCTTATGTCAACCCAGAAAAAGTATGTCTACTCTTGCCAGGTGGGGTTTGGCTCAGAATGCTCTTTAGGGGGTACCCAGCTGCCTGCCCCCCGTGGCCGGCAGCCGGGGGCGCACTAGGCAGGCCTTGCACGCTGCGTGCGTGCCGGCCTACCCCCGTCGCCCATGCAAGCAACGAGATTGCTTGCGTGCGGCGCCCGTCCATGCTCGGCATGGGCGGGCGCGGTGC------------CGACGCATGCGGC----------CGGCACGGGCACGACACCACCGTCCGGGCCGGGGCATGGGCAATCGCCCAGCGCTCCTCACGGGCACAGTGCCAAGGCTTACGGGGGTGGGCCTTGGCATGTTATACACACCCCCGATCGCCGGATGCATGCGGCCGCGTGCGGATGGCAAGGGTGGGCGCCCGACGGCCGGCCCGGGCAATCGCCCGGCGCCCGGTGCGGGCGAGACAC-------CCGGCGACCGTGTCCCTTTCGGAATTTTCCTCGGCCAATGTTTG-GGGGGTGGGCATTGGCGCGATACTCACACCCCCGCCCGCCGGATGCATGCGAGA------------------------------------------------------------------------------------------------------------------------------------------------------------------------------GCGTGCGGATGGCAAGGGTGGGCGCCCGACGCCCGGCCCGGGCAATCGCCCGGCGCCCGGCACGGACGAGACACCCGGCGACCGTGTCCCTTTCGGAATTTTTCTTTCTCGGCCAATGTTTCGGGGGTGGGCATTGGCGCGATACTCACA-CCCCCGCCCGCCGGATGCATGCGAGAGCGTGCGGATGGCAAGGGTGGGCGCCCGA------------------------------------------------------------------------------------------------------------------------------------------------------------------------------CGCCCGGCCCGGGCAATCGCCCGGCGCCCGGCACGGACGAGACACC---CGGCGACCGTGTCCCTTTCGGAATTTTTCTTTCTCGGCCAATGTTTCGGGGGTGGGCATTGGCGCGATACTCACACCCCCCGCCCGCCGGATGCATGCGAGAGCGTGCGGATGGCAAGGGTGGGCGCCCGTC-ACCCGGCCCGGGCAACCGCCCGGTGCACGG----------------------------------------------------------------------------------------------------------------------------------------------------GATGGGCAAGCCG-CCCGACCGTTGCGACCGACGATCGCGTCCCTTTCGGAATC----TTGATCTCATGTACGATCCGTCATGCCTAGCGAAGCAGGCGCGGCTCCCCCCGATGCTTCCATATGCTTGCACGCC----ATGAGGCTTGCGAGGTGTGGTTCGTTTGGTGGCGTTGTGCCTGCGGACGTGCGGGCGTGTGAGTGGTGATTGGGTTGTTCGTGCCGGCCGGCTCCATGCTCATGCATCGAACGGCCCGCAGGCAACCCTCCTCAA---TCTTGCCC--CGAGCCGGCGATTTCTTCCCCGGCTCGGGTGCAGCA----CCGTGGTTCCTGTGTTGCCTACCGATCGAACGGAATTCGTGGGATTCGTCTG-CCCCTCGCCATCCATCGATCCC------T-TAGGGTCGGCGGAGGTCCGGATAGCAGTCCCCGTGTC-CCCCGAGAGCATCGTCCCGGCGGTAGCTCCCG-AGGCCCATGGGG----ACTCGCTGCTCTCTCGGATGCGGTCGATCCGGCGGTCG-------TGC----GACGGACG--TCGTGCC------CGGCCGT---GCAAGAA-AAATGC-GTT-----TGACCCGAACGATGCCATGCCCGC----GCCCGCGTCGG--CGT---------CGGCCCGCCCGGCGC-----------------GGCGGGGCGAAGGCCGGTGCGGTGCGCGGCATGCATCACGGAGGAATGCTACCTGGTTGATCCTGCCAGTAGTCATATGCTTGTCTCAAAGATTAAGCCATGCATGTGTAAGTATGAACTAATTCAGACTGTGAAACTGCGAATGGCTCATTAAATCAGTTATAGTTTGTTTGATGGTACCTACTACTCGGATAACCGTAGTAATTCTAGAGCTAATACGTGCAACAAACCCCGACTTCCGGAAGGGATGCATTTATTAGATAAAAGGTCGACGCGGGCTTCCGCCCGCCGCTCTGATGATTCATGATAACTCGACGGATCGCACGGCCCGAGTGCCGGCGACGCATCATTCAAATTTCTGCCCTATCAACTTTCGATGGTAGGATAGTGGCCTACCATGGTGGTGACGGGTGACGGAGAATTAGGGTTCGATTCCGGAGAGGGAGCCTGAGAAACGGCTACCACATCCAAGGAAGGCAGCAGGCGCGCAAATTACCCAATCCTGACACGGGGAGGTAGTGACAATAAATAACAATACCGGGCTCATCGAGTCTGGTAATTGGAATGAGTACAATCTAAATCCCTTAACGAGGATCCATTGGAGGGCAAGTCTGGTGCCAGCAGCCGCGGTAATTCCAGCTCCAATAGCGTATATTTAAGTTGTTGCAGTTAAAAAGCTCGTAGTTGGACCTTGGGTTGGGCGGATCGGTCCGCCTCCGGTGTGCACCGGTCCGCTCGTCCCTTCTGCCGGCGATGCGCTCCTGTCCTTAACTGGCCGGGTCGTGCCTCCGGCGCTGTTACTTTGAAGAAATTAGAGTGCTCAAAGCAAGCCTACGCTCTGCATACATTAGCATGGGATAACATCATAGGATTCCGGTCCTATTGTGTTGGCCTTCGGGATCGGAGTAATGATTAACAGGGACAGTCGGGGGCATTCGTATTTCATAGTCAGAGGTGAAATTCTTGGATTTATGAAAGACGAACAACTGCGAAAGCATTTGCCAAGGATGTTTTCATTAATCAAGAACGAAAGTTGGGGGCTCGAAGACGATCAGATACCGTCCTAGTCTCAACCATAAACGATGCCGACCAGGGATCAGCGGATGTTACTTTTAGGACTCCGCTGGCACCTTATGAGAAATCAAAGTTTTTGGGTTCCGGGGGGAGTATGGTCGCAAGGCTGAAACTTAAAGGAATTGACGGAAGGGCACCACCAGGAGTGGAGCCTGCGGCTTAATTTGACTCAACACGGGGAAACTTACCAGGTCCAGACATAGTAAGGATTGACAGACTGAGAGCTCTTTCTTGATTCTATGGGTGGTGGTGCATGGCCGTTCTTAGTTGGTGGAGCGATTTGTCTGGTTAATTCCGTTAACGAACGAGACCTCAGCCTGCTAACTAGCTATGTGGAGGTGACCCCCCACGGCCAGCTTCTTAGAGGGACTATGGCCTTTCAGGCCAAGGAAGTTTGAGGCAATAACAGGTCTGTGATGCCCTTAGATGTTCTGGGCCGCACGCGCGCTACACTGATGTATTCAACGAGTCTATAGCCTTGGCCGACAGGCCCGGGTAATCTTTGAAATTTCATCGTGATGGGGATAGATCATTGCAATTGTTGGTCTTCAACGAGGAATTCCTAGTAAGCGCGAGTCATCAGCTCGCGTTGACTACGTCCCTGCCCTTTGTACACACCGCCCGTCGCTCCTACCGATTGAATGGTCCGGTGAAGTGTTCGGATCGCGGCGACGTGGGCGGTCCGCCGCCGGCGACGTCGCGAGAAGTCCACTGAACCTTATCATTTAGAGGAAGGAGAAGTCGTAACAAGGTTTCCGTAGGTGAACCTGCGGAAGGATCATTGTCGATG--CCTCA-------CGAGCAGCACGA-CCCGCGAACACGTACGTTCCC---------CTCCCACC---------------------GGGGGGGAT----CATCCTCCACGGAGGCACGCGAGCGGCA--------CCCCGGTGCGC--GCACCGGGCCTCCGACGTCGGGACGCGACGGCGGCGGGCT--CGCCCGTCGGCCGTGCTCCCGG-------CGGC-----AAACAACCAACCCCCGGCGCCGAACGCGCCAAGGAACA-CATGACGATCCGATGAGCGGACTCCCCGCCGTCCCGGAGACGGTGCA--CGCGCGGGGGGCAGCGCC----ATTCTCGTATTCACAACGACTCTCGGCAACGGATATCTCGGCTCTCGCATCGATGAAGAACGTAGCGAAATGCGATACTTGGTGTGAATTGCAGAATCCCGTGAACCATCGAGTCTTTGAACGCAAGTTGCGCCCGAAGCCAATAGGCCGAGGGCACGTCTGGCTGGGTGTCACACGAAGTCG--CCCCGAC---CC----CAACGCCCGCCCGCCCGCCGTCCAGCACGGCGCGGGC----GGGGGTCGGTC-G----GGGCGGATGCTGGCCTCCCGTGAGCCCCGACTCGCGGACGGCCGAAATGAGAGC-CCGCGGTGCGGCGAGCGCCACGACGCACGGTGGTTGAGTCGAGTCGAGAACGATCGCTCCGG-CCCGGTCGTGCGCGCCCCG-CCCCC----GACGGCGGGCTCCCGAGACCC----TATC---------------------------------------TA------------------------------------------------TCCGACGCGACCTCAGCTCAGGCGGGGCTACCCGCTGAGTTTAAGCATATCAATAAGCGGAGGAAAAGAAACTAACGAGGATTCCCCTAGTAACGGCGAGCGAACCGGGAAGAGCCCACCATGAAAATCGGGCG--CCCCCGGCGTCCGAATTGTAGTCTGGAGAAGCGTCCTCAGCGGCGGACCGGGCCCAAGTCCCCTGGAAGGGGGTGCCGGAGAGGGTGAGAGCCCCGTCGTGCCCGGACCCTGTCGCACCACGAGGCGCTGTCGGCGAGTCGGGTTGTTTGGGAATGCAGCCCCAATCGGGCGGTAAATTCCGTCCAAGGCTAAATACGGGCGAGAGACCGATAGCGAACAAGTACCGCGAGGGAAAGATGAAAAGGACTTTGAAAAGAGAGTCAAAGAGTGCTTGAAATTGTCGGGAGGGAAGCGGATGGGGGCCGGCGATGCGTCCCGGTCGGATGTGGAACGGCGAGAGCCGGTCCGCCGATCGACTCGGGGCGCGGACCGACGCGGACCGCGGCGGCGGCCCAAGCCCGGGCAAGGGACATGCCCG--CGGAGACGCCGTCGCCGCGATCGTGGACGGCAGCGCGCGCCGCA---ACGGCGTGCCTCTCGGGGCACCTGCGCGCTCCCGGCGCCGGCCCGCGGGCTCCCCATCCGGCCCGTCTTGAAACACGGACCAAGGAGTCTGACATGTGTGCGAGTCAGCGGGCGAGCAAACCCGCAAGGCGCAAGGAAGCTGATTGGCGGGAT------CCCCCCCGGGGGGTGCACCGCCGACCGACCCCGATCTTCTGTGAAGGGTTCGAGTGAGAGCACGCCCGTCGGGACCCGAAAGATGGTGAACTATGCCTGAGCGGGGCGAAGCCAGAGGAAACTCTGGTGGAGGCCCGCAGCGATACTGACGTGCAAATCGTTCGTCTGACTTGGGTATAGGGGCGAAAGACTAATCGAACCGTCTAGTAGCTGGTTCCCTCCGAAGTTTCCCTCAGGATAGCTGGAGCTCGGGCGCGAGTTCTATCGGGTAAAGCCAATGATTAGAGGCATCGGGGGCGCAACGCCCTCGACCTATTCTCAAACTTTAAATAGGTAGGACGGCGCGGCTGCTCCGGTGAGCCGCGCCACGGAATCGAGAGCTCCAAGTGGGCCATTTTTGGTAAGCAGAACTGGCGATGCGGGATGAACCGGAAGCCGGGTTACGGTGCCCAACTGCGCGCTAACCTAGATCCCACAAAGGGTGTTGGTCGATTAAGACAGCAGGACGGTGGTCATGGAAGTCGAAATCCGCTAAGGAGTGTGTAACAACTCACCTGCCGAATCAACTAGCCCCGAAAATGGATGGCGCTGAAGCGCGCGACCCATACCCGGCCGTCGGGGCAAGGGCCAGGCCCCGATGAGTAGGAGGGCGCGGCGGTCGCCGCAAAACCCGGGGCGCGAGCCCGGGCGGAGCGTCCGTCGGTGCAGATCTTGGTGGTAGTAGCAAATATTCAAATGAGAACTTTGAAGGCCGAAGAGGGGAAAGGTTCCATGTGAACGGCACTTGCACATGGGTTAGTCGATCCTAAGAGACGGGGGAAGCCCGTCTGAGAGCGCGGCGCGCGCGCACTTCGAAAGGGAATCGGGTTAAAATTCCTGAACCGGGACGTGGCGGCTGACGGCAACGTCAGGGAGTCCGGAGACGTCGGCGGGGGCCCCGGGAAGAGTTATCTTTTCTGTTTAACGGCCCGCCCACCCTGGAAACGGCTCAGCCGGAGGTAGGGTCCAGCGGCCGGAAGAGCACCGCACGTCGCGTGGTGTCCGGTGCGCCCCCGGCGGCCCGTGAAAATCCGGAGGACCGAGTGCCGCCCACGCCCGGTCGTACTCATAACCGCATCAGGTCTCCAAGGTGAACAGCCTCTGGTCGATGGAACAATGTAGGCAAGGGAAGTCGGCAAAATGGATCCGTAACCTCGGGAAAAGGATTGGCTCTGAGGACTGGGCACGGGGGTCCCAGCCCCGAACCCGTCGGCTGTCGGTGGACTGCTCGAGCTGCTCCCGCGGCGAGAGCGGGTCGCCGCGTGCCGGCCGGGGGACGGACTGGGAACGGGCCCTCCGGGGCCCCTTCCCCGGGCGTCGAACAGTCAGCTCAGAACTGGTACGGACAAGGGGAATCCGACTGTTTAATTAAAACAAAGCATTGCGATGGTCCCTGCGGATGCTGACGCAATGTGATTTCTGCCCAGTGCTCTGAATGTCAAAGTGAAGAAATTCAACCAAGCGCGGGTAAACGGCGGGAGTAACTATGACTCTCTTAAGGTAGCCAAATGCCTCGTCATCTAATTAGTGACGCGCATGAATGGATTAACGAGATTCCCACTGTCCCTGTCTACTATCCAGCGAAACCACAGCCAAGGGAACGGGCTTGGCGGAATCAGCGGGGAAAGAAGACCCTGTTGAGCTTGACTCTAGTCCGACTTTGTGAAATGACTTGAGAGGTGTAGGATAAGTGGGAGCCGGAGACGGCGAAAGTGAAATACCACTACTTTTAACGTTATTTTACTTATTCCGTGAATCGGAGGCGGGGCATGGCCCCTCTTTTTGGACCCAAGGCCCG-CCCCGGCGGGCCGATCCGGGCGGAAGACATTGTCAGGTGGGGAGTTTGGCTGGGGCGGCACATCTGTTAAAAGATAACGCAGGTGTCCTAAGATGAGCTCAACGAGAACAGAAATCTCGTGTGGAACAAAAGGGTAAAAGCTCGTTTGATTCTGATTTCCAGTACGAATACGAACCGTGAAAGCGTGGCCTATCGATCCTTTAGTCCTTCGGAATTTGAAGCTAGAGGTGTCAGAAAAGTTACCACAGGGATAACTGGCTTGTGGCAGCCAAGCGTTCATAGCGACGTTGCTTTTTGATCCTTCGATGTCGGCTCTTCCTATCATTGTGAAGCAGAATTCACCAAGTGTTGGATTGTTCACCCACCAATAGGGAACGTGAGCTGGGTTTAGACCGTCGTGAGACAGGTTAGTTTTACCCTACTGATGATAGTGTCGCGATAGTAATTCAACCTAGTACGAGAGGAACCGTTGATTCGCACAATTGGTCATCGCGCTTGGTTGAAAAGCCAGTGGCGCGAAGCTACCGTGCGTTGGATTATGACTGAACGCCTCTAAGTCAGAATCCGGGCTAGAAGCGACGCATGCGCCCGCCGCCCGGTTGCCGACCAGCAGTAGGGGCCTCGACCCCCAAAGGCACGTGTCGTGGGCGACCCCCGCACGGCGGACGAGCCGTGTGGGACGCCCTGCAGCGCAATTCCCATCGAGCGGCGGGTAGAATCCTTTGCAGACGACTTAAATACGCGACGGGGTATTGTAAGTGGCAGAGTGGCCTTGCTGCCACGATCCACTGAGATTCAGCCCTTGTCGCTCCGATTCGTCCCTCCCCTCCCCTGAATTCTCAC-----------------------CCCCACAGTCCCTCATATTGCACAACCAGAAAGAACCCGGAGGCTAAGAGGAGGGCATCG-----------------GTGCACAAGTCCACGTGGCCTTGGTGTATGCTGATTAGTATTAAGGAGGCAGGGATTCGGGAAGGCGGATAAAGTAGATCGATTGCCATGCACATCATAGGGTGGCAGTGTGCACAGGCAGGCCCTGCCTAATGTTCCATGGGAGCAGAGTACACATCGTGAGCATAT--AGCCTGGGAGGCATCACCTATAAATGCCCGGGGGAAATGGCAGCACAGGCAGAGTCCCGCCCATGTGGAGCAGTCACCATGCCCATAGCTTGTCCACAACTCC--------AAGCCATCAGCCCCCGCCAACATGCCCTTCGTAAGGCCCCGGTGCCCGGCCAGCAAGCCCGTCTCGAAGGCTCGGGTG-------------------------------------------------------------------------------------------------------------------------------------------------------------------------------------------------------------------------------------------------------------------------------------------------------CAAGGCCAGCAAGGCCCAGGCGCCCGGCCAACATGCCCGTCC--------------------------------------------CGAAGGCCCCGGCACCCGGCCAGCATGGCCGTCCGCAAGGCCCTGGTGCAAGGCCAGCATGGCCGGGCACCCGGCCAGCATGCCCGTCTACAAGGCCTGGGCACCCGGCAAGCATGCCCGTCTACAAGGC-------------------------------------------------------CGGGGCACCCGGCCAACATGCCCGCCCCGAAGGCCCCGGCGCCCGGCCAGCATGGCCGTCCCGAAGGCCCGAGTGCAACCCGAAGG--CCCTGGTGCAACGCCAGCATTCCCGTCCGTAAGGCCCCGGCGC-----------------------------------TCGGCTAGCATG---------------------------------CCTCTCCCGAAGGCCCGGGCGCAAGGCCAGCATGGCCGTCCGCAAGGCCCGGGCGCCCG------------------------------------------GCCAGCATTCCCGTCCGCAAG-----------------------------------------------------------------------------------------------------------------------------------------------------------------------------------------------------------------------------------------------------------------------------------------------------------------------GCCAGCATGCCCGTCCGTAAGGCCCCGA---------------------------------------------------------------------------------------------------------------------------------------------------CGCCCGGCCAGCATGCCCGTCCTGAAGGCCCGGGCTCAAGGCTG---------------------GCATGGCCGTCCACAAGGCCCGGGCGCCCGG-CCAGCATGCCCGTCCGCAAGGCC------------------------------------------------------------------------------------------------------------------------------------------------AGCATGGCCGTCCGTAAGGC-----------------------------------------CCCGGCGCCC----------------------------------GGCCAGCATGCCCGTCCCGAAGGCCCGGGT-----------GCAAGGCCAGCATGGCCGTCCGCAAGGCCCGGGCGCCCGGCCAGCATGCCCGTCCG----------------------CAAGGCCAGCATGGCCGTCCGTAAGGCCCCGGCGC----------------------------------------------------------------------------------------------------------------------------------CCGGCCAGCATGC----------------------CCGTCCGCAAGG-----------------------------------------------------------------------------CCCGGGCGCCCGGCCAGCATGCCCGTCCGCAAAGC--------CCTGGTGCAAGGCCAGCATGGCCGGGCGCCCAGCCAGCATGCCCGTCCGTAAGGCCTGGGCGCCCGGC-------------------------------------------------------------------CAGCATGCCCGTCC------------------------------------------------------------------------------------------------------------------------------------------------------------------------------------------------------------------------------------------------------------------------------------------------------------------------------------------------------------------------------------------------------------------------------------------------------------------------------------------------------------------------------------------------------------------------------------------------------------------------------------------------------------------------------------------------------------------------------------------------GCAAGGCCAGCATGGCCGGGCGCCCA-GCCAGCATGCCCGTCTATAAGGCCCC------------------------------------------------------------------------------------------------------------------------------------------------------------------------------------------------------------------------------------------------------------------------------------------------------------------------------------------------------------GGTGCCCGGCCAGCATGGCCGTCCCGAAG-------GCCCGGGCGCCCGGCCGGCATGCCCGTCCGTAAGGCCCCGGCGCCCGGCCAGCGTGCCCGTCCCGAAGGCCCGGGCGCAAGGCCAGCAAGCTCGTCCGCAAGGCCCGGGCGCCCGGCCAG-------------------------------------------------------------------------------------------------------------------------------------------------------------------------------------------------------------------------------------------------------------------------------------------------------------------------------------------------------------------------------------------------------------------CATGCCCATCCGCAAGGCCAACATGGCCGGGCGCCCAGCCAGCATGGCCGCCCGTAAGGGCCCGGTGCCCGGCCAGCATGCAGATCGGAAGAG-------------------------------------------------------------------------------------------------------------------------------------------------------------------------------CACACGTCTGAANNNNNNNNNNNNNNNNNNNNNNNNNNNNNNNNNNNNNNNNNNNNNNNNNNNNNNNNNNNNNNNNNNNNNNNNNNNNNNNNNNNNNNNNNNNNNNNNNNNNNNNNNNNNNNNNNNNNNNNNNNNNNNNNNNNNNNNNNNNNNNNNNNNNNNNNNNNNNNNNNNNNNNNNNNNNNNNNNNNNNNNNNNNNNNNNNNNNNNNNNNNNNNNNNNNNNNNNNNNNNNNNNNNNNNNNNNNNNNNNNNNNNNNNNNNNNNNNNNNNNNNNNNNNNNNNNNNNNNNNNNNNNNNNNNNNNNNNNNNNNNNNNNNNNNNNNNNNNNNNNNNNNNNNNNNNNNNNNNNNNNNNNNNNNNNNNNNNNNNNNNNNNNNNNNNNNNNNNNNNNNNNNNNNNNNNNNNNNNNNNNNNNNNNNNNNNNNNNNNNNNNNNNNNNNNNNNNNNNNNNNNNNNNNNNNNNNNNNNNNNNNNNNNNNNNNNNNNNNNNNNNNNNNNNNNNNNNNNNNNNNNNNNNNNNNNNNNNNNNNNNNNNNNNNNNNNNNNNNNNNNNNNNNNNNNNNNNNNNNNNNNNNNNNNNNNNNNNNNNNNNNNNNNNNNNNNNNNNNNNNNNNNNNNNNNNNNNNNNNNNNNNNNNNNNNNNNNNNNNNNNNNNNNNNNNNNNNNNNNNNNNNNNNNNNNNNNNNNNNNNNNNNNNNNNNNNNNNNNNNNNNNNNNNNNNNNNNNNNNNNNNNNNNNNNNNNNNNNNNNNNNNNNNNNNNNNNNNNNNNNNNNNNNNNNNNNNNNNNNNNNNNNNNNNNNNNNNNNNNNNNNNNNNNNNNNNNNNNNNNNNNNNNNNNNNNNNNNNNNNNNNNNNNNNNNNNNNNNNNNNNNNNNNNNNNNNNNNNNNNNNNNNNNNNNNNNNNNNNNNNNNNNNNNNNNNNNNNNNNNNNNNNNNNNNNNNNNNNNNNNNNNNNNNNNNNNNNNNNNNNNNNNNNNNNNNNNNNNNNNNNNNNNNNNNNNNNNNNNNNNNNNNNNNNNNNNNNNNNNNNNNNNNNNNNNNNNNNNNNNNNNNNNNNNNNNNNNNNNNNNNNNNNNNNNNNNNNNNNNNNNNNNNNNNNNNNNNNNNNNNNNNNNNNNNNNNNNNNNNNNNNNNNNNNNNNNNNNNNNNNNNNNNNNNNNNNNNNNNNNNNNNNNNNNNNNNNNNNNNNNNNNNNNNNNNNNNNNNNNNNNNNNNNNNNNNNNNNNNNNNNNNNNNNNNNNNNNNNNNNNNNNNNNNNNNNNNNNNNNNNNNNNNNNNNNNNNNNNNNNNNNNNNNNNNNNNNNNNNNNNNNNNNNNNNNNNNNNNNNNNNNNNNNNNNNNNNNNNNNNNNNNNNNNNNNNNNNNNNNNNNNNNNNNNNNNNNNNNNNNNNNNNNNNNNNNNNNNNNNNNNNNNNNNNNNNNNNNNNNNNNNNNNNNNNNNNNNNNNNNNNNNNNNNNNNNNNNNNNNNNNNNNNNNNNNNNNNNNNNNNNNNNNNNNNNNNNNNNNNNNNNNNNNNNNNNNNNNNNNNNNNNNNNNNNNNNNNNNNNNNNNNNNNNNNNNNNNNNNNNNNNNNNNNNNNNNNNNNNNNNNNNNNNNNNNNNNNNNNNNNNNNNNNNNNNNNNNNNNNNNNNNNNNNNNNNNNNNNNNNNNNNNNNNNNNNNNNNNNNNNNNNNNNNNNNNNNNNNNNNNNNNNNNNNNNNNNNNNNNNNNNNNNNNNNNNNNNNNNNNNNNNNNNNNNNNNNNNNNNNNNNNNNNNNNNNNNNNNNNNNNNNNNNNNNNNNNNNNNNNNNNNNNNNNNNNNNNNNNNNNNNNNNNNNNN
>Afzelia africana voucher Verjans 147 external transcribed spacer, 18S ribosomal RNA gene, internal transcribed spacer 1, 5.8S ribosomal RNA gene, internal transcribed spacer 2, and 28S ribosomal RNA gene, complete sequence
NNNNNNNNNNNNNNNNNNNNNNNNNNNNNNNNNNNNNNNNNNNNNNNNNNNNNNNNNNNNNNNNNNNNNNNNNNNNNNNNNNNNNNNNNNNNNNNNNNNNNNNNNNNNNNNNNNNNNNNNNNNNNNNNNNNNNNNNNNNNNNNNNNNNNNNNNNNNNNNNNNNNNNNNNNNNNNNNNNNNNNNNNNNNNNNNNNNNNNNNNNNNNNNNNNNNNNNNNNNNNNNNNNNNNNNNNNNNNNNNNNNNNNNNNNNNNNNNNNNNNNNNNNNNNNNNNNNNNNNNNNNNNNNNNNNNNNNNNNNNNNNNNNNNNNNNNNNNNNNNNNNNNNNNNNNNNNNNNNNNNNNNNNNNNNNNNNNNNNNNNNNNNNNNNNNNNNNNNNNNNNNNNNNNNNNNNNNNNNNNNNNNNNNNNNNNNNNNNNNNNNNNNNNNNNNNNNNNNNNNNNNNNNNNNNNNNNNNNNNNNNNNNNNNNNNNNNNNNNNNNNNNNNNNNNNNNNNNNNNNNNNNNNNNNNNNNNNNNNNNNNNNNNNNNNNNNNNNNNNNNNNNNNNNNNNNNNNNNNNNNNNNNNNNNNNNNNNNNNNNNNNNNNNNNNNNNNNNNNNNNNNNNNNNNNNNNNNNNNNNNNNNNNNNNNNNNNNNNNNNNNNNNNNNNNNNNNNNNNNNNNNNNNNNNNNNNNNNNNNNNNNNNNNNNNNNNNNNNNNNNNNNNNNNNNNNNNNNNNNNNNNNNNNNNNNNNNNNNNNNNNNNNNNNNNNNNNNNNNNNNNNNNNNNNNNNNNNNNNNNNNNNNNNNNNNNNNNNNNNNNNNNNNNNNNNNNNNNNNNNNNNNNNNNNNNNNNNNNNNNNNNNNNNNNNNNNNNNNNNNNNNNNNNNNNNNNNNNNNNNNNNNNNNNNNNNNNNNNNNNNNNNNNNNNNNNNNNNNNNNNNNNNNNNNNNNNNNNNNNNNNNNNNNNNNNNNNNNNNNNNNNNNNNNNNNNNNNNNNNNNNNNNNNNNNNNNNNNNNNNNNNNNNNNNNNNNNNNNNNNNNNNNNNNNNNNNNNNNNNNNNNNNNNNNNNNNNNNNNNNNNNNNNNNNNNNNNNNNNNNNNNNNNNNNNNNNNNNNNNNNNNNNNNNNNNNNNNNNNNNNNNNNNNNNNNNNNNNNNNNNNNNNNNNNNNNNNNNNNNNNNNNNNNNNNNNNNNNNNNNNNNNNNNNNNNNNNNNNNNNNNNNNNNNNNNNNNNNNNNNNNNNNNNNNNNNNNNNNNNNNNNNNNNNNNNNNNNNNNNNNNNNNNNNNNNNNNNNNNNNNNNNNNNNNNNNNNNNNNNNNNNNNNNNNNNNNNNNNNNNNNNNNNNNNNNNNNNNNNNNNNNNNNNNNNNNNNNNNNNNNNNNNNNNNNNNNNNNNNNNNNNNNNNNNNNNNNNNNNNNNNNNNNNNNNNNNNNNNNNNNNNNNNNNNNNNNNNNNNNNNNNNNNNNNNNNNNNNNNNNNNNNNNNNNNNNNNNNNNNNNNNNNNNNNNNNNNNNNNNNNNNNNNNNNNNNNNNNNNNNNNNNNNNNNNNNNNNNNNNNNNNNNNNNNNNNNNNNNNNNNNNNNNNNNNNNNNNNNNNNNNNNNNNNNNNNNNNNNNNNNNNNNNNNNNNNNNNNNNNNNNNNNNNNNNNNNNNNNNNNNNNNNNNNNNNNNNNNNNNNNNNNNNNNNNNNNNNNNNNNNNNNNNNNNNNNNNNNNNNNNNNNNNNNNNNNNNNNNNNNNNNNNNNNNNNNNNNNNNNNNNNNNNNNNNNNNNNNNNNNNNNNNNNNNNNNNNNNNNNNNNNNNNNNNNNNNNNNNNNNNNNNNNNNNNNNNNNNNNNNNNNNNNNNNNNNNNNNNNNNNNNNNNNNNNNNNNNNNNNNNNNNNNNNNNNNNNNNNNNNNNNNNNNNNNNNNNNNNNNNNNNNNNNNNNNNNNNNNNNNNNNNNNNNNNNNNNNNNNNNNNNNNNNNNNNNNNNNNNNNNNNNNNNNNNNNNNNNNNNNNNNNNNNNNNNNNNNNNNNNNNNNNNNNNNNNNNNNNNNNNNNNNNNNNNNNNNNNNNNNNNNNNNNNNNNNNNNNNNNNNNNNNNNNNNNNNNNNNNNNNNNNNNNNNNNNNNNNNNNNNNNNNNNNNNNNNNNNNNNNNNNNNNNNNNNNNNNNNNNNNNNNNNNNNNNNNNNNNNNNNNNNNNNNNNNNNNNNNNNNNNNNNNNNNNNNNNNNNNNNNNNNNNNNNNNNNNNNNNNNNNNNNNNNNNNNNNNNNNNNNNNNNNNNNNNNNNNNNNNNNNNNNNNNNNNNNNNNNNNNNNNNNNNNNNNNNNNNNNNNNNNNNNNNNNNNNNNNNNNNNNNNNNNNNNNNNNNNNNNNNNNNNNNNNNNNNNNNNNNNNNNNNNNNNNNNNNNNNNNNNNNNNNNNNNNNNNNNNNNNNNNNNNNNNNNNNNNNNNNNNNNNNNNNNNNNNNNNNNNNNNNNNNNNNNNNNNNNNNNNNNNNNNNNNNNNNNNNNNNNNNNNNNNNNNNNNNNNNNNNNNNNNNNNNNNNNNNNNNNNNNNNNNNNNNNNNNNNNNNNNNNNNNNNNNNNNNNNNNNNNNNNNNNNNNNNNNNNNNNNNNNNNNNNNNNNNNNNNNNNNNNNNNNNNNNNNNNNNNNNNNNNNNNNNNNNNNNNNNNNNNNNNNNNNNNNNNNNNNNNNNNNNNNNNNNNNNNNNNNNNNNNNNNNNNNNNNNNNNNNNNNNNNNNNNNNNNNNNNNNNNNNNNNNNNNNNNNNNNNNNNNNNNNNNNNNNNNNNNNNNNNNNNNNNNNNNNNNNNNNNNNNNNNNNNNNNNNNNNNNNNNNNNNNNNNNNNNNNNNNNNNNNNNNNNNNNNNNNNNNNNNNNNNNNNNNNNNNNNNNNNNNNNNNNNNNNNNNNNNNNNNNNNNNNNNNNNNNNNNNNNNNNNNNNNNNNNNNNNNNNNNNNNNNNNNNNNNNNNNNNNNNNNNNNNNNNNNNNNNNNNNNNNNNNNNNNNNNNNNNNNNNNNNNNNNNNNNNNNNNNNNNNNNNNNNNNNNNNNNNNNNNNNNNNNNNNNNNNNNNNNNNNNNNNNNNNNNNNNNNNNNNNNNNNNNNNNNNNNNNNNNNNNNNNNNNNNNNNNNNNNNNNNNNNNNNNNNNNNNNNNNNNNNNNNNNNNNNNNNNNNNNNNNNNNNNNNNNNNNNNNNNNNNNNNNNNNNNNNNNNNNNNNNNNNNNNNNNNNNNNNNNNNNNNNNNNNNNNNNNNNNNNNNNNNNNNNNNNNNNNNNNNNNNNNNNNNNNNNNNNNNNNNNNNNNNNNNNNNNNNNNNNNNNNNNNNNNNNNNNNNNNNNNNNNNNNNNNNNNNNNNNNNNNNNNNNNNNNNNNNNNNNNNNNNNNNNNNNNNNNNNNNNNNNNNNNNNNNNNNNNNNNNNNNNNNNNNNNNNNNNNNNNNNNNNNNNNNNNNNNNNNNNNNNNNNNNNNNNNNNNNNNNNNNNNNNNNNNNNNNNNNNNNNNNNNNNNNNNNNNNNNNNNNNNNNNNNNNNNNNNNNNNNNNNNNNNNNNNNNNNNNNNNNNNNNNNNNNNNNNNNNNNNNNNNNNNNNNNNNNNNNNNNNNNNNNNNNNNNNNNNNNNNNNNNNNNNNNNNNNNNNNNNNNNNNNNNNNNNNNNNNNNNNNNNNNNNNNNNNNNNNNNNNNNNNNNNNNNNNNNNNNNNNNNNNNNNNNNNNNNNNNNNNNNNNNNNNNNNNNNNNNNNNNNNNNNNNNNNNNNNNNNNNNNNNNNNNNNNNNNNNNNNNNNNNNNNNNNNNNNNNNNNNNNNNNNNNNNNNNNNNNNNNNNNNNNNNNNNNNNNNNNNNNNNNNNCACGGACGAGACACC---CGGCGACCGTGTCCCTTTCGGAATTTTTCTTTCTCGGCCAATGTTTCGGGGGTGGGCATTGGCGCGATACTCACACCCCCCGCCCGCCGGATGCATGCGAGAGCGTGCGGATGGCAAGGGTGGGCGCCCGTC-ACCCGGCCCGGGCAACCGCCCGGTGCACGG----------------------------------------------------------------------------------------------------------------------------------------------------GATGGGCAAGCCG-CCCGACCGTTGCGACCGACGATCGCGTCCCTTTCGGAATC----TCGATCCCATGTACGATCCGTCATGCCTAGCGAAGCAGGCGCGGCTCCCCCCGATGCTTCCATATGCTTGCACGCC----ATGAGGCTTGCGAGGTGTGGTTCGTTTGGTGGCGTTGTGCCTGCGGACGTGCGGGCGTGTGAGTGGTGATTGGGTTGTTCGTGCCGGCCGGCTCCATGCTCATGCATCGAACGGCCCGCAGGCAACCCTCCTCAA---TCTTGCCC--CGAGCCGGCGATTTCTTCCCCGGCTCGGGTGCAGCA----CCGTGGTTCCTGTGTTGCCTACCGATCGAACGGAATTCGTGGGATTCGTCTG-CCCCTCGCCATCCATCGATCCC------T-TAGGGTCGGCGGAGGTCCGGATAGCAGTCCCCGTGTC-CCCCGAGAGCATCGTCCCGGCGGTAGCTCCCG-AGGCCCATGGGG----ACTCGCTGCTCTCTCGGATGCGGTCGATCCGGCGGTCG-------TGC----GACGGACG--TCGTGCC------CGGCCGT---GCAAGAA-AAATGC-GTT-----TGACCCGAACGATGCCATGCCCGC----GCCCGCGTCGG--CGT---------CGGCCCGCCCGGCGC-----------------GGCGGGGCGAAGGCCGGTGCGGTGCGCGGCATGCATCACGGAGGAATGCTACCTGGTTGATCCTGCCAGTAGTCATATGCTTGTCTCAAAGATTAAGCCATGCATGTGTAAGTATGAACTAATTCAGACTGTGAAACTGCGAATGGCTCATTAAATCAGTTATAGTTTGTTTGATGGTACCTACTACTCGGATAACCGTAGTAATTCTAGAGCTAATACGTGCAACAAACCCCGACTTCCGGAAGGGATGCATTTATTAGATAAAAGGTCGACGCGGGCTTCCGCCCGCCGCTCTGATGATTCATGATAACTCGACGGATCGCACGGCCCGAGTGCCGGCGACGCATCATTCAAATTTCTGCCCTATCAACTTTCGATGGTAGGATAGTGGCCTACCATGGTGGTGACGGGTGACGGAGAATTAGGGTTCGATTCCGGAGAGGGAGCCTGAGAAACGGCTACCACATCCAAGGAAGGCAGCAGGCGCGCAAATTACCCAATCCTGACACGGGGAGGTAGTGACAATAAATAACAATACCGGGCTCATCGAGTCTGGTAATTGGAATGAGTACAATCTAAATCCCTTAACGAGGATCCATTGGAGGGCAAGTCTGGTGCCAGCAGCCGCGGTAATTCCAGCTCCAATAGCGTATATTTAAGTTGTTGCAGTTAAAAAGCTCGTAGTTGGACCTTGGGTTGGGCGGATCGGTCCGCCTCCGGTGTGCACCGGTCCGCTCGTCCCTTCTGCCGGCGATGCGCTCCTGTCCTTAACTGGCCGGGTCGTGCCTCCGGCGCTGTTACTTTGAAGAAATTAGAGTGCTCAAAGCAAGCCTACGCTCTGCATACATTAGCATGGGATAACATCATAGGATTCCGGTCCTATTGTGTTGGCCTTCGGGATCGGAGTAATGATTAACAGGGACAGTCGGGGGCATTCGTATTTCATAGTCAGAGGTGAAATTCTTGGATTTATGAAAGACGAACAACTGCGAAAGCATTTGCCAAGGATGTTTTCATTAATCAAGAACGAAAGTTGGGGGCTCGAAGACGATCAGATACCGTCCTAGTCTCAACCATAAACGATGCCGACCAGGGATCAGCGGATGTTACTTTTAGGACTCCGCTGGCACCTTATGAGAAATCAAAGTTTTTGGGTTCCGGGGGGAGTATGGTCGCAAGGCTGAAACTTAAAGGAATTGACGGAAGGGCACCACCAGGAGTGGAGCCTGCGGCTTAATTTGACTCAACACGGGGAAACTTACCAGGTCCAGACATAGTAAGGATTGACAGACTGAGAGCTCTTTCTTGATTCTATGGGTGGTGGTGCATGGCCGTTCTTAGTTGGTGGAGCGATTTGTCTGGTTAATTCCGTTAACGAACGAGACCTCAGCCTGCTAACTAGCTATGTGGAGGTGACCCCCCACGGCCAGCTTCTTAGAGGGACTATGGCCTTTCAGGCCAAGGAAGTTTGAGGCAATAACAGGTCTGTGATGCCCTTAGATGTTCTGGGCCGCACGCGCGCTACACTGATGTATTCAACGAGTCTATAGCCTTGGCCGACAGGCCCGGGTAATCTTTGAAATTTCATCGTGATGGGGATAGATCATTGCAATTGTTGGTCTTCAACGAGGAATTCCTAGTAAGCGCGAGTCATCAGCTCGCGTTGACTACGTCCCTGCCCTTTGTACACACCGCCCGTCGCTCCTACCGATTGAATGGTCCGGTGAAGTGTTCGGATCGCGGCGACGTGGGCGGTCCGCCGCCGGCGACGTCGCGAGAAGTCCACTGAACCTTATCATTTAGAGGAAGGAGAAGTCGTAACAAGGTTTCCGTAGGTGAACCTGCGGAAGGATCATTGTCGATG--CCTCA-------CGAGCAGCACGA-CCCGCGAACACGTACGTTCCC---------CTCCCACC--------------------GGGGGGGGAT----CATCCTCCACGGAGGCACGCGAGCGGCA--------CCCCGGTGCGC--GCACCGGGCCTCCGACGTCGGGACGCGACGGCGGCGGGCT--CGCCCGTCGGCCGTGCTCCCGG-------CGGC-----AAACAACCAACCCCCGGCGCCGAACGCGCCAAGGAACA-CATGACGATCCGATGAGCGGACTCCCCGCCGTCCCGGAGACGGTGCACGCGCGCGGGGGGCAGCGCC----ATTCTCGTATTCACAACGACTCTCGGCAACGGATATCTCGGCTCTCGCATCGATGAAGAACGTAGCGAAATGCGATACTTGGTGTGAATTGCAGAATCCCGTGAACCATCGAGTCTTTGAACGCAAGTTGCGCCCGAAGCCAATAGGCCGAGGGCACGTCTGGCTGGGTGTCACACGAAGTCG--CCCCGAC---CC----CAACGCCCGCCCGCCCGCCGTCCAGCACGGCGCGGGC----GGGGGTCGGTC-G----GGGCGGATGCTGGCCTCCCGTGAGCCCCGACTCGCGGACGGCCGAAATGAGAGC-CCGCGGTGCGGCGAGCGCCACGACGCACGGTGGTTGAGTCGAGTCGAGAACGATCGCTCCGG-CCCGGTCGTGCGCGCCCCG-CCCCC----GACGGCGGGCTCCCGAGACCC----TATC---------------------------------------TA------------------------------------------------TCCGACGCGACCTCAGCTCAGGCGGGGCTACCCGCTGAGTTTAAGCATATCAATAAGCGGAGGAAAAGAAACTAACGAGGATTCCCCTAGTAACGGCGAGCGAACCGGGAAGAGCCCACCATGAAAATCGGGCG--CCCCCGGCGTCCGAATTGTAGTCTGGAGAAGCGTCCTCAGCGGCGGACCGGGCCCAAGTCCCCTGGAAGGGGGTGCCGGAGAGGGTGAGAGCCCCGTCGTGCCCGGACCCTGTCGCACCACGAGGCGCTGTCGGCGAGTCGGGTTGTTTGGGAATGCAGCCCCAATCGGGCGGTAAATTCCGTCCAAGGCTAAATACGGGCGAGAGACCGATAGCGAACAAGTACCGCGAGGGAAAGATGAAAAGGACTTTGAAAAGAGAGTCAAAGAGTGCTTGAAATTGTCGGGAGGGAAGCGGATGGGGGCCGGCGATGCGTCCCGGTCGGATGTGGAACGGCGAGAGCCGGTCCGCCGATCGACTCGGGGCGCGGACCGACGCGGACCGCGGCGGCGGCCCAAGCCCGGGCAAGGGACATGCCCG--CGGAGACGCCGTCGCCGCGATCGTGGACGGCAGCGCGCGCCGCA---ACGGCGTGCCTCTCGGGGCACCTGCGCGCTCCCGGCGCCGGCCCGCGGGCTCCCCATCCGGCCCGTCTTGAAACACGGACCAAGGAGTCTGACATGTGTGCGAGTCAGCGGGCGAGCAAACCCGCAAGGCGCAAGGAAGCTGATTGGCGGGAT------CCCCCCCGGGGGGTGCACCGCCGACCGACCCCGATCTTCTGTGAAGGGTTCGAGTGAGAGCACGCCCGTCGGGACCCGAAAGATGGTGAACTATGCCTGAGCGGGGCGAAGCCAGAGGAAACTCTGGTGGAGGCCCGCAGCGATACTGACGTGCAAATCGTTCGTCTGACTTGGGTATAGGGGCGAAAGACTAATCGAACCGTCTAGTAGCTGGTTCCCTCCGAAGTTTCCCTCAGGATAGCTGGAGCTCGGGCGCGAGTTCTATCGGGTAAAGCCAATGATTAGAGGCATCGGGGGCGCAACGCCCTCGACCTATTCTCAAACTTTAAATAGGTAGGACGGCGCGGCTGCTCCGGTGAGCCGCGCCACGGAATCGAGAGCTCCAAGTGGGCCATTTTTGGTAAGCAGAACTGGCGATGCGGGATGAACCGGAAGCCGGGTTACGGTGCCCAACTGCGCGCTAACCTAGATCCCACAAAGGGTGTTGGTCGATTAAGACAGCAGGACGGTGGTCATGGAAGTCGAAATCCGCTAAGGAGTGTGTAACAACTCACCTGCCGAATCAACTAGCCCCGAAAATGGATGGCGCTGAAGCGCGCGACCCATACCCGGCCGTCGGGGCAAGGGCCAGGCCCCGATGAGTAGGAGGGCGCGGCGGTCGCCGCAAAACCCGGGGCGCGAGCCCGGGCGGAGCGTCCGTCGGTGCAGATCTTGGTGGTAGTAGCAAATATTCAAATGAGAACTTTGAAGGCCGAAGAGGGGAAAGGTTCCATGTGAACGGCACTTGCACATGGGTTAGTCGATCCTAAGAGACGGGGGAAGCCCGTCTGAGAGCGCGGCGCGCGCGCACTTCGAAAGGGAATCGGGTTAAAATTCCTGAACCGGGACGTGGCGGCTGACGGCAACGTCAGGGAGTCCGGAGACGTCGGCGGGGGCCCCGGGAAGAGTTATCTTTTCTGTTTAACGGCCCGCCCACCCTGGAAACGGCTCAGCCGGAGGTAGGGTCCAGCGGCCGGAAGAGCACCGCACGTCGCGTGGTGTCCGGTGCGCCCCCGGCGGCCCGTGAAAATCCGGAGGACCGAGTGCCGCCCACGCCCGGTCGTACTCATAACCGCATCAGGTCTCCAAGGTGAACAGCCTCTGGTCGATGGAACAATGTAGGCAAGGGAAGTCGGCAAAATGGATCCGTAACCTCGGGAAAAGGATTGGCTCTGAGGACTGGGCACGGGGGTCCCAGCCCCGAACCCGTCGGCTGTCGGTGGACTGCTCGAGCTGCTCCCGCGGCGAGAGCGGGTCGCCGCGTGCCGGCCGGGGGACGGACTGGGAACGGGCCCTCCGGGGCCCCTTCCCCGGGCGTCGAACAGTCAGCTCAGAACTGGTACGGACAAGGGGAATCCGACTGTTTAATTAAAACAAAGCATTGCGATGGTCCCTGCGGATGCTGACGCAATGTGATTTCTGCCCAGTGCTCTGAATGTCAAAGTGAAGAAATTCAACCAAGCGCGGGTAAACGGCGGGAGTAACTATGACTCTCTTAAGGTAGCCAAATGCCTCGTCATCTAATTAGTGACGCGCATGAATGGATTAACGAGATTCCCACTGTCCCTGTCTACTATCCAGCGAAACCACAGCCAAGGGAACGGGCTTGGCGGAATCAGCGGGGAAAGAAGACCCTGTTGAGCTTGACTCTAGTCCGACTTTGTGAAATGACTTGAGAGGTGTAGGATAAGTGGGAGCCGGAGACGGCGAAAGTGAAATACCACTACTTTTAACGTTATTTTACTTATTCCGTGAATCGGAGGCGGGGCATGGCCCCTCTTTTTGGACCCAAGGCCCG-CCCCGGCGGGCCGATCCGGGCGGAAGACATTGTCAGGTGGGGAGTTTGGCTGGGGCGGCACATCTGTTAAAAGATAACGCAGGTGTCCTAAGATGAGCTCAACGAGAACAGAAATCTCGTGTGGAACAAAAGGGTAAAAGCTCGTTTGATTCTGATTTCCAGTACGAATACGAACCGTGAAAGCGTGGCCTATCGATCCTTTAGTCCTTCGGAATTTGAAGCTAGAGGTGTCAGAAAAGTTACCACAGGGATAACTGGCTTGTGGCAGCCAAGCGTTCATAGCGACGTTGCTTTTTGATCCTTCGATGTCGGCTCTTCCTATCATTGTGAAGCAGAATTCACCAAGTGTTGGATTGTTCACCCACCAATAGGGAACGTGAGCTGGGTTTAGACCGTCGTGAGACAGGTTAGTTTTACCCTACTGATGATAGTGTCGCGATAGTAATTCAACCTAGTACGAGAGGAACCGTTGATTCGCACAATTGGTCATCGCGCTTGGTTGAAAAGCCAGTGGCGCGAAGCTACCGTGCGTTGGATTATGACTGAACGCCTCTAAGTCAGAATCCGGGCTAGAAGCGACGCATGCGCCCGCCGCCCGGTTGCCGACCAGCAGTAGGGGCCTCGACCCCCAAAGGCACGTGTCGTGGGCGACCCCCGCACGGCGGACGAGCCGTGTGGGACGCCCTGCAGCGCAATTCCCATCGAGCGGCGGGTAGAATCCTTTGCAGACGACTTAAATACGCGACGGGGTATTGTAAGTGGCAGAGTGGCCTTGCTGCCACGATCCACTGAGATTCAGCCCTTGTCGCTCCGATTCGTCCCTCCCCTCCCCTGAATTCTCAC-----------------------CCCCACAGTCCCTCATATTGCACAACCAAAAAGAACCCGGAGGCTAAGAGGAGGGCATCG-----------------GTGCACAAGTCCACGTGGCCTTGGTGTATGCTGATTAGTATTAAGGAGGCAGGGATTTGGGAAGGCGGATAAAGTAGATCGATTGCCATGCACATCATAGGGTGGCAGTGTGCACAGGCAGGCCCTGCCTAATGTTCCATGGGAGCAGAGTACACATCGTGAGCATAT--AGCCTGGGAGGCATCACCTATAAATGCCCGGGGGAAATGGCAGCACAGGCAGAGTCCCGCCCATGTGGAGCAGTCACCATGCCCATAGCTTGTCCACAACTCC--------AAGCCATCAGCCCCCGCCAACATGCCCTTCGTAAGGCCCCGGTGCCCGGCCAGCAAGCCCGTCTCGAAGGCTCGGGTG-------------------------------------------------------------------------------------------------------------------------------------------------------------------------------------------------------------------------------------------------------------------------------------------------------CAAGGCCAGCAAGGCCCAGGCGCCCGGCCAACATGCCCGTCC--------------------------------------------CGAAGGCCCCGGCACCCGGCCAGCATGGCCGTCCGCAAGGCCCTGGTGCAAGGCCAGCATGGCCGGGCACCCGGCCAGCATGCCCGTCTACAAGGCCTGGGCACCCGGCCAGCATGCCCGTCTACAAGGC-------------------------------------------------------CGGGGCACCCGGCCAACATGCCCGCCCCGAAGGCCCCGGCGCCCGGCCAGCATGGCCGTCCCGAAGGCCCGAGTGCAACCCGAAGG--CCCTGGTGCAACGCCAGCATTCCCGTCCGTAAGGCCCCGGCGC-----------------------------------TCGGCTAGCATG---------------------------------CCTCTCCCGAAGGCCCGGGCGCAAGGCCAGCATGGCCGTCCGCAAGGCCCGGGCGCCCG------------------------------------------GCCAGCATTCCCGTCCGCAAG-----------------------------------------------------------------------------------------------------------------------------------------------------------------------------------------------------------------------------------------------------------------------------------------------------------------------GCCAGCATGCCCGTCCGTAAGGCCCCGA---------------------------------------------------------------------------------------------------------------------------------------------------CGCCCGGCCAGCATGC---------------------------------------------------------------------------------------------------------------------------------------------------------------------------------------------------------------------------------------------------------------CCGTCCGTAAGGC-----------------------------------------CCCGGCACCC----------------------------------GGCCAGCATGCCCGTCCCGAAGGCCCGGGT-----------TCAAGGCTGGCATGGCCGTCCACAAGGCCCGGGCGCCCGGCCAGCATGCCCGTCCG----------------------CAAGGCCAGCATGGCCGTCCGTAAGGCCCCGGCGC----------------------------------------------------------------------------------------------------------------------------------CCGGCCAGCA-----------------------------------------------------------------------------------------------------------------------------------------------------------------------------------------------------------------------------------------------------------------------------------------------------------------------------------------------------------------------------------------------------------------------------------------------------------------------------------------------------------------------------------------------------------------------------------------------------------------------------------------------------------------------------------------------------------------------------------------------------------------------------------------------------------------------------------------------------------------------------------------------------------------------------------------------------------------------------------------------------------------------------------------------------------------------------------------------------------------------------------------------------------------------------------------------------------------------------------------------------------------------------------------------------------------------------------------------------------------------------------------------------------------------------------------------------------------------------------------------------------------------------------------------------------------------------TGCCCGTCCCGAAGGCCCGGGTGCAAGGCCAGCATGGCCGTCCGCAAGGCCCGGGCGCCCGGCCNNNNNNNNNNNNNNNNNNNNNNNNNNNNNNNNNNNNNNNNNNNNNNNNNNNNNNNNNNNNNNNNNNNNNNNNNNNNNNNNNNNNNNNNNNNNNNNNNNNNNNNNNNNNNNNNNNNNNNNNNNNNNNNNNNNNNNNNNNNNNNNNNNNNNNNNNNNNNNNNNNNNNNNNNNNNNNNNNNNNNNNNNNNNNNNNNNNNNNNNNNNNNNNNNNNNNNNNNNNNNNNNNNNNNNNNNNNNNNNNNNNNNNNNNNNNNNNNNNNNNNNNNNNNNNNNNNNNNNNNNNNNNNNNNNNNNNNNNNNNNNNNNNNNNNNNNNNNNNNNNNNNNNNNNNNNNNNNNNNNNNNNNNNNNNNNNNNNNNNNNNNNNNNNNNNNNNNNNNNNNNNNNNNNNNNNNNNNNNNNNNNNNNNNNNNNNNNNNNNNNNNNNNNNNNNNNNNNNNNNNNNNNNNNNNNNNNNNNNNNNNNNNNNNNNNNNNNNNNNNNNNNNNNNNNNNNNNNNNNNNNNNNNNNNNNNNNNNNNNNNNNNNNNNNNNNNNNNNNNNNNNNNNNNNNNNNNNNNNNNNNNNNNNNNNNNNNNNNNNNNNNNNNNNNNNNNNNNNNNNNNNNNNNNNNNNNNNNNNNNNNNNNNNNNNNNNNNNNNNNNNNNNNNNNNNNNNNNNNNNNNNNNNNNNNNNNNNNNNNNNNNNNNNNNNNNNNNNNNNNNNNNNNNNNNNNNNNNNNNNNNNNNNNNNNNNNNNNNNNNNNNNNNNNNNNNNNNNNNNNNNNNNNNNNNNNNNNNNNNNNNNNNNNNNNNNNNNNNNNNNNNNNNNNNNNNNNNNNNNNNNNNNNNNNNNNNNNNNNNNNNNNNNNNNNNNNNNNNNNNNNNNNNNNNNNNNNNNNNNNNNNNNNNNNNNNNNNNNNNNNNNNNNNNNNNNNNNNNNNNNNNNNNNNNNNNNNNNNNNNNNNNNNNNNNNNNNNNNNNNNNNNNNNNNNNNNNNNNNNNNNNNNNNNNNNNNNNNNNNNNNNNNNNNNNNNNNNNNNNNNNNNNNNNNNNNNNNNNNNNNNNNNNNNNNNNNNNNNNNNNNNNNNNNNNNNNNNNNNNNNNNNNNNNNNNNNNNNNNNNNNNNNNNNNNNNNNNNNNNNNNNNNNNNNNNNNNNNNNNNNNNNNNNNNNNNNNNNNNNNNNNNNNNNNNNNNNNNNNNNNNNNNNNNNNNNNNNNNNNNNNNNNNNNNNNNNNNNNNNNNNNNNNNNNNNNNNNNNNNNNNNNNNNNNNNNNNNNNNNNNNNNNNNNNNNNNNNNNNNNNNNNNNNNNNNNNNNNNNNNNNNNNNNNNNNNNNNNNNNNNNNNNNNNNNNNNNNNNNNNNNNNNNNNNNNNNNNNNNNNNNNNNNNNNNNNNNNNNNNNNNNNNNNNNNNNNNNNNNNNNNNNNNNNNNNNNNNNNNNNNNNNNNNNNNNNNNNNNNNNNNNNNNNNNNNNNNNNNNNNNNNNNNNNNNNNNNNNNNNNNNNNNNNNNNNNNNNNNNNNNNNNNNNNNNNNNNNNNNNNNNNNNNNNNNNNNNNNNNNNNNNNNNNNNNNNNNNNNNNNNNNNNNNNNNNNNNNNNNNNNNNNNNNNNNNNNNNNNNNNNNNNNNNNNNNNNNNNNNNNNNNNNNNNNNNNNNNNNNNNNNNNNNNNNNNNNNNNNNNNNNNNNNNNNNNNNNNNNNNNNNNNNNNNNNNNNNNNNNNNNNNNNNNNNNNNNNNNNNNNNNNNNNNNNNNNNNNNNNNNNNNNNNNNNNNNNNNNNNNNNNNNNNNNNNNNNNNNNNNNNNNNNNNNNNNNNNNNNNNNNNNNNNNNNNNNNNNNNNNNNNNNNNNNNNNNNNNNNNNNNNNNNNNNNNNNNNNNNNNNNNNNNNNNNNNNNNNNNNNNNNNNNNNNNNNNNNNNNNNNNNNNNNNNNNNNNNNNNNNNNNNNNNNNNNNNNNNNNNNNNNNNNNNNNNNNNNNNNNNNNNNNNNNNNNNNNNNNNNNNNNNNNNNNNNNNNNNNNNNNNNNNNNNNNNNNNNNNNNNNNNNNNNNNNNNNNNNNNNNNNNNNNNNNNNNNNNNNNNNNNNNNNNNNNNNNNNNNNNNNNNNNNNNNNNNNNNNNNNNNNNNNNNNNNNNNNNNNNNNNNNNNNNNNNNNNNNNNNNNNNNNNNNNNNNNNNNNNNNNNNNNNNNNNNNNNNNNNNNNNNNNNNNNNNNNNNNNNNNNNNNNNNNNNNNNNNNNNNNNNNNNNNNNNNNNNNNNNNNNNNNNNNNNNNNNNNNNNNNNNNNNNNNNNNNNNNNNNNNNNNNNNNNNNNNNNNNNNNNNNNNNNNNNNNNNNNNNNNNNNNNNNNNNNNNNNNNNNNNNNNNNNNNNNNNNNNNNNNNNNNNNNNNNNNNNNNNNNNNNNNNNNNNNNNNNNNNNNNNNNNNNNNNNNNNNNNNNNNNNNNNNNNNNNNNNNNNNNNNNNNNNNNNNNNNNNNNNNNNNNNNNNNNNNNNNNNNNNNNNNNNNNNNNNNNNNNNNN
>Afzelia africana voucher Malaisse 14553 external transcribed spacer, 18S ribosomal RNA gene, internal transcribed spacer 1, 5.8S ribosomal RNA gene, internal transcribed spacer 2, and 28S ribosomal RNA gene, complete sequence
NNNNNNNNNNNNNNNNNNNNNNNNNNNNNNNNNNNNNNNNNNNNNNNNNNNNNNNNNNNNNNNNNNNNNNNNNNNNNNNNNNNNNNNNNNNNNNNNNNNNNNNNNNNNNNNNNNNNNNNNNNNNNNNNNNNNNNNNNNNNNNNNNNNNNNNNNNNNNNNNNNNNNNNNNNNNNNNNNNNNNNNNNNNNNNNNNNNNNNNNNNNNNNNNNNNNNNNNNNNNNNNNNNNNNNNNNNNNNNNNNNNNNNNNNNNNNNNNNNNNNNNNNNNNNNNNNNNNNNNNNNNNNNNNNNNNNNNNNNNNNNNNNNNNNNNNNNNNNNNNNNNNNNNNNNNNNNNNNNNNNNNNNNNNNNNNNNNNNNNNNNNNNNNNNNNNNNNNNNNNNNNNNNNCCGGCATGGCCGAGC----------------------------------------------------------------------------------------------------------------------------GCCC----------------------GGCCAGCATGCCCGTCCGCAAGGCCCTGGTGCAAGGCAAGCATGGCCGGGCGCCCA-GCCAGCA-TGCCCGTCCGTAGGCCCCGGCGCC---------------------------------------------------------CGCCAGCATGCCCGTCCCGAAGGCTCGGGTGCAAGGCCAGCATGG------------------------------------------------------------------------------CCGTCCGCAAGGCCCGGGC-----------------------------------------------------------------------------------------------------------------------------------------------------------------------------------------------------------------------------------------------------------------------------------------------------------------------------------------------------------------------------------------------------------GCCCGGCCAGCATGGCCGTCCCGAAGGCCCTGGTGCCCGGCCAGGATGCC---------------------CGTCCGCAAGGCCCTGGTGCAAGGCAAGCATGGCCGGGCG-CCCAGCC---------------------AGCATGCCCGTCCGTAAGGCCCCAGTGCCCG-------------------------------------------------------GCCAGCATGCCCGTCCGCAAGG-----------------------------CCCGTCGGTAGG----------------------------------GCCATCATGCCCGAGCA-CCCTGCCAACAT----GCCCGTCCGCAAGGCCAGCATGGCCATCCA-----------------------CATGCA---------------------------------------------------AGCTTTAGCA-------------------------CATGGTGGGCATGCCATTCTTGGAGGTTCCCAAGTGCCTTGCCTGGGCATG------------------------------------------------------GTGTGTCAAGTTTGCATGTGAGC-AA----CAATGCCTTTGCCCCTCCCT-CCTTCCTAAATGGGA------------TGAATATGTCCCCAATCAGTCCTCTTGATGCTTGAGACAAAGGTTTTGGTTGGATCACATGCCCCGGTCTTCCAAAACCACCAAAAGTGATGCCGA---------------------------------------------ATCGATCCAATCA------ACACATGAAACATCTTCAATG-----TGCAAAGTGATGCCTAAATC---------------------------------------------------------------------------------------------------------------------------------------------------------AATTAATATGAGTCCCAAGGATGATTGACACAAAGGTTTGGAGCCATTGGACCATTTTCACCATTTTTCGGGCTTCCGGCACCGCCCAAAAGTGGGAAAATCAACATTATCACCAATTGAAACATCTTGAAAGTCCAATATGAGTCCATAATAAATTAATATGACCCCCAAGGATGCTCCCTGCAAAATTTCAGAACGATTGGATGCATATATTTTTTTTCCGATTTTTTGCAAATTTCGCACTTTGAAAAATTATAAAAAATTCACCACTTGTCAAAAAATTATGAAATTTTGGGGAATGATAGATTGGATTTTTATCTGTCTCTCCACAAAATTTCAGCTCAAAATTCCATCGTTTGCCCCCCGAAAACCCCTTATGTCAACCCAGAAAAAGTATGTCTACTCTTGCCAGGTGGGGTTTGGCTCAGAATGCTCTTTAGGGGGTACCCAGCTGCCTGCCCCCCGTGGCCGGCAGCCGGGGGCGCACTAGGCAGGCCTTGCACGCTGCGTGCGTGCCGGCCTACCCCCGTCGCCCATGCAAGCAACGAGATTGCTTGCGTGCGGCGCCCGTCCATGCTCGGCATGGGCGGGCGCGGTGC------------CGACGCATGCGGC----------CGGCACGGGCACGACACCACCGTCCGGGCCGGGGCATGGGCAATCGCCCAGCGCTCCTCACGGGCACAGTGCCAAGGCTTACGGGGGTGGGCCTTGGCATGTTATACACACCCCCGATCGCCGGATGCATGCGGCCGCGTGCGGATGGCAAGGGTGGGCGCCCGACGGCCGGCCCGGGCAATCGCCCGGCGCCCGGTGCGGGCGAGACAC-------CCGGCGACCGTGTCCCTTTCGGAATTTTCCTCGGCCAATGTTTG-GGGGGTGGGCATTGGCGCGATACTCACACCCCCGCCCGCCGGATGCATGCGAGA------------------------------------------------------------------------------------------------------------------------------------------------------------------------------GCGTGCGGATGGCAAGGGTGGGCGTCCGACGGCCGGCCCGGGCAATCGCCCGGCGCCCGGCACGGACGAGGCACCCGGCGACCGTGTCCCTTTCGGAATT----TTCCTCGGCCAATGTTTTGGGGGTGGGCATTGGCGCGATACTCACA-CCCCCGCCCGCCGGATGCATGCGAGAGCGTGCGGATGGCAAGGGTGGGCGCCCGA------------------------------------------------------------------------------------------------------------------------------------------------------------------------------CGCCCGGCCCGGGCAATCGCCCGGCGCCCGGCACGGACGAGACACC---CGGCGACCGTGTCCCTTTCGGAATTTTTCTTTCTCGGCCAATGTTTCGGGGGTGGGCATTGGCGCGATACTCACACCCCCCGCCCGCCGGATGCATGCGAGAGCGTGCGGATGGCAAGGGTGGGCGCCCGTC-ACCCGGCCCGGGCAACCGCCCGGTGCACGG----------------------------------------------------------------------------------------------------------------------------------------------------GATGGGCAAGCCG-CCCGACCGTTGCGACCGACGATCGCGTCCCTTTCGGAATC----TGGATCTCATGTACGATCCGTCATGCCTAGCGAAGCAGGCGCGGCTCCCCCCGATGCTTCCATATGCTTGCACGCC----ATGAGGCTTGCGAGGTGTGGTTCGTTTGGTGGCGTTGTGCCTGCGGACGTGCGGGCGTGTGAGTGGTGATTGGGTTGTTCGTGCCGGCCGGCTCCATGCTCATGCATCGAACGGCCCGCAGGCAACCCTCCTCAA---TCTTGCCC--CGAGCCGGCGATTTCTTCCCCGGCTCGGGTGCAGCA----CCGTGGTTCCTGTGTTGCCTACCGATCGAACGGAATTCGTGGGATTCGTCTG-CCCCTCGCCATCCATCGATCCC------T-TAGGGTCGGCGGAGGTCCGGATAGCAGTCCCCGTGTC-CCCCGAGAGCATCGTCCCGGCGGTAGCTCCCG-AGGCCCATGGGG----ACTCGCTGCTCTCTCGGATGCGGTCGATCCGGCGGTCG-------TGC----GACGGACG--TCGTGCC------CGGCCGT---GCAAGAA-AAATGC-GTT-----TGACCCGAACGATGCCATGCCCGC----GCCCGCGTCGG--CGT---------CGGCCCGCCCGGCGC-----------------GGCGGGGCGAAGGCCGGTGCGGTGCGCGGCATGCATCACGGAGGAATGCTACCTGGTTGATCCTGCCAGTAGTCATATGCTTGTCTCAAAGATTAAGCCATGCATGTGTAAGTATGAACTAATTCAGACTGTGAAACTGCGAATGGCTCATTAAATCAGTTATAGTTTGTTTGATGGTACCTACTACTCGGATAACCGTAGTAATTCTAGAGCTAATACGTGCAACAAACCCCGACTTCCGGAAGGGATGCATTTATTAGATAAAAGGTCGACGCGGGCTTCCGCCCGCCGCTCTGATGATTCATGATAACTCGACGGATCGCACGGCCCGAGTGCCGGCGACGCATCATTCAAATTTCTGCCCTATCAACTTTCGATGGTAGGATAGTGGCCTACCATGGTGGTGACGGGTGACGGAGAATTAGGGTTCGATTCCGGAGAGGGAGCCTGAGAAACGGCTACCACATCCAAGGAAGGCAGCAGGCGCGCAAATTACCCAATCCTGACACGGGGAGGTAGTGACAATAAATAACAATACCGGGCTCATCGAGTCTGGTAATTGGAATGAGTACAATCTAAATCCCTTAACGAGGATCCATTGGAGGGCAAGTCTGGTGCCAGCAGCCGCGGTAATTCCAGCTCCAATAGCGTATATTTAAGTTGTTGCAGTTAAAAAGCTCGTAGTTGGACCTTGGGTTGGGCGGATCGGTCCGCCTCCGGTGTGCACCGGTCCGCTCGTCCCTTCTGCCGGCGATGCGCTCCTGTCCTTAACTGGCCGGGTCGTGCCTCCGGCGCTGTTACTTTGAAGAAATTAGAGTGCTCAAAGCAAGCCTACGCTCTGCATACATTAGCATGGGATAACATCATAGGATTCCGGTCCTATTGTGTTGGCCTTCGGGATCGGAGTAATGATTAACAGGGACAGTCGGGGGCATTCGTATTTCATAGTCAGAGGTGAAATTCTTGGATTTATGAAAGACGAACAACTGCGAAAGCATTTGCCAAGGATGTTTTCATTAATCAAGAACGAAAGTTGGGGGCTCGAAGACGATCAGATACCGTCCTAGTCTCAACCATAAACGATGCCGACCAGGGATCAGCGGATGTTACTTTTAGGACTCCGCTGGCACCTTATGAGAAATCAAAGTTTTTGGGTTCCGGGGGGAGTATGGTCGCAAGGCTGAAACTTAAAGGAATTGACGGAAGGGCACCACCAGGAGTGGAGCCTGCGGCTTAATTTGACTCAACACGGGGAAACTTACCAGGTCCAGACATAGTAAGGATTGACAGACTGAGAGCTCTTTCTTGATTCTATGGGTGGTGGTGCATGGCCGTTCTTAGTTGGTGGAGCGATTTGTCTGGTTAATTCCGTTAACGAACGAGACCTCAGCCTGCTAACTAGCTATGTGGAGGTGACCCCCCACGGCCAGCTTCTTAGAGGGACTATGGCCTTTCAGGCCAAGGAAGTTTGAGGCAATAACAGGTCTGTGATGCCCTTAGATGTTCTGGGCCGCACGCGCGCTACACTGATGTATTCAACGAGTCTATAGCCTTGGCCGACAGGCCCGGGTAATCTTTGAAATTTCATCGTGATGGGGATAGATCATTGCAATTGTTGGTCTTCAACGAGGAATTCCTAGTAAGCGCGAGTCATCAGCTCGCGTTGACTACGTCCCTGCCCTTTGTACACACCGCCCGTCGCTCCTACCGATTGAATGGTCCGGTGAAGTGTTCGGATCGCGGCGACGTGGGCGGTCCGCCGCCGGCGACGTCGCGAGAAGTCCACTGAACCTTATCATTTAGAGGAAGGAGAAGTCGTAACAAGGTTTCCGTAGGTGAACCTGCGGAAGGATCATTGTCGATG--CCTCA-------CGAGCAGCACGA-CCCGCGAACACGTACGTTCCC---------CTCCCACCG------------------GGGGGGGGGAT----CATCCTCCACGGAGGCACGCGAGCGGCA--------CCCCGGTGCGC--GCACCGGGCCTCCGACGTCGGGACGCGACGGCGGCGGGCT--CGCCCGTCGGCCGTGCTCCCGG-------CGGC-----AAACAACCAACCCCCGGCGCCGAACGCGCCAAGGAACA-CATGACGATCCGATGAGCGGACTCCCCGCCGTCCCGGAGACGGTGCACGCGCGCGGGGGGCAGCGCC----ATTCTCGTATTCACAACGACTCTCGGCAACGGATATCTCGGCTCTCGCATCGATGAAGAACGTAGCGAAATGCGATACTTGGTGTGAATTGCAGAATCCCGTGAACCATCGAGTCTTTGAACGCAAGTTGCGCCCGAAGCCAATAGGCCGAGGGCACGTCTGGCTGGGTGTCACACGAAGTCG--CCCCGAC---CC----CAACGCCCGCCCGCCCGCCGTCCAGCACGGCGCGGGC----GGGGGTCGGTC-G----GGGCGGATGCTGGCCTCCCGTGAGCCCCGACTCGCGGACGGCCGAAATGAGAGC-CCGCGGTGCGGCGAGCGCCACGACGCACGGTGGTTGAGTGGAGTCGAGAACGATCGCTCCGG-CCCGGTCGTGCGCGCCCCG-CCCCC----GACGGCGGGCTCCCGAGACCC----TATC---------------------------------------TA------------------------------------------------TCCGACGCGACCTCAGCTCAGGCGGGGCTACCCGCTGAGTTTAAGCATATCAATAAGCGGAGGAAAAGAAACTAACGAGGATTCCCCTAGTAACGGCGAGCGAACCGGGAAGAGCCCACCATGAAAATCGGGCG--CCCCCGGCGTCCGAATTGTAGTCTGGAGAAGCGTCCTCAGCGGCGGACCGGGCCCAAGTCCCCTGGAAGGGGGTGCCGGAGAGGGTGAGAGCCCCGTCGTGCCCGGACCCTGTCGCACCACGAGGCGCTGTCGGCGAGTCGGGTTGTTTGGGAATGCAGCCCCAATCGGGCGGTAAATTCCGTCCAAGGCTAAATACGGGCGAGAGACCGATAGCGAACAAGTACCGCGAGGGAAAGATGAAAAGGACTTTGAAAAGAGAGTCAAAGAGTGCTTGAAATTGTCGGGAGGGAAGCGGATGGGGGCCGGCGATGCGTCCCGGTCGGATGTGGAACGGCGAGAGCCGGTCCGCCGATCGACTCGGGGCGCGGACCGACGCGGACCGCGGCGGCGGCCCAAGCCCGGGCAAGGGACATGCCCG--CGGAGACGCCGTCGCCGCGATCGTGGACGGCAGCGCGCGCCGCA---ACGGCGTGCCTCTCGGGGCACCTGCGCGCTCCCGGCGCCGGCCCGCGGGCTCCCCATCCGGCCCGTCTTGAAACACGGACCAAGGAGTCTGACATGTGTGCGAGTCAGCGGGCGAGCAAACCCGCAAGGCGCAAGGAAGCTGATTGGCGGGAT------CCCCCCCGGGGGGTGCACCGCCGACCGACCCCGATCTTCTGTGAAGGGTTCGAGTGAGAGCACGCCCGTCGGGACCCGAAAGATGGTGAACTATGCCTGAGCGGGGCGAAGCCAGAGGAAACTCTGGTGGAGGCCCGCAGCGATACTGACGTGCAAATCGTTCGTCTGACTTGGGTATAGGGGCGAAAGACTAATCGAACCGTCTAGTAGCTGGTTCCCTCCGAAGTTTCCCTCAGGATAGCTGGAGCTCGGGCGCGAGTTCTATCGGGTAAAGCCAATGATTAGAGGCATCGGGGGCGCAACGCCCTCGACCTATTCTCAAACTTTAAATAGGTAGGACGGCGCGGCTGCTCCGGTGAGCCGCGCCACGGAATCGAGAGCTCCAAGTGGGCCATTTTTGGTAAGCAGAACTGGCGATGCGGGATGAACCGGAAGCCGGGTTACGGTGCCCAACTGCGCGCTAACCTAGATCCCACAAAGGGTGTTGGTCGATTAAGACAGCAGGACGGTGGTCATGGAAGTCGAAATCCGCTAAGGAGTGTGTAACAACTCACCTGCCGAATCAACTAGCCCCGAAAATGGATGGCGCTGAAGCGCGCGACCCATACCCGGCCGTCGGGGCAAGGGCCAGGCCCCGATGAGTAGGAGGGCGCGGCGGTCGCCGCAAAACCCGGGGCGCGAGCCCGGGCGGAGCGTCCGTCGGTGCAGATCTTGGTGGTAGTAGCAAATATTCAAATGAGAACTTTGAAGGCCGAAGAGGGGAAAGGTTCCATGTGAACGGCACTTGCACATGGGTTAGTCGATCCTAAGAGACGGGGGAAGCCCGTCTGAGAGCGCGGCGCGCGCGCACTTCGAAAGGGAATCGGGTTAAAATTCCTGAACCGGGACGTGGCGGCTGACGGCAACGTCAGGGAGTCCGGAGACGTCGGCGGGGGCCCCGGGAAGAGTTATCTTTTCTGTTTAACGGCCCGCCCACCCTGGAAACGGCTCAGCCGGAGGTAGGGTCCAGCGGCCGGAAGAGCACCGCACGTCGCGTGGTGTCCGGTGCGCCCCCGGCGGCCCGTGAAAATCCGGAGGACCGAGTGCCGCCCACGCCCGGTCGTACTCATAACCGCATCAGGTCTCCAAGGTGAACAGCCTCTGGTCGATGGAACAATGTAGGCAAGGGAAGTCGGCAAAATGGATCCGTAACCTCGGGAAAAGGATTGGCTCTGAGGACTGGGCACGGGGGTCCCAGCCCCGAACCCGTCGGCTGTCGGTGGACTGCTCGAGCTGCTCCCGCGGCGAGAGCGGGTCGCCGCGTGCCGGCCGGGGGACGGACTGGGAACGGGCCCTCCGGGGCCCCTTCCCCGGGCGTCGAACAGTCAGCTCAGAACTGGTACGGACAAGGGGAATCCGACTGTTTAATTAAAACAAAGCATTGCGATGGTCCCTGCGGATGCTGACGCAATGTGATTTCTGCCCAGTGCTCTGAATGTCAAAGTGAAGAAATTCAACCAAGCGCGGGTAAACGGCGGGAGTAACTATGACTCTCTTAAGGTAGCCAAATGCCTCGTCATCTAATTAGTGACGCGCATGAATGGATTAACGAGATTCCCACTGTCCCTGTCTACTATCCAGCGAAACCACAGCCAAGGGAACGGGCTTGGCGGAATCAGCGGGGAAAGAAGACCCTGTTGAGCTTGACTCTAGTCCGACTTTGTGAAATGACTTGAGAGGTGTAGGATAAGTGGGAGCCGGAGACGGCGAAAGTGAAATACCACTACTTTTAACGTTATTTTACTTATTCCGTGAATCGGAGGCGGGGCATGGCCCCTCTTTTTGGACCCAAGGCCCG-CCCCGGCGGGCCGATCCGGGCGGAAGACATTGTCAGGTGGGGAGTTTGGCTGGGGCGGCACATCTGTTAAAAGATAACGCAGGTGTCCTAAGATGAGCTCAACGAGAACAGAAATCTCGTGTGGAACAAAAGGGTAAAAGCTCGTTTGATTCTGATTTCCAGTACGAATACGAACCGTGAAAGCGTGGCCTATCGATCCTTTAGTCCTTCGGAATTTGAAGCTAGAGGTGTCAGAAAAGTTACCACAGGGATAACTGGCTTGTGGCAGCCAAGCGTTCATAGCGACGTTGCTTTTTGATCCTTCGATGTCGGCTCTTCCTATCATTGTGAAGCAGAATTCACCAAGTGTTGGATTGTTCACCCACCAATAGGGAACGTGAGCTGGGTTTAGACCGTCGTGAGACAGGTTAGTTTTACCCTACTGATGATAGTGTCGCGATAGTAATTCAACCTAGTACGAGAGGAACCGTTGATTCGCACAATTGGTCATCGCGCTTGGTTGAAAAGCCAGTGGCGCGAAGCTACCGTGCGTTGGATTATGACTGAACGCCTCTAAGTCAGAATCCGGGCTAGAAGCGACGCATGCGCCCGCCGCCCGGTTGCCGACCAGCAGTAGGGGCCTCGACCCCCAAAGGCACGTGTCGTGGGCGACCCCCGCACGGCGGACGAGCCGTGTGGGACGCCCTGCAGCGCAATTCCCATCGAGCGGCGGGTAGAATCCTTTGCAGACGACTTAAATACGCGACGGGGTATTGTAAGTGGCAGAGTGGCCTTGCTGCCACGATCCACTGAGATTCAGCCCTTGTCGCTCCGATTCGTCCCTCCCCTCCCCTGAATTCTCAC-----------------------CCCCACAGTCCCTCATATTGCACAACCAGAAAGAACCCGGAGGCTAAGAGGAGGGCATCG-----------------GTGCACAAGTCCACGTGGCCTTGGTGTATGCTGATTAGTATTAAGGAGGAAGGGATTCGGGAAGGCGGATAAAGTAGATCGATTGCCATGCACATCATAGGGTGGCAGTGTGCACAGGCAGGCCCTGCCTAATGTTCCATGGGAGCAGAGTACACATCGTGAGCATAT--AGCCTGGGAGGCATCACCTATAAATGCCCGGGGGAAATGGCAGCACAGGCAGAGTCCCGCCCATGTGGAGCAGTCACCATGCCCATAGCTTGTCCACAACTCC--------AAGCCATCAGCCCCCGCCAACATGCCCTTCGTAAGGCCCCGGTGCCCGGCCAGCAAGCCCGTCTCGAAGGCTCGGGTG-------------------------------------------------------------------------------------------------------------------------------------------------------------------------------------------------------------------------------------------------------------------------------------------------------CAAGGCCAGCAAGGCCCAGGCGCCCGGCCAACATGCCCGTCC--------------------------------------------CGAAGGCCCCGGCACCCGGCCAGCATGGCCGTCCGCAAGGCCCTGGTGCAAGGCCAGCATGGCCGGGCACCCGGCCAGCATGCCCGTCTACAAGGCCTGGGCACCCGGCCAGCATGCCCGTCTACAAGGC-------------------------------------------------------CGGGGCACCCGGCCAACATGCCCGCCCCGAAGGCCCCGGCGCCCGGCCAGCATGGCCGTCCCGAAGGCCCGAGTGCAACCCGAAGG--CCCTGGTGCAACGCCAGCATTCCCGTCCGTAAGGCCCCGGCGC-----------------------------------TCGGCTAGCATG---------------------------------CCTCTCCCGAAGGCCCGGGCGCAAGGCCAGCATGGCCGTCCGTAAGGCCCGGGCGCCCG------------------------------------------GCCAGCATTCCCGTCCGCAAG-----------------------------------------------------------------------------------------------------------------------------------------------------------------------------------------------------------------------------------------------------------------------------------------------------------------------GCCAGCATGCCCGTCCGTAAGGCCCCGA---------------------------------------------------------------------------------------------------------------------------------------------------CGCCCGGCCAGCATGC---------------------------------------------------------------------------------------------------------------------------------------------------------------------------------------------------------------------------------------------------------------CCGTCCGTAAGGC-----------------------------------------CCCGGCACCC----------------------------------GGCCAGNNNNNNNNNNNNNNNNNNNNNNNNNNNNNNNNNNNNNNNNNNNNNNNNNNNNNNNNNNNNNNNNNNNNNNNNNNNNNNNNNNNNNNNNNNNNNNNNNNNNNNNNNNNNNNNNNNNNNNNNNNNNNNNNNNNNNNNNNNNNNNNNNNNNNNNNNNNNNNNNNNNNNNNNNNNNNNNNNNNNNNNNNNNNNNNNNNNNNNNNNNNNNNNNNNNNNNNNNNNNNNNNNNNNNNNNNNNNNNNNNNNNNNNNNNNNNNNNNNNNNNNNNNNNNNNNNNNNNNNNNNNNNNNNNNNNNNNNNNNNNNNNNNNNNNNNNNNNNNNNNNNNNNNNNNNNNNNNNNNNNNNNNNNNNNNNNNNNNNNNNNNNNNNNNNNNNNNNNNNNNNNNNNNNNNNNNNNNNNNNNNNNNNNNNNNNNNNNNNNNNNNNNNNNNNNNNNNNNNNNNNNNNNNNNNNNNNNNNNNNNNNNNNNNNNNNNNNNNNNNNNNNNNNNNNNNNNNNNNNNNNNNNNNNNNNNNNNNNNNNNNNNNNNNNNNNNNNNNNNNNNNNNNNNNNNNNNNNNNNNNNNNNNNNNNNNNNNNNNNNNNNNNNNNNNNNNNNNNNNNNNNNNNNNNNNNNNNNNNNNNNNNNNNNNNNNNNNNNNNNNNNNNNNNNNNNNNNNNNNNNNNNNNNNNNNNNNNNNNNNNNNNNNNNNNNNNNNNNNNNNNNNNNNNNNNNNNNNNNNNNNNNNNNNNNNNNNNNNNNNNNNNNNNNNNNNNNNNNNNNNNNNNNNNNNNNNNNNNNNNNNNNNNNNNNNNNNNNNNNNNNNNNNNNNNNNNNNNNNNNNNNNNNNNNNNNNNNNNNNNNNNNNNNNNNNNNNNNNNNNNNNNNNNNNNNNNNNNNNNNNNNNNNNNNNNNNNNNNNNNNNNNNNNNNNNNNNNNNNNNNNNNNNNNNNNNNNNNNNNNNNNNNNNNNNNNNNNNNNNNNNNNNNNNNNNNNNNNNNNNNNNNNNNNNNNNNNNNNNNNNNNNNNNNNNNNNNNNNNNNNNNNNNNNNNNNNNNNNNNNNNNNNNNNNNNNNNNNNNNNNNNNNNNNNNNNNNNNNNNNNNNNNNNNNNNNNNNNNNNNNNNNNNNNNNNNNNNNNNNNNNNNNNNNNNNNNNNNNNNNNNNNNNNNNNNNNNNNNNNNNNNNNNNNNNNNNNNNNNNNNNNNNNNNNNNNNNNNNNNNNNNNNNNNNNNNNNNNNNNNNNNNNNNNNNNNNNNNNNNNNNNNNNNNNNNNNNNNNNNNNNNNNNNNNNNNNNNNNNNNNNNNNNNNNNNNNNNNNNNNNNNNNNNNNNNNNNNNNNNNNNNNNNNNNNNNNNNNNNNNNNNNNNNNNNNNNNNNNNNNNNNNNNNNNNNNNNNNNNNNNNNNNNNNNNNNNNNNNNNNNNNNNNNNNNNNNNNNNNNNNNNNNNNNNNNNNNNNNNNNNNNNNNNNNNNNNNNNNNNNNNNNNNNNNNNNNNNNNNNNNNNNNNNNNNNNNNNNNNNNNNNNNNNNNNNNNNNNNNNNNNNNNNNNNNNNNNNNNNNNNNNNNNNNNNNNNNNNNNNNNNNNNNNNNNNNNNNNNNNNNNNNNNNNNNNNNNNNNNNNNNNNNNNNNNNNNNNNNNNNNNNNNNNNNNNNNNNNNNNNNNNNNNNNNNNNNNNNNNNNNNNNNNNNNNNNNNNNNNNNNNNNNNNNNNNNNNNNNNNNNNNNNNNNNNNNNNNNNNNNNNNNNNNNNNNNNNNNNNNNNNNNNNNNNNNNNNNNNNNNNNNNNNNNNNNNNNNNNNNNNNNNNNNNNNNNNNNNNNNNNNNNNNNNNNNNNNNNNNNNNNNNNNNNNNNNNNNNNNNNNNNNNNNNNNNNNNNNNNNNNNNNNNNNNNNNNNNNNNNNNNNNNNNNNNNNNNNNNNNNNNNNNNNNNNNNNNNNNNNNNNNNNNNNNNNNNNNNNNNNNNNNNNNNNNNNNNNNNNNNNNNNNNNNNNNNNNNNNNNNNNNNNNNNNNNNNNNNNNNNNNNNNNNNNNNNNNNNNNNNNNNNNNNNNNNNNNNNNNNNNNNNNNNNNNNNNNNNNNNNNNNNNNNNNNNNNNNNNNNNNNNNNNNNNNNNNNNNNNNNNNNNNNNNNNNNNNNNNNNNNNNNNNNNNNNNNNNNNNNNNNNNNNNNNNNNNNNNNNNNNNNNNNNNNNNNNNNNNNNNNNNNNNNNNNNNNNNNNNNNNNNNNNNNNNNNNNNNNNNNNNNNNNNNNNNNNNNNNNNNNNNNNNNNNNNNNNNNNNNNNNNNNNNNNNNNNNNNNNNNNNNNNNNNNNNNNNNNNNNNNNNNNNNNNNNNNNNNNNNNNNNNNNNNNNNNNNNNNNNNNNNNNNNNNNNNNNNNNNNNNNNNNNNNNNNNNNNNNNNNNNNNNNNNNNNNNNNNNNNNNNNNNNNNNNNNNNNNNNNNNNNNNNNNNNNNNNNNNNNNNNNNNNNNNNNNNNNNNNNNNNNNNNNNNNNNNNNNNNNNNNNNNNNNNNNNNNNNNNNNNNNNNNNNNNNNNNNNNNNNNNNNNNNNNNNNNNNNNNNNNNNNNNNNNNNNNNNNNNNNNNNNNNNNNNNNNNNNNNNNNNNNNNNNNNNNNNNNNNNNNNNNNNNNNNNNNNNNNNNNNNNNNNNNNNNNNNNNNNNNNNNNNNNNNNNNNNNNNNNNNNNNNNNNNNNNNNNNNNNNNNNNNNNNNNNNNNNNNNNNNNNNNNNNNNNNNNNNNNNNNNNNNNNNNNNNNNNNNNNNNNNNNNNNNNNNNNNNNNNNNNNNNNNNNNNNNNNNNNNNNNNNNNNNNNNNNNNNNNNNNNNNNNNNNNNNNNNNNNNNNNNNNNNNNNNNNNNNNNNNNNNNNNNNNNNNNNNNNNNNNNNNNNNNNNNNNNNNNNNNNNNNNNNNNNNNNNNNNNNNNNNNNNNNNNNNNNNNNNNNNNNNNNNNNNNNNNNNNNNNNNNNNNNNNNNNNNNNNNNNNNNNNNNNNNNNNNNNNNNNNNNNNNNNNNNNNNNNNNNNNNNNNNNNNNNNNNNNNNNNNNNNNNNNNNNNNNNNNNNNNNNNNNNNNNNNNNNNNNNNNNNNNNNNNNNNNNNNNNNNNNNNNNNNNNNNNNNNNNNNNNNNNNNNNNNNNNNNNNNNNNNNNNNNNNNNNNNNNNNNNNNNNNNNNNNNNNNNNNNNNNNNNNNNNNNNNNNNNNNNNNNNNNNNNNNNNNNNNNNNNNNNNNNNNNNNNNNNNNNNNNNNNNNNNNNNNNNNNNNNNNNNNNNNNNNNNNNNNNNNNNNNNNNNNNNNNNNNNNNNNNNNNNNNNNNNNNNNNNNNNNNNNNNNNNNNNNNNNNNNNNNNNNNNNNNNNNNNNNNNNNNNNNNNNNNNNNNNNNNNNNNNNNNNNNNNNNNNNNNNNNNNNNNNNNNNNNNNNNNNNNNNNNNNNNNNNNNNNNNNNNNNNNNNNNNNNNNNNNNNNNNNNNNNNNNNNNNNNNNNNNNNNNNNNNNNNNNNNNNNNNNNNNNNNNNNNNNNNNNNNNNNNNNNNNNNNNNNNNNNNNNNNNNNNNNNNNNNNNNNNNNNNNNNNNNNNNNNNNNNNNNNNNNNNNNNNNNNNNNNNNNNNNNNNNNNNNNNNNNNNNNNNNNNNNNNNNNNNNNNNNNNNNNNNNNNNNNNNNNNNNNNNNNNNNNNNNNNNNNNNNNNNNNNNNNNNNNNNNNNNNNNNNNNNNNNNNNNNNNNNNNNNNNNNNNNNNNNNNNNNNNNNNNNNNNNNNNNNNNNNNNNNNNNNNNNNNNNNNNNNNNNNNNNNNNNNNNNNNNNNNNNNNNNNNNNNNNNNNNNNNNNNNNNNNNNNNNNNNNNNNNNNNNNNNNNNNNNNNNNNNNNNNNNNNNNNNNNNNNNNNNNNNNNNNNNNNNNNNNNNNNNNNNNNNNNNNNNNNNNNNNNNNNNNNNNNNNNNNNNNNNNNNNNNNNNNNNNNNNNNNNNNNNNNNNNNNNNNNNNNNNNNNNNNNNNNNNNNNNNNNNNNNNNNNNNNNNNNNNNNNNNNNNNNNNNNNNNNNNNNNNNNNNNNNNNNNNNNNNNNNNNNNNNNNNNNNNNNNNNNNNNNNNNNNNNNNNNNNNNNNNNNNNNNNNNNNNNNNNNNNNNNNNNNNNNNNNNNNNNNNNNNNNNNNNNNNNNNNNNNNNNNNNNNNNNNNNNNNNNNNNNNNNNNNNNNNNNNNNNNNNNNNNNNNNNNNNNNNNNNNNNNNNNNNNNNNNNNNNNNNNNNNNNNNNNNNNNNNNNNNNNNNNNNNNNNNNNNNNNNNNNNNNNNNNNNNNNNNNNNNNNNNNNNNNNNNNNNNNNNNNNNNNNNNNNNNNNNNNNNNNNNNNNNNNNNNNNNNNNNNNNNNNNNNNNNNNNNNNNNNNNN
>Afzelia quanzensis voucher Goyder 3727 external transcribed spacer, 18S ribosomal RNA gene, internal transcribed spacer 1, 5.8S ribosomal RNA gene, internal transcribed spacer 2, and 28S ribosomal RNA gene, complete sequence
NNNNNNNNNNNNNNNNNNNNNNNNNNNNNNNNNNNNNNNNNNNNNNNNNNNNNNNNNNNNNNNNNNNNNNNNNNNNNNNNNNNNNNNNNNNNNNNNNNNNNNNNNNNNNNNNNNNNNNNNNNNNNNNNNNNNNNNNNNNNNNNNNNNNNNNNNNNNNNNNNNNNNNNNNNNNNNNNNNNNNNNNNNNNNNNNNNNNNNNNNNNNNNNNNNNNNNNNNNNNNNNNNNNNNNNNNNNNNNNNNNNNNNNNNNNNNNNNNNNNNNNNNNNNNNNNNNNNNNNNNNNNNNNNNNNNNNNNNNNNNNNNNNNNNNNNNNNNNNNNNNNNNNNNNNNNNNNNNNNNNNNNNNNNNNNNNNNNNNNNNNNNNNNNNNNNNNNNNNNNNNNNNNNNNNNNNNNNNNNNNNNNNNNNNNNNNNNNNNNNNNNNNNNNNNNNNNNNNNNNNNNNNNNNNNNNNNNNNNNNNNNNNNNNNNNNNNNNNNNNNNNNNNNNNNNNNNNNNNNNNNNNNNNNNNNNNNNNNNNNNNNNNNNNNNNNNNNNNNNNNNNNNNNNNNNNNNNNNNNNNNNNNNNNNNNNNNNNNNNNNNNNNNNNNNNNNNNNNNNNNNNNNNNNNNNNNNNNNNNNNNNNNNNNNNNNNNNNNNNNNNNNNNNNNNNNNNNNNNNNNNNNNNNNNNNNNNNNNNNNNNNNNNNNNNNNNNNNNNNNNNNNNNNNNNNNNNNNNNNNNNNNNNNNNNNNNNNNNNNNNNNNNNNNNNNNNNNNNNNNNNNNNNNNNNNNNNNNNNNNNNNNNNNNNNNNNNNNNNNNNNNNNNNNNNNNNNNNNNNNNNNNNNNNNNNNNNNNNNNNNNNNNNNNNNNNNNNNNNNNNNNNNNNNNNNNNNNNNNNNNNNNNNNNNNNNNNNNNNNNNNNNNNNNNNNNNNNNNNNNNNNNNNNNNNNNNNNNNNNNNNNNNNNNNNNNNNNNNNNNNNNNNNNNNNNNNNNNNNNNNNNNNNNNNNNNNNNNNNNNNNNNNNNNNNNNNNNNNNNNNNNNNNNNNNNNNNNNNNNNNNNNNNNNNNNNNNNNNNNNNNNNNNNNNNNNNNNNNNNNNNNNNNNNNNNNNNNNNNNNNNNNNNNNNNNNNNNNNNNNNNNNNNNNNNNNNNNNNNNNNNNNNNNNNNNNNNNNNNNNNNNNNNNNNNNNNNNNNNNNNNNNNNNNNNNNNNNNNNNNNNNNNNNNNNNNNNNNNNNNNNNNNNNNNNNNNNNNNNNNNNNNNNNNNNNNNNNNNNNNNNNNNNNNNNNNNNNNNNNNNNNNNNNNNNNNNNNNNNNNNNNNNNNNNNNNNNNNNNNNNNNNNNNNNNNNNNNNNNNNNNNNNNNNNNNNNNNNNNNNNNNNNNNNNNNNNNNNNNNNNNNNNNNNNNNNNNNNNNNNNNNNNNNNNNNNNNNNNNNNNNNNNNNNNNNNNNNNNNNNNNNNNNNNNNNNNNNNNNNNNNNNNNNNNNNNNNNNNNNNNNNNNNNNNNNNNNNNNNNNNNNNNNNNNNNNNNNNNNNNNNNNNNNNNNNNNNNNNNNNNNNNNNNNNNNNNNNNNNNNNNNNNNNNNNNNNNNNNNNNNNNNNNNNNNNNNNNNNNNNNNNNNNNNNNNNNNNNNNNNNNNNNNNNNNNNNNNNNNNNNNNNNNNNNNNNNNNNNNNNNNNNNNNNNNNNNNNNNNNNNNNNNNNNNNNNNNNNNNNNNNNNNNNNNNNNNNNNNNNNNNNNNNNNNNNNNNNNNNNNNNNNNNNNNNNNNNNNNNNNNNNNNNNNNNNNNNNNNNNNNNNNNNNNNNNNNNNNNNNNNNNNNNNNNNNNNNNNNNNNNNNNNNNNNNNNNNNNNNNNNNNNNNNNNNNNNNNNNNNNNNNNNNNNNNNNNNNNNNNNNNNNNNNNNNNNNNNNNNNNNNNNNNNNNNNNNNNNNNNNNNNNNNNNNNNNNNNNNNNNNNNNNNNNNNNNNNNNNNNNNNNNNNNNNNNNNNNNNNNNNNNNNNNNNNNNNNNNNNNNNNNNNNNNNNNNNNNNNNNNNNNNNNNNNNNNNNNNNNNNNNNNNNNNNNNNNNNNNNNNNNNNNNNNNNNNNNNNNNNNNNNNNNNNNNNNNNNNNNNNNNNNNNNNNNNNNNNNNNNNNNNNNNNNNNNNNNNNNNNNNNNNNNNNNNNNNNNNNNNNNNNNNNNNNNNNNNNNNNNNNNNNNNNNNNNNNNNNNNNNNNNNNNNNNNNNNNNNNNNNNNNNNNNNNNNNNNNNNNNNNNNNNNNNNNNNNNNNNNNNNNNNNNNNNNNNNNNNNNNNNNNNNNNNNNNNNNNNNNNNNNNNNNNNNNNNNNNNNNNNNNNNNNNNNNNNNNNNNNNNNNNNNNNNNNNNNNNNNNNNNNNNNNNNNNNNNNNNNNNNNNNNNNNNNNNNNNNNNNNNNNNNNNNNNNNNNNNNNNNNNNNNNNNNNNNNNNNNNNNNNNNNNNNNNNNNNNNNNNNNNNNNNNNNNNNNNNNNNNNNNNNNNNNNNNNNNNNNNNNNNNNNNNNNNNNNNNNNNNNNNNNNNNNNNNNNNNNNNNNNNNNNNNNNNNNNNNNNNNNNNNNNNNNNNNNNNNNNNNNNNNNNNNNNNNNNNNNNNNNNNNNNNNNNNNNNNNNNNNNNNNNNNNNNNNNNNNNNNNNNNNNNNNNNNNNNNNNNNNNNNNNNNNNNNNNNNNNNNNNNNNNNNNNNNNNNNNNNNNNNNNNNNNNNNNNNNNNNNNNNNNNNNNNNNNNNNNNNNNNNNNNNNNNNNNNNNNNNNNNNNNNNNNNNNNNNNNNNNNNNNNNNNNNNNNNNNNNNNNNNNNNNNNNNNNNNNNNNNNNNNNNNNNNNNNNNNNNNNNNNNNNNNNNNNNNNNNNNNNNNNNNNNNNNNNNNNNNNNNNNNNNNNNNNNNNNNNNNNNNNNNNNNNNNNNNNNNNNNNNNNNNNNNNNNNNNNNNNNNNNNNNNNNNNNNNNNNNNNNNNNNNNNNNNNNNNNNNNNNNNNNNNNNNNNNNNNNNNNNNNNNNNNNNNNNNNNNNNNNNNNNNNNNNNNNNNNNNNNNNNNNNNNNNNNNNNNNNNNNNNNNNNNNNNNNNNNNNNNNNNNNNNNNNNNNNNNNNNNNNNNNNNNNNNNNNNNNNNNNNNNNNNNNNNNNNNNNNNNNNNNNNNNNNNNNNNNNNNNNNNNNNNNNNNNNNNNNNNNNNNNNNNNNNNNNNNNNNNNNNNNNNNNNNNNNNNNNNNNNNNNNNNNNNNNNNNNNNNNNNNNNNNNNNNNNNNNNNNNNNNNNNNNNNNNNNNNNNNNNNNNNNNNNNNNNNNNNNNNNNNNNNNNNNNNNNNNNNNNNNNNNNNNNNNNNNNNNNNNNNNNNNNNNNNNNNNNNNNNNNNNNNNNNNNNNNNNNNNNNNNNNNNNNNNNNNNNNNNNNNNNNNNNNNNNNNNNNNNNNNNNNNNNNNNNNNNNNNNNNNNNNNNNNNNNNNNNNNNNNNNNNNNNNNNNNNNNNNNNNNNNNNNNNNNNNNNNNNNNNNNNNNNNNNNNNNNNNNNNNNNNNNNNNNNNNNNNNNNNNNNNNNNNNNNNNNNNNNNNNNNNNNNNNNNNNNNNNNNNNNNNNNNNNNNNNNNNNNNNNNNNNNNNNNNNNNNNNNNNNNNNNNNNNNNNNNNNNNNNNNNNNNNNNNNNNNNNNNNNNNNNNNNNNNNNNNNNNNNNNNNNNNNNNNNNNNNNNNNNNNNNNNNNNNNNNNNNNNNNNNNNNNNNNNNNNNNNNNNNNNNNNNNNNNNNNNNNNNNNNNNNNNNNNNNNNNNNNNNNNNNNNNNNNNNNNNNNNNNNNNNNNNNNNNNNNNNNNNNNNNNNNNNNNNNNNNNNNNNNNNNNNNNNNNNNNNNGAATT----TTTCTCGGCCAATGTTTCGGGGGTGGGCATTGGCGCGATACTCACA-CCCCCGCCCGCCGGATGCATGCGAGAGCGTGCGGATGGCAAGGGTGGGCGCCCGTC-ACCCGGCCCGGGCAACCGCCCGGTGCACGG----------------------------------------------------------------------------------------------------------------------------------------------------GATGGGCAAGCCG-CCCGACCGTTGCGACCGACGATCGCGTCCCTTTCGGAATC----TTGATCTCATGTACGATCCGTCATGCCTAGCGAAGCAGGCGCGGCTCCCCCCGATGCTTCCATATGCTTGCACGCC----ATGAGGCTTGCGAGGTGTGGTTCGTTTGGTGGCGTTGTGCCTGCGGACGTGCGGGCGTGTGAGTGGTGATTGGGTTGTTCGTGCCGGCCGGCTCCATGCTCATGCATCGAACGGCCCGCTGGCAACCCTCCTCAA---TCTCGCCC--CGAGCCGGCGATCTCTTCCCCGGCTCGGGTGCAGCA----CCGTGGTTCCTGTGTTGCCTACCGATCGAACGGAATTCGTGGGATTCGTCTG-CCCCTCGCCATCCATCGATCCC-----TT-AAGGGTCGGCGGAGGTCCGGATAGCAGTCCCCGTGTT-CCCCGAGAGCACCGTCCCGGCGGCGGCTCCCG-GGGCCCAATGGGG---ACTCGCTGCTCTCTCGGATGCGGTCCATCCGGCGGTCG-------TGC----GACGGACG--TCGCGCCCGGCCACGGCCAT---GCAAGAA-GAATGC-GTT-----TGACCCGAACG-----ATGCCCGC----GCCCGTGCCGG--CGT---------CGGCCCGCC-------------------------CGGGGCGAGGGCCGGTGCGGTGCGCGGCATG----ACGGAGGAATGCTACCTGGTTGATCCTGCCAGTAGTCATATGCTTGTCTCAAAGATTAAGCCATGCATGTGTAAGTATGAACTAATTCAGACTGTGAAACTGCGAATGGCTCATTAAATCAGTTATAGTTTGTTTGATGGTACCTACTACTCGGATAACCGTAGTAATTCTAGAGCTAATACGTGCAACAAACCCCGACTTCCGGAAGGGATGCATTTATTAGATAAAAGGTCGACGCGGGCTTCCGCCCGTCGCTCTGATGATTCATGATAACTCGACGGATCGCACGGCCCGAGTGCCGGCGACGCATCATTCAAATTTCTGCCCTATCAACTTTCGATGGTAGGATAGTGGCCTACCATGGTGGTGACGGGTGACGGAGAATTAGGGTTCGATTCCGGAGAGGGAGCCTGAGAAACGGCTACCACATCCAAGGAAGGCAGCAGGCGCGCAAATTACCCAATCCTGACACGGGGAGGTAGTGACAATAAATAACAATACCGGGCTCATCGAGTCTGGTAATTGGAATGAGTACAATCTAAATCCCTTAACGAGGATCCATTGGAGGGCAAGTCTGGTGCCAGCAGCCGCGGTAATTCCAGCTCCAATAGCGTATATTTAAGTTGTTGCAGTTAAAAAGCTCGTAGTTGGACCTTGGGCTGGGCGGATCGGTCCGCCTCCGGTGTGCACCGGTCCGCTCGTCCCTTCTGCCGGCGATGCGCTCCTGTCCTTAACTGGCCGGGTCGTGCCTCCGGCGCTGTTACTTTGAAGAAATTAGAGTGCTCAAAGCAAGCCTACGCTCTGCATACATTAGCATGGGATAACATCATAGGATTCCGGTCCTATTGTGTTGGCCTTCGGGATCGGAGTAATGATTAACAGGGACAGTCGGGGGCATTCGTATTTCATAGTCAGAGGTGAAATTCTTGGATTTATGAAAGACGAACAACTGCGAAAGCATTTGCCAAGGATGTTTTCATTAATCAAGAACGAAAGTTGGGGGCTCGAAGACGATCAGATACCGTCCTAGTCTCAACCATAAACGATGCCGACCAGGGATCAGCGGATGTTACTTTTAGGACTCCGCTGGCACCTTATGAGAAATCAAAGTTTTTGGGTTCCGGGGGGAGTATGGTCGCAAGGCTGAAACTTAAAGGAATTGACGGAAGGGCACCACCAGGAGTGGAGCCTGCGGCTTAATTTGACTCAACACGGGGAAACTTACCAGGTCCAGACATAGTAAGGATTGACAGACTGAGAGCTCTTTCTTGATTCTATGGGTGGTGGTGCATGGCCGTTCTTAGTTGGTGGAGCGATTTGTCTGGTTAATTCCGTTAACGAACGAGACCTCAGCCTGCTAACTAGCTATGTGGAGGTGACCCCCCACGGCCAGCTTCTTAGAGGGACTATGGCCTTTCAGGCCAAGGAAGTTTGAGGCAATAACAGGTCTGTGATGCCCTTAGATGTTCTGGGCCGCACGCGCGCTACACTGATGTATTCAACGAGTCTATAGCCTTGGCCGACAGGCCCGGGTAATCTTTGAAATTTCATCGTGATGGGGATAGATCATTGCAATTGTTGGTCTTCAACGAGGAATTCCTAGTAAGCGCGAGTCATCAGCTCGCGTTGACTACGTCCCTGCCCTTTGTACACACCGCCCGTCGCTCCTACCGATTGAATGGTCCGGTGAAGTGTTCGGATCGCGGCGACGTGGGCGGTTCGCCGCCGGCGACGTCGCGAGAAGTCCACTGAACCTTATCATTTAGAGGAAGGAGAAGTCGTAACAAGGTTTCCGTAGGTGAACCTGCGGAAGGATCATTGTCGATA--CCTCT-------CGAGCAGCACGA-CCCGCGAACACGTACGTTCCC---------TTCCCTTCCC------ACC-------GGGGGGGGGGATCATCCATCCTCCACGTCGGGACGCG--------------------------------------------------------CGACGGCGGGCTCCCGCCCGTCGGCCGTCCTCCCGG-------CGGC-----AAACAACCAACCCCCGGCGCCGAACGCGCCAAGGAACA-CACGATCATCCGATGAGCGGGCTCCCCGCCGTCCCGGAGACGGTGCA--CGGGCGGGGAGCAGCGCC----ATTTTCGTATCCACAACGACTCTCGGCAACGGATATCTCGGCTCTCGCATCGATGAAGAACGTAGCGAAATGCGATACTTGGTGTGAATTGCAGAATCCCGTGAACCATCGAGTCTTTGAACGCAAGTTGCGCCCGAAGCCAATAGGCCGAGGGCACGTCTGGCTGGGTGTCACACAAAGTCG--CCCCGAC---CC----CAA----CGCCCGCCCGTCGTCCAGCACGGCGCGAGCGGGCGGGGGTCGGTC-G----GGGCGGATGCTGGCCTCCCGTGAGCCCCGCCTCGCGGACGGCCGAAATGAGAGC-CCGCGGCGCGGCGAGCGCCACGACGCACGGTGGTCGAGT--AGTCGAGAACGATCGCTCCGT-CCCGGTCGTGCGCGCCCCG-CCCCC----GACGGCGGGCTCCCGAGACCC----TATC---------------------------------------TA------------------------------------------------TCCGACGCGACCTCAGCTCAGGCGGGGCCACCCGCTGAGTTTAAGCATATCAATAAGCGGAGGAAAAGAAACTAACGAGGATTCCCCTAGTAACGGCGAGCGAACCGGGAAGAGCCCACCATGAAAATCGGGCG--CCCCCGGCGTCCGAATTGTAGTCTGGAGAAGCGTCCTCAGCGGCGGACCGGGCCCAAGTCCCCTGGAAGGGGGTGCCGGAGAGGGTGAGAGCCCCGTCGTGCCCGGACCCTGTCGCACCACGAGGCGCTGTCGGCGAGTCGGGTTGTTTGGGAATGCAGCCCCAATCGGGCGGTAAATTCCGTCCAAGGCTAAATACGGGCGAGAGACCGATAGCGAACAAGTACCGCGAGGGAAAGATGAAAAGGACTTTGAAAAGAGAGTCAAAGAGTGCTTGAAATTGTCGGGAGGGAAGCGGATGGGGGCCGGCGATGCGCCCCGGTCGGATGTGGAACGGCGAGAGCCGGTCCGCCGATCGACTCGGGGCGCGGACCGACGCGGACCGCGGCGGCGGCCCAAGCCCGGGCAGCGGACATGCCCG--CGGAGACGCCGTCGCCGCGATCGTGGACGGCAGCGCGCGCCGCA---GCGGCGTGCCTC-CTCGGCACCTGCGCGCTCCCGGCGCCGGCCAGCGGGCTCCCCATCCGGCCCGTCTTGAAACACGGACCAAGGAGTCTGACATGTGTGCGAGTCAGCGGGCGAGCAAACCCGCAGGGCGCAAGGAAGCTGACTGGCGGGAT------CCCCCCCGGGGGGTGCACCGCCGACCGACCCCGATCTTCTGTGAAGGGTTCGAGTGAGAGCATACCCGTCGGGACCCGAAAGATGGTGAACTATGCCTGAGCGGGGCGAAGCCAGAGGAAACTCTGGTGGAGGCCCGCAGCGATACTGACGTGCAAATCGTTCGTCTGACTTGGGTATAGGGGCGAAAGACTAATCGAACCGTCTAGTAGCTGGTTCCCTCCGAAGTTTCCCTCAGGATAGCTGGAGCCCGGGCGCGAGTTCTATCGGGTAAAGCCAATGATTAGAGGCATCGGGGGCGCAACGCCCTCGACCTATTCTCAAACTTTAAATAGGTAGGACGGCGCGGCTGCTCCGGTGAGCCGCGCCACGGAATCGAGGGCTCCAAGTGGGCCATTTTTGGTAAGCAGAACTGGCGATGCGGGATGAACCGGAAGCCGGGTTACGGTGCCCAACTGCGCGCTAACCTAGATCCCACAAAGGGTGTTGGTCGATTAAGACAGCAGGACGGTGGTCATGGAAGTCGAAATCCGCTAAGGAGTGTGTAACAACTCACCTGCCGAATCAACTAGCCCCGAAAATGGATGGCGCTGAAGCGCGCGACCCATACCCGGCCGTCGGGGCAAGGGCCAGGCCCCGATGAGTAGGAGGGCGCGGCGGTCGCCGCAAAACCCGGGGCGCGAGCCCGGGCGGAGCGTCCGTCGGTGCAGATCTTGGTGGTAGTAGCAAATATTCAAATGAGAACTTTGAAGGCCGAAGAGGGGAAAGGTTCCATGTGAACGGCACTTGCACATGGGTTAGTCGATCCTAAGAGACGGGGGAAGCCCGTCTGAGAGCGCGGCGCGCGCGCACTTCGAAAGGGAATCGGGTTAAAATTCCTGAACCGGGACGTGGCGGCTGACGGCAACGTCAGGGAGTCCGGAGACGTCGGCGGGGGCCCCGGGAAGAGTTATCTTTTCTGTTTAACGGCCCGCCCACCCTGGAAACGGCTCAGCCGGAGGTAGGGTCCAGCGGCCGGAAGAGCACCGCACGTCGCGTGGTGTCCGGTGCGCCCCCGGCGGCCCGTGAAAATCCGGAGGACCGAGTGCCGCCCACGCCCGGTCGTACTCATAACCGCATCAGGTCTCCAAGGTGAACAGCCTCTGGTCGATGGAACAATGTAGGCAAGGGAAGTCGGCAAAATGGATCCGTAACCTCGGGAAAAGGATTGGCTCTGAGGACTGGGCACGGGGGTCCCAGCCCCGAGCCCGTCGGCTGTCGGTGGACTGCTCGAGCTGCTCCCGCGGCGAGAGCGGGTCGCCGCGTGCCGGCCGGGGGACGGACTGGGAACGGGCCCTCCGGGGCCCCTTCCCCGGGCGTCGAACAGTCAGCTCAGAACTGGTACGGACAAGGGGAATCCGACTGTTTAATTAAAACAAAGCATTGCGATGGTCCCTGCGGATGCTGACGCAATGTGATTTCTGCCCAGTGCTCTGAATGTCAAAGTGAAGAAATTCAACCAAGCGCGGGTAAACGGCGGGAGTAACTATGACTCTCTTAAGGTAGCCAAATGCCTCGTCATCTAATTAGTGACGCGCATGAATGGATTAACGAGATTCCCACTGTCCCTGTCTACTATCCAGCGAAACCACAGCCAAGGGAACGGGCTTGGCGGAATCAGCGGGGAAAGAAGACCCTGTTGAGCTTGACTCTAGTCCGACTTTGTGAAATGACTTGAGAGGTGTAGGATAAGTGGGAGCCGGAGACGGCGAAAGTGAAATACCACTACTTTTAACGTTATTTTACTTATTCCGTGAATCGGAGGCGGGGCATGGCCCCTCTTTTTGGACCCAAGGCCCGCCCCCGGCGGGCCGATCCGGGCGGAAGACATTGTCAGGTGGGGAGTTTGGCTGGGGCGGCACATCTGTTAAAAGATAACGCAGGTGTCCTAAGATGAGCTCAACGAGAACAGAAATCTCGTGTGGAACAAAAGGGTAAAAGCTCGTTTGATTCTGATTTCCAGTACGAATACGAACCGTGAAAGCGTGGCCTATCGATCCTTTAGTCCTTCGGAATTTGAAGCTAGAGGTGTCAGAAAAGTTACCACAGGGATAACTGGCTTGTGGCAGCCAAGCGTTCATAGCGACGTTGCTTTTTGATCCTTCGATGTCGGCTCTTCCTATCATTGTGAAGCAGAATTCACCAAGTGTTGGATTGTTCACCCACCAATAGGGAACGTGAGCTGGGTTTAGACCGTCGTGAGACAGGTTAGTTTTACCCTACTGATGACAGTGTCGCGATAGTAATTCAACCTAGTACGAGAGGAACCGTTGATTCGCACAATTGGTCATCGCGCTTGGTTGAAAAGCCAGTGGCGCGAAGCTACCGTGCGTTGGATTATGACTGAACGCCTCTAAGTCAGAATCCGGGCTAGAAGCGACGCATGCGCCCGCCGCCCGGTTGCCGACCAGCAGTAGGGGCCTCGGCCCCCAAAGGCACGTGTCGTGGGCGACCCCCGCACGGCGGACGAGCCGTGCGGGACGCCCTGCAGCGTAATTCCCATCGAGCGGCGGGTAGAATCCTTTGCAGACGACTTAAATACGCGACGGGGTATTGTAAGTGGCAGAGTGGCCTTGCTGCCACGATCCACTGAGATTCAGCCCTTGTCGCTCCGATTCGTCCCTCCCCTCCCCCAAATTCTCACCCCCACAGTCCCTCCCT----CACCCCACAGTCCCTCATATTGCACNNNNNNNNNNNNNNNNNNNNNNNNNNNNNNNNNNNNNNNNNNNNNNNNNNNNNNNNNNNNNNNNNNNNNNNNNNNNNNNNNNNNNNNNNNNNNNNNNNNNNNNNNNNNNNNNNNNNNNNNNNNNNNNNNNNNNNNNNNNNNNNNNNNNNNNNNNNNNNNNNNNNNNNNNNNNNNNNNNNNNNNNNNNNNNNNNNNNNNNNNNNNNNNNNNNNNNNNNNNNNNNNNNNNNNNNNNNNNNNNNNNNNNNNNNNNNNNNNNNNNNNNNNNNNNNNNNNNNNNNNNNNNNNNNNNNNNNNNNNNNNNNNNNNNNNNNNNNNNNNNNNNNNNNNNNNNNNNNNNNNNNNNNNNNNNNNNNNNNNNNNNNNNNNNNNNNNNNNNNNNNNNNNNNNNNNNNNNNNNNNNNNNNNNNNNNNNNNNNNNNNNNNNNNNNNNNNNNNNNNNNNNNNNNNNNNNNNNNNNNNNNNNNNNNNNNNNNNNNNNNNNNNNNNNNNNNNNNNNNNNNNNNNNNNNNNNNNNNNNNNNNNNNNNNNNNNNNNNNNNNNNNNNNNNNNNNNNNNNNNNNNNNNNNNNNNNNNNNNNNNNNNNNNNNNNNNNNNNNNNNNNNNNNNNNNNNNNNNNNNNNNNNNNNNNNNNNNNNNNNNNNNNNNNNNNNNNNNNNNNNNNNNNNNNNNNNNNNNNNNNNNNNNNNNNNNNNNNNNNNNNNNNNNNNNNNNNNNNNNNNNNNNNNNNNNNNNNNNNNNNNNNNNNNNNNNNNNNNNNNNNNNNNNNNNNNNNNNNNNNNNNNNNNNNNNNNNNNNNNNNNNNNNNNNNNNNNNNNNNNNNNNNNNNNNNNNNNNNNNNNNNNNNNNNNNNNNNNNNNNNNNNNNNNNNNNNNNNNNNNNNNNNNNNNNNNNNNNNNNNNNNNNNNNNNNNNNNNNNNNNNNNNNNNNNNNNNNNNNNNNNNNNNNNNNNNNNNNNNNNNNNNNNNNNNNNNNNNNNNNNNNNNNNNNNNNNNNNNNNNNNNNNNNNNNNNNNNNNNNNNNNNNNNNNNNNNNNNNNNNNNNNNNNNNNNNNNNNNNNNNNNNNNNNNNNNNNNNNNNNNNNNNNNNNNNNNNNNNNNNNNNNNNNNNNNNNNNNNNNNNNNNNNNNNNNNNNNNNNNNNNNNNNNNNNNNNNNNNNNNNNNNNNNNNNNNNNNNNNNNNNNNNNNNNNNNNNNNNNNNNNNNNNNNNNNNNNNNNNNNNNNNNNNNNNNNNNNNNNNNNNNNNNNNNNNNNNNNNNNNNNNNNNNNNNNNNNNNNNNNNNNNNNNNNNNNNNNNNNNNNNNNNNNNNNNNNNNNNNNNNNNNNNNNNNNNNNNNNNNNNNNNNNNNNNNNNNNNNNNNNNNNNNNNNNNNNNNNNNNNNNNNNNNNNNNNNNNNNNNNNNNNNNNNNNNNNNNNNNNNNNNNNNNNNNNNNNNNNNNNNNNNNNNNNNNNNNNNNNNNNNNNNNNNNNNNNNNNNNNNNNNNNNNNNNNNNNNNNNNNNNNNNNNNNNNNNNNNNNNNNNNNNNNNNNNNNNNNNNNNNNNNNNNNNNNNNNNNNNNNNNNNNNNNNNNNNNNNNNNNNNNNNNNNNNNNNNNNNNNNNNNNNNNNNNNNNNNNNNNNNNNNNNNNNNNNNNNNNNNNNNNNNNNNNNNNNNNNNNNNNNNNNNNNNNNNNNNNNNNNNNNNNNNNNNNNNNNNNNNNNNNNNNNNNNNNNNNNNNNNNNNNNNNNNNNNNNNNNNNNNNNNNNNNNNNNNNNNNNNNNNNNNNNNNNNNNNNNNNNNNNNNNNNNNNNNNNNNNNNNNNNNNNNNNNNNNNNNNNNNNNNNNNNNNNNNNNNNNNNNNNNNNNNNNNNNNNNNNNNNNNNNNNNNNNNNNNNNNNNNNNNNNNNNNNNNNNNNNNNNNNNNNNNNNNNNNNNNNNNNNNNNNNNNNNNNNNNNNNNNNNNNNNNNNNNNNNNNNNNNNNNNNNNNNNNNNNNNNNNNNNNNNNNNNNNNNNNNNNNNNNNNNNNNNNNNNNNNNNNNNNNNNNNNNNNNNNNNNNNNNNNNNNNNNNNNNNNNNNNNNNNNNNNNNNNNNNNNNNNNNNNNNNNNNNNNNNNNNNNNNNNNNNNNNNNNNNNNNNNNNNNNNNNNNNNNNNNNNNNNNNNNNNNNNNNNNNNNNNNNNNNNNNNNNNNNNNNNNNNNNNNNNNNNNNNNNNNNNNNNNNNNNNNNNNNNNNNNNNNNNNNNNNNNNNNNNNNNNNNNNNNNNNNNNNNNNNNNNNNNNNNNNNNNNNNNNNNNNNNNNNNNNNNNNNNNNNNNNNNNNNNNNNNNNNNNNNNNNNNNNNNNNNNNNNNNNNNNNNNNNNNNNNNNNNNNNNNNNNNNNNNNNNNNNNNNNNNNNNNNNNNNNNNNNNNNNNNNNNNNNNNNNNNNNNNNNNNNNNNNNNNNNNNNNNNNNNNNNNNNNNNNNNNNNNNNNNNNNNNNNNNNNNNNNNNNNNNNNNNNNNNNNNNNNNNNNNNNNNNNNNNNNNNNNNNNNNNNNNNNNNNNNNNNNNNNNNNNNNNNNNNNNNNNNNNNNNNNNNNNNNNNNNNNNNNNNNNNNNNNNNNNNNNNNNNNNNNNNNNNNNNNNNNNNNNNNNNNNNNNNNNNNNNNNNNNNNNNNNNNNNNNNNNNNNNNNNNNNNNNNNNNNNNNNNNNNNNNNNNNNNNNNNNNNNNNNNNNNNNNNNNNNNNNNNNNNNNNNNNNNNNNNNNNNNNNNNNNNNNNNNNNNNNNNNNNNNNNNNNNNNNNNNNNNNNNNNNNNNNNNNNNNNNNNNNNNNNNNNNNNNNNNNNNNNNNNNNNNNNNNNNNNNNNNNNNNNNNNNNNNNNNNNNNNNNNNNNNNNNNNNNNNNNNNNNNNNNNNNNNNNNNNNNNNNNNNNNNNNNNNNNNNNNNNNNNNNNNNNNNNNNNNNNNNNNNNNNNNNNNNNNNNNNNNNNNNNNNNNNNNNNNNNNNNNNNNNNNNNNNNNNNNNNNNNNNNNNNNNNNNNNNNNNNNNNNNNNNNNNNNNNNNNNNNNNNNNNNNNNNNNNNNNNNNNNNNNNNNNNNNNNNNNNNNNNNNNNNNNNNNNNNNNNNNNNNNNNNNNNNNNNNNNNNNNNNNNNNNNNNNNNNNNNNNNNNNNNNNNNNNNNNNNNNNNNNNNNNNNNNNNNNNNNNNNNNNNNNNNNNNNNNNNNNNNNNNNNNNNNNNNNNNNNNNNNNNNNNNNNNNNNNNNNNNNNNNNNNNNNNNNNNNNNNNNNNNNNNNNNNNNNNNNNNNNNNNNNNNNNNNNNNNNNNNNNNNNNNNNNNNNNNNNNNNNNNNNNNNNNNNNNNNNNNNNNNNNNNNNNNNNNNNNNNNNNNNNNNNNNNNNNNNNNNNNNNNNNNNNNNNNNNNNNNNNNNNNNNNNNNNNNNNNNNNNNNNNNNNNNNNNNNNNNNNNNNNNNNNNNNNNNNNNNNNNNNNNNNNNNNNNNNNNNNNNNNNNNNNNNNNNNNNNNNNNNNNNNNNNNNNNNNNNNNNNNNNNNNNNNNNNNNNNNNNNNNNNNNNNNNNNNNNNNNNNNNNNNNNNNNNNNNNNNNNNNNNNNNNNNNNNNNNNNNNNNNNNNNNNNNNNNNNNNNNNNNNNNNNNNNNNNNNNNNNNNNNNNNNNNNNNNNNNNNNNNNNNNNNNNNNNNNNNNNNNNNNNNNNNNNNNNNNNNNNNNNNNNNNNNNNNNNNNNNNNNNNNNNNNNNNNNNNNNNNNNNNNNNNNNNNNNNNNNNNNNNNNNNNNNNNNNNNNNNNNNNNNNNNNNNNNNNNNNNNNNNNNNNNNNNNNNNNNNNNNNNNNNNNNNNNNNNNNNNNNNNNNNNNNNNNNNNNNNNNNNNNNNNNNNNNNNNNNNNNNNNNNNNNNNNNNNNNNNNNNNNNNNNNNNNNNNNNNNNNNNNNNNNNNNNNNNNNNNNNNNNNNNNNNNNNNNNNNNNNNNNNNNNNNNNNNNNNNNNNNNNNNNNNNNNNNNNNNNNNNNNNNNNNNNNNNNNNNNNNNNNNNNNNNNNNNNNNNNNNNNNNNNNNNNNNNNNNNNNNNNNNNNNNNNNNNNNNNNNNNNNNNNNNNNNNNNNNNNNNNNNNNNNNNNNNNNNNNNNNNNNNNNNNNNNNNNNNNNNNNNNNNNNNNNNNNNNNNNNNNNNNNNNNNNNNNNNNNNNNNNNNNNNNNNNNNNNNNNNNNNNNNNNNNNNNNNNNNNNNNNNNNNNNNNNNNNNNNNNNNNNNNNNNNNNNNNNNNNNNNNNNNNNNNNNNNNNNNNNNNNNNNNNNNNNNNNNNNNNNNNNNNNNNNNNNNNNNNNNNNNNNNNNNNNNNNNNNNNNNNNNNNNNNNNNNNNNNNNNNNNNNNNNNNNNNNNNNNNNNNNNNNNNNNNNNNNNNNNNNNNNNNNNNNNNNNNNNNNNNNNNNNNNNNNNNNNNNNNNNNNNNNNNNNNNNNNNNNNNNNNNNNNNNNNNNNNNNNNNNNNNNNNNNNNNNNNNNNNNNNNNNNNNNNNNNNNNNNNNNNNNNNNNNNNNNNNNNNNNNNNNNNNNNNNNNNNNNNNNNNNNNNNNNNNNNNNNNNNNNNNNNNNNNNNNNNNNNNNNNNNNNNNNNNNNNNNNNNNNNNNNNNNNNNNNNNNNNNNNNNNNNNNNNNNNNNNNNNNNNNNNNNNNNNNNNNNNNNNNNNNNNNNNNNNNNNNNNNNNNNNNNNNNNNNNNNNNNNNNNNNNNNNNNNNNNNNNNNNNNNNNNNNNNNNNNNNNNNNNNNNNNNNNNNNNNNNNNNNNNNNNNNNNNNNNNNNNNNNNNNNNNNNNNNNNNNNNNNNNNNNNNNNNNNNNNNNNNNNNNNNNNNNNNNNNNNNNNNNNNNNNNNNNNNNNNNNNNNNNNNNNNNNNNNNNNNNNNNNNNNNNNNNNNNNNNNNNNNNNNNNNNNNNNNNNNNNNNNNNNNNNNNNNNNNNNNNNNNNNNNNNNNNNNNNNNNNNNNNNNNNNNNNNNNNNNNNNNNNNNNNNNNNNNNNNNNNNNNNNNNNNNNNNNNNNNNNNNNNNNNNNNNNNNNNNNNNNNNNNNNNNNNNNNNNNNNNNNNNNNNNNNNNNNNNNNNNNNNNNNNNNNNNNNNNNNNNNNNNNNNNNNNNNNNNNNNNNNNNNNNNNNNNNNNNNNNNNNNNNNNNNNNNNNNNNNNNNNNNNNNNNNNNNNNNNNNNNNNNNNNNNNNNNNNNNNNNNNNNNNNNNNNNNNNNNNNNNNNNNNNNNNNNNNNNNNNNNNNNNNNNNNNNNNNNNNNNNNNNNNNNNNNNNNNNNNNNNNNNNNNNNNNNNNNNNNNNNNNNNNNNNNNNNNNNNNNNNNNNNNNNNNNNNNNNNNNNNNNNNNNNNNNNNNNNNNNNNNNNNNNNNNNNNNNNNNNNNNNNNNNNNNNNNNNNNNNNNNNNNNNNNNNNNNNNNNNNNNNNNNNNNNNNNNNNNNNNNNNNNNNNNNNNNNNNNNNNNNNNNNNNNNNNNNNNNNNNNNNNNNNNNNNNNNNNNNNNNNNNNNNNNNNNNNNNNNNNNNNNNNNNNNNNNNNNNNNNNNNNNNNNNNNNNNNNNNNNNNNNNNNNNNNNNNNNNNNNNNNNNNNNNNNNNNNNNNNNNNNNNNNNNNNNNNNNNNNNNNNNNNNNNNNNNNNNNNNNNNNNNNNNNNNNNNNNNNNNNNNNNNNNNNNNNNNNNNNNNNNNNNNNNNNNNNNNNNNNNNNNNNNNNNNNNNNNNNNNNNNNNNNNNNNNNNNNNNNNNNNNNNNNNNNNNNNNNNNNNNNNNNNNNNNNNNNNNNNNNNNNNNNNNNNNNNNNNNNNNNNNNNNNNNNNNNNNNNNNNNNNNNNNNNNNNNNNNNNNNNNNNNNNNNNNNNNNNNNNNNNNNNNNNNNNNNNNNNNNNNNNNNNNNNNNNNNNNNNNNNNNNNNNNNNNNNNNNNNNNNNNNNNNNNNNNNNNNNNNNNNNNNNNNNNNNNNNNNNNNNNNNNNNNNNNNNNNNNNNNNNNNNNNNNNNNNNNNNNNNNNNNNNNNNNNNNNNNNNNNNNNNNNNNNNNNNNNNNNNNNNNNNNNNNNNNNNNNNNNNNNNNNNNNNNNNNNNNNNNNNNNNNNNNNNNNNNNNNNNNNNNNNNNNNNNNNNNNNNNNNNNNNNNNNNNNNNNNNNNNNNNNNNNNNNNNNNNNNNNNNNNNNNNNNNNNNNNNNNNNNNNNNNNNNNNNNNNNNNNNNNNNNNNNNNNNNNNNNNNNNNNNNNNNNNNNNNNNNNNNNNNNNNNNNNNNNNNNNNNNNNNNNNNNNNNNNNNNNNNNNNNNNNNNNNNNNNNNNNNNNNNNNNNNNNNNNNNNNNNNNNNNNNNNNNNNNNNNNNNNNNNNNNNNNNNNNNNNNNNNNNNNNNNNNNNNNNNNNNNNNNNNNNNNNNNNNNNNNNNNNNNNNNNNNNNNNNNNNNNNNNNNNNNNNNNNNNNNNNNNNNNNNNNNNNNNNNNNNNNNNNNNNNNNNNNNNNNNNNNNNNNNNNNNNNNNNNNNNNNNNNNNNNNNNNNNNNNNNNNNNNNNNNNNNNNNNN
>Afzelia quanzensis voucher Zimba 959 external transcribed spacer, 18S ribosomal RNA gene, internal transcribed spacer 1, 5.8S ribosomal RNA gene, internal transcribed spacer 2, and 28S ribosomal RNA gene, complete sequence
NNNNNNNNNNNNNNNNNNNNNNNNNNNNNNNNNNNNNNNNNNNNNNNNNNNNNNNNNNNNNNNNNNNNNNNNNNNNNNNNNNNNNNNNNNNNNNNNNNNNNNNNNNNNNNNNNNNNNNNNNNNNNNNNNNNNNNNNNNNNNNNNNNNNNNNNNNNNNNNNNNNNNNNNNNNNNNNNNNNNNNNNNNNNNNNNNNNNNNNNNNNNNNNNNNNNNNNNNNNNNNNNNNNNNNNNNNNNNNNNNNNNNNNNNNNNNNNNNNNNNNNNNNNNNNNNNNNNNNNGCATGCCCGTCCCGAAGGCCCTGGTGCCC----------------------GGCCAGCATGCCCGTCCGCAAGGCCCTGGTGCA---------------------AGGCCAGCATGGCCGGGCGCCCAGCCG------GCATGCCCGTCCGCAAGGC--------------------------------------------------CCGGGCGCCCGGCCAGCATGCCCGTCCGCAAGGCCCTGGTGCAA----------------------GGCCAGCATGCCCGTCCGCAAGGCCCGGGTGCAAGGCCAGCATGGCCGGGCGCCCA-GCCGGCA-TGCCCGTCCGCAAGGCCCGGGTGCA-------------------------------------------------------AGGCCAGCATGCCCGTCCGTAAGGCCCGGGTGCAAGGCCAGCATGGCCGGGCGCCCA---------------------------------------------------------GCCGGCATGCCCGTCCGTAAGGCCCCAGT-----------------------------------------------------------------------------------------------------------------------------------------------------------------------------------------------------------------------------------------------------------------------------------------------------------------------------------------------------------------------------------------------------------GCCCGGCCAGCATGCCCGTCCCGAAGGCCCTGGTGCCCGGCCACCATGCC---------------------CGTCCGCAAGGCCTGGGTGCAAGGCCAGCATGGCCGGGCG-CCCAGCC---------------------AGCATGCCCGTCCGTAAGGCCCCAGTGCCCC-------------------------------------------------------GCCAGCATGCCCGTCCGCAAGG-----------------------------CCCGTCGGCAGG----------------------------------GCCATCGTG-CCGAGGG-CCCTGCCAACAT----GCCCGTCCGCAAGGCCAGCATGGCCGTCCA-----------------------CATGCAAG---------------------------------------------CTTTAGCTTTAGCA-------------------------CATGGTGGGCAAGCCATTCTTGGAGGTTCCCAAGTGCCTTGCCTGGGCTTG------------------------------------------------------GTGTGGCAAGTTTGTATGTGGGC-AA----CAATGCCTTTGCCCCTCCCTCCCTCCCTAAATGGGA------------TGAATATGTCCCCAATCACTCCACTTGATGCTTGAGACAAAGGTTTTGGTTGGATCACATGCCCCGGTCTTCCAAAACCACCAAAAGTGATGCCGA---------------------------------------------ATCGATCCAATCA------ACACATGAAACATCTTCAATG-----TGCAAAGTGATGCCTAAATC---------------------------------------------------------------------------------------------------------------------------------------------------------AATTAATATGAGTCCCAAGGATGATTCCCACAAAGGTTTGGAGCCATTGGACCATTTTCACTATTTTTCGGGCTTCCGGCACCGCCCAAAAGTGGAAAAATCAACATTATCACCAATTGAAACATCTTGAAAGTCCAATATGAGTCCATAATAAATTAATATGACCCCCAAGGATGCTCCCTGCAAAATTTCAGAACAATTGGATGCATATATTTTTTTTCCGATTTTTTGCAAATTTCGCACTTTGAAAAATTATAAAAAATTCACCACTTGTCAAAAAATTATGAAATTTTGGGGAATGATAGATTGGATTTTTATCTGTCTCTCCACAAAATTTCAGCTCAAAATTCCATCGTTTGCCCCCCGAAAACCCCTTATGTCAACCCGGAAAAAGTATGTCTACTCTTGCCAGGTGGGGTTTGGCTCAGAATGCTCTTTAGGGGGTACCCAGCTGCCTGCCCCCCGTGGCCGGCAGCCGGGGGCGCACTAGGCAGGCCTTGCACGCTGCGTGCGTGCCGGCCTACCCCCGTCGCCCATGCAAGCAACGAGATTGCTTGCGTGCGGCGCCCGTCCATGCTCGGCATGGGCGGGCGCGGTGC------------CGACGCATGCGGCCGCATGCGGGCGGCATGGGCACGACACCACCGTCCGGGCCGGGGCATGGGCAATCGCCCAGTGCTCCTCACGGGCACAATGCCAAGGCTTGCGGGGGTGGGCCTTGGCATGTTATACACACCCCCGATCGCCGGATGCATGCGGCCGCGTGCGGATGGCAAGGGTGGGCGCCCGACGGCCGGCCCGGGCAATCGCCCGGCGCCCGGTGCGGGCGAGACACCCGGCGACCGGCGACCGTGACCCTTTCGGAATTCTCCTCGGCCAATGTTTT-GGGGGTGGGCATTGGCGCGATACTCACACCCCCGCCCGCCGGATGCATGCGAGA------------------------------------------------------------------------------------------------------------------------------------------------------------------------------GCGTGCGGATGGCAAGGGTGGGCGCCCGACGCCCGGCCCGGGCAATCGCCCGGCGCCCGGCACGGACGAGRCACCCGGCGACCGTGTCCCTTTCGGAATT----TTTCTCGGCCAATGTTTCGGGGGTGGGCATTGGCGCGATACTCACA-CCCCCGCCCGCCGGATGCATGCGAGAGCGTGCGGATGGCAAGGGTGGGCGCCCGA------------------------------------------------------------------------------------------------------------------------------------------------------------------------------CGCCCGGCCCGGGCAATCGCCCGGCGCCCGGCACGGACGAGRCACC---CGGCGACCGTGTCCCTTTCGGAATT----TTTCTCGGCCAATGTTTCGGGGGTGGGCATTGGCGCGATACTCACA-CCCCCGCCCGCCGGATGCATGCGAGAGCGTGCGGATGGCAAGGGTGGGCGCCCGTC-ACCCGGCCCGGGCAACCGCCCGGTGCACGG----------------------------------------------------------------------------------------------------------------------------------------------------GATGGGCAAGCCGCCCCGACCGTTGCGACCGACGATCGCGTCCCTTTCGGAATC----TTGATCTCATGTACGATCCGTCATGCCTAGCGAAGCAGGCGCGGCTCCCCCCGATGCTTCCATATGCTTGCACGCC----ATGAGGCTTGCGAGGTGTGGTTCGTTTGGTGGCGTTGTGCCTGCGGACGTGCGGGCGTGTGAGTGGTGATTGGGTTGTTCGTGCCGGCCGGCTCCATGCTCATGCATCGAACGGCCCGCAGGCAACCCTCCTCAA---TCTCGCCC--CGAGCCGGCGATTTCTTCCCCGGCTCGGGTGCAGCA----CCGTGGTTCCTGTGTTGCCTACCGATCGAACGGAATTCGTGGGATTCGTCTG-CCCCTCGCCATCCATCGATCCC-----TT-AAGGGTCGGCGGAGGTCCGGATAGCAGTCCCCGTGTT-CCCCGAGAGCACCGTCCCGGCGGCAGCTCCCG-GGGCCCATGGGGACTCACTCGCTGCTCTCTCGGATGCGGTCCATCCGGCGGTCG-------TGC----GACGGACG--TCGTGCCCGGCCACGGCCAT---GCAAGAA-GAATGC-GTT-----TGACCCGAACG-----ATGCCCGC----GCCCGTGCCGG--CGT---------CGGCCCGCC-------------------------CGGGGCGAGGGCCGGTGCGGTGCGCGGCATG----ACGGAGGAATGCTACCTGGTTGATCCTGCCAGTAGTCATATGCTTGTCTCAAAGATTAAGCCATGCATGTGTAAGTATGAACTAATTCAGACTGTGAAACTGCGAATGGCTCATTAAATCAGTTATAGTTTGTTTGATGGTACCTACTACTCGGATAACCGTAGTAATTCTAGAGCTAATACGTGCAACAAACCCCGACTTCCGGAAGGGATGCATTTATTAGATAAAAGGTCGACGCGGGCTTCCGCCCGTCGCTCTGATGATTCATGATAACTCGACGGATCGCACGGCCCGAGTGCCGGCGACGCATCATTCAAATTTCTGCCCTATCAACTTTCGATGGTAGGATAGTGGCCTACCATGGTGGTGACGGGTGACGGAGAATTAGGGTTCGATTCCGGAGAGGGAGCCTGAGAAACGGCTACCACATCCAAGGAAGGCAGCAGGCGCGCAAATTACCCAATCCTGACACGGGGAGGTAGTGACAATAAATAACAATACCGGGCTCATCGAGTCTGGTAATTGGAATGAGTACAATCTAAATCCCTTAACGAGGATCCATTGGAGGGCAAGTCTGGTGCCAGCAGCCGCGGTAATTCCAGCTCCAATAGCGTATATTTAAGTTGTTGCAGTTAAAAAGCTCGTAGTTGGACCTTGGGCTGGGCGGATCGGTCCGCCTCCGGTGTGCACCGGTCCGCTCGTCCCTTCTGCCGGCGATGCGCTCCTGTCCTTAACTGGCCGGGTCGTGCCTCCGGCGCTGTTACTTTGAAGAAATTAGAGTGCTCAAAGCAAGCCTACGCTCTGCATACATTAGCATGGGATAACATCATAGGATTCCGGTCCTATTGTGTTGGCCTTCGGGATCGGAGTAATGATTAACAGGGACAGTCGGGGGCATTCGTATTTCATAGTCAGAGGTGAAATTCTTGGATTTATGAAAGACGAACAACTGCGAAAGCATTTGCCAAGGATGTTTTCATTAATCAAGAACGAAAGTTGGGGGCTCGAAGACGATCAGATACCGTCCTAGTCTCAACCATAAACGATGCCGACCAGGGATCAGCGGATGTTACTTTTAGGACTCCGCTGGCACCTTATGAGAAATCAAAGTTTTTGGGTTCCGGGGGGAGTATGGTCGCAAGGCTGAAACTTAAAGGAATTGACGGAAGGGCACCACCAGGAGTGGAGCCTGCGGCTTAATTTGACTCAACACGGGGAAACTTACCAGGTCCAGACATAGTAAGGATTGACAGACTGAGAGCTCTTTCTTGATTCTATGGGTGGTGGTGCATGGCCGTTCTTAGTTGGTGGAGCGATTTGTCTGGTTAATTCCGTTAACGAACGAGACCTCAGCCTGCTAACTAGCTATGTGGAGGTGACCCCCCACGGCCAGCTTCTTAGAGGGACTATGGCCTTTCAGGCCAAGGAAGTTTGAGGCAATAACAGGTCTGTGATGCCCTTAGATGTTCTGGGCCGCACGCGCGCTACACTGATGTATTCAACGAGTCTATAGCCTTGGCCGACAGGCCCGGGTAATCTTTGAAATTTCATCGTGATGGGGATAGATCATTGCAATTGTTGGTCTTCAACGAGGAATTCCTAGTAAGCGCGAGTCATCAGCTCGCGTTGACTACGTCCCTGCCCTTTGTACACACCGCCCGTCGCTCCTACCGATTGAATGGTCCGGTGAAGTGTTCGGATCGCGGCGACGTGGGCGGTTCGCCGCCGGCGACGTCGCGAGAAGTCCACTGAACCTTATCATTTAGAGGAAGGAGAAGTCGTAACAAGGTTTCCGTAGGTGAACCTGCGGAAGGATCATTGTCGATA--CCTCT-------CGAGCAGCACGA-CCCGCGAACACGTACGTTCCC---------CTCCCTTCCC------ACC--------GGGGGGGGGATCATCCATCCTCCACGTCGGGACGCG--------------------------------------------------------CGACGGCGGGCTCCCGCCCGTCGGCCGTCCTCCCGG-------CGGA-----AAACAACCAACCCCCGGCGCCGAACGCGCCAAGGAACA-CACGATCATCCGATGAGCGGGCTCCCCGCCGTCCCGGAGACGGTGCA--CGGGCGGGGAGCAGCGCCATTTATTTTCGTATCCACAACGACTCTCGGCAACGGATATCTCGGCTCTCGCATCGATGAAGAACGTAGCGAAATGCGATACTTGGTGTGAATTGCAGAATCCCGTGAACCATCGAGTCTTTGAACGCAAGTTGCGCCCGAAGCCAATAGGCCGAGGGCACGTCTGGCTGGGTGTCACACGAAGTCG--CCCCGAC---CC----CAA----CGCCCGCCCGTCGTCCAGCACGGCGCGAGCGGGCGGGGGTCGGTC-G----GGGCGGATGCTGGCCTCCCGTGAGCCCCGCCTCGCGGACGGCCGAAATGAGAGC-CCGCGGCGCGGCGAGCGCCACGACGCACGGTGGTCGAGT--AGTCGAGAACGATCGCTCCGT-CCCGGTCGTGCGCGCCCCG-CCCCC----GACGGCGGGCTCCCGAGACCC----TATC---------------------------------------TA------------------------------------------------TCCGACGCGACCTCAGCTCAGGCGGGGCCACCCGCTGAGTTTAAGCATATCAATAAGCGGAGGAAAAGAAACTAACGAGGATTCCCCTAGTAACGGCGAGCGAACCGGGAAGAGCCCACCATGAAAATCGGGCG--CCCCCGGCGTCCGAATTGTAGTCTGGAGAAGCGTCCTCAGCGGCGGACCGGGCCCAAGTCCCCTGGAAGGGGGTGCCGGAGAGGGTGAGAGCCCCGTCGTGCCCGGACCCTGTCGCACCACGAGGCGCTGTCGGCGAGTCGGGTTGTTTGGGAATGCAGCCCCAATCGGGCGGTAAATTCCGTCCAAGGCTAAATACGGGCGAGAGACCGATAGCGAACAAGTACCGCGAGGGAAAGATGAAAAGGACTTTGAAAAGAGAGTCAAAGAGTGCTTGAAATTGTCGGGAGGGAAGCGGATGGGGGCCGGCGATGCGCCCCGGTCGGATGTGGAACGGCGAGAGCCGGTCCGCCGATCGACTCGGGGCGCGGACCGACGCGGACCGCGGCGGCGGCCCAAGCCCGGGCAGCGGACATGCCCG--CGGAGACGCCGTCGCCGCGATCGTGGACGGCAGCGCGCGCCGCA---GCGGCGTGCCTC-CTCGGCACCTGCGCGCTCCCGGCGCCGGCCAGCGGGCTCCCCATCCGGCCCGTCTTGAAACACGGACCAAGGAGTCTGACATGTGTGCGAGTCAGCGGGCGAGCAAACCCGCAGGGCGCAAGGAAGCTGACTGGCGGGAT------CCCCCCCGGGGGGTGCACCGCCGACCGACCCCGATCTTCTGTGAAGGGTTCGAGTGAGAGCATACCCGTCGGGACCCGAAAGATGGTGAACTATGCCTGAGCGGGGCGAAGCCAGAGGAAACTCTGGTGGAGGCCCGCAGCGATACTGACGTGCAAATCGTTCGTCTGACTTGGGTATAGGGGCGAAAGACTAATCGAACCGTCTAGTAGCTGGTTCCCTCCGAAGTTTCCCTCAGGATAGCTGGAGCCCGGGCGCGAGTTCTATCGGGTAAAGCCAATGATTAGAGGCATCGGGGGCGCAACGCCCTCGACCTATTCTCAAACTTTAAATAGGTAGGACGGCGCGGCTGCTCCGGTGAGCCGCGCCACGGAATCGAGGGCTCCAAGTGGGCCATTTTTGGTAAGCAGAACTGGCGATGCGGGATGAACCGGAAGCCGGGTTACGGTGCCCAACTGCGCGCTAACCTAGATCCCACAAAGGGTGTTGGTCGATTAAGACAGCAGGACGGTGGTCATGGAAGTCGAAATCCGCTAAGGAGTGTGTAACAACTCACCTGCCGAATCAACTAGCCCCGAAAATGGATGGCGCTGAAGCGCGCGACCCATACCCGGCCGTCGGGGCAAGGGCCAGGCCCCGATGAGTAGGAGGGCGCGGCGGTCGCCGCAAAACCCGGGGCGCGAGCCCGGGCGGAGCGTCCGTCGGTGCAGATCTTGGTGGTAGTAGCAAATATTCAAATGAGAACTTTGAAGGCCGAAGAGGGGAAAGGTTCCATGTGAACGGCACTTGCACATGGGTTAGTCGATCCTAAGAGACGGGGGAAGCCCGTCTGAGAGCGCGGCGCGCGCGCACTTCGAAAGGGAATCGGGTTAAAATTCCTGAACCGGGACGTGGCGGCTGACGGCAACGTCAGGGAGTCCGGAGACGTCGGCGGGGGCCCCGGGAAGAGTTATCTTTTCTGTTTAACGGCCCGCCCACCCTGGAAACGGCTCAGCCGGAGGTAGGGTCCAGCGGCCGGAAGAGCACCGCACGTCGCGTGGTGTCCGGTGCGCCCCCGGCGGCCCGTGAAAATCCGGAGGACCGAGTGCCGCCCACGCCCGGTCGTACTCATAACCGCATCAGGTCTCCAAGGTGAACAGCCTCTGGTCGATGGAACAATGTAGGCAAGGGAAGTCGGCAAAATGGATCCGTAACCTCGGGAAAAGGATTGGCTCTGAGGACTGGGCACGGGGGTCCCAGCCCCGAGCCCGTCGGCTGTCGGTGGACTGCTCGAGCTGCTCCCGCGGCGAGAGCGGGTCGCCGCGTGCCGGCCGGGGGACGGACTGGGAACGGGCCCTCCGGGGCCCCTTCCCCGGGCGTCGAACAGTCAGCTCAGAACTGGTACGGACAAGGGGAATCCGACTGTTTAATTAAAACAAAGCATTGCGATGGTCCCTGCGGATGCTGACGCAATGTGATTTCTGCCCAGTGCTCTGAATGTCAAAGTGAAGAAATTCAACCAAGCGCGGGTAAACGGCGGGAGTAACTATGACTCTCTTAAGGTAGCCAAATGCCTCGTCATCTAATTAGTGACGCGCATGAATGGATTAACGAGATTCCCACTGTCCCTGTCTACTATCCAGCGAAACCACAGCCAAGGGAACGGGCTTGGCGGAATCAGCGGGGAAAGAAGACCCTGTTGAGCTTGACTCTAGTCCGACTTTGTGAAATGACTTGAGAGGTGTAGGATAAGTGGGAGCCGGAGACGGCGAAAGTGAAATACCACTACTTTTAACGTTATTTTACTTATTCCGTGAATCGGAGGCGGGGCATGGCCCCTCTTTTTGGACCCAAGGCCCGCCCCCGGCGGGCCGATCCGGGCGGAAGACATTGTCAGGTGGGGAGTTTGGCTGGGGCGGCACATCTGTTAAAAGATAACGCAGGTGTCCTAAGATGAGCTCAACGAGAACAGAAATCTCGTGTGGAACAAAAGGGTAAAAGCTCGTTTGATTCTGATTTCCAGTACGAATACGAACCGTGAAAGCGTGGCCTATCGATCCTTTAGTCCTTCGGAATTTGAAGCTAGAGGTGTCAGAAAAGTTACCACAGGGATAACTGGCTTGTGGCAGCCAAGCGTTCATAGCGACGTTGCTTTTTGATCCTTCGATGTCGGCTCTTCCTATCATTGTGAAGCAGAATTCACCAAGTGTTGGATTGTTCACCCACCAATAGGGAACGTGAGCTGGGTTTAGACCGTCGTGAGACAGGTTAGTTTTACCCTACTGATGACAGTGTCGCGATAGTAATTCAACCTAGTACGAGAGGAACCGTTGATTCGCACAATTGGTCATCGCGCTTGGTTGAAAAGCCAGTGGCGCGAAGCTACCGTGCGTTGGATTATGACTGAACGCCTCTAAGTCAGAATCCGGGCTAGAAGCGACGCATGCGCCCGCCGCCCGGTTGCCGACCAGCAGTAGGGGCCTCGGCCCCCAAAGGCACGTGTCGTGGGCGACCCCCGCACGGCGGACGAGCCGTGCGGGACGCCCTGCAGCGCAATTCCCATCGAGCGGCGGGTAGAATCCTTTGCAGACGACTTAAATACGCGACGGGGTATTGTAAGTGGCAGAGTGGCCTTGCTGCCACGATCCACTGAGATTCAGCCCTTGTCGCTCCGATTCGTCCCTCCCCTCCCCCAAATTCTCACCCCCACAGTCCCTCCCT----CACCCCACAGTCCCTCATATTGCACAACCAGAAAGAACCCGGAGGCTAAGAGGACGGCATCG-----------------GTGCACAAGTCCATGTGGCCTTGGTGTATGCTGATTAGTATTAAGGAGGCAGGGATTCGGGAAGGCGGGTAAAGTAGATCGATTGCCATGCACATCATAGGGTGGCACTGTGCAAAGGCAGGCCCTGCCTAATGTTCCACGTGAGCAAAGTACACATCGTGGGCATAT--AGCTTGGGAGGCATCACCTATGAATGCCCGGGGCAAATGGTAGCACAGGCAGAGCCCCACCCATGTGGAGCAGCCACCATGGCCACATCTTGTCCACAACTCC--------AAGCCATCAGCCCCAGCCAACATGCCCTTCGTAAGGCCCCGGTGCCCGGCCAGCATGCCCGT-----------------------------------------------------------------------------------------------------------------------------------------------------------------------------------------------------------------------------------------------------------------------------------------------------------------------------CG------------------------------------------------------------------------------------------------------------------------------------------------------------------------------------------------------------------------------------------------------------------------------------------------------------------------------------------------------------------------------------------------------------------------------------------------------------------------------------------------------------------------------------------------------------------------------------------------------------------------------------------------------------------------------------------------------------------------------------------------------------------------------------------------------------------------------------------------------------------------------------------------------------------------------------------------------------------------------------------------------------------------------------------------------------------------------------------------------------------------------------------------------------------------------------------------------------------------------------------------------------------------------------------------------------------------------------------------------------------------------------------------------------------------------------------------------------------------------------------------------------------------------------------------------------------------------------------------------------------------------------------------------------------------------------------------------------------------------------------------------------------------------------------------------------------------------------------------------------------------------------------------------------------------------------------------------------------------------------------------------------------------------GCAAGGCCCGGGTGCAAGGC-------------------------------------------------------------------CAGCATGCCCGTCC-----------------------------------------------------------------------------------------------------------------------------------------------------------------------------------------------------------------------------------------------------------------------------------------------------------------------------------------------------------------------------------------------------------------------------------------------------------------------------------------------------------------------------------------------------------------------------------------------------------------------------------------------------------------------------------------------------------------------------------CGAAGGCCCTGGTGCAAGGCCAGCATGGCCGGACGCCCA-GCCAGCAAGCCCGTCCGTAAGGCCCC------------------------------------------------------------------------------------------------------------------------------------------------------------------------------------------------------------------------------------------------------------------------------------------------------------------------------------------------------------GGTGCCCGGNNNNNNNNNNNNNNNNNNNNNNNNNNNNNNNNNNNNNNNNNNNNNNNNNNNNNNNNNNNNNNNNNNNNNNNNNNNNNNNNNNNNNNNNNNNNNNNNNNNNNNNNNNNNNNNNNNNNNNNNNNNNNNNNNNNNNNNNNNNNNNNNNNNNNNNNNNNNNNNNNNNNNNNNNNNNNNNNNNNNNNNNNNNNNNNNNNNNNNNNNNNNNNNNNNNNNNNNNNNNNNNNNNNNNNNNNNNNNNNNNNNNNNNNNNNNNNNNNNNNNNNNNNNNNNNNNNNNNNNNNNNNNNNNNNNNNNNNNNNNNNNNNNNNNNNNNNNNNNNNNNNNNNNNNNNNNNNNNNNNNNNNNNNNNNNNNNNNNNNNNNNNNNNNNNNNNNNNNNNNNNNNNNNNNNNNNNNNNNNNNNNNNNNNNNNNNNNNNNNNNNNNNNNNNNNNNNNNNNNNNNNNNNNNNNNNNNNNNNNNNNNNNNNNNNNNNNNNNNNNNNNNNNNNNNNNNNNNNNNNNNNNNNNNNNNNNNNNNNNNNNNNNNNNNNNNNNNNNNNNNNNNNNNNNNNNNNNNNNNNNNNNNNNNNNNNNNNNNNNNNNNNNNNNNNNNNNNNNNNNNNNNNNNNNNNNNNNNNNNNNNNNNNNNNNNNNNNNNNNNNNNNNNNNNNNNNNNNNNNNNNNNNNNNNNNNNNNNNNNNNNNNNNNNNNNNNNNNNNNNNNNNNNNNNNNNNNNNNNNNNNNNNNNNNNNNNNNNNNNNNNNNNNNNNNNNNNNNNNNNNNNNNNNNNNNNNNNNNNNNNNNNNNNNNNNNNNNNNNNNNNNNNNNNNNNNNNNNNNNNNNNNNNNNNNNNNNNNNNNNNNNNNNNNNNNNNNNNNNNNNNNNNNNNNNNNNNNNNNNNNNNNNNNNNNNNNNNNNNNNNNNNNNNNNNNNNNNNNNNNNNNNNNNNNNNNNNNNNNNNNNNNNNNNNNNNNNNNNNNNNNNNNNNNNNNNNNNNNNNNNNNNNNNNNNNNNNNNNNNNNNNNNNNNNNNNNNNNNNNNNNNNNNNNNNNNNNNNNNNNNNNNNNNNNNNNNNNNNNNNNNNNNNNNNNNNNNNNNNNNNNNNNNNNNNNNNNNNNNNNNNNNNNNNNNNNNNNNNNNNNNNNNNNNNNNNNNNNNNNNNNNNNNNNNNNNNNNNNNNNNNNNNNNNNNNNNNNNNNNNNNNNNNNNNNNNNNNNNNNNNNNNNNNNNNNNNNNNNNNNNNNNNNNNNNNNNNNNNNNNNNNNNNNNNNNNNNNNNNNNNNNNNNNNNNNNNNNNNNNNNNNNNNNNNNNNNNNNNNNNNNNNNNNNNNNNNNNNNNNNNNNNNNNNNNNNNNNNNNNNNNNNNNNNNNNNNNNNNNNNNNNNNNNNNNNNNNNNNNNNNNNNNNNNNNNNNNNNNNNNNNNNNNNNNNNNNNNNNNNNNNNNNNNNNNNNNNNNNNNNNNNNNNNNNNNNNNNNNNNNNNNNNNNNNNNNNNNNNNNNNNNNNNNNNNNNNNNNNNNNNNNNNNNNNNNNNNNNNNNNNNNNNNNNNNNNNNNNNNNNNNNNNNNNNNNNNNNNNNNNNNNNNNNNNNNNNNNNNNNNNNNNNNNNNNNNNNNNNNNNNNNNNNNNNNNNNNNNNNNNNNNNNNNNNNNNNNNNNNNNNNNNNNNNNNNNNNNNNNNNNNNNNNNNNNNNNNNNNNNNNNNNNNNNNNNNNNNNNNNNNNNNNNNNNNNNNNNNNNNNNNNNNNNNNNNNNNNNNNNNNNNNNNNNNNNNNNNNNNNNNNNNNNNNNNNNNNNNNNNNNNNNNNNNNNNNNNNNNNNNNNNNNNNNNNNNNNNNNNNNNNNNNNNNNNNNNNNNNNNNNNNNNNNNNNNNNNNNNNNNNNNNNNNNNNNNNNNNNNNNNNNNNNNNNNNNNNNNNNNNNNNNNNNNNNNNNNNNNNNNNNNNNNNNNNNNNNNNNNNNNNNNNNNNNNNNNNNNNNNNNNNNNNNNNNNNNNNNNNNNNNNNNNNNNNNNNNNNNNNNNNNNNNNNNNNNNNNNNNNNNNNNNNNNNNNNNNNNNNNNNNNNNNNNNNNNNNNNNNNNNNNNNNNNNNNNNNNNNNNNNNNNNNNNNNNNNNNNNNNNNNNNNNNNNNNNNNNNNNNNNNNNNNNNNNNNNNNNNNNNNNNNNNNNNNNNNNNNNNNNNNNNNNNNNNNNNNNNNNNNNNNNNNNNNNNNNNNNNNNNNNNNNNNNNNNNNNNNNNNNNNNNNNNNNNNNNNNNNNNNNNNNNNNNNNNNNNNNNNNNNNNNNNNNNNNNNNNNNNNNNNNNNNNNNNNNNNNNNNNNNNNNNNNNNNNNNNNNNNNNNNNNNNNNNNNNNNNNNNNNNNNNNNNNNNNNNNNNNNNNNNNNNNNNNNNNNNNNNNNNNNNNNNNNNNNNNNNNNNNNNNNNNNNNNNNNNNNNNNNNNNNNNNNNNNNNNNNNNNNNNNNNNNNNNNNNNNNNNNNNNNNNNNNNNNNNNNNNNNNNNNNNNNNNNNNNNNNNNNNNNNNNNNNNNNNNNNNNNNNNNNNNNNNNNNNNNNNNNNNNNNNNNNNNNNNNNNNNNNNNNNNNNNNNNNNNNNNNNNNNNNNNNNNNNNNNNNNNNNNNNNNNNNNNNNNNNNNNNNNNNNNNNNNNNNNNNNNNNNNNN
>Afzelia quanzensis voucher Harder 1947 external transcribed spacer, 18S ribosomal RNA gene, internal transcribed spacer 1, 5.8S ribosomal RNA gene, internal transcribed spacer 2, and 28S ribosomal RNA gene, complete sequence
NNNNNNNNNNNNNNNNNNNNNNNNNNNNNNNNNNNNNNNNNNNNNNNNNNNNNNNNNNNNNNNNNNNNNNNNNNNNNNNNNNNNNNNNNNNNNNNNNNNNNNNNNNNNNNNNNNNNNNNNNNNNNNNNNNNNNNNNNNNNNNNNNNNNNNNNNNNNNNNNNNNNNNNNNNNNNNNNNNNNNNNNNNNNNNNNNNNNNNNNNNNNNNNNNNNNNNNNNNNNNNNNNNNNNNNNNNNNNNNNNNNNNNNNNNNNNNNNNNNNNNNNNNNNNNNNNNNNNNNNNNNNNNNNNNNNNNNNNNNNNNNNNNNNNNNNNNNNNNNNNNNNNNNNNNNNNNNNNNNNNNNNNNNNNNNNNNNNNNNNNNNNNNNNNNNNNNNNNNNNNNNNNNNNNNNNNNNNNNNNNNNNNNNNNNNNNNNNNNNNNNNNNNNNNNNNNNNNNNNNNNNNNNNNNNNNNNNNNNNNNNNNNNNNNNNNNNNNNNNNNNNNNNNNNNNNNNNNNNNNNNNNNNNNNNNNNNNNNNNNNNNNNNNNNNNNNNNNNNNNNNNNNNNNNNNNNNNNNNNNNNNNNNNNNNNNNNNNNNNNNNNNNNNNNNNNNNNNNNNNNNNNNNNNNNNNNNNNNNNNNNNNNNNNNNNNNNNNNNNNNNNNNNNNNNNNNNNNNNNNNNNNNNNNNNNNNNNNNNNNNNNNNNNNNNNNNNNNNNNNNNNNNNNNNNNNNNNNNNNNNNNNNNNNNNNNNNNNNNNNNNNNNNNNNNNNNNNNNNNNNNNNNNNNNNNNNNNNNNNNNNNNNNNNNNNNNNNNNNNNNNNNNNNNNNNNNNNNNNNNNNNNNNNNNNNNNNNNNNNNNNNNNNNNNNNNNNNNNNNNNNNNNNNNNNNNNNNNNNNNNNNNNNNNNNNNNNNNNNNNNNNNNNNNNNNNNNNNNNNNNNNNNNNNNNNNNNNNNNNNNNNNNNNNNNNNNNNNNNNNNNNNNNNNNNNNNNNNNNNNNNNNNNNNNNNNNNNNNNNNNNNNNNNNNNNNNNNNNNNNNNNNNNNNNNNNNNNNNNNNNNNNNNNNNNNNNNNNNNNNNNNNNNNNNNNNNNNNNNNNNNNNNNNNNNNNNNNNNNNNNNNNNNNNNNNNNNNNNNNNNNNNNNNNNNNNNNNNNNNNNNNNNNNNNNNNNNNNNNNNNNNNNNNNNNNNNNNNNNNNNNNNNNNNNNNNNNNNNNNNNNNNNNNNNNNNNNNNNNNNNNNNNNNNNNNNNNNNNNNNNNNNNNNNNNNNNNNNNNNNNNNNNNNNNNNNNNNNNNNNNNNNNNNNNNNNNNNNNNNNNNNNNNNNNNNNNNNNNNNNNNNNNNNNNNNNNNNNNNNNNNNNNNNNNNNNNNNNNNNNNNNNNNNNNNNNNNNNNNNNNNNNNNNNNNNNNNNNNNNNNNNNNNNNNNNNNNNNNNNNNNNNNNNNNNNNNNNNNNNNNNNNNNNNNNNNNNNNNNNNNNCCAGCATGCCCGTCCGCAAGG-----------------------------CCCGTCGGCAGG----------------------------------GCCATCGTG-CCGAGGG-CCCTGCCAACAT----GCCCGTCCGCAAGGCCAGCATGGCCGTCCA-----------------------CATGCAAG---------------------------------------------CTTTAGCTTTAGCA-------------------------CATGGTGGGCAAGCCATTCTTGGAGGTTCCCAAGTGCCTTGCCTGGGCTTG------------------------------------------------------GTGTGGCAAGTTTGTATGTGGGC-AA----CAATGCCTTTGCCCCTCCCTCCCTCCCTAAATGGGA------------TGAATATGTCCCCAATCACTCCACTTGATGCTTGAGACAAAGGTTTTGGTTGGATCACATGCCCCGGTCTTCCAAAACCACCAAAAGTGATGCCGA---------------------------------------------ATCGATCCAATCA------ACACATGAAACATCTTCAATG-----TGCAAAGTGATGCCTAAATC---------------------------------------------------------------------------------------------------------------------------------------------------------AATTAATATGAGTCCCAAGGATGATTCCCACAAAGGTTTGGAGCCATTGGACCATTTTCACTATTTTTCGGGCTTCCGGCACCGCCCAAAAGTGGAAAAATCAACATTATCACCAATTGAAACATCTTGAAAGTCCAATATGAGTCCATAATAAATTAATATGACCCCCAAGGATGCTCCCTGCAAAATTTCAGAACAATTGGATGCATATATTTTTTTTCCGATTTTTTGCAAATTTCGCACTTTGAAAAATTATAAAAAATTCACCACTTGTCAAAAAATTATGAAATTTTGGGGAATGATAGATTGGATTTTTATCTGTCTCTCCACAAAATTTCAGCTCAAAATTCCATCGTTTGCCCCCCGAAAACCCCTTATGTCAACCCGGAAAAAGTATGTCTACTCTTGCCAGGTGGGGTTTGGCTCAGAATGCTCTTTAGGGGGTACCCAGCTGCCTGCCCCCCGTGGCCGGCAGCCGGGGGCGCACTAGGCAGGCCTTGCACGCTGCGTGCGTGCCGGCCTACCCCCGTCGCCCATGCAAGCAACGAGATTGCTTGCGTGCGGCGCCCGTCCATGCTCGGCATGGGCGGGCGCGGTGC------------CGACGCATGCGGCCGCATGCGGGCGGCATGGGCACGACACCACCGTCCGGGCCGGGGCATGGGCAATCGCCCAGTGCTCCTCACGGGCACAATGCCAAGGCTTGCGGGGGTGGGCCTTGGCATGTTATACACACCCCCGATCGCCGGATGCATGCGGCCGCGTGCGGATGGCAAGGGTGGGCGCCCGACGGCCGGCCCGGGCAATCGCCCGGCGCCCGGTGCGGGCGAGACACCCGGCGACCGGCGACCGTGTCCCTTTCAGAATTTTTCTCGGCCAATGTTTC-GGGGGTGGGCATTGGCGCGATACTCACACCCCCGCCCGCCGGATGCATGCGAGA------------------------------------------------------------------------------------------------------------------------------------------------------------------------------GCGTGCGGATGGCAAGGGTGGGCGCCCGACGCCCGGCCCGGGCAATCGCCCGGCGCCCGGCACGGACGAGACACCCGGCGACCGTGTCCCTTTCGGAATT----TTTCTCGGCCAATGTTTCGGGGGTGGGCATTGGCGCGATACTCACA-CCCCCGCCCGCCGGATGCATGCGAGAGCGTGCGGATGGCAAGGGTGGGCGCCCGA------------------------------------------------------------------------------------------------------------------------------------------------------------------------------CGCCCGGCCCGGGCAATCGCCCGGCGCCCGGCACGGACGAGACACC---CGGCGACCGTGTCCCTTTCGGAATT----TTTCTCGGCCAATGTTTCGGGGGTGGGCATTGGCGCGATACTCACA-CCCCCGCCCGCCGGATGCATGCGAGAGCGTGCGGATGGCAAGGGTGGGCGCCCGTC-ACCCGGCCCGGGCAACCGCCCGGTGCACGG----------------------------------------------------------------------------------------------------------------------------------------------------GATGGGCAAGCCGCCCCGACCGTTGCGACCGACGATCGCGTCCCTTTCGGAATC----TTGATCTCATGTACGATCCGTCATGCCTAGCGAAGCAGGCGCGGCTCCCCCCGATGCTTCCATATGCTTGCACGCC----ATGAGGCTTGCGAGGTGTGGTTCGTTTGGTGGCGTTGTGCCTGCGGACGTGCGGGCGTGTGAGTGGTGATTGGGTTGTTCGTGCCGGCCGGCTCCATGCTCATGCATCGAACGGCCCGCAGGCAACCCTCCTCAA---TCTCGCCC--CGAGCCGGCGATTTCTTCCCCGGCTCGGGTGCAGCA----CCGTGGTTCCTGTGTTGCCTACCGATCGAACGGAATTCGTGGGATTCGTCTG-CCCCTCGCCATCCATCGATCCC-----TT-AAGGGTCGGCGGAGGTCCGGATAGCAGTCCCCGTGTT-CCCCGAGAGCACCGTCCCGGCGGCAGCTCCCG-GGGCCCATGGGG----ACTCGCTGCTCTCTCGGATGCGGTCCATCCGGCGGTCG-------TGC----GACGGACG--TCGTGCCCGGCCACGGCCAT---GCAAGAA-GAATGC-GTT-----TGACCCGAACG-----ATGCCCGC----GCCCGTGCCGG--CGT---------CGGCCCGCC-------------------------CGGGGCGAGGGCCGGTGCGGTGCGCGGCATG----ACGGAGGAATGCTACCTGGTTGATCCTGCCAGTAGTCATATGCTTGTCTCAAAGATTAAGCCATGCATGTGTAAGTATGAACTAATTCAGACTGTGAAACTGCGAATGGCTCATTAAATCAGTTATAGTTTGTTTGATGGTACCTACTACTCGGATAACCGTAGTAATTCTAGAGCTAATACGTGCAACAAACCCCGACTTCCGGAAGGGATGCATTTATTAGATAAAAGGTCGACGCGGGCTTCCGCCCGTCGCTCTGATGATTCATGATAACTCGACGGATCGCACGGCCCGAGTGCCGGCGACGCATCATTCAAATTTCTGCCCTATCAACTTTCGATGGTAGGATAGTGGCCTACCATGGTGGTGACGGGTGACGGAGAATTAGGGTTCGATTCCGGAGAGGGAGCCTGAGAAACGGCTACCACATCCAAGGAAGGCAGCAGGCGCGCAAATTACCCAATCCTGACACGGGGAGGTAGTGACAATAAATAACAATACCGGGCTCATCGAGTCTGGTAATTGGAATGAGTACAATCTAAATCCCTTAACGAGGATCCATTGGAGGGCAAGTCTGGTGCCAGCAGCCGCGGTAATTCCAGCTCCAATAGCGTATATTTAAGTTGTTGCAGTTAAAAAGCTCGTAGTTGGACCTTGGGCTGGGCGGATCGGTCCGCCTCCGGTGTGCACCGGTCCGCTCGTCCCTTCTGCCGGCGATGCGCTCCTGTCCTTAACTGGCCGGGTCGTGCCTCCGGCGCTGTTACTTTGAAGAAATTAGAGTGCTCAAAGCAAGCCTACGCTCTGCATACATTAGCATGGGATAACATCATAGGATTCCGGTCCTATTGTGTTGGCCTTCGGGATCGGAGTAATGATTAACAGGGACAGTCGGGGGCATTCGTATTTCATAGTCAGAGGTGAAATTCTTGGATTTATGAAAGACGAACAACTGCGAAAGCATTTGCCAAGGATGTTTTCATTAATCAAGAACGAAAGTTGGGGGCTCGAAGACGATCAGATACCGTCCTAGTCTCAACCATAAACGATGCCGACCAGGGATCAGCGGATGTTACTTTTAGGACTCCGCTGGCACCTTATGAGAAATCAAAGTTTTTGGGTTCCGGGGGGAGTATGGTCGCAAGGCTGAAACTTAAAGGAATTGACGGAAGGGCACCACCAGGAGTGGAGCCTGCGGCTTAATTTGACTCAACACGGGGAAACTTACCAGGTCCAGACATAGTAAGGATTGACAGACTGAGAGCTCTTTCTTGATTCTATGGGTGGTGGTGCATGGCCGTTCTTAGTTGGTGGAGCGATTTGTCTGGTTAATTCCGTTAACGAACGAGACCTCAGCCTGCTAACTAGCTATGTGGAGGTGACCCCCCACGGCCAGCTTCTTAGAGGGACTATGGCCTTTCAGGCCAAGGAAGTTTGAGGCAATAACAGGTCTGTGATGCCCTTAGATGTTCTGGGCCGCACGCGCGCTACACTGATGTATTCAACGAGTCTATAGCCTTGGCCGACAGGCCCGGGTAATCTTTGAAATTTCATCGTGATGGGGATAGATCATTGCAATTGTTGGTCTTCAACGAGGAATTCCTAGTAAGCGCGAGTCATCAGCTCGCGTTGACTACGTCCCTGCCCTTTGTACACACCGCCCGTCGCTCCTACCGATTGAATGGTCCGGTGAAGTGTTCGGATCGCGGCGACGTGGGCGGTTCGCCGCCGGCGACGTCGCGAGAAGTCCACTGAACCTTATCATTTAGAGGAAGGAGAAGTCGTAACAAGGTTTCCGTAGGTGAACCTGCGGAAGGATCATTGTCGATA--CCTCT-------CGAGCAGCACGA-CCCGCGAACACGTACGTTCCC---------CTCCCTTCCC------ACC---------GGGGGGGGATCATCCATCCTCCACGTCGGGACGCG--------------------------------------------------------CGACGGCGGGCTCCCGCCCGTCGGCCGTCCTCCCGG-------CGGC-----AAACAACCAACCCCCGGCGCCGAACGCGCCAAGGAACA-CACGATCATCCGATGAGCGGGCTCCCCGCCGTCCCGGAGACGGTGCA--CGGGCGGGGAGCAGCGCC----ATTTTCGTATCCACAACGACTCTCGGCAACGGATATCTCGGCTCTCGCATCGATGAAGAACGTAGCGAAATGCGATACTTGGTGTGAATTGCAGAATCCCGTGAACCATCGAGTCTTTGAACGCAAGTTGCGCCCGAAGCCAATAGGCCGAGGGCACGTCTGGCTGGGTGTCACACAAAGTCG--CCCCGAC---CC----CAA----CGCCCGCCCGTCGTCCAGCACGGCGCGAGCGGGCGGGGGTCGGTC-G----GGGCGGATGCTGGCCTCCCGTGAGCCCCGCCTCACGGACGGCCGAAATGAGAGC-CCGCGGCGCGGCGAGCGCCACGACGCACGGTGGTCGAGT--AGTCGAGAACGATCGCTCCGT-CCCGGTCGTGCGCGCCCCG-CCCCC----GACGGCGGGCTCCCGAGACCC----TATC---------------------------------------TA------------------------------------------------TCCGACGCGACCTCAGCTCAGGCGGGGCCACCCGCTGAGTTTAAGCATATCAATAAGCGGAGGAAAAGAAACTAACGAGGATTCCCCTAGTAACGGCGAGCGAACCGGGAAGAGCCCACCATGAAAATCGGGCG--CCCCCGGCGTCCGAATTGTAGTCTGGAGAAGCGTCCTCAGCGGCGGACCGGGCCCAAGTCCCCTGGAAGGGGGTGCCGGAGAGGGTGAGAGCCCCGTCGTGCCCGGACCCTGTCGCACCACGAGGCGCTGTCGGCGAGTCGGGTTGTTTGGGAATGCAGCCCCAATCGGGCGGTAAATTCCGTCCAAGGCTAAATACGGGCGAGAGACCGATAGCGAACAAGTACCGCGAGGGAAAGATGAAAAGGACTTTGAAAAGAGAGTCAAAGAGTGCTTGAAATTGTCGGGAGGGAAGCGGATGGGGGCCGGCGATGCGCCCCGGTCGGATGTGGAACGGCGAGAGCCGGTCCGCCGATCGACTCGGGGCGCGGACCGACGCGGACCGCGGCGGCGGCCCAAGCCCGGGCAACGGACATGCCCG--CGGAGACGCCGTCGCCGCGATCGTGGACGGCAGCGCGCGCCGCA---ACGGCGTGCCTC-CTCGGCACCTGCGCGCTCCCGGCGCCGGCCAGCGGGCTCCCCATCCGGCCCGTCTTGAAACACGGACCAAGGAGTCTGACATGTGTGCGAGTCAGCGGGCGAGCAAACCCGCAGGGCGCAAGGAAGCTGACCGGCGGGAT------CCCCCCCGGGGGGTGCACCGCCGACCGACCCCGATCTTCTGTGAAGGGTTCGAGTGAGAGCATACCCGTCGGGACCCGAAAGATGGTGAACTATGCCTGAGCGGGGCGAAGCCAGAGGAAACTCTGGTGGAGGCCCGCAGCGATACTGACGTGCAAATCGTTCGTCTGACTTGGGTATAGGGGCGAAAGACTAATCGAACCGTCTAGTAGCTGGTTCCCTCCGAAGTTTCCCTCAGGATAGCTGGAGCCCGGGCGCGAGTTCTATCGGGTAAAGCCAATGATTAGAGGCATCGGGGGCGCAACGCCCTCGACCTATTCTCAAACTTTAAATAGGTAGGACGGCGCGGCTGCTCCGGTGAGCCGCGCCACGGAATCGAGGGCTCCAAGTGGGCCATTTTTGGTAAGCAGAACTGGCGATGCGGGATGAACCGGAAGCCGGGTTACGGTGCCCAACTGCGCGCTAACCTAGATCCCACAAAGGGTGTTGGTCGATTAAGACAGCAGGACGGTGGTCATGGAAGTCGAAATCCGCTAAGGAGTGTGTAACAACTCACCTGCCGAATCAACTAGCCCCGAAAATGGATGGCGCTGAAGCGCGCGACCCATACCCGGCCGTCGGGGCAAGGGCCAGGCCCCGATGAGTAGGAGGGCGCGGCGGTCGCCGCAAAACCCGGGGCGCGAGCCCGGGCGGAGCGTCCGTCGGTGCAGATCTTGGTGGTAGTAGCAAATATTCAAATGAGAACTTTGAAGGCCGAAGAGGGGAAAGGTTCCATGTGAACGGCACTTGCACATGGGTTAGTCGATCCTAAGAGACGGGGGAAGCCCGTCTGAGAGCGCGGCGCGCGCGCACTTCGAAAGGGAATCGGGTTAAAATTCCTGAACCGGGACGTGGCGGCTGACGGCAACGTCAGGGAGTCCGGAGACGTCGGCGGGGGCCCCGGGAAGAGTTATCTTTTCTGTTTAACGGCCCGCCCACCCTGGAAACGGCTCAGCCGGAGGTAGGGTCCAGCGGCCGGAAGAGCACCGCACGTCGCGTGGTGTCCGGTGCGCCCCCGGCGGCCCGTGAAAATCCGGAGGACCGAGTGCCGCCCACGCCCGGTCGTACTCATAACCGCATCAGGTCTCCAAGGTGAACAGCCTCTGGTCGATGGAACAATGTAGGCAAGGGAAGTCGGCAAAATGGATCCGTAACCTCGGGAAAAGGATTGGCTCTGAGGACTGGGCACGGGGGTCCCAGCCCCGAGCCCGTCGGCTGTCGGTGGACTGCTCGAGCTGCTCCCGCGGCGAGAGCGGGTCGCCGCGTGCCGGCCGGGGGACGGACTGGGAACGGGCCCTCCGGGGCCCCTTCCCCGGGCGTCGAACAGTCAGCTCAGAACTGGTACGGACAAGGGGAATCCGACTGTTTAATTAAAACAAAGCATTGCGATGGTCCCTGCGGATGCTGACGCAATGTGATTTCTGCCCAGTGCTCTGAATGTCAAAGTGAAGAAATTCAACCAAGCGCGGGTAAACGGCGGGAGTAACTATGACTCTCTTAAGGTAGCCAAATGCCTCGTCATCTAATTAGTGACGCGCATGAATGGATTAACGAGATTCCCACTGTCCCTGTCTACTATCCAGCGAAACCACAGCCAAGGGAACGGGCTTGGCGGAATCAGCGGGGAAAGAAGACCCTGTTGAGCTTGACTCTAGTCCGACTTTGTGAAATGACTTGAGAGGTGTAGGATAAGTGGGAGCCGGAGACGGCGAAAGTGAAATACCACTACTTTTAACGTTATTTTACTTATTCCGTGAATCGGAGGCGGGGCATGGCCCCTCTTTTTGGACCCAAGGCCCGCCCCCGGCGGGCCGATCCGGGCGGAAGACATTGTCAGGTGGGGAGTTTGGCTGGGGCGGCACATCTGTTAAAAGATAACGCAGGTGTCCTAAGATGAGCTCAACGAGAACAGAAATCTCGTGTGGAACAAAAGGGTAAAAGCTCGTTTGATTCTGATTTCCAGTACGAATACGAACCGTGAAAGCGTGGCCTATCGATCCTTTAGTCCTTCGGAATTTGAAGCTAGAGGTGTCAGAAAAGTTACCACAGGGATAACTGGCTTGTGGCAGCCAAGCGTTCATAGCGACGTTGCTTTTTGATCCTTCGATGTCGGCTCTTCCTATCATTGTGAAGCAGAATTCACCAAGTGTTGGATTGTTCACCCACCAATAGGGAACGTGAGCTGGGTTTAGACCGTCGTGAGACAGGTTAGTTTTACCCTACTGATGACAGTGTCGCGATAGTAATTCAACCTAGTACGAGAGGAACCGTTGATTCGCACAATTGGTCATCGCGCTTGGTTGAAAAGCCAGTGGCGCGAAGCTACCGTGCGTTGGATTATGACTGAACGCCTCTAAGTCAGAATCCGGGCTAGAAGCGACGCATGCGCCCGCCGCCCGGTTGCCGACCAGCAGTAGGGGCCTCGGCCCCCAAAGGCACGTGTCGTGGGCGACCCCCGCACGGCGGACGAGCCGTGCGGGACGCCCTGCAGCGCAATTCCCATCGAGCGGCGGGTAGAATCCTTTGCAGACGACTTAAATACGCGACGGGGTATTGTAAGTGGCAGAGTGGCCTTGCTGCCACGATCCACTGAGATTCAGCCCTTGTCGCTCCGATTCGTCCCTCCCCTCCCCCAAATTCTCACCCCCACAGTCCCTCCCT----CACCCCACAGTCCCTCATATTGCACGACCAGAAAGAACCCGGAGGCTAAGAGGACGGCATCG-----------------GGGCACAAGTCCATGTGGCCTTGGTGTATGCTGATTAGTATTAAGGAGGCAGGGATTCGGGAAGGCGGATAAAGTAGATCGATTGCCATGCACATCATAGGGTGGCACTGTGCAAAGGCAGGCCCTGCCTAATGTTCCACGTGAGCAAAGTACACATCGTGGGCATAT--AGCTTGGGAGGCATCACCTATGAATGCCCGGGGCAAATGGTAGCACAGGCAGAGCCCCACCCATGTGGAGCAGCCACCATGGCCACATCTTGTCCACAACTCC--------AAGCCATCAGCCCCAGCCAACATGCCCTTCGTAAGGCCCCGGTGCCCGGCCAGCATGCCCGT-----------------------------------------------------------------------------------------------------------------------------------------------------------------------------------------------------------------------------------------------------------------------------------------------------------------------------CGGCAAGGCCCGGGTGCCCAGCCAGCATGCCCGTCC--------------------------------------------GTAAGGCCCCGGTGCCCGGCCAGCATGCCTGTCCGCAAGGCCCGGGTGCAAGGCCAGCATGGCTGGGCGCCCAGCCGGCATGCCCGTCCGTAAGGCCTGGGCGCCCGACCGGCATGCCCGTCCGCAAGGCCCCGACGCCCGGCCAGCATGCCCGTCCGCAAGGCCCGGGTGCAAGGCCAGCATGGCCGGGCGCCCAGCCGGCATGCCCGTCCCGAAGGCCCTGGTGCCCGGCCAGCATGCCCGTCCGCAAGGCCCGGGTGCAAGGCCAGCATGGCCGGGCGCCCAGCCAGCATGCCCGTCCGCAAGGCCCGGGCGC-----------------------------------CCAGCCAGCATGCCCGTCCCGAAGGCCCTGGTGCCCGGCCAGCATCCCGTCCGCAAGGCCCGGGTGCAAGGCCAGCATGG-------------CCGGGCGCCCA------------------------------------------GCCGGCATGCCCGTCCGTAAGGCCCGG-------------------------------------------------------------------------------------------------------------------------------------------------------------------------------------------------------------------------------------------------------------------------------------GTGCAAGGCCAGCATGGCCGGGCGCCCAGCCGGCATGCCCGTCCGCAAGGCCCCAG---------------------------------------------------------------------------------------------------------------------------------------------------TGCCCGGCCAGCATGCCCGTCCGCAAGGCCCGGGTGCAAGGCCAGCATGGCCGGGCGCCCAGCCGGCATGCCCGTCCCGAAGGCCCTGGTGCCCGG-CCAGCATGCCCGTCCGCAAGGCCCGGGTGCAAGGCCAGCATGGCCGGGCGCCCAGCCGGCATGCCCGTCCGCAAGGCCCCGACGCCCGGCCAACATGCCCGTCCGTAAGGCCCGGGTGCAAGGCCAGCATGGCCGGGCGCCCAGCCGGCATGC---------------------CCGTCCGCAAGGC-----------------------------------------CCTGGTGCCC----------------------------------GGCCAGCATGCCCGTCCCGAAGGCCCTGGT-----------GCCCGGCCAGCATGCCCGTCCGCAAGGCCCTGGTGCAAGGCCAGCATGGCCGGGCG----------------------CCCAGCCGGCATGCCCGTCCGCAAGGCCCGGGCGC----------------------------------------------------------------------------------------------------------------------------------CCGGCCAGCATGC----------------------CCGTCCGCAAGG-----------------------------------------------------------------------------CCCTGGTGCAAGGCCAGCATGCCCGTCCGCAAGGC--------CCGGGTGCAAGGCCAGCATGGCCGGGCGCCCAGCCGGCATGCCCGTCCGCAAGGCCCGGGTGCAAGGC-------------------------------------------------------------------CAGCACGCCCGTCC-----------------------------------------------------------------------------------------------------------------------------------------------------------------------------------------------------------------------------------------------------------------------------------------------------------------------------------------------------------------------------------------------------------------------------------------------------------------------------------------------------------------------------------------------------------------------------------------------------------------------------------------------------------------------------------------------------------------------------------GTAAGGCCCGGGTGCAAGGCCAGCATGGCCGGGCGCCCA-GCCGGCATGCCCGTCCGTAAGGCCCC------------------------------------------------------------------------------------------------------------------------------------------------------------------------------------------------------------------------------------------------------------------------------------------------------------------------------------------------------------AGTGCCCGGCCAGCA---------------------------------------------------------------------------TGCCCGTCCCGAAGGCCCTGGTGCCCGGCCACCATGCCCGTCCGCAAGGCCTGGGTGCAAGGCCAG----------------------------------------------------------------------------------------------------------------------------------------------------------------------------------------------------------------------------------------------------------------------------------------------------------------------------------------------------------------------------------------------------------------------------------------CATGGCCGGGCGCCCAGCCAGCATGCCCGTCCGTAAGGCCCCAGTGCCCCGNNNNNNNNNNNNNNNNNNNNNNNNNNNNNNNNNNNNNNNNNNNNNNNNNNNNNNNNNNNNNNNNNNNNNNNNNNNNNNNNNNNNNNNNNNNNNNNNNNNNNNNNNNNNNNNNNNNNNNNNNNNNNNNNNNNNNNNNNNNNNNNNNNNNNNNNNNNNNNNNNNNNNNNNNNNNNNNNNNNNNNNNNNNNNNNNNNNNNNNNNNNNNNNNNNNNNNNNNNNNNNNNNNNNNNNNNNNNNNNNNNNNNNNNNNNNNNNNNNNNNNNNNNNNNNNNNNNNNNNNNNNNNNNNNNNNNNNNNNNNNNNNNNNNNNNNNNNNNNNNNNNNNNNNNNNNNNNNNNNNNNNNNNNNNNNNNNNNNNNNNNNNNNNNNNNNNNNNNNNNNNNNNNNNNNNNNNNNNNNNNNNNNNNNNNNNNNNNNNNNNNNNNNNNNNNNNNNNNNNNNNNNNNNNNNNNNNNNNNNNNNNNNNNNNNNNNNNNNNNNNNNNNNNNNNNNNNNNNNNNNNNNNNNNNNNNNNNNNNNNNNNNNNNNNNNNNNNNNNNNNNNNNNNNNNNNNNNNNNNNNNNNNNNNNNNNNNNNNNNNNNNNNNNNNNNNNNNNNNNNNNNNNNNNNNNNNNNNNNNNNNNNNNNNNNNNNNNNNNNNNNNNNNNNNNNNNNNNNNNNNNNNNNNNNNNNNNNNNNNNNNNNNNNNNNNNNNNNNNNNNNNNNNNNNNNNNNNNNNNNNNNNNNNNNNNNNNNNNNNNNNNNNNNNNNNNNNNNNNNNNNNNNNNNNNNNNNNNNNNNNNNNNNNNNNNNNNNNNNNNNNNNNNNNNNNNNNNNNNNNNNNNNNNNNNNNNNNNNNNNNNNNNNNNNNNNNNNNNNNNNNNNNNNNNNNNNNNNNNNNNNNNNNNNNNNNNNNNNNNNNNNNNNNNNNNNNNNNNNNNNNNNNNNNNNNNNNNNNNNNNNNNNNNNNNNNNNNNNNNNNNNNNNNNNNNNNNNNNNNNNNNNNNNNNNNNNNNNNNNNNNNNNNNNNNNNNNNNNNNNNNNNNNNNNNNNNNNNNNNNNNNNNNNNNNNNNNNNNNNNNNNNNNNNNNNNNNNNNNNNNNNNNNNNNNNNNNNNNNNNNNNNNNNNNNNNNNNNNNNNNNNNNNNNNNNNNNNNNNNNNNNNNNNNNNNNNNNNNNNNNNNNNNNNNNNNNNNNNNNNNNNNNNNNNNNNNNNNNNNNNNNNNNNNNNNNNNNNNNNNNNNNNNNNNNNNNNNNNNNNNNNNNNNNNNNNNNNNNNNNNNNNNNNNNNNNNNNNNNNNNNNNNNNNNNNNNNNNNNNNNNNNNNNNNNNNNNNNNNNNNNNNNNNNNNNNNNNNNNNNNNNNNNNNNNNNNNNNNNNNNNNNNNNNNNNNNNNNNNNNNNNNNNNNNNNNNNNNNNNNNNNNNNNNNNNNNNNNNNNNNNNNNNNNNNNNNNNNNNNNNNNNNNNNNNNNNNNNNNNNNNNNNNNNNNNNNNNNNNNNNNNNNNNNNNNNNNNNNNNNNNNNNNNNNNNNNNNNNNNNNNNNNNNNNNNNNNNNNNNNNNNNNNNNNNNNNNNNNNNNNNNNNNNNNNNNNNNNNNNNNNNNNNNNNNNNNNNNNNNNNNNNNNNNNNNNNNNNNNNNNNNNNNNNNNNNNNNNNNNNNNNNNNNNNNNNNNNNNNNNNNNNNNNNNNNNNNNNNNNNNNNNNNNNNNNNNNNNNNNNNNNNNNNNNNNNNNNNNNNNNNNNNNNNNNNNNNNNNNNNNNNNNNNNNNNNNNNNNNNNNNNNNNNNNNNNNNNNNNNNNNNNNNNNNNNNNNNNNNNNNNNNNNNNNNNNNNNNNNNNNNNNNNNNNNNNNNNNNNNNNNNNNNNNNNNNNNNNNNNNNNNNNNNNNNNNNNNNNNNNNNNNNNNNNNNNNNNNNNNNNNNNNNNNNNNNNNNNNNNNNNNNNNNNNNNNNNNNNNNNNNNNNNNNNNNNNNNNNNNNNNNNNNNNNNNNNNNNNNNNNNNNNNNNNNNNNNNNNNNNNNNNNNNNNNNNNNNNNNN
>Afzelia quanzensis voucher Malaisse 9868 external transcribed spacer, 18S ribosomal RNA gene, internal transcribed spacer 1, 5.8S ribosomal RNA gene, internal transcribed spacer 2, and 28S ribosomal RNA gene, complete sequence
NNNNNNNNNNNNNNNNNNNNNNNNNNNNNNNNNNNNNNNNNNNNNNNNNNNNNNNNNNNNNNNNNNNNNNNNNNNNNNNNNNNNNNNNNNNNNNNNNNNNNNNNNNNNNNNNNNNNNNNNNNNNNNNNNNNNNNNNNNNNNNNNNNNNNNNNNNNNNNNNNNNNNNNNNNNNNNNNNNNNNNNNNNNNNNNNNNNNNNNNNNNNNNNNNNNNNNNNNNNNNNNNNNNNNNNNNNNNNNNNNNNNNNNNNNNNNNNNNNNNNNNNNNNNNNNNNNNNNNNNNNNNNNNNNNNNNNNNNNNNNNNNNNNNNNNNNNNNNNNNNNNNNNNNNNNNNNNNNNNNNNNNNNNNNNNNNNNNNNNNNNNNNNNNNNNNNNNNNNNNNNNNNNNNNNNNNNNNNNNNNNNNNNNNNNNNNNNNNNNNNNNNNNNNNNNNNNNNNNNNNNNNNNNNNNNNNNNNNNNNNNNNNNNNNNNNNNNNNNNNNNNNNNNNNNNNNNNNNNNNNNNNNNNNNNNNNNNNNNNNNNNNNNNNNNNNNNNNNNNNNNNNNNNNNNNNNNNNNNNNNNNNNNNNNNNNNNNNNNNNNNNNNNNNNNNNNNNNNNNNNNNNNNNNNNNNNNNNNNNNNNNNNNNNNNNNNNNNNNNNNNNNNNNNNNNNNNNNNNNNNNNNNNNNNNNNNNNNNNNNNNNNNNNNNNNNNNNNNNNNNNNNNNNNNNNNNNNNNNNNNNNNNNNNNNNNNNNNNNNNNNNNNNNNNNNNNNNNNNNNNNNNNNNNNNNNNNNNNNNNNNNNNNNNNNNNNNNNNNNNNNNNNNNNNNNNNNNNNNNNNNNNNNNNNNNNNNNNNNNNNNNNNNNNNNNNNNNNNNNNNNNNNNNNNNNNNNNNNNNNNNNNNNNNNNNNNNNNNNNNNNNNNNNNNNNNNNNNNNNNNNNNNNNNNNNNNNNNNNNNNNNNNNNNNNNNNNNNNNNNNNNNNNNNNNNNNNNNNNNNNNNNNNNNNNNNNNNNNNNNNNNNNNNNNNNNNNNNNNNNNNNNNNNNNNNNNNNNNNNNNNNNNNNNNNNNNNNNNNNNNNNNNNNNNNNNNNNNNNNNNNNNNNNNNNNNNNNNNNNNNNNNNNNNNNNNNNNNNNNNNNNNNNNNNNNNNNNNNNNNNNNNNNNNNNNNNNNNNNNNNNNNNNNNNNNNNNNNNNNNNNNNNNNNNNNNNNNNNNNNNNNNNNNNNNNNNNNNNNNNNNNNNNNNNNNNNNNNNNNNNNNNNNNNNNNNNNNNNNNNNNNNNNNNNNNNNNNNNNNNNNNNNNNNNNNNNNNNNNNNNNNNNNNNNNNNNNNNNNNNNNNNNNNNNNNNNNNNNNNNNNNNNNNNNNNNNNNNNNNNNNNNNNNNNNNNNNNNNNNNNNNNNNNNNNNNNNNNNNNNNNNNNNNNNNNNNNNNNNNNNNNNNNNNNNNNNNNNNNNNNNNNNNNNNNNNNNNNNNNNNNNNNNNNNNNNNNNNNNNNNNNNNNNNNNNNNNNNNNNNNNNNNNNNNNNNNNNNNNNNNNNNNNNNNNNNNNNNNNNNNNNNNNNNNNNNNNNNNNNNNNNNNNNNNNNNNNNNNNNNNNNNNNNNNNNNNNNNNNNNNNNNNNNNNNNNNNNNNNNNNNNNNNNNNNNNNNNNNNNNNNNNNNNNNNNNNNNNNNNNNNNNNNNNNNNNNNNNNNNNNNNNNNNNNNNNNNNNNNNNNNNNNNNNNNNNNNNNNNNNNNNNNNNNNNNNNNNNNNNNNNNNNNNNNNNNNNNNNNNNNNNNNNNNNNNNNNNNNNNNNNNNNNNNNNNNNNNNNNNNNNNNNNNNNNNNNNNNNNNNNNNNNNNNNNNNNNNNNNNNNNNNNNNNNNNNNNNNNNNNNNNNNNNNNNNNNNNNNNNNNNNNNNNNNNNNNNNNNNNNNNNNNNNNNNNNNNNNNNNNNNNNNNNNNNNNNNNNNNNNNNNNNNNNNNNNNNNNNNNNNNNNNNNNNNNNNNNNNNNNNNNNNNNNNNNNNNNNNNNNNNNNNNNNNNNNNNNNNNNNNNNNNNNNNNNNNNNNNNNNNNNNNNNNNNNNNNNNNNNNNNNNNNNNNNNNNNNNNNNNNNNNNNNNNNNNNNNNNNNNNNNNNNNNNNNNNNNNNNNNNNNNNNNNNNNNNNNNNNNNNNNNNNNNNNNNNNNNNNNNNNNNNNNNNNNNNNNNNNNNNNNNNNNNNNNNNNNNNNNNNNNNNNNNNNNNNNNNNNNNNNNNNNNNNNNNNNNNNNNNNNNNNNNNNNNNNNNNNNNNNNNNNNNNNNNNNNNNNNNNNNNNNNNNNNNNNNNNNNNNNNNNNNNNNNNNNNNNNNNNNNNNNNNNNNNNNNNNNNNNNNNNNNNNNNNNNNNNNNNNNNNNNNNNNNNNNNNNNNNNNNNNNNNNNNNNNNNNNNNNNNNNNNNNNNNNNNNNNNNNNNNNNNNNNNNNNNNNNNNNNNNNNNNNNNNNNNNNNNNNNNNNNNNNNNNNNNNNNNNNNNNNNNNNNNNNNNNNNNNNNNNNNNNNNNNNNNNNNNNNNNNNNNNNNNNNNNNNNNNNNNNNNNNNNNNNNNNNNNNNNNNNNNNNNNNNNNNNNNNNNNNNNNNNNNNNNNNNNNNNNNNNNNNNNNNNNNNNNNNNNNNNNNNNNNNNNNNNNNNNNNNNNNNNNNNNNNNNNNNNNNNNNNNNNNNNNNNNNNNNNNNNNNNNNNNNNNNNNNNNNNNNNNNNNNNNNNNNNNNNNNNNNNNNNNNNNNNNNNNNNNNNNNNNNNNNNNNNNNNNNNNNNNNNNNNNNNNNNNNNNNNNNNNNNNNNNNNNNNNNNNNNNNNNNNNNNNNNNNNNNNNNNNNNNNNNNNNNNNNNNNNNNNNNNNNNNNNNNNNNNNNNNNNNNNNNNNNNNNNNNNNNNNNNNNNNNNNNNNNNNNNNNNNNNNNNNNNNNNNNNNNNNNNNNNNNNNNNNNNNNNNNNNNNNNNNNNNNNNNNNNNNNNNNNNNNNNNNNNNNNNNNNNNNNNNNNNNNNNNNNNNNNNNNNNNNNNNNNNNNNNNNNNNNNNNNNNNNNNNNNNNNNNNNNNNNNNNNNNNNNNNNNNNNNNNNNNNNNNNNNNNNNNNNNNNNNNNNNNNNNNNNNNNNNNNNNNNNNNNNNNNNNNNNNNNNNNNNNNNNNNNNNNNNNNNNNNNNNNNNNNNNNNNNNNNNNNNNNNNNNNNNNNNNNNNNNNNNNNNNNNNNNNNNNNNNNNNNNNNNNNNNNNNNNNNNNNNNNNNNNNNNNNNNNNNNNNNNNNNNNNNNNNNNNNNNNNNNNNNNNNNNNNNNNNNNNNNNNNNNNNNNNNNNNNNNNNNNNNNNNNNNNNNNNNNNNNNNNNNNNNNNNNNNNNNNNNNNNNNNNNNNNNNNNNNNNNNNNNNNNNNNNNNNNNNNNNNNNNNNNNNNNNNNNNNNNNNNNNNNNNNNNNNNNNNNNNNNNNNNNNNNNNNNNNNNNNNNNNNNNNNNNNNNNNNNNNNNNNNNNNNNNNNNNNNNNNNNNNNNNNNNNNNNNNNNNNNNNNNNNNNNNNNNNNNNNNNNNNNNNNNNNNNNNNNNNNNNNNNNNNNNNNNNNNNNNNNNNNNNNNNNNNNNNNNNNNNNNNNNNNNNNNNNNNNNNNNNNNNNNNNNNNNNNNNNNNNNNNNNNNNNNNNNNNNNNNNNNNNNNNNNNNNNNNNNNNNNNNNNNNNNNNNNNNNNNNNNNNNNNNNNNNNNNNNNNNNNNNNNNNNNNNNNNNNNNNNNNNNNNNNNNNNNNNNNNNNNNNNNNNNNNNNNNNNNNNNNNNNNNNNNNNNNNNNNNNNNNNNNNNNNNNNNNNNNNNNNNNNNNNNNNNNNNNNNNNNNNNNNNNNNNNNNNNNNNNNNNNNNNNNNNNNNNNNNNNNNNNNNNNNNNNNNNNNNNNNNNNNNNNNNNNNNNNNNNNNNNNNNNNNNNNNNNNNNNNNNNNNNNNNNNNNNNNNNNNNNNNNNNNNNNNNNNNNNNNNNNNNNNNNNNNNNNNNNNNNNNNNNNNNNNNNNNNNNNNNNNNNNNNNNNNNNNNNNNNNNNNNNNNNNNNNNNNNNNNNNNNNNNNNNNNNNNNNNNNNNNNNNNNNNNNNNNNNNNNNNNNNNNNNNNNNNNNNNNNNNNNNNNNNNNNNNNNNNNNNNNNNNNNNNNNNNNNNNNNNNNNNNNNNNNNNNNNNNNNNNGATCGCGTCCCTTTCGGAATC----TTGATCTCATGTACGATCCGTCATGCCTAGCGAAGCAGGCGCGGCTCCCCCCGATGCTTCCATATGCTTGCACGCC----ATGAGGCTTGCGAGGTGTGGTTCGTTTGGTGGCGTTGTGCCTGCGGACGTGCGGGCGTGTGAGTGGTGATTGGGTTGTTCGTGCCGGCCGGCTCCATGCTCATGCATCGAACGGCCCGCTGGCAACCCTCCTCAAT-CTCTCGCCC--CGAGCCGGCGATTTCTTCCCCGGCTCGGGTGCAGCA----CCGTGGTTCCTGTGTTGCCTACCGATCGAACGGAATTCGTGGGATTCGTCTG-CCCCTCGCCATCCATCGATCCC-----TT-AAGGGTCGGCGGAGGTCCGGATAGCAGTCCCCGTGTT-CCCCGAGAGCACCGTCCCGGCGGCAGCTCCCG-GGGCCCATGGGGACTCACTCGCTGCTCTCTCGGATGCGGTCCATCCGGCGGTCG-------TGCGACGGACGGACG--TCGTGCCCGGCCACGGCCAT---GCAAGAA-GAATGC-GTT-----TGACCCGAACG-----ATGCCCGC----GCCCGTGCCGG--CGT---------CGGCCCGCC-------------------------CGGGGCGAGGGCCGGTGCGGTGCGCGGCATG----ACGGAGGAATGCTACCTGGTTGATCCTGCCAGTAGTCATATGCTTGTCTCAAAGATTAAGCCATGCATGTGTAAGTATGAACTAATTCAGACTGTGAAACTGCGAATGGCTCATTAAATCAGTTATAGTTTGTTTGATGGTACCTACTACTCGGATAACCGTAGTAATTCTAGAGCTAATACGTGCAACAAACCCCGACTTCCGGAAGGGATGCATTTATTAGATAAAAGGTCGACGCGGGCTTCCGCCCGTCGCTCTGATGATTCATGATAACTCGACGGATCGCACGGCCCGAGTGCCGGCGACGCATCATTCAAATTTCTGCCCTATCAACTTTCGATGGTAGGATAGTGGCCTACCATGGTGGTGACGGGTGACGGAGAATTAGGGTTCGATTCCGGAGAGGGAGCCTGAGAAACGGCTACCACATCCAAGGAAGGCAGCAGGCGCGCAAATTACCCAATCCTGACACGGGGAGGTAGTGACAATAAATAACAATACCGGGCTCATCGAGTCTGGTAATTGGAATGAGTACAATCTAAATCCCTTAACGAGGATCCATTGGAGGGCAAGTCTGGTGCCAGCAGCCGCGGTAATTCCAGCTCCAATAGCGTATATTTAAGTTGTTGCAGTTAAAAAGCTCGTAGTTGGACCTTGGGCTGGGCGGATCGGTCCGCCTCCGGTGTGCACCGGTCCGCTCGTCCCTTCTGCCGGCGATGCGCTCCTGTCCTTAACTGGCCGGGTCGTGCCTCCGGCGCTGTTACTTTGAAGAAATTAGAGTGCTCAAAGCAAGCCTACGCTCTGCATACATTAGCATGGGATAACATCATAGGATTCCGGTCCTATTGTGTTGGCCTTCGGGATCGGAGTAATGATTAACAGGGACAGTCGGGGGCATTCGTATTTCATAGTCAGAGGTGAAATTCTTGGATTTATGAAAGACGAACAACTGCGAAAGCATTTGCCAAGGATGTTTTCATTAATCAAGAACGAAAGTTGGGGGCTCGAAGACGATCAGATACCGTCCTAGTCTCAACCATAAACGATGCCGACCAGGGATCAGCGGATGTTACTTTTAGGACTCCGCTGGCACCTTATGAGAAATCAAAGTTTTTGGGTTCCGGGGGGAGTATGGTCGCAAGGCTGAAACTTAAAGGAATTGACGGAAGGGCACCACCAGGAGTGGAGCCTGCGGCTTAATTTGACTCAACACGGGGAAACTTACCAGGTCCAGACATAGTAAGGATTGACAGACTGAGAGCTCTTTCTTGATTCTATGGGTGGTGGTGCATGGCCGTTCTTAGTTGGTGGAGCGATTTGTCTGGTTAATTCCGTTAACGAACGAGACCTCAGCCTGCTAACTAGCTATGTGGAGGTGACCCCCCACGGCCAGCTTCTTAGAGGGACTATGGCCTTTCAGGCCAAGGAAGTTTGAGGCAATAACAGGTCTGTGATGCCCTTAGATGTTCTGGGCCGCACGCGCGCTACACTGATGTATTCAACGAGTCTATAGCCTTGGCCGACAGGCCCGGGTAATCTTTGAAATTTCATCGTGATGGGGATAGATCATTGCAATTGTTGGTCTTCAACGAGGAATTCCTAGTAAGCGCGAGTCATCAGCTCGCGTTGACTACGTCCCTGCCCTTTGTACACACCGCCCGTCGCTCCTACCGATTGAATGGTCCGGTGAAGTGTTCGGATCGCGGCGACGTGGGCGGTTCGCCGCCGGCGACGTCGCGAGAAGTCCACTGAACCTTATCATTTAGAGGAAGGAGAAGTCGTAACAAGGTTTCCGTAGGTGAACCTGCGGAAGGATCATTGTCGATA--CCTCT-------CGAGCAGCACGA-CCCGCGAACACGTACGTTCCC---------CTCCCTTCCC------ACC--------GGGGGGGGGATCATCCATCCTCCACGTCGGGACGCG--------------------------------------------------------CGACGGCGGGCTCCCGCCCGTCGGCCGTCCTCCCGG-------CGGC-----AAACAACCAACCCCCGGCGCCGAACGCGCCAAGGAACA-CACGATCATCCGATGAGCGGACTCCCCGCCGTCCCGGAGACGGTGCA--CGGGCGGGGAGCAGCGCC----ATTTTCGTATCCACAACGACTCTCGGCAACGGATATCTCGGCTCTCGCATCGATGAAGAACGTAGCGAAATGCGATACTTGGTGTGAATTGCAGAATCCCGTGAACCATCGAGTCTTTGAACGCAAGTTGCGCCCGAAGCCAATAGGCCGAGGGCACGTCTGGCTGGGTGTCACACAAAGTCG--CCCCGAC---CC----CAA----CGCCCGCCCGTCGTCCAGCACGGCGCGAGCGGGCGGGGGTCGGTC-G----GGGCGGATGCTGGCCTCCCGTGAGCCCCGCCTCGCGGACGGCCGAAATGAGAGC-CCGCGGCGCGGCGAGCGCCACGACGCACGGTGGTCGAGT--AGTCGAGAACGATCGCTCCGT-CCCGGTCGTGCGCGCCCCG-CCCCC----GACGGCGGGCTCCCGAGACCC----TATC---------------------------------------TA------------------------------------------------TCCGACGCGACCTCAGCTCAGGCGGGGCCACCCGCTGAGTTTAAGCATATCAATAAGCGGAGGAAAAGAAACTAACGAGGATTCCCCTAGTAACGGCGAGCGAACCGGGAAGAGCCCACCATGAAAATCGGGCG--CCCCCGGCGTCCGAATTGTAGTCTGGAGAAGCGTCCTCAGCGGCGGACCGGGCCCAAGTCCCCTGGAAGGGGGTGCCGGAGAGGGTGAGAGCCCCGTCGTGCCCGGACCCTGTCGCACCACGAGGCGCTGTCGGCGAGTCGGGTTGTTTGGGAATGCAGCCCCAATCGGGCGGTAAATTCCGTCCAAGGCTAAATACGGGCGAGAGACCGATAGCGAACAAGTACCGCGAGGGAAAGATGAAAAGGACTTTGAAAAGAGAGTCAAAGAGTGCTTGAAATTGTCGGGAGGGAAGCGGATGGGGGCCGGCGATGCGCCCCGGTCGGATGTGGAACGGCGAGAGCCGGTCCGCCGATCGACTCGGGGCGCGGACCGACGCGGACCGCGGCGGCGGCCCAAGCCCGGGCAACGGACATGCCCG--CGGAGACGCCGTCGCCGCGATCGTGGACGGCAGCGCGCGCCGCA---ACGGCGTGCCTC-CTCGGCACCTGCGCGCTCCCGGCGCCGGCCAGCGGGCTCCCCATCCGGCCCGTCTTGAAACACGGACCAAGGAGTCTGACATGTGTGCGAGTCAGCGGGCGAGCAAACCCGCAGGGCGCAAGGAAGCTGACTGGCGGGAT------CCCCCCCGGGGGGTGCACCGCCGACCGACCCCGATCTTCTGTGAAGGGTTCGAGTGAGAGCATACCCGTCGGGACCCGAAAGATGGTGAACTATGCCTGAGCGGGGCGAAGCCAGAGGAAACTCTGGTGGAGGCCCGCAGCGATACTGACGTGCAAATCGTTCGTCTGACTTGGGTATAGGGGCGAAAGACTAATCGAACCGTCTAGTAGCTGGTTCCCTCCGAAGTTTCCCTCAGGATAGCTGGAGCCCGGGCGCGAGTTCTATCGGGTAAAGCCAATGATTAGAGGCATCGGGGGCGCAACGCCCTCGACCTATTCTCAAACTTTAAATAGGTAGGACGGCGCGGCTGCTCCGGTGAGCCGCGCCACGGAATCGAGGGCTCCAAGTGGGCCATTTTTGGTAAGCAGAACTGGCGATGCGGGATGAACCGGAAGCCGGGTTACGGTGCCCAACTGCGCGCTAACCTAGATCCCACAAAGGGTGTTGGTCGATTAAGACAGCAGGACGGTGGTCATGGAAGTCGAAATCCGCTAAGGAGTGTGTAACAACTCACCTGCCGAATCAACTAGCCCCGAAAATGGATGGCGCTGAAGCGCGCGACCCATACCCGGCCGTCGGGGCAAGGGCCAGGCCCCGATGAGTAGGAGGGCGCGGCGGTCGCCGCAAAACCCGGGGCGCGAGCCCGGGCGGAGCGTCCGTCGGTGCAGATCTTGGTGGTAGTAGCAAATATTCAAATGAGAACTTTGAAGGCCGAAGAGGGGAAAGGTTCCATGTGAACGGCACTTGCACATGGGTTAGTCGATCCTAAGAGACGGGGGAAGCCCGTCTGAGAGCGCGGCGCGCGCGCACTTCGAAAGGGAATCGGGTTAAAATTCCTGAACCGGGACGTGGCGGCTGACGGCAACGTCAGGGAGTCCGGAGACGTCGGCGGGGGCCCCGGGAAGAGTTATCTTTTCTGTTTAACGGCCCGCCCACCCTGGAAACGGCTCAGCCGGAGGTAGGGTCCAGCGGCCGGAAGAGCACCGCACGTCGCGTGGTGTCCGGTGCGCCCCCGGCGGCCCGTGAAAATCCGGAGGACCGAGTGCCGCCCACGCCCGGTCGTACTCATAACCGCATCAGGTCTCCAAGGTGAACAGCCTCTGGTCGATGGAACAATGTAGGCAAGGGAAGTCGGCAAAATGGATCCGTAACCTCGGGAAAAGGATTGGCTCTGAGGACTGGGCACGGGGGTCCCAGCCCCGAGCCCGTCGGCTGTCGGTGGACTGCTCGAGCTGCTCCCGCGGCGAGAGCGGGTCGCCGCGTGCCGGCCGGGGGACGGACTGGGAACGGGCCCTCCGGGGCCCCTTCCCCGGGCGTCGAACAGTCAGCTCAGAACTGGTACGGACAAGGGGAATCCGACTGTTTAATTAAAACAAAGCATTGCGATGGTCCCTGCGGATGCTGACGCAATGTGATTTCTGCCCAGTGCTCTGAATGTCAAAGTGAAGAAATTCAACCAAGCGCGGGTAAACGGCGGGAGTAACTATGACTCTCTTAAGGTAGCCAAATGCCTCGTCATCTAATTAGTGACGCGCATGAATGGATTAACGAGATTCCCACTGTCCCTGTCTACTATCCAGCGAAACCACAGCCAAGGGAACGGGCTTGGCGGAATCAGCGGGGAAAGAAGACCCTGTTGAGCTTGACTCTAGTCCGACTTTGTGAAATGACTTGAGAGGTGTAGGATAAGTGGGAGCCGGAGACGGCGAAAGTGAAATACCACTACTTTTAACGTTATTTTACTTATTCCGTGAATCGGAGGCGGGGCATGGCCCCTCTTTTTGGACCCAAGGCCCGCCCCCGGCGGGCCGATCCGGGCGGAAGACATTGTCAGGTGGGGAGTTTGGCTGGGGCGGCACATCTGTTAAAAGATAACGCAGGTGTCCTAAGATGAGCTCAACGAGAACAGAAATCTCGTGTGGAACAAAAGGGTAAAAGCTCGTTTGATTCTGATTTCCAGTACGAATACGAACCGTGAAAGCGTGGCCTATCGATCCTTTAGTCCTTCGGAATTTGAAGCTAGAGGTGTCAGAAAAGTTACCACAGGGATAACTGGCTTGTGGCAGCCAAGCGTTCATAGCGACGTTGCTTTTTGATCCTTCGATGTCGGCTCTTCCTATCATTGTGAAGCAGAATTCACCAAGTGTTGGATTGTTCACCCACCAATAGGGAACGTGAGCTGGGTTTAGACCGTCGTGAGACAGGTTAGTTTTACCCTACTGATGACAGTGTCGCGATAGTAATTCAACCTAGTACGAGAGGAACCGTTGATTCGCACAATTGGTCATCGCGCTTGGTTGAAAAGCCAGTGGCGCGAAGCTACCGTGCGTTGGATTATGACTGAACGCCTCTAAGTCAGAATCCGGGCTAGAAGCGACGCATGCGCCCGCCGCCCGGTTGCCGACCAGCAGTAGGGGCCTCGGCCCCCAAAGGCACGTGTCGTGGGCGACCCCCGCACGGCGGACGAGCCGTGCGGGACGCCCTGCAGCGTAATTCCCATCGAGCGGCGGGTAGAATCCTTTGCAGACGACTTAAATACGCGACGGGGTATTGTAAGTGGCAGAGTGGCCTTGCTGCCACGATCCACTGAGATTCAGCCCTTGTCGCTCCGATTCGTCCCTCCCCTCCCCCAAATTCTCACCCCCACAGTCCCTCCCT----CACCCCACAGTCCCTCATATTGCACGACCAGAAAGAACCCGGAGGCTAAGAGGACGGCATCG-----------------GTGCACAAGTCCATGTGGCCTTGGTGTATGCTGATTAGTATTAAGGAGGCAGGGATTCGGGAAGGCGGATAAAGTAGATCGATTGCCATGCACATCACAGGGTGGCAGTGTGCAAAGGCAGGCCCTGCCTAATGTTCCACGTGAGCAAAGTACACATCGTGGGCATAT--AGCTTGGGAGGCATCACCTATGAATGCCCGGGGCAAATGGTAGCACAGGCAGAGCCCCACCCATGTGGAGCAGCCACCATGGCCACATCTTGTCCACAACTCC--------AAGCCATCAGCCCCAGCCAACATGCCCTTCGTAAGGCCCCGGTGCCCGGCCAGCATGCCCGT-----------------------------------------------------------------------------------------------------------------------------------------------------------------------------------------------------------------------------------------------------------------------------------------------------------------------------CGGCAAGGCCCGGGTGCCCAGCCAGCATGCCCGTCC--------------------------------------------GTAAGGCCCCGGTGCCCGGCCAGCATGCCCGTCCGCAAGGCCAGGGTGCCCAGCCAGCA------------------------------------------------------------------------------------------------------------------------------------------------------------------------------------------------------------------------------------------GCCCATCCGCAAGGCCCGGGCGC-----------------------------------CCGGCCAGCATG---------------------------------CCCGTCCGCAAGCCCCGGGTGCAAGGCCAGCATGG-------------CCGGGCGCCCA------------------------------------------GCCAGCATGCCCGTCCGCAAGGCCCGG-------------------------------------------------------------------------------------------------------------------------------------------------------------------------------------------------------------------------------------------------------------------------------------GTGCAAGGCCAACATGGCCGGGCGCCCAGCCAGCATGCCCGTCCGCAAGGCCCCAG---------------------------------------------------------------------------------------------------------------------------------------------------TGCCCGGCCA------------------------------------------------------------------------------------------------------------------------------------------------------------------------------------------------------------------------------------------GCATGC---------------------CCGTCCCGAAGGC-----------------------------------------CCTGGTGCCC----------------------------------GGCCAGCATGCCCGTCCCGAAGGCCCTGGT-----------GCCCGGCCAGCATGCCCGTCCGCAAGGCCCC-------------------------------------------------------------------------------------------------------------------------------------------------------------------------------------------------------------------------------------------------------------------------------------------------------------------------------------------------------------------------------------------------------------------AGCGCCCGGCCAGCATGCCCGTCCCGAAGGCCCTGGTGCCCGGC-------------------------------------------------------------------CAGCATGCCCGTCC-----------------------------------------------------------------------------------------------------------------------------------------------------------------------------------------------------------------------------------------------------------------------------------------------------------------------------------------------------------------------------------------------------------------------------------------------------------------------------------------------------------------------------------------------------------------------------------------------------------------------------------------------------------------------------------------------------------------------------------GCAAGGCCCGGGTGCAAGGCCAGCATGGCCGGGCGCCCA-GCCGGCATGNNNNNNNNNNNNNNNNNNNNNNNNNNNNNNNNNNNNNNNNNNNNNNNNNNNNNNNNNNNNNNNNNNNNNNNNNNNNNNNNNNNNNNNNNNNNNNNNNNNNNNNNNNNNNNNNNNNNNNNNNNNNNNNNNNNNNNNNNNNNNNNNNNNNNNNNNNNNNNNNNNNNNNNNNNNNNNNNNNNNNNNNNNNNNNNNNNNNNNNNNNNNNNNNNNNNNNNNNNNNNNNNNNNNNNNNNNNNNNNNNNNNNNNNNNNNNNNNNNNNNNNNNNNNNNNNNNNNNNNNNNNNNNNNNNNNNNNNNNNNNNNNNNNNNNNNNNNNNNNNNNNNNNNNNNNNNNNNNNNNNNNNNNNNNNNNNNNNNNNNNNNNNNNNNNNNNNNNNNNNNNNNNNNNNNNNNNNNNNNNNNNNNNNNNNNNNNNNNNNNNNNNNNNNNNNNNNNNNNNNNNNNNNNNNNNNNNNNNNNNNNNNNNNNNNNNNNNNNNNNNNNNNNNNNNNNNNNNNNNNNNNNNNNNNNNNNNNNNNNNNNNNNNNNNNNNNNNNNNNNNNNNNNNNNNNNNNNNNNNNNNNNNNNNNNNNNNNNNNNNNNNNNNNNNNNNNNNNNNNNNNNNNNNNNNNNNNNNNNNNNNNNNNNNNNNNNNNNNNNNNNNNNNNNNNNNNNNNNNNNNNNNNNNNNNNNNNNNNNNNNNNNNNNNNNNNNNNNNNNNNNNNNNNNNNNNNNNNNNNNNNNNNNNNNNNNNNNNNNNNNNNNNNNNNNNNNNNNNNNNNNNNNNNNNNNNNNNNNNNNNNNNNNNNNNNNNNNNNNNNNNNNNNNNNNNNNNNNNNNNNNNNNNNNNNNNNNNNNNNNNNNNNNNNNNNNNNNNNNNNNNNNNNNNNNNNNNNNNNNNNNNNNNNNNNNNNNNNNNNNNNNNNNNNNNNNNNNNNNNNNNNNNNNNNNNNNNNNNNNNNNNNNNNNNNNNNNNNNNNNNNNNNNNNNNNNNNNNNNNNNNNNNNNNNNNNNNNNNNNNNNNNNNNNNNNNNNNNNNNNNNNNNNNNNNNNNNNNNNNNNNNNNNNNNNNNNNNNNNNNNNNNNNNNNNNNNNNNNNNNNNNNNNNNNNNNNNNNNNNNNNNNNNNNNNNNNNNNNNNNNNNNNNNNNNNNNNNNNNNNNNNNNNNNNNNNNNNNNNNNNNNNNNNNNNNNNNNNNNNNNNNNNNNNNNNNNNNNNNNNNNNNNNNNNNNNNNNNNNNNNNNNNNNNNNNNNNNNNNNNNNNNNNNNNNNNNNNNNNNNNNNNNNNNNNNNNNNNNNNNNNNNNNNNNNNNNNNNNNNNNNNNNNNNNNNNNNNNNNNNNNNNNNNNNNNNNNNNNNNNNNNNNNNNNNNNNNNNNNNNNNNNNNNNNNNNNNNNNNNNNNNNNNNNNNNNNNNNNNNNNNNNNNNNNNNNNNNNNNNNNNNNNNNNNNNNNNNNNNNNNNNNNNNNNNNNNNNNNNNNNNNNNNNNNNNNNNNNNNNNNNNNNNNNNNNNNNNNNNNNNNNNNNNNNNNNNNNNNNNNNNNNNNNNNNNNNNNNNNNNNNNNNNNNNNNNNNNNNNNNNNNNNNNNNNNNNNNNNNNNNNNNNNNNNNNNNNNNNNNNNNNNNNNNNNNNNNNNNNNNNNNNNNNNNNNNNNNNNNNNNNNNNNNNNNNNNNNNNNNNNNNNNNNNNNNNNNNNNNNNNNNNNNNNNNNNNNNNNNNNNNNNNNNNNNNNNNNNNNNNNNNNNNNNNNNNNNNNNNNNNNNNNNNNNNNNNNNNNNNNNNNNNNNNNNNNNNNNNNNNNNNNNNNNNNNNNNNNNNNNNNNNNNNNNNNNNNNNNNNNNNNNNNNNNNNNNNNNNNNNNNNNNNNNNNNNNNNNNNNNNNNNNNNNNNNNNNNNNNNNNNNNNNNNNNNNNNNNNNNNNNNNNNNNNNNNNNNNNNNNNNNNNNNNNNNNNNNNNNNNNNNNNNNNNNNNNNNNNNNNNNNNNNNNNNNNNNNNNNNNNNNNNNNNNNNNNNNNNNNNNNNNNNNNNNNNNNNNNNNNNNNNNNNNNNNNNNNNNNNNNNNNNNNNNNNNNNNNNNNNNNNNNNNNNNNNNNNNNNNNNNNNNNNNNNNNNNNNNNNNNNNNNNNNNNNNNNNNNNNNNNNNNNNNNNNNNNNNNNNNNNNNNNNNNNNNNNNNNNNNNNNNNNNNNNNNNNNNNNNNNNNNNNNNNNNNNNNNNNNNNNNNNNNNNNNNNNNNNNNNNNNNNNNNNNNNNNNNNNNNNNNNNNNNNNNNNNNNNNNNNNNNNNNNNNNNNNNNNNNNNNNNNNNNNNNNNNNNNNNNNNNNNNNNNNNNNNNNNNNNNNNNNNNNNNNNNNNNNNNNNNNNNNNNNNNNNNNNNNNNNNNNNNNNNNNNNNNNNNNNNNNNNNNNNNNNNNNNNNNNNNNNNNNNNNNNNNNNNNNNNNNNNNNNNNNNNNNNNNNNNNNNNNNNNNNNNNNNNNNNNNNNNNNNNNNNNNNNNNNNNNNNNNNNNNNNNNNNNNNNNNNNNNNNNNNNNNNNNNNNNNNNNNNNNNNNNNNNNNNNNNNNNNNNNNNNNNNNNNNNNNNNNNNNNNNNNNNNNNNNNNNNNNNNNNNNNNNNNNNNNNNNNNNNNNNNNNNNNNNNNNNNNNNNNNNNNNNNNNNNNNNNNNNNNNNNNNNNNNNNNNNNNNNNNNNNNNNNNNNNNNNNNNNNNNNNNNNNNNNNNNNNNNNNNNNNNNNNNNNNNNNNNNNNNNNNNNNNNNNNNNNNNNNNNNNNNNNNNNNNNNNNNNNNNNNNNNNNNNNNNNNNNNNNNNNNNNNNNNNNNNNNNNNNNNNNNNNNNNNNNNNNNNNNNNNNNNNNNNNNNNNNNNNNNNNNNNNNNNNNNNNNNNNNNNNNNNNNNNNNNNNNNNNNNNNNNNNNNNNNNNNNNNNNNNNNNNNNNNNNNNNNNNNNNNNNNNNNNNNNNNNNNNNNNNNNNNNNNNNNNNNNNNNNNNNNNNNNNNNNNNNNNNNNNNNNNNNNNNNNNNNNNNNNNNNNNNN
>Afzelia quanzensis voucher Malaisse 379 external transcribed spacer, 18S ribosomal RNA gene, internal transcribed spacer 1, 5.8S ribosomal RNA gene, internal transcribed spacer 2, and 28S ribosomal RNA gene, complete sequence
NNNNNNNNNNNNNNNNNNNNNNNNNNNNNNNNNNNNNNNNNNNNNNNNNNNNNNNNNNNNNNNNNNNNNNNNNNNNNNNNNNNNNNNNNNNNNNNNNNNNNNNNNNNNNNNNNNNNNNNNNNNNNNNNNNNNNNNNNNNNNNNNNNNNNNNNNNNNNNNNNNNNNNNNNNNNNNNNNNNNNNNNNNNNNNNNNNNNNNNNNNNNNNNNNNNNNNNNNNNNNNNNNNNNNNNNNNNNNNNNNNNNNNNNNNNNNNNNNNNNNNNNNNNNNNNNNNNNNNNNNNNNNNNNNNNNNNNNNNNNNNNNNNNNNNNNNNNNNNNNNNNNNNNNNNNNNNNNNNNNNNNNNNNNNNNNNNNNNNNNNNNNNNNNNNNNNNNNNNNNNNNNNNNNNNNNNNNNNNNNNNNNNNNNNNNNNNNNNNNNNNNNNNNNNNNNNNNNNNNNNNNNNNNNNNNNNNNNNNNNNNNNNNNNNNNNNNNNNNNNNNNNNNNNNNNNNNNNNNNNNNNNNNNNNNNNNNNNNNNNNNNNNNNNNNNNNNNNNNNNNNNNNNNNNNNNNNNNNNNNNNNNNNNNNNNNNNNNNNNNNNNNNNNNNNNNNNNNNNNNNNNNNNNNNNNNNNNNNNNNNNNNNNNNNNNNNNNNNNNNNNNNNNNNNNNNNNNNNNNNNNNNNNNNNNNNNNNNNNNNNNNNNNNNNNNNNNNNNNNNNNNNNNNNNNNNNNNNNNNNNNNNNNNNNNNNNNNNNNNNNNNNNNNNNNNNNNNNNNNNNNNNNNNNNNNNNNNNNNNNNNNNNNNNNNNNNNNNNNNNNNNNNNNNNNNNNNNNNNNNNNNNNNNNNNNNNNNNNNNNNNNNNNNNNNNNNNNNNNNNNNNNNNNNNNNNNNNNNNNNNNNNNNNNNNNNNNNNNNNNNNNNNNNNNNNNNNNNNNNNNNNNNNNNNNNNNNNNNNNNNNNNNNNNNNNNNNNNNNNNNNNNNNNNNNNNNNNNNNNNNNNNNNNNNNNNNNNNNNNNNNNNNNNNNNNNNNNNNNNNNNNNNNNNNNNNNNNNNNNNNNNNNNNNNNNNNNNNNNNNNNNNNNNNNNNNNNNNNNNNNNNNNNNNNNNNNNNNNNNNNNNNNNNNNNNNNNNNNNNNNNNNNNNNNNNNNNNNNNNNNNNNNNNNNNNNNNNNNNNNNNNNNNNNNNNNNNNNNNNNNNNNNNNNNNNNNNNNNNNNNNNNNNNNNNNNNNNNNNNNNNNNNNNNNNNNNNNNNNNNNNNNNNNNNNNNNNNNNNNNNNNNNNNNNNNNNNNNNNNNNNNNNNNNNNNNNNNNNNNNNNNNNNNNNNNNNNNNNNNNNNNNNNNNNNNNNNNNNNNNNNNNNNNNNNNNNNNNNNNNNNNNNNNNNNNNNNNNNNNNNNNNNNNNNNNNNNNNNNNNNNNNNNNNNNNNNNNNNNNNNNNNNNNNNNNNNNNNNNNNNNNNNNNNNNNNNNNNNNNNNNNNNNNNNNNNNNNNNNNNNNNNNNNNNNNNNNNNNNNNNNNNNNNNNNNNNNNNNNNNNNNNNNNNNNNNNNNNNNNNNNNNNNNNNNNNNNNNNNNNNNNNNNNNNNNNNNNNNNNNNNNNNNNNNNNNNNNNNNNNNNNNNNNNNNNNNNNNNNNNNNNNNNNNNNNNNNNNNNNNNNNNNNNNNNNNNNNNNNNNNNNNNNNNNNNNNNNNNNNNNNNNNNNNNNNNNNNNNNNNNNNNNNNNNNNNNNNNNNNNNNNNNNNNNNNNNNNNNNNNNNNNNNNNNNNNNNNNNNNNNNNNNNNNNNNNNNNNNNNNNNNNNNNNNNNNNNNNNNNNNNNNNNNNNNNNNNNNNNNNNNNNNNNNNNNNNNNNNNNNNNNNNNNNNNNNNNNNNNNNNNNNNNNNNNNNNNNNNNNNNNNNNNNNNNNNNNNNNNNNNNNNNNNNNNNNNNNNNNNNNNNNNNNNNNNNNNNNNNNNNNNNNNNNNNNNNNNNNNNNNNNNNNNNNNNNNNNNNNNNNNNNNNNNNNNNNNNNNNNNNNNNNNNNNNNNNNNNNNNNNNNNNNNNNNNNNNNNNNNNNNNNNNNNNNNNNNNNNNNNNNNNNNNNNNNNNNNNNNNNNNNNNNNNNNNNNNNNNNNNNNNNNNNNNNNNNNNNNNNNNNNNNNNNNNNNNNNNNNNNNNNNNNNNNNNNNNNNNNNNNNNNNNNNNNNNNNNNNNNNNNNNNNNNNNNNNNNNNNNNNNNNNNNNNNNNNNNNNNNNNNNNNNNNNNNNNNNNNNNNNNNNNNNNNNNNNNNNNNNNNNNNNNNNNNNNNNNNNNNNNNNNNNNNNNNNNNNNNNNNNNNNNNNNNNNNNNNNNNNNNNNNNNNNNNNNNNNNNNNNNNNNNNNNNNNNNNNNNNNNNNNNNNNNNNNNNNNNNNNNNNNNNNNNNNNNNNNNNNNNNNNNNNNNNNNNNNNNNNNNNNNNNNNNNNNNNNNNNNNNNNNNNNNNNNNNNNNNNNNNNNNNNNNNNNNNNNNNNNNNNNNNNNNNNNNNNNNNNNNNNNNNNNNNNNNNNNNNNNNNNNNNNNNNNNNNNNNNNNNNNNNNNNNNNNNNNNNNNNNNNNNNNNNNNNNNNNNNNNNNNNNNNNNNNNNNNNNNNNNNNNNNNNNNNNNNNNNNNNNNNNNNNNNNNNNNNNNNNNNNNNNNNNNNNNNNNNNNNNNNNNNNNNNNNNNNNNNNNNNNNNNNNNNNNNNNNNNNNNNNNNNNNNNNNNNNNNNNNNNNNNNNNNNNNNNNNNNNNNNNNNNNNNNNNNNNNNNNNNNNNNNNNNNNNNNNNNNNNNNNNNNNNNNNNNNNNNNNNNNNNNNNNNNNNNNNNNNNNNNNNNNNNNNNNNNNNNNNNNNNNNNNNNNNNNNNNNNNNNNNNNNNNNNNNNNNNNNNNNNNNNNNNNNNNNNNNNNNNNNNNNNNNNNNNNNNNNNNNNNNNNNNNNNNNNNNNNNNNNNNNNNNNNNNNNNNNNNNNNNNNNNNNNNNNNNNNNNNNNNNNNNNNNNNNNNNNNNNNNNNNNNNNNNNNNNNNNNNNNNNNNNNNNNNNNNNNNNNNNNNNNNNNNNNNNNNNNNNNNNNNNNNNNNNNNNNNNNNNNNNNNNNNNNNNNNNNNNNNNNNNNNNNNNNNNNNNNNNNNNNNNNNNNNNNNNNNNNNNNNNNNNNNNNNNNNNNNNNNNNNNNNNNNNNNNNNNNNNNNNNNNNNNNNNNNNNNNNNNNNNNNNNNNNNNNNNNNNNNNNNNNNNNNNNNNNNNNNNNNNNNNNNNNNNNNNNNNNNNNNNNNNNNNNNNNNNNNNNNNNNNNNNNNNNNNNNNNNNNNNNNNNNNNNNNNNNNNNNNNNNNNNNNNNNNNNNNNNNNNNNNNNNNNNNNNNNNNNNNNNNNNNNNNNNNNNNNNNNNNNNNNNNNNNNNNNNNNNNNNNNNNNNNNNNNNNNNNNNNNNNNNNNNNNNNNNNNNNNNNNNNNNNNNNNNNNNNNNNNNNNNNNNNNNNNNNNNNNNNNNNNNNNNNNNNNNNNNNNNNNNNNNNNNNNNNNNNNNNNNNNNNNNNNNNNNNNNNNNNNNNNNNNNNNNNNNNNNNNNNNNNNNNNNNNNNNNNNNNNNNNNNNNNNNNNNNNNNNNNNNNNNNNNNNNNNNNNNNNNNNNNNNNNNNNNNNNNNNNNNNNNNNNNNNNNNNNNNNNNNNNNNNNNNNNNNNNNNNNNNNNNNNNNNNNNNNNNNNNNNNNNNNNNNNNNNNNNNNNNNNNNNNNNNNNNNNNNNNNNNNNNNNNNNNNNNNNNNNNNNNNNNNNNNNNNNNNNNNNNNNNNNNNNNNNNNNNNNNNNNNNNNNNNNNNNNNNNNNNNNNNNNNNNNNNNNNNNNNNNNNNNNNNNNNNNNNNNNNNNNNNNNNNNNCGGCCAATGTTTCGGGGGTGGGCATTGGCGCGATACTCACA-CCCCCGCCCGCCGGATGCATGCGAGAGCGTGCGGATGGCAAGGGTGGGCGCCCGTC-ACCCGGCCCGGGCAACCGCCCGGTGCACGG----------------------------------------------------------------------------------------------------------------------------------------------------GATGGGCAAGCCG-CCCGACCGTTGCGACCGACGATCGCGTCCCTTTCGGAATC----TTGATCTCATGTACGATCCGTCATGCCTAGCGAAGCAGGCGCGGCTCCCCCCGATGCTTCCATATGCTTGCACGCC----ATGAGGCTTGCGAGGTGTGGTTCGTTTGGTGGCGTTGTGCCTGCGGACGTGCGGGCGTGTGAGTGGTGATTGGGTTGTTCGTGCCGGCCGGCTCCATGCTCATGCATCGAACGGCCCGCAGGCAACCCTCCTCAA---TCTCGCCC--CGAGCCGGCGATTTCTTCCCCGGCTCGGGTGCGGCA----CCGTGGTTCCTGTGTTGCCTACCGATCGAACGGAATTCGTGGGATTCGTCTG-CCCCTCGCCATCCATCGATCCCTTAAGTT-AAGGGTCGGCGGAGGTCCGGATAGCAGTCCCCGTGTT-CCCCGAGAGCACCGTCCCGGCGGCAGCTCCCG-GGGCCCATGGGGACTCACTCGCTGCTCTCTCGGATGCGGTCCATCCGGCGGTCG-------TGC----GACGGACG--TCGTGCCCGGCCACGGCCAT---GCAAGAA-GAATGC-GTT-----TGACCCGAACG-----ATGCCCGC----GCCCGTGCCGG--CGT---------CGGCCCGCC-------------------------CGGGGCGAGGGCCGGTGCGGTGCGCGGCATG----ACGGAGGAATGCTACCTGGTTGATCCTGCCAGTAGTCATATGCTTGTCTCAAAGATTAAGCCATGCATGTGTAAGTATGAACTAATTCAGACTGTGAAACTGCGAATGGCTCATTAAATCAGTTATAGTTTGTTTGATGGTACCTACTACTCGGATAACCGTAGTAATTCTAGAGCTAATACGTGCAACAAACCCCGACTTCCGGAAGGGATGCATTTATTAGATAAAAGGTCGACGCGGGCTTCCGCCCGTCGCTCTGATGATTCATGATAACTCGACGGATCGCACGGCCCGAGTGCCGGCGACGCATCATTCAAATTTCTGCCCTATCAACTTTCGATGGTAGGATAGTGGCCTACCATGGTGGTGACGGGTGACGGAGAATTAGGGTTCGATTCCGGAGAGGGAGCCTGAGAAACGGCTACCACATCCAAGGAAGGCAGCAGGCGCGCAAATTACCCAATCCTGACACGGGGAGGTAGTGACAATAAATAACAATACCGGGCTCATCGAGTCTGGTAATTGGAATGAGTACAATCTAAATCCCTTAACGAGGATCCATTGGAGGGCAAGTCTGGTGCCAGCAGCCGCGGTAATTCCAGCTCCAATAGCGTATATTTAAGTTGTTGCAGTTAAAAAGCTCGTAGTTGGACCTTGGGCTGGGCGGATCGGTCCGCCTCCGGTGTGCACCGGTCCGCTCGTCCCTTCTGCCGGCGATGCGCTCCTGTCCTTAACTGGCCGGGTCGTGCCTCCGGCGCTGTTACTTTGAAGAAATTAGAGTGCTCAAAGCAAGCCTACGCTCTGCATACATTAGCATGGGATAACATCATAGGATTCCGGTCCTATTGTGTTGGCCTTCGGGATCGGAGTAATGATTAACAGGGACAGTCGGGGGCATTCGTATTTCATAGTCAGAGGTGAAATTCTTGGATTTATGAAAGACGAACAACTGCGAAAGCATTTGCCAAGGATGTTTTCATTAATCAAGAACGAAAGTTGGGGGCTCGAAGACGATCAGATACCGTCCTAGTCTCAACCATAAACGATGCCGACCAGGGATCAGCGGATGTTACTTTTAGGACTCCGCTGGCACCTTATGAGAAATCAAAGTTTTTGGGTTCCGGGGGGAGTATGGTCGCAAGGCTGAAACTTAAAGGAATTGACGGAAGGGCACCACCAGGAGTGGAGCCTGCGGCTTAATTTGACTCAACACGGGGAAACTTACCAGGTCCAGACATAGTAAGGATTGACAGACTGAGAGCTCTTTCTTGATTCTATGGGTGGTGGTGCATGGCCGTTCTTAGTTGGTGGAGCGATTTGTCTGGTTAATTCCGTTAACGAACGAGACCTCAGCCTGCTAACTAGCTATGTGGAGGTGACCCCCCACGGCCAGCTTCTTAGAGGGACTATGGCCTTTCAGGCCAAGGAAGTTTGAGGCAATAACAGGTCTGTGATGCCCTTAGATGTTCTGGGCCGCACGCGCGCTACACTGATGTATTCAACGAGTCTATAGCCTTGGCCGACAGGCCCGGGTAATCTTTGAAATTTCATCGTGATGGGGATAGATCATTGCAATTGTTGGTCTTCAACGAGGAATTCCTAGTAAGCGCGAGTCATCAGCTCGCGTTGACTACGTCCCTGCCCTTTGTACACACCGCCCGTCGCTCCTACCGATTGAATGGTCCGGTGAAGTGTTCGGATCGCGGCGACGTGGGCGGTTCGCCGCCGGCGACGTCGCGAGAAGTCCACTGAACCTTATCATTTAGAGGAAGGAGAAGTCGTAACAAGGTTTCCGTAGGTGAACCTGCGGAAGGATCATTGTCGATA--CCTCT-------CGAGCAGCACGA-CCCGTGAACACGTACGTTCCC---------CTCCCTTCCC------ACC--------GGGGGGGGGAT----CATCCTCCACGTCGGGA--CG--------------------------------------------------------CGACGGCGGGCT--CGCCCGTCGGTCGTCCTCCCGG-------CGGC-----AAACAACCAACCCCCGGCGCCGAACGCGCCAAGGAACA-CACGATCATCCGATGAGCGGACTCCCCGCCGTCCCGGAGACGGTGCA--CGGGCGGGGAGTAGCGCCATTTATTTTCGTATCCACAACGACTCTCGGCAACGGATATCTCGGCTCTCGCATCGATGAAGAACGTAGCGAAATGCGATACTTGGTGTGAATTGCAGAATCCCGTGAACCATCGAGTCTTTGAACGCAAGTTGCGCCCGAAGCCAATAGGCCGAGGGCACGTCTGGCTGGGTGTCACACAAAGTCG--CCCCGAC---CC----CAA----CGCCCGTCCGTCGTCCAGCACGGCGCGGGCG---GGGGGTCGGTC-G----GGGCGGATGCTGGCCTCCCGTGAGCCCCGCCTCGCGGACGGCCGAAATGAGAGC-CCGCGGCGCGGCGAGCGCCACGACGCACGGTGGTCGAGC--AGTCGAGAACGATCGCTCCGT-CCCGGTCGTGCGCGCCCCG-CCCCC----GACGGCGGGCTCCCGAGACCC----TATC---------------------------------------TA------------------------------------------------TCCGACGCGACCTCAGCTCAGGCGGGGCCACCCGCTGAGTTTAAGCATATCAATAAGCGGAGGAAAAGAAACTAACGAGGATTCCCCTAGTAACGGCGAGCGAACCGGGAAGAGCCCACCATGAAAATCGGGCG--CCCCCGGCGTCCGAATTGTAGTCTGGAGAAGCGTCCTCAGCGGCGGACCGGGCCCAAGTCCCCTGGAAGGGGGTGCCGGAGAGGGTGAGAGCCCCGTCGTGCCCGGACCCTGTCGCACCACGAGGCGCTGTCGGCGAGTCGGGTTGTTTGGGAATGCAGCCCCAATCGGGCGGTAAATTCCGTCCAAGGCTAAATACGGGCGAGAGACCGATAGCGAACAAGTACCGCGAGGGAAAGATGAAAAGGACTTTGAAAAGAGAGTCAAAGAGTGCTTGAAATTGTCGGGAGGGAAGCGGATGGGGGCCGGCGATGCGCCCCGGTCGGATGTGGAACGGCGAGAGCCGGTCCGCCGATCGACTCGGGGCGCGGACCGACGCGGACCGCGGCGGCGGCCCAAGCCCGGGCAACGGACATGCCCG--CGGAGACGCCGTCGCCGCGATCGTGGACGGCAGCGCGCGCCGCA---ACGGCGTGCCTC-CTCGGCACCTGCGCGCTCCCGGCGCCGGCCAGCGGGCTCCCCATCCGGCCCGTCTTGAAACACGGACCAAGGAGTCTGACATGTGTGCGAGTCAGCGGGCGAGCAAACCCGCAGGGCGCAAGGAAGCTGACCGGCGGGAT------CCCCCCCGGGGGGTGCACCGCCGACCGACCCCGATCTTCTGTGAAGGGTTCGAGTGAGAGCATACCCGTCGGGACCCGAAAGATGGTGAACTATGCCTGAGCGGGGCGAAGCCAGAGGAAACTCTGGTGGAGGCCCGCAGCGATACTGACGTGCAAATCGTTCGTCTGACTTGGGTATAGGGGCGAAAGACTAATCGAACCGTCTAGTAGCTGGTTCCCTCCGAAGTTTCCCTCAGGATAGCTGGAGCCCGGGCGCGAGTTCTATCGGGTAAAGCCAATGATTAGAGGCATCGGGGGCGCAACGCCCTCGACCTATTCTCAAACTTTAAATAGGTAGGACGGCGCGGCTGCTCCGGTGAGCCGCGCCACGGAATCGAGGGCTCCAAGTGGGCCATTTTTGGTAAGCAGAACTGGCGATGCGGGATGAACCGGAAGCCGGGTTACGGTGCCCAACTGCGCGCTAACCTAGATCCCACAAAGGGTGTTGGTCGATTAAGACAGCAGGACGGTGGTCATGGAAGTCGAAATCCGCTAAGGAGTGTGTAACAACTCACCTGCCGAATCAACTAGCCCCGAAAATGGATGGCGCTGAAGCGCGCGACCCATACCCGGCCGTCGGGGCAAGGGCCAGGCCCCGATGAGTAGGAGGGCGCGGCGGTCGCCGCAAAACCCGGGGCGCGAGCCCGGGCGGAGCGTCCGTCGGTGCAGATCTTGGTGGTAGTAGCAAATATTCAAATGAGAACTTTGAAGGCCGAAGAGGGGAAAGGTTCCATGTGAACGGCACTTGCACATGGGTTAGTCGATCCTAAGAGACGGGGGAAGCCCGTCTGAGAGCGCGGCGCGCGCGCACTTCGAAAGGGAATCGGGTTAAAATTCCTGAACCGGGACGTGGCGGCTGACGGCAACGTCAGGGAGTCCGGAGACGTCGGCGGGGGCCCCGGGAAGAGTTATCTTTTCTGTTTAACGGCCCGCCCACCCTGGAAACGGCTCAGCCGGAGGTAGGGTCCAGCGGCCGGAAGAGCACCGCACGTCGCGTGGTGTCCGGTGCGCCCCCGGCGGCCCGTGAAAATCCGGAGGACCGAGTGCCGCCCACGCCCGGTCGTACTCATAACCGCATCAGGTCTCCAAGGTGAACAGCCTCTGGTCGATGGAACAATGTAGGCAAGGGAAGTCGGCAAAATGGATCCGTAACCTCGGGAAAAGGATTGGCTCTGAGGACTGGGCACGGGGGTCCCAGCCCCGAGCCCGTCGGCTGTCGGTGGACTGCTCGAGCTGCTCCCGCGGCGAGAGCGGGTCGCCGCGTGCCGGCCGGGGGACGGACTGGGAACGGGCCCTCCGGGGCCCCTTCCCCGGGCGTCGAACAGTCAGCTCAGAACTGGTACGGACAAGGGGAATCCGACTGTTTAATTAAAACAAAGCATTGCGATGGTCCCTGCGGATGCTGACGCAATGTGATTTCTGCCCAGTGCTCTGAATGTCAAAGTGAAGAAATTCAACCAAGCGCGGGTAAACGGCGGGAGTAACTATGACTCTCTTAAGGTAGCCAAATGCCTCGTCATCTAATTAGTGACGCGCATGAATGGATTAACGAGATTCCCACTGTCCCTGTCTACTATCCAGCGAAACCACAGCCAAGGGAACGGGCTTGGCGGAATCAGCGGGGAAAGAAGACCCTGTTGAGCTTGACTCTAGTCCGACTTTGTGAAATGACTTGAGAGGTGTAGGATAAGTGGGAGCCGGAGACGGCGAAAGTGAAATACCACTACTTTTAACGTTATTTTACTTATTCCGTGAATCGGAGGCGGGGCATGGCCCCTCTTTTTGGACCCAAGGCCCGCCCCCGGCGGGCCGATCCGGGCGGAAGACATTGTCAGGTGGGGAGTTTGGCTGGGGCGGCACATCTGTTAAAAGATAACGCAGGTGTCCTAAGATGAGCTCAACGAGAACAGAAATCTCGTGTGGAACAAAAGGGTAAAAGCTCGTTTGATTCTGATTTCCAGTACGAATACGAACCGTGAAAGCGTGGCCTATCGATCCTTTAGTCCTTCGGAATTTGAAGCTAGAGGTGTCAGAAAAGTTACCACAGGGATAACTGGCTTGTGGCAGCCAAGCGTTCATAGCGACGTTGCTTTTTGATCCTTCGATGTCGGCTCTTCCTATCATTGTGAAGCAGAATTCACCAAGTGTTGGATTGTTCACCCACCAATAGGGAACGTGAGCTGGGTTTAGACCGTCGTGAGACAGGTTAGTTTTACCCTACTGATGACAGTGTCGCGATAGTAATTCAACCTAGTACGAGAGGAACCGTTGATTCGCACAATTGGTCATCGCGCTTGGTTGAAAAGCCAGTGGCGCGAAGCTACCGTGCGTTGGATTATGACTGAACGCCTCTAAGTCAGAATCCGGGCTAGAAGCGACGCATGCGCCCGCCGCCCGGTTGCCGACCAGCAGTAGGGGCCTCGGCCCCCAAAGGCACGTGTCGTGGGCGACCCCCGCACGGCGGACGAGCCGTGCGGGACGCCCTGCAGCGCAATTCCCATCGAGCGGCGGGTAGAATCCTTTGCAGACGACTTAAATACGCGACGGGGTATTGTAAGTGGCAGAGTGGCCTTGCTGCCACGATCCACTGAGATTCAGCCCTTGTCGCTCCGATTCGTCCCTCCCCTCCCCCAAATTCTCACCCCCACAGTCCCTCCCT----CACCCCACAGTCCCTCATATTGCACAACCAGAAAGAACCCGGAGGCTAAGAGGACGGCATCG-----------------GTGCACAAGTCCATGTGGCCTTGGTGTATGCTGATTAGTATTAAGGAGGCAGGGATTCGGGAAGGCGGATAAAGTAGATCGATTGCCATGCACATCATAGGGTGGCACCGTGCAAAGGCAGGCCCTGCCTAATGTTCCACGTGAGCAAAGTACACATCGTGGGCATAT--AGCTTGGGAGGCATCACCTATGAATGCCCGGGGCAAATGGTAGCACAGGCAGAGCCCCACCCATGTGGAGCAGCCACCATGGCCACATCTTGTCCACAACTCC--------AAGCCATCAGCCCCAGCCAACATGCCCTTCGTAAGGCCCCGGTGCCCGGCCAGCATGCCCGT-----------------------------------------------------------------------------------------------------------------------------------------------------------------------------------------------------------------------------------------------------------------------------------------------------------------------------CGGCAAGGCCCGGGTGCAAGGCCAGCATGCCCGTCC--------------------------------------------GTAAGGCCCCGGTGCCCGGCCAGCATGCCCGTCCGCAAGGCCAGGGAGCCCGTCCGTAA-------------------------------------------------------------------------------------------------------------------------------------------------------------GGCCCCGGTGCCCGGCCAGCATGCCCGTCCGCAAGGCCAGGGTGCCCGGCCAGCA----------------------GCCCCTCCGCAAGGCCCGGGCGC-----------------------------------CCGGCCAGCATG---------------------------------CCCGTCCGCAAGCCCCGGGTGCAAGGCCAGCATGG-------------CCGAGCGCCCA------------------------------------------GCCAGCATGCCCGTCCGCAAGGC----------------------------------------------------------------------------------------------------------------------------------------------------------------------------------------------------------------------------------------------------------------------------------------------------------CCGGGCGCCCTGCCAGCATGCCCGTCCGCAAGGCCCGGG---------------------------------------------------------------------------------------------------------------------------------------------------TGCAAGGCCA---------------------------------------------------------------------------------------------------------------------------------------------------------------------------------------------------------------------GCATGGCCGGGCGCCCAGCCAGCATGC---------------------CCGTCCGCAAGGC-----------------------------------------CCGGGCGCCC----------------------------------AGCCAGCATGCCCGTCCCGAAGGCCCTGGT-----------GCCCGGCCAACAT-CCCGTACGCAAGGCCCGGGTGCAAGGCCAGCATGGCCGGGCG----------------------CCCAGCCGGCATGCCCGTCCGCAAGGCCCCGACGC----------------------------------------------------------------------------------------------------------------------------------CC-------------------------------------------------------------------------------------------------------------------------------------GGCCAGCATGCCCGTCCGTAAGGC--------CCGGGTGCAAGGCCAGCATGGCCGGGCGCCCAGCCGGCATGCCCGTCCGCAAGGCCCCAGTGCCCGGC-------------------------------------------------------------------CAGCATGCCCGTCC-----------------------------------------------------------------------------------------------------------------------------------------------------------------------------------------------------------------------------------------------------------------------------------------------------------------------------------------------------------------------------------------------------------------------------------------------------------------------------------------------------------------------------------------------------------------------------------------------------------------------------------------------------------------------------------------------------------------------------------GCAAGGCCCGGGTGCAAGGCCAGCATGGCCGGGCGCCCA-GCCGGCATGCCCGTCCCGAAGGCCCT------------------------------------------------------------------------------------------------------------------------------------------------------------------------------------------------------------------------------------------------------------------------------------------------------------------------------------------------------------GGTGCCCGGNNNNNNNNNNNNNNNNNNNNNNNNNNNNNNNNNNNNNNNNNNNNNNNNNNNNNNNNNNNNNNNNNNNNNNNNNNNNNNNNNNNNNNNNNNNNNNNNNNNNNNNNNNNNNNNNNNNNNNNNNNNNNNNNNNNNNNNNNNNNNNNNNNNNNNNNNNNNNNNNNNNNNNNNNNNNNNNNNNNNNNNNNNNNNNNNNNNNNNNNNNNNNNNNNNNNNNNNNNNNNNNNNNNNNNNNNNNNNNNNNNNNNNNNNNNNNNNNNNNNNNNNNNNNNNNNNNNNNNNNNNNNNNNNNNNNNNNNNNNNNNNNNNNNNNNNNNNNNNNNNNNNNNNNNNNNNNNNNNNNNNNNNNNNNNNNNNNNNNNNNNNNNNNNNNNNNNNNNNNNNNNNNNNNNNNNNNNNNNNNNNNNNNNNNNNNNNNNNNNNNNNNNNNNNNNNNNNNNNNNNNNNNNNNNNNNNNNNNNNNNNNNNNNNNNNNNNNNNNNNNNNNNNNNNNNNNNNNNNNNNNNNNNNNNNNNNNNNNNNNNNNNNNNNNNNNNNNNNNNNNNNNNNNNNNNNNNNNNNNNNNNNNNNNNNNNNNNNNNNNNNNNNNNNNNNNNNNNNNNNNNNNNNNNNNNNNNNNNNNNNNNNNNNNNNNNNNNNNNNNNNNNNNNNNNNNNNNNNNNNNNNNNNNNNNNNNNNNNNNNNNNNNNNNNNNNNNNNNNNNNNNNNNNNNNNNNNNNNNNNNNNNNNNNNNNNNNNNNNNNNNNNNNNNNNNNNNNNNNNNNNNNNNNNNNNNNNNNNNNNNNNNNNNNNNNNNNNNNNNNNNNNNNNNNNNNNNNNNNNNNNNNNNNNNNNNNNNNNNNNNNNNNNNNNNNNNNNNNNNNNNNNNNNNNNNNNNNNNNNNNNNNNNNNNNNNNNNNNNNNNNNNNNNNNNNNNNNNNNNNNNNNNNNNNNNNNNNNNNNNNNNNNNNNNNNNNNNNNNNNNNNNNNNNNNNNNNNNNNNNNNNNNNNNNNNNNNNNNNNNNNNNNNNNNNNNNNNNNNNNNNNNNNNNNNNNNNNNNNNNNNNNNNNNNNNNNNNNNNNNNNNNNNNNNNNNNNNNNNNNNNNNNNNNNNNNNNNNNNNNNNNNNNNNNNNNNNNNNNNNNNNNNNNNNNNNNNNNNNNNNNNNNNNNNNNNNNNNNNNNNNNNNNNNNNNNNNNNNNNNNNNNNNNNNNNNNNNNNNNNNNNNNNNNNNNNNNNNNNNNNNNNNNNNNNNNNNNNNNNNNNNNNNNNNNNNNNNNNNNNNNNNNNNNNNNNNNNNNNNNNNNNNNNNNNNNNNNNNNNNNNNNNNNNNNNNNNNNNNNNNNNNNNNNNNNNNNNNNNNNNNNNNNNNNNNNNNNNNNNNNNNNNNNNNNNNNNNNNNNNNNNNNNNNNNNNNNNNNNNNNNNNNNNNNNNNNNNNNNNNNNNNNNNNNNNNNNNNNNNNNNNNNNNNNNNNNNNNNNNNNNNNNNNNNNNNNNNNNNNNNNNNNNNNNNNNNNNNNNNNNNNNNNNNNNNNNNNNNNNNNNNNNNNNNNNNNNNNNNNNNNNNNNNNNNNNNNNNNNNNNNNNNNNNNNNNNNNNNNNNNNNNNNNNNNNNNNNNNNNNNNNNNNNNNNNNNNNNNNNNNNNNNNNNNNNNNNNNNNNNNNNNNNNNNNNNNNNNNNNNNNNNNNNNNNNNNNNNNNNNNNNNNNNNNNNNNNNNNNNNNNNNNNNNNNNNNNNNNNNNNNNNNNNNNNNNNNNNNNNNNNNNNNNNNNNNNNNNNNNNNNNNNNNNNNNNNNNNNNNNNNNNNNNNNNNNNNNNNNNNNNNNNNNNNNNNNNNNNNNNNNNNNNNNNNNNNNNNNNNNNNNNNNNNNNNNNNNNNNNNNNNNNNNNNNNNNNNNNNNNNNNNNNNNNNNNNNNNNNNNNNNNNNNNNNNNNNNNNNNNNNNNNNNNNNNNNNNNNNNNNNNNNNNNNNNNNNNNNNNNNNNNNNNNNNNNNNNNNNNNNNNNNNNNNNNNNNNNNNNNNNNNNNNNNNNNNNNNNNNNNNNNNNNNNNNNNNNNNNNNNNNNNNNNNNNNNNNNNNNNNNNNNNNNNNNNNNNNNNNNNNNNNNNNNNNNNNNNNNNNNNNNNNNNNNNNNNNNNNNNNNNNNNNNNNNNNNNNNNNNNNNNNNNNNNNNNNNNNNNNNNNNNNNNNNNNNNNNNNNNNNNNNNNNNNNNNNNNNNNNNNNNNNNNNNNNNNNNNNNNNNNNNNNNNNNNNNNNNNNNNNNNNNNNNNNNNNNNNNNNNNNNNNNNNNNNNNNNNNNNNNNNNNNNNNNNNNNNNNNNNNNNNNNNNNNNNNNNNNNNNNNNNNNNNNNNNNNNNNNNNNNNNNNNNNNNNNNNNNNNNNNNNNNNNNNNNNNNNNNNNNNNNNNNNNNNNNNNNNNNNNNNNNNNNNNNNNNNNNNNNNNNNNNNNNNNNNNNNNNNNNNNNNNNNNNNNNNNNNNNNNNNNNNNNNNNNNNNNNNNNNNNNNNNNNNNNNNNNNNNNNNNNNNNNNNNNNNNNNNNNNNNNNNNNNNNNNNNNNNNNNNNNNNNNNNNNNNNNNNNNNNNNNNNNNNNNNNNNNNNNNNNNNNNNNNNNNNNNNNNNNNNNNNNNNNNNNNNNNNNNNNNNNNNNNNNNNNNNNNNN
>Afzelia bella var. bella voucher Andel 3826 external transcribed spacer, 18S ribosomal RNA gene, internal transcribed spacer 1, 5.8S ribosomal RNA gene, internal transcribed spacer 2, and 28S ribosomal RNA gene, complete sequence
NNNNNNNNNNNNNNNNNNNNNNNNNNNNNNNNNNNNNNNNNNNNNNNNNNNNNNNNNNNNNNNNNNNNNNNNNNNNNNNNNNNNNNNNNNNNNNNNNNNNNNNNNNNNNNNNNNNNNNNNNNNNNNNNNNNNNNNNNNNNNNNNNNNNNNNNNNNNNNNNNNNNNNNNNNNNNNNNNNNNNNNNNNNNNNNNNNNNNNNNNNNNNNNNNNNNNNNNNNNNNNNNNNNNNNNNNNNNNNNNNNNNNNNNNNNNNNNNNNNNNNNNNNNNNNNNNNNNNNNNNNNNNNNNNNNNNNNNNNNNNNNNNNNNNNNNNNNNNNNNNNNNNNNNNNNNNNNNNNNNNNNNNNNNNNNNNNNNNNNNNNNNNNNNNNNNNNNNNNNNNNNNNNNNNNNNNNNNNNNNNNNNNNNNNNNNNNNNNNNNNNNNNNNNNNNNNNNNNNNNNNNNNNNNNNNNNNNNNNNNNNNNNNNNNNNNNNNNNNNNNNNNNNNNNNNNNNNNNNNNNNNNNNNNNNNNNNNNNNNNNNNNNNNNNNNNNNNNNNNNNNNNNNNNNNNNNNNNNNNNNNNNCGTCCGTCAGGCCCTGGTGCAAGGCCAGCATGCCCGGGCGCCCA-GCCGGCA-CCCCCGTCGGCAGG------------------------------------------------------------------------------------------------------------------------------------------------------------------------------------GCCAGCATGCCCGTCCGCAAGGCCCGTCG------------------------------------------------------------------------------------------------------------------------------------------------------------------------------------------------------------------------------------------------------------------------------------------------------------------------------------------------------------------------------------------------------------GCAAGCCAGCATGCCCATCCGAAAGGTCCCGATGCCCGGCCAGCATGCCCG------------------TCGTCCGTCAGGCCCTGGTGCAAGGCCAGCATGCCCGGGCG-CCCAGCCGGCACCCCCCGTCGGCAGGCCAGCATGCCCGTCCGAAAGGTCCCGATGCCCG-------------------------------------------------------GCCAGCATGCCCCGGCGCCCA----------------------------------------------------------------------------GCCAGCATGCCCGGGATGCCCAGCCAGCAT----GCCCGTCCCCAAGGCCTGCATGCCCGTCCC--------------TAAGGCCAGCATGCCCG-----------------------------------------------GGTGCAAGGCCA---------GATGCCCCGCCAACACCCCCATCGACATGGCCATCATGCCCGTCCCCAAGGCCCG------------------------------------------------------------------GGGTGCAAGGCCAGCATGGCCGGCAA-------TGCCTTTGCCCTTG----CCTCCTTAAATGGGG------------TGAATATGTCCCCAATTACTCCTCTTGATGCTTGAGACAAAGGTTTTGGTTGTATAGAAAGGCCCGGTCTTCCGAAACCACCAAAAGTGATGCCGA---------------------------------------------ATCGATCCAAAAT------ACACATGAAACGTCTTCAATG-----TGCAAAGTGATGCCCAAATCAATTAAGTTGAGTCCCAAGGATGATTCCCACAAAGGTTTGGAGCCATTGGACCATTTTCACTATTTTTCGGGCTTCCGGCGCCACCTAAAAGTGGGAAAATCAACACCATCATCAATTGAAACATCTTGAAAGTCCAATATGAGTTCATAATAAATTAATATGAGTCCCAAGGATGATTCCTACAAAGGTTTGGAGCCATTGGACCATTTTCACTATTTTTCGGGCTTCCGGCGCCACCTAAAAGTGGGAAAATCAACACTATCATCAATTGAAACATATTGAAAGTCCAATATGAGTTCATAATAAATTAATATGACCCCTAAGGATGCTCCCTGCAAAATTTCAGAACGTTTGCACGTGTAGATTTTTTTTCCGATTTTTTGCAAATTTCGCACTTTGAAAAATTATAAAAAATTCATCACTTGTCAAAAAATTCTGAAATTTTGGGAAATGATAGATTGGATTTTTATCTGTGTCTCCAAAAAATTTCAGCTCAAAATTCCATCATTTGCCCCCCGAAAACCCCTTATGTCAACCCGGAAAAAGTATGTCTACTCCTGCCAGGGGGGGTTTGGCTCAGAATGCTCTTTAGGGGGTACCCAGCTGCCTGCCCCCCGTGGCCGGCAGCTGGGGGCGCACCAGGCAGGCCTTGCACGCTGCGTGCGTGCCGGCCTACCCCCGTCGCCCATGCAAGCAATGCGATTGCTTGTGTGCGGCGTCCGTCCATGCTCGGCATGGGCGGGCGCGGTGC------------GGCCGCATGCGGC----------CGGCACGGGCACGACACCA------------------------------------------------------------------------------------------------------------------------------------------CCGTCCGGGCCGGGGCATGGGCAATCGCCCAGTGCTCCTCACGGGCA------------------------------------------CAATGCCAAGGCTTGCGGGGGTGGGCCTTGGCATGTTATACACACCCCCGACCGCCGGATGCATGCGAAG------------------------------------------------------------------------------------------------------------------------------------------------------------------------------GCGTGC---------------------------------------------------------------------------------------------------------------------------------------------------------------------------------GGATGGCATGGGTGGGCGGCCGG------------------------------------------------------------------------------------------------------------------------------------------------------------------------------CGCCCGGCCCGGGCGATCGCCCGGTGCCCGGCGTGGGCAAGGCACCCGGCGGCGACCGTGTCCC-TTCGGATTT----TTCCTCGGCCAATGTTTGGGGGGTGGGCATTGGCACGATACTCACA-CCCCCGCCCGCCGGATGCATGCGAGAGCGTGCGGATGGCAAGGGTGGGCGCCCGGC-GCCCGGCCCGGGCGAAGGCCCGGTGCTCGG----------------------------------------------------------------------------------------------------------------------------------------------------GATGGGCAAGCT--------------CCCCGACGGTTGGGTCCCTTTCGGAAAC----TTGATCTCATGTACGATCCGTCATGCCTAGCGAAGCAGGTGCGGCTCCCCCCGATGCTTCCATATGCTCGCACGCC----ACAAGGCTTGCGGGGTGTGGTTCGTTTGGTGGTGTTGTGCCTGCGGACGTGTGGGCGTGTGAGTGGTGATTGGGTTGTTCGTGTCGGCCGGCTCCATGCTCAAGCATCGAACGGTCCGCAGGCAGCCCTCCTCAATCTTCATGCCC--CAGGCGAGCGATTT--------CCTTGGGTGCATCA----TCGTGGTTCCTGTGTTGCCTACCGATCGAACGGAATTCGTGGGATTCGTTTG-CCCCTTGCCATCCACCGATCCC----CGT---GGGTCGGCGGAGGTCCGCATAGCAGTGCTCGTGCT-CCCCGAGAGCATCGCCGTGGCGGTAGCTCCCGGGGGCCCATGAGG----ACTCGCTGCTCTCTCGGATGCGGTCGACCCGGCGGCGGCCGT-GCTGC----GACGGAAG--TCGTGCC------CGGCCGT---GCAAGAATGAATGC-TTT-----CGACCCGAACG-----ATGCCCGT----GCCCGCGTCGG--CGTCGCCCC---CCGCCCGCCCGTCCCG-GCGGCCGGCCG----GGGGGAACG-ATGCCGGCGCGGTGCGCGGCGGC-ATGACGGAGGAATGCTACCTGGTTGATCCTGCCAGTAGTCATATGCTTGTCTCAAAGATTAAGCCATGCATGTGTAAGTATGAACTAATTCAGACTGTGAAACTGCGAATGGCTCATTAAATCAGTTATAGTTTGTTTGATGGTACCTACTACTCGGATAACCGTAGTAATTCTAGAGCTAATACGTGCAACAAACCCCGACTTCCGGAAGGGATGCATTTATTAGATAAAAGGTCGACGCGGGCTTCCGCCCGTTGCTCTGATGATTCATGATAACTCGACGGATCGCACGGCCTGAGTGCCGGCGACGCATCATTCAAATTTCTGCCCTATCAACTTTCGATGGTAGGATAGTGGCCTACCATGGTGGTGACGGGTGACGGAGAATTAGGGTTCGATTCCGGAGAGGGAGCCTGAGAAACGGCTACCACATCCAAGGAAGGCAGCAGGCGCGCAAATTACCCAATCCTGACACGGGGAGGTAGTGACAATAAATAACAATACCGGGCTCATCGAGTCTGGTAATTGGAATGAGTACAATCTAAATCCCTTAACGAGGATCCATTGGAGGGCAAGTCTGGTGCCAGCAGCCGCGGTAATTCCAGCTCCAATAGCGTATATTTAAGTTGTTGCAGTTAAAAAGCTCGTAGTTGGACCTTGGGTTGGGCGGATCGGTCCGCCTCCGGTGTGCACCGGTCCGCTCGTCCCTTCTGCCGGCGATGCGCTCCTGGCCTTAACTGGCCGGGTCGTGCCTCCGGCGCTGTTACTTTGAAGAAATTAGAGTGCTCAAAGCAAGCCTACGCTCTGCATACATTAGCATGGGATAACATCATAGGATTCCGGTCCTATTGTGTTGGCCTTCGGGATCGGAGTAATGATTAACAGGGACAGTCGGGGGCATTCGTATTTCATAGTCAGAGGTGAAATTCTTGGATTTATGAAAGACGAACAACTGCGAAAGCATTTGCCAAGGATGTTTTCATTAATCAAGAACGAAAGTTGGGGGCTCGAAGACGATCAGATACCGTCCTAGTCTCAACCATAAACGATGCCGACCAGGGATCAGCGGATGTTACTTTTAGGACTCCGCTGGCACCTTATGAGAAATCAAAGTTTTTGGGTTCCGGGGGGAGTATGGTCGCAAGGCTGAAACTTAAAGGAATTGACGGAAGGGCACCACCAGGAGTGGAGCCTGCGGCTTAATTTGACTCAACACGGGGAAACTTACCAGGTCCAGACATAGTAAGGATTGACAGACTGAGAGCTCTTTCTTGATTCTATGGGTGGTGGTGCATGGCCGTTCTTAGTTGGTGGAGCGATTTGTCTGGTTAATTCCGTTAACGAACGAGACCTCAGCCTGCTAACTAGCTATGTGGAGGTGACCCCCCACGGCCAGCTTCTTAGAGGGACTATGGCCTTTCAGGCCAAGGAAGTTTGAGGCAATAACAGGTCTGTGATGCCCTTAGATGTTCTGGGCCGCACGCGCGCTACACTGATGTATTCAACGAGTCTATAGCCTTGGCCGACAGGCCCGGGTAATCTTTGAAATTTCATCGTGATGGGGATAGATCATTGCAATTGTTGGTCTTCAACGAGGAATTCCTAGTAAGCGCGAGTCATCAGCTCGCGTTGACTACGTCCCTGCCCTTTGTACACACCGCCCGTCGCTCCTACCGATTGAATGGTCCGGTGAAGTGTTCGGATCGCGGCGACGTGGGCGGTTCGCCGCCGGCGACGTCGCGAGAAGTCCACTGAACCTTATCATTTAGAGGAAGGAGAAGTCGTAACAAGGTTTCCGTAGGTGAACCTGCGGAAGGATCATTGTCGATA--CCTAAGCACA-------AGCACGACCCCGCGAACACG----TTCCA-TCACG----TCTCT------------------A-----AATGGAAT--------------GGAGGCACGCGAGCGGCACCCGCCG-CCCCCGGG-------CCTCCTCCTCCGATGTCGG---GACTCGACGGCGGGCT--CGCCCGCAGGTCGTCATCCCGG-------CGATCGGCAACACAACCAACCCCCGGCGCGGAACGCGCCAAGGAACA---TAATGATCCGATGAGCGGGCTCCCTGCCGTCCCGGAGACGGTGCA--CGGGCAGCGAGCGGCGCC----ATTTTCATATTCACAATGACTCTCGGCAACGGATATCTCGGCTCTCGCATCGATGAAGAACGTAGCGAAATGCGATACTTGGTGTGAATTGCAGAATCCCGTGAACCATCGAGTCTTTGAACGCAAGTTGCGCCCGAAGCCAATAGGCCGAGGGCACGTCTGGCTGGGTGTCACACAAAGTCG--CCCCCC----C-------AA-CCCCCCTAAC-----------------TAAGTA---AGGGGTCGGCC-GGGGCGGGCGGATGCTGGCCTCCCGTGAGCCCCGACTCGCGGACGGCCCAAATGAGAGC-TCGCGGTGCGGCGGGCACCACGGCGCACGGTAGTTGAGTCGAGT-----ACCATCGCTCCGG-CCCGGTCGTGCGTGCCCCG-CCCCC----GACGGCGAGCCCCCGAGACCCTACTTACT------------------------------------------------------------------------------TACTGTGT---TCCGACGCGACCTCAGCTCAGGCGGGGCTACCCGCTGAGTTTAAGCATATCAATAAGCGGAGGAAAAGAAACTAACGAGGATTCCCCTAGTAACGGCGAGCGAACCGGGAAGAGCCCACCATGAAAATCGGCCG-CCCCCCGGCGTCCGAATTGTAGTCTGGAGAAGCGTCCTCAGCGGCGGACCGGGCCCAAGTCCCCTGGAAGGGGGTGCCGGAGAGGGTGAGAGCCCCGTCGTGCCCGGACCCTGTCGCACCACGAGGCGCTGTCGGCGAGTCGGGTTGTTTGGGAATGCAGCCCCAATCGGGCGGTAAATTCCGTCCAAGGCTAAATACGGGCGAGAGACCGATAGCGAACAAGTACCGCGAGGGAAAGATGAAAAGGACTTTGAAAAGAGAGTCAAAGAGTGCTTGAAATTGTCGGGAGGGAAGCGGATGGGGGCCGGCGATGCGTCCCGGTCGGATGTGGAACGGCGAGAGCCGGTCCGCCGATCGACTCGGGGCGCGGACCGACGCGGACCGCGGCGGCGGCCCAAGCCCGGGCAGTGGACATGCCCG--CGGAGACGTCGTCGCCGCGATCGTGGACGGCAGCGCGCGCCCGC-AA-GGGCGTG---C-CTCGGCACCTGCGCGCTCCCGGCGTCGGCCTGCGGGCTCCCCATCCGGCCCGTCTTGAAACACGGACCAAGGAGTCTGACATGTGTGCGAGTCAACGGGTGAGCAAACCCGCAAGGCGCAAGGAAGCTGACTGGCGGGAT------CCCCCCCGTGGGGTGCACCGCCGACCGACCCCGATCTTCTGTGAAGGGTTCGAGTGAGAGCATACCTGTCGGGACCCGAAAGATGGTGAACTATGCCTGAGCGGGGCGAAGCCAGAGGAAACTCTGGTGGAGGCCCGCAGCGATACTGACGTGCAAATCGTTCGTCTGACTTGGGTATAGGGGCGAAAGACTAATCGAACCGTCTAGTAGCTGGTTCCCTCCGAAGTTTCCCTCAGGATAGCTGGAGCTCGGGTGCGAGTTCTATCGGGTAAAGCCAATGATTAGAGGCATCGGGGGCGCAACGCCCTCGACCTATTCTCAAACTTTAAATAGGTAGGACGGCGCGGCTGCTCCGGTGAGCCGCGCCACGGAATCGAGAGCTCCAAGTGGGCCATTTTTGGTAAGCAGAACTGGCGATGCGGGATGAACCGGAAGCCGGGTTACGGTGCCCAACTGCGCGCTAACCTAGATCCCACAAAGGGTGTTGGTCGATTAAGACAGCAGGACGGTGGTCATGGAAGTCGAAATCCGCTAAGGAGTGTGTAACAACTCACCTGCCGAATCAACTAGCCCCGAAAATGGATGGCGCTGAAGCGCGCGACCTATACCCGGCCGTCGGGGCAAGGGCCAGGCCCCGATGAGTAGGAGGGCGCGGCGGTCGCTGCAAAACCTGGGGCGCGAGCCCGGGCGGAGCGTCCGTCGGTGCAGATCTTGGTGGTAGTAGCAAATATTCAAATGAGAACTTTGAAGGCCGAAGAGGGGAAAGGTTCCATGTGAACGGCACTTGCACATGGGTTAGTCGATCCTAAGAGACGGGGGAAGCCCGTCTGAGAGCGCTGCGCGCGCGCACTTCGAAAGGGAATCGGGTTAAAATTCCTGAACCGGGATGTGGCGGCTGACGGCAACGTCAGGGAGTCCGGAGACGTCGGCGGGGGCCCCGGGAAGAGTTATCTTTTCTGTTTAACAGCCCGCCCACCCTGGAAACGGCTCAGCCGGAGGTAGGGTCCAGCGGCTGGAAGAGCACCGCACGTCGCGTGGTGTCCGGTGCGCCCCCGGCGGCCCGTGAAAATCCGGAGGACCGAGTGCCGCCCACGCCCGGTCGTACTCATAACCGCATCAGGTCTCCAAGGTGAACAGCCTCTGGTCGATGGAACAATGTAGGCAAGGGAAGTCGGCAAAATGGATCCGTAACCTCGGGAAAAGGATTGGCTCTGAGGACTGGGCACGGGGGTCCCAGCCCCGAACCCGTCGGCTGTCGGTGGACTGCTCGAGCTGCTCCCGCGGCGAGAGCGGGTCGCCGCGTGCCGGCCGGGGGACGGACTGGGAACGGGCCCTCCGGGGCCCCTTCCCCGGGCGTCGAACAGTCAGCTCAGAACTGGTACGGACAAGGGGAATCCGACTGTTTAATTAAAACAAAGCATTGCGATGGTCCCTGCGGATGCTGACGCAATGTGATTTCTGCCCAGTGCTCTGAATGTCAAAGTGAAGAAATTCAACCAAGCGCGGGTAAACGGCGGGAGTAACTATGACTCTCTTAAGGTAGCCAAATGCCTCGTCATCTAATTAGTGACGCGCATGAATGGATTAACGAGATTCCCACTGTCCCTGTCTACTATCCAGCGAAACCACAGCCAAGGGAACGGGCTTGGCGGAATCAGCGGGGAAAGAAGACCCTGTTGAGCTTGACTCTAGTCCGACTTTGTGAAATGACTTGAGAGGTGTAGGATAAGTGGGAGCCGGAGACGGCGAAAGTGAAATACCACTACTTTTAACGTTATTTTACTTATTCCGTGAATCGGAGGCGGGGCATGGCCCCTCTTTTTGGACCCAAGGCCCG-CCCCGGCGGGCCGATCCGGGCGGAAGACATTGTCAGGTGGGGAGTTTGGCTGGGGCGGCACATCTGTTAAAAGATAACGCAGGTGTCCTAAGATGAGCTCAACGAGAACAGAAATCTCGTGTGGAACAAAAGGGTAAAAGCTCGTTTGATTCTGATTTCCAGTACGAATACGAACCGTGAAAGCGTGGCCTATCGATCCTTTAGTCCTTCGGAATTTGAAGCTAGAGGTGTCAGAAAAGTTACCACAGGGATAACTGGCTTGTGGCAGCCAAGCGTTCATAGCGACGTTGCTTTTTGATCCTTCGATGTCGGCTCTTCCTATCATTGTGAAGCAGAATTCACCAAGTGTTGGATTGTTCACCCACCAATAGGGAACGTGAGCTGGGTTTAGACCGTCGTGAGACAGGTTAGTTTTACCCTACTGATGATGGTGTCGCGATAGTAATTCAACCTAGTACGAGAGGAACCGTTGATTCGCACAATTGGTCATCGCGCTTGGTTGAAAAGCCAGTGGCGCGAAGCTACCGTGCGTTGGATTATGACTGAACGCCTCTAAGTCAGAATCCGGGCTAGAAGCGACGCATGTGCCCGCCGCCCGGTTGCCGACCAGCAGTAGGGGCCTTGGCCCCCAGAGGCACGTGTCGTGGGCGATCCCCGCCCGGCGGATGAGCCGTGCGGGACGCCTTGCAGCGCAATTTCCATCGAGCGGCGGGTTGAATCCTTTGCAGACGACTTAAATACGCGACGGGGTATTGTAAGTGGCAGAGTGGCCTTGCTGCCACGATCCACTGAGATTCAGCCCTTGTCGCTCCGATTCGTCCCTCCCTTTCCCAAAATTCTCAC-CCCACAGTCCCTCCCT----CACCCCACAGTCCCTCACATTGCACAACCAGAAAGAATCCGGAGGCTAAGAGTCGAACATAACATAGTCGGGCATAGATGCTCACAAGTCCATGGGGCCTCGGTGTGTGCTGAATAGTATTGGGCAGGCAGCAATTCGGGAAGGCGGATAAAGTAGACCGATTACCATGCACATCATAGGGTGGTAGTGTGCAAAAGCAGACCCTGCCTAATGTCCCACGCGAGCAAAGTACACACCATGCCCATATATAGCCCGGTAGGCATCACCTCTGAACGACTGAGGCAAATGGTAGGACAGGCAGAGTCCCACTCATGTGGAGCAGCCACCATGGCCACAGCCTGTCCACAACCCCAGGACACAAGGCCATCAGCCCCCGTTCGCAGGGCCAAC---AAGCCAGGGTGCCAGGCCAGCAACCCTGTCCGAAAGGCCGGCAT--------------------------------------------------------------------------------------------------------------------------------------------------------------------------------------------------------------------------------------------------------------------------------------------------------GCTCGTTAGCAAGGCCCCGACGCCCGGCCAGCATGCCCGGGC------------------------------------------------TCCCGGGCTCCCAGGCCAGCACGCCCATCCGCAAGGCCCGTCGAC-AGGCCAGCATGCCCGGGC-------------------------------------------------------------------------------------------------------------------------------------------------------------GCCCGGACAGCATGCCCGTCCGCCAGGCCCGGGTACAGGGCCAGCATGCCCGGGCG-------------TCC-------------------------------------------------------AGGCCAGCACG---------------------------------CCCGTCCGCAAGGCC-CGTCGGCAGGCCAGCATGC-------------CCGGGCGCCCA------------------------------------------GCCAGCATGCCCGTCCGCAAGGCCCC----------------------------------------------------------------------------------------------------------------------------------------------------------------------------------------------------------------------------------------------------------------------------------------------------------GATGCCCGGCCAGCATGCCCGTCCGCCTGGCNNNNNNNNNNNNNNNNNNNNNNNNNNNNNNNNNNNNNNNNNNNNNNNNNNNNNNNNNNNNNNNNNNNNNNNNNNNNNNNNNNNNNNNNNNNNNNNNNNNNNNNNNNNNNNNNNNNNNNNNNNNNNNNNNNNNNNNNNNNNNNNNNNNNNNNNNNNNNNNNNNNNNNNNNNNNNNNNNNNNNNNNNNNNNNNNNNNNNNNNNNNNNNNNNNNNNNNNNNNNNNNNNNNNNNNNNNNNNNNNNNNNNNNNNNNNNNNNNNNNNNNNNNNNNNNNNNNNNNNNNNNNNNNNNNNNNNNNNNNNNNNNNNNNNNNNNNNNNNNNNNNNNNNNNNNNNNNNNNNNNNNNNNNNNNNNNNNNNNNNNNNNNNNNNNNNNNNNNNNNNNNNNNNNNNNNNNNNNNNNNNNNNNNNNNNNNNNNNNNNNNNNNNNNNNNNNNNNNNNNNNNNNNNNNNNNNNNNNNNNNNNNNNNNNNNNNNNNNNNNNNNNNNNNNNNNNNNNNNNNNNNNNNNNNNNNNNNNNNNNNNNNNNNNNNNNNNNNNNNNNNNNNNNNNNNNNNNNNNNNNNNNNNNNNNNNNNNNNNNNNNNNNNNNNNNNNNNNNNNNNNNNNNNNNNNNNNNNNNNNNNNNNNNNNNNNNNNNNNNNNNNNNNNNNNNNNNNNNNNNNNNNNNNNNNNNNNNNNNNNNNNNNNNNNNNNNNNNNNNNNNNNNNNNNNNNNNNNNNNNNNNNNNNNNNNNNNNNNNNNNNNNNNNNNNNNNNNNNNNNNNNNNNNNNNNNNNNNNNNNNNNNNNNNNNNNNNNNNNNNNNNNNNNNNNNNNNNNNNNNNNNNNNNNNNNNNNNNNNNNNNNNNNNNNNNNNNNNNNNNNNNNNNNNNNNNNNNNNNNNNNNNNNNNNNNNNNNNNNNNNNNNNNNNNNNNNNNNNNNNNNNNNNNNNNNNNNNNNNNNNNNNNNNNNNNNNNNNNNNNNNNNNNNNNNNNNNNNNNNNNNNNNNNNNNNNNNNNNNNNNNNNNNNNNNNNNNNNNNNNNNNNNNNNNNNNNNNNNNNNNNNNNNNNNNNNNNNNNNNNNNNNNNNNNNNNNNNNNNNNNNNNNNNNNNNNNNNNNNNNNNNNNNNNNNNNNNNNNNNNNNNNNNNNNNNNNNNNNNNNNNNNNNNNNNNNNNNNNNNNNNNNNNNNNNNNNNNNNNNNNNNNNNNNNNNNNNNNNNNNNNNNNNNNNNNNNNNNNNNNNNNNNNNNNNNNNNNNNNNNNNNNNNNNNNNNNNNNNNNNNNNNNNNNNNNNNNNNNNNNNNNNNNNNNNNNNNNNNNNNNNNNNNNNNNNNNNNNNNNNNNNNNNNNNNNNNNNNNNNNNNNNNNNNNNNNNNNNNNNNNNNNNNNNNNNNNNNNNNNNNNNNNNNNNNNNNNNNNNNNNNNNNNNNNNNNNNNNNNNNNNNNNNNNNNNNNNNNNNNNNNNNNNNNNNNNNNNNNNNNNNNNNNNNNNNNNNNNNNNNNNNNNNNNNNNNNNNNNNNNNNNNNNNNNNNNNNNNNNNNNNNNNNNNNNNNNNNNNNNNNNNNNNNNNNNNNNNNNNNNNNNNNNNNNNNNNNNNNNNNNNNNNNNNNNNNNNNNNNNNNNNNNNNNNNNNNNNNNNNNNNNNNNNNNNNNNNNNNNNNNNNNNNNNNNNNNNNNNNNNNNNNNNNNNNNNNNNNNNNNNNNNNNNNNNNNNNNNNNNNNNNNNNNNNNNNNNNNNNNNNNNNNNNNNNNNNNNNNNNNNNNNNNNNNNNNNNNNNNNNNNNNNNNNNNNNNNNNNNNNNNNNNNNNNNNNNNNNNNNNNNNNNNNNNNNNNNNNNNNNNNNNNNNNNNNNNNNNNNNNNNNNNNNNNNNNNNNNNNNNNNNNNNNNNNNNNNNNNNNNNNNNNNNNNNNNNNNNNNNNNNNNNNNNNNNNNNNNNNNNNNNNNNNNNNNNNNNNNNNNNNNNNNNNNNNNNNNNNNNNNNNNNNNNNNNNNNNNNNNNNNNNNNNNNNNNNNNNNNNNNNNNNNNNNNNNNNNNNNNNNNNNNNNNNNNNNNNNNNNNNNNNNNNNNNNNNNNNNNNNNNNNNNNNNNNNNNNNNNNNNNNNNNNNNNNNNNNNNNNNNNNNNNNNNNNNNNNNNNNNNNNNNNNNNNNNNNNNNNNNNNNNNNNNNNNNNNNNNNNNNNNNNNNNNNNNNNNNNNNNNNNNNNNNNNNNNNNNNNNNNNNNNNNNNNNNNNNNNNNNNNNNNNNNNNNNNNNNNNNNNNNNNNNNNNNNNNNNNNNNNNNNNNNNNNNNNNNNNNNNNNNNNNNNNNNNNNNNNNNNNNNNNNNNNNNNNNNNNNNNNNNNNNNNNNNNNNNNNNNNNNNNNNNNNNNNNNNNNNNNNNNNNNNNNNNNNNNNNNNNNNNNNNNNNNNNNNNNNNNNNNNNNNNNNNNNNNNNNNNNNNNNNNNNNNNNNNNNNNNNNNNNNNNNNNNNNNNNNNNNNNNNNNNNNNNNNNNNNNNNNNNNNNNNNNNNNNNNNNNNNNNNNNNNNNNNNNNNNNNNNNNNNNNNNNNNNNNNNNNNNNNNNNNNNNNNNNNNNNNNNNNNNNNNNNNNNNNNNNNNNNNNNNNNNNNNNNNNNNNNNNNNNNNNNNNNNNNNNNNNNNNNNNNNNNNNNNNNNNNNNNNNNNNNNNNNNNNNNNNNNNNNNNNNNNNNNNNNNNNNNNNNNNNNNNNNNNNNNNNNNNNNNNNNNNNNNNNNNNNNNNNNNNNNNNNNNNNNNNNNNNNNNNNNNNNNNNNNNNNNNNNNNNNNNNNNNNNNNNNNNNNNNNNNNNNNNNNNNNNNNNNNNNNNNNNNNNNNNNNNNNNNNNNNNNNNNNNNNNNNNNNNNNNNNNNNNNNNNNNNNNNNNNNNNNNNNNNNNNNNNNNNNNNNNNNNNNNNNNNNNNNNNNNNNNNNNNNNNNNNNNNNNNNNNNNNNNNNNNNNNNNNNNNNNNNNNNNNNNNNNNNNNNNNNNNNNNNNNNNNNNNNNNNNNNNNNNNNNNNNNNNNNNNNNNNNNNNNNNNNNNNNNNNNNNNNNNNNNNNNNNNNNNNNNNNNNNNNNNNNNNNNNNNNNNNNNNNNNNNNNNNNNNNNNNNNNNNNNNNNNNNNNNNNNNNNNNNNNNNNNNNNNNNNNNNNNNNNNNNNNNNNNNNNNNNNNNNNNNNNNNNNNNNNNNNNNNNNNNNNNNNNNNNNNNNNNNNNNNNNNNNNNNNNNNNNNNNNNNNNNNNNNNNNNNNNNNNNNNNNNNNNNNNNNNNNNNNNNNNNNNNNNNNNNNNNNNNNNNNNNNNNNNNNNNNNNNNNNNNNNNNNNNNNNNNNNNNNNNNNNNNNNNNNNNNNNNNNNNNNNNNNNNNNNNNNNNNNNNNNNNNNNNNNNNNNNNNNNNNNNNNNNNNNNNNNNNNNNNNNNNNNNNNNNNNNNNNNNNNNNNNNNNNNNNNNNNNNNNNNNNNNNNNNNNNNNNNNNNNNNNNNNNNNNNNNNNNNNNNNNNNNNNNNNNNNNNNNNNNNNNNNNNNNNNNNNNNNNNNNNNNNNNNNNNNNNNNNNNNNNNNNNNNNNNNNNNNNNNNNNNNNNNNNNNNNNNNNNNNNNNNNNNNNNNNNNNNNNNNNNNNNNNNNNNNNNNNNNNNNNNNNNNNNNNNNNNNNNNNNNNNNNNNNNNNNNNNNNNNNNNNNNNNNNNNNNNNNNNNNNNNNNNNNNNNNNNNNNNNNNNNNNNNNNNNNNNNNNNNNNNNNNNNNNNNNNNNNNNNNNNNNNNNNNNNNNNNNNNNNNNNNNNNNNNNNNNNNNNNNNNNNNNNNNNNNNNNNNNNNNNNNNNNNNNNNNNNNNNNNNNNNNNNNNNNNNNNNNNNNNNNNNNNNNNNNNNNNNNNNNNNNNNNNNNNNNNNNNNNNNNNNNNNNNNNNNNNNNNNNNNNNNNNNNNNNNNNNNNNNNNNNNNNNNNNNNNNNNNNNNNNNNNNNNNNNNNNNNNNNNNNNNNNNNNNNNNNNNNNNNNNNNNNNNNNNNNNNNNNNNNNNNNNNNNNNNNNNNNNNNNNNNNNNNNNNNNNNNNNNNNNNNNNNNNNNNNNNNNNNNNNNNNNNNNNNNNNNNNNNNNNNNNNNNNNNNNNNNNNNNNNNNNNNNNNNNNNNNNNNNNNNNNNNNNNNNNNNNNNNNNNNNNNNNNNNNNNNNNNNNNNNNNNNNNNNNNNNNNNNNNNNNNNNNNNNNNNNNNNNNNNNNNNNNNNNNNNNNNNNNNNNNNNNNNNNNNNNNNNNNNNNNNNNNNNNNNNNNNNNNNNNNNNNNNNNNNNNNNNNNNNNNNNNNNNNNNNNNNNNNNNNNNNNNNNNNNNNNNNNNNNNNNNNNNNNNNNNNNNNNNNNNNNNNNNNNNNNNNNNNNNNNNNNNNNNNNNNNNNNNNNNNNNNNNNNNNNNNNNNNNNNNNNNNNNNNNNNNNNNNNNNNNNNNNNNNNNNNNNNNNNNNNNNNNNNNNNNNNNNNNNNNNNNNNNNNNNNNNNNNNNNNNNNNNNNNNNNNNNNNNNNNNNNNNNNNNNNNNNNNNNNNNNNNNNNNNNNNNNNNNNNNNNNNNNNNNNNNNNNNNNNNNNNNNNNNNNNNNNNNNNNNNNNNNNNNNNNNNNNNNNNNNNNNNNNNNNNNNNNNNNNNNNNNNNNNNNNNNNNNNNNNNNNNNNNNNNNNNNNNNNNNNNNNNNNNNNNNNNNNNNNNNNNNNNNNNNNNNNNNNNNNNNNNNNNNNNNNNNNNNNNNNNNNNNNNNNNNNNNNNNNNNNNNNNNNNNNNNNNNNNNNNNNNNNNNNNNNNNNNNNNNNNNNNNNNNNNNNNNNNNNNNNNNNNNNNNNNNNNNNNNNNNNNNNNNNNNNNNNNNNNNNNNNNNNNNNNNNNNNNNNNNNNNNNNNNNNNNNNNNNNNNNNNNNN
>Afzelia pachyloba voucher Hallé 4344  external transcribed spacer, 18S ribosomal RNA gene, internal transcribed spacer 1, 5.8S ribosomal RNA gene, internal transcribed spacer 2, and 28S ribosomal RNA gene, complete sequence
NNNNNNNNNNNNNNNNNNNNNNNNNNNNNNNNNNNNNNNNNNNNNNNNNNNNNNNNNNNNNNNNNNNNNNNNNNNNNNNNNNNNNNNNNNNNNNNNNNNNNNNNNNNNNNNNNNNNNNNNNNNNNNNNNNNNNNNNNNNNNNNNNNNNNNNNNNNNNNNNNNNNNNNNNNNNNNNNNNNNNNNNNNNNNNNNNNNNNNNNNNNNNNNNNNNNNNNNNNNNNNNNNNNNNNNNNNNNNNNNNNNNNNNNNNNNNNNNNNNNNNNNNNNNNNNNNNNNNNNNNNNNNNNNNNNNNNNNNNNNNNNNNNNNNNNNNNNNNNNNNNNNNNNNNNNNNNNNNNNNNNNNNNNNNNNNNNNNTGGTGC---------------------AAGGCCAGCATGCCCGGGCGCCCAGCCG------GCACCCCCCGTCGGCAGGCCAGCATGCCCGTCGGCAAG--------------------------------------------------GCCCGTCCGAAAGGTCCCGATGCCC----------------------GGCCAGCATGCCCGTCCGTCAGGCCCTGGTGCAAGGCCAGCATGCCCGGGCGCCCA-GCCGGCACCCCCCGTCGGCAGGC---------------------------------------------------------------------CAGCATGCCCGTCCGTAAGGCCCTGGTGCAAGGCCAGCATGCCCGGGCGCCC---------------------------------------------------------AGCCGGCACCCCCGTCCGCAAGGCCCGTCG------------------------------------------------------------------------------------------------------------------------------------------------------------------------------------------------------------------------------------------------------------------------------------------------------------------------------------------------------------------------------------------------------------GCTGGCCAGCATGCCCGTCCGAAAGTTCCCGATGCCCGGCCAGCATGCC---------------------CGTCCGTCAGGCCCTGGTGCAAGGCCAGCATGCCCGGGCG-CCCAGCCGGCACCCCCGTTGGCAGGGCCAGCGTGCCCGTCCGCAAGG-CCCGTCGGCTG-------------------------------------------------------GCCAGCATGCCCGGGCGCCCA----------------------------------------------------------------------------GCCAGCATGCCCGGGCT-CCCAGCCAGCAT----GCCCGTCCCCAAGGCCTGCATGCCCGTCCC--------------TAAGGCCAGCATGCCCG-----------------------------------------------GGTGCAAGGCCA---------GATGCCCCGCCAACACCCCCATCGACATGGCCATCATGCCCGTCCCCAAGGCCCG------------------------------------------------------------------GGGTGCAAGGCCAGCATGGCCGGCAA-------TCCCTTTGCCCTTG----CCTCCTTAAATGGGGTGA--------ATGAATATGTCCCCAATTACTCCTCTTGATGCTTGAGACAAAGGTTTTGGTTGTATAGAAAGGCCCGGTCTTCCGAAACCACCAAAAGTGATGCCGA---------------------------------------------ATCGATCCAAAAT------ACACATGAAACGTCTTCAATG-----TGCAAAGTGATGCCCAAATCAATTAAGTTGAGTCCCAAGGATGATTCCCACAAAGGTTTGGAGCCATTGGACCATTTTCACTATTTTTCGGGCTTACGGCGCCACCTAAAAGTGGGAAAATCAACACCATCATCAATTGAAACATCTTGAAAGTCCAATATGAGTTCATAATAAATTAATATGAGTCCCAAGGATGATTCCTACAAAGGTTTGGAGCCATTGGACCATTTTCACTATTTTTCGGGCTTCCGACGCCACCTAAAAGTGGGAAAATCAACACTATCATCAATTGAAACATATTGAAAGTCCAATATGAGTTCATAATAAATTAATATGACCCCTAAGGATGCTCCCTGCAAAATTTCAGAACGTTTGCACGTGTAGATTTTTTTTCCGATTTTTTGCAAATTTCGCACTTTGAAAAATTATAAAAAATTCATCACTTGTCAAAAAATTCTGAAATTTTGGGAAATGATAGATTGGATTTTTATCTGTGTCTCCACAAAATTTCAGCTCAAAATTCCATCATTTGCCCCCCGAAAACCCCTTATGTCAACCCGGAAAAAGTATGTCTACTCCTGCCAGGGGGGGTTTGGCTCAGAATGCTCTTTAGGGGGTACCCAGCTGCCTGCCCCCCGTGGCCGGCAGCTGGGGGCGCACCAGGCAGGCCTTGCACGCTGCGTGCGTGCCGGCCTACCCCCGTCGCCCATGCAAGCAATGCGATTGCTTGTGTGCGGCGTCCGTCCATGCTCGGCATGGGCGGGCGCGGTGC------------GGCCGCATGCGGC----------CGGCACGGGCACGACACCA------------------------------------------------------------------------------------------------------------------------------------------TCGTCCGGGCCGGGGCATGGGCAATCGCCCAGTGCTCCTCACGGGCA------------------------------------------CAATGCCAAGGCTTGCGGGGGTGGGCCTTGGCATGTTATACACACCCCCGACCGCCGGATGCATGCGAAGGCGTGCGGATGGCAAGGGTGGGCGGCCGGCGCCCGGCCCGGGCGATCGCCCGGTGCCCGGCGTGGGCAAGGCACCCGGCGGCGACCGTGTCCCTTCGGATTTTTCCTCGGCCAATGTTTGGGGGGTGGGCATTGGCACGATACTCACACCCCCGCCTGCCGGATGCATGCGAGAGCGTGC---------------------------------------------------------------------------------------------------------------------------------------------------------------------------------GGATGGCATGGGTGGGCGGCCGG------------------------------------------------------------------------------------------------------------------------------------------------------------------------------CGCCCGGCCCGGGCGATCGCCCGGTGCCCGGCGTGGGCAAGTCACCCGGCGGCGACCGTGTCCC-TTCGGATTT----TTCCTCGGCCAATGTTTGGGGGGTGGGCATTGGCACGATACTCACA-CCCCCGCCCGCCGGATGCATGCGAGAGCGTGCGGATGGCAAGGGTGGGCGCCCGGC-GCCCGGCCCGGGCGAAGGCCCGGTGCTCGG----------------------------------------------------------------------------------------------------------------------------------------------------GATGGGCAAGCT--------------CCCCGACGGTCGGGTCCCTTTCGGAAAC----TTGATCTCATGTACGATCCGTCATGCCTAGCGAAGCAGGTGCGGCTCCCCCCGATGCTTCCATATGCTCGCACGCC----ACAAGGCTTGCGGGGTGTGGTTCGTTTGGTGGTGTTGTGCCTGCGGACGTGTGGGCGTGTGAGTGGTGATTGGGTTGTTCGTGTCGGCCGGCTCCATGCTCAAGCATCGAACGGTCCGCAGGCAGCCCTCCTCAATCTTCCTGCCCCACAGGCGAGCGATTT--------CCTTGGGTGCATCA----TCGTGGTTCCTGTGTTGCCTACCGATCGAACGGAATTCGTGGGATTCGTTTG-CCCCTTGCCATCCACCGATCCC----CGT---GGGTCGGCGGAGGTCCGCATAGCAGTGCTCGTGCT-CCCCGAGAGCATCGCCGTGGCGGTAGCTCCCGGGGGCCCATGAGG----ACTCGCTGCTCTCTCGGATGCGGTCGACCCAGCGGCGGCCGT-GCTGC----GACGGAAG--TCGTGCC------CGGCCGT---GCAAGAATGAATGC-TTT-----CGACCCGAACG-----ATGCCCGT----GCCCGCGTCGG--CGTCGCCCC---CCGCCCGCCCGTCCCG-GCGGCCGGCCG----GGGGGAACG-ATGCCGGTGCGATGCGCGGCGGC-ATGACGGAGGAATGCTACCTGGTTGATCCTGCCAGTAGTCATATGCTTGTCTCAAAGATTAAGCCATGCATGTGTAAGTATGAACTAATTCAGACTGTGAAACTGCGAATGGCTCATTAAATCAGTTATAGTTTGTTTGATGGTACCTACTACTCGGATAACCGTAGTAATTCTAGAGCTAATACGTGCAACAAACCCCGACTTCCGGAAGGGATGCATTTATTAGATAAAAGGTCGACGCGGGCTTCCGCCCGTTGCTCTGATGATTCATGATAACTCGACGGATCGCACGGCCTGAGTGCCGGCGACGCATCATTCAAATTTCTGCCCTATCAACTTTCGATGGTAGGATAGTGGCCTACCATGGTGGTGACGGGTGACGGAGAATTAGGGTTCGATTCCGGAGAGGGAGCCTGAGAAACGGCTACCACATCCAAGGAAGGCAGCAGGCGCGCAAATTACCCAATCCTGACACGGGGAGGTAGTGACAATAAATAACAATACCGGGCTCATCGAGTCTGGTAATTGGAATGAGTACAATCTAAATCCCTTAACGAGGATCCATTGGAGGGCAAGTCTGGTGCCAGCAGCCGCGGTAATTCCAGCTCCAATAGCGTATATTTAAGTTGTTGCAGTTAAAAAGCTCGTAGTTGGACCTTGGGTTGGGCGGATCGGTCCGCCTCCGGTGTGCACCGGTCCGCTCGTCCCTTCTGCCGGCGATGCGCTCCTGGCCTTAACTGGCCGGGTCGTGCCTCCGGCGCTGTTACTTTGAAGAAATTAGAGTGCTCAAAGCAAGCCTACGCTCTGCATACATTAGCATGGGATAACATCATAGGATTCCGGTCCTATTGTGTTGGCCTTCGGGATCGGAGTAATGATTAACAGGGACAGTCGGGGGCATTCGTATTTCATAGTCAGAGGTGAAATTCTTGGATTTATGAAAGACGAACAACTGCGAAAGCATTTGCCAAGGATGTTTTCATTAATCAAGAACGAAAGTTGGGGGCTCGAAGACGATCAGATACCGTCCTAGTCTCAACCATAAACGATGCCGACCAGGGATCAGCGGATGTTACTTTTAGGACTCCGCTGGCACCTTATGAGAAATCAAAGTTTTTGGGTTCCGGGGGGAGTATGGTCGCAAGGCTGAAACTTAAAGGAATTGACGGAAGGGCACCACCAGGAGTGGAGCCTGCGGCTTAATTTGACTCAACACGGGGAAACTTACCAGGTCCAGACATAGTAAGGATTGACAGACTGAGAGCTCTTTCTTGATTCTATGGGTGGTGGTGCATGGCCGTTCTTAGTTGGTGGAGCGATTTGTCTGGTTAATTCCGTTAACGAACGAGACCTCAGCCTGCTAACTAGCTATGTGGAGGTGACCCCCCACGGCCAGCTTCTTAGAGGGACTATGGCCTTTCAGGCCAAGGAAGTTTGAGGCAATAACAGGTCTGTGATGCCCTTAGATGTTCTGGGCCGCACGCGCGCTACACTGATGTATTCAACGAGTCTATAGCCTTGGCCGACAGGCCCGGGTAATCTTTGAAATTTCATCGTGATGGGGATAGATCATTGCAATTGTTGGTCTTCAACGAGGAATTCCTAGTAAGCGCGAGTCATCAGCTCGCGTTGACTACGTCCCTGCCCTTTGTACACACCGCCCGTCGCTCCTACCGATTGAATGGTCCGGTGAAGTGTTCGGATCGCGGCGACGTGGGCGGTTCGCCGCCGGCGACGTCGCGAGAAGTCCACTGAACCTTATCATTTAGAGGAAGGAGAAGTCGTAACAAGGTTTCCGTAGGTGAACCTGCGGAAGGATCATTGTCGATA--CCTTACCACGA----GCAGCACGACCCCGCGAACACG----TTCCA-TCACG----TCTCT------------------A-----AATGGAAT--------------GGAGGCACGCGAGCGGCACCCGCCG-CCCCCGGGC----CTCCTCCTCCTCCGATGTCGG---GACTCGACGGCGGGCT--CGCCCGCAGGTCGTCATCCCGG-------CGATCGGCAACACAACCAACCCCCGGCGCGGAACGCGCCAAGGAACA---TAATGATCCGATGAGCGGGCTCCCTGCCGTCCCGGAGACGGTGCA--CGGGCAGCGAGCGGCGCC----ATTTTCATATTCACAATGACTCTCGGCAACGGATATCTCGGCTCTCGCATCGATGAAGAACGTAGCGAAATGCGATACTTGGTGTGAATTGCAGAATCCCGTGAACCATCGAGTCTTTGAACGCAAGTTGCGCCCGAAGCCAATAGGCCGAGGGCACGTCTGGCTGGGTGTCACACAAAGTCG---CCCCC----CC----CAAA-CCCCCCTAAC-----------------TAAGTA---AGGGGTCGGCC-GGGGCGGGCGGATGCTGGCCTCCCGTGAGCCCCGACTCGCGGACGGCCCAAATGAGAGC-TCGCGGTGCGGCGGGCACCACGGCGCACGGTAGTTGAGTCGAGT-----ACCATCGCTCCGG-CCCGGTCGTGCGTGCCCCG-CCCCC----GACGGCGAGCCCCCGAGACCC----TACT------------------------------------------------------------------------------TACTGTGT---TCCGACGCGACCTCAGCTCAGGCGGGGCTACCCGCTGAGTTTAAGCATATCAATAAGCGGAGGAAAAGAAACTAACGAGGATTCCCCTAGTAACGGCGAGCGAACCGGGAAGAGCCCACCATGAAAATCGGCCG-CCCCCCGGCGTCCGAATTGTAGTCTGGAGAAGCGTCCTCAGCGGCGGACCGGGCCCAAGTCCCCTGGAAGGGGGTGCCGGAGAGGGTGAGAGCCCCGTCGTGCCCGGACCCTGTCGCACCACGAGGCGCTGTCGGCGAGTCGGGTTGTTTGGGAATGCAGCCCCAATCGGGCGGTAAATTCCGTCCAAGGCTAAATACGGGCGAGAGACCGATAGCGAACAAGTACCGCGAGGGAAAGATGAAAAGGACTTTGAAAAGAGAGTCAAAGAGTGCTTGAAATTGTCGGGAGGGAAGCGGATGGGGGCCGGCGATGCGTCCCGGTCGGATGTGGAACGGCGAGAGCCGGTCCGCCGATCGACTCGGGGCGCGGACCGACGCGGACCGCGGCGGCGGCCCAAGCCCGGGCAGTGGACATGCCCGCACGGAGACGTCGTCGCCGCGATCGTGGACGGCAGCGCGCGCCCTC-AG-GGGCGTG---C-CTCGGCACCTGCGCGCTCCCGGCGTCGGCCTGCGGGCTCCCCATCCGGCCCGTCTTGAAACACGGACCAAGGAGTCTGACATGTGTGCGAGTCAACGGGTGAGCAAACCCGCAAGGCGCAAGGAAGCTGACTGGCGGGAT------CCCCCCCGTGGGGTGCACCGCCGACCGACCCCGATCTTCTGTGAAGGGTTCGAGTGAGAGCATACCTGTCGGGACCCGAAAGATGGTGAACTATGCCTGAGCGGGGCGAAGCCAGAGGAAACTCTGGTGGAGGCCCGCAGCGATACTGACGTGCAAATCGTTCGTCTGACTTGGGTATAGGGGCGAAAGACTAATCGAACCGTCTAGTAGCTGGTTCCCTCCGAAGTTTCCCTCAGGATAGCTGGAGCTCGGGTGCGAGTTCTATCGGGTAAAGCCAATGATTAGAGGCATCGGGGGCGCAACGCCCTCGACCTATTCTCAAACTTTAAATAGGTAGGACGGCGCGGCTGCTCCGGTGAGCCGCGCCACGGAATCGAGAGCTCCAAGTGGGCCATTTTTGGTAAGCAGAACTGGCGATGCGGGATGAACCGGAAGCCGGGTTACGGTGCCCAACTGCGCGCTAACCTAGATCCCACAAAGGGTGTTGGTCGATTAAGACAGCAGGACGGTGGTCATGGAAGTCGAAATCCGCTAAGGAGTGTGTAACAACTCACCTGCCGAATCAACTAGCCCCGAAAATGGATGGCGCTGAAGCGCGCGACCTATACCCGGCCGTCGGGGCAAGGGCCAGGCCCCGATGAGTAGGAGGGCGCGGCGGTCGCTGCAAAACCTGGGGCGCGAGCCCGGGCGGAGCGTCCGTCGGTGCAGATCTTGGTGGTAGTAGCAAATATTCAAATGAGAACTTTGAAGGCCGAAGAGGGGAAAGGTTCCATGTGAACGGCACTTGCACATGGGTTAGTCGATCCTAAGAGACGGGGGAAGCCCGTCTGAGAGCGCTGCGCGCGCGCACTTCGAAAGGGAATCGGGTTAAAATTCCTGAACCGGGATGTGGCGGCTGACGGCAACGTCAGGGAGTCCGGAGACGTCGGCGGGGGCCCCGGGAAGAGTTATCTTTTCTGTTTAACAGCCCGCCCACCCTGGAAACGGCTCAGCCGGAGGTAGGGTCCAGCGGCTGGAAGAGCACCGCACGTCGCGTGGTGTCCGGTGCGCCCCCGGCGGCCCGTGAAAATCCGGAGGACCGAGTGCCGCCCACGCCCGGTCGTACTCATAACCGCATCAGGTCTCCAAGGTGAACAGCCTCTGGTCGATGGAACAATGTAGGCAAGGGAAGTCGGCAAAATGGATCCGTAACCTCGGGAAAAGGATTGGCTCTGAGGACTGGGCACGGGGGTCCCAGCCCCGAACCCGTCGGCTGTCGGTGGACTGCTCGAGCTGCTCCCGCGGCGAGAGCGGGTCGCCGCGTGCCGGCCGGGGGACGGACTGGGAACGGGCCCTCCGGGGCCCCTTCCCCGGGCGTCGAACAGTCAGCTCAGAACTGGTACGGACAAGGGGAATCCGACTGTTTAATTAAAACAAAGCATTGCGATGGTCCCTGCGGATGCTGACGCAATGTGATTTCTGCCCAGTGCTCTGAATGTCAAAGTGAAGAAATTCAACCAAGCGCGGGTAAACGGCGGGAGTAACTATGACTCTCTTAAGGTAGCCAAATGCCTCGTCATCTAATTAGTGACGCGCATGAATGGATTAACGAGATTCCCACTGTCCCTGTCTACTATCCAGCGAAACCACAGCCAAGGGAACGGGCTTGGCGGAATCAGCGGGGAAAGAAGACCCTGTTGAGCTTGACTCTAGTCCGACTTTGTGAAATGACTTGAGAGGTGTAGGATAAGTGGGAGCCGGAGACGGCGAAAGTGAAATACCACTACTTTTAACGTTATTTTACTTATTCCGTGAATCGGAGGCGGGGCATGGCCCCTCTTTTTGGACCCAAGGCCCG-CCCCGGCGGGCCGATCCGGGCGGAAGACATTGTCAGGTGGGGAGTTTGGCTGGGGCGGCACATCTGTTAAAAGATAACGCAGGTGTCCTAAGATGAGCTCAACGAGAACAGAAATCTCGTGTGGAACAAAAGGGTAAAAGCTCGTTTGATTCTGATTTCCAGTACGAATACGAACCGTGAAAGCGTGGCCTATCGATCCTTTAGTCCTTCGGAATTTGAAGCTAGAGGTGTCAGAAAAGTTACCACAGGGATAACTGGCTTGTGGCAGCCAAGCGTTCATAGCGACGTTGCTTTTTGATCCTTCGATGTCGGCTCTTCCTATCATTGTGAAGCAGAATTCACCAAGTGTTGGATTGTTCACCCACCAATAGGGAACGTGAGCTGGGTTTAGACCGTCGTGAGACAGGTTAGTTTTACCCTACTGATGATGGTGTCGCGATAGTAATTCAACCTAGTACGAGAGGAACCGTTGATTCGCACAATTGGTCATCGCGCTTGGTTGAAAAGCCAGTGGCGCGAAGCTACCGTGCGTTGGATTATGACTGAACGCCTCTAAGTCAGAATCCGGGCTAGAAGCGACGCATGTGCCCGCCGCCCGGTTGCCGACCAGCAGTAGGGGCCTTGGCCCCCAGAGGCACGTGTCGTGGGCGATCCCCGCCCGGCGGATGAGCCGTGCGGGACGCCTTGCAGCGCAATTTCCATCGAGCGGCGGGTTGAATCCTTTGCAGACGACTTAAATACGCGACGGGGTATTGTAAGTGGCAGAGTGGCCTTGCTGCCACGATCCACTGAGATTCAGCCCTTGTCGCTCCGATTCGTCCCTCCCTTTCCCAAAATTCTCAC-CCCACAGTCCCTCCCT----CACCCCACAGTCCCTCACATTGCACAACCAGAAAGAATCCGGAGGCTAAGAGTCGAACATAACATAGTCGGGCATAGATGCTCACAAGTCCATGGGGCCTCGGTGTGTGCTGAATAGTATTGGGCAGGCAGCAATTCGGGAAGGCGGATAAAGTAGACCGATTACCATGCACATCATAGGGTGGTAGTGTGCAAAAGCAGACCCTGCCTAATGTCCCACGCGAGCAAAGTACACACCATGCCCATATATAGCCCGGTAGGCATCACCTCTGAACGACTGAGGCAAATGGTAGGACAGGCAGAGTCCCACTCATGTGGAGCAGCCACCATGGCCACAGCCTGGCCACAACCCCAGGACACAAGGCCATCAGCCCCCGTTCGCAGGGCCAAC---AAGCCAGGGTGCCAGGCCAGCACCCCTGTCCGAAAGGCCGGCAT--------------------------------------------------------------------------------------------------------------------------------------------------------------------------------------------------------------------------------------------------------------------------------------------------------GCTCGTTAGCAAGGCCCCGACGCCCGGCCAACATG--------------------------------------------------------CCCGGGCTCCCAGGCCAGCACGCCCGTCCGTAAGGCCCGTCGAC-AGGCCAGCATGCCCGGGC-------------------------------------------------------------------------------------------------------------------------------------------------------------GCCCGGCCAGCATGCCCGTCCGCCAGGCCCGGGTGCAAGGCCAGCATGCCCGGGCG-------------CCC-------------------------------------------------------AGGCCAGCACG---------------------------------CCCGTCCGCAAGGCCTTGGTGCAAGGCCAGCATGC-------------CCGGGCGCCCA------------------------------------------GCCAGCATGCCCGTCCGCAAGGCCCCG------------------------------------------------------------------------------------------------------------------------------------------------------------------------------------------------------------------------------------------------------------------------ATGCCCGGCCAGCATGCCCGTCCGCCTGGCCCCGATGCCCGGCCAGCATGCCCGTCCGCCTGGCCCGGGT--------------------------------------------------------GCAAGG-------------------------------------------------------------------------------------------CCAGCATGCCCG--------------------------------------------------------------------GGCGCCCAGGTCGGCACGCCCGTCCGCAAGGCCCGTCGGCAGGCC-AGCATGCCC----------------------------------------------------------------------------G-------------GGCGCCCAGCCGGCACCC---------------------CCGTCCGCAAGG------------------------------------------CCCGTCGGCT----------------------------------GGCCAGCATGCCCGTCCGAAAGGTCCCGAT-----------GCCCGGCCAGCATGCCCGTCCGTCAGGCCCTGGTGCAAGGCCAGCATGCCCGGGCG----------------------CCCAGCCGGCACCCCCGTCGGCAGGGCCAGAGTG-----------------------------------------------------------------------------------------------------------------------------------CCCGTCCGCAAGG---------------------------------------------------------------------------------------------------------------CCCGTCGGCT-GGCCAGCATGCCCGTCCGAAAGGT--------CCCGATGCCCGGCCAGCATGCCCGTCCTTCAGGCCCTGGTGCAAGGCCAGCATGCCCGGGCGCCCAGCCGGCACC-------------------------------------------------------------------------------------------------------------------------------------------------------------------------------------------------------------------------------------------------------------------------------------------------------------------------------------------------------------------------------------------------------------------------------------------------------------------------------------------------------------------------------------------------------------------------------------------------------------------------------------------------------------------------------------------------------------------------------------------------------------------------------------------------------------------CCCCGTCGGCAGGCCAGCATGCCCGGGCGCCCA-GCCGGCACCCCCGTCGGCAGGGCCA------------------------------------------------------------------------------------------------------------------------------------------------------------------------------------------------------------------------------------------------------------------------------------------------------------------------------------------------------------GCATGCCCGTCCGCAAGGCCCGTCGGCA-----------------------------------------------AGCCAGCATGCCCATCCGAAAG--------------------------------------------------GTCCCGACGATGCCC----------GG----------------------------------CCAGCATGCCCATCCGTCAGGCCCNNNNNNNNNNNNNNNNNNNNNNNNNNNNNNNNNNNNNNNNNNNNNNNNNNNNNNNNNNNNNNNNNNNNNNNNNNNNNNNNNNNNNNNNNNNNNNNNNNNNNNNNNNNNNNNNNNNNNNNNNNNNNNNNNNNNNNNNNNNNNNNNNNNNNNNNNNNNNNNNNNNNNNNNNNNNNNNNNNNNNNNNNNNNNNNNNNNNNNNNNNNNNNNNNNNNNNNNNNNNNNNNNNNNNNNNNNNNNNNNNNNNNNNNNNNNNNNNNNNNNNNNNNNNNNNNNNNNNNNNNNNNNNNNNNNNNNNNNNNNNNNNNNNNNNNNNNNNNNNNNNNNNNNNNNNNNNNNNNNNNNNNNNNNNNNNNNNNNNNNNNNNNNNNNNNNNNNNNNNNNNNNNNNNNNNNNNNNNNNNNNNNNNNNNNNNNNNNNNNNNNNNNNNNNNNNNNNNNNNNNNNNNNNNNNNNNNNNNNNNNNNNNNNNNNNNNNNNNNNNNNNNNNNNNNNNNNNNNNNNNNNNNNNNNNNNNNNNNNNNNNNNNNNNNNNNNNNNNNNNNNNNNNNNNNNNNNNNNNNNNNNNNNNNNNNNNNNNNNNNNNNNNNNNNNNNNNNNNNNNNNNNNNNNNNNNNNNNNNNNNNNNNNNNNNNNNNNNNNNNNNNNNNNNNNNNNNNNNNNNNNNNNNNNNNNNNNNNNNNNNNNNNNNNNNNNNNNNNNNNNNNNNNNNNNNNNNNNNNNNNNNNNNNNNNNNNNNNNNNNNNNNNNNNNNNNNNNNNNNNNNNNNNNNNNNNNNNNNNNNNNNNNNNNNNNNNNNNNNNNNNNNNNNNNNNNNNNNNNNNNNNNNNNNNNNNNNNNNNNNNNNNNNNNNNNNNNNNNNNNNNNNNNNNNNNNNNNNNNNNNNNNNNNNNNNNNNNNNNNNNNNNNNNNNNNNNNNNNNNNNNNNNNNNNNNNNNNNNNNNNNNNNNNNNNNNNNNNNNNNNNNNNNNNNNNNNNNNNNNNNNNNNNNNNNNNNNNNNNNNNNNNNNNNNNNNNNNNNNNNNNNNNNNNNNNNNNNNNNNNNNNNNNNNNNNNNNNNNNNNNNNNNNNNNNNNNNNNNNNNNNNNNNNNNNNNNNNNNNNNNNNNNNNNNNNNNNNNNNNNNNNNNNNNNNNNNNNNNNNNNNNNNNNNNNNNNNNNNNNNNNNNNNNNNNNNNNNNNNNNNNNNNNNNNNNNNNNNNNNNNNNNNNNNNNNNNNNNNNNNNNNNNNNNNNNNNNNNNNNNNNNNNNNNNNNNNNNNNNNNNNNNNNNNNNNNNNNNNNNNNNNNNNNNNNNNNNNNNNNNNNNNNNNNNNNNNNNNNNNNNNNNNNNNNNNNNNNNNNNNNNNNNNNNNNNNNNNNNNNNNNNNNNNNNNNNNNNNNNNNNNNNNNNNNNNNNNNNNNNNNNNNNNNNNNNNNNNNNNNNNNNNNNNNNNNNNNNNNNNNNNNNNNNNNNNNNNNNNNNNNNNNNNNNNNNNNNNNNNNNNNNNNNNNNNNNNNNNNNNNNNNNNNNNNNNNNNNNNNNNNNNNNNNNNNNNNNNNNNNNNNNNNNNNNNNNNNNNNNNNNNNNNNNNNNNNNNNNNNNNNNNNNNNNNNNNNNNNNNNNNNNNNNNNNNNNNNNNNNNNNNNNNNNNNNNNNNNNNNNNNNNNNNNNNNNNNNNNNNNNNNNNNNNNNNNNNNNNNNNNNNNNNNNNNNNNNNNNNNNNNNNNNNNNNNNNNNNNNNNNNNNNNNNNNNNNNNNNNNNNNNNNNNNNNNNNNNNNNNNNNNNNNNNNNNNNNNNNNNNNNNNNNNNNNNNNNNNNNNNNNNNNNNNNNNNNNNNNNNNNNNNNNNNNNNNNNNNNNNNNNNNNNNNNNNNNNNNNNNNNNNNNNNNNNNNNNNNNNNNNNNNNNNNNNNNNNNNNNNNNNNNNNNNNNNNNNNNNNNNNNNNNNNNNNNNNNNNNNNNNNNNNNNNNNNNNNNNNNNNNNNNNNNNNNNNNNNNNNNNNNNNNNNNNNNNNNNNNNNNNNNNNNNNNNNNNNNNNNNNNNNNNNNNNNNNNNNNNNNNNNNNNNNNNNNNNNNNNNNNNNNNNNNNNNNNNNNNNNNNNNNNNNNNNNNNNNNNNNNNNNNNNNNNNNNNNNNNNNNNNNNNNNNNNNNNNNNNNNNNNNNNNNNNNNNNNNNNNNNNNNNNNNNNNNNNNNNNNNNNNNNNNNNNNNNNNNNNNNNNNNNNNNNNNNNNNNNNNNNNNNNNNNNNNNNNNNNNNNNNNNNNNNNNNNNNNNNNNNNNNNNNNNNNNNNNNNNNNNNNNNNNNNNNNNNNNNNNNNNNNNNNNNNNNNNNNNNNNNNNNNNNNNNNNNNNNNNNNNNNNNNNNNNNNNNNNNNNNNNNNNNNNNNNNNNNNNNNNNNNNNNNNNNNNNNNNNNNNNNNNNNNNNNNNNNNNNNNNNNN
>Afzelia pachyloba voucher Lejoly 95T/162  external transcribed spacer, 18S ribosomal RNA gene, internal transcribed spacer 1, 5.8S ribosomal RNA gene, internal transcribed spacer 2, and 28S ribosomal RNA gene, complete sequence
NNNNNNNNNNNNNNNNNNNNNNNNNNNNNNNNNNNNNNNNNNNNNNNNNNNNNNNNNNNNNNNNNNNNNNNNNNNNNNNNNNNNNNNNNNNNNNNNNNNNNNNNNNNNNNNNNNNNNNNNNNNNNNNNNNNNNNNNNNNNNNNNNNNNNNNNNNNNNNNNNNNNNNNNNNNNNNNNNNNNNNNNNNNNNNNNNNNNNNNNNNNNNNNNNNNNNNNNNNNNNNNNNNNNNNNNNNNNNNNNNNNNNNNNNNNNNNNNNNNNNNNNNNNNNNNNNNNNNNNNNNNNNNNNNNNNNNNNNNNNNNNNNNNNNNNNNNNNNNNNNNNNNNNNNNNNNNNNNNNNNNNNNNNNNNNNNNNNNNNNNNNNNNNNNNNNNNNNNNNNNNNNNNNNNNNNNNNNNNNNNNNNNNNNNNNNNNNNNNNNNNNNNNNNNNNNNNNNNNNNNNNNNNNNNNNNNNNNNNNNNNNNNNNNNNNNNNNNNNNNNNNNNNNNNNNNNNNNNNNNNNNNNNNNNNNNNNNNNNNNNNNNNNNNNNNNNNNNNNNNNNNNNNNNNNNNNNNNNNNNNNNNNNNNNNNNNNNNNNNNNNNNNNNNNNNNNNNNNNNNNNNNNNNNNNNNNNNNNNNNNNNNNNNNNNNNNNNNNNNNNNNNNNNNNNNNNNNNNNNNNNNNNNNNNNNNNNNNNNNNNNNNNNNNNNNNNNNNNNNNNNNNNNNNNNNNNNNNNNNNNNNNNNNNNNNNNNNNNNNNNNNNNNNNNNNNNNNNNNNNNNNNNNNNNNNNNNNNNNNNNNNNNNNNNNNNNNNNNNNNNNNNNNNNNNNNNNNNNNNNNNNNNNNNNNNNNNNNNNNNNNNNNNNNNNNNNNNNNNNNNNNNNNNNNNNNNNNNNNNNNNNNNNNNNNNNNNNNNNNNNNNNNNNNNNNNNNNNNNNNNNNNNNNNNNNNNNNNNNNNNNNNNNNNNNNNNNNNNNNNNNNNNNNNNNNNNNNNNNNNNNNNNNNNNNNNNNNNNNNNNNNNNNNNNNNNNNNNNNNNNNNNNNNNNNNNNNNNNNNNNNNNNNNNNNNNNNNNNNNNNNNNNNNNNNNNNNNNNNNNNNNNNNNNNNNNNNNNNNNNNNNNNNNNNNNNNNNNNNNNNNNNNNNNNNNNNNNNNNNNNNNNNNNNNNNNNNNNNNNNNNNNNNNNNNNNNNNNNNNNNNNNNNNNNNNNNNNNNNNNNNNNNNNNNNNNNNNNNNNNNNNNNNNNNNNNNNNNNNNNNNNNNNNNNNNNNNNNNNNNNNNNNNNNNNNNNNNNNNNNNNNNNNNNNNNNNNNNNNNNNNNNNNNNNNNNNNNNNNNNNNNNNNNNNNNNNNNNNNNNNNNNNNNNNNNNNNNNNNNNNNNNNNNNNNNNNNNNNNNNNNNNNNNNNNNNNNNNNNNNNNNNNNNNNNNNNNNNNNNNNNNNNNNNNNNNNNNNNNNNNNNNNNNNNNNNNNNNNNNNNNNNNNNNNNNNNNNNNNNNNNNNNNNNNNNNNNNNNNNNNNNNNNNNNNNNNNNNNNNNNNNNNNNNNNNNNNNNNNNNNNNNNNNNNNNNNNNNNNNNNNNNNNNNNNNNNNNNNNNNNNNNNNNNNNNNNNNNNNNNNNNNNNNNNNNNNNNNNNNNNNNNNNNNNNNNNNNNNNNNNNNNNNNNNNNNNNNNNNNNNNNNNNNNNNNNNNNNNNNNNNNNNNNNNNNNNNNNNNNNNNNNNNNNNNNNNNNNNNNNNNNNNNNNNNNNNNNNNNNNNNNNNNNNNNNNNNNNNNNNNNNNNNNNNNNNNNNNNNNNNNNNNNNNNNNNNNNNNNNNNNNNNNNNNNNNNNNNNNNNNNNNNNNNNNNNNNNNNNNNNNNNNNNNNNNNNNNNNNNNNNNNNNNNNNNNNNNNNNNNNNNNNNNNNNNNNNNNNNNNNNNNNNNNNNNNNNNNNNNNNNNNNNNNNNNNNNNNNNNNNNNNNNNNNNNNNNNNNNNNNNNNNNNNNNNNNNNNNNNNNNNNNNNNNNNNNNNNNNNNNNNNNNNNNNNNNNNNNNNNNNNNNNNNNNNNNNNNNNNNNNNNNNNNNNNNNNNNNNNNNNNNNNNNNNNNNNNNNNNNNNNNNNNNNNNNNNNNNNNNNNNNNNNNNNNNNNNNNNNNNNNNNNNNNNNNNNNNNNNNNNNNNNNNNNNNNNNNNNNNNNNNNNNNNNNNNNNNNNNNNNNNNNNNNNNNNNNNNNNNNNNNNNNNNNNNNNNNNNNNNNNNNNNNNNNNNNNNNNNNNNNNNNNNNNNNNNNNNNNNNNNNNNNNNNNNNNNNNNNNNNNNNNNNNNNNNNNNNNNNNNNNNNNNNNNNNNNNNNNNNNNNNNNNNNNNNNNNNNNNNNNNNNNNNNNNNNNNNNNNNNNNNNNNNNNNNNNNNNNNNNNNNNNNNNNNNNNNNNNNNNNNNNNNNNNNNNNNNNNNNNNNNNNNNNNNNNNNNNNNNNNNNNNNNNNNNNNNNNNNNNNNNNNNNNNNNNNNNNNNNNNNNNNNNNNNNNNNNNNNNNNNNNNNNNNNNNNNNNNNNNNNNNNNNNNNNNNNNNNNNNNNNNNNNNNNNNNNNNNNNNNNNNNNNNNNNNNNNNNNNNNNNNNNNNNNNNNNNNNNNNNNNNNNNNNNNNNNNNNNNNNNNNNNNNNNNNNNNNNNNNNNNNNNNNNNNNNNNNNNNNNNNNNNNNNNNNNNNNNNNNNNNNNNNNNNNNNNNNNNNNNNNNNNNNNNNNNNNNNNNNNNNNNNNNNNNNNNNNNNNNNNNNNNNNNNNNNNNNNNNNNNNNNNNNNNNNNNNNNNNNNNNNNNNNNNNNNNNNNNNNNNNNNNNNNNNNNNNNNNNNNNNNNNNNNNNNNNNNNNNNNNNNNNNNNNNNNNNNNNNNNNNNNNNNNNNNNNNNNNNNNNNNNNNNNNNNNNNNNNNNNNNNNNNNNNNNNNNNNNNNNNNNNNNNNNNNNNNNNNNNNNNNNNNNNNNNNNNNNNNNNNNNNNNNNNNNNNNNNNNNNNNNNNNNNNNNNNNNNNNNNNNNNNNNNNNNNNNNNNNNNNNNNNNNNNNNNNNNNNNNNNNNNNNNNNNNNNNNNNNNNNNNNNNNNNNNNNNNNNNNNNNNNNNNNNNNNNNNNNNNNNNNNNNNNNNNNNNNNNNNNNNNNNNNNNNNNNNNNNNNNNNNNNNNNNNNNNNNNNNNNNNNNNNNNNNNNNNNNNNNNNNNNNNNNNNNNNNNNNNNNNNNNNNNNNNNNNNNNNNNNNNNNNNNNNNNNNNNNNNNNNNNNNNNNNNNNNNNNNNNNNNNNNNNNNNNNNNNNNNNNNNNNNNNNNNNNNNNNNNNNNNNNNNNNNNNNNNNNNNNNNNNNNNNNNNNNNNNNNNNNNNNNNNNNNNNNNNNNNNNNNNNNNNNNNNNNNNNNNNNNNNNNNNNNNNNNNNNNNNNNNNNNNNNNNNNNNNNNNNNNNNNNNNNNNNNNNNNNNNNNNNNNNNNNNNNNNNNNNNNNNNNNNNNNNNNNNNNNNNNNNNNNNNNNNNNNNNNNNNNNNNNNNNNNNNNNNNNNNNNNNNNNNNNNNNNNNNNNNNNNNNNNNNNNNNNNNNNNNNNNNNNNNNNNNNNNNNNNNNNNNNNNNNNNNNNNNNNNNNNNNNNNNNNNNNNNNNNNNNNNNNNNNNNNNNNNNNNNNNNNNNNNNNNNNNNNNNNNNNNNNNNNNNNNNNNNNNNNNNNNNNNNNNNNNNNNNNNNNNNNNNNNNNNNNNNNNNNNNNNNNNNNNNNNNNNNNNNNNNNNNNNNNNNNNNNNNNNNNNNNNNNNNNNNNNNNNNNNNNNNNNNNNNNNNNNNNNNNNNNNNNNNNNNNNGGCGTGGGCAAGTCACCCGGCGGCGACCGTGTCCC-TTCGGATTT----TTCCTCGGCCAATGTTTGGGGGGTGGGCATTGGCACGATACTCACA-CCCCCGCCCGCCGGATGCATGCGAGAGCGTGCGGATGGCAAGGGTG-------GGC-GCCCGGCCCGGGCGAAGGCCCGGTGCTCGG----------------------------------------------------------------------------------------------------------------------------------------------------GATGGGCAAGCT--------------CCCCGACGGTCGGGTCCCTTTCGGAAAC----TTGATCTCATGTACGATCCGTCATGCCTAGCGAAGCAGGTGCGGCTCCCCCCGATGCTTCCATATGCTCGCACGCC----ACAAGGCTTGCGGGGTGTGGTTCGTTTGGTGGTGTTGTGCCTGCGGACGTGTGGGCGTGTGAGTGGTGATTGGGTTGTTCGTGTCGGCCGGCTCCATGCTCAAGCATCGAACGGTCCGCAGGCAGCCCTCCTCAATCTTCCTGCCCCACAGGCGAGCGATTT--------CCTTGGGTGCATCA----TCGTGGTTCCTGTGTTGCCTACCGATCGAACGGAATTCGTGGGATTCGTTTG-CCCCTTGCCATCCACCGATCCC----CGT---GGGTCGGCGGAGGTCCGCATAGCAGTGCTCGTGCT-CCCCGAGAGCATCGCCGTGGCGGTAGCTCCCGGGGGCCCATGAGG----ACTCGCTGCTCTCTCGGATGCGGTCGACCCGGCGGCGGCCGT-GCTGC----GACGGAAG--TCGTGCC------CGGCCGT---GCAAGAATGAATGC-TTT-----CGACCCGAACG-----ATGCCCGT----GCCCGCGTCGG--CGTCGCCCC---CCGCCCGCCCGTCCCG-GCGGCCGGCCG----GGGGGAACG-ATGCCGGTGCGATGCGCGGCGGC-ATGACGGAGGAATGCTACCTGGTTGATCCTGCCAGTAGTCATATGCTTGTCTCAAAGATTAAGCCATGCATGTGTAAGTATGAACTAATTCAGACTGTGAAACTGCGAATGGCTCATTAAATCAGTTATAGTTTGTTTGATGGTACCTACTACTCGGATAACCGTAGTAATTCTAGAGCTAATACGTGCAACAAACCCCGACTTCCGGAAGGGATGCATTTATTAGATAAAAGGTCGACGCGGGCTTCCGCCCGTTGCTCTGATGATTCATGATAACTCGACGGATCGCACGGCCTGAGTGCCGGCGACGCATCATTCAAATTTCTGCCCTATCAACTTTCGATGGTAGGATAGTGGCCTACCATGGTGGTGACGGGTGACGGAGAATTAGGGTTCGATTCCGGAGAGGGAGCCTGAGAAACGGCTACCACATCCAAGGAAGGCAGCAGGCGCGCAAATTACCCAATCCTGACACGGGGAGGTAGTGACAATAAATAACAATACCGGGCTCATCGAGTCTGGTAATTGGAATGAGTACAATCTAAATCCCTTAACGAGGATCCATTGGAGGGCAAGTCTGGTGCCAGCAGCCGCGGTAATTCCAGCTCCAATAGCGTATATTTAAGTTGTTGCAGTTAAAAAGCTCGTAGTTGGACCTTGGGTTGGGCGGATCGGTCCGCCTCCGGTGTGCACCGGTCCGCTCGTCCCTTCTGCCGGCGATGCGCTCCTGGCCTTAACTGGCCGGGTCGTGCCTCCGGCGCTGTTACTTTGAAGAAATTAGAGTGCTCAAAGCAAGCCTACGCTCTGCATACATTAGCATGGGATAACATCATAGGATTCCGGTCCTATTGTGTTGGCCTTCGGGATCGGAGTAATGATTAACAGGGACAGTCGGGGGCATTCGTATTTCATAGTCAGAGGTGAAATTCTTGGATTTATGAAAGACGAACAACTGCGAAAGCATTTGCCAAGGATGTTTTCATTAATCAAGAACGAAAGTTGGGGGCTCGAAGACGATCAGATACCGTCCTAGTCTCAACCATAAACGATGCCGACCAGGGATCAGCGGATGTTACTTTTAGGACTCCGCTGGCACCTTATGAGAAATCAAAGTTTTTGGGTTCCGGGGGGAGTATGGTCGCAAGGCTGAAACTTAAAGGAATTGACGGAAGGGCACCACCAGGAGTGGAGCCTGCGGCTTAATTTGACTCAACACGGGGAAACTTACCAGGTCCAGACATAGTAAGGATTGACAGACTGAGAGCTCTTTCTTGATTCTATGGGTGGTGGTGCATGGCCGTTCTTAGTTGGTGGAGCGATTTGTCTGGTTAATTCCGTTAACGAACGAGACCTCAGCCTGCTAACTAGCTATGTGGAGGTGACCCCCCACGGCCAGCTTCTTAGAGGGACTATGGCCTTTCAGGCCAAGGAAGTTTGAGGCAATAACAGGTCTGTGATGCCCTTAGATGTTCTGGGCCGCACGCGCGCTACACTGATGTATTCAACGAGTCTATAGCCTTGGCCGACAGGCCCGGGTAATCTTTGAAATTTCATCGTGATGGGGATAGATCATTGCAATTGTTGGTCTTCAACGAGGAATTCCTAGTAAGCGCGAGTCATCAGCTCGCGTTGACTACGTCCCTGCCCTTTGTACACACCGCCCGTCGCTCCTACCGATTGAATGGTCCGGTGAAGTGTTCGGATCGCGGCGACGTGGGCGGTTCGCCGCCGGCGACGTCGCGAGAAGTCCACTGAACCTTATCATTTAGAGGAAGGAGAAGTCGTAACAAGGTTTCCGTAGGTGAACCTGCGGAAGGATCATTGTCGATA--CCTTACCACG-------AGCACGACCCCGCGAACACG----TTCCA-TCACG----TCTCT------------------A-----AATGGAAT--------------GGAGGCACGCGAGCGGCACCCGCCG-CCCCCGGGC----CTCCTCCTCCTCCGATGTCGG---GACTCGACGGCGGGCT--CGCCCGCAGGTCGTCATCCCGG-------CGATCGGCAACACAACCAACCCCCGGCGCGGAACGCGCCAAGGAACA----AATGATCCGATGAGCGGGCTCCCTGCCGTCCCGGAGACGGTGCA--CGGGCAGCGAGCGGCGCC----ATTTTCATATTCACAATGACTCTCGGCAACGGATATCTCGGCTCTCGCATCGATGAAGAACGTAGCGAAATGCGATACTTGGTGTGAATTGCAGAATCCCGTGAACCATCGAGTCTTTGAACGCAAGTTGCGCCCGAAGCCAATAGGCCGAGGGCACGTCTGGCTGGGTGTCACACAAAGTCG--CCCCCC----CC----CAAA-CCCCCCTAAC-----------------TAAGTA---AGGGGTCGGCC-GGGGCGGGCGGATGCTGGCCTCCCGTGAGCCCCGACTCGCGGACGGCCCAAATGAGAGC-TCGCGGTGCGGCGGGCACCACGGCGCACGGTAGTTGAGTCGAGT-----ACCATCGCTCCGG-CCCGGTCGTGCGTGCCCCG-CCCCC----GACGGCGAGCCCCCGAGACCC----TACT------------------------------------------------------------------------------TACTGTGT---TCCGACGCGACCTCAGCTCAGGCGGGGCTACCCGCTGAGTTTAAGCATATCAATAAGCGGAGGAAAAGAAACTAACGAGGATTCCCCTAGTAACGGCGAGCGAACCGGGAAGAGCCCACCATGAAAATCGGCCG-CCCCCCGGCGTCCGAATTGTAGTCTGGAGAAGCGTCCTCAGCGGCGGACCGGGCCCAAGTCCCCTGGAAGGGGGTGCCGGAGAGGGTGAGAGCCCCGTCGTGCCCGGACCCTGTCGCACCACGAGGCGCTGTCGGCGAGTCGGGTTGTTTGGGAATGCAGCCCCAATCGGGCGGTAAATTCCGTCCAAGGCTAAATACGGGCGAGAGACCGATAGCGAACAAGTACCGCGAGGGAAAGATGAAAAGGACTTTGAAAAGAGAGTCAAAGAGTGCTTGAAATTGTCGGGAGGGAAGCGGATGGGGGCCGGCGATGCGTCCCGGTCGGATGTGGAACGGCGAGAGCCGGTCCGCCGATCGACTCGGGGCGCGGACCGACGCGGACCGCGGCGGCGGCCCAAGCCCGGGCAGTGGACATGCCCGCACGGAGACGTCGTCGCCGCGATCGTGGACGGCAGCGCGCGCCCTC--G-GGGCGTG---C-CTCGGCACCTGCGCGCTCCCGGCGTCGGCCTGCGGGCTCCCCATCCGGCCCGTCTTGAAACACGGACCAAGGAGTCTGACATGTGTGCGAGTCAACGGGTGAGCAAACCCGCAAGGCGCAAGGAAGCTGACTGGCGGGAT------CCCCCCCGTGGGGTGCACCGCCGACCGACCCCGATCTTCTGTGAAGGGTTCGAGTGAGAGCATACCTGTCGGGACCCGAAAGATGGTGAACTATGCCTGAGCGGGGCGAAGCCAGAGGAAACTCTGGTGGAGGCCCGCAGCGATACTGACGTGCAAATCGTTCGTCTGACTTGGGTATAGGGGCGAAAGACTAATCGAACCGTCTAGTAGCTGGTTCCCTCCGAAGTTTCCCTCAGGATAGCTGGAGCTCGGGTGCGAGTTCTATCGGGTAAAGCCAATGATTAGAGGCATCGGGGGCGCAACGCCCTCGACCTATTCTCAAACTTTAAATAGGTAGGACGGCGCGGCTGCTCCGGTGAGCCGCGCCACGGAATCGAGAGCTCCAAGTGGGCCATTTTTGGTAAGCAGAACTGGCGATGCGGGATGAACCGGAAGCCGGGTTACGGTGCCCAACTGCGCGCTAACCTAGATCCCACAAAGGGTGTTGGTCGATTAAGACAGCAGGACGGTGGTCATGGAAGTCGAAATCCGCTAAGGAGTGTGTAACAACTCACCTGCCGAATCAACTAGCCCCGAAAATGGATGGCGCTGAAGCGCGCGACCTATACCCGGCCGTCGGGGCAAGGGCCAGGCCCCGATGAGTAGGAGGGCGCGGCGGTCGCTGCAAAACCTGGGGCGCGAGCCCGGGCGGAGCGTCCGTCGGTGCAGATCTTGGTGGTAGTAGCAAATATTCAAATGAGAACTTTGAAGGCCGAAGAGGGGAAAGGTTCCATGTGAACGGCACTTGCACATGGGTTAGTCGATCCTAAGAGACGGGGGAAGCCCGTCTGAGAGCGCTGCGCGCGCGCACTTCGAAAGGGAATCGGGTTAAAATTCCTGAACCGGGATGTGGCGGCTGACGGCAACGTCAGGGAGTCCGGAGACGTCGGCGGGGGCCCCGGGAAGAGTTATCTTTTCTGTTTAACAGCCCGCCCACCCTGGAAACGGCTCAGCCGGAGGTAGGGTCCAGCGGCTGGAAGAGCACCGCACGTCGCGTGGTGTCCGGTGCGCCCCCGGCGGCCCGTGAAAATCCGGAGGACCGAGTGCCGCCCACGCCCGGTCGTACTCATAACCGCATCAGGTCTCCAAGGTGAACAGCCTCTGGTCGATGGAACAATGTAGGCAAGGGAAGTCGGCAAAATGGATCCGTAACCTCGGGAAAAGGATTGGCTCTGAGGACTGGGCACGGGGGTCCCAGCCCCGAACCCGTCGGCTGTCGGTGGACTGCTCGAGCTGCTCCCGCGGCGAGAGCGGGTCGCCGCGTGCCGGCCGGGGGACGGACTGGGAACGGGCCCTCCGGGGCCCCTTCCCCGGGCGTCGAACAGTCAGCTCAGAACTGGTACGGACAAGGGGAATCCGACTGTTTAATTAAAACAAAGCATTGCGATGGTCCCTGCGGATGCTGACGCAATGTGATTTCTGCCCAGTGCTCTGAATGTCAAAGTGAAGAAATTCAACCAAGCGCGGGTAAACGGCGGGAGTAACTATGACTCTCTTAAGGTAGCCAAATGCCTCGTCATCTAATTAGTGACGCGCATGAATGGATTAACGAGATTCCCACTGTCCCTNNNNNNNNNNNNNNNNNNNNNNNNNNNNNNNNNNNNNNNNNNNNNNNNNNNNNNNNNNNNNNNNNNNNNNNNNNNNNNNNNNNNNNNNNNNNNNNNNNNNNNNNNNNNNNNNNNNNNNNNNNNNNNNNNNNNNNNNNNNNNNNNNNNNNNNNNNNNNNNNNNNNNNNNNNNNNNNNNNNNNNNNNNNNNNNNNNNNNNNNNNNNNNNNNNNNNNNNNNNNNNNNNNNNNNNNNNNNNNNNNNNNNNNNNNNNNNNNNNNNNNNNNNNNNNNNNNNNNNNNNNNNNNNNNNNNNNNNNNNNNNNNNNNNNNNNNNNNNNNNNNNNNNNNNNNNNNNNNNNNNNNNNNNNNNNNNNNNNNNNNNNNNNNNNNNNNNNNNNNNNNNNNNNNNNNNNNNNNNNNNNNNNNNNNNNNNNNNNNNNNNNNNNNNNNNNNNNNNNNNNNNNNNNNNNNNNNNNNNNNNNNNNNNNNNNNNNNNNNNNNNNNNNNNNNNNNNNNNNNNNNNNNNNNNNNNNNNNNNNNNNNNNNNNNNNNNNNNNNNNNNNNNNNNNNNNNNNNNNNNNNNNNNNNNNNNNNNNNNNNNNNNNNNNNNNNNNNNNNNNNNNNNNNNNNNNNNNNNNNNNNNNNNNNNNNNNNNNNNNNNNNNNNNNNNNNNNNNNNNNNNNNNNNNNNNNNNNNNNNNNNNNNNNNNNNNNNNNNNNNNNNNNNNNNNNNNNNNNNNNNNNNNNNNNNNNNNNNNNNNNNNNNNNNNNNNNNNNNNNNNNNNNNNNNNNNNNNNNNNNNNNNNNNNNNNNNNNNNNNNNNNNNNNNNNNNNNNNNNNNNNNNNNNNNNNNNNNNNNNNNNNNNNNNNNNNNNNNNNNNNNNNNNNNNNNNNNNNNNNNNNNNNNNNNNNNNNNNNNNNNNNNNNNNNNNNNNNNNNNNNNNNNNNNNNNNNNNNNNNNNNNNNNNNNNNNNNNNNNNNNNNNNNNNNNNNNNNNNNNNNNNNNNNNNNNNNNNNNNNNNNNNNNNNNNNNNNNNNNNNNNNNNNNNNNNNNNNNNNNNNNNNNNNNNNNNNNNNNNNNNNNNNNNNNNNNNNNNNNNNNNNNNNNNNNNNNNNNNNNNNNNNNNNNNNNNNNNNNNNNNNNNNNNNNNNNNNNNNNNNNNNNNNNNNNNNNNNNNNNNNNNNNNNNNNNNNNNNNNNNNNNNNNNNNNNNNNNNNNNNNNNNNNNNNNNNNNNNNNNNNNNNNNNNNNNNNNNNNNNNNNNNNNNNNNNNNNNNNNNNNNNNNNNNNNNNNNNNNNNNNNNNNNNNNNNNNNNNNNNNNNNNNNNNNNNNNNNNNNNNNNNNNNNNNNNNNNNNNNNNNNNNNNNNNNNNNNNNNNNNNNNNNNNNNNNNNNNNNNNNNNNNNNNNNNNNNNNNNNNNNNNNNNNNNNNNNNNNNNNNNNNNNNNNNNNNNNNNNNNNNNNNNNNNNNNNNNNNNNNNNNNNNNNNNNNNNNNNNNNNNNNNNNNNNNNNNNNNNNNNNNNNNNNNNNNNNNNNNNNNNNNNNNNNNNNNNNNNNNNNNNNNNNNNNNNNNNNNNNNNNNNNNNNNNNNNNNNNNNNNNNNNNNNNNNNNNNNNNNNNNNNNNNNNNNNNNNNNNNNNNNNNNNNNNNNNNNNNNNNNNNNNNNNNNNNNNNNNNNNNNNNNNNNNNNNNNNNNNNNNNNNNNNNNNNNNNNNNNNNNNNNNNNNNNNNNNNNNNNNNNNNNNNNNNNNNNNNNNNNNNNNNNNNNNNNNNNNNNNNNNNNNNNNNNNNNNNNNNNNNNNNNNNNNNNNNNNNNNNNNNNNNNNNNNNNNNNNNNNNNNNNNNNNNNNNNNNNNNNNNNNNNNNNNNNNNNNNNNNNNNNNNNNNNNNNNNNNNNNNNNNNNNNNNNNNNNNNNNNNNNNNNNNNNNNNNNNNNNNNNNNNNNNNNNNNNNNNNNNNNNNNNNNNNNNNNNNNNNNNNNNNNNNNNNNNNNNNNNNNNNNNNNNNNNNNNNNNNNNNNNNNNNNNNNNNNNNNNNNNNNNNNNNNNNNNNNNNNNNNNNNNNNNNNNNNNNNNNNNNNNNNNNNNNNNNNNNNNNNNNNNNNNNNNNNNNNNNNNNNNNNNNNNNNNNNNNNNNNNNNNNNNNNNNNNNNNNNNNNNNNNNNNNNNNNNNNNNNNNNNNNNNNNNNNNNNNNNNNNNNNNNNNNNNNNNNNNNNNNNNNNNNNNNNNNNNNNNNNNNNNNNNNNNNNNNNNNNNNNNNNNNNNNNNNNNNNNNNNNNNNNNNNNNNNNNNNNNNNNNNNNNNNNNNNNNNNNNNNNNNNNNNNNNNNNNNNNNNNNNNNNNNNNNNNNNNNNNNNNNNNNNNNNNNNNNNNNNNNNNNNNNNNNNNNNNNNNNNNNNNNNNNNNNNNNNNNNNNNNNNNNNNNNNNNNNNNNNNNNNNNNNNNNNNNNNNNNNNNNNNNNNNNNNNNNNNNNNNNNNNNNNNNNNNNNNNNNNNNNNNNNNNNNNNNNNNNNNNNNNNNNNNNNNNNNNNNNNNNNNNNNNNNNNNNNNNNNNNNNNNNNNNNNNNNNNNNNNNNNNNNNNNNNNNNNNNNNNNNNNNNNNNNNNNNNNNNNNNNNNNNNNNNNNNNNNNNNNNNNNNNNNNNNNNNNNNNNNNNNNNNNNNNNNNNNNNNNNNNNNNNNNNNNNNNNNNNNNNNNNNNNNNNNNNNNNNNNNNNNNNNNNNNNNNNNNNNNNNNNNNNNNNNNNNNNNNNNNNNNNNNNNNNNNNNNNNNNNNNNNNNNNNNNNNNNNNNNNNNNNNNNNNNNNNNNNNNNNNNNNNNNNNNNNNNNNNNNNNNNNNNNNNNNNNNNNNNNNNNNNNNNNNNNNNNNNNNNNNNNNNNNNNNNNNNNNNNNNNNNNNNNNNNNNNNNNNNNNNNNNNNNNNNNNNNNNNNNNNNNNNNNNNNNNNNNNNNNNNNNNNNNNNNNNNNNNNNNNNNNNNNNNNNNNNNNNNNNNNNNNNNNNNNNNNNNNNNNNNNNNNNNNNNNNNNNNNNNNNNNNNNNNNNNNNNNNNNNNNNNNNNNNNNNNNNNNNNNNNNNNNNNNNNNNNNNNNNNNNNNNNNNNNNNNNNNNNNNNNNNNNNNNNNNNNNNNNNNNNNNNNNNNNNNNNNNNNNNNNNNNNNNNNNNNNNNNNNNNNNNNNNNNNNNNNNNNNNNNNNNNNNNNNNNNNNNNNNNNNNNNNNNNNNNNNNNNNNNNNNNNNNNNNNNNNNNNNNNNNNNNNNNNNNNNNNNNNNNNNNNNNNNNNNNNNNNNNNNNNNNNNNNNNNNNNNNNNNNNNNNNNNNNNNNNNNNNNNNNNNNNNNNNNNNNNNNNNNNNNNNNNNNNNNNNNNNNNNNNNNNNNNNNNNNNNNNNNNNNNNNNNNNNNNNNNNNNNNNNNNNNNNNNNNNNNNNNNNNNNNNNNNNNNNNNNNNNNNNNNNNNNNNNNNNNNNNNNNNNNNNNNNNNNNNNNNNNNNNNNNNNNNNNNNNNNNNNNNNNNNNNNNNNNNNNNNNNNNNNNNNNNNNNNNNNNNNNNNNNNNNNNNNNNNNNNNNNNNNNNNNNNNNNNNNNNNNNNNNNNNNNNNNNNNNNNNNNNNNNNNNNNNNNNNNNNNNNNNNNNNNNNNNNNNNNNNNNNNNNNNNNNNNNNNNNNNNNNNNNNNNNNNNNNNNNNNNNNNNNNNNNNNNNNNNNNNNNNNNNNNNNNNNNNNNNNNNNNNNNNNNNNNNNNNNNNNNNNNNNNNNNNNNNNNNNNNNNNNNNNNNNNNNNNNNNNNNNNNNNNNNNNNNNNNNNNNNNNNNNNNNNNNNNNNNNNNNNNNNNNNNNNNNNNNNNNNNNNNNNNNNNNNNNNNNNNNNNNNNNNNNNNNNNNNNNNNNNNNNNNNNNNNNNNNNNNNNNNNNNNNNNNNNNNNNNNNNNNNNNNNNNNNNNNNNNNNNNNNNNNNNNNNNNNNNNNNNNNNNNNNNNNNNNNNNNNNNNNNNNNNNNNNNNNNNNNNNNNNNNNNNNNNNNNNNNNNNNNNNNNNNNNNNNNNNNNNNNNNNNNNNNNNNNNNNNNNNNNNNNNNNNNNNNNNNNNNNNNNNNNNNNNNNNNNNNNNNNNNNNNNNNNNNNNNNNNNNNNNNNNNNNNNNNNNNNNNNNNNNNNNNNNNNNNNNNNNNNNNNNNNNNNNNNNNNNNNNNNNNNNNNNNNNNNNNNNNNNNNNNNNNNNNNNNNNNNNNNNNNNNNNNNNNNNNNNNNNNNNNNNNNNNNNNNNNNNNNNNNNNNNNNNNNNNNNNNNNNNNNNNNNNNNNNNNNNNNNNNNNNNNNNNNNNNNNNNNNNNNNNNNNNNNNNNNNNNNNNNNNNNNNNNNNNNNNNNNNNNNNNNNNNNNNNNNNNNNNNNNNNNNNNNNNNNNNNNNNNNNNNNNNNNNNNNNNNNNNNNNNNNNNNNNNNNNNNNNNNNNNNNNNNNNNNNNNNNNNNNNNNNNNNNNNNNNNNNNNNNNNNNNNNNNNNNNNNNNNNNNNNNNNNNNNNNNNNNNNNNNNNNNNNNNNNNNNNNNNNNNNNNNNNNNNNNNNNNNNNNNNNNNNNNNNNNNNNNNNNNNNNNNNNNNNNNNNNNNNNNNNNNNNNNNNNNNNNNNNNNNNNNNNNNNNNNNNNNNNNNNNNNNNNNNNNNNNNNNNNNNNNNNNNNNNNNNNNNNNNNNNNNNNNNNNNNNNNNNNNNNNNNNNNNNNNNNNNNNNNNNNNNNNNNNNNNNNNNNNNNNNNNNNNNNNNNNNNNNNNNNNNNNNNNNNNNNNNNNNNNNNNNNNNNNNNNNNNNNNNNNNNNNNNNNNNNNNNNNNNNNNNNNNNNNNNNNNNNNNNNNNNNNNNNNNNNNNNNNNNNNNNNNNNNNNNNNNNNNNNNNNNNNNNNNNNNNNNNNNNNNNNNNNNNNNNNNNNNNNNNNNNNNNNNNNNNNNNNNNNNNNNNNNNNNNNNNNNNNNNNNNNNNNNNNNNNNNNNNNNNNNNNNNNNNNNNNNNNNNNNNNNNNNNNNNNNNNNNNNNNNNNNNNNNNNNNNNNNNNNNNNNNNNNNNNNNNNNNNNNNNNNNNNNNNNNNNNNNNNNNNNNNNNNNNNNNNNNNNNNNNNNNNNNNNNNNNNNNNNNNNNNNNNNNNNNNNNNNNNNNNNNNNNNNNNNNNNNNNNNNNNNNNNNNNNNNNNNNNNNNNNNNNNNNNNNNNNNNNNNNNNNNNNNNNNNNNNNNNNNNNNNNNNNNNNNNNNNNNNNNNNNNNNNNNNNNNNNNNNNNNNNNNNNNNNNNNNNNNNNNNNNNNNNNNNNNNNNNNNNNNNNNNNNNNNNNNNNNNNNNNNNNNNNNNNNNNNNNNNNNNNNNNNNNNNNNNNNNNNNNNNNNNNNNNNNNNNNNNNNNNNNNNNNNNNNNNNNNNNNNNNNNNNNNNNNNNNNNNNNNNNNNNNNNNNNNNNNNNNNNNNNNNNNNNNNNNNNNNNNNNNNNNNNNNNNNNNNNNNNNNNNNNNNNNNNNNNNNNNNNNNNNNNNNNNNNNNNNNNNNNNNNNNNNNNNNNNNNNNNNNNNNNNNNNNNNNNNNNNNNNNNNNNNNNNNNNNNNNNNNNNNNNNNNNNNNNNNNNNNNNNNNNNNNNNNNNNNNNNNNNNNNNNNNNNNNNNNNNNNNNNNNNNNNNNNNNNNNNNNNNNNNNNNNNNNNNNNNNNNNNNNNNNNNNNNNNNNNNNNNNNNNNNNNNNNNNNNNNNNNNNNNNNNNNNNNNNNNNNNNNNNNNNNNNNNNNNNNNNNNNNNNNNNNNNNNNNNNNNNNNNNNNNNNNNNNNNNNNNNNNNNNNNNNNNNNNNNNNNNNNNNNNNNNNNNNNNNNNNNNNNNNNNNNNNNNNNNNNNNNNNNNNNNNNNNNNNNNNNNNNNNNNNNNNNNNNNNNNNNNNNNNNNNNNNNNNNNNNNNNNNNNNNNNNNNNNNNNNNNNNNNNNNNNNNNNNNNNNNNNNNNNNNNNNNNNNNNNNNNNNNNNNNNNNNNNNNNNNNNNNNNNNNNNNNNNNNNNNNNNNNNNNNNNNNNNNNNNNNNNNNNNNNNNNNNNNNNNNNNNNNNNNNNNNNNNNNNNNNNNNNNNNNNNNNNNNNNNNNNNNNNNNNNNNNNNNNNNNNNNNNNNNNNNNNNNNNNNNNNNNNNNNNNNNNNNNNNNNNNNNNNNNNNNNNNNNNNNNNNNNNNNNNNNNNNNNNNNNNNNNNNNNNNNNNNNNNNNNNNNNNNNNNNNNNNNNNNNNNNNNNNNNNNNNNNNNNNNNNNNNNNNNNNNNNNNNNNNNNNNNNNNNNNNNNNNNNNNNNNNNNNNNNNNNNNNNNNNNNNNNNNNNNNNNNNNNNNNNNNNNNNNNNNNNNNNNNNNNNNNNNNNNNNNNNNNNNNNNNNNNNNNNNNNNNNNNNNNNNNNNNNNNNNNNNNNNNNNNNNNNNNNNNNNNNNNNNNNNNNNNNNNNNNNNNNNNNNNNNNNNNNNNNNNNNNNNNNNNNNNNNNNNNNNNNNNNNNNNNNNNNNNNNNNNNNNNNNNNNNNNNNNNNNNNNNNNNNNNNNNNNNNNNNNNNNNNNNNNNNNNNNNNNNNNNNNNNNNNNNNNNNNNNNNNNNNNNNNNNNNNNNNNNNNNNNNNNNNNNNNNNNNNNNNNNNNNNNNNNNNNNNNNNNNNNNNNNNNNNNNNNNNNNNNNNNNNNNNNNNNNNNNNNNNNNNNNNNNNNNNNNNNNNNNNNNNNNNNNNNNNNNNNNNNNNNNNNNNNNNNNNNNNNNNNNNNNNNNNNNNNNNNNNNNNNNNNNNNNNNNNNNNNNNNNNNNNNNNNNNNNNNNNNNNNNNNNNNNNNNNNNNNNNNNNNNNNNNNNNNNNNNNNNNNNNNNNNNNNNNNNNNNNNNNNNNNNNNNNNNNNNNNNNNNNNNNNNNNNNNNNNNNNNNNNNNNNNNNNNNNNNNNNNNNNNNNNNNNNNNNNNNNNNNNNNNNNNNNNNNNNNNNNNNNNNNNNNNNNNNNNNNNNNNNNNNNNNNNNNNNNNNNNNNNNNNNNNNNNNNNNNNNNNNNNNNNNNNNNNNNNNNNNNNNNNNNNNNNNNNNNNNNNNNNNNNNNNNNNNNNNNNNNNNNNNNNNNNNNNNNNNNNNNNNNNNNNNNNNNNNNNNNNNNNNNNNNNNNNNNNNNNNNNNNNNNNNNNNNNNNNNNNNNNNNNNNNNNNNNNNNNNNNNNNNNNNNNNNNNNNNNNNNNNNNNNNNNNNNNNNNNNNNNNNNNNNNNNNNNNNNNNNNNNNNNNNNNNNNNNNNNNNNNNNNNNNNNNNNNNNNNNNNNNNNNNNNNNNNNNNNNNNNNNNNNNNNNNNNNNNNNNNNNNNNNNNNNNNNNNNNNNNNNNNNNNNNNNNNNNNNNNNNNNNNNNNNNNNNNNNNNNNNNNNNNNNNNNNNNNNNNNNNNNNNNNNNNNNNNNNNNNNNNNNNNNNNNNNNNNNNNNNNNNNNNNNNNNNNNNNNNNNNNNNNNNNNNNNNNNNNNNNNNNNNNNNNNNNNNNNNNNNNNNNNNNNNNNNNNNNNNNNNNNNNNNNNNNNNNNNNNNNNNNNNNNNNNNNNNNNNNNNNNNNNNNNNNNNNNNNNNNNNNNNNNNNNNNNNNNNNNNNNNNNNNNNNNNNNNNNNNNNNNNNNNNNNNNNNNNNNNNNNNNNNNNNNNNNNNNNNNNNNN
>Afzelia pachyloba voucher Wilks 1504  external transcribed spacer, 18S ribosomal RNA gene, internal transcribed spacer 1, 5.8S ribosomal RNA gene, internal transcribed spacer 2, and 28S ribosomal RNA gene, complete sequence
NNNNNNNNNNNNNNNNNNNNNNNNNNNNNNNNNNNNNNNNNNNNNNNNNNNNNNNNNNNNNNNNNNNNNNNNNNNNNNNNNNNNNNNNNNNNNNNNNNNNNNNNNNNNNNNNNNNNNNNNNNNNNNNNNNNNNNNNNNNNNNNNNNNNNNNNNNNNNNNNNNNNNNNNNNNNNNNNNNNNNNNNNNNNNNNNNNNNNNNNNNNNNNNNNNNNNNNNNNNNNNNNNNNNNNNNNNNNNNNNNNNNNNNNNNNNNNNNNNNNNNNNNNNNNNNNNNNNNNNNNNNNNNNNNNNNNNNNNNNNNNNNNNNNNNNNNNNNNNNNNNNNNNNNNNNNNNNNNNNNNNNNNNNNNNNNNNNNNNNNNNNNNNNNNNNNNNNNNNNNNNNNNNNNNNNNNNNNNNNNNNNNNNNNNNNNNNNNNNNNNNNNNNNNNNNNNNNNNNNNNNNNNNNNNNNNNNNNNNNNNNNNNNNNNNNNNNNNNNNNNNNNNNNNNNNNNNNNNNNNNNNNNNNNNNNNNNNNNNNNNNNNNNNNNNNNNNNNNNNNNNNNNNNNNNNNNNNNNNNNNNNNNNNNNNNNNNNNNNNNNNNNNNNNNNNNNNNNNNNNNNNNNNNNNNNNNNNNNNNNNNNNNNNNNNNNNNNNNNNNNNNNNNNNNNNNNNNNNNNNNNNNNNNNNNNNNNNNNNNNNNNNNNNNNNNNNNNNNNNNNNNNNNNNNNNNNNNNNNNNNNNNNNNNNNNNNNNNNNNNNNNNNNNNNNNNNNNNNNNNNNNNNNNNNNNNNNNNNNNNNNNNNNNNNNNNNNNNNNNNNNNNNNNNNNNNNNNNNNNNNNNNNNNNNNNNNNNNNNNNNNNNNNNNNNNNNNNNNNNNNNNNNNNNNNNNNNNNNNNNNNNNNNNNNNNNNNNNNNNNNNNNNNNNNNNNNNNNNNNNNNNNNNNNNNNNNNNNNNNNNNNNNNNNNNNNNNNNNNNNNNNNNNNNNNNNNNNNNNNNNNNNNNNNNNNNNNNNNNNNNNNNNNNNNNNNNNNNNNNNNNNNNNNNNNNNNNNNNNNNNNNNNNNNNNNNNNNNNNNNNNNNNNNNNNNNNNNNNNNNNNNNNNNNNNNNNNNNNNNNNNNNNNNNNNNNNNNNNNNNNNNNNNNNNNNNNNNNNNNNNNNNNNNNNNNNNNNNNNNNNNNNNNNNNNNNNNNNNNNNNNNNNNNNNNNNNNNNNNNNNNNNNNNNNNNNNNNNNNNNNNNNNNNNNNNNNNNNNNNNNNNNNNNNNNNNNNNNNNNNNNNNNNNNNNNNNNNNNNNNNNNNNNNNNNNNNNNNNNNNNNNNNNNNNNNNNNNNNNNNNNNNNNNNNNNNNNNNNNNNNNNNNNNNNNNNNNNNNNNNNNNNNNNNNNNNNNNNNNNNNNNNNNNNNNNNNNNNNNNNNNNNNNNNNNNNNNNNNNNNNNNNNNNNNNNNNNNNNNNNNNNNNNNNNNNNNNNNNNNNNNNNNNNNNNNNNNNNNNNNNNNNNNNNNNNNNNNNNNNNNNNNNNNNNNNNNNNNNNNNNNNNNNNNNNNNNNNNNNNNNNNNNNNNNNNNNNNNNNNNNNNNNNNNNNNNNNNNNNNNNNNNNNNNNNNNNNNNNNNNNNNNNNNNNNNNNNNNNNNNNNNNNNNNNNNNNNNNNNNNNNNNNNNNNNNNNNNNNNNNNNNNNNNNNNNNNNNNNNNNNNNNNNNNNNNNNNNNNNNNNNNNNNNNNNNNNNNNNNNNNNNNNNNNNNNNNNNNNNNNNNNNNNNNNNNNNNNNNNNNNNNNNNNNNNNNNNNNNNNNNNNNNNNNNNNNNNNNNNNNNNNNNNNNNNNNNNNNNNNNNNNNNNNNNNNNNNNNNNNNNNNNNNNNNNNNNNNNNNNNNNNNNNNNNNNNNNNNNNNNNNNNNNNNNNNNNNNNNNNNNNNNNNNNNNNNNNNNNNNNNNNNNNNNNNNNNNNNNNNNNNNNNNNNNNNNNNNNNNNNNNNNNNNNNNNNNNNNNNNNNNNNNNNNNNNNNNNNNNNNNNNNNNNNNNNNNNNNNNNNNNNNNNNNNNNNNNNNNNNNNNNNNNNNNNNNNNNNNNNNNNNNNNNNNNNNNNNNNNNNNNNNNNNNNNNNNNNNNNNNNNNNNNNNNNNNNNNNNNNNNNNNNNNNNNNNNNNNNNNNNNNNNNNNNNNNNNNNNNNNNNNNNNNNNNNNNNNNNNNNNNNNNNNNNNNNNNNNNNNNNNNNNNNNNNNNNNNNNNNNNNNNNNNNNNNNNNNNNNNNNNNNNNNNNNNNNNNNNNNNNNNNNNNNNNNNNNNNNNNNNNNNNNNNNNNNNNNNNNNNNNNNNNNNNNNNNNNNNNNNNNNNNNNNNNNNNNNNNNNNNNNNNNNNNNNNNNNNNNNNNNNNNNNNNNNNNNNNNNNNNNNNNNNNNNNNNNNNNNNNNNNNNNNNNNNNNNNNNNNNNNNNNNNNNNNNNNNNNNNNNNNNNNNNNNNNNNNNNNNNNNNNNNNNNNNNNNNNNNNNNNNNNNNNNNNNNNNNNNNNNNNNNNNNNNNNNNNNNNNNNNNNNNNNNNNNNNNNNNNNNNNNNNNNNNNNNNNNNNNNNNNNNNNNNNNNNNNNNNNNNNNNNNNNNNNNNNNNNNNNNNNNNNNNNNNNNNNNNNNNNNNNNNNNNNNNNNNNNNNNNNNNNNNNNNNNNNNNNNNNNNNNNNNNNNNNNNNNNNNNNNNNNNNNNNNNNNNNNNNNNNNNNNNNNNNNNNNNNNNNNNNNNNNNNNNNNNNNNNNNNNNNNNNNNNNNNNNNNNNNNNNNNNNNNNNNNNNNNNNNNNNNNNNNNNNNNNNNNNNNNNNNNNNNNNNNNNNNNNNNNNNNNNNNNNNNNNNNNNNNNNNNNNNNNNNNNNNNNNNNNNNNNNNNNNNNNNNNNNNNNNNNNNNNNNNNNNNNNNNNNNNNNNNNNNNNNNNNNNNNNNNNNNNNNNNNNNNNNNNNNNNNNNNNNNNNNNNNNNNNNNNNNNNNNNNNNNNNNNNNNNNNNNNNNNNNNNNNNNNNNNNNNNNNNNNNNNNNNNNNNNNNNNNNNNNNNNNNNNNNNNNNNNNNNNNNNNNNNNNNNNNNNNNNNNNNNNNNNNNNNNNNNNNNNNNNNNNNNNNNNNNNNNNNNNNNNNNNNNNNNNNNNNNNNNNNNNNNNNNNNNNNNNNNNNNNNNNNNNNNNNNNNNNNNNNNNNNNNNNNNNNNNNNNNNNNNNNNNNNNNNNNNNNNNNNNNNNNNNNNNNNNNNNNNNNNNNNNNNNNNNNNNNNNNNNNNNNNNNNNNNNNNNNNNNNNNNNNNNNNNNNNNNNNNNNNNNNNNNNNNNNNNNNNNNNNNNNNNNNNNNNNNNNNNNNNNNNNNNNNNNNNNNNNNNNNNNNNNNNNNNNNNNNNNNNNNNNNNNNNNNNNNNNNNNNNNNNNNNNNNNNNNNNNNNNNNNNNNNNNNNNNNNNNNNNNNNNNNNNNNNNNNNNNNNNNNNNNNNNNNNNNNNNNNNNNNNNNNNNNNNNNNNNNNNNNNNNNNNNNNNNNNNNNNNNNNNNNNNNNNNNNNNNNNNNNNNNNNNNNNNNNNNNNNNNNNNNNNNNNNNNNNNNNNNNNNNNNNNNNNNNNNNNNNNNNNNNNNNNNNNNNNNNNNNNNNNNNNNNNNNNNNNNNNNNNNNNNNNNNNNNNNNNNNNNNNNNNNNNNNNNNNNNNNNNNNNNNNNNNNNNNNNNNNNNNNNNNNNNNNNNNNNNNNNNNNNNNNNNNNNNNNNNNNNNNNNNNNNNNNNNNNNNNNNNNNNNNNNNNNNNNNNNNNNNNNNNNNNNNNNNNNNNNNNNNNNNNNNNNNNNNNNNNNNNNNNNNNNNNNNNNNNNNNNNNNNNNNNNNNNNNNNNNNNNNNNNNNNNNNNNNNNNNNNNNNNGTTTGGGGGGTGGGCATTGGCACGATACTCACA-CCCCCGCCCGCCGGATGCATGCGAGAGCGTGCGGATGGCAAGGGTGGGCGCCCGGC-GCCCGGCCCGGGCGAAGGCCCGGTGCTCGG----------------------------------------------------------------------------------------------------------------------------------------------------GATGGGCAAGCT--------------CCCCGACGGTCGGGTCCCTTTCGGAAAC----TTGATCTCATGTACGATCCGTCATGCCTAGCGAAGCAGGTGCGGCTCCCCCCGATGCTTCCATATGCTCGCACGCC----ACAAGGCTTGCGGGGTGTGGTTCGTTTGGTGGTGTTGTGCCTGCGGACGTGTGGGCGTGTGAGTGGTGATTGGGTTGTTCGTGTCGGCCGGCTCCATGCTCAAGCATCGAACGGTCCGCAGGCAGCCCTCCTCAATCTTCCTGCCCCACAGGCGAGCGATTT--------CCTTGGGTGCATCA----TCGTGGTTCCTGTGTTGCCTACCGATCGAACGGAATTCGTGGGATTCGTTTG-CCCCTTGCCATCCACCGATCCC----CGT---GGGTCGGCGGAGGTCCGCATAGCAGTGCTCGTGCT-CCCCGAGAGCATCGCCGTGGCGGTAGCTCCCGGGGGCCCATGAGG----ACTCGCTGCTCTCTCGGATGCGGTCGACCCGGCGGCGGCCGT-GCTGC----GACGGAAG--TCGTGCC------CGGCCGT---GCAAGAATGAATGC-TTT-----CGACCCGAACG-----ATGCCCGT----GCCCGCGTCGG--CGTCGCCCC---CCGCCCGCCCGTCCCG-GCGGCCGGCCG----GGGGGAACG-ATGCCGGTGCGATGCGCGGCGGC-ATGACGGAGGAATGCTACCTGGTTGATCCTGCCAGTAGTCATATGCTTGTCTCAAAGATTAAGCCATGCATGTGTAAGTATGAACTAATTCAGACTGTGAAACTGCGAATGGCTCATTAAATCAGTTATAGTTTGTTTGATGGTACCTACTACTCGGATAACCGTAGTAATTCTAGAGCTAATACGTGCAACAAACCCCGACTTCCGGAAGGGATGCATTTATTAGATAAAAGGTCGACGCGGGCTTCCGCCCGTTGCTCTGATGATTCATGATAACTCGACGGATCGCACGGCCTGAGTGCCGGCGACGCATCATTCAAATTTCTGCCCTATCAACTTTCGATGGTAGGATAGTGGCCTACCATGGTGGTGACGGGTGACGGAGAATTAGGGTTCGATTCCGGAGAGGGAGCCTGAGAAACGGCTACCACATCCAAGGAAGGCAGCAGGCGCGCAAATTACCCAATCCTGACACGGGGAGGTAGTGACAATAAATAACAATACCGGGCTCATCGAGTCTGGTAATTGGAATGAGTACAATCTAAATCCCTTAACGAGGATCCATTGGAGGGCAAGTCTGGTGCCAGCAGCCGCGGTAATTCCAGCTCCAATAGCGTATATTTAAGTTGTTGCAGTTAAAAAGCTCGTAGTTGGACCTTGGGTTGGGCGGATCGGTCCGCCTCCGGTGTGCACCGGTCCGCTCGTCCCTTCTGCCGGCGATGCGCTCCTGGCCTTAACTGGCCGGGTCGTGCCTCCGGCGCTGTTACTTTGAAGAAATTAGAGTGCTCAAAGCAAGCCTACGCTCTGCATACATTAGCATGGGATAACATCATAGGATTCCGGTCCTATTGTGTTGGCCTTCGGGATCGGAGTAATGATTAACAGGGACAGTCGGGGGCATTCGTATTTCATAGTCAGAGGTGAAATTCTTGGATTTATGAAAGACGAACAACTGCGAAAGCATTTGCCAAGGATGTTTTCATTAATCAAGAACGAAAGTTGGGGGCTCGAAGACGATCAGATACCGTCCTAGTCTCAACCATAAACGATGCCGACCAGGGATCAGCGGATGTTACTTTTAGGACTCCGCTGGCACCTTATGAGAAATCAAAGTTTTTGGGTTCCGGGGGGAGTATGGTCGCAAGGCTGAAACTTAAAGGAATTGACGGAAGGGCACCACCAGGAGTGGAGCCTGCGGCTTAATTTGACTCAACACGGGGAAACTTACCAGGTCCAGACATAGTAAGGATTGACAGACTGAGAGCTCTTTCTTGATTCTATGGGTGGTGGTGCATGGCCGTTCTTAGTTGGTGGAGCGATTTGTCTGGTTAATTCCGTTAACGAACGAGACCTCAGCCTGCTAACTAGCTATGTGGAGGTGACCCCCCACGGCCAGCTTCTTAGAGGGACTATGGCCTTTCAGGCCAAGGAAGTTTGAGGCAATAACAGGTCTGTGATGCCCTTAGATGTTCTGGGCCGCACGCGCGCTACACTGATGTATTCAACGAGTCTATAGCCTTGGCCGACAGGCCCGGGTAATCTTTGAAATTTCATCGTGATGGGGATAGATCATTGCAATTGTTGGTCTTCAACGAGGAATTCCTAGTAAGCGCGAGTCATCAGCTCGCGTTGACTACGTCCCTGCCCTTTGTACACACCGCCCGTCGCTCCTACCGATTGAATGGTCCGGTGAAGTGTTCGGATCGCGGCGACGTGGGCGGTTCGCCGCCGGCGACGTCGCGAGAAGTCCACTGAACCTTATCATTTAGAGGAAGGAGAAGTCGTAACAAGGTTTCCGTAGGTGAACCTGCGGAAGGATCATTGTCGATA--CCTAAGCACA-------AGCACGACCCCGCGAACACG----TTCCA-TCACG----TCTCT------------------A-----AATGGAAT--------------GGAGGCACGCGAGCGGCACCCGCCG-CCCCCGGGC----CTCCTCCTCCTCCGATGTCGG---GACTCGACGGCGGGCT--CGCCCGCAGGTCGTCATCCCGG-------CGATCGGCAACACAACCAACCCCCGGCGCGGAACGCGCCAAGGAACA---TAATGATCCGATGAGCGGGCTCCCTGCCGTCCCGGAGACGGTGCA--CGGGCAGCGAGCGGCGCC----ATTTTCATATTCACAATGACTCTCGGCAACGGATATCTCGGCTCTCGCATCGATGAAGAACGTAGCGAAATGCGATACTTGGTGTGAATTGCAGAATCCCGTGAACCATCGAGTCTTTGAACGCAAGTTGCGCCCGAAGCCAATAGGCCGAGGGCACGTCTGGCTGGGTGTCACACAAAGTCG--CCCCCC----CC----CAAA-CCCCCCTAAC-----------------TAAGTA---AGGGGTCGGCC-GGGGCGGGCGGATGCTGGCCTCCCGTGAGCCCCGACTCGCGGACGGCCCAAATGAGAGC-TCGCGGTGCGGCGGGCACCACGGCGCACGGTAGTTGAGTCGAGT-----ACCATCGCTCCGG-CCCGGTCGTGCGTGCCCCG-CCCCC----GACGGCGAGCCCCCGAGACCC----TACT------------------------------------------------------------------------------TACTGTGT---TCCGACGCGACCTCAGCTCAGGCGGGGCTACCCGCTGAGTTTAAGCATATCAATAAGCGGAGGAAAAGAAACTAACGAGGATTCCCCTAGTAACGGCGAGCGAACCGGGAAGAGCCCACCATGAAAATCGGCCG-CCCCCCGGCGTCCGAATTGTAGTCTGGAGAAGCGTCCTCAGCGGCGGACCGGGCCCAAGTCCCCTGGAAGGGGGTGCCGGAGAGGGTGAGAGCCCCGTCGTGCCCGGACCCTGTCGCACCACGAGGCGCTGTCGGCGAGTCGGGTTGTTTGGGAATGCAGCCCCAATCGGGCGGTAAATTCCGTCCAAGGCTAAATACGGGCGAGAGACCGATAGCGAACAAGTACCGCGAGGGAAAGATGAAAAGGACTTTGAAAAGAGAGTCAAAGAGTGCTTGAAATTGTCGGGAGGGAAGCGGATGGGGGCCGGCGATGCGTCCCGGTCGGATGTGGAACGGCGAGAGCCGGTCCGCCGATCGACTCGGGGCGCGGACCGACGCGGACCGCGGCGGCGGCCCAAGCCCGGGCAGTGGACATGCCCG--CGGAGACGTCGTCGCCGCGATCGTGGACGGCAGCGCGCGCCCTC-AG-GGGCGTG---C-CACGGCACCTGCGCGCTCCCGGCGTCGGCCTGCGGGCTCCCCATCCGGCCCGTCTTGAAACACGGACCAAGGAGTCTGACATGTGTGCGAGTCAACGGGTGAGCAAACCCGCAAGGCGCAAGGAAGCTGACTGGCGGGAT------CCCCCCCGTGGGGTGCACCGCCGACCGACCCCGATCTTCTGTGAAGGGTTCGAGTGAGAGCATACCTGTCGGGACCCGAAAGATGGTGAACTATGCCTGAGCGGGGCGAAGCCAGAGGAAACTCTGGTGGAGGCCCGCAGCGATACTGACGTGCAAATCGTTCGTCTGACTTGGGTATAGGGGCGAAAGACTAATCGAACCGTCTAGTAGCTGGTTCCCTCCGAAGTTTCCCTCAGGATAGCTGGAGCTCGGGTGCGAGTTCTATCGGGTAAAGCCAATGATTAGAGGCATCGGGGGCGCAACGCCCTCGACCTATTCTCAAACTTTAAATAGGTAGGACGGCGCGGCTGCTCCGGTGAGCCGCGCCACGGAATCGAGAGCTCCAAGTGGGCCATTTTTGGTAAGCAGAACTGGCGATGCGGGATGAACCGGAAGCCGGGTTACGGTGCCCAACTGCGCGCTAACCTAGATCCCACAAAGGGTGTTGGTCGATTAAGACAGCAGGACGGTGGTCATGGAAGTCGAAATCCGCTAAGGAGTGTGTAACAACTCACCTGCCGAATCAACTAGCCCCGAAAATGGATGGCGCTGAAGCGCGCGACCTATACCCGGCCGTCGGGGCAAGGGCCAGGCCCCGATGAGTAGGAGGGCGCGGCGGTCGCTGCAAAACCTGGGGCGCGAGCCCGGGCGGAGCGTCCGTCGGTGCAGATCTTGGTGGTAGTAGCAAATATTCAAATGAGAACTTTGAAGGCCGAAGAGGGGAAAGGTTCCATGTGAACGGCACTTGCACATGGGTTAGTCGATCCTAAGAGACGGGGGAAGCCCGTCTGAGAGCGCTGCGCGCGCGCACTTCGAAAGGGAATCGGGTTAAAATTCCTGAACCGGGATGTGGCGGCTGACGGCAACGTCAGGGAGTCCGGAGACGTCGGCGGGGGCCCCGGGAAGAGTTATCTTTTCTGTTTAACAGCCCGCCCACCCTGGAAACGGCTCAGCCGGAGGTAGGGTCCAGCGGCTGGAAGAGCACCGCACGTCGCGTGGTGTCCGGTGCGCCCCCGGCGGCCCGTGAAAATCCGGAGGACCGAGTGCCGCCCACGCCCGGTCGTACTCATAACCGCATCAGGTCTCCAAGGTGAACAGCCTCTGGTCGATGGAACAATGTAGGCAAGGGAAGTCGGCAAAATGGATCCGTAACCTCGGGAAAAGGATTGGCTCTGAGGACTGGGCACGGGGGTCCCAGCCCCGAACCCGTCGGCTGTCGGTGGACTGCTCGAGCTGCTCCCGCGGCGAGAGCGGGTCGCCGCGTGCCGGCCGGGGGACGGACTGGGAACGGGCCCTCCGGGGCCCCTTCCCCGGGCGTCGAACAGTCAGCTCAGAACTGGTACGGACAAGGGGAATCCGACTGTTTAATTAAAACAAAGCATTGCGATGGTCCCTGCGGATGCTGACGCAATGTGATTTCTGCCCAGTGCTCTGAATGTCAAAGTGAAGAAATTCAACCAAGCGCGGGTAAACGGCGGGAGTAACTATGACTCTCTTAAGGTAGCCAAATGCCTCGTCATCTAATTAGTGACGCGCATGAATGGATTAACGAGATTCCCACTGTCCCTGTCTACTATCCAGCGAAACCACAGCCAAGGGAACGGGCTTGGCGGAATCAGCGGGGAAAGAAGACCCTGTTGAGCTTGACTCTAGTCCGACTTTGTGAAATGACTTGAGAGGTGTAGGATAAGTGGGAGCCGGAGACGGCGAAAGTGAAATACCACTACTTTTAACGTTATTTTACTTATTCCGTGAATCGGAGGCGGGGCATGGCCCCTCTTTTTGGACCCAAGGCCCG-CCCCGGCGGGCCGATCCGGGCGGAAGACATTGTCAGGTGGGGAGTTTGGCTGGGGCGGCACATCTGTTAAAAGATAACGCAGGTGTCCTAAGATGAGCTCAACGAGAACAGAAATCTCGTGTGGAACAAAAGGGTAAAAGCTCGTTTGATTCTGATTTCCAGTACGAATACGAACCGTGAAAGCGTGGCCTATCGATCCTTTAGTCCTTCGGAATTTGAAGCTAGAGGTGTCAGAAAAGTTACCACAGGGATAACTGGCTTGTGGCAGCCAAGCGTTCATAGCGACGTTGCTTTTTGATCCTTCGATGTCGGCTCTTCCTATCATTGTGAAGCAGAATTCACCAAGTGTTGGATTGTTCACCCACCAATAGGGAACGTGAGCTGGGTTTAGACCGTCGTGAGACAGGTTAGTTTTACCCTACTGATGATGGTGTCGCGATAGTAATTCAACCTAGTACGAGAGGAACCGTTGATTCGCACAATTGGTCATCGCGCTTGGTTGAAAAGCCAGTGGCGCGAAGCTACCGTGCGTTGGATTATGACTGAACGCCTCTAAGTCAGAATCCGGGCTAGAAGCGACGCATGTGCCCGCCGCCCGGTTGCCGACCAGCAGTAGGGGCCTTGGCCCCCAGAGGCACGTGTCGTGGGCGATCCCCGCCCGGCGGATGAGCCGTGCGGGACGCCTTGCAGCGCAATTTCCATCGAGCGGCGGGTTGAATCCTTTGCAGACGACTTAAATACGCGACGGGGTATTGTAAGTGGCAGAGTGGCCTTGCTGCCACGATCCACTGAGATTCAGCCCTTGTCGCTCCGATTCGTCCCTCCCTTTCCCAAAATTCTCAC-CCCACAGTCCCTCCCT----CACCCCACAGTCCCTCACATTGCACAACCAGAAAGAATCCGGAGGCTAAGAGTCGAACATAACATAGTCGGGCATAGATGCTCACAAGTCCATGGGGCCTCGGTGTGTGCTGAATAGTATTGGGCAGGCAGCAATTCGGGAAGGCGGATAAAGTAGACCGATTACCATGCACATCATAGGGTGGTAGTGTGCAAAAGCAGACCCTGCCTAATGTCCCACGCGAGCAAAGTACACACCATGCCCATATATAGCCCGGTAGGCATCACCTCTGAACGACTGAGGCAAATGGTAGGACAGGCAGAGTCCCACTCATGTGGAGCAGCCACCATGGCCACAGCCTGGCCACAACCCCAGGACACAAGGCCATCAGCCCCCGTTCGCAGGGCCAAC---AAGCCAGGGTGCCAGGCCAGCACCCCTGTCCGAAAGGCCGGCAT--------------------------------------------------------------------------------------------------------------------------------------------------------------------------------------------------------------------------------------------------------------------------------------------------------GCTCGTTAGCAAGGCCCCGACGCTCGGCCAACATG--------------------------------------------------------CCCGGGCTCCCAGGCCAGCACGCCCGTCCGCAAGGCCCGTCGAC-AGGCCAGCATGCCCGGGC-------------------------------------------------------------------------------------------------------------------------------------------------------------GCCCGGCCAGCATGCCCG--------------------------------------------------------------------------------------------------------------------------------------------------------------------------------------------------------------------------------------------------------------------------------------------------------------------------------------------------------------------------------------------------------------------------------------------------------------------------------------------------------------------------------------------------------------------------------------------------GGCGCCCTGCCAGCATGCCCGTCCGCCAGGCCTGGGNNNNNNNNNNNNNNNNNNNNNNNNNNNNNNNNNNNNNNNNNNNNNNNNNNNNNNNNNNNNNNNNNNNNNNNNNNNNNNNNNNNNNNNNNNNNNNNNNNNNNNNNNNNNNNNNNNNNNNNNNNNNNNNNNNNNNNNNNNNNNNNNNNNNNNNNNNNNNNNNNNNNNNNNNNNNNNNNNNNNNNNNNNNNNNNNNNNNNNNNNNNNNNNNNNNNNNNNNNNNNNNNNNNNNNNNNNNNNNNNNNNNNNNNNNNNNNNNNNNNNNNNNNNNNNNNNNNNNNNNNNNNNNNNNNNNNNNNNNNNNNNNNNNNNNNNNNNNNNNNNNNNNNNNNNNNNNNNNNNNNNNNNNNNNNNNNNNNNNNNNNNNNNNNNNNNNNNNNNNNNNNNNNNNNNNNNNNNNNNNNNNNNNNNNNNNNNNNNNNNNNNNNNNNNNNNNNNNNNNNNNNNNNNNNNNNNNNNNNNNNNNNNNNNNNNNNNNNNNNNNNNNNNNNNNNNNNNNNNNNNNNNNNNNNNNNNNNNNNNNNNNNNNNNNNNNNNNNNNNNNNNNNNNNNNNNNNNNNNNNNNNNNNNNNNNNNNNNNNNNNNNNNNNNNNNNNNNNNNNNNNNNNNNNNNNNNNNNNNNNNNNNNNNNNNNNNNNNNNNNNNNNNNNNNNNNNNNNNNNNNNNNNNNNNNNNNNNNNNNNNNNNNNNNNNNNNNNNNNNNNNNNNNNNNNNNNNNNNNNNNNNNNNNNNNNNNNNNNNNNNNNNNNNNNNNNNNNNNNNNNNNNNNNNNNNNNNNNNNNNNNNNNNNNNNNNNNNNNNNNNNNNNNNNNNNNNNNNNNNNNNNNNNNNNNNNNNNNNNNNNNNNNNNNNNNNNNNNNNNNNNNNNNNNNNNNNNNNNNNNNNNNNNNNNNNNNNNNNNNNNNNNNNNNNNNNNNNNNNNNNNNNNNNNNNNNNNNNNNNNNNNNNNNNNNNNNNNNNNNNNNNNNNNNNNNNNNNNNNNNNNNNNNNNNNNNNNNNNNNNNNNNNNNNNNNNNNNNNNNNNNNNNNNNNNNNNNNNNNNNNNNNNNNNNNNNNNNNNNNNNNNNNNNNNNNNNNNNNNNNNNNNNNNNNNNNNNNNNNNNNNNNNNNNNNNNNNNNNNNNNNNNNNNNNNNNNNNNNNNNNNNNNNNNNNNNNNNNNNNNNNNNNNNNNNNNNNNNNNNNNNNNNNNNNNNNNNNNNNNNNNNNNNNNNNNNNNNNNNNNNNNNNNNNNNNNNNNNNNNNNNNNNNNNNNNNNNNNNNNNNNNNNNNNNNNNNNNNNNNNNNNNNNNNNNNNNNNNNNNNNNNNNNNNNNNNNNNNNNNNNNNNNNNNNNNNNNNNNNNNNNNNNNNNNNNNNNNNNNNNNNNNNNNNNNNNNNNNNNNNNNNNNNNNNNNNNNNNNNNNNNNNNNNNNNNNNNNNNNNNNNNNNNNNNNNNNNNNNNNNNNNNNNNNNNNNNNNNNNNNNNNNNNNNNNNNNNNNNNNNNNNNNNNNNNNNNNNNNNNNNNNNNNNNNNNNNNNNNNNNNNNNNNNNNNNNNNNNNNNNNNNNNNNNNNNNNNNNNNNNNNNNNNNNNNNNNNNNNNNNNNNNNNNNNNNNNNNNNNNNNNNNNNNNNNNNNNNNNNNNNNNNNNNNNNNNNNNNNNNNNNNNNNNNNNNNNNNNNNNNNNNNNNNNNNNNNNNNNNNNNNNNNNNNNNNNNNNNNNNNNNNNNNNNNNNNNNNNNNNNNNNNNNNNNNNNNNNNNNNNNNNNNNNNNNNNNNNNNNNNNNNNNNNNNNNNNNNNNNNNNNNNNNNNNNNNNNNNNNNNNNNNNNNNNNNNNNNNNNNNNNNNNNNNNNNNNNNNNNNNNNNNNNNNNNNNNNNNNNNNNNNNNNNNNNNNNNNNNNNNNNNNNNNNNNNNNNNNNNNNNNNNNNNNNNNNNNNNNNNNNNNNNNNNNNNNNNNNNNNNNNNNNNNNNNNNNNNNNNNNNNNNNNNNNNNNNNNNNNNNNNNNNNNNNNNNNNNNNNNNNNNNNNNNNNNNNNNNNNNNNNNNNNNNNNNNNNNNNNNNNNNNNNNNNNNNNNNNNNNNNNNNNNNNNNNNNNNNNNNNNNNNNNNNNNNNNNNNNNNNNNNNNNNNNNNNNNNNNNNNNNNNNNNNNNNNNNNNNNNNNNNNNNNNNNNNNNNNNNNNNNNNNNNNNNNNNNNNNNNNNNNNNNNNNNNNNNNNNNNNNNNNNNNNNNNNNNNNNNNNNNNNNNNNNNNNNNNNNNNNNNNNNNNNNNNNNNNNNNNNNNNNNNNNNNNNNNNNNNNNNNNNNNNNNNNNNNNNNNNNNNNNNNNNNNNNNNNNNNNNNNNNNNNNNNNNNNNNNNNNNNNNNNNNNNNNNNNNNNNNNNNNNNNNNNNNNNNNNNNNNNNNNNNNNNNNNNNNNNNNNNNNNNNNNNNNNNNNNNNNNNNNNNNNNNNNNNNNNNNNNNNNNNNNNNNNNNNNNNNNNNNNNNNNNNNNNNNNNNNNNNNNNNNNNNNNNNNNNNNNNNNNNNNNNNNNNNNNNNNNNNNNNNNNNNNNNNNNNNNNNNNNNNNNNNNNNNNNNNNNNNNNNNNNNNNNNNNNNNNNNNNNNNNNNNNNNNNNNNNNNNNNNNNNNNNNNNNNNNNNNNNNNNNNNNNNNNNNNNNNNNNNNNNNNNNNNNNNNNNNNNNNNNNNNNNNNNNNNNNNNNNNNNNNNNNNNNNNNNNNNNNNNNNNNNNNNNNNNNNNNNNNNNNNNNNNNNNNNNNNNNNNNNNNNNNNNNNNNNNNNNNNNNNNNNNNNNNNNNNNNNNNNNNNNNNNNNNNNNNNNNNNNNNNNNNNNNNNNNNNNNNNNNNNNNNNNNNNNNNNNNNNNNNNNNNNNNNNNNNNNNNNNNNNNNNNNNNNNNNNNNNNNNNNNNNNNNNNNNNNNNNNNNNNNNNNNNNNNNNNNNNNNNNNNNNNNNNNNNNNNNNNNNNNNNNNNNNNNNNNNNNNNNNNNNNNNNNNNNNNNNNNNNNNNNNNNNNNNNNNNNNNNNNNNNNNNNNNNNNNNNNNNNNNNNNNNNNNNNNNNNNNNNNNNNNNNNNNNNNNNNNNNNNNNNNNNNNNNNNNNNNNNNNNNNNNNNNNNNNNNNNNNNNNNNNNNNNNNNNNNNNNNNNNNNNNNNNNNNNNNNNNNNNNNNNNNNNNNNNNNNNNNNNNNNNNNNNNNNNNNNNNNNNNNNNNNNNNNNNNNNNNNNNNNNNNNNNNNNNNNNNNNNNNNNNNNNNNNNNNNNNNNNNNNNNNNNNNNNNNNNNNNNNNNNNNNNNNNNNNNNNNNNNNNNNNNNNNNNNNNNNNNNNNNNNNNNNNNNNNNNNNNNNNNNNNNNNNNNNNNNNNNNNNNNNNNNNNNNNNNNNNNNNNNNNNNNNNNNNNNNNNNNNNNNNNNNNNNNNNNNNNNNNNNNNNNNNNNNNNNNNNNNNNNNNNNNNNNNNNNNNNNNNNNNNNNNNNNNNNNNNNNNNNNNNNNNNNNNNNNNNNNNNNNNNNNNNNNNNNNNNNNNNNNNNNNNNNNNNNNNNNNNNNNNNNNNNNNNNNNNNNNNNNNNNNNNNNNNNNNNNNNNNNNNNNNNNNNNNNNNNNNNNNNNNNNNNNNNNNNNNNNNNNNNNNNNNNNNNNNNNNNNNNNNNNNNNNNNNNNNNNNNNNNNNNNNNNNNNNNNNNNNNNNNNNNNNNNNNNNNNNNNNNNNNNNNNNNNNNNNNNNNNNNNNNNNNNNNNNNNNNNNNNNNNNNNNNNNNNNNNNNNNNNNNNNNNNNNNNNNNNNNNNNNNNNNNNNNNNNNNNNNNNNNNNNNNNNNNNNNNNNNNNNNNNNNNNNNNNNNNNNNNNNNNNNNNNNNNNNNNNNNNNNNNNNNNNNNNNNNNNNNNNNNNNNNNNNNNNNNNNNNNNNNNNNNNNNNNNNNNNNNNNNNNNNNNNNNNNNNNNNNNNNNNNNNNNNNNNNNNNNNNNNNNNNNNNNNNNNNNNNNNNNNNNNNNNNNNNNNNNNNNNNNNNNNNNNNNNNNNNNNNNNNNNNNNNNNNNNNNNNNNNNNNNNNNNNNNNNNNNNNNNNNNNNNNNNNNNNNNNNNNNNNNNNNNNNNNNNNNNNNNNNNNNNNNNNNNNNNNNNNNNNNNNNNNNNNNNNNNNNNNNNNNNNNNNNNNNNNNNNNNNNNNNNNNNNNNNNNNNNNNNNNNNNNNNNNNNNNNNNNNNNNNNNNNNNNNNNNNNNNNNNNNNNNNNNNNNNNNNNNNNNNNNNNNNNNNNNNNNNNNNNNNNNNNNNNNNNNNNNNNNNNNNNNNNNNNNNNNNNNNNNNNNNNNNNNNNNNNNNNNNNNNNNNNNNNNNNNNNNNNNNNNNNNNNNNNNNNNNNNNNNNNNNNNNNNNNNNNNNNNNNNNNNNNNNNNNNNNNNNNNNNNNNNNNNNNNNNNNNNNNNNNNNNNNNNNNNNNNNNNNNNNNNNNNNNNNNNNNNNNNNNNNNNNNNNNNNNNNNNNNNNNNNNNNNNNNNNNNNNNNNNNNNNNNNNNNNNNNNNNNNNNNNNNNNNNNNNNNNNNNNNNNNNNNNNNNNNNNNNNNNNNNNNNNNNNNNNNNNNNNNNNNNNNNNNNNNNNNNNNNNNNNNNNNNNNNNNNNNNNNNNNNNNNNNNNNNNNNNNNNNNNNNNNNNNNNNNNNNNNNNNNNNNNNNNNNNNNNNNNNNNNNNNNNNNNNNNNNNNNNNNNNNNNNNNNNNNNNNNNNNNNNNNNNNNNNNNNNNNNNNNNNNNNNNNNNNNNNNNNNNNNNNNNNNNNNNNNNNNNNNNNNNNNNNNNNNNNNNNNNNNNNNNNNNNNNNNNNNNNNNNNNNNNNNNNNNNNNNNNNNNNNNNNNNNNNNNNNNNNNNNNNNNNNNNNNNNNNNNNNNNNNNNNNNNNNNNNNNNN
>Afzelia bella var. bella voucher Andel 4114 external transcribed spacer, 18S ribosomal RNA gene, internal transcribed spacer 1, 5.8S ribosomal RNA gene, internal transcribed spacer 2, and 28S ribosomal RNA gene, complete sequence
NNNNNNNNNNNNNNNNNNNNNNNNNNNNNNNNNNNNNNNNNNNNNNNNNNNNNNNNNNNNNNNNNNNNNNNNNNNNNNNNNNNNNNNNNNNNNNNNNNNNNNNNNNNNNNNNNNNNNNNNNNNNNNNNNNNNNNNNNNNNNNNNNNNNNNNNNNNNNNNNNNNNNNNNNNNNNNNNNNNNNNNNNNNNNNNNNNNNNNNNNNNNNNNNNNNNNNNNNNNNNNNNNNNNNNNNNNNNNNNNNNNNNNNNNNNNNNNNNNNNNNNNNNNNNNNNNNNNNNNNNNNNNNNNNNNNNNNNNNNNNNNNNNNNNNNNNNNNNNNNNNNNNNNNNNNNNNNNNNNNNNNNNNNNNNNNNNNNNNNNNNNNNNNNNNNNNNNNNNNNNNNNNNNNNNNNNNNNNNNNNNNNNNNNNNNNNNNNNNNNNNNNNNNNNNNNNNNNNNNNNNNNNNNNNNNNNNNNNNNNNNNNNNNNNNNNNNNNNNNNNNNNNNNNNNNNNNNNNNNNNNNNNNNNNNNNNNNNNNNNNNNNNNNNNNNNNNNNNNNNNNNNNNNNNNNNNNNNNNNNNNNNNNNNNNNNNNNNNNNNNNNNNNNNNNNNNNNNNNNNNNNNNNNNNNNNNNNNNNNNNNNNNNNNNNNNNNNNNNNNNNNNNNNNNNNNNNNNNNNNNNNNNNNNNNNNNNNNNNNNNNNNNNNNNNNNNNNNNNNNNNNNNNNNNNNNNNNNNNNNNNNNNNNNNNNNNNNNNNNNNNNNNNNNNNNNNNNNNNNNNNNNNNNNNNNNNNNNNNNNNNNNNNNNNNNNNNNNNNNNNNNNNNNNNNNNNNNNNNNNNNNNNNNNNNNNNNNNNNNNNNNNNNNNNNNNNNNNNNNNNNNNNNNNNNNNNNNNNNNNNNNNNNNNNNNNNNNNNNNNNNNNNNNNNNNNNNNNNNNNNNNNNNNNNNNNNNNNNNNNNNNNNNNNNNNNNNNNNNNNNNNNNNNNNNNNNNNNNNNNNNNNNNNNNNNNNNNNNNNNNNNNNNNNNNNNNNNNNNNNNNNNNNNNNNNNNNNNNNNNNNNNNNNNNNNNNNNNNNNNNNNNNNNNNNNNNNNNNNNNNNNNNNNNNNNNNNNNNNNNNNNNNNNNNNNNNNNNNNNNNNNNNNNNNNNNNNNNNNNNNNNNNNNNNNNNNNNNNNNNNNNNNNNNNNNNNNNNNNNNNNNNNNNNNNNNNNNNNNNNNNNNNNNNNNNNNNNNNNNNNNNNNNNNNNNNNNNNNNTGGCCAGCATGCCCGTCCGAAAGGTCCCGATGCCCGGCCAGCATGCC---------------------CGTCCGTCAGGCCCTGGTGCAAGGCCAGCATGCCCG------------------------------------------------------------------------------------------------------------------------------------GGCTCCCA----------------------------------------------------------------------------GCCAGCATGCCCGGGCT-CCCAGCCAGCAT----GCCCGTCCCCAAGGCCTACATGCCCGTCCC--------------TAAGGCCAGCATGCCCG-----------------------------------------------GGTGCAAGGCCA---------GATGCCCCGCCAACACCCCCATCGACATGGCCATCATGCCCGTCCCCAAGGCCCG------------------------------------------------------------------GGGTGCAAGGCCAGCATGGCCGGCAA-------TGCCTTTGCCCTTG----CCTCCTTAAATGGGG------------TGAATATGTCCCCAATTACTCCTCTTGATGCTTGAGACAAAGGTTTTGGTTGTATAGAAAGGCCCGGTCTTCCGAAACCACCAAAAGTGATGCCGA---------------------------------------------ATCGATCCAAAATA----CACACATGAAACGTCTTCAATG-----TGCAAAGTGATGCCCAAATCAATTAAGTTGAGTCCCAAGGATGATTCCCACAAAGGTTTGGAGCCATTGGACCATTTTCACTATTTTTCGGGCTTCGGGCGCCACCTAAAAGTGGGAAAATCAACACCATCATCAATTGAAACATCTTGAAAGTCCAATATGAGTTCATAATAAATTAATATGAGTCCCAAGGATGATTCCTACAAAGGTTTGGAGCCATTGGACCATTTTCACTATTTTTCGGGCTTCCGGCGCCACCTAAAAGTGGGAAAATCAACACTATCATCAATTGAAACATATTGAAAGTCCAATATGAGTTCATAATAAATTAATATGACCCCTAAGGATGCTCCCTGCAAAATTTCAGAACGTTTGCACGTGTAGATTTTTTTTCCGATTTTTTGCAAATTTCGCACTTTGAAAAATTATAAAAAATTCATCACTTTTCAAAAAATTCTGAAATTTTGGGAAATGATAGATTGGATTTTTATCTGTGTCTCCACAAAATTTCAGCTCAAAATTCCATCATTTGCCCCCCGAAAACCCCTTATGTCAACCCGGAAAAAGTATGTCTACTCCTGCCAGGGGGGGTTTGGCTCAGAATGCTCTTTAGGGGGTACCCAGCTGCCTGCCCCCCGTGGCCGGCAGCTGGGGGCGCACCAGGCAGGCCTTGCACGCCGAGTGCGTGCCGGCCTACCCCCGTCGCCCATGCAAGCAATGCGATTGCTTGTGTGCGGCGTCCGTCCATGCTCGGCATGGGCGGGCGCGGTGC------------GGCCGCATGCGGC----------CGGCACGGGCACGACACCA------------------------------------------------------------------------------------------------------------------------------------------CCGTCCGGGCCGGGGCATGGGCAATCGCCCAGTGCTCCTCACGGGCA------------------------------------------CAATGCCAAGGCTTGCGGGGGTGGGCCTTGGCATGTTATACACACCCCCGACCGCCGGATGCATGCGAAG------------------------------------------------------------------------------------------------------------------------------------------------------------------------------GCGTGC---------------------------------------------------------------------------------------------------------------------------------------------------------------------------------GGATGGCAAGGGTGGGCGGCCGA------------------------------------------------------------------------------------------------------------------------------------------------------------------------------CGCCCGGCCCGGGCGATCGCCCGGTGCCCGGCGTGGGCAAGGCACCCGGCGGCGACCGTGTCCC-TTCGGATTT----TTCCTCGGCCAATGTTTGGGGGGTGGGCATTGGCACGATACTCACA-CCCCCGCCCGCCGGATGCATGCGAGAGCGTGCGGATGGCAAGGGTGGGCGGCCGGC-GCCCGGCCCGGGCGAAGGCCCGGTGCTCGG----------------------------------------------------------------------------------------------------------------------------------------------------GATGGGCAAGCT--------------CCCCGACGGTTGGGTCCCTTTCGGAAAC----TTGATCTCATGTACGATCCGTCATGCCTAGCGAAGCAGGTGCGGCTCCCCCCGATGCTTCCATATGCTCGCACGCC----ACAAGGCTTGCGGGGTGTGGTTCGTTTGGTGGTGTTGTGCCTGCGGACGTGTGGGCGTGTGAGTGGTGATTGGGTTGTTCGTGTCGGCCGGCTCCATGCTCAAGCATCGAACGGTCCGCAGGCAGCCCTCCTCAATCTTCATGCCC--CAGGCGAGCGATTT--------CCTTGGGTGCAGCACCGTCCGTGGTTCCTGTGTTGCCTACCGATCGAACGGAATTCGTGGGATTCGTTTG-CCCCTTGCCATCCACCGATCCC----CGT---GGGTCGGCGGAGGTCCGCATAGCAGTGCTCGTGCT-CCCCGAGAGCATCGCCGTGGCGGTAGCTCCCGGGGGCCCATGAGG----ACTCGCTGCTCTCTCGGATGCGGTCGACCCGGCGGCGGCCGT-GCTGC----GACGGAAG--TCGTGCC------CGGCCGT---GCAAGAATGAATGC-TTT-----CGACCCGAACG-----ATGCCCGT----GCCCGCGTCGG--CGTCGCCCC---CCGCCCGCCCGTCCCG-GCGGCCGGCC-----GGGGGAACG-ATGCCGGCGCGATGCGCGGCGGC-ATGACGGAGGAATGCTACCTGGTTGATCCTGCCAGTAGTCATATGCTTGTCTCAAAGATTAAGCCATGCATGTGTAAGTATGAACTAATTCAGACTGTGAAACTGCGAATGGCTCATTAAATCAGTTATAGTTTGTTTGATGGTACCTACTACTCGGATAACCGTAGTAATTCTAGAGCTAATACGTGCAACAAACCCCGACTTCCGGAAGGGATGCATTTATTAGATAAAAGGTCGACGCGGGCTTCCGCCCGTTGCTCTGATGATTCATGATAACTCGACGGATCGCACGGCCTGAGTGCCGGCGACGCATCATTCAAATTTCTGCCCTATCAACTTTCGATGGTAGGATAGTGGCCTACCATGGTGGTGACGGGTGACGGAGAATTAGGGTTCGATTCCGGAGAGGGAGCCTGAGAAACGGCTACCACATCCAAGGAAGGCAGCAGGCGCGCAAATTACCCAATCCTGACACGGGGAGGTAGTGACAATAAATAACAATACCGGGCTCATCGAGTCTGGTAATTGGAATGAGTACAATCTAAATCCCTTAACGAGGATCCATTGGAGGGCAAGTCTGGTGCCAGCAGCCGCGGTAATTCCAGCTCCAATAGCGTATATTTAAGTTGTTGCAGTTAAAAAGCTCGTAGTTGGACCTTGGGTTGGGCGGATCGGTCCGCCTCCGGTGTGCACCGGTCCGCTCGTCCCTTCTGCCGGCGATGCGCTCCTGGCCTTAACTGGCCGGGTCGTGCCTCCGGCGCTGTTACTTTGAAGAAATTAGAGTGCTCAAAGCAAGCCTACGCTCTGCATACATTAGCATGGGATAACATCATAGGATTCCGGTCCTATTGTGTTGGCCTTCGGGATCGGAGTAATGATTAACAGGGACAGTCGGGGGCATTCGTATTTCATAGTCAGAGGTGAAATTCTTGGATTTATGAAAGACGAACAACTGCGAAAGCATTTGCCAAGGATGTTTTCATTAATCAAGAACGAAAGTTGGGGGCTCGAAGACGATCAGATACCGTCCTAGTCTCAACCATAAACGATGCCGACCAGGGATCAGCGGATGTTACTTTTAGGACTCCGCTGGCACCTTATGAGAAATCAAAGTTTTTGGGTTCCGGGGGGAGTATGGTCGCAAGGCTGAAACTTAAAGGAATTGACGGAAGGGCACCACCAGGAGTGGAGCCTGCGGCTTAATTTGACTCAACACGGGGAAACTTACCAGGTCCAGACATAGTAAGGATTGACAGACTGAGAGCTCTTTCTTGATTCTATGGGTGGTGGTGCATGGCCGTTCTTAGTTGGTGGAGCGATTTGTCTGGTTAATTCCGTTAACGAACGAGACCTCAGCCTGCTAACTAGCTATGTGGAGGTGACCCCCCACGGCCAGCTTCTTAGAGGGACTATGGCCTTTCAGGCCAAGGAAGTTTGAGGCAATAACAGGTCTGTGATGCCCTTAGATGTTCTGGGCCGCACGCGCGCTACACTGATGTATTCAACGAGTCTATAGCCTTGGCCGACAGGCCCGGGTAATCTTTGAAATTTCATCGTGATGGGGATAGATCATTGCAATTGTTGGTCTTCAACGAGGAATTCCTAGTAAGCGCGAGTCATCAGCTCGCGTTGACTACGTCCCTGCCCTTTGTACACACCGCCCGTCGCTCCTACCGATTGAATGGTCCGGTGAAGTGTTCGGATCGCGGCGACGTGGGCGGTTCGCCGCCGGCGACGTCGCGAGAAGTCCACTGAACCTTATCATTTAGAGGAAGGAGAAGTCGTAACAAGGTTTCCGTAGGTGAACCTGCGGAAGGATCATTGTCGATA--CCTAAGCACA-------AGCACGACCCCGCGAACACG----TTCCA-TCACG----TCTCT------------------A-----AATGGAAT--------------GGAGGCACGCGAGCGGCACCCGCCG-CCCCCGGG-------CCTCCTCCTCCGATGCCGG---GACTCGACGGCGGGCT--CGCCCGCAGGTCGTCATCCCGG-------CGATCGGCAACACAACCAACCCCCGGCGCGGAACGCGCCAAGGAACA---TAATGATCCGATGAGCGGGCTCCCTGCCGTCCCGGAGACGGTGCA--CGGGCAGCGAGCGGCGCC----ATTTTCATATTCACAATGACTCTCGGCAACGGATATCTCGGCTCTCGCATCGATGAAGAACGTAGCGAAATGCGATACTTGGTGTGAATTGCAGAATCCCGTGAACCATCGAGTCTTTGAACGCAAGTTGCGCCCGAAGCCAATAGGCCGAGGGCACGTCTGGCTGGGTGTCACACAAAGTCG--CCCCCC----CCA--ACTAA-CCCCCCTAACT-------------AAGTAAGTA---AGGGGTCGGCC-GGGGCGGGCGGATGCTGGCCTCCCGTGAGCCCCGACTCGCGGACGGCCCAAATGAGAGC-TCGCGGTGCGGCGGGCACCACGGCGCACGGTAGTTGAGTCGAGT-----ACCATCGCTCCGG-CCCGGTCGTGCGTGCCCCG-CCCCC----GACGGCGAGCCCCCGAGACCC----TACT------------------------------------------------------------------------------TACTGTGT---TCCGACGCGACCTCAGCTCAGGCGGGGCTACCCGCTGAGTTTAAGCATATCAATAAGCGGAGGAAAAGAAACTAACGAGGATTCCCCTAGTAACGGCGAGCGAACCGGGAAGAGCCCACCATGAAAATCGGCCG-CCCCCCGGCGTCCGAATTGTAGTCTGGAGAAGCGTCCTCAGCGGCGGACCGGGCCCAAGTCCCCTGGAAGGGGGTGCCGGAGAGGGTGAGAGCCCCGTCGTGCCCGGACCCTGTCGCACCACGAGGCGCTGTCGGCGAGTCGGGTTGTTTGGGAATGCAGCCCCAATCGGGCGGTAAATTCCGTCCAAGGCTAAATACGGGCGAGAGACCGATAGCGAACAAGTACCGCGAGGGAAAGATGAAAAGGACTTTGAAAAGAGAGTCAAAGAGTGCTTGAAATTGTCGGGAGGGAAGCGGATGGGGGCCGGCGATGCGTCCCGGTCGGATGTGGAACGGCGAGAGCCGGTCCGCCGATCGACTCGGGGCGCGGACCGACGCGGACCGCGGCGGCGGCCCAAGCCCGGGCAGTGGACATGCCCG--CGGAGACGTCGTCGCCGCGATCGTGGACGGCAGCGCGCGCCCGC-AA-GGGCGTG---C-CTCGGCACCTGCGCGCTCCCGGCGTCGGCCTGCGGGCTCCCCATCCGGCCCGTCTTGAAACACGGACCAAGGAGTCTGACATGTGTGCGAGTCAACGGGTGAGCAAACCCGCAAGGCGCAAGGAAGCTGACTGGCGGGAT------CCCCCCCGTGGGGTGCACCGCCGACCGACCCCGATCTTCTGTGAAGGGTTCGAGTGAGAGCATACCTGTCGGGACCCGAAAGATGGTGAACTATGCCTGAGCGGGGCGAAGCCAGAGGAAACTCTGGTGGAGGCCCGCAGCGATACTGACGTGCAAATCGTTCGTCTGACTTGGGTATAGGGGCGAAAGACTAATCGAACCGTCTAGTAGCTGGTTCCCTCCGAAGTTTCCCTCAGGATAGCTGGAGCTCGGGTGCGAGTTCTATCGGGTAAAGCCAATGATTAGAGGCATCGGGGGCGCAACGCCCTCGACCTATTCTCAAACTTTAAATAGGTAGGACGGCGCGGCTGCTCCGGTGAGCCGCGCCACGGAATCGAGAGCTCCAAGTGGGCCATTTTTGGTAAGCAGAACTGGCGATGCGGGATGAACCGGAAGCCGGGTTACGGTGCCCAACTGCGCGCTAACCTAGATCCCACAAAGGGTGTTGGTCGATTAAGACAGCAGGACGGTGGTCATGGAAGTCGAAATCCGCTAAGGAGTGTGTAACAACTCACCTGCCGAATCAACTAGCCCCGAAAATGGATGGCGCTGAAGCGCGCGACCTATACCCGGCCGTCGGGGCAAGGGCCAGGCCCCGATGAGTAGGAGGGCGCGGCGGTCGCTGCAAAACCTGGGGCGCGAGCCCGGGCGGAGCGTCCGTCGGTGCAGATCTTGGTGGTAGTAGCAAATATTCAAATGAGAACTTTGAAGGCCGAAGAGGGGAAAGGTTCCATGTGAACGGCACTTGCACATGGGTTAGTCGATCCTAAGAGACGGGGGAAGCCCGTCTGAGAGCGCTGCGCGCGCGCACTTCGAAAGGGAATCGGGTTAAAATTCCTGAACCGGGATGTGGCGGCTGGCGGCAACGTCAGGGAGTCCGGAGACGTCGGCGGGGGCCCCGGGAAGAGTTATCTTTTCTGTTTAACAGCCCGCCCACCCTGGAAACGGCTCAGCCGGAGGTAGGGTCCAGCGGCTGGAAGAGCACCGCACGTCGCGTGGTGTCCGGTGCGCCCCCGGCGGCCCGTGAAAATCCGGAGGACCGAGTGCCGCCCACGCCCGGTCGTACTCATAACCGCATCAGGTCTCCAAGGTGAACAGCCTCTGGTCGATGGAACAATGTAGGCAAGGGAAGTCGGCAAAATGGATCCGTAACCTCGGGAAAAGGATTGGCTCTGAGGACTGGGCACGGGGGTCCCAGCCCCGAACCCGTCGGCTGTCGGTGGACTGCTCGAGCTGCTCCCGCGGCGAGAGCGGGTCGCCGCGTGCCGGCCGGGGGACGGACTGGGAACGGGCCCTCCGGGGCCCCTTCCCCGGGCGTCGAACAGTCAGCTCAGAACTGGTACGGACAAGGGGAATCCGACTGTTTAATTAAAACAAAGCATTGCGATGGTCCCTGCGGATGCTGACGCAATGTGATTTCTGCCCAGTGCTCTGAATGTCAAAGTGAAGAAATTCAACCAAGCGCGGGTAAACGGCGGGAGTAACTATGACTCTCTTAAGGTAGCCAAATGCCTCGTCATCTAATTAGTGACGCGCATGAATGGATTAACGAGATTCCCACTGTCCCTGTCTACTATCCAGCGAAACCACAGCCAAGGGAACGGGCTTGGCAGAATCAGCGGGGAAAGAAGACCCTGTTGAGCTTGACTCTAGTCCGACTTTGTGAAATGACTTGAGAGGTGTAGGATAAGTGGGAGCCGGAGACGGCGAAAGTGAAATACCACTACTTTTAACGTTATTTTACTTATTCCGTGAATCGGAGGCGGGGCATGGCCCCTCTTTTTGGACCCAAGGCCCG-CCCCGGCGGGCCGATCCGGGCGGAAGACATTGTCAGGTGGGGAGTTTGGCTGGGGCGGCACATCTGTTAAAAGATAACGCAGGTGTCCTAAGATGAGCTCAACGAGAACAGAAATCTCGTGTGGAACAAAAGGGTAAAAGCTCGTTTGATTCTGATTTCCAGTACGAATACGAACCGTGAAAGCGTGGCCTATCGATCCTTTAGTCCTTCGGAATTTGAAGCTAGAGGTGTCAGAAAAGTTACCACAGGGATAACTGGCTTGTGGCAGCCAAGCGTTCATAGCGACGTTGCTTTTTGATCCTTCGATGTCGGCTCTTCCTATCATTGTGAAGCAGAATTCACCAAGTGTTGGATTGTTCACCCACCAATAGGGAACGTGAGCTGGGTTTAGACCGTCGTGAGACAGGTTAGTTTTACCCTACTGATGATGGTGTCGCGATAGTAATTCAACCTAGTACGAGAGGAACCGTTGATTCGCACAATTGGTCATCGCGCTTGGTTGAAAAGCCAGTGGCGCGAAGCTACCGTGCGTTGGATTATGACTGAACGCCTCTAAGTCAGAATCCGGGCTAGAAGCGACGCATGTGCCCGCCGCCCGGTTGCCGACCAGCAGTAGGGGCCTTGGCCCCCAGAGGCACGTGTCGTGGGCGATCCCCGCCCGGCGGATGAGCCGTGCGGGACGCCTTGCAGCGCAATTTCCATCGAGCGGCGGGTAGAATCCTTTGCAGACGACTTAAATACGCGACGGGGTATTGTAAGTGGCAGAGTGGCCTTGCTGCCACGATCCACTGAGATTCAGCCCTTGTCGCTCCGATTCGTCCCTCCCTTTCCCAAAATTCTCAC-CCCACAGTCCCTCCCT----CACCCCACAGTCCCTCACATTGCACAACCAGAAAGAATCCGGAGGCTAAGAGTCGAACATAACATAGTCGGGCATAGATGCTCACAAGTCCATGGGGCCTCGGTGTGTGCTGAATAGTATTGGGCAGGCAGCAATTCGGGAAGGCGGATAAAGTAGACCGATTACCATGCACATCATAGGGTGGTAGTGTGCAAAAGCAGACCCTGCCTAATGTCCCACGCGAGCAAAGTACACACCATGCCCATATATAGCCCGGTAGGCATCACCTCTGAACGACTGAGGCAAATGGTAGGACAGGCAGAGTCCCACTCATGTGGAGCAGCCACCATGGCCACAGCCTGTCCACAACCCCAGGACACAAGGCCATCAGCCCCCGTTCGCAGGGCCAAC---AAGCCAGGGTGCCCGTCCGCCTAGCCCGGGTGCAAGGCCAGCATGCCCGGGCGCCCAGGCCAGCACGCCCGTCCGCAAGGCCCGTCGGCAGGCCAGCATGCCCGGGCGCCCAGCCAGCTTGCCCGTCCGCAAGGCCCCGATGCCCGTCCGCCTGGCCCGGGTGCAAAGCCAGCATGCCCGGGCGCCCAGGCCAGCATGCCCGTCCGTCAGGCCCTGGTGCAAGGCCAGCATGCCCGGGCGCCCAGGTCGGCACGCCCGTCCGCAAGGCCCGTCGGCAGGCCAGCATGCCCGGGCGCCCAGCCAGCTTGCCCGTCCGAAGGCCCCGACGCCCGGCCAGCATGCCCGTCCGCAAGGTCCCGACGCCCGGCCAGCATGCCCGTCCGCCTGGCCC----------------------GGGTGCAAGGCCAGCATGCCCGGGCGCCCAGGCCAGCACGCCCGTCCGCAAGGCCCGTCGGC-AGGCCAGCATGCCCGGGCG---------------------------------------------------------------------------------------------------------------------------CCCAACCAGCATGCCCGTCCGCAAGGCCCCGATGCCCGGCCAGCATGCCCGTCCGCCTGGCCCGGTTGCAAGGCCAGCATGCCCGGGCG-------------CCC-------------------------------------------------------AGGCCAGCACG---------------------------------CCCGTCCGTAAGGCC-TGTCGGCAGGCCAGCATGC-------------CCGGGCGCCCA------------------------------------------GCCAGCTTGCCCGTCCGAAAGGCCCC----------------------------------------------------------------------------------------------------------------------------------------------------------------------------------------------------------------------------------------------------------------------------------------------------------GACGCCCGGCCAGCATGCCCGGGCGCCTAGCCGGCA-----------------------------------------------------------------------------------------------------------------------------------------------------------------------------------------------------------------------------------------------------------------------CCCCCGTCGGCAGG--------------------------------------------------------------------------------------------------------------GCCAGCATGC---------------------CCGTCCGCAAGG------------------------------------------GCCGTCGGCA----------------------------------GGCCAGCATGCCCATCCGAAAGGTCCCGAT-----------GCCCGGCCAGCATGCCCGTCCGTCAGGCCCTGGTGCAAGGCCAGCATGCCCGGGCG----------------------CCCAGCCGGCACCCCCGTCGGCAGGGCCAGCATGC------------------------------------------------------CCGTCCGAAAGGCCCTGGTGCAAGGCCAGCATGCCCGGGCGCCCAGCCGGCAC----------------------CCCCGTCCGCAAGG---------------------------------------------------------------------------------------------------------------ACCGTCGGCT-GGCCAGCATGCCCGTCCGAAAGGT--------CCCGATGCCCGGCCAGCATGCCCGTCCGTCAGGCCCTGGTGCA-------------------------------------------------------------------------------------------------------------------------------------------------------------------------------------------------------------------------------------------------------------------------------------------------------------------------------------------------------------------------------------------------------------------------------------------------------------------------------------------------------------------------------------------------------------------------------------------------------------------------------------------------------------------------------------------------------------------------------------------------------------------------------------------------------------------------------------------------------------AGGCCAGCATGCCCGGGCGCCCA-GCCGGCACCCCCGTCGGCAGGGCCA------------------------------------------------------------------------------------------------------------------------------------------------------------------------------------------------------------------------------------------------------------------------------------------------------------------------------------------------------------GAGTGCCCGTCCGCAAGGCCCGTCGGCNNNNNNNNNNNNNNNNNNNNNNNNNNNNNNNNNNNNNNNNNNNNNNNNNNNNNNNNNNNNNNNNNNNNNNNNNNNNNNNNNNNNNNNNNNNNNNNNNNNNNNNNNNNNNNNNNNNNNNNNNNNNNNNNNNNNNNNNNNNNNNNNNNNNNNNNNNNNNNNNNNNNNNNNNNNNNNNNNNNNNNNNNNNNNNNNNNNNNNNNNNNNNNNNNNNNNNNNNNNNNNNNNNNNNNNNNNNNNNNNNNNNNNNNNNNNNNNNNNNNNNNNNNNNNNNNNNNNNNNNNNNNNNNNNNNNNNNNNNNNNNNNNNNNNNNNNNNNNNNNNNNNNNNNNNNNNNNNNNNNNNNNNNNNNNNNNNNNNNNNNNNNNNNNNNNNNNNNNNNNNNNNNNNNNNNNNNNNNNNNNNNNNNNNNNNNNNNNNNNNNNNNNNNNNNNNNNNNNNNNNNNNNNNNNNNNNNNNNNNNNNNNNNNNNNNNNNNNNNNNNNNNNNNNNNNNNNNNNNNNNNNNNNNNNNNNNNNNNNNNNNNNNNNNNNNNNNNNNNNNNNNNNNNNNNNNNNNNNNNNNNNNNNNNNNNNNNNNNNNNNNNNNNNNNNNNNNNNNNNNNNNNNNNNNNNNNNNNNNNNNNNNNNNNNNNNNNNNNNNNNNNNNNNNNNNNNNNNNNNNNNNNNNNNNNNNNNNNNNNNNNNNNNNNNNNNNNNNNNNNNNNNNNNNNNNNNNNNNNNNNNNNNNNNNNNNNNNNNNNNNNNNNNNNNNNNNNNNNNNNNNNNNNNNNNNNNNNNNNNNNNNNNNNNNNNNNNNNNNNNNNNNNNNNNNNNNNNNNNNNNNNNNNNNNNNNNNNNNNNNNNNNNNNNNNNNNNNNNNNNNNNNNNNNNNNNNNNNNNNNNNNNNNNNNNNNNNNNNNNNNNNNNNNNNNNNNNNNNNNNNNNNNNNNNNNNNNNNNNNNNNNNNNNNNNNNNNNNNNNNNNNNNNNNNNNNNNNNNNNNNNNNNNNNNNNNNNNNNNNNNNNNNNNNNNNNNNNNNNNNNNNNNNNNNNNNNNNNNNNNNNNNNNNNNNNNNNNNNNNNNNNNNNNNNNNNNNNNNNNNNNNNNNNNNNNNNNNNNNNNNNNNNNNNNNNNNNNNNNNNNNNNNNNNNNNNNNNNNNNNNNNNNNNNNNNNNNNNNNNNNNNNNNNNNNNNNNNNNNNNNNNNNNNNNNNNNNNNNNNNNNNNNNNNNNNNNNNNNNNNNNNNNNNNNNNNNNNNNNNNNNNNNNNNNNNNNNNNNNNNNNNNNNNNNNNNNNNNNNNNNNNNNNNNNNNNNNNNNNNNNNNNNNNNNNNNNNNNNNNNNNNNNNNNNNNNNNNNNNNNNNNNNNNNNNNNNNNNNNNNNNNNNNNNNNNNNNNNNNNNNNNNNNNNNNNNNNNNNNNNNNNNNNNNNNNNNNNNNNNNNNNNNNNNNNNNNNNNNNNNNNNNNNNNNNNNNNNNNNNNNNNNNNNNNNNNNNNNNNNNNNNNNNNNNNNNNNNNNNNNNNNNNNNNNNNNNNNNNNNNNNNNNNNNNNNNNNNNNNNNNNNNNNNNNNNNNNNNNNNNNNNNNNNNNNNNNNNNNNNNNNNNNNNNNNNNNNNNNNNNNNNNNNNNNNNNNNNNNNNNNNNNNNNNNNNNNNNNNNNNNNNNNNNNNNNNNNNNNNNNNNNNNNNNNNNNNNNNNNNNNNNNNNNNNNNNNNNNNNNNNNNNNNNNNNNNNNNNNNNNNNNNNNNNNNNNNNNNNNNNNNNNNNNNNNNNNNNNNNNNNNNNNNNNNNNNNNNNNNNNNNNNNNNNNNNNNNNNNNNNNNNNNNNNNNNNNNNNNNNNNNNNNNNNNNNNNNNNNNNNNNNNNNNNNNNNNNNNNNNNNNNNNNNNNNNNNNNNNNNNNNNNNNNNNNNNNNNNNNNNNNNNNNNNNNNNNNNNNNNNNNNNNNNNNNNNNNNNNNNNNNNNNNNNNNNNNNNNNNNNNNNNNNNNNNNNNNNNNNNNNNNNNNNNNNNNNNNNNNNNNNNNNNNNNNNNNNNNNNNNNNNNNNNNNNNNNNNNNNNNNNNNNNNNNNNNNNNNNNNNNNNNNNNNNNNNNNNNNNNNNNNNNNNNNNNNNNNNNNNNNNNNNNNNNNNNNNNNNNNNNNNNNNNNNNNNNNNNNNNNNNNNNNNNNNNNNNNNNNNNNNNNNNNNNNNNNNNNNNNNNNNNNNNNNNNNNNNNNNNNNNNNNNNNNNNNNNNNNNNNNNNNNNNNNNNNNNNNNNNNNNNNNNNNNNNNNNNNNNNNNNNNNNNNNNNNNNNNNNNNNNNNNNNNNNNNNNNNNNNNNNNNNNNNNNNNNNNNNNNNNNNNNNNNNNNNNNNNNNNNNNNNNNNNNNNNNNNNNNNNNNNNNNNNNNNNNNNNNNNNNNNNNNNNNNNNNNNNNNNNNNNNNNNNNNNNNNNNNNNNNNNNNNNNNNNNNNNNNNNNNNNNNNNNNNNNNNNNNNNNNNNNNNNNNNNNNNNNNNNNNNNNNNNNNNNNNNNNNNNNNNNNNNNNNNNNNNNNNNNNNNNNNNNNNNNNNNNNNNNNNNNNNNNNNNNNNNNNNNNNNNNNNNNNNNNNNNNNNNNNNNNNNNNNNNNNNNNNNNNNNNNNNNNNNNNNNNNNNNNNNNNN
>Afzelia bella var. bella voucher de Carvalho 5157 external transcribed spacer, 18S ribosomal RNA gene, internal transcribed spacer 1, 5.8S ribosomal RNA gene, internal transcribed spacer 2, and 28S ribosomal RNA gene, complete sequence
NNNNNNNNNNNNNNNNNNNNNNNNNNNNNNNNNNNNNNNNNNNNNNNNNNNNNNNNNNNNNNNNNNNNNNNNNNNNNNNNNNNNNNNNNNNNNNNNNNNNNNNNNNNNNNNNNNNNNNNNNNNNNNNNNNNNNNNNNNNNNNNNNNNNNNNNNNNNNNNNNNNNNNNNNNNNNNNNNNNNNNNNNNNNNNNNNNNNNNNNNNNNNNNNNNNNNNNNNNNNNNNNNNNNNNNNNNNNNNNNNNNNNNNNNNNNNNNNNNNNNNNNNNNNNNNNNNNNNNNNNNNNNNNNNNNNNNNNNNNNNNNNNNNNNNNNNNNNNNNNNNNNNNNNNNNNNNNNNNNNNNNNNNNNNNNNNNNNNNNNNNNNNNNNNNNNNNNNNNNNNNNNNNNNNNNNNNNNNNNNNNNNNNNNNNNNNNNNNNNNNNNNNNNNNNNNNNNNNNNNNNNNNNNNNNNNNNNNNNNNNNNNNNNNNNNNNNNNNNNNNNNNNNNNNNNNNNNNNNNNNNNNNNNNNNNNNNNNNNNNNNNNNNNNNNNNNNNNNNNNNNNNNNNNNNNNNNNNNNNNNNNNNNNNNNNNNNNNNNNNNNNNNNNNNNNNNNNNNNNNNNNNNNNNNNNNNNNNNNNCCCGTCGGCAGG------------------------------------------------------------------------------------------------------------------------------------------------------------------------------------GCCAGAGTGCCCGTCCGCAAGGCCCGTCG------------------------------------------------------------------------------------------------------------------------------------------------------------------------------------------------------------------------------------------------------------------------------------------------------------------------------------------------------------------------------------------------------------GCTGGCCAGCATGCCCGTCCGAAAGGTCCCGATGCCCGGCCAGCATGCC---------------------CGTCCGTCAGGCCCTGGTGCAAGGCCAGCATGCCCG------------------------------------------------------------------------------------------------------------------------------------GGCTCCCA----------------------------------------------------------------------------GCCAGCATGCCCGGGCT-CCCAGCCAGCAT----GCCCGTCCCCAAGGCCTACATGCCCGTCCC--------------TAAGGCCAGCATGCCCG-----------------------------------------------GGTGCAAGGCCA---------GATGCCCCGCCAACACCCCCATCGACATGGCCATCATGCCCGTCCCCAAGGCCCG------------------------------------------------------------------GGGTGCAAGGCCAGCATGGCCGGCAA-------TGCCTTTGCCCTTG----CCTCCTTAAATGGGG------------TGAATATGTCCCCAATTACTCCTCTTGATGCTTGAGACAAAGGTTTTGGTTGTATAGAAAGGCCCGGTCTTCCGAAACCACCAAAAGTGATGCCGA---------------------------------------------ATCGATCCAAAATA----CACACATGAAACGTCTTCAATG-----TGCAAAGTGATGCCCAAATCAATTAAGTTGAGTCCCAAGGATGATTCCCACAAGGGTTTGGAGCCATTGGACCATTTTCACTATTTTTCGGGCTTCGGGCGCCACCTAAAAGTGGGAAAATCAACACCATCATCAATTGAAACATCTTGAAAGTCCAATATGAGTTCATAATAAATTAATATGAGTCCCAAGGATGATTCCTACAAAGGTTTGGAGCCATTGGACCATTTTCACTATTTTTCGGGCTTCCGGCGCCACCTAAAAGTGGGAAAATCAACACTATCATCAATTGAAACATATTGAAAGTCCAATATGAGTTCATAATAAATTAATATGACCCCTAAGGATGCTCCCTGCAAAATTTCAGAACGTTTGCACGTGTAGATTTTTTTTCCGATTTTTTGCAAATTTCGCACTTTGAAAAATTATAAAAAATTCATCACTTTTCAAAAAATTCTGAAATTTTGGGAAATGATAGATTGGATTTTTATCTGTGTCTCCACAAAATTTCAGCTCAAAATTCCATCATTTGCCCCCCGAAAACCCCTTATGTCAACCCGGAAAAAGTATGTCTACTCCTGCCAGGGGGGGTTTGGCTCAGAATGCTCTTTAGGGGGTACCCAGCTGCCTGCCCCCCGTGGCCGGCAGCTGGGGGCGCACCAGGCAGGCCTTGCACGCCGAGTGCGTGCCGGCCTACCCCCGTCGCCCATGCAAGCAATGCGATTGCTTGTGTGCGGCGTCCGTCCATGCTCGGCATGGGCGGGCGCGGTGC------------GGCCGCATGCGGC----------CGGCACGGGCACGACACCA------------------------------------------------------------------------------------------------------------------------------------------CCGTCCGGGCCGGGGCATGGGCAATCGCCCAGTGCTCCTCACGGGCA------------------------------------------CAATGCCAAGGCTTGCGGGGGTGGGCCTTGGCATGTTATACACACCCCCGACCGCCGGATGCATGCGAAG------------------------------------------------------------------------------------------------------------------------------------------------------------------------------GCGTGC---------------------------------------------------------------------------------------------------------------------------------------------------------------------------------GGATGGCAAGGGTGGGCGGCCGA------------------------------------------------------------------------------------------------------------------------------------------------------------------------------CGCCCGGCCCGGGCGATCGCCCGGTGCCCGGCGTGGGCAAGGCACCCGGCGGCGACCGTGTCCC-TTCGGATTT----TTCCTCGGCCAATGTTTGGGGGGTGGGCATTGGCACGATACTCACA-CCCCCGCCCGCCGGATGCATGCGAGAGCGTGCGGATGGCAAGGGTGGGCGCCCGGC-GCCCGGCCCGGGCGAAGGCCCGGTGCTCGG----------------------------------------------------------------------------------------------------------------------------------------------------GATGGGCAAGCT--------------CCCCGACGGTTGGGTCCCTTTCGGAAAC----TTGATCTCATGTACGATCCGTCATGCCTAGCGAAGCAGGTGCGGCTCCCCCCGATGCTTCCATATGCTCGCACGCC----ACAAGGCTTGCGGGGTGTGGTTCGTTTGGTGGTGTTGTGCCTGCGGACGTGTGGGCGTGTGAGTGGTGATTGGGTTGTTCGTGTCGGCCGGCTCCATGCTCAAGCATCGAACGGTCCGCAGGCAGCCCTCCTCAATCTTCATGCCC--CAGGCGAGCGATTT--------CCTTGGGTGCAGCACCGTCCGTGGTTCCTGTGTTGCCTACCGATCGAACGGAATTCGTGGGATTCGTTTG-CCCCTTGCCATCCACCGATCCC----CGT---GGGTCGGCGGAGGTCCGCATAGCAGTGCTCGTGCT-CCCCGAGAGCATCGCCGTGGCGGTAGCTCCCGGGGGCCCATGAGG----ACTCGCTGCTCTCTCGGATGCGGTCGACCCGGCGGCGGCCGT-GCTGC----GACGGAAG--TCGTGCC------CGGCCGT---GCAAGAATGAATGC-TTT-----CGACCCGAACG-----ATGCCCGT----GCCCGCGTCGG--CGTCGCCCC---CCGCCCGCCCGTCCCG-GCGGCCGGCC-----GGGGGAACG-ATGCCGGCGCGATGCGCGGCGGC-ATGACGGAGGAATGCTACCTGGTTGATCCTGCCAGTAGTCATATGCTTGTCTCAAAGATTAAGCCATGCATGTGTAAGTATGAACTAATTCAGACTGTGAAACTGCGAATGGCTCATTAAATCAGTTATAGTTTGTTTGATGGTACCTACTACTCGGATAACCGTAGTAATTCTAGAGCTAATACGTGCAACAAACCCCGACTTCCGGAAGGGATGCATTTATTAGATAAAAGGTCGACGCGGGCTTCCGCCCGTTGCTCTGATGATTCATGATAACTCGACGGATCGCACGGCCTGAGTGCCGGCGACGCATCATTCAAATTTCTGCCCTATCAACTTTCGATGGTAGGATAGTGGCCTACCATGGTGGTGACGGGTGACGGAGAATTAGGGTTCGATTCCGGAGAGGGAGCCTGAGAAACGGCTACCACATCCAAGGAAGGCAGCAGGCGCGCAAATTACCCAATCCTGACACGGGGAGGTAGTGACAATAAATAACAATACCGGGCTCATCGAGTCTGGTAATTGGAATGAGTACAATCTAAATCCCTTAACGAGGATCCATTGGAGGGCAAGTCTGGTGCCAGCAGCCGCGGTAATTCCAGCTCCAATAGCGTATATTTAAGTTGTTGCAGTTAAAAAGCTCGTAGTTGGACCTTGGGTTGGGCGGATCGGTCCGCCTCCGGTGTGCACCGGTCCGCTCGTCCCTTCTGCCGGCGATGCGCTCCTGGCCTTAACTGGCCGGGTCGTGCCTCCGGCGCTGTTACTTTGAAGAAATTAGAGTGCTCAAAGCAAGCCTACGCTCTGCATACATTAGCATGGGATAACATCATAGGATTCCGGTCCTATTGTGTTGGCCTTCGGGATCGGAGTAATGATTAACAGGGACAGTCGGGGGCATTCGTATTTCATAGTCAGAGGTGAAATTCTTGGATTTATGAAAGACGAACAACTGCGAAAGCATTTGCCAAGGATGTTTTCATTAATCAAGAACGAAAGTTGGGGGCTCGAAGACGATCAGATACCGTCCTAGTCTCAACCATAAACGATGCCGACCAGGGATCAGCGGATGTTACTTTTAGGACTCCGCTGGCACCTTATGAGAAATCAAAGTTTTTGGGTTCCGGGGGGAGTATGGTCGCAAGGCTGAAACTTAAAGGAATTGACGGAAGGGCACCACCAGGAGTGGAGCCTGCGGCTTAATTTGACTCAACACGGGGAAACTTACCAGGTCCAGACATAGTAAGGATTGACAGACTGAGAGCTCTTTCTTGATTCTATGGGTGGTGGTGCATGGCCGTTCTTAGTTGGTGGAGCGATTTGTCTGGTTAATTCCGTTAACGAACGAGACCTCAGCCTGCTAACTAGCTATGTGGAGGTGACCCCCCACGGCCAGCTTCTTAGAGGGACTATGGCCTTTCAGGCCAAGGAAGTTTGAGGCAATAACAGGTCTGTGATGCCCTTAGATGTTCTGGGCCGCACGCGCGCTACACTGATGTATTCAACGAGTCTATAGCCTTGGCCGACAGGCCCGGGTAATCTTTGAAATTTCATCGTGATGGGGATAGATCATTGCAATTGTTGGTCTTCAACGAGGAATTCCTAGTAAGCGCGAGTCATCAGCTCGCGTTGACTACGTCCCTGCCCTTTGTACACACCGCCCGTCGCTCCTACCGATTGAATGGTCCGGTGAAGTGTTCGGATCGCGGCGACGTGGGCGGTTCGCCGCCGGCGACGTCGCGAGAAGTCCACTGAACCTTATCATTTAGAGGAAGGAGAAGTCGTAACAAGGTTTCCGTAGGTGAACCTGCGGAAGGATCATTGTCGATA--CCTAAGCACA-------AGCACGACCCCGCGAACACG----TTCCA-TCACG----TCTCT------------------A-----AATGGAAT--------------GGAGGCACGCGAGCGGCACCCGCCG-CCCCCGGG-------CCTCCTCCTCCGATGTCGG---GACTCGACGGCGGGCT--CGCCCGCAGGTCGTCATCCCGG-------CGATCGGCAACACAACCAACCCCCGGCGCGGAACGCGCCAAGGAACA---TAATGATCCGATGAGCGGGCTCCCTGCCGTCCCGGAGACGGTGCA--CGGGCAGCGAGCGGCGCC----ATTTTCATATTCACAATGACTCTCGGCAACGGATATCTCGGCTCTCGCATCGATGAAGAACGTAGCGAAATGCGATACTTGGTGTGAATTGCAGAATCCCGTGAACCATCGAGTCTTTGAACGCAAGTTGCGCCCGAAGCCAATAGGCCGAGGGCACGTCTGGCTGGGTGTCACACAAAGTCG--CCCCCC----CCA--ACTAA-CCCCCCTAACT-------------AAGTAAGTA---AGGGGTCGGCC-GGGGCGGGCGGACGCTGGCCTCCCGTGAGCCCCGACTCGCGGACGGCCCAAATGAGAGC-TCGCGGTGCGGCGGGCACCACGGCGCACGGTAGTTGAGTCGAGT-----ACCATCGCTCCGG-CCCGGTCGTGCGTGCCCCG-CCCCC----GACGGCGAGCCCCCGAGACCC----TACT------------------------------------------------------------------------------TACTGTGT---TCCGACGCGACCTCAGCTCAGGCGGGGCTACCCGCTGAGTTTAAGCATATCAATAAGCGGAGGAAAAGAAACTAACGAGGATTCCCCTAGTAACGGCGAGCGAACCGGGAAGAGCCCACCATGAAAATCGGCCG-CCCCCCGGCGTCCGAATTGTAGTCTGGAGAAGCGTCCTCAGCGGCGGACCGGGCCCAAGTCCCCTGGAAGGGGGTGCCGGAGAGGGTGAGAGCCCCGTCGTGCCCGGACCCTGTCGCACCACGAGGCGCTGTCGGCGAGTCGGGTTGTTTGGGAATGCAGCCCCAATCGGGCGGTAAATTCCGTCCAAGGCTAAATACGGGCGAGAGACCGATAGCGAACAAGTACCGCGAGGGAAAGATGAAAAGGACTTTGAAAAGAGAGTCAAAGAGTGCTTGAAATTGTCGGGAGGGAAGCGGATGGGGGCCGGCGATGCGTCCCGGTCGGATGTGGAACGGCGAGAGCCGGTCCGCCGATCGACTCGGGGCGCGGACCGACGCGGACCGCGGCGGCGGCCCAAGCCCGGGCAGTGGACATGCCCG--CGGAGACGTCGTCGCCGCGATCGTGGACGGCAGCGCGCGCCCGC-AAGGGGCGTG---C-CTCGGCACCTGCGCGCTCCCGGCGTCGGCCTGCGGGCTCCCCATCCGGCCCGTCTTGAAACACGGACCAAGGAGTCTGACATGTGTGCGAGTCAACGGGTGAGCAAACCCGCAAGGCGCAAGGAAGCTGACTGGCGGGAT------CCCCCCCGTGGGGTGCACCGCCGACCGACCCCGATCTTCTGTGAAGGGTTCGAGTGAGAGCATACCTGTCGGGACCCGAAAGATGGTGAACTATGCCTGAGCGGGGCGAAGCCAGAGGAAACTCTGGTGGAGGCCCGCAGCGATACTGACGTGCAAATCGTTCGTCTGACTTGGGTATAGGGGCGAAAGACTAATCGAACCGTCTAGTAGCTGGTTCCCTCCGAAGTTTCCCTCAGGATAGCTGGAGCTCGGGTGCGAGTTCTATCGGGTAAAGCCAATGATTAGAGGCATCGGGGGCGCAACGCCCTCGACCTATTCTCAAACTTTAAATAGGTAGGACGGCGCGGCTGCTCCGGTGAGCCGCGCCACGGAATCGAGAGCTCCAAGTGGGCCATTTTTGGTAAGCAGAACTGGCGATGCGGGATGAACCGGAAGCCGGGTTACGGTGCCCAACTGCGCGCTAACCTAGATCCCACAAAGGGTGTTGGTCGATTAAGACAGCAGGACGGTGGTCATGGAAGTCGAAATCCGCTAAGGAGTGTGTAACAACTCACCTGCCGAATCAACTAGCCCCGAAAATGGATGGCGCTGAAGCGCGCGACCTATACCCGGCCGTCGGGGCAAGGGCCAGGCCCCGATGAGTAGGAGGGCGCGGCGGTCGCTGCAAAACCTGGGGCGCGAGCCCGGGCGGAGCGTCCGTCGGTGCAGATCTTGGTGGTAGTAGCAAATATTCAAATGAGAACTTTGAAGGCCGAAGAGGGGAAAGGTTCCATGTGAACGGCACTTGCACATGGGTTAGTCGATCCTAAGAGACGGGGGAAGCCCGTCTGAGAGCGCTGCGCGCGCGCACTTCGAAAGGGAATCGGGTTAAAATTCCTGAACCGGGATGTGGCGGCTGGCGGCAACGTCAGGGAGTCCGGAGACGTCGGCGGGGGCCCCGGGAAGAGTTATCTTTTCTGTTTAACAGCCCGCCCACCCTGGAAACGGCTCAGCCGGAGGTAGGGTCCAGCGGCTGGAAGAGCACCGCACGTCGCGTGGTGTCCGGTGCGCCCCCGGCGGCCCGTGAAAATCCGGAGGACCGAGTGCCGCCCACGCCCGGTCGTACTCATAACCGCATCAGGTCTCCAAGGTGAACAGCCTCTGGTCGATGGAACAATGTAGGCAAGGGAAGTCGGCAAAATGGATCCGTAACCTCGGGAAAAGGATTGGCTCTGAGGACTGGGCACGGGGGTCCCAGCCCCGAACCCGTCGGCTGTCGGTGGACTGCTCGAGCTGCTCCCGCGGCGAGAGCGGGTCGCCGCGTGCCGGCCGGGGGACGGACTGGGAACGGGCCCTCCGGGGCCCCTTCCCCGGGCGTCGAACAGTCAGCTCAGAACTGGTACGGACAAGGGGAATCCGACTGTTTAATTAAAACAAAGCATTGCGATGGTCCCTGCGGATGCTGACGCAATGTGATTTCTGCCCAGTGCTCTGAATGTCAAAGTGAAGAAATTCAACCAAGCGCGGGTAAACGGCGGGAGTAACTATGACTCTCTTAAGGTAGCCAAATGCCTCGTCATCTAATTAGTGACGCGCATGAATGGATTAACGAGATTCCCACTGTCCCTGTCTACTATCCAGCGAAACCACAGCCAAGGGAACGGGCTTGGCAGAATCAGCGGGGAAAGAAGACCCTGTTGAGCTTGACTCTAGTCCGACTTTGTGAAATGACTTGAGAGGTGTAGGATAAGTGGGAGCCGGAGACGGCGAAAGTGAAATACCACTACTTTTAACGTTATTTTACTTATTCCGTGAATCGGAGGCGGGGCATGGCCCCTCTTTTTGGACCCAAGGCCCG-CCCCGGCGGGCCGATCCGGGCGGAAGACATTGTCAGGTGGGGAGTTTGGCTGGGGCGGCACATCTGTTAAAAGATAACGCAGGTGTCCTAAGATGAGCTCAACGAGAACAGAAATCTCGTGTGGAACAAAAGGGTAAAAGCTCGTTTGATTCTGATTTCCAGTACGAATACGAACCGTGAAAGCGTGGCCTATCGATCCTTTAGTCCTTCGGAATTTGAAGCTAGAGGTGTCAGAAAAGTTACCACAGGGATAACTGGCTTGTGGCAGCCAAGCGTTCATAGCGACGTTGCTTTTTGATCCTTCGATGTCGGCTCTTCCTATCATTGTGAAGCAGAATTCACCAAGTGTTGGATTGTTCACCCACCAATAGGGAACGTGAGCTGGGTTTAGACCGTCGTGAGACAGGTTAGTTTTACCCTACTGATGATGGTGTCGCGATAGTAATTCAACCTAGTACGAGAGGAACCGTTGATTCGCACAATTGGTCATCGCGCTTGGTTGAAAAGCCAGTGGCGCGAAGCTACCGTGCGTTGGATTATGACTGAACGCCTCTAAGTCAGAATCCGGGCTAGAAGCGACGCATGTGCCCGCCGCCCGGTTGCCGACCAGCAGTAGGGGCCTTGGCCCCCAGAGGCACGTGTCGTGGGCGATCCCCGCCCGGCGGATGAGCCGTGCGGGACGCCTTGCAGCGCAATTTCCATCGAGCGGCGGGTAGAATCCTTTGCAGACGACTTAAATACGCGACGGGGTATTGTAAGTGGCAGAGTGGCCTTGCTGCCACGATCCACTGAGATTCAGCCCTTGTCGCTCCGATTCGTCCCTCCCTTTCCCAAAATTCTCAC-CCCACAGTCCCTCCCT----CACCCCACAGTCCCTCACATTGCACAACCAGAAAGAATCCGGAGGCTAAGAGTCGAACATAACATAGTCGGGCATAGATGCTCACAAGTCCATGGGGCCTCGGTGTGTGCTGAATAGTATTGGGCAGGCAGCAATTCGGGAAGGCGGATAAAGTAGACCGATTACCATGCACATCATAGGGTGGTAGTGTGCAAAAGCAGACCCTGCCTAATGTCCCACGCGAGCAAAGTACACACCATGCCCATATATAGCCCGGTAGGCATCACCTCTGAACGACTGAGGCAAATGGTAGGACAGGCAGAGTCCCACTCATGTGGAGCAGCCACCATGGCCACAGCCTGTCCACAACCCCAGGACACAAGGCCATCAGCCCCCGTTCGCAGGGCCAAC---AAGCCAGGGTGCCCGTCCGCCTAGCCCGGGTGCAAGGCCAGCAT--------------------------------------------------------------------------------------------------------------------------------------------------------------------------------------------------------------------------------------------------------------------------------------------------------------------------------------------------------------------------------------------------GCCCGGGCGCCCAGGCCAGCACGCCCGTCCGCAAGGCCCGTCGGC-AGGCCAGCATGCCCGGGCG---------------------------------------------------------------------------------------------------------------------------CCCAACCAGCATGCCCGTCCGCAAGGCCCCGATGCCCGGCCAGCATGCCCGTCCGCCTGGCCCGGTTGCAAGGCCAGCATGCCCGGGCG-------------CCC-------------------------------------------------------AGGCCAGCACG---------------------------------CCCGTCCGTAAGGCC-TGTCGGCAGGCCAGCATGC-------------CCGGGCGCCCA------------------------------------------GCCAGCTTGCCCGTCCGAAAGGCCCC----------------------------------------------------------------------------------------------------------------------------------------------------------------------------------------------------------------------------------------------------------------------------------------------------------GACGCCCGGCCAGCATGCCCGGGCGCCTAGCCGGCA-----------------------------------------------------------------------------------------------------------------------------------------------------------------------------------------------------------------------------------------------------------------------CCCCCGTCGGCAGG--------------------------------------------------------------------------------------------------------------GCCAGCATGC---------------------CCGTCCGCAAGG------------------------------------------GCCGTCGGCA----------------------------------GGCCAGCATGCCCATCCGAAAGGTCCCGAT-----------GCCCGGCCAGCATGCCCGTCCGTCAGGCCCTGGTGCAAGGCCAGCATGCCCGGGCG----------------------CCCAGCCGGCACCNNNNNNNNNNNNNNNNNNNNNNNNNNNNNNNNNNNNNNNNNNNNNNNNNNNNNNNNNNNNNNNNNNNNNNNNNNNNNNNNNNNNNNNNNNNNNNNNNNNNNNNNNNNNNNNNNNNNNNNNNNNNNNNNNNNNNNNNNNNNNNNNNNNNNNNNNNNNNNNNNNNNNNNNNNNNNNNNNNNNNNNNNNNNNNNNNNNNNNNNNNNNNNNNNNNNNNNNNNNNNNNNNNNNNNNNNNNNNNNNNNNNNNNNNNNNNNNNNNNNNNNNNNNNNNNNNNNNNNNNNNNNNNNNNNNNNNNNNNNNNNNNNNNNNNNNNNNNNNNNNNNNNNNNNNNNNNNNNNNNNNNNNNNNNNNNNNNNNNNNNNNNNNNNNNNNNNNNNNNNNNNNNNNNNNNNNNNNNNNNNNNNNNNNNNNNNNNNNNNNNNNNNNNNNNNNNNNNNNNNNNNNNNNNNNNNNNNNNNNNNNNNNNNNNNNNNNNNNNNNNNNNNNNNNNNNNNNNNNNNNNNNNNNNNNNNNNNNNNNNNNNNNNNNNNNNNNNNNNNNNNNNNNNNNNNNNNNNNNNNNNNNNNNNNNNNNNNNNNNNNNNNNNNNNNNNNNNNNNNNNNNNNNNNNNNNNNNNNNNNNNNNNNNNNNNNNNNNNNNNNNNNNNNNNNNNNNNNNNNNNNNNNNNNNNNNNNNNNNNNNNNNNNNNNNNNNNNNNNNNNNNNNNNNNNNNNNNNNNNNNNNNNNNNNNNNNNNNNNNNNNNNNNNNNNNNNNNNNNNNNNNNNNNNNNNNNNNNNNNNNNNNNNNNNNNNNNNNNNNNNNNNNNNNNNNNNNNNNNNNNNNNNNNNNNNNNNNNNNNNNNNNNNNNNNNNNNNNNNNNNNNNNNNNNNNNNNNNNNNNNNNNNNNNNNNNNNNNNNNNNNNNNNNNNNNNNNNNNNNNNNNNNNNNNNNNNNNNNNNNNNNNNNNNNNNNNNNNNNNNNNNNNNNNNNNNNNNNNNNNNNNNNNNNNNNNNNNNNNNNNNNNNNNNNNNNNNNNNNNNNNNNNNNNNNNNNNNNNNNNNNNNNNNNNNNNNNNNNNNNNNNNNNNNNNNNNNNNNNNNNNNNNNNNNNNNNNNNNNNNNNNNNNNNNNNNNNNNNNNNNNNNNNNNNNNNNNNNNNNNNNNNNNNNNNNNNNNNNNNNNNNNNNNNNNNNNNNNNNNNNNNNNNNNNNNNNNNNNNNNNNNNNNNNNNNNNNNNNNNNNNNNNNNNNNNNNNNNNNNNNNNNNNNNNNNNNNNNNNNNNNNNNNNNNNNNNNNNNNNNNNNNNNNNNNNNNNNNNNNNNNNNNNNNNNNNNNNNNNNNNNNNNNNNNNNNNNNNNNNNNNNNNNNNNNNNNNNNNNNNNNNNNNNNNNNNNNNNNNNNNNNNNNNNNNNNNNNNNNNNNNNNNNNNNNNNNNNNNNNNNNNNNNNNNNNNNNNNNNNNNNNNNNNNNNNNNNNNNNNNNNNNNNNNNNNNNNNNNNNNNNNNNNNNNNNNNNNNNNNNNNNNNNNNNNNNNNNNNNNNNNNNNNNNNNNNNNNNNNNNNNNNNNNNNNNNNNNNNNNNNNNNNNNNNNNNNNNNNNNNNNNNNNNNNNNNNNNNNNNNNNNNNNNNNNNNNNNNNNNNNNNNNNNNNNNNNNNNNNNNNNNNNNNNNNNNNNNNNNNNNNNNNNNNNNNNNNNNNNNNNNNNNNNNNNNNNNNNNNNNNNNNNNNNNNNNNNNNNNNNNNNNNNNNNNNNNNNNNNNNNNNNNNNNNNNNNNNNNNNNNNNNNNNNNNNNNNNNNNNNNNNNNNNNNNNNNNNNNNNNNNNNNNNNNNNNNNNNNNNNNNNNNNNNNNNNNNNNNNNNNNNNNNNNNNNNNNNNNNNNNNNNNNNNNNNNNNNNNNNNNNNNNNNNNNNNNNNNNNNNNNNNNNNNNNNNNNNNNNNNNNNNNNNNNNNNNNNNNNNNNNNNNNNNNNNNNNNNNNNNNNNNNNNNNNNNNNNNNNNNNNNNNNNNNNNNNNNNNNNNNNNNNNNNNNNNNNNNNNNNNNNNNNNNNNNNNNNNNNNNNNNNNNNNNNNNNNNNNNNNNNNNNNNNNNNNNNNNNNNNNNNNNNNNNNNNNNNNNNNNNNNNNNNNNNNNNNNNNNNNNNNNNNNNNNNNNNNNNNNNNNNNNNNNNNNNNNNNNNNNNNNNNNNNNNNNNNNNNNNNNNNNNNNNNNNNNNNNNNNNNNNNNNNNNNNNNNNNNNNNNNNNNNNNNNNNNNNNNNNNNNNNNNNNNNNNNNNNNNNNNNNNNNNNNNNNNNNNNNNNNNNNNNNNNNNNNNNNNNNNNNNNNNNNNNNNNNNNNNNNNNNNNNNNNNNNNNNNNNNNNNNNNNNNNNNNNNNNNNNNNNNNNNNNNNNNNNNNNNNNNNNNNNNNNNNNNNNNNNNNNNNNNNNNNNNNNNNNNNNNNNNNNNNNNNNNNNNNNNNNNNNNNNNNNNNNNNNNNNNNNNNNNNNNNNNNNNNNNNNNNNNNNNNNNNNNNNNNNNNNNNNNNNNNNNNNNNNNNNNNNNNNNNNNNNNNNNNNNNNNNNNNNNNNNNNNNNNNNNNNNNNNNNNNNNNNNNNNNNNNNNNNNNNNNNNNNNNNNNNNNNNNNNNNNNNNNNNNNNNNNNNNNNNNNNNNNNNNNNNNNNNNNNNNNNNNNNNNNNNNNNNNNNNNNNNNNNNNNNNNNNNNNNNNNNNNNNNNNNNNNNNNNNNNNNNNNNNNNNNNNNNNNNNNNNNNNNNNNNNNNNNNNNNNNNNNNNNNNNNNNNNNNNNNNNNNNNNNNNNNNNNNNNNNNNNNNNNNNNNNNNNNNNNNNNNNNNNNNNNNNNNNNNNNNNNNNNNNNNNNNNNNNNNNNNNNNNNNNNNNNNNNNNNNNNNNNNNNNNNNNNNNNNNNNNNNNNNNNNNNNNNNNNNNNNNNNNNNNNNNNNNNNNNNNNNNNNNNNNNNNNNNNNNNNNNNNNNNNNNNNNNNNNNNNNNNNNNNNNNNNNNNNNNNNNNNNNNNNNNNNNNNNNNNNNNNNNNNNNNNNNNNNNNNNNNNNNNNNNNNNNNNNNNNNNNNNNNNNNNNNNNNNNNNNNNNNNNNNNNNNNNNNNNNNNNNNNNNNNNNNNNNNNNNNNNNNNNNNNNNNNNNNNNNNNNNNNNNNNNNNNNNNNNNNNNNNNNNNNNNNNNNNNNNNNNNNNNNNNNNNNNNNNNNNNNNNNNNNNNNNNNNNNNNNNNNNNNNNNNNNNNNNNNNNNNNNNNNNNNNNNNNNNNNNNNNNNNNNNNNNNNNNNNNNNNNNNNNNNNNNNNNNNNNNNNNNNNNNNNNNNNNNNNNNNNNNNNNNNNNNNNNNNNNNNNNNNNNNNNNNNNNNNNNNNNNNNNNNNNNNNNNNNNNNNNNNNNNNNNNNNNNNNNNNNNNNNNNNNNNNNNNNNNNNNNNNNNNNNNNNNNNNNNNNNNNNNNNNNNNNNNNNNNNNNNNNNNNNNNNNNNNNNNNNNNNNNNNNNNNNNNNNNNNNNNNNNNNNNNNNNNNNNNNNNNNNNNNNNNNNNNNNNNNNNNNNNNNNNNNNNNNNNNNNNNNNNNNNNNNNNNNNNNNNNNNNNNNNNNNNNNNNNNNNNNNNNNNNNNNNNNNNNNNNNNNNNNNNNNNNNNNNNNNNNNNNNNNNNNNNNNNNNNNNNNNNNNNNNNNNNNNNNNNNNNNNNNNNNNNNNNNNNNNNNNNNNNNNNNNNNNNNNNNNNNNNNNNNNNNNNNNNNNNNNNNNNNNNNNNNNNNNNNNNNNNNNNNNNNNNNNNNNNNNNNNNNNNNNNNNNNNNNNNNNNNNNNNNNNNNNNNNNNNNNNNNNNNNNNNNNNNNNNNNNNNNNNNNNNNNNNNNNNNNNNNNNNNNNNNNNNNNNNNNNNNNNNNNNNNNNNNNNNNNNNNNNNNNNNNNNNNNNNNNNNNNNNNNNNNNNNNNNNNNNNNNNNNNNNNNNNNNNNNNNNNNNNNNNNNNNNNNNNNNNNNNNNNNNNNNNNNNNNNNNNNNNNNNNNNNNNNNNNNNNNNNNNNNNNNNNNNNNNNNNNNNNNNNNNNNNNNNNNNNNNNNNNNNNNNNNNNNNNNNNNNNNNNNNNNNNNNNNNNNNNNNNNNNNNNNNNNNNNNNNNNNNNNNNNNNNNNNNNNNNNNNNNNNNNNNNNNNNNNNNNNNNNNNNNNNNNNNNNNNNNNNNNNNNNNNNNNNNNNNNNNNNNNNNNNNNNNNNNNNNNNNNNNNNNNNNNNNNNNNNNNNNNNNNN
>Afzelia bella var. bella voucher Nemba 309 external transcribed spacer, 18S ribosomal RNA gene, internal transcribed spacer 1, 5.8S ribosomal RNA gene, internal transcribed spacer 2, and 28S ribosomal RNA gene, complete sequence
NNNNNNNNNNNNNNNNNNNNNNNNNNNNNNNNNNNNNNNNNNNNNNNNNNNNNNNNNNNNNNNNNNNNNNNNNNNNNNNNNNNNNNNNNNNNNNNNNNNNNNNNNNNNNNNNNNNNNNNNNNNNNNNNNNNNNNNNNNNNNNNNNNNNNNNNNNNNNNNNNNNNNNNNNNNNNNNNNNNNNNNNNNNNNNNNNNNNNNNNNNNNNNNNNNNNNNNNNNNNNNNNNNNNNNNNNNNNNNNNNNNNNNNNNNNNNNNNNNNNNNNNNNNNNNNNNNNNNNNNNNNNNNNNNNNNNNNNNNNNNNNNNNNNNNNNNNNNNNNNNNNNNNNNNNNNNNNNNNNNNNNNNNNNNNNNNNNNNNNNNNNNNNNNNNNNNNNNNNNNNNNNNNNNNNNNNNNNNNNNNNNNNNNNNNNNNNNNNNNNNNNNNNNNNNNNNNNNNNNNNNNNNNNNNNNNNNNNNNNNNNNNNNNNNNNNNNNNNNNNNNNNNNNNNNNNNNNNNNNNNNNNNNNNNNNNNNNNNNNNNNNNNNNNNNNNNNNNNNNNNNNNNNNNNNNNNNNNNNNNNNNNNNNNNNNNNNNNNNNNNNNNNNNNNNNNNNNNNNNNNNNNNNNNNNNNNNNNNNNNNNNNNNNNNNNNNNNNNNNNNNNNNNNNNNNNNNNNNNNNNNNNNNNNNNNNNNNNNNNNNNNNNNNNNNNNNNNNNNNNNNNNNNNNNNNNNNNNNNNNNNNNNNNNNNNNNNNNNNNNNNNNNNNNNNNNNNNNNNNNNNNNNNNNNNNNNNNNNNNNNNNNNNNNNNNNNNNNNNNNNNNNNNNNNNNNNCAGAGTGCCCGTCCGCAAGGCCCGTCG------------------------------------------------------------------------------------------------------------------------------------------------------------------------------------------------------------------------------------------------------------------------------------------------------------------------------------------------------------------------------------------------------------GCTGGCCAGCATGCCCGTCCGAAAGGTCCCGATGCCCGGCCAGCATGCC---------------------CGTCCGTCAGGCCCTGGTGCAAGGCCAGCATGCCCG------------------------------------------------------------------------------------------------------------------------------------GGCTCCCA----------------------------------------------------------------------------GCCAGCATGCCCGGGCT-CCCAGCCAGCAT----GCCCGTCCCCAAGGCCTACATGCCCGTCCC--------------TAAGGCCAGCATGCCCG-----------------------------------------------GGTGCAAGGCCA---------GATGCCCCGCCAACACCCCCATCGACATGGCCATCATGCCCGTCCCCAAGGCCCG------------------------------------------------------------------GGGTGCAAGGCCAGCATGGCCGGCAA-------TGCCTTTGCCCTTG----CCTCCTTAAATGGGG------------TGAATATGTCCCCAATTACTCCTCTTGATGCTTGAGACAAAGGTTTTGGTTGTATAGAAAGGCCCGGTCTTCCGAAACCACCAAAAGTGATGCCGA---------------------------------------------ATCGATCCAAAATA----CACACATGAAACGTCTTCAATG-----TGCAAAGTGATGCCCAAATCAATTAAGTTGAGTCCCAAGGATGATTCCCACAAAGGTTTGGAGCCATTGGACCATTTTCACTATTTTTCGGGCTTCGGGCGCCACCTAAAAGTGGGAAAATCAACACCATCATCAATTGAAACATCTTGAAAGTCCAATATGAGTTCATAATAAATTAATATGAGTCCCAAGGATGATTCCTACAAAGGTTTGGAGCCATTGGACCATTTTCACTATTTTTCGGGCTTCCGGCGCCACCTAAAAGTGGGAAAATCAACACTATCATCAATTGAAACATATTGAAAGTCCAATATGAGTTCATAATAAATTAATATGACCCCTAAGGATGCTCCCTGCAAAATTTCAGAACGTTTGCACGTGTAGATTTTTTTTCCGATTTTTTGCAAATTTCGCACTTTGAAAAATTATAAAAAATTCATCACTTTTCAAAAAATTCTGAAATTTTGGGAAATGATAGATTGGATTTTTATCTGTGTCTCCACAAAATTTCAGCTCAAAATTCCATCATTTGCCCCCCGAAAACCCCTTATGTCAACCCGGAAAAAGTATGTCTACTCCTGCCAGGGGGGGTTTGGCTCAGAATGCTCTTTAGGGGGTACCCAGCTGCCTGCCCCCCGTGGCCGGCAGCTGGGGGCGCACCAGGCAGGCCTTGCACGCCGAGTGCGTGCCGGCCTACCCCCGTCGCCCATGCAAGCAATGCGATTGCTTGTGTGCGGCGTCCGTCCATGCTCGGCATGGGCGGGCGCGGTGC------------GGCCGCATGCGGC----------CGGCACGGGCACGACACCA------------------------------------------------------------------------------------------------------------------------------------------CCGTCCGGGCCGGGGCATGGGCAATCGCCCAGTGCTCCTCACGGGCA------------------------------------------CAATGCCAAGGCTTGCGGGGGTGGGCCTTGGCATGTTATACACACCCCCGACCGCCGGATGCATGCGAAG------------------------------------------------------------------------------------------------------------------------------------------------------------------------------GCGTGC---------------------------------------------------------------------------------------------------------------------------------------------------------------------------------GGATGGCAAGGGTGGGCGGCCGA------------------------------------------------------------------------------------------------------------------------------------------------------------------------------CGCCCGGCCCGGGCGATCGCCCGGTGCCCGGCGTGGGCAAGGCACCCGGCGGCGACCGTGTCCC-TTCGGATTT----TTCCTCGGCCAATGTTTGGGGGGTGGGCATTGGCACGATACTCACA-CCCCCGCCCGCCGGATGCATGCGAGAGCGTGCGGATGGCAAGGGTGGGCGCCCGGC-GCCCGGCCCGGGCGAAGGCCCGGTGCTCGG----------------------------------------------------------------------------------------------------------------------------------------------------GATGGGCAAGCT--------------CCCCGACGGTTGGGTCCCTTTCGGAAAC----TTGATCTCATGTACGATCCGTCATGCCTAGCGAAGCAGGTGCGGCTCCCCCCGATGCTTCCATATGCTCGCACGCC----ACAAGGCTTGCGGGGTGTGGTTCGTTTGGTGGTGTTGTGCCTGCGGACGTGTGGGCGTGTGAGTGGTGATTGGGTTGTTCGTGTCGGCCGGCTCCATGCTCAAGCATCGAACGGTCCGCAGGCAGCCCTCCTCAATCTTCATGCCC--CAGGCGAGCGATTT--------CCTTGGGTGCAGCACCGTCCGTGGTTCCTGTGTTGCCTACCGGTCGAACGGAATTCGTGGGATTCGTTTG-CCCCTTGCCATCCACCGATCCC----CGT---GGGTCGGCGGAGGTCCGCATAGCAGTGCTCGTGCT-CCCCGAGAGCATCGCCGTGGCGGTAGCTCCCGGGGGCCCATGAGG----ACTCGCTGCTCTCTCGGATGCGGTCGACCCGGCGGCGGCCGT-GCTGC----GACGGAAG--TCGTGCC------CGGCCGT---GCAAGAATGAATGC-TTT-----CGACCCGAACG-----ATGCCCGT----GCCCGCGTCGG--CGTCGCCCC---CCGCCCGCCCGTCCCG-GCGGCCGGCC-----GGGGGAACG-ATGCCGGCGCGATGCGCGGCGGC-ATGACGGAGGAATGCTACCTGGTTGATCCTGCCAGTAGTCATATGCTTGTCTCAAAGATTAAGCCATGCATGTGTAAGTATGAACTAATTCAGACTGTGAAACTGCGAATGGCTCATTAAATCAGTTATAGTTTGTTTGATGGTACCTACTACTCGGATAACCGTAGTAATTCTAGAGCTAATACGTGCAACAAACCCCGACTTCCGGAAGGGATGCATTTATTAGATAAAAGGTCGACGCGGGCTTCCGCCCGTTGCTCTGATGATTCATGATAACTCGACGGATCGCACGGCCTGAGTGCCGGCGACGCATCATTCAAATTTCTGCCCTATCAACTTTCGATGGTAGGATAGTGGCCTACCATGGTGGTGACGGGTGACGGAGAATTAGGGTTCGATTCCGGAGAGGGAGCCTGAGAAACGGCTACCACATCCAAGGAAGGCAGCAGGCGCGCAAATTACCCAATCCTGACACGGGGAGGTAGTGACAATAAATAACAATACCGGGCTCATCGAGTCTGGTAATTGGAATGAGTACAATCTAAATCCCTTAACGAGGATCCATTGGAGGGCAAGTCTGGTGCCAGCAGCCGCGGTAATTCCAGCTCCAATAGCGTATATTTAAGTTGTTGCAGTTAAAAAGCTCGTAGTTGGACCTTGGGTTGGGCGGATCGGTCCGCCTCCGGTGTGCACCGGTCCGCTCGTCCCTTCTGCCGGCGATGCGCTCCTGGCCTTAACTGGCCGGGTCGTGCCTCCGGCGCTGTTACTTTGAAGAAATTAGAGTGCTCAAAGCAAGCCTACGCTCTGCATACATTAGCATGGGATAACATCATAGGATTCCGGTCCTATTGTGTTGGCCTTCGGGATCGGAGTAATGATTAACAGGGACAGTCGGGGGCATTCGTATTTCATAGTCAGAGGTGAAATTCTTGGATTTATGAAAGACGAACAACTGCGAAAGCATTTGCCAAGGATGTTTTCATTAATCAAGAACGAAAGTTGGGGGCTCGAAGACGATCAGATACCGTCCTAGTCTCAACCATAAACGATGCCGACCAGGGATCAGCGGATGTTACTTTTAGGACTCCGCTGGCACCTTATGAGAAATCAAAGTTTTTGGGTTCCGGGGGGAGTATGGTCGCAAGGCTGAAACTTAAAGGAATTGACGGAAGGGCACCACCAGGAGTGGAGCCTGCGGCTTAATTTGACTCAACACGGGGAAACTTACCAGGTCCAGACATAGTAAGGATTGACAGACTGAGAGCTCTTTCTTGATTCTATGGGTGGTGGTGCATGGCCGTTCTTAGTTGGTGGAGCGATTTGTCTGGTTAATTCCGTTAACGAACGAGACCTCAGCCTGCTAACTAGCTATGTGGAGGTGACCCCCCACGGCCAGCTTCTTAGAGGGACTATGGCCTTTCAGGCCAAGGAAGTTTGAGGCAATAACAGGTCTGTGATGCCCTTAGATGTTCTGGGCCGCACGCGCGCTACACTGATGTATTCAACGAGTCTATAGCCTTGGCCGACAGGCCCGGGTAATCTTTGAAATTTCATCGTGATGGGGATAGATCATTGCAATTGTTGGTCTTCAACGAGGAATTCCTAGTAAGCGCGAGTCATCAGCTCGCGTTGACTACGTCCCTGCCCTTTGTACACACCGCCCGTCGCTCCTACCGATTGAATGGTCCGGTGAAGTGTTCGGATCGCGGCGACGTGGGCGGTTCGCCGCCGGCGACGTCGCGAGAAGTCCACTGAACCTTATCATTTAGAGGAAGGAGAAGTCGTAACAAGGTTTCCGTAGGTGAACCTGCGGAAGGATCATTGTCGATA--CCTTACCTAC-------CACGAGACCCCGCGAACACG----TTCCA-TCACG----TCTCT------------------AAATGGAATGGAAT--------------GGAGGCACGCGAGCGGCACCCGCCG-CCCCCGGG-------CCTCCTCCTCCGATGTCGG---GACTCGACGGCGGGCT--CGCCCGCAGGTCGTCATCCCGG-------CGATCGGCAACACAACCAACCCCCGGCGCGGAACGCGCCAAGGAACA---TAATGATCCGATGAGCGGGCTCCCTGCCGTCCCGGAGACGGTGCA--CGGGCAGCGAGCGGCGCC----ATTTTCATATTCACAATGACTCTCGGCAACGGATATCTCGGCTCTCGCATCGATGAAGAACGTAGCGAAATGCGATACTTGGTGTGAATTGCAGAATCCCGTGAACCATCGAGTCTTTGAACGCAAGTTGCGCCCGAAGCCAATAGGCCGAGGGCACGTCTGGCTGGGTGTCACACAAAGTCG--CCCCCC----CCA--ACTAA-CCCCCCTAACT-------------AAGTAAGTA---AGGGGTCGGCC-GGGGCGGGCGGACGCTGGCCTCCCGTGAGCCCCGACTCGCGGACGGCCCAAATGAGAGC-TCGCGGTGCGGCGGGCACCACGGCGCACGGTAGTTGAGTCGAGT-----ACCATCGCTCCGG-CCCGGTCGTGCGTGCCCCG-CCCCC----GACGGCGAGCCCCCGAGACCC----TACT------------------------------------------------------------------------------TACTGTGT---TCCGACGCGACCTCAGCTCAGGCGGGGCTACCCGCTGAGTTTAAGCATATCAATAAGCGGAGGAAAAGAAACTAACGAGGATTCCCCTAGTAACGGCGAGCGAACCGGGAAGAGCCCACCATGAAAATCGGCCG-CCCCCCGGCGTCCGAATTGTAGTCTGGAGAAGCGTCCTCAGCGGCGGACCGGGCCCAAGTCCCCTGGAAGGGGGTGCCGGAGAGGGTGAGAGCCCCGTCGTGCCCGGACCCTGTCGCACCACGAGGCGCTGTCGGCGAGTCGGGTTGTTTGGGAATGCAGCCCCAATCGGGCGGTAAATTCCGTCCAAGGCTAAATACGGGCGAGAGACCGATAGCGAACAAGTACCGCGAGGGAAAGATGAAAAGGACTTTGAAAAGAGAGTCAAAGAGTGCTTGAAATTGTCGGGAGGGAAGCGGATGGGGGCCGGCGATGCGTCCCGGTCGGATGTGGAACGGCGAGAGCCGGTCCGCCGATCGACTCGGGGCGCGGACCGACGCGGACCGCGGCGGCGGCCCAAGCCCGGGCAGTGGACATGCCCG--CGGAGACGTCGTCGCCGCGATCGTGGACGGCAGCGCGCGCCCGC-AA-GGGCGTG---C-CTCGGCACCTGCGCGCTCCCGGCGTCGGCCTGCGGGCTCCCCATCCGGCCCGTCTTGAAACACGGACCAAGGAGTCTGACATGTGTGCGAGTCAACGGGTGAGCAAACCCGCAAGGCGCAAGGAAGCTGACTGGCGGGAT------CCCCCCCGTGGGGTGCACCGCCGACCGACCCCGATCTTCTGTGAAGGGTTCGAGTGAGAGCATACCTGTCGGGACCCGAAAGATGGTGAACTATGCCTGAGCGGGGCGAAGCCAGAGGAAACTCTGGTGGAGGCCCGCAGCGATACTGACGTGCAAATCGTTCGTCTGACTTGGGTATAGGGGCGAAAGACTAATCGAACCGTCTAGTAGCTGGTTCCCTCCGAAGTTTCCCTCAGGATAGCTGGAGCTCGGGTGCGAGTTCTATCGGGTAAAGCCAATGATTAGAGGCATCGGGGGCGCAACGCCCTCGACCTATTCTCAAACTTTAAATAGGTAGGACGGCGCGGCTGCTCCGGTGAGCCGCGCCACGGAATCGAGAGCTCCAAGTGGGCCATTTTTGGTAAGCAGAACTGGCGATGCGGGATGAACCGGAAGCCGGGTTACGGTGCCCAACTGCGCGCTAACCTAGATCCCACAAAGGGTGTTGGTCGATTAAGACAGCAGGACGGTGGTCATGGAAGTCGAAATCCGCTAAGGAGTGTGTAACAACTCACCTGCCGAATCAACTAGCCCCGAAAATGGATGGCGCTGAAGCGCGCGACCTATACCCGGCCGTCGGGGCAAGGGCCAGGCCCCGATGAGTAGGAGGGCGCGGCGGTCGCTGCAAAACCTGGGGCGCGAGCCCGGGCGGAGCGTCCGTCGGTGCAGATCTTGGTGGTAGTAGCAAATATTCAAATGAGAACTTTGAAGGCCGAAGAGGGGAAAGGTTCCATGTGAACGGCACTTGCACATGGGTTAGTCGATCCTAAGAGACGGGGGAAGCCCGTCTGAGAGCGCTGCGCGCGCGCACTTCGAAAGGGAATCGGGTTAAAATTCCTGAACCGGGATGTGGCGGCTGGCGGCAACGTCAGGGAGTCCGGAGACGTCGGCGGGGGCCCCGGGAAGAGTTATCTTTTCTGTTTAACAGCCCGCCCACCCTGGAAACGGCTCAGCCGGAGGTAGGGTCCAGCGGCTGGAAGAGCACCGCACGTCGCGTGGTGTCCGGTGCGCCCCCGGCGGCCCGTGAAAATCCGGAGGACCGAGTGCCGCCCACGCCCGGTCGTACTCATAACCGCATCAGGTCTCCAAGGTGAACAGCCTCTGGTCGATGGAACAATGTAGGCAAGGGAAGTCGGCAAAATGGATCCGTAACCTCGGGAAAAGGATTGGCTCTGAGGACTGGGCACGGGGGTCCCAGCCCCGAACCCGTCGGCTGTCGGTGGACTGCTCGAGCTGCTCCCGCGGCGAGAGCGGGTCGCCGCGTGCCGGCCGGGGGACGGACTGGGAACGGGCCCTCCGGGGCCCCTTCCCCGGGCGTCGAACAGTCAGCTCAGAACTGGTACGGACAAGGGGAATCCGACTGTTTAATTAAAACAAAGCATTGCGATGGTCCCTGCGGATGCTGACGCAATGTGATTTCTGCCCAGTGCTCTGAATGTCAAAGTGAAGAAATTCAACCAAGCGCGGGTAAACGGCGGGAGTAACTATGACTCTCTTAAGGTAGCCAAATGCCTCGTCATCTAATTAGTGACGCGCATGAATGGATTAACGAGATTCCCACTGTCCCTGTCTACTATCCAGCGAAACCACAGCCAAGGGAACGGGCTTGGCAGAATCAGCGGGGAAAGAAGACCCTGTTGAGCTTGACTCTAGTCCGACTTTGTGAAATGACTTGAGAGGTGTAGGATAAGTGGGAGCCGGAGACGGCGAAAGTGAAATACCACTACTTTTAACGTTATTTTACTTATTCCGTGAATCGGAGGCGGGGCATGGCCCCTCTTTTTGGACCCAAGGCCCG-CCCCGGCGGGCCGATCCGGGCGGAAGACATTGTCAGGTGGGGAGTTTGGCTGGGGCGGCACATCTGTTAAAAGATAACGCAGGTGTCCTAAGATGAGCTCAACGAGAACAGAAATCTCGTGTGGAACAAAAGGGTAAAAGCTCGTTTGATTCTGATTTCCAGTACGAATACGAACCGTGAAAGCGTGGCCTATCGATCCTTTAGTCCTTCGGAATTTGAAGCTAGAGGTGTCAGAAAAGTTACCACAGGGATAACTGGCTTGTGGCAGCCAAGCGTTCATAGCGACGTTGCTTTTTGATCCTTCGATGTCGGCTCTTCCTATCATTGTGAAGCAGAATTCACCAAGTGTTGGATTGTTCACCCACCAATAGGGAACGTGAGCTGGGTTTAGACCGTCGTGAGACAGGTTAGTTTTACCCTACTGATGATGGTGTCGCGATAGTAATTCAACCTAGTACGAGAGGAACCGTTGATTCGCACAATTGGTCATCGCGCTTGGTTGAAAAGCCAGTGGCGCGAAGCTACCGTGCGTTGGATTATGACTGAACGCCTCTAAGTCAGAATCCGGGCTAGAAGCGACGCATGTGCCCGCCGCCCGGTTGCCGACCAGCAGTAGGGGCCTTGGCCCCCAGAGGCACGTGTCGTGGGCGATCCCCGCCCGGCGGATGAGCCGTGCGGGACGCCTTGCAGCGCAATTTCCATCGAGCGGCGGGTAGAATCCTTTGCAGACGACTTAAATACGCGACGGGGTATTGTAAGTGGCAGAGTGGCCTTGCTGCCACGATCCACTGAGATTCAGCCCTTGTCGCTCCGATTCGTCCCTCCCTTTCCCAAAATTCTCAC-CCCACAGTCCCTCCCT----CACCCCACAGTCCCTCACATTGCACAACCAGAAAGAATCCGGAGGCTAAGAGTCGAACATAACATAGTCGGGCATAGATGCTCACAAGTCCATGGGGCCTCGGTGTGTGCTGAATAGTATTGGGCAGGCAGCAATTCGGGAAGGCGGATAAAGTAGACCGATTACCATGCACATCATAGGGTGGTAGTGTGCAAAAGCAGACCCTGCCTAATGTCCCACGCGAGCAAAGTACACACCATGCCCATATATAGCCCGGTAGGCATCACCTCTGAACGACTGAGGCAAATGGTAGGACAGGCAGAGTCCCACTCATGTGGAGCAGCCACCATGGCCACAGCCTGTCCACAACCCCAGGACACAAGGCCATCAGCCCCCGTTCGCAGGGCCAAC---AAGCCAGGGTGCCCGTCCGCCTAGCCCGGGTGCAAGGCCAGCAT--------------------------------------------------------------------------------------------------------------------------------------------------------------------------------------------------------------------------------------------------------------------------------------------------------------------------------------------------------------------------------------------------GCCCGGGCGCCCAGGCCAGCACGCCCGTCCGCAAGGCCCGTCGGC-AGGCCAGCATGCCCGGGCG---------------------------------------------------------------------------------------------------------------------------CCCAACCAGCATGCCCGTCCGCAAGGCCCCGATGCCCGGCCAGCATGCCCGTCCGCCTGGCCCGGTTGCAAGGCCAGCATGCCCGGGCG-------------CCC-------------------------------------------------------AGGCCAGCACG---------------------------------CCCGTCCGTAAGGCC-TGTCGGCAGGCCAGCATGC-------------CCGGGCGCCCA------------------------------------------GCCAGCTTGCCCGTCCGAAAGGCCCC----------------------------------------------------------------------------------------------------------------------------------------------------------------------------------------------------------------------------------------------------------------------------------------------------------GACGCCCGGCCAGCATGCCCGGGCGCCTAGCCGGCA-----------------------------------------------------------------------------------------------------------------------------------------------------------------------------------------------------------------------------------------------------------------------CCCCCGTCGGCAGG--------------------------------------------------------------------------------------------------------------GCCAGCATGC---------------------CCGTCCGCAAGG------------------------------------------GCCGTCGGCA----------------------------------GGCCAGCATGCCCATCCGAAAGGTCCCGAT-----------GCCCGGCCAGCATGCCCGTCCGTCAGGCCCTGGTGCAAGGCCAGCATGCCCGGGCG----------------------CCCAGCCGGCACCCCCGTCGGCAGGGCNNNNNNNNNNNNNNNNNNNNNNNNNNNNNNNNNNNNNNNNNNNNNNNNNNNNNNNNNNNNNNNNNNNNNNNNNNNNNNNNNNNNNNNNNNNNNNNNNNNNNNNNNNNNNNNNNNNNNNNNNNNNNNNNNNNNNNNNNNNNNNNNNNNNNNNNNNNNNNNNNNNNNNNNNNNNNNNNNNNNNNNNNNNNNNNNNNNNNNNNNNNNNNNNNNNNNNNNNNNNNNNNNNNNNNNNNNNNNNNNNNNNNNNNNNNNNNNNNNNNNNNNNNNNNNNNNNNNNNNNNNNNNNNNNNNNNNNNNNNNNNNNNNNNNNNNNNNNNNNNNNNNNNNNNNNNNNNNNNNNNNNNNNNNNNNNNNNNNNNNNNNNNNNNNNNNNNNNNNNNNNNNNNNNNNNNNNNNNNNNNNNNNNNNNNNNNNNNNNNNNNNNNNNNNNNNNNNNNNNNNNNNNNNNNNNNNNNNNNNNNNNNNNNNNNNNNNNNNNNNNNNNNNNNNNNNNNNNNNNNNNNNNNNNNNNNNNNNNNNNNNNNNNNNNNNNNNNNNNNNNNNNNNNNNNNNNNNNNNNNNNNNNNNNNNNNNNNNNNNNNNNNNNNNNNNNNNNNNNNNNNNNNNNNNNNNNNNNNNNNNNNNNNNNNNNNNNNNNNNNNNNNNNNNNNNNNNNNNNNNNNNNNNNNNNNNNNNNNNNNNNNNNNNNNNNNNNNNNNNNNNNNNNNNNNNNNNNNNNNNNNNNNNNNNNNNNNNNNNNNNNNNNNNNNNNNNNNNNNNNNNNNNNNNNNNNNNNNNNNNNNNNNNNNNNNNNNNNNNNNNNNNNNNNNNNNNNNNNNNNNNNNNNNNNNNNNNNNNNNNNNNNNNNNNNNNNNNNNNNNNNNNNNNNNNNNNNNNNNNNNNNNNNNNNNNNNNNNNNNNNNNNNNNNNNNNNNNNNNNNNNNNNNNNNNNNNNNNNNNNNNNNNNNNNNNNNNNNNNNNNNNNNNNNNNNNNNNNNNNNNNNNNNNNNNNNNNNNNNNNNNNNNNNNNNNNNNNNNNNNNNNNNNNNNNNNNNNNNNNNNNNNNNNNNNNNNNNNNNNNNNNNNNNNNNNNNNNNNNNNNNNNNNNNNNNNNNNNNNNNNNNNNNNNNNNNNNNNNNNNNNNNNNNNNNNNNNNNNNNNNNNNNNNNNNNNNNNNNNNNNNNNNNNNNNNNNNNNNNNNNNNNNNNNNNNNNNNNNNNNNNNNNNNNNNNNNNNNNNNNNNNNNNNNNNNNNNNNNNNNNNNNNNNNNNNNNNNNNNNNNNNNNNNNNNNNNNNNNNNNNNNNNNNNNNNNNNNNNNNNNNNNNNNNNNNNNNNNNNNNNNNNNNNNNNNNNNNNNNNNNNNNNNNNNNNNNNNNNNNNNNNNNNNNNNNNNNNNNNNNNNNNNNNNNNNNNNNNNNNNNNNNNNNNNNNNNNNNNNNNNNNNNNNNNNNNNNNNNNNNNNNNNNNNNNNNNNNNNNNNNNNNNNNNNNNNNNNNNNNNNNNNNNNNNNNNNNNNNNNNNNNNNNNNNNNNNNNNNNNNNNNNNNNNNNNNNNNNNNNNNNNNNNNNNNNNNNNNNNNNNNNNNNNNNNNNNNNNNNNNNNNNNNNNNNNNNNNNNNNNNNNNNNNNNNNNNNNNNNNNNNNNNNNNNNNNNNNNNNNNNNNNNNNNNNNNNNNNNNNNNNNNNNNNNNNNNNNNNNNNNNNNNNNNNNNNNNNNNNNNNNNNNNNNNNNNNNNNNNNNNNNNNNNNNNNNNNNNNNNNNNNNNNNNNNNNNNNNNNNNNNNNNNNNNNNNNNNNNNNNNNNNNNNNNNNNNNNNNNNNNNNNNNNNNNNNNNNNNNNNNNNNNNNNNNNNNNNNNNNNNNNNNNNNNNNNNNNNNNNNNNNNNNNNNNNNNNNNNNNNNNNNNNNNNNNNNNNNNNNNNNNNNNNNNNNNNNNNNNNNNNNNNNNNNNNNNNNNNNNNNNNNNNNNNNNNNNNNNNNNNNNNNNNNNNNNNNNNNNNNNNNNNNNNNNNNNNNNNNNNNNNNNNNNNNNNNNNNNNNNNNNNNNNNNNNNNNNNNNNNNNNNNNNNNNNNNNNNNNNNNNNNNNNNNNNNNNNNNNNNNNNNNNNNNNNNNNNNNNNNNNNNNNNNNNNNNNNNNNNNNNNNNNNNNNNNNNNNNNNNNNNNNNNNNNNNNNNNNNNNNNNNNNNNNNNNNNNNNNNNNNNNNNNNNNNNNNNNNNNNNNNNNNNNNNNNNNNNNNNNNNNNNNNNNNNNNNNNNNNNNNNNNNNNNNNNNNNNNNNNNNNNNNNNNNNNNNNNNNNNNNNNNNNNNNNNNNNNNNNNNNNNNNNNNNNNNNNNNNNNNNNNNNNNNNNNNNNNNNNNNNNNNNNNNNNNNNNNNNNNNNNNNNNNNNNNNNNNNNNNNNNNNNNNNNNNNNNNNNNNNNNNNNNNNNNNNNNNNNNNNNNNNNNNNNNNNNNNNNNNNNNNNNNNNNNNNNNNNNNNNNNNNNNNNNNNNNNNNNNNNNNNNNNNNNNNNNNNNNNNNNNNNNNNNNNNNNNNNNNNNNNNNNNNNNNNNNNNNNNNNNNNNNNNNNNNNNNNNNNNNNNNNNNNNNNNNNNNNNNNNNNNNNNNNNNNNNNNNNNNNNNNNNNNNNNNNNNNNNNNNNNNNNNNNNNNNNNNNNNNNNNNNNNNNNNNNNNNNNNNNNNNNNNNNNNNNNNNNNNNNNNNNNNNNNNNNNNNNNNNNNNNNNNNNNNNNNNNNNNNNNNNNNNNNNNNNNNNNNNNNNNNNNNNNNNNNNNNNNNNNNNNNNNNNNNNNNNNNNNNNNNNNNNNNNNNNNNNNNNNNNNNNNNNNNNNNNNNNNNNNNNNNNNNNNNNNNNNNNNNNNNNNNNNNNNNNNNNNNNNNNNNNNNNNNNNNNNNNNNNNNNNNNNNNNNNNNNNNNNNNNNNNNNNNNNNNNNNNNNNNNNNNNNNNNNNNNNNNNNNNNNNNNNNNNNNNNNNNNNNNNNNNNNNNNNNNNNNNNNNNNNNNNNNNNNNNNNNNNNNNNNNNNNNNNNNNNNNNNNNNNNNNNNNNNNNNNNNNNNNNNNNNNNNNNNNNNNNNNNNNNNNNNNNNNNNNNNNNNNNNNNNNNNNNNNNNNNNNNNNNNNNNNNNNNNNNNNNNNNNNNNNNNNNNNNNNNNNNNNNNNNNNNNNNNNNNNNNNNNNNNNNNNNNNNNNNNNNNNNNNNNNNNNNNNNNNNNNNNNNNNNNNNNNNNNNNNNNNNNNNNNNNNNNNNNNNNNNNNNNNNNNNNNNNNNNNNNNNNNNNNNNNNNNNNNNNNNNNNNNNNNNNNNNNNNNNNNNNNNNNNNNNNNNNNNNNNNNNNNNNNNNNNNNNNNNNNNNNNNNNNNNNNNNNNNNNNNNNNNNNNNNNNNNNNNNNNNNNNNNNNNNNNNNNNNNNNNNNNNNNNNNNNNNNNNNNNNNNNNNNNNNNNNNNNNNNNNNNNNNNNNNNNNNNNNNNNNNNNNNNNNNNNNNNNNNNNNNNNNNNNNNNNNNNNNNNNNNNNNNNNNNNNNNNNNNNNNNNNNNNNNNNNNNNNNNNNNNNNNNNNNNNNNNNNNNNNNNNNNNNNNNNNNNNNNNNNNNNNNNNNNNNNNNNNNNNNNNNNNNNNNNNNNNNNNNNNNNNNNNNNNNNNNNNNNNNNNNNNNNNNNNNNNNNNNNNNNNNNNNNNNNNNNNNNNNNNNNNNNNNNNNNNNNNNNNNNNNNNNNNNNNNNNNNNNNNNNNNNNNNNNNNNNNNNNNNNNNNNNNNNNNNNNNNNNNNNNNNNNNNNNNNNNNNNNNNNNNNNNNNNNNNNNNNNNNNNNNNNNNNNNNNNNNNNNNNNNNNNNNNNNNNNNNNNNNNNNNNNNNNNNNNNNNNNNNNNNNNNNNNNNNNNNNNNNNNNNNNNNNNNNNNNNNNNNNNNNNNNNNNNNNNNNNNNNNNNNNNNNNNNNNNNNNNNNNNNNNNNNNNNNNNNNNNNNNNNNNNNNNNNNNNNNNNNNNNNNNNNNNNNNNNNNNNNNNNNNNNNNNNNNNNNNNNNNNNNNNNNNNNNNNNNNNNNNNNNNNNNNNNNNNNNNNNNNNNNNNNNNNNNNNNNNNNNNNNNNNNNNNNNNNNNNNNNNNNNNNNNNNNNNNNNNNNNNNNNNNNNNNNNNNNNNNNNNNNNNNNNNNNNNNNNNNNNNNNNNNNNNNNNNNNNNNNNNNNNNNNNNNNNNNNNNNNNNNNNNNNNNNNNNNNNNNNNNNNNNNNNNNNNNNN
>Afzelia cf. bipindensis voucher Angoboy SN external transcribed spacer, 18S ribosomal RNA gene, internal transcribed spacer 1, 5.8S ribosomal RNA gene, internal transcribed spacer 2, and 28S ribosomal RNA gene, complete sequence
NNNNNNNNNNNNNNNNNNNNNNNNNNNNNNNNNNNNNNNNNNNNNNNNNNNNNNNNNNNNNNNNNNNNNNNNNNNNNNNNNNNNNNNNNNNNNNNNNNNNNNNNNNNNNNNNNNNNNNNNNNNNNNNNNNNNNNNNNNNNNNNNNNNNNNNNNNNNNNNNNNNNNNNNNNNNNNNNNNNNNNNNNNNNNNNNNNNNNNNNNNNNNNNNNNNNNNNNNNNNNNNNNNNNNNNNNNNNNNNNNNNNNNNNNNNNNNNNNNNNNNNNNNNNNNNNNNNNNNNNNNNNNNNNNNNNNNNNNNNNNNNNNNNNNNNNNNNNNNNNNNNNNNNNNNNNNNNNNNNNNNNNNNNNNNNNNNNNNNNNNNNNNNNNNNNNNNNNNNNNNNNNNNNNNNNNNNNNNNNNNNNNNNNNNNNNNNNNNNNNNNNNNNNNNNNNNNNNNNNNNNNNNNNNNNNNNNNNNNNNNNNNNNNNNNNNNNNNNNNNNNNNNNNNNNNNNNNNNNNNNNNNNNNNNNNNNNNNNNNNNNNNNNNNNNNNNNNNNNNNNNNNNNNNNNNNNNNNNNNNNNNNNNNNNNNNNNNNNNNNNNNNNNNNNNNNNNNNNNNNNNNNNNNNNNNNNNNNNNNNNNNNNNNNNNNNNNNNNNNNNNNNNNNNNNNNNNNNNNNNNNNNNNNNNNNNNNNNNNNNNNNNNNNNNNNNNNNNNNNNNNNNNNNNNNNNNNNNNNNNNNNNNNNNNNNNNNNNNNNNNNNNNNNNNNNNNNNNNNNNNNNNNNNNNNNNNNNNNNNNNNNNNNNNNNNNNNNNNNNNNNNNNNNNNNNNNNNNNNNNNNNNNNNNNNNNNNNNNNNNNNNNNNNNNNNNNNNNNNNNNNNNNNNNNNNNNNNNNNNNNNNNNNNNNNNNNNNNNNNNNNNNNNNNNNNNNNNNNNNNNNNNNNNNNNNNNNNNNNNNNNNNNNNNNNNNNNNNNNNNNNNNNNNNNNNNNNNNNNNNNNNNNNNNNNNNNNNNNNNNNNNNNNNNNNNNNNNNNNNNNNNNNNNNNNNNNNNNNNNNNNNNNNNNNNNNNNNNNNNNNNNNNNNNNNNNNNNNNNNNNNNNNNNNNNNNNNNNNNNNNNNNNNNNNNNNNNNNNNNNNNNNNNNNNNNNNNNNNNNNNNNNNNNNNNNNNNNNNNNNNNNNNNNNNNNNNNNNNNNNNNNNNNNNNNNNNNNNNNNNNNNNNNNNNNNNNNNNNNNNNNNNNNNNNNNNNNNNNNNNNNNNNNNNNNNNNNNNNNNNNNNNNNNNNNNNNNNNNNNNNNNNNNNNNNNNNNNNNNNNNNNNNNNNNNNNNNNNNNNNNNNNNNNNNNNNNNNNNNNNNNNNNNNNNNNNNNNNNNNNNNNNNNNNNNNNNNNNNNNNNNNNNNNNNNNNNNNNNNNNNNNNNNNNNNNNNNNNNNNNNNNNNNNNNNNNNNNNNNNNNNNNNNNNNNNNNNNNNNNNNNNNNNNNNNNNNNNNNNNNNNNNNNNNNNNNNNNNNNNNNNNNNNNNNNNNNNNNNNNNNNNNNNNNNNNNNNNNNNNNNNNNNNNNNNNNNNNNNNNNNNNNNNNNNNNNNNNNNNNNNNNNNNNNNNNNNNNNNNNNNNNNNNNNNNNNNNNNNNNNNNNNNNNNNNNNNNNNNNNNNNNNNNNNNNNNNNNNNNNNNNNNNNNNNNNNNNNNNNNNNNNNNNNNNNNNNNNNNNNNNNNNNNNNNNNNNNNNNNNNNNNNNNNNNNNNNNNNNNNNNNNNNNNNNNNNNNNNNNNNNNNNNNNNNNNNNNNNNNNNNNNNNNNNNNNNNNNNNNNNNNNNNNNNNNNNNNNNNNNNNNNNNNNNNNNNNNNNNNNNNNNNNNNNNNNNNNNNNNNNNNNNNNNNNNNNNNNNNNNNNNNNNNNNNNNNNNNNNNNNNNNNNNNNNNNNNNNNNNNNNNNNNNNNNNNNNNNNNNNNNNNNNNNNNNNNNNNNNNNNNNNNNNNNNNNNNNNNNNNNNNNNNNNNNNNNNNNNNNNNNNNNNNNNNNNNNNNNNNNNNNNNNNNNNNNNNNNNNNNNNNNNNNNNNNNNNNNNNNNNNNNNNNNNNNNNNNNNNNNNNNNNNNNNNNNNNNNNNNNNNNNNNNNNNNNNNNNNNNNNNNNNNNNNNNNNNNNNNNNNNNNNNNNNNNNNNNNNNNNNNNNNNNNNNNNNNNNNNNNNNNNNNNNNNNNNNNNNNNNNNNNNNNNNNNNNNNNNNNNNNNNNNNNNNNNNNNNNNNNNNNNNNNNNNNNNNNNNNNNNNNNNNNNNNNNNNNNNNNNNNNNNNNNNNNNNNNNNNNNNNNNNNNNNNNNNNNNNNNNNNNNNNNNNNNNNNNNNNNNNNNNNNNNNNNNNNNNNNNNNNNNNNNNNNNNNNNNNNNNNNNNNNNNNNNNNNNNNNNNNNNNNNNNNNNNNNNNNNNNNNNNNNNNNNNNNNNNNNNNNNNNNNNNNNNNNNNNNNNNNNNNNNNNNNNNNNNNNNNNNNNNNNNNNNNNNNNNNNNNNNNNNNNNNNNNNNNNNNNNNNNNNNNNNNNNNNNNNNNNNNNNNNNNNNNNNNNNNNNNNNNNNNNNNNNNNNNNNNNNNNNNNNNNNNNNNNNNNNNNNNNNNNNNNNNNNNNNNNNNNNNNNNNNNNNNNNNNNNNNNNNNNNNNNNNNNNNNNNNNNNNNNNNNNNNNNNNNNNNNNNNNNNNNNNNNNNNNNNNNNNNNNNNNNNNNNNNNNNNNNNNNNNNNNNNNNNNNNNNNNNNNNNNNNNNNNNNNNNNNNNNNNNNNNNNNNNNNNNNNNNNNNNNNNNNNNNNNNNNNNNNNNNNNNNNNNNNNNNNNNNNNNNNNNNNNNNNNNNNNNNNNNNNNNNNNNNNNNNNNNNNNNNNNNNNNNNNNNNNNNNNNNNNNNNNNNNNNNNNNNNNNNNNNNNNNNNNNNNNNNNNNNNNNNNNNNNNNNNNNNNNNNNNNNNNNNNNNNNNNNNNNNNNNNNNNNNNNNNNNNNNNNNNNNNNNNNNNNNNNNNNNNNNNNNNNNNNNNNNNNNNNNNNNNNNNNNNNNNNNNNNNNNNNNNNNNNNNNNNNNNNNNNNNNNNNNNNNNNNNNNNNNNNNNNNNNNNNNNNNNNNNNNNNNNNNNNNNNNNNNNNNNNNNNNNNNNNNNNNNNNNNNNNNNNNNNNNNNNNNNNNNNNNNNNNNNNNNNNNNNNNNNNNNNNNNNNNNNNNNNNNNNNNNNNNNNNNNNNNNNNNNNNNNNNNNNNNNNNNNNNNNNNNNNNNNNNNNNNNNNNNNNNNNNNNNNNNNNNNNNNNNNNNNNNNNNNNNNNNNNNNNNNNNNNNNNNNNNNNNNNNNNNNNNNNNNNNNNNNNNNNNNNNNNNNNNNNNNNNNNNNNNNNNNNNNNNNNNNNNNNNNNNNNNNNNNNNNNNNNNNNNNNNNNNNNNNNNNNNNNNNNNNNNNNNNNNNNNNNNNNNNNNNNNNNNNNNNNNNNNNNNNNNNNNNNNNNNNNNNNNNNNNNNNNNNNNNNNNNNNNNNNNNNNNNNNNNNNNNNNNNNNNNNNNNNNNNNNNNNNNNNNNNNNNNNNNNNNNNNNNNNNNNNNNNNNNNNNNNNNNNNNNNNNNNNNNNNNNNNNNNNNNNNNNNNNNNNNNNNNNNNNNNNNNNNNNNNNNNNNNNNNNNNNNNNNNNNNNNNNNNNNNNNNNNNNNNNNNNNNNNNNNNNNNNNNNNNNNNNNNNNNNNNNNNNNNNNNNNNNNNNNNNNNNNNNNNNNNNNNNNNNNNNNNNNNNNNNNNNNNNNNNNNNNNNNNNNNNNNNNNNNNNNNNNNNNGGGCGATCGCCCGGTGCCCGGCGTGGGCAAGGCACCCGGCGGCGACCGTGTCCC-TTCGGATTT----TTCCTCGGCCAATGTTTGGGGGGTGGGCATTGGCACGATACTCACA-CCCCCGCCCGCCGGATGCATGCGAGAGCGTGCGGATGGCAAGGGTGGGCGCCCGGC-GCCCGGCCCGGGCGAAGGCCCGGTGCTCGG----------------------------------------------------------------------------------------------------------------------------------------------------GATGGGCAAGCT--------------CCCCGACGGTTGGGTCCCTTTCGGAAAC----TTGATCTCATGTACGATCCGTCATGCCTAGCGAAGCAGGTGCGGCTCCCCCCGATGCTTCCATATGCTCGCACGCC----ACAAGGCTTGCGGGGTGTGGTTCGTTTGGTGGTGTTGTGCCTGCGGACGTGTGGGCGTGTGAGTGGTGATTGGGTTGTTCGTGTCGGCCGGCTCCATGCTCAAGCATCGAACGGTCCGCAGGCAGCCCTCCTCAATCTTCCTGCCCCACAGGCGAGCGATTT--------CCTTGGGTGCATCA----TCGTGGTTCCTGTGTTGCCTACCGATCGAACGGAATTCGTGGGATTCGTTTG-CCCCTTGCCATCCACCGATCCC----CGT---GGGTCGGCGGAGGTCCGCATAGCAGTGCTCGTGCT-CCCCGAGAGCATCGCCGTGGCGGTAGCTCCCGGGGGCCCATGAGG----ACTCGCTGCTCTCTCGGATGCGGTCGACCCGGCGGCGGCCGT-GCTGC----GACGGAAG--TCGTGCC------CGGCCGT---GCAAGAATGAATGC-TTT-----CGACCCGAACG-----ATGCCCGT----GCCCGCGTCGG--CGTCGCCCC---CCGCCCGCCCGTCCCG-GCGGCCGGCCG----GGGGGAACG-ATGCCGGTGCGATGCGCGGCGGC-ATGACGGAGGAATGCTACCTGGTTGATCCTGCCAGTAGTCATATGCTTGTCTCAAAGATTAAGCCATGCATGTGTAAGTATGAACTAATTCAGACTGTGAAACTGCGAATGGCTCATTAAATCAGTTATAGTTTGTTTGATGGTACCTACTACTCGGATAACCGTAGTAATTCTAGAGCTAATACGTGCAACAAACCCCGACTTCCGGAAGGGATGCATTTATTAGATAAAAGGTCGACGCGGGCTTCCGCCCGTTGCTCTGATGATTCATGATAACTCGACGGATCGCACGGCCTGAGTGCCGGCGACGCATCATTCAAATTTCTGCCCTATCAACTTTCGATGGTAGGATAGTGGCCTACCATGGTGGTGACGGGTGACGGAGAATTAGGGTTCGATTCCGGAGAGGGAGCCTGAGAAACGGCTACCACATCCAAGGAAGGCAGCAGGCGCGCAAATTACCCAATCCTGACACGGGGAGGTAGTGACAATAAATAACAATACCGGGCTCATCGAGTCTGGTAATTGGAATGAGTACAATCTAAATCCCTTAACGAGGATCCATTGGAGGGCAAGTCTGGTGCCAGCAGCCGCGGTAATTCCAGCTCCAATAGCGTATATTTAAGTTGTTGCAGTTAAAAAGCTCGTAGTTGGACCTTGGGTTGGGCGGATCGGTCCGCCTCCGGTGTGCACCGGTCCGCTCGTCCCTTCTGCCGGCGATGCGCTCCTGGCCTTAACTGGCCGGGTCGTGCCTCCGGCGCTGTTACTTTGAAGAAATTAGAGTGCTCAAAGCAAGCCTACGCTCTGCATACATTAGCATGGGATAACATCATAGGATTCCGGTCCTATTGTGTTGGCCTTCGGGATCGGAGTAATGATTAACAGGGACAGTCGGGGGCATTCGTATTTCATAGTCAGAGGTGAAATTCTTGGATTTATGAAAGACGAACAACTGCGAAAGCATTTGCCAAGGATGTTTTCATTAATCAAGAACGAAAGTTGGGGGCTCGAAGACGATCAGATACCGTCCTAGTCTCAACCATAAACGATGCCGACCAGGGATCAGCGGATGTTACTTTTAGGACTCCGCTGGCACCTTATGAGAAATCAAAGTTTTTGGGTTCCGGGGGGAGTATGGTCGCAAGGCTGAAACTTAAAGGAATTGACGGAAGGGCACCACCAGGAGTGGAGCCTGCGGCTTAATTTGACTCAACACGGGGAAACTTACCAGGTCCAGACATAGTAAGGATTGACAGACTGAGAGCTCTTTCTTGATTCTATGGGTGGTGGTGCATGGCCGTTCTTAGTTGGTGGAGCGATTTGTCTGGTTAATTCCGTTAACGAACGAGACCTCAGCCTGCTAACTAGCTATGTGGAGGTGACCCCCCACGGCCAGCTTCTTAGAGGGACTATGGCCTTTCAGGCCAAGGAAGTTTGAGGCAATAACAGGTCTGTGATGCCCTTAGATGTTCTGGGCCGCACGCGCGCTACACTGATGTATTCAACGAGTCTATAGCCTTGGCCGACAGGCCCGGGTAATCTTTGAAATTTCATCGTGATGGGGATAGATCATTGCAATTGTTGGTCTTCAACGAGGAATTCCTAGTAAGCGCGAGTCATCAGCTCGCGTTGACTACGTCCCTGCCCTTTGTACACACCGCCCGTCGCTCCTACCGATTGAATGGTCCGGTGAAGTGTTCGGATCGCGGCGACGTGGGCGGTTCGCCGCCGGCGACGTCGCGAGAAGTCCACTGAACCTTATCATTTAGAGGAAGGAGAAGTCGTAACAAGGTTTCCGTAGGTGAACCTGCGGAAGGATCATTGTCGATA--CCTTAGCTAC------CAGCACGACCCCGCGAACACG----TTACT-GTATG----TCTCT------------------AAATGGAATGGAAT--------------GGAGGCACGCGAGCGGCACCCCGCC-GCCCCGGG-------CCTCCTCCTCCGACGCCGG---GACTCGACGGCGGGCT--CGCCCGCAGGTCGTCATCCCGG-------CGGCGGGCAACACAACCAACCCCCGGCGCGGAACGCGCCAAGGAACA---TAATGATCCGATGAGCGGGCTCCCTGCCGTCCCGGAGACGGTGCA--CGCGCAGCGAGCGGCGCC----ATTTTCGTATTCACAATGACTCTCGGCAACGGATATCTCGGCTCTCGCATCGATGAAGAACGTAGCGAAATGCGATACTTGGTGTGAATTGCAGAATCCCGTGAACCATCGAGTCTTTGAACGCAAGTTGCGCCCGAAGCCAATAGGCCGAGGGCACGTCTGGCTGGGTGTCACACAAAGTCG--CCCCCC----C-----CAAA-CCCCCCTAAC-----------------TAAGTA---AGGGGTCGGCC-GGGGCGGGCGGATGCTGGCCTCCCGTGAGCCCCGACTCGCGGACGGCCCAAATGAGAGC-TCGCGGTGCGGCGGGCACCACGGCGCACGGTAGTTGAGTCGAGT-----ACCATCGCTCCGG-CCCGGTCGTGCGTGCCCCG-CCCCC----GACGGCGAGCCCCCGAGACCC----TACT------------------------------------------------------------------------------TACTGTGT---TCCGACGCGACCTCAGCTCAGGCGGGGCTACCCGCTGAGTTTAAGCATATCAATAAGCGGAGGAAAAGAAACTAACGAGGATTCCCCTAGTAACGGCGAGCGAACCGGGAAGAGCCCACCATGAAAATCGGCCG-CCCCCCGGCGTCCGAATTGTAGTCTGGAGAAGCGTCCTCAGCGGCGGACCGGGCCCAAGTCCCCTGGAAGGGGGTGCCGGAGAGGGTGAGAGCCCCGTCGTGCCCGGACCCTGTCGCACCACGAGGCGCTGTCGGCGAGTCGGGTTGTTTGGGAATGCAGCCCCAATCGGGCGGTAAATTCCGTCCAAGGCTAAATACGGGCGAGAGACCGATAGCGAACAAGTACCGCGAGGGAAAGATGAAAAGGACTTTGAAAAGAGAGTCAAAGAGTGCTTGAAATTGTCGGGAGGGAAGCGGATGGGGGCCGGCGATGCGTCCCGGTCGGATGTGGAACGGCGAGAGCCGGTCCGCCGATCGACTCGGGGCGCGGACCGACGCGGACCGCGGCGGCGGCCCAAGCCCGGGCAGTGGACATGCCCG--CGGAGACGTCGTCGCCGCGATCGTGGACGGCAGCGCGCGCCCTC-AG-GGGCGTG---C-CTCGGCACCTGCGCGCTCCCGGCGTCGGCCTGCGGGCTCCCCATCCGGCCCGTCTTGAAACACGGACCAAGGAGTCTGACATGTGTGCGAGTCAACGGGTGAGCAAACCCGCAAGGCGCAAGGAAGCTGACTGGCGGGAT------CCCCCCCGTGGGGTGCACCGCCGACCGACCCCGATCTTCTGTGAAGGGTTCGAGTGAGAGCATACCTGTCGGGACCCGAAAGATGGTGAACTATGCCTGAGCGGGGCGAAGCCAGAGGAAACTCTGGTGGAGGCCCGCAGCGATACTGACGTGCAAATCGTTCGTCTGACTTGGGTATAGGGGCGAAAGACTAATCGAACCGTCTAGTAGCTGGTTCCCTCCGAAGTTTCCCTCAGGATAGCTGGAGCTCGGGTGCGAGTTCTATCGGGTAAAGCCAATGATTAGAGGCATCGGGGGCGCAACGCCCTCGACCTATTCTCAAACTTTAAATAGGTAGGACGGCGCGGCTGCTCCGGTGAGCCGCGCCACGGAATCGAGAGCTCCAAGTGGGCCATTTTTGGTAAGCAGAACTGGCGATGCGGGATGAACCGGAAGCCGGGTTACGGTGCCCAACTGCGCGCTAACCTAGATCCCACAAAGGGTGTTGGTCGATTAAGACAGCAGGACGGTGGTCATGGAAGTCGAAATCCGCTAAGGAGTGTGTAACAACTCACCTGCCGAATCAACTAGCCCCGAAAATGGATGGCGCTGAAGCGCGCGACCTATACCCGGCCGTCGGGGCAAGGGCCAGGCCCCGATGAGTAGGAGGGCGCGGCGGTCGCTGCAAAACCTGGGGCGCGAGCCCGGGCGGAGCGTCCGTCGGTGCAGATCTTGGTGGTAGTAGCAAATATTCAAATGAGAACTTTGAAGGCCGAAGAGGGGAAAGGTTCCATGTGAACGGCACTTGCACATGGGTTAGTCGATCCTAAGAGACGGGGGAAGCCCGTCTGAGAGCGCTGCGCGCGCGCACTTCGAAAGGGAATCGGGTTAAAATTCCTGAACCGGGATGTGGCGGCTGACGGCAACGTCAGGGAGTCCGGAGACGTCGGCGGGGGCCCCGGGAAGAGTTATCTTTTCTGTTTAACAGCCCGCCCACCCTGGAAACGGCTCAGCCGGAGGTAGGGTCCAGCGGCTGGAAGAGCACCGCACGTCGCGTGGTGTCCGGTGCGCCCCCGGCGGCCCGTGAAAATCCGGAGGACCGAGTGCCGCCCACGCCCGGTCGTACTCATAACCGCATCAGGTCTCCAAGGTGAACAGCCTCTGGTCGATGGAACAATGTAGGCAAGGGAAGTCGGCAAAATGGATCCGTAACCTCGGGAAAAGGATTGGCTCTGAGGACTGGGCACGGGGGTCCCAGCCCCGAACCCGTCGGCTGTCGGTGGACTGCTCGAGCTGCTCCCGCGGCGAGAGCGGGTCGCCGCGTGCCGGCCGGGGGACGGACTGGGAACGGGCCCTCCGGGGCCCCTTCCCCGGGCGTCGAACAGTCAGCTCAGAACTGGTACGGACAAGGGGAATCCGACTGTTTAATTAAAACAAAGCATTGCGATGGTCCCTGCGGATGCTGACGCAATGTGATTTCTGCCCAGTGCTCTGAATGTCAAAGTGAAGAAATTCAACCAAGCGCGGGTAAACGGCGGGAGTAACTATGACTCTCTTAAGGTAGCCAAATGCCTCGTCATCTAATTAGTGACGCGCATGAATGGATTAACGAGATTCCCACTGTCCCTGTCTACTATCCAGCGAAACCACAGCCAAGGGAACGGGCTTGGCGGAATCAGCGGGGAAAGAAGACCCTGTTGAGCTTGACTCTAGTCCGACTTTGTGAAATGACTTGAGAGGTGTAGGATAAGTGGGAGCCGGAGACGGCGAAAGTGAAATACCACTACTTTTAACGTTATTTTACTTATTCCGTGAATCGGAGGCGGGGCATGGCCCCTCTTTTTGGACCCAAGGCCCG-CCCCGGCGGGCCGATCCGGGCGGAAGACATTGTCAGGTGGGGAGTTTGGCTGGGGCGGCACATCTGTTAAAAGATAACGCAGGTGTCCTAAGATGAGCTCAACGAGAACAGAAATCTCGTGTGGAACAAAAGGGTAAAAGCTCGTTTGATTCTGATTTCCAGTACGAATACGAACCGTGAAAGCGTGGCCTATCGATCCTTTAGTCCTTCGGAATTTGAAGCTAGAGGTGTCAGAAAAGTTACCACAGGGATAACTGGCTTGTGGCAGCCAAGCGTTCATAGCGACGTTGCTTTTTGATCCTTCGATGTCGGCTCTTCCTATCATTGTGAAGCAGAATTCACCAAGTGTTGGATTGTTCACCCACCAATAGGGAACGTGAGCTGGGTTTAGACCGTCGTGAGACAGGTTAGTTTTACCCTACTGATGATGGTGTCGCGATAGTAATTCAACCTAGTACGAGAGGAACCGTTGATTCGCACAATTGGTCATCGCGCTTGGTTGAAAAGCCAGTGGCGCGAAGCTACCGTGCGTTGGATTATGACTGAACGCCTCTAAGTCAGAATCCGGGCTAGAAGCGACGCATGTGCCCGCCGCCCGGTTGCCGACCAGCAGTAGGGGCCTTGGCCCCCAGAGGCACGTGTCGTGGGCGATCCCCGCCCGGCGGATGAGCCGTGCGGGACGCCTTGCAGCGCAATTTCCATCGAGCGGCGGGTAGAATCCTTTGCAGACGACTTAAATACGCGACGGGGTATTGTAAGTGGCAGAGTGGCCTTGCTGCCACGATCCACTGAGATTCAGCCCTTGTCGCTCCGATTCGTCCCTCCCTTCCCCAAAATTCTCAC-CCCACAGTCCCTCCCT----CACCCCACAGTCACTCACATTGCACAACCAGAAAGAATCCGGAGGCTAAGAGTCGAACATAACATAGTCGGGCATAGATGCTCACAAGTCCATGGGGCCTCGGTGTGTGCTGAATAGTATTGGGCAGGCAGCAATTCGGGAAGGCGGATAAAGTAGACCGATTACCATGCACATCATAGGGTGGTAGTGTGCAAAAGCAGACCCTGCCTAATGTCCCACGCGAGCAAAGTACACACCATGCCCATATATAGCCCGGTAGGCATCACCTCCGAACGACTGAGGCAAATGGTAGGACAGGCAGAGTCCCACTCATGTGGAGCAGCCACCATGGCCACAGCCTGTCCACAACTCCAGGACACAAGGCCATCAG-CCCCGTTCACAGGGCCAAC---AAGCCAGGGTGCCAGGCCAGCACCCCTGACTGAAAGGCCGGCAT--------------------------------------------------------------------------------------------------------------------------------------------------------------------------------------------------------------------------------------------------------------------------------------------------------GCCCGTTAGCAAGGCCCCGGCGCCCGGCCAGCATGCTCGATC--------------------------------------------GTAACGTCGGGATGCCCGGCCAGCATGCCCGTCCGAAAGGCCC----------------------------------------------------------------------------------------------------------------------------------------------------------------------------------CGACGCCCGGCCAGCATGCCCGTCCGAAAGGCCCTGGTGCAAGGCCAGCATGCCCGGACG-------------CCC-------------------------------------------------------A-GCCGGCACC---------------------------------CCCGT------------------------------------------------CGGCGG------------------------------------------GCCAGCATGCCCGTCCGAAAGGTCCC----------------------------------------------------------------------------------------------------------------------------------------------------------------------------------------------------------------------------------------------------------------------------------------------------------GACGCNNNNNNNNNNNNNNNNNNNNNNNNNNNNNNNNNNNNNNNNNNNNNNNNNNNNNNNNNNNNNNNNNNNNNNNNNNNNNNNNNNNNNNNNNNNNNNNNNNNNNNNNNNNNNNNNNNNNNNNNNNNNNNNNNNNNNNNNNNNNNNNNNNNNNNNNNNNNNNNNNNNNNNNNNNNNNNNNNNNNNNNNNNNNNNNNNNNNNNNNNNNNNNNNNNNNNNNNNNNNNNNNNNNNNNNNNNNNNNNNNNNNNNNNNNNNNNNNNNNNNNNNNNNNNNNNNNNNNNNNNNNNNNNNNNNNNNNNNNNNNNNNNNNNNNNNNNNNNNNNNNNNNNNNNNNNNNNNNNNNNNNNNNNNNNNNNNNNNNNNNNNNNNNNNNNNNNNNNNNNNNNNNNNNNNNNNNNNNNNNNNNNNNNNNNNNNNNNNNNNNNNNNNNNNNNNNNNNNNNNNNNNNNNNNNNNNNNNNNNNNNNNNNNNNNNNNNNNNNNNNNNNNNNNNNNNNNNNNNNNNNNNNNNNNNNNNNNNNNNNNNNNNNNNNNNNNNNNNNNNNNNNNNNNNNNNNNNNNNNNNNNNNNNNNNNNNNNNNNNNNNNNNNNNNNNNNNNNNNNNNNNNNNNNNNNNNNNNNNNNNNNNNNNNNNNNNNNNNNNNNNNNNNNNNNNNNNNNNNNNNNNNNNNNNNNNNNNNNNNNNNNNNNNNNNNNNNNNNNNNNNNNNNNNNNNNNNNNNNNNNNNNNNNNNNNNNNNNNNNNNNNNNNNNNNNNNNNNNNNNNNNNNNNNNNNNNNNNNNNNNNNNNNNNNNNNNNNNNNNNNNNNNNNNNNNNNNNNNNNNNNNNNNNNNNNNNNNNNNNNNNNNNNNNNNNNNNNNNNNNNNNNNNNNNNNNNNNNNNNNNNNNNNNNNNNNNNNNNNNNNNNNNNNNNNNNNNNNNNNNNNNNNNNNNNNNNNNNNNNNNNNNNNNNNNNNNNNNNNNNNNNNNNNNNNNNNNNNNNNNNNNNNNNNNNNNNNNNNNNNNNNNNNNNNNNNNNNNNNNNNNNNNNNNNNNNNNNNNNNNNNNNNNNNNNNNNNNNNNNNNNNNNNNNNNNNNNNNNNNNNNNNNNNNNNNNNNNNNNNNNNNNNNNNNNNNNNNNNNNNNNNNNNNNNNNNNNNNNNNNNNNNNNNNNNNNNNNNNNNNNNNNNNNNNNNNNNNNNNNNNNNNNNNNNNNNNNNNNNNNNNNNNNNNNNNNNNNNNNNNNNNNNNNNNNNNNNNNNNNNNNNNNNNNNNNNNNNNNNNNNNNNNNNNNNNNNNNNNNNNNNNNNNNNNNNNNNNNNNNNNNNNNNNNNNNNNNNNNNNNNNNNNNNNNNNNNNNNNNNNNNNNNNNNNNNNNNNNNNNNNNNNNNNNNNNNNNNNNNNNNNNNNNNNNNNNNNNNNNNNNNNNNNNNNNNNNNNNNNNNNNNNNNNNNNNNNNNNNNNNNNNNNNNNNNNNNNNNNNNNNNNNNNNNNNNNNNNNNNNNNNNNNNNNNNNNNNNNNNNNNNNNNNNNNNNNNNNNNNNNNNNNNNNNNNNNNNNNNNNNNNNNNNNNNNNNNNNNNNNNNNNNNNNNNNNNNNNNNNNNNNNNNNNNNNNNNNNNNNNNNNNNNNNNNNNNNNNNNNNNNNNNNNNNNNNNNNNNNNNNNNNNNNNNNNNNNNNNNNNNNNNNNNNNNNNNNNNNNNNNNNNNNNNNNNNNNNNNNNNNNNNNNNNNNNNNNNNNNNNNNNNNNNNNNNNNNNNNNNNNNNNNNNNNNNNNNNNNNNNNNNNNNNNNNNNNNNNNNNNNNNNNNNNNNNNNNNNNNNNNNNNNNNNNNNNNNNNNNNNNNNNNNNNNNNNNNNNNNNNNNNNNNNNNNNNNNNNNNNNNNNNNNNNNNNNNNNNNNNNNNNNNNNNNNNNNNNNNNNNNNNNNNNNNNNNNNNNNNNNNNNNNNNNNNNNNNNNNNNNNNNNNNNNNNNNNNNNNNNNNNNNNNNNNNNNNNNNNNNNNNNNNNNNNNNNNNNNNNNNNNNNNNNNNNNNNNNNNNNNNNNNNNNNNNNNNNNNNNNNNNNNNNNNNNNNNNNNNNNNNNNNNNNNNNNNNNNNNNNNNNNNNNNNNNNNNNNNNNNNNNNNNNNNNNNNNNNNNNNNNNNNNNNNNNNNNNNNNNNNNNNNNNNNNNNNNNNNNNNNNNNNNNNNNNNNNNNNNNNNNNNNNNNNNNNNNNNNNNNNNNNNNNNNNNNNNNNNNNNNNNNNNNNNNNNNNNNNNNNNNNNNNNNNNNNNNNNNNNNNNNNNNNNNNNNNNNNNNNNNNNNNNNNNNNNNNNNNNNNNNNNNNNNNNNNNNNNNNNNNNNNNNNNNNNNNNNNNNNNNNNNNNNNNNNNNNNNNNNNNNNNNNNNNNNNNNNNNNNNNNNNNNNNNNNNNNNNNNNNNNNNNNNNNNNNNNNNNNNNNNNNNNNNNNNNNNNNNNNNNNNNNNNNNNNNNNNNNNNNNNNNNNNNNNNNNNNNNNNNNNNNNNNNNNNNNNNNNNNNNNNNNNNNNNNNNNNNNNNNNNNNNNNNNNNNNNNNNNNNNNNNNNNNNNNNNNNNNNNNNNNNNNNNNNNNNNNNNNNNNNNNNNNNNNNNNNNNNNNNNNNNNNNNNNNNNNNNNNNNNNNNNNNNNNNNNNNNNNNNNNNNNNNNNNNNNNNNNNNNNNNNNNNNNNNNNNNNNNNNNNNNNNNNNNNNNNNNNNNNNNNNNNNNNNNNNNNNNNNNNNNNNNNNNNNNNNNNNNNNNNNNNNNNNNNNNNNNNNNNNNNNNNNNNNNNNNNNNNNNNNNNNNNNNNNNNNNNNNNNNNNNNNNNNNNNNNNNNNNNNNNNNNNNNNNNNNNNNNNNNNNNNNNNNNNNNNNNNNNNNNNNNNNNNNNNNNNNNNNNNNNNNNNNNNNNNNNNNNNNNNNNNNNNNNNNNNNNNNNNNNNNNNNNNNNNNNNNNNNNNNNNNNNNNNNNNNNNNNNNNNNNNNNNNNNNNNNNNNNNNNNNNNNNNNNNNNNNNNNNNNNNNNNNNNNNNNNNNNNNNNNNNNNNNNNNNNNNNNNNNNNNNNNNNNNNNNNNNNNNNNNNNNNNNNNNNNNNNNNNNNNNNNNNNNNNNNNNNNNNNNNNNNNNNNNNNNNNNNNNNNNNNNNNNNNNNNNNNNNNNNNNNNNNNNNNNNNNNNNNNNNNNNNNNNNNNNNNNNNNNNNNNNNNNNNNNNNNNNNNNNNNNNNNNNNNNNNNNNNNNNNNNNNNNNNNNNNNNNNNNNNNNNNNNNNNNNNNNNNNNNNNNNNNNNNNNNNNNNNNNNNNNNNNNNNNNNNNNNNNNNNNNNNNNNNNNNNNNNNNNNNNNNNNNNNNNNNNNNNNNNNNNNNNNNNNNNNNNNNNNNNNNNNNNNNNNNNNNNNNNNNNNNNNNNNNNNNNNNNNNNNNNNNNNNNNNNNNNNNNNNNNNNNNNNNNNNNNNNNNNNNNNNNNNNNNNNNNNNNNNNNNNNNNNNNNNNNNNNNNNNNNNNNNNNNNNNNNNNNNNNNNNNNNNNNNNNNNNNNNNNNNNNNNNNNNNNNNNNNNNNNNNNNNNNNNNNNNNNNNNNNNNNNNNNNNNNNNNNNNNNNNNNNNNNNNNNNNNNNNNNNNNNNNNNNNNNNNNNNNNNNNNNNNNNNNNNNNNNNNNNNNNNNNNNNNNNNNNNNNNNNNNNNNNNNNNNNNNNNNNNNNNNNNNNNNNNNNNNNNNNNNNNNNNNNNNNNNNNNNNNNNNNNNNNNNNNNNNNNNNNNNNNNNNNNNNNNNNNNNNNNNNNNNNNNNNNNNNNNNNNNNNNNNNNNNNNNNNNNNNNNNNNNNNNNNNNNNNNNNNNNNNNNNNNNNNNNNNNNNNNNNNNNNNNNNNNNNNNNNNNNNNNNNNNNNNNNNNNNNNNNNNNNNNNNNNNNNNNNNNNNNNNNNNNNNNNNNNNNNNNNNNNNNNNNNNNNNNNNNNNNNNNNNNNNNNNNNNNNNNNNNNNNNNNNNNNNNNNNNNNNNNNNNNNNNNNNNNNNNNNNNNNNNNNNNNNNNNNNNNNNNNNNNNNNNNNNNNNNNNNNNNNNNNNNNNNNNNNNNNNNNNNNNNNNNNNNNNNNNNNNNNNNNNNNNNNNNNNNNNNNNNNNNNNNNNNNNNNNNNNNNNNNNNNNNNNNNNNNNNNNNNNNNNNNNNNNNNNNNNNNNNNNNNNNNNNNNNNNNNNNNNNNNNNNNNNNNNNNNNNNNNNNNNNNNNNNNNNNNNNNNNNNNNNNNNNNNNNNNNNNNNNNNNNNNNNNNNNNNNNNNNNNNNNNNNNNNNNNNNNNNNNNNNNNNNNNNNNNNNNNNNNNNNNNNNNNNNNNNNNNNNNNNNNNNNNNNNNNNNNNNNNNNNNNNNNNNNNNNNNNNNNNNNNNNNNNNNNNNNNNNNNNNNNNNNNNNNNNNNNNNNNNNNNNNNNNNNNNNNNNNNNNNNNNNNNNNNNNNNNNNNNNNNNNNNNNNNNNNNNNNNNNNNNNNNNNNNNNNNNNNNNNNNNNNNNNNNNNNNNNNNNNNNNNNNNNNNNNNNNNNNNNNNNNNNNNNNNNNNNNNNNNNNNNNNNNNNNNNNNNNNNNNNNNNNNNNNNNNNNNNNNNNNNNNNNNNNNNNNNNNNNNNNNNNNNNNNNNNNNNNNNNNNNNNNNNNNNNNNNNNNNNNNNNNNNNNNNNNNNNNNNNNNNNNNNNNNNNNNNNNNNNNNNNNNNNNNNNNNNNNNNNNNNNNNNNNNNNNNNNNNNNNNNNNNNNNNNNNNNNNNNNNNNNNNNNNNNNNNNNNNNNNNNNNNNNNNNNNNNNNNNNNNNNNNNNNNNNNNNNNNNNNNNNNNNNNNNNNNNNNNNNNNNNNNNNNNNNNNNNNNNNNNNNNNNNNNNNNNNNNNNNNNNNNNNNNNNNNNNNNNNNNNNNNNNNNNNNNNNNNNNNNNNNNNNNNNNNN
>Afzelia pachyloba voucher Obama 846  external transcribed spacer, 18S ribosomal RNA gene, internal transcribed spacer 1, 5.8S ribosomal RNA gene, internal transcribed spacer 2, and 28S ribosomal RNA gene, complete sequence
NNNNNNNNNNNNNNNNNNNNNNNNNNNNNNNNNNNNNNNNNNNNNNNNNNNNNNNNNNNNNNNNNNNNNNNNNNNNNNNNNNNNNNNNNNNNNNNNNNNNNNNNNNNNNNNNNNNNNNNNNNNNNNNNNNNNNNNNNNNNNNNNNNNNNNNNNNNNNNNNNNNNNNNNNNNNNNNNNNNNNNNNNNNNNNNNNNNNNNNNNNNNNNNNNNNNNNNNNNNNNNNNNNNNNNNNNNNNNNNNNNNNNNNNNNNNNNNNNNNNNNNNNNNNNNNNNNNNNNNNNNNNNNNNNNNNNNNNNNNNNNNNNNNNNNNNNNNNNNNNNNNNNNNNNNNNNNNNNNNNNNNNNNNNNNNNNNNNNNNNNNNNNNNNNNNNNNNNNNNNNNNNNNNNNNNNNNNNNNNNNNNNNNNNNNNNNNNNNNNNNNNNNNNNNNNNNNNNNNNNNNNNNNNNNNNNNNNNNNNNNNNNNNNNNNNNNNNNNNNNNNNNNNNNNNNNNNNNNNNNNNNNNNNNNNNNNNNNNNNNNNNNNNNNNNNNNNNNNNNNNNNNNNNNNNNNNNNNNNNNNNNNNNNNNNNNNNNNNNNNNNNNNNNNNNNGCATGCCCGGGCGCCCA-GCCGGCA-CCCCCGTCGGCAGG------------------------------------------------------------------------------------------------------------------------------------------------------------------------------------GCCAGCATGCCCGT-----------------------------------------------------------------------------------------------------------------------------------------------------------------------------------------------------------------------------------------------------------------------------------------------------------------------------------------------------------------------------------------------------------------------------------------CCGTCCGAAAGGTCCCGACGCCCGGCCAGCATGCC---------------------CGTCCC------------------------------------------------------------------------------------------------------------------------------------------------------------------------------------------------------------------------------------------------------------------------CAAGGCCGGCAT----GCCCGTCCCCAAGGCCTGCATGCCCATCCC--------------TAAGGCCAGCCTGCCCG-----------------------------------------------GGTGCAAGGCCA---------GATGGCCCGCCAACACCCCCATCGACATGGCCATCTTGCCCGTCCCCAAGGCCCG------------------------------------------------------------------GGGTGCAAGGCCTGCATGGCCGGCAA-------TGCCTTTGCCCTTG----CCTCCTTAAATGGGG------------TGAATATGTCCCCAATCACTCATCTTGATGCTTGAGACAAAGGTTTTGGTTGTATAGAGAGGCCCGGTCTTCCGAAACCACCAAAAGTGATGCCGG---------------------------------------------ATCGATCCAAAAG------ACACATGAAACATCTTCAATG-----TGCAAAGTGATGCCCAAATCAATTAATTTGAGTCCCAAGGATGATTCCCACAAAGGTTTGGAGCCATTGGACCATTTTCACCATTTTTCGGGCTTCCGGCACCACCTAAAAGTGGGAAAATCAACACCATCATCAATTGAAACTTCTTGAAAGTCCAATATGAGTTCATAATAAATTAATATGAGTCCCAAGGATGATTCCTACAAAGGTTTGGAGCCATTGGACCATTTTCACTATTTTTCGGGCTTCCGGCGCCACCTAAAAGTGGGAAAATCAACACCATCATCAGTTGAAACATATTGAAAGTCCAATATGAGTTCATAATAAATTAATATGACCCCTAAGGATGCTCCCTGCAAAATTTCAGAACGTTTGCACGTATAGATTTTTTTTCCGATTTTTTGCAAATTTCGCACTTTGAAAAATTATAAAAAATTCATCACTTGTCAAAAAATTATGAAATTTTGGGAAATGATAGATTGGATTTTTATCTGTGTCTCCACAAAATTTCAGCTCAAAATTCCATCATTTGCCCCCCGAAAACCCCTTATGTCAACTCGGAAAAAGTATGTCTACTCCTGCCAGGGGGGGTTTGGCTCAGAATGCTCTTTAGGGGGTACCCAGCTGCCTGCCCCCCGTGGCCGGCAGCTGGGGGCGCACCAGGCAGGCCTTGCACGCTGCGTGCGTGCCGGCCTACCCCCGTCGCCCATGCAAGCAATGCGATTGCTTGTGTGCGGCGTCCGTCCATGCTCGGCATGGGCGGGCGCGGTGC------------GGCCGCATGCGGC----------CGGCACGGGCACGACACCA------------------------------------------------------------------------------------------------------------------------------------------TCGTCCGGGCCGGGGCATGGGCAATCGCCCAGTGCTCCTCACGGGCA------------------------------------------CAATGCCAAGGCTTGCGGGGGTGGGCCTTGGCATGTTATACACACCCCCGACCGCCGGATGCATGCGAAG------------------------------------------------------------------------------------------------------------------------------------------------------------------------------GCGTGC---------------------------------------------------------------------------------------------------------------------------------------------------------------------------------GGATGGCAAGGGTGGGCGGCCGG------------------------------------------------------------------------------------------------------------------------------------------------------------------------------CGCCCGGCCCGGGCGATCGCCCGGTGCCCGGCGTGGGCAAGGCACCCGGCGGCGACCGTGTCCC-TTCGGATTT----TTCCTCGGCCAATGTTTGGGGGGTGGGCATTGGCACGATACTCACA-CCCCCGCCCGCCGGATGCATGCGAGAGCGTGCGGATGGCAAGGGTGGGCGCCCGGC-GCCCGGCCCGGGCGAAGGCCCGGTGCTCGG----------------------------------------------------------------------------------------------------------------------------------------------------GATGGGCAAGCT--------------CCCCGACGGTCGGGTCCCTTTCGGAAAC----TTGATCTCATGTACGATCCGTCATGCCTAGCGAAGCAGGTGCGGCTCCCCCCGATGCTTCCATATGCTCGCACGCC----ACAAGGCTTGCGGGGTGTGGTTCGTTTGGTGGTGTTGTGCCTGCGGACGTGTGGGCGTGTGAGTGGTGATTGGGTTGTTCGTGTCGGCCGGCTCCATGCTCAAGCATCGAACGGTCCGCAGGCAGCCCTCCTCAATCTTCCTGCCCCACAGGCGAGCGATTT--------CCTTGGGTGCATCA----TCGTGGTTCCTGTGTTGCCTACCGATCGAACGGAATTCGTGGGATTCGTTTG-CCCCTTGCCATCCACCGATCCC----CGT---GGGTCGGCGGAGGTCCGCATAGCAGTGCTCGTGCT-CCCCGAGAGCATCGCCGTGGCGGTAGCTCCCGGGGGCCCATGAGG----ACTCGCTGCTCTCTCGGATGCGGTCGACCCGGCGGCGGCCGT-GCTGC----GACGGAAG--TCGTGCC------CGGCCGT---GCAAGAATGAATGC-TTT-----CGACCCGAACG-----ATGCCCGT----GCCCGCGTCGG--CGTCGCCCC---CCGCCCGCCCGTCCCG-GCGGCCGGCCG----GGGGGAACG-ATGCCGGTGCGATGCGCGGCGGC-ATGACGGAGGAATGCTACCTGGTTGATCCTGCCAGTAGTCATATGCTTGTCTCAAAGATTAAGCCATGCATGTGTAAGTATGAACTAATTCAGACTGTGAAACTGCGAATGGCTCATTAAATCAGTTATAGTTTGTTTGATGGTACCTACTACTCGGATAACCGTAGTAATTCTAGAGCTAATACGTGCAACAAACCCCGACTTCCGGAAGGGATGCATTTATTAGATAAAAGGTCGACGCGGGCTTCCGCCCGTTGCTCTGATGATTCATGATAACTCGACGGATCGCACGGCCTGAGTGCCGGCGACGCATCATTCAAATTTCTGCCCTATCAACTTTCGATGGTAGGATAGTGGCCTACCATGGTGGTGACGGGTGACGGAGAATTAGGGTTCGATTCCGGAGAGGGAGCCTGAGAAACGGCTACCACATCCAAGGAAGGCAGCAGGCGCGCAAATTACCCAATCCTGACACGGGGAGGTAGTGACAATAAATAACAATACCGGGCTCATCGAGTCTGGTAATTGGAATGAGTACAATCTAAATCCCTTAACGAGGATCCATTGGAGGGCAAGTCTGGTGCCAGCAGCCGCGGTAATTCCAGCTCCAATAGCGTATATTTAAGTTGTTGCAGTTAAAAAGCTCGTAGTTGGACCTTGGGTTGGGCGGATCGGTCCGCCTCCGGTGTGCACCGGTCCGCTCGTCCCTTCTGCCGGCGATGCGCTCCTGGCCTTAACTGGCCGGGTCGTGCCTCCGGCGCTGTTACTTTGAAGAAATTAGAGTGCTCAAAGCAAGCCTACGCTCTGCATACATTAGCATGGGATAACATCATAGGATTCCGGTCCTATTGTGTTGGCCTTCGGGATCGGAGTAATGATTAACAGGGACAGTCGGGGGCATTCGTATTTCATAGTCAGAGGTGAAATTCTTGGATTTATGAAAGACGAACAACTGCGAAAGCATTTGCCAAGGATGTTTTCATTAATCAAGAACGAAAGTTGGGGGCTCGAAGACGATCAGATACCGTCCTAGTCTCAACCATAAACGATGCCGACCAGGGATCAGCGGATGTTACTTTTAGGACTCCGCTGGCACCTTATGAGAAATCAAAGTTTTTGGGTTCCGGGGGGAGTATGGTCGCAAGGCTGAAACTTAAAGGAATTGACGGAAGGGCACCACCAGGAGTGGAGCCTGCGGCTTAATTTGACTCAACACGGGGAAACTTACCAGGTCCAGACATAGTAAGGATTGACAGACTGAGAGCTCTTTCTTGATTCTATGGGTGGTGGTGCATGGCCGTTCTTAGTTGGTGGAGCGATTTGTCTGGTTAATTCCGTTAACGAACGAGACCTCAGCCTGCTAACTAGCTATGTGGAGGTGACCCCCCACGGCCAGCTTCTTAGAGGGACTATGGCCTTTCAGGCCAAGGAAGTTTGAGGCAATAACAGGTCTGTGATGCCCTTAGATGTTCTGGGCCGCACGCGCGCTACACTGATGTATTCAACGAGTCTATAGCCTTGGCCGACAGGCCCGGGTAATCTTTGAAATTTCATCGTGATGGGGATAGATCATTGCAATTGTTGGTCTTCAACGAGGAATTCCTAGTAAGCGCGAGTCATCAGCTCGCGTTGACTACGTCCCTGCCCTTTGTACACACCGCCCGTCGCTCCTACCGATTGAATGGTCCGGTGAAGTGTTCGGATCGCGGCGACGTGGGCGGTTCGCCGCCGGCGACGTCGCGAGAAGTCCACTGAACCTTATCATTTAGAGGAAGGAGAAGTCGTAACAAGGTTTCCGTAGGTGAACCTGCGGAAGGATCATTGTCGATA--CCTAAGCACA-------AGCACGACCCCGCGAACACG----TTCCA-TCACG----TCTCT------------------A-----AATGGAAT--------------GGAGGCACGCGAGCGGCACCCGCCG-CCCCCGGGC----CTCCTCCTCCTCCGATGTCGG---GACTCGACGGCGGGCT--CGCCCGCAGGTCGTCATCCCGG-------CGATCGGCAACACAACCAACCCCCGGCGCGGAACGCGCCAAGGAACA---TAATGATCCGATGAGCGGGCTCCCTGCCGTCCCGGAGACGGTGCA--CGCGCAGCGAGCGGCGCC----ATTTTCGTATTCACAATGACTCTCGGCAACGGATATCTCGGCTCTCGCATCGATGAAGAACGTAGCGAAATGCGATACTTGGTGTGAATTGCAGAATCCCGTGAACCATCGAGTCTTTGAACGCAAGTTGCGCCCGAAGCCAATAGGCCGAGGGCACGTCTGGCTGGGTGTCACACAAAGTCG--CCCCCC----C------AAA-CTCCCCCGAC---------------------CA---AGGGGTCGGCC-G----GGGCGGACGCTGGCCTCCCGTGAGCCCCGACTCGCGGACGGCCCAAATGAGAGC-TCGCGGTGCGGCGGGCACCACGGCGCACGGTAGTTGAGTCGAGT-----ACCATCGCTCCGG-CCCGGTCGTGCGTGCCCCG-CCCCC----GACGGCGAGCCCCCGAGACCC----TACT------------------------------------------------------------------------------TACTGTGT---TCCGACGCGACCTCAGCTCAGGCGGGGCTACCCGCTGAGTTTAAGCATATCAATAAGCGGAGGAAAAGAAACTAACGAGGATTCCCCTAGTAACGGCGAGCGAACCGGGAAGAGCCCACCATGAAAATCGGCCG-CCCCCCGGCGTCCGAATTGTAGTCTGGAGAAGCGTCCTCAGCGGCGGACCGGGCCCAAGTCCCCTGGAAGGGGGTGCCGGAGAGGGTGAGAGCCCCGTCGTGCCCGGACCCTGTCGCACCACGAGGCGCTGTCGGCGAGTCGGGTTGTTTGGGAATGCAGCCCCAATCGGGCGGTAAATTCCGTCCAAGGCTAAATACGGGCGAGAGACCGATAGCGAACAAGTACCGCGAGGGAAAGATGAAAAGGACTTTGAAAAGAGAGTCAAAGAGTGCTTGAAATTGTCGGGAGGGAAGCGGATGGGGGCCGGCGATGCGTCCCGGTCGGATGTGGAACGGCGAGAGCCGGTCCGCCGATCGACTCGGGGCGCGGACCGACGCGGACCGCGGCGGCGGCCCAAGCCCGGGCAGTGGACATGCCCG--CGGAGACGTCGTCGCCGCGATCGTGGACGGCAGCGCGCGCCCTC-G--GGGCGTG---C-CTCGGCACCTGCGCGCTCCCGGCGTCGGCCTGCGGGCTCCCCATCCGGCCCGTCTTGAAACACGGACCAAGGAGTCTGACATGTGTGCGAGTCAACGGGTGAGCAAACCCGCAAGGCGCAAGGAAGCTGACTGGCGGGAT------CCCCCCCGTGGGGTGCACCGCCGACCGACCCCGATCTTCTGTGAAGGGTTCGAGTGAGAGCATACCTGTCGGGACCCGAAAGATGGTGAACTATGCCTGAGCGGGGCGAAGCCAGAGGAAACTCTGGTGGAGGCCCGCAGCGATACTGACGTGCAAATCGTTCGTCTGACTTGGGTATAGGGGCGAAAGACTAATCGAACCGTCTAGTAGCTGGTTCCCTCCGAAGTTTCCCTCAGGATAGCTGGAGCTCGGGTGCGAGTTCTATCGGGTAAAGCCAATGATTAGAGGCATCGGGGGCGCAACGCCCTCGACCTATTCTCAAACTTTAAATAGGTAGGACGGCGCGGCTGCTCCGGTGAGCCGCGCCACGGAATCGAGAGCTCCAAGTGGGCCATTTTTGGTAAGCAGAACTGGCGATGCGGGATGAACCGGAAGCCGGGTTACGGTGCCCAACTGCGCGCTAACCTAGATCCCACAAAGGGTGTTGGTCGATTAAGACAGCAGGACGGTGGTCATGGAAGTCGAAATCCGCTAAGGAGTGTGTAACAACTCACCTGCCGAATCAACTAGCCCCGAAAATGGATGGCGCTGAAGCGCGCGACCTATACCCGGCCGTCGGGGCAAGGGCCAGGCCCCGATGAGTAGGAGGGCGCGGCGGTCGCTGCAAAACCTGGGGCGCGAGCCCGGGCGGAGCGTCCGTCGGTGCAGATCTTGGTGGTAGTAGCAAATATTCAAATGAGAACTTTGAAGGCCGAAGAGGGGAAAGGTTCCATGTGAACGGCACTTGCACATGGGTTAGTCGATCCTAAGAGACGGGGGAAGCCCGTCTGAGAGCGCTGCGCGCGCGCACTTCGAAAGGGAATCGGGTTAAAATTCCTGAACCGGGATGTGGCGGCTGACGGCAACGTCAGGGAGTCCGGAGACGTCGGCGGGGGCCCCGGGAAGAGTTATCTTTTCTGTTTAACAGCCCGCCCACCCTGGAAACGGCTCAGCCGGAGGTAGGGTCCAGCGGCTGGAAGAGCACCGCACGTCGCGTGGTGTCCGGTGCGCCCCCGGCGGCCCGTGAAAATCCGGAGGACCGAGTGCCGCCCACGCCCGGTCGTACTCATAACCGCATCAGGTCTCCAAGGTGAACAGCCTCTGGTCGATGGAACAATGTAGGCAAGGGAAGTCGGCAAAATGGATCCGTAACCTCGGGAAAAGGATTGGCTCTGAGGACTGGGCACGGGGGTCCCAGCCCCGAACCCGTCGGCTGTCGGTGGACTGCTCGAGCTGCTCCCGCGGCGAGAGCGGGTCGCCGCGTGCCGGCCGGGGGACGGACTGGGAACGGGCCCTCCGGGGCCCCTTCCCCGGGCGTCGAACAGTCAGCTCAGAACTGGTACGGACAAGGGGAATCCGACTGTTTAATTAAAACAAAGCATTGCGATGGTCCCTGCGGATGCTGACGCAATGTGATTTCTGCCCAGTGCTCTGAATGTCAAAGTGAAGAAATTCAACCAAGCGCGGGTAAACGGCGGGAGTAACTATGACTCTCTTAAGGTAGCCAAATGCCTCGTCATCTAATTAGTGACGCGCATGAATGGATTAACGAGATTCCCACTGTCCCTGTCTACTATCCAGCGAAACCACAGCCAAGGGAACGGGCTTGGCGGAATCAGCGGGGAAAGAAGACCCTGTTGAGCTTGACTCTAGTCCGACTTTGTGAAATGACTTGAGAGGTGTAGGATAAGTGGGAGCCGGAGACGGCGAAAGTGAAATACCACTACTTTTAACGTTATTTTACTTATTCCGTGAATCGGAGGCGGGGCATGGCCCCTCTTTTTGGACCCAAGGCTCG-CCCCGGCGGGCCGATCCGGGCGGAAGACATTGTCAGGTGGGGAGTTTGGCTGGGGCGGCACATCTGTTAAAAGATAACGCAGGTGTCCTAAGATGAGCTCAACGAGAACAGAAATCTCGTGTGGAACAAAAGGGTAAAAGCTCGTTTGATTCTGATTTCCAGTACGAATACGAACCGTGAAAGCGTGGCCTATCGATCCTTTAGTCCTTCGGAATTTGAAGCTAGAGGTGTCAGAAAAGTTACCACAGGGATAACTGGCTTGTGGCAGCCAAGCGTTCATAGCGACGTTGCTTTTTGATCCTTCGATGTCGGCTCTTCCTATCATTGTGAAGCAGAATTCACCAAGTGTTGGATTGTTCACCCACCAATAGGGAACGTGAGCTGGGTTTAGACCGTCGTGAGACAGGTTAGTTTTACCCTACTGATGATGGTGTCGCGATAGTAATTCAACCTAGTACGAGAGGAACCGTTGATTCGCACAATTGGTCATCGCGCTTGGTTGAAAAGCCAGTGGCGCGAAGCTACCGTGCGTTGGATTATGACTGAACGCCTCTAAGTCAGAATCCGGGCTAGAAGCGACGCATGTGCCCGCCGCCCGGTTGCCGACCAGCAGTAGGGGCCTTGGCCCCCAGAGGCACGTGTCGTGGGCGATCCCCGCCCGGCGGATGAGCCGTGCGGGACGCCTTGCAGCGCAATTTCCATCGAGCGGCGGGTTGAATCCTTTGCAGACGACTTAAATACGCGACGGGGTATTGTAAGTGGCAGAGTGGCCTTGCTGCCACGATCCACTGAGATTCAGCCCTTGTCGCTCCGATTCGTCCCTCCCTTTCCCAAAATTCTCAC-CCCACAGTCCCTCCCT----CACCCCACAGTCCCTCACATTGCACAACCAGAAAGAATCCGGAGGCTAAGAGTCGAACATAACATAGTCGGGCATAGATGCTCACAAGTCCATGGGGCCTCGGTGTGTGCTGAATAGTATTGGGCAGGCAGCAATTCGGGAAGGCGGATAAAGTAGACCGATTACCATGCACATCATAGGGTGGTAGTGTGCAAAAGCAGACCCTGCCTAATGTCCCACGCGAGCAAAGTACACACCATGCCCATATATAGCCCGATAGGCATCACCTCCGAACGACTGAGGCAAATGGTAAGACAGGCAGAGTCCCACTCATGTGGAGCAGCCACCATGGCCACAGCCTGTCCACAACTCCAGGACACAAGGCCATCAG-CCCCGTTCGCAGGGCCAAC---AAGCCAGGGTGCCAGGCCAGCACCCCTGTCCGAAAGGCCGGCAT--------------------------------------------------------------------------------------------------------------------------------------------------------------------------------------------------------------------------------------------------------------------------------------------------------GCTTGTTAGCAAGGCCCCGGCGCCCGGCCAGCATGCGCGATCGTAAGGTC------------------------------------GGGACGCTCGGCCAGCATGCCAGCATGCCCGTCCGAAAGGTCC----------------------------------------------------------------------------------------------------------------------------------------------------------------------------------CGAGGCCCGACCAGCATGCCCGTTCGTCAGGCCCTGGTGTAAGGCCAGCATGCCCGGGCG-------------CCC-------------------------------------------------------A-GCCGGCACC---------------------------------CCCGTCGGCAGGGCCCCGATGCCCGTCCGAAAGGT-------------CCCGATGCCCG------------------------------------------GCCAGCATGCCCGTCCGAAAGGCCCT----------------------------------------------------------------------------------------------------------------------------------------------------------------------------------------------------------------------------------------------------------------------------------------------------------GGTGCAAGGCCAGCATACCCGGGCGCCCAGCCGGCACCC-----------------------------------------------CCCGTCGGCAGGC-------------------------------------------------------------------------------------------CCAGGATGCCCG--------------------------------------------------------------------GGCGCCCAG--------------CCGGCGCCCCCGTCGGCAGG--------------------------------------------------------------------------------------------------------------GCCAGCATGG---------------------CCGTCCGCATGG------------------------------------------CCCGACGGCAG---------------------------------GGCCAGGATGCCCGTCCGAAAGGTCCCGAT-----------GCCCGGCCAGCATGCCCGTCCGTCAGGCCCTGGTGCAAGGCCANNNNNNNNNNNNNNNNNNNNNNNNNNNNNNNNNNNNNNNNNNNNNNNNNNNNNNNNNNNNNNNNNNNNNNNNNNNNNNNNNNNNNNNNNNNNNNNNNNNNNNNNNNNNNNNNNNNNNNNNNNNNNNNNNNNNNNNNNNNNNNNNNNNNNNNNNNNNNNNNNNNNNNNNNNNNNNNNNNNNNNNNNNNNNNNNNNNNNNNNNNNNNNNNNNNNNNNNNNNNNNNNNNNNNNNNNNNNNNNNNNNNNNNNNNNNNNNNNNNNNNNNNNNNNNNNNNNNNNNNNNNNNNNNNNNNNNNNNNNNNNNNNNNNNNNNNNNNNNNNNNNNNNNNNNNNNNNNNNNNNNNNNNNNNNNNNNNNNNNNNNNNNNNNNNNNNNNNNNNNNNNNNNNNNNNNNNNNNNNNNNNNNNNNNNNNNNNNNNNNNNNNNNNNNNNNNNNNNNNNNNNNNNNNNNNNNNNNNNNNNNNNNNNNNNNNNNNNNNNNNNNNNNNNNNNNNNNNNNNNNNNNNNNNNNNNNNNNNNNNNNNNNNNNNNNNNNNNNNNNNNNNNNNNNNNNNNNNNNNNNNNNNNNNNNNNNNNNNNNNNNNNNNNNNNNNNNNNNNNNNNNNNNNNNNNNNNNNNNNNNNNNNNNNNNNNNNNNNNNNNNNNNNNNNNNNNNNNNNNNNNNNNNNNNNNNNNNNNNNNNNNNNNNNNNNNNNNNNNNNNNNNNNNNNNNNNNNNNNNNNNNNNNNNNNNNNNNNNNNNNNNNNNNNNNNNNNNNNNNNNNNNNNNNNNNNNNNNNNNNNNNNNNNNNNNNNNNNNNNNNNNNNNNNNNNNNNNNNNNNNNNNNNNNNNNNNNNNNNNNNNNNNNNNNNNNNNNNNNNNNNNNNNNNNNNNNNNNNNNNNNNNNNNNNNNNNNNNNNNNNNNNNNNNNNNNNNNNNNNNNNNNNNNNNNNNNNNNNNNNNNNNNNNNNNNNNNNNNNNNNNNNNNNNNNNNNNNNNNNNNNNNNNNNNNNNNNNNNNNNNNNNNNNNNNNNNNNNNNNNNNNNNNNNNNNNNNNNNNNNNNNNNNNNNNNNNNNNNNNNNNNNNNNNNNNNNNNNNNNNNNNNNNNNNNNNNNNNNNNNNNNNNNNNNNNNNNNNNNNNNNNNNNNNNNNNNNNNNNNNNNNNNNNNNNNNNNNNNNNNNNNNNNNNNNNNNNNNNNNNNNNNNNNNNNNNNNNNNNNNNNNNNNNNNNNNNNNNNNNNNNNNNNNNNNNNNNNNNNNNNNNNNNNNNNNNNNNNNNNNNNNNNNNNNNNNNNNNNNNNNNNNNNNNNNNNNNNNNNNNNNNNNNNNNNNNNNNNNNNNNNNNNNNNNNNNNNNNNNNNNNNNNNNNNNNNNNNNNNNNNNNNNNNNNNNNNNNNNNNNNNNNNNNNNNNNNNNNNNNNNNNNNNNNNNNNNNNNNNNNNNNNNNNNNNNNNNNNNNNNNNNNNNNNNNNNNNNNNNNNNNNNNNNNNNNNNNNNNNNNNNNNNNNNNNNNNNNNNNNNNNNNNNNNNNNNNNNNNNNNNNNNNNNNNNNNNNNNNNNNNNNNNNNNNNNNNNNNNNNNNNNNNNNNNNNNNNNNNNNNNNNNNNNNNNNNNNNNNNNNNNNNNNNNNNNNNNNNNNNNNNNNNNNNNNNNNNNNNNNNNNNNNNNNNNNNNNNNNNNNNNNNNNNNNNNNNNNNNNNNNNNNNNNNNNNNNNNNNNNNNNNNNNNNNNNNNNNNNNNNNNNNNNNNNNNNNNNNNNNNNNNNNNNNNNNNNNNNNNNNNNNNNNNNNNNNNNNNNNNNNNNNNNNNNNNNNNNNNNNNNNNNNNNNNNNNNNNNNNNNNNNNNNNNNNNNNNNNNNNNNNNNNNNNNNNNNNNNNNNNNNNNNNNNNNNNNNNNNNNNNNNNNNNNNNNNNNNNNNNNNNNNNNNNNNNNNNNNNNNNNNNNNNNNNNNNNNNNNNNNNNNNNNNNNNNNNNNNNNNNNNNNNNNNNNNNNNNNNNNNNNNNNNNNNNNNNNNNNNNNNNNNNNNNNNNNNNNNNNNNNNNNNNNNNNNNNNNNNNNNNNNNNNNNNNNNNNNNNNNNNNNNNNNNNNNNNNNNNNNNNNNNNNNNNNNNNNNNNNNNNNNNNNNNNNNNNNNNNNNNNNNNNNNNNNNNNNNNNNNNNNNNNNNNNNNNNNNNNNNNNNNNNNNNNNNNNNNNNNNNNNNNNNNNNNNNNNNNNNNNNNNNNNNNNNNNNNNNNNNNNNNNNNNNNNNNNNNNNNNNNNNNNNNNNNNNNNNNNNNNNNNNNNNNNNNNNNNNNNNNNNNNNNNNNNNNNNNNNNNNNNNNNNNNNNNNNNNNNNNNNNNNNNNNNNNNNNNNNNNNNNNNNNNNNNNNNNNNNNNNNNNNNNNNNNNNNNNNNNNNNNNNNNNNNNNNNNNNNNNNNNNNNNNNNNNNNNNNNNNNNNNNNNNNNNNNNNNNNNNNNNNNNNNNNNNNNNNNNNNNNNNNNNNNNNNNNNNNNNNNNNNNNNNNNNNNNNNNNNNNNNNNNNNNNNNNNNNNNNNNNNNNNNNNNNNNNNNNNNNNNNNNNNNNNNNNNNNNNNNNNNNNNNNNNNNNNNNNNNNNNNNNNNNNNNNNNNNNNNNNNNNNNNNNNNNNNNNNNNNNNNNNNNNNNNNNNNNNNNNNNNNNNNNNNNNNNNNNNNNNNNNNNNNNNNNNNNNNNNNNNNNNNNNNNNNNNNNNNNNNNNNNNNNNNNNNNNNNNNNNNNNNNNNNNNNNNNNNNNNNNNNNNNNNNNNNNNNNNNNNNNNNNNNNNNNNNNNNNNNNNNNNNNNNNNNNNNNNNNNNNNNNNNNNNNNNNNNNNNNNNNNNNNNNNNNNNNNNNNNNNNNNNNNNNNNNNNNNNNNNNNNNNNNNNNNNNNNNNNNNNNNNNNNNNNNNNNNNNNNNNNNNNNNNNNNNNNNNNNNNNNNNNNNNNNNNNNNNNNNNNNNNNNNNNNNNNNNNNNNNNNNNNNNNNNNNNNNNNNNNNNNNNNNNNNNNNNNNNNNNNNNNNNNNNNNNNNNNNNNNNNNNNNNNNNNNNNNNNNNNNNNNNNNNNNNNNNNNNNNNNNNNNNNNNNNNNNNNNNNNNNNNNNNNNNNNNNNNNNNNNNNNNNNNNNNNNNNNNNNNNNNNNNNNNNNNNNNNNNNNNNNNNNNNNNNNNNNNNNNNNNNNNNNNNNNNNNNNNNNNNNNNNNNNNNNNNNNNNNNNNNNNNNNNNNNNNNNNNNNNNNNNNNNNNNNNNNNNNNNNNNNNNNNNNNNNNNNNNNNNNNNNNNNNNNNNNNNNNNNNNNNNNNNNNNNNNNNNNNNNNNNNNNNNNNNNNNNNNNNNNNNNNNNNNNNNNNNNNNNNNNNNNNNNNNNNNNNNNNNNNNNNNNNNNNNNNNNNNNNNNNNNNNNNNNNNNNNNNNNNNNNNNNNNNNNNNNNNNNNNNNNNNNNNNNNNNNNNNNNNNNNNNNNNNNNNNNNNNNNNNNNNNNNNNNNNNNNNNNNNNNNNNNNNNNNNNNNNNNNNNNNNNNNNNNNNNNNNNNNNNNNNNNNNNNNNNNNNNNNNNNNNNNNNNNNNNNNNNNNNNNNNNNNNNNNNNNNNNNNNNNNNNNNNNNNNNNNNNNNNNNNNNNNNNNNNNNNNNNNNNNNNNNNNNNNNNNNNNNNNNNNNNNNNNNNNNNNNNNNNNNNNNNNNNNNNNNNNNNNNNNNNNNNNNNNNNNNNNNNNNNNNNNNNNNNNNNNNNNNNNNNNNNNNNNNNNNNNNNNNNNNNNNNNNNNNNNNNNNNNNNNNNNNNNNNNNNNNNNNNNNNNNNNNNNNNNNNNNNNNNNNNNNNNNNNNNNNNNNNNNNNNNNNNNNNNNNNNNNNNNNNNNNNNNNNNNNNNNNNNNNNNNNNNNNNNNNNNNNNNNNNNNNNNNNNNNNNNNNNNNNNNNNNNNNNNNNNNNNNNNNNNNNNNNNNNNNNNNNNNNNNNNNNNNNNNNNNNNNNNNNNNNNNNNNNNNNNNNNNNNNNNNNNNNNNNNNNNNNNNNNNNNNNNNNNNNNNNNNNNNNNNNNNNNNNNNNNNNNNNNNNNNNNNNNNNNNNNNNNNNNNNNNNNNNNNNNNNNNNNNNNNNNNNNNNNNNNNNNNNNNNNNNNNNNNNNNNNNNNNNNNNNNNNNNNNNNNNNNNNNNNNNNNNNNNNNNNNNNNNNNNNNNNNNNNNNNNNNNNNNNNNNNNNNNNNNNNNNNNNNNNNNNNNNNNNNNNNNNNNNNNNNNNNNNNNNNNNNNNNNNNNNNNNNNNNNNNNNNNNNNNNNNNNNNNNNNNNNNNNNNNNNNN
>Afzelia bella var. bella voucher Breteler 13120 external transcribed spacer, 18S ribosomal RNA gene, internal transcribed spacer 1, 5.8S ribosomal RNA gene, internal transcribed spacer 2, and 28S ribosomal RNA gene, complete sequence
NNNNNNNNNNNNNNNNNNNNNNNNNNNNNNNNNNNNNNNNNNNNNNNNNNNNNNNNNNNNNNNNNNNNNNNNNNNNNNNNNNNNNNNNNNNNNNNNNNNNNNNNNNNNNNNNNNNNNNNNNNNNNNNNNNNNNNNNNNNNNNNNNNNNNNNNNNNNNNNNNNNNNNNNNNNNNNNNNNNNNNNNNNNNNNNNNNNNNNNNNNNNNNNNNNNNNNNNNNNNNNNNNNNNNNNNNNNNNNNNNNNNNNNNNNNNNNNNNNNNNNNNNNNNNNNNNNNNNNNNNNNNNNNNNNNNNNNNNNNNNNNNNNNNNNNNNNNNNNNNNNNNNNNNNNNNNNNNNNNNNNNNNNNNNNNNNNNNNNNNNNNNNNNNNNNNNNNNNNNNNNNNNNNNNNNNNNNNNNNNNNNNNNNNNNNNNNNNNNNNNNNNNNNNNNNNNNNNNNNNNNNNNNNNNNNNNNNNNNNNNNNNNNNNNNNNNNNNNNNNNNNNNNNNNNNNNNNNNNNNNNNNNNNNNNNNNNNNNNNNNNNNNNNNNNNNNNNNNNNNNNNNNNNNNNNNNNNNNNNNNNNNNNNNNNNNNNNNNNNNNNNNNNNNNNNNNNNNNNNNNNNNNNNNNNNNNNNNNNNNNNNNNNNNNNNNNNNNNNNNNNNNNNNNNNNNNNNNNNNNNNNNNNNNNNNNNNNNNNNNNNNNNNNNNNNNNNNNNNNNNNNNNNNNNNNNNNNNNNNNNNNNNNNNNNNNNNNNNNNNNNNNNNNNNNNNNNNNNNNNNNNNNNNNNNNNNNNNNNNNNNNNNNNNNNNNNNNNNNNNNNNNNNNNNNNNNNNNNNNNNNNNNNNNNNNNNNNNNNNNNNNNNNNNNNNNNNNNNNNNNNNNNNNNNNNNNNNNNNNNNNNNNNNNNNNNNNNNNNNNNNNNNNNNNNNNNNNNNNNNNNNNNNNNNNNNNNNNNNNNNNNNNNNNNNNNNNNNNNNNNNNNNNNNNNNNNNNNNNNNNNNNNNNNNNNNNNNNNNNNNNNNNNNNNNNNNNNNNNNNNNNNNNNNNNNNNNNNNNNNNNNNNNNNNNNNNNNNNNNNNNNNNNNNNNNNNNNNNNNNNNNNNNNNNNNNNNNNNNNNNNNNNNNNNNNNNNNNNNNNNNNNNNNNNNNNNNNNNNNNNNNNNNNNNNNNNNNNNNNNNNNNNNNNNNNNNNNNNNNNNNNNNNNNNNNNNNNNNNNNNNNNNNNNNNNNNNNNNNNNNNNNNNNNNNNNNNNNNNNNNNNNNNNNNNNNNNNNNNNNNNNNNNNNNNNNNNNNNNNNNNNNNNNNNNNNNNNNNNNNNNNNNNNNNNNNNNNNNNNNNNNNNNNNNNNNNNNNNNNNNNNNNNNNNNNNNNNNNNNNNNNNNNNNNNNNNNNNNNNNNNNNNNNNNNNNNNNNNNNNNNNNNNNNNNNNNNNNNNNNNNNNNNNNNNNNNNNNNNNNNNNNNNNNNNNNNNNNNNNNNNNNNNNNNNNNNNNNNNNNNNNNNNNNNNNNNNNNNNNNNNNNNNNNNNNNNNNNNNNNNNNNNNNNNNNNNNNNNNNNNNNNNNNNNNNNNNNNNNNNNNNNNNNNNNNNNNNNNNNNNNNNNNNNNNNNNNNNNNNNNNNNNNNNNNNNNNNNNNNNNNNNNNNNNNNNNNNNNNNNNNNNNNNNNNNNNNNNNNNNNNNNNNNNNNNNNNNNNNNNNNNNNNNNNNNNNNNNNNNNNNNNNNNNNNNNNNNNNNNNNNNNNNNNNNNNNNNNNNNNNNNNNNNNNNNNNNNNNNNNNNNNNNNNNNNNNNNNNNNNNNNNNNNNNNNNNNNNNNNNNNNNNNNNNNNNNNNNNNNNNNNNNNNNNNNNNNNNNNNNNNNNNNNNNNNNNNNNNNNNNNNNNNNNNNNNNNNNNNNNNNNNNNNNNNNNNNNNNNNNNNNNNNNNNNNNNNNNNNNNNNNNNNNNNNNNNNNNNNNNNNNNNNNNNNNNNNNNNNNNNNNNNNNNNNNNNNNNNNNNNNNNNNNNNNNNNNNNNNNNNNNNNNNNNNNNNNNNNNNNNNNNNNNNNNNNNNNNNNNNNNNNNNNNNNNNNNNNNNNNNNNNNNNNNNNNNNNNNNNNNNNNNNNNNNNNNNNNNNNNNNNNNNNNNNNNNNNNNNNNNNNNNNNNNNNNNNNNNNNNNNNNNNNNNNNNNNNNNNNNNNNNNNNNNNNNNNNNNNNNNNNNNNNNNNNNNNNNNNNNNNNNNNNNNNNNNNNNNNNNNNNNNNNNNNNNNNNNNNNNNNNNNNNNNNNNNNNNNNNNNNNNNNNNNNNNNNNNNNNNNNNNNNNNNNNNNNNNNNNNNNNNNNNNNNNNNNNNNNNNNNNNNNNNNNNNNNNNNNNNNNNNNNNNNNNNNNNNNNNNNNNNNNNNNNNNNNNNNNNNNNNNNNNNNNNNNNNNNNNNNNNNNNNNNNNNNNNNNNNNNNNNNNNNNNNNNNNNNNNNNNNNNNNNNNNNNNNNNNNNNNNNNNNNNNNNNNNNNNNNNNNNNNNNNNNNNNNNNNNNNNNNNNNNNNNNNNNNNNNNNNNNNNNNNNNNNNNNNNNNNNNNNNNNNNNNNNNNNNNNNNNNNNNNNNNNNNNNNNNNNNNNNNNNNNNNNNNNNNNNNNNNNNNNNNNNNNNNNNNNNNNNNNNNNNNNNNNNNNNNNNNNNNNNNNNNNNNNNNNNNNNNNNNNNNNNNNNNNNNNNNNNNNNNNNNNNNNNNNNNNNNNNNNNNNNNNNNNNNNNNNNNNNNNNNNNNNNNNNNNNNNNNNNNNNNNNNNNNNNNNNNNNNNNNNNNNNNNNNNNNNNNNNNNNNNNNNNNNNNNNNNNNNNNNNNNNNNNNNNNNNNNNNNNNNNNNNNNNNNNNNNNNNNNNNNNNNNNNNNNNNNNNNNNNNNNNNNNNNNNNNNNNNNNNNNNNNNNNNNNNNNNNNNNNNNNNNNNNNNNNNNNNNNNNNNNNNNNNNNNNNNNNNNNNNNNNNNNNNNNNNNNNNNNNNNNNNNNNNNNNNNNNNNNNNNNNNNNNNNNNNNNNNNNNNNNNNNNNNNNNNNNNNNNNNNNNNNNNNNNNNNNNNNNNNNNNNNNNNNNNNNNNNNNNNNNNNNNNNNNNNNNNNNNNNNNNNNNNNNNNNNNNNNNNNNNNNNNNNNNNNNNNNNNNNNNNNNNNNNNNNNNNNNNNNNNNNNNNNNNNNNNNNNNNNNNNNNNNNNNNNNNNNNNNNNNNNNNNNNNNNNNNNNNNNNNNNNNNNNNNNNNNNNNNNNNNNNNNNNNNNNNNNNNNNNNNNNNNNNNNNNNNNNNNNNNNNNNNNNNNNNNNNNNNNNNNNNNNNNNNNNNNNNNNNNNNNNNNNNNNNNNNNNNNNNNNNNNNNNNNNNNNNNNNNNNNNNNNNNNNNNNNNNNNNNNNNNNNNNNNNNNNNNNNNNNNNNNNNNNNNNNNNNNNNNNNNNNNNNNNNNNNNNNNNNNNNNNNNNNNNNNNNNNNNNNNNNNNNNNNNNNNNNNNNNNNNNNNNNNNNNNNNNNNNNNNNNNNNNNNNNNNNNNNNNNNNNNNNNNNNNNNNNNNNNNNNNNNNNNNNNNNNNNNNNNNNNNNNNNNNNNNNNNNNNNNNNNNNNNNNNNNNNNNNNNNNNNNNNNNNNNNNNNNNNNNNNNNNNNNNNNNNNNNNNNNNNNNNNNNNNNNNNNNNNNNNNNNNNNNNNNNNNNNNNNNNNNNNNNNNNNNNNNNNNNNNNNNNNNNNNNNNNNNNNNNNNNNNNNNNNNNNNNNNNNNNNNNNNNNNNNNNNNNNNNNNNNNNNNNNNNNNNNNNNNNNNNNNNNNNNNNNNNNNNNNNNNNNNNNNNNNGGTGCCCGGCGTGGGCAAGGCACCCGGCGGCGACCGTGTCCC-TTCGGATTT----TTCCTCGGCCAATGTTTGGGGGGTGGGCATTGGCACGATACTCACA-CCCCCGCCCGCCGGATGCATGCGAGAGCGTGCGGATGGCAAGGGTGGGCGCCCGGC-GCCCGGCCCGGGCGAAGGCCCGGTGCTCGG----------------------------------------------------------------------------------------------------------------------------------------------------GATGGGCAAGCT--------------CCCCGACGGTCGGGTCCCTTTCGGAAAC----TTGATCTCATGTACGATCCGTCATGCCTAGCGAAGCAGGTGCGGCTCCCCCCGATGCTTCCATATGCTCGCACGCC----ACAAGGCTTGCGGGGTGTGGTTCGTTTGGTGGTGTTGTGCCTGCGGACGTGTGGGCGTGTGAGTGGTGATTGGGTTGTTCGTGTCGGCCGGCTCCATGCTCAAGCATCGAACGGTCCGCAGGCAGCCCTCCTCAATCTTCCTGCCC--CAGGCGAGCGATTT--------CCTTGGGTGCATCA----TCGTGGTTCCTGTGTTGCCTACCGATCGAACGGAATTCGTGGGATTCGTTTG-CCCCTTGCCATCCACCGATCCC----CGT---GGGTCGGCGGAGGTCCGCATAGCAGTGCTCGTGCT-CCCCGAGAGCATCGCCGTGGCGGTAGCTCCCGGGGGCCCATGAGG----ACTCGCTGCTCTCTCGGATGCGGTCGACCCGGCGGCGGCCGT-GCTGC----GACGGAAG--TCGTGCC------CGGCCGT---GCAAGAATGAATGC-TTT-----CGACCCGAACG-----ATGCCCGT----GCCCGCGTCGG--CGTCGCCCC---CCGCCCGCCCGTCCCG-GCGGCCGGCCG----GGGGGAACG-ATGCCGGCGCGATGCGCGGCGGC-ATGACGGAGGAATGCTACCTGGTTGATCCTGCCAGTAGTCATATGCTTGTCTCAAAGATTAAGCCATGCATGTGTAAGTATGAACTAATTCAGACTGTGAAACTGCGAATGGCTCATTAAATCAGTTATAGTTTGTTTGATGGTACCTACTACTCGGATAACCGTAGTAATTCTAGAGCTAATACGTGCAACAAACCCCGACTTCCGGAAGGGATGCATTTATTAGATAAAAGGTCGACGCGGGCTTCCGCCCGTTGCTCTGATGATTCATGATAACTCGACGGATCGCACGGCCTGAGTGCCGGCGACGCATCATTCAAATTTCTGCCCTATCAACTTTCGATGGTAGGATAGTGGCCTACCATGGTGGTGACGGGTGACGGAGAATTAGGGTTCGATTCCGGAGAGGGAGCCTGAGAAACGGCTACCACATCCAAGGAAGGCAGCAGGCGCGCAAATTACCCAATCCTGACACGGGGAGGTAGTGACAATAAATAACAATACCGGGCTCATCGAGTCTGGTAATTGGAATGAGTACAATCTAAATCCCTTAACGAGGATCCATTGGAGGGCAAGTCTGGTGCCAGCAGCCGCGGTAATTCCAGCTCCAATAGCGTATATTTAAGTTGTTGCAGTTAAAAAGCTCGTAGTTGGACCTTGGGTTGGGCGGATCGGTCCGCCTCCGGTGTGCACCGGTCCGCTCGTCCCTTCTGCCGGCGATGCGCTCCTGGCCTTAACTGGCCGGGTCGTGCCTCCGGCGCTGTTACTTTGAAGAAATTAGAGTGCTCAAAGCAAGCCTACGCTCTGCATACATTAGCATGGGATAACATCATAGGATTCCGGTCCTATTGTGTTGGCCTTCGGGATCGGAGTAATGATTAACAGGGACAGTCGGGGGCATTCGTATTTCATAGTCAGAGGTGAAATTCTTGGATTTATGAAAGACGAACAACTGCGAAAGCATTTGCCAAGGATGTTTTCATTAATCAAGAACGAAAGTTGGGGGCTCGAAGACGATCAGATACCGTCCTAGTCTCAACCATAAACGATGCCGACCAGGGATCAGCGGATGTTACTTTTAGGACTCCGCTGGCACCTTATGAGAAATCAAAGTTTTTGGGTTCCGGGGGGAGTATGGTCGCAAGGCTGAAACTTAAAGGAATTGACGGAAGGGCACCACCAGGAGTGGAGCCTGCGGCTTAATTTGACTCAACACGGGGAAACTTACCAGGTCCAGACATAGTAAGGATTGACAGACTGAGAGCTCTTTCTTGATTCTATGGGTGGTGGTGCATGGCCGTTCTTAGTTGGTGGAGCGATTTGTCTGGTTAATTCCGTTAACGAACGAGACCTCAGCCTGCTAACTAGCTATGTGGAGGTGACCCCCCACGGCCAGCTTCTTAGAGGGACTATGGCCTTTCAGGCCAAGGAAGTTTGAGGCAATAACAGGTCTGTGATGCCCTTAGATGTTCTGGGCCGCACGCGCGCTACACTGATGTATTCAACGAGTCTATAGCCTTGGCCGACAGGCCCGGGTAATCTTTGAAATTTCATCGTGATGGGGATAGATCATTGCAATTGTTGGTCTTCAACGAGGAATTCCTAGTAAGCGCGAGTCATCAGCTCGCGTTGACTACGTCCCTGCCCTTTGTACACACCGCCCGTCGCTCCTACCGATTGAATGGTCCGGTGAAGTGTTCGGATCGCGGCGACGTGGGCGGTTCGCCGCCGGCGACGTCGCGAGAAGTCCACTGAACCTTATCATTTAGAGGAAGGAGAAGTCGTAACAAGGTTTCCGTAGGTGAACCTGCGGAAGGATCATTGTCGATA--CCTAAGCCTAA----GCAGCACGACCCCGCGAACACG----TTACT-GCATGTTATTCGCT------------------AAATGGAATGGAAT--------------GGAGGCACGCGAGCGGCACACGCCG-CACCGGGCCTCCATTCCTCCTCCTCCGACGCCGG---GACTCGACCGCGGGCT--CGCCCGCAGGTCGTCCTCCCGG-------CGGCGGGCAACACAACCAACCCCCGGCGCGGAACGCGCCAAGGAACATTATTATGATCCGATGAGCGGGCTCCCTGCCGTCCCGGAGACGGTGCA--CGCGCAGCGAGCGGCGCC----ATTTTCGTATTCACAATGACTCTCGGCAACGGATATCTCGGCTCTCGCATCGATGAAGAACGTAGCGAAATGCGATACTTGGTGTGAATTGCAGAATCCCGTGAACCATCGAGTCTTTGAACGCAAGTTGCGCCCGAAGCCAATAGGCCGAGGGCACGTCTGGCTGGGTGTCACACAAAGTCG--CCCCCC----C-----CAAA-CCCCCCTAAC-----------------TAAGTA---AGGGGTCGGCC-G----GGGCGGATGCTGGCCTCCCGTGAGCCCCGACTCGCGGACGGCCCAAATCAGAGC-TCGCGGTGCGGCGGGCACCACGGCGCACGGTAGTTGAGTCGAGTA--TCATCATCGCTCCGG-CCCGGTCGTGCGTGCCCCGCCCCCC----GACGGCGAG-CCCCGAGACCC----TACT------------------------------------------------------------------------------TACTGTGT---TCCGACGCGACCTCAGCTCAGGCGGGGCTACCCGCTGAGTTTAAGCATATCAATAAGCGGAGGAAAAGAAACTAACGAGGATTCCCCTAGTAACGGCGAGCGAACCGGGAAGAGCCCACCATGAAAATCGGCCG-CCCCCCGGCGTCCGAATTGTAGTCTGGAGAAGCGTCCTCAGCGGCGGACCGGGCCCAAGTCCCCTGGAAGGGGGTGCCGGAGAGGGTGAGAGCCCCGTCGTGCCCGGACCCTGTCGCACCACGAGGCGCTGTCGGCGAGTCGGGTTGTTTGGGAATGCAGCCCCAATCGGGCGGTAAATTCCGTCCAAGGCTAAATACGGGCGAGAGACCGATAGCGAACAAGTACCGCGAGGGAAAGATGAAAAGGACTTTGAAAAGAGAGTCAAAGAGTGCTTGAAATTGTCGGGAGGGAAGCGGATGGGGGCCGGCGATGCGTCCCGGTCGGATGTGGAACGGCGAGAGCCGGTCCGCCGATCGACTCGGGGCGCGGACCGACGCGGACCGCGGCGGCGGCCCAAGCCCGGGCAGTGGACATGCCCG--CGGAGACGTCGTCGCCGCGATCGTGGACGGCAGCGCGCGCCCTC-AG-GGGCGTG---C-CTCGGCACCTGCGCGCTCCCGGCGTCGGCCTGCGGGCTCCCCATCCGGCCCGTCTTGAAACACGGACCAAGGAGTCTGACATGTGTGCGAGTCAACGGGTGAGCAAACCCGCAAGGCGCAAGGAAGCTGACTGGCGGGAT------CCCCCCCGTGGGGTGCACCGCCGACCGACCCCGATCTTCTGTGAAGGGTTCGAGTGAGAGCATACCTGTCGGGACCCGAAAGATGGTGAACTATGCCTGAGCGGGGCGAAGCCAGAGGAAACTCTGGTGGAGGCCCGCAGCGATACTGACGTGCAAATCGTTCGTCTGACTTGGGTATAGGGGCGAAAGACTAATCGAACCGTCTAGTAGCTGGTTCCCTCCGAAGTTTCCCTCAGGATAGCTGGAGCTCGGGTGCGAGTTCTATCGGGTAAAGCCAATGATTAGAGGCATCGGGGGCGCAACGCCCTCGACCTATTCTCAAACTTTAAATAGGTAGGACGGCGCGGCTGCTCCGGTGAGCCGCGCCACGGAATCGAGAGCTCCAAGTGGGCCATTTTTGGTAAGCAGAACTGGCGATGCGGGATGAACCGGAAGCCGGGTTACGGTGCCCAACTGCGCGCTAACCTAGATCCCACAAAGGGTGTTGGTCGATTAAGACAGCAGGACGGTGGTCATGGAAGTCGAAATCCGCTAAGGAGTGTGTAACAACTCACCTGCCGAATCAACTAGCCCCGAAAATGGATGGCGCTGAAGCGCGCGACCTATACCCGGCCGTCGGGGCAAGGGCCAGGCCCCGATGAGTAGGAGGGCGCGGCGGTCGCTGCAAAACCTGGGGCGCGAGCCCGGGCGGAGCGTCCGTCGGTGCAGATCTTGGTGGTAGTAGCAAATATTCAAATGAGAACTTTGAAGGCCGAAGAGGGGAAAGGTTCCATGTGAACGGCACTTGCACATGGGTTAGTCGATCCTAAGAGACGGGGGAAGCCCGTCTGAGAGCGCTGCGCGCGCGCACTTCGAAAGGGAATCGGGTTAAAATTCCTGAACCGGGATGTGGCGGCTGACGGCAACGTCAGGGAGTCCGGAGACGTCGGCGGGGGCCCCGGGAAGAGTTATCTTTTCTGTTTAACAGCCCGCCCACCCTGGAAACGGCTCAGCCGGAGGTAGGGTCCAGCGGCTGGAAGAGCACCGCACGTCGCGTGGTGTCCGGTGCGCCCCCGGCGGCCCGTGAAAATCCGGAGGACCGAGTGCCGCCCACGCCCGGTCGTACTCATAACCGCATCAGGTCTCCAAGGTGAACAGCCTCTGGTCGATGGAACAATGTAGGCAAGGGAAGTCGGCAAAATGGATCCGTAACCTCGGGAAAAGGATTGGCTCTGAGGACTGGGCACGGGGGTCCCAGCCCCGAACCCGTCGGCTGTCGGTGGACTGCTCGAGCTGCTCCCGCGGCGAGAGCGGGTCGCCGCGTGCCGGCCGGGGGACGGACTGGGAACGGGCCCTCCGGGGCCCCTTCCCCGGGCGTCGAACAGTCAGCTCAGAACTGGTACGGACAAGGGGAATCCGACTGTTTAATTAAAACAAAGCATTGCGATGGTCCCTGCGGATGCTGACGCAATGTGATTTCTGCCCAGTGCTCTGAATGTCAAAGTGAAGAAATTCAACCAAGCGCGGGTAAACGGCGGGAGTAACTATGACTCTCTTAAGGTAGCCAAATGCCTCGTCATCTAATTAGTGACGCGCATGAATGGATTAACGAGATTCCCACTGTCCCTGTCTACTATCCAGCGAAACCACAGCCAAGGGAACGGGCTTGGCGGAATCAGCGGGGAAAGAAGACCCTGTTGAGCTTGACTCTAGTCCGACTTTGTGAAATGACTTGAGAGGTGTAGGATAAGTGGGAGCCGGAGACGGCGAAAGTGAAATACCACTACTTTTAACGTTATTTTACTTATTCCGTGAATCGGAGGCGGGGCATGGCCCCTCTTTTTGGACCCAAGGCCCG-CCCCGGCGGGCCGATCCGGGCGGAAGACATTGTCAGGTGGGGAGTTTGGCTGGGGCGGCACATCTGTTAAAAGATAACGCAGGTGTCCTAAGATGAGCTCAACGAGAACAGAAATCTCGTGTGGAACAAAAGGGTAAAAGCTCGTTTGATTCTGATTTCCAGTACGAATACGAACCGTGAAAGCGTGGCCTATCGATCCTTTAGTCCTTCGGAATTTGAAGCTAGAGGTGTCAGAAAAGTTACCACAGGGATAACTGGCTTGTGGCAGCCAAGCGTTCATAGCGACGTTGCTTTTTGATCCTTCGATGTCGGCTCTTCCTATCATTGTGAAGCAGAATTCACCAAGTGTTGGATTGTTCACCCACCAATAGGGAACGTGAGCTGGGTTTAGACCGTCGTGAGACAGGTTAGTTTTACCCTACTGATGATGGTGTCGCGATAGTAATTCAACCTAGTACGAGAGGAACCGTTGATTCGCACAATTGGTCATCGCGCTTGGTTGAAAAGCCAGTGGCGCGAAGCTACCGTGCGTTGGATTATGACTGAACGCCTCTAAGTCAGAATCCGGGCTAGAAGCGACGCATGTGCCCGCCGCCCGGTTGCCGACCAGCAGTAGGGGCCTTGGCCCCCAGAGGCACGTGTCGTGGGCGATCCCCGCCCGGCGGATGAGCCGTGCGGGACGCCTTGCAGCGCAATTTCCATCGAGCGGCGGGTTGAATCCTTTGCAGACGACTTAAATACGCGACGGGGTATTGTAAGTGGCAGAGTGGCCTTGCTGCCACGATCCACTGAGATTCAGCCCTTGTCGCTCCGATTCGTCCCTCCCTTTCCCAAAATTCTCAC-CCCACAGTCCCTCCCT----CACCCCACAGTCCCTCACATTGCACAACCAGAAAGAATCCGGAGGCTAAGAGTCGAACATAACATAGTCGGGCATAGATGCTCACAAGTCCATGGGGCCTCGGTGTGTGCTGAATAGTATTGGGCAGGCAGCAATTCGGGAAGGCGGATAAAGTAGACCGATTACCATGCACATCATAGGGTGGTAGTGTGCAAAAGCAGACCCTGCCTAATGTCCCACGCGAGCAAAGTACACACCATGCCCATATATAGCCCGGTAGGCATCACCTCTGAACGACTGAGGCAAATGGTAGGACAGGCAGAGTCCCACTCATGTGGAGCAGCCACCATGGCCACAGCCTGTCCACAACCCCAGGACACAAGGCCATCAGCCCCCGTTCGCAGGGCCAAC---AAGCCAGGGTGCCAGGCCAGCACCCCTGTCCGAAAGGCCGGCAT--------------------------------------------------------------------------------------------------------------------------------------------------------------------------------------------------------------------------------------------------------------------------------------------------------GCTCGTTAGNNNNNNNNNNNNNNNNNNNNNNNNNNNNNNNNNNNNNNNNNNNNNNNNNNNNNNNNNNNNNNNNNNNNNNNNNNNNNNNNNNNNNNNNNNNNNNNNNNNNNNNNNNNNNNNNNNNNNNNNNNNNNNNNNNNNNNNNNNNNNNNNNNNNNNNNNNNNNNNNNNNNNNNNNNNNNNNNNNNNNNNNNNNNNNNNNNNNNNNNNNNNNNNNNNNNNNNNNNNNNNNNNNNNNNNNNNNNNNNNNNNNNNNNNNNNNNNNNNNNNNNNNNNNNNNNNNNNNNNNNNNNNNNNNNNNNNNNNNNNNNNNNNNNNNNNNNNNNNNNNNNNNNNNNNNNNNNNNNNNNNNNNNNNNNNNNNNNNNNNNNNNNNNNNNNNNNNNNNNNNNNNNNNNNNNNNNNNNNNNNNNNNNNNNNNNNNNNNNNNNNNNNNNNNNNNNNNNNNNNNNNNNNNNNNNNNNNNNNNNNNNNNNNNNNNNNNNNNNNNNNNNNNNNNNNNNNNNNNNNNNNNNNNNNNNNNNNNNNNNNNNNNNNNNNNNNNNNNNNNNNNNNNNNNNNNNNNNNNNNNNNNNNNNNNNNNNNNNNNNNNNNNNNNNNNNNNNNNNNNNNNNNNNNNNNNNNNNNNNNNNNNNNNNNNNNNNNNNNNNNNNNNNNNNNNNNNNNNNNNNNNNNNNNNNNNNNNNNNNNNNNNNNNNNNNNNNNNNNNNNNNNNNNNNNNNNNNNNNNNNNNNNNNNNNNNNNNNNNNNNNNNNNNNNNNNNNNNNNNNNNNNNNNNNNNNNNNNNNNNNNNNNNNNNNNNNNNNNNNNNNNNNNNNNNNNNNNNNNNNNNNNNNNNNNNNNNNNNNNNNNNNNNNNNNNNNNNNNNNNNNNNNNNNNNNNNNNNNNNNNNNNNNNNNNNNNNNNNNNNNNNNNNNNNNNNNNNNNNNNNNNNNNNNNNNNNNNNNNNNNNNNNNNNNNNNNNNNNNNNNNNNNNNNNNNNNNNNNNNNNNNNNNNNNNNNNNNNNNNNNNNNNNNNNNNNNNNNNNNNNNNNNNNNNNNNNNNNNNNNNNNNNNNNNNNNNNNNNNNNNNNNNNNNNNNNNNNNNNNNNNNNNNNNNNNNNNNNNNNNNNNNNNNNNNNNNNNNNNNNNNNNNNNNNNNNNNNNNNNNNNNNNNNNNNNNNNNNNNNNNNNNNNNNNNNNNNNNNNNNNNNNNNNNNNNNNNNNNNNNNNNNNNNNNNNNNNNNNNNNNNNNNNNNNNNNNNNNNNNNNNNNNNNNNNNNNNNNNNNNNNNNNNNNNNNNNNNNNNNNNNNNNNNNNNNNNNNNNNNNNNNNNNNNNNNNNNNNNNNNNNNNNNNNNNNNNNNNNNNNNNNNNNNNNNNNNNNNNNNNNNNNNNNNNNNNNNNNNNNNNNNNNNNNNNNNNNNNNNNNNNNNNNNNNNNNNNNNNNNNNNNNNNNNNNNNNNNNNNNNNNNNNNNNNNNNNNNNNNNNNNNNNNNNNNNNNNNNNNNNNNNNNNNNNNNNNNNNNNNNNNNNNNNNNNNNNNNNNNNNNNNNNNNNNNNNNNNNNNNNNNNNNNNNNNNNNNNNNNNNNNNNNNNNNNNNNNNNNNNNNNNNNNNNNNNNNNNNNNNNNNNNNNNNNNNNNNNNNNNNNNNNNNNNNNNNNNNNNNNNNNNNNNNNNNNNNNNNNNNNNNNNNNNNNNNNNNNNNNNNNNNNNNNNNNNNNNNNNNNNNNNNNNNNNNNNNNNNNNNNNNNNNNNNNNNNNNNNNNNNNNNNNNNNNNNNNNNNNNNNNNNNNNNNNNNNNNNNNNNNNNNNNNNNNNNNNNNNNNNNNNNNNNNNNNNNNNNNNNNNNNNNNNNNNNNNNNNNNNNNNNNNNNNNNNNNNNNNNNNNNNNNNNNNNNNNNNNNNNNNNNNNNNNNNNNNNNNNNNNNNNNNNNNNNNNNNNNNNNNNNNNNNNNNNNNNNNNNNNNNNNNNNNNNNNNNNNNNNNNNNNNNNNNNNNNNNNNNNNNNNNNNNNNNNNNNNNNNNNNNNNNNNNNNNNNNNNNNNNNNNNNNNNNNNNNNNNNNNNNNNNNNNNNNNNNNNNNNNNNNNNNNNNNNNNNNNNNNNNNNNNNNNNNNNNNNNNNNNNNNNNNNNNNNNNNNNNNNNNNNNNNNNNNNNNNNNNNNNNNNNNNNNNNNNNNNNNNNNNNNNNNNNNNNNNNNNNNNNNNNNNNNNNNNNNNNNNNNNNNNNNNNNNNNNNNNNNNNNNNNNNNNNNNNNNNNNNNNNNNNNNNNNNNNNNNNNNNNNNNNNNNNNNNNNNNNNNNNNNNNNNNNNNNNNNNNNNNNNNNNNNNNNNNNNNNNNNNNNNNNNNNNNNNNNNNNNNNNNNNNNNNNNNNNNNNNNNNNNNNNNNNNNNNNNNNNNNNNNNNNNNNNNNNNNNNNNNNNNNNNNNNNNNNNNNNNNNNNNNNNNNNNNNNNNNNNNNNNNNNNNNNNNNNNNNNNNNNNNNNNNNNNNNNNNNNNNNNNNNNNNNNNNNNNNNNNNNNNNNNNNNNNNNNNNNNNNNNNNNNNNNNNNNNNNNNNNNNNNNNNNNNNNNNNNNNNNNNNNNNNNNNNNNNNNNNNNNNNNNNNNNNNNNNNNNNNNNNNNNNNNNNNNNNNNNNNNNNNNNNNNNNNNNNNNNNNNNNNNNNNNNNNNNNNNNNNNNNNNNNNNNNNNNNNNNNNNNNNNNNNNNNNNNNNNNNNNNNNNNNNNNNNNNNNNNNNNNNNNNNNNNNNNNNNNNNNNNNNNNNNNNNNNNNNNNNNNNNNNNNNNNNNNNNNNNNNNNNNNNNNNNNNNNNNNNNNNNNNNNNNNNNNNNNNNNNNNNNNNNNNNNNNNNNNNNNNNNNNNNNNNNNNNNNNNNNNNNNNNNNNNNNNNNNNNNNNNNNNNNNNNNNNNNNNNNNNNNNNNNNNNNNNNNNNNNNNNNNNNNNNNNNNNNNNNNNNNNNNNNNNNNNNNNNNNNNNNNNNNNNNNNNNNNNNNNNNNNNNNNNNNNNNNNNNNNNNNNNNNNNNNNNNNNNNNNNNNNNNNNNNNNNNNNNNNNNNNNNNNNNNNNNNNNNNNNNNNNNNNNNNNNNNNNNNNNNNNNNNNNNNNNNNNNNNNNNNNNNNNNNNNNNNNNNNNNNNNNNNNNNNNNNNNNNNNNNNNNNNNNNNNNNNNNNNNNNNNNNNNNNNNNNNNNNNNNNNNNNNNNNNNNNNNNNNNNNNNNNNNNNNNNNNNNNNNNNNNNNNNNNNNNNNNNNNNNNNNNNNNNNNNNNNNNNNNNNNNNNNNNNNNNNNNNNNNNNNNNNNNNNNNNNNNNNNNNNNNNNNNNNNNNNNNNNNNNNNNNNNNNNNNNNNNNNNNNNNNNNNNNNNNNNNNNNNNNNNNNNNNNNNNNNNNNNNNNNNNNNNNNNNNNNNNNNNNNNNNNNNNNNNNNNNNNNNNNNNNNNNNNNNNNNNNNNNNNNNNNNNNNNNNNNNNNNNNNNNNNNNNNNNNNNNNNNNNNNNNNNNNNNNNNNNNNNNNNNNNNNNNNNNNNNNNNNNNNNNNNNNNNNNNNNNNNNNNNNNNNNNNNNNNNNNNNNNNNNNNNNNNNNNNNNNNNNNNNNNNNNNNNNNNNNNNNNNNNNNNNNNNNNNNNNNNNNNNNNNNNNNNNNNNNNNNNNNNNNNNNNNNNNNNNNNNNNNNNNNNNNNNNNNNNNNNNNNNNNNNNNNNNNNNNNNNNNNNNNNNNNNNNNNNNNNNNNNNNNNNNNNNNNNNNNNNNNNNNNNNNNNNNNNNNNNNNNNNNNNNNNNNNNNNNNNNNNNNNNNNNNNNNNNNNNNNNNNNNNNNNNNNNNNNNNNNNNNNNNNNNNNNNNNNNNNNNNNNNNNNNNNNNNNNNNNNNNNNNNNNNNNNNNNNNNNNNNNNNNNNNNNNNNNNNNNNNNNNNNNNNNNNNNNNNNNNNNNNNNNNNNNNNNNNNNNNNNNNNNNNNNNNNNNNNNNNNNNNNNNNNNNNNNNNNNNNNNNNNNNNNNNNNNNNNNNNNNNNNNNNNNNNNNNNNNNNNNNNNNNNNNNNNNNNNNNNNNNNNNNNNNNNNNNNNNNNNNNNNNNNNNNNNNNNNNNNNNNNNNNNNNNNNNNNNNNNNNNNNNNNNNNNNNNNNNNNNNNNNNNNNNNNNNNNNNNNNNNNNNNNNNNNNNNNNNNNNNNNNNNNNNNNNNNNNNNNNNNNNNNNNNNNNNNNNNNNNNNNNNNNNNNNNNNNNNNNNNNNNNNNNNNNNNNNNNNNNNNNNNNNNNNNNNNNNNNNNNNNNNNNNNNNNNNNNNNNNNNNNNNNNNNNNNNNNNNNNNNNNNNNNNNNNNNNNNNNNNNNNNNNNNNNNNNNNNNNNNNNNNNNNNNNNNNNNNNNNNNNNNNNNNNNNNNNNNNNNNNNNNNNNNNNNNNNNNNNNNNNNNNNNNNNNNNNNNNNNNNNNNNNNNNNNNNNNNNNNNNNNNNNNNNNNNNNNNNNNNNNNNNNNNNNNNNNNNNNNNNNNNNNNNNNNNNNNNNNNNNNNNNNNNNNNNNNNNNNNNNNNNNNNNNNNNNNNNNNNNNNNNNNNNNNNNNNNNNNNNNNNNNNNNNNNNNNNNNNNNNNNNNNNNNNNNNNNNNNNNNNNNNNNNNNNNNNNNNNNNNNNNNNNNNNNNNNNNNNNNNNNNNNNNNNNNNNNNNNNNNNNNNNNNNNNNNNNNNNNNNNNNNNNNNNNNNNNNNNNNNNNNNNNNNNNNNNNNNNNNNNNNNNNNNNNNNNNNNNNNNNNNNNNNNNNNNNNNNNNNNNNNNNNNNNNNNNNNNNNNNNNNNNNNNNNNNNNNNNNNNNNNNNNNNNNNNNNNNNNNNNNNNNNNNNNNNNNNNNNNNNNNNNNNNNNNNNNNNNNNNNNNNNNNNNNNNNNNNNNNNNNNNNNNNNNNNNNNNNNNNNNNNNNNNNNNNNNNNNNNNNNNNNNNNNNNNNNNNNNNNNNNNNNNNNNNNNNNNNNNNNNNNNNNNNNNNNNNNNNNNNNNNNNNNNNNNNNNNNNNNNNNNNNNNNNNNNNNNNNNNNNNNNNNNNNNNNNNNNNNNNNNNNNNNNNNNNNNNNNNNNNNNNNNNNNNNNNNNNNNNNNNNNNNNNNNNNNNNNNNNNNNNNNNNNNNNNNNNNNNNNNNNNNNNNNNNNNNNNNNNNNNNNNNNNNNNNNNNNNNNNNNNNNNNNNNNNNNNNNNNNNNNNNNNNNNNNNNNNNNNNNNNNNNNNNNNNNNNNNNNNNNNNNNNNNNNNNNNNNNNNNNNNNNNNNNNNNNNNNNNNNNNNNNNNNNNNNNNNNNNNNNNNNNNNNNNNNNNNNNNNNNNNNNNNNNNNNNNNNNNNNNNNNNNNNNNNNNNNNNNNNNNNNNNNNNNNNNNNNNNNNNNNNNNNNNNNNNNNNNNNNNNNNNNNNNNNNNNNNNNNNNNNNNNNNNNNNNNNNNNNNNNNNNNNNNNNNNNNNNNNNNNNNNNNNNNNNNNNNNNNNNNNNNNNNNNNNNNNNNNNNNNNNNNNNNNNNNNNNNNNNNNNNNNNNNNNNNNNNNNNNNNNNNNNNNNNNNNNNNNNNNNNNNNNNNNNNNNNNNNNNNNNNNNNNNNNNNNNNNNNNNNNNNNNNNNNNNNNNNNNNNNNNNNNNNNNNNNNNNNNNNNNNNNNNNNNNNNNNNNNNNNNNNNNNNNNNNNNNNNNNNNNNNNNNNNNNNNNNNNNNNNNNNNNNNNNNNNNNNNNNNNNNNNNNNNNNNNNNNNNNNNNNNNNNNNNNNNNNNNNNNNNNNNNNNNNNNNNNNNNNNNNNNNNNNNNNNNNNNNNNNNNNNNNNNNNNNNNNNNNNNNNNNNNNNNNNNNNNNNNNNNNNNNNNNNN
>Afzelia bipindensis voucher Van der Burgt 942 external transcribed spacer, 18S ribosomal RNA gene, internal transcribed spacer 1, 5.8S ribosomal RNA gene, internal transcribed spacer 2, and 28S ribosomal RNA gene, complete sequence
[truncated: 516,544 more chars]
