# Supplementary material for: Genetic characterization of a group of commercial African timber species: From genomics to barcoding
Source: PLoS One. 2023 Apr 20;18(4):e0284732. doi: 10.1371/journal.pone.0284732 (PMC10118144; doi:10.1371/journal.pone.0284732)
Supplement: S6 File — (FASTA) [file pone.0284732.s008.fasta]

>Guibourtia demeusei voucher Bissiengou 1007 chloroplast, complete genome
AACATAAGTATGTTATGGGCGAACGACGGGAATTGAACCCGCGCATGGTGGATTCACAATCCACTGCCTTGATCCACTTGGCTACATCCGCCCCGAGACTATCACTATGTAAAAATTACATAGATTTCCATTTATACC------------------------TTTTATCAGTTATCAGTATTTT---------TTCTTATAAGTTTTTCCTTGTCTTTCTAAGATATGATAGAATAAG--AAAAAAAAACAATTGAAATTTCTCTTGAAAATGTAAAATAATAAGTTCCTGCTGAGAAAAGAAAAACGTATAAATTACTAAATAAAACAAAGAAAAATAGGAAAGTCCATTTTTGTATGT---------TGAAA-------------------------TAAAGAA----------TAATCAAATTAATATA-------------------------ATAAT----AAATAAATAAAAAACTACTAA-----------ATACTAAAAAAGAAAAAAAAAAGTAAAGGAGCAATATCAATCCTCTTGAAATGGATATTGCTCCTTTACTTTCAAAAACTCATATTCATTAAGATACAAATCTTATCCATTTATAGAGGGAGCCTCAATGGCAGCTAGGTCTAGAGGGAAGTTATGAGCATTCCGTTCATGCATAACTTCCATCCCAAGGTTAGCACGGTTAATAATATCAGCCCAGGTATTAATTACACGACCTTGGCTATCAACTACAGATTGGTTGAAATTGAAACCATTTAAATTGAAAGCCATAGTGCTGATACCTAAGGCAGTAAACCAGATACCTACTACAGGCCAAGCAGCTAGGAAGAAATGTAAAGAACGAGAATTGTTGAAACTAGCATATTGGAAGATCAATCGGCCAAAATAACCATGAGCAGCTACAATATTATAGGTTTCTTCCTCTTGACCGAATCTGTAACCTTCATTAGCAGATTCATTTTCTGTGGTTTCCCTGATCAAACTAGAAGTTACCAAGGAACCGTGCATAGCACTGAATAGGGAACCGCCGAATACACCAGCTACGCCTAACATATGAAATGGATGCATAAGAATATTGTGCTCAGCCTGGAATACAATCATAAAGTTGAAAGTACCAGAAATTCCTAGAGGCATACCATCAGAAAAACTTCCTTGACCGATTGGATAGATCAAGAAAACAGCAGTAGCAGCTGCAACAGGAGCTGAATATGCAACAGCAATCCAAGGTCGCATACCCAGACGAAAACTAAGTTCCCACTCACGACCCATGTAACAAGCTACACCAAGTAAGAAGTGTAGAACAATTAGCTCATAAGGACCACCATTGTATAACCATTCATCAACGGATGCCGCTTCCCATATCGGGTAAAAGTGCAAACCTATAGCCGCAGAAGTAGGAATAATGGCACCTGAAATTATATTGTTTCCATAAAGTAGAGATCCAGAAACAGGCTCACGAATACCATCAATATCTACTGGAGGGGCAGCAATGAAAGCGATAATAAATACAGAAGTTGCGGTCAATAAGGTAGGGATCATTAAAACACCAAACCATCCGATGTAAATACGGTTTTCAGTGCTGGTTATCCAGTTACAGAAGCGACCCCATAGGCTTTCGCTCTCGCGTCTCTCTAAAATTGCAGTCATGGTAAAATCTTGGTTTATTTAATCATCAGGGACTCCCAAGCACACGAATTCTCTATAACTAGATAATGGGGGCTTGTTATTCAACAGTATAACATGACTTCTATACTGGTGTCAACCAATACCAATATTCATAGATATATCCATCTATTTTCATTTCGATTTATCAGAATTCTATTTTTTCATCGATTTCATTCATTCAAATCACTTCATTC-----AAAAAAAATGGGTATATATTAGAAAAATGGGTATATATTAGAAAAATGGGTATATATTAGTATATATTACTTCGAGATGATAATTCTAGTGGGTTGCCCGGGACTCGAACCCGGAACTAGTCGGATGGAGTAGATAATTTATTTGTTAATAAAATTCAACAACAAAACAAAT-AAAAAAAAATCCCTCCCCAAGCCGTGCGTGCATTTTTCATTGCACACGGCTTTCCCTATGTCTACATTTAGAAACCTCAGTTCCTTCCCTAGAACGAGACTCTAAGAAAGTTGAATACTCATTGATTAATCCCTACCTACTCTTACTTACTCCATAAACATTTCATAATCC-----------------------ATTTTCTAATAGAATTCTAAAAAATGAATGA-TTGGTTATCTC-----------------------------------------------------TTCATCATTTAAAGATCAATTTCCACTTACAACGAAAATATCATAACCAATCATTCATCATTGACCAGATCATTGATGCAAATAATATCCAAATACCAAATACGGCCTCTATATAACCTCCTCTGCAAAGTAAAAGAAGTTCTTGAAAAGATCAAAGAAAGAATCTCGTCTTCCTCTGTAAAGAATTCTTCCAAAAATTCTGAACCTAATCTTTTCACAAAAGAGCGTACAGTACTTTTGTGTTTACGAGCCAAAGTTTTAATACAAGAAAGCCGAAGTATATATTTTATTCGATACAAACTCTTTTTTTTTGAGGATCCATTGTAATAATGAGAAAGATTTCTGCATATTCGCACAAATAAGTCAATAATATCAAAATTGGATAAATCGGACCAGACCGGCTTACTAATGGGATGCCCTAATATGGTACAAAATTTCGCTTTAGCCAATGATCTAATTATAGGAATAATTGGAACTTTTGTATCAAGCTTTTTCCTAACATTTTCTATTAGAAATGAATTTTCCAACATTTGACTCCGTACCACTGAAGGATTTCGCCGTACACTGGAAAAATAACCCAAAAAGTAGAATGAATGCTCGGATAATTGGTTTATATGGATCCGTCCTGGTTGAGACCAAACATAAAAATGGCATTGCCATAAATTGATAAGATAGTATTTCCATTTATTCATCACAAGAGGGGTATTCTTTGAAGCCAGAATGGATTCTCCTTTATATCGAGCATAATGAATGAAAGGGTCCTTGAAAAACCATAGGGTAGACAGAAAATCCTTAGTAAAGACTTTTACAAGATATTCCATTTTTCCATAGAAATAGATTCGCTCAAAAAGGACTACCGAAGATGTTAATTGTAAATGAGAAGATTTGTTACGGAGAAAAAGGAAGATAGATTCGTATTCACATAGATAGAAATTATATAGGAACAAGAAGAATCTTGAATTCCTGTTTGAAAAAGTAGAAATCGATTTTTTTGAAGTAATACGAATGTTCCAATTACAATACTCGTGAAGAAAGAGCTTTAATAAATAAAAAGAAGAAGCATCTTTCACCCAGTAACAAAGGGTTTGAACCAAAATTTCCAGATGGATAGGGTAAGGTATTCGTATATCTGCCACATAATTTAAATATGGAAATTTATCCTCAAAAAAAGGAAATATTGAATGAATTGATTGTAAATTATAAGATTTTACGATTTTTGTCTCCTCTAAGAAAGAGATTAATCGTAGGGAAAATGGAATTTCCAGAATGACGGCAAACCCCTCTGATATTATTTGAGAATATAAATTCTTGTTGTGCCCACAAAATTTCTTTTTGTTAGAATCATTAGCAGAAATAATCAAATGATTCTGTTGAGACATTCGAGTAATTAAACGTTTTACAATTAGTAAACTAGATTTATTGTCAGAACCTATATTTTCCATCAAAATGGAGCTATTTAAACCATGATCATAAGCAAGTGCATAAATATATTCCCGAAAGATAAGTGGGTATAGGAGGTCATATTGCTGAAACCTATTTCGTTCTAAATATACTTGAAATTCATCCATTTTCATTTTTGAAAATTCAATTGGAGACAGGGATAGGGGATTTATTAGGTTCTCAAATGATACATAGTGCGATACAGTCAAAACAGGGTATTCTAT--------TTTTTATAGTAAAAAAATTAAAAACGAATAGATACCTCGAAAACAAGGAAAACTCATCAACGGACTCTCTCTCCTCGTTTTTTTTCGATCTAATTGTTTTATGTTCATTCTAGAATAACAATCTAGTTCGAAATCCTTTATTTTCTCAACCCAATCGCTCTTTTGATTTTGGAAAAAAAATATCTTTATCAATAGACTCTTTCTTCTACACATTTAGCGCCACCCCAT-------AATGTAGAATAGTTAATAGTTAGGACTCATAACATAAAAAAATCAATAATCCTTTTTATTTTCATAGGAAAAGCTTTTCCCACATCAAGCACTAATCTATTTTTAACGTCAAATTAGATCGGGTAATCATTCCAATT-AAAAAAAGAAAGCTCGTTGCTTTTTGTTTCCCTATAATTGGAGCCGACATGCTCTATCCATTTATTAATTCAACCCAACTTTGATTTTTTGTTCCGAGCCAATAATTCAAACAAAGGTTTGGATCGGATCCAATAAGAATGAAATATTCTTCGAATTCTCCATTGATACGACATGCTACTTTTTCCATTCATTCCTTTTTGGATCAGTCGTCGTCTTACAAACCCTATCGCCGGTATGAACGAATCCATTGCTTCATTAAAATGTGTAAAAAATCGAGTCGCACTTAAAAGCCGAGTACTCTACCATTGAGTTAGCAACCCGAATGAAACTAATATT------AAAAAAAACTCAAAAAATCGAATGTGTAGATATAATAGCAATCAAAAAAAGATTGAATTGTATAATAAAAAAATCCTATGGATTATGGATATGGAATGGAAATAAAAAGATCCGTTTATTCACGATCGGATTATATTTGTTTGATACACTGTTGTCAATGTTAATATTAATGTTGAGAAAAAACTACAATGGAGAAAAAAAAATTAGAAACTTTTAATTT----------GAAATAGTAACTAACAATTTAATAAATGCCAATTGAAATTCCATTTTATTTAATTCATGTTAATAATAACAAAGTTCGTTTGTAAATTCGAATAATTAAATTCGAATACGAAAATATATTCTAATACTAATAACTAAAACTAGATTATAATACTA------AAAACGAATAATAAT-----AAAAAAAAACAAACAATTATGTTGAATTGGCACTACAAAATTAATCGACATAGATCCAAACCAAAAGGGTGTATGCGAAAATTAAGG--AAAAAAAGGTATAGATCCGATTTTTATTCAATCAATTAATA----------------------ATTAATATTAATTAATAATTGAATCAATACAATCTAAATATGGACTAAATAATTAACCTAACCCCCTTTTTATTTCTTCTTTTTTATTTCTTCAGAGAATTACAATGAAAACCACCTCATTGAGAGTAATGTATTTATAAACCCAATTACTTGATTTATTGATTTGCTCTTTTTTTCTATCCGTTTTCTA----------TTCTATATCTTTATAGAATATATCCATTTG-------ATATTAATTTATATCTATATCAATAAAAATCGATTTTTGTGGTTGTAGAAAACAACATTCTTATAG------TATAGCAATAATAAATG-AAAAAAATGAGGTATGAATAGATAGCGGGGGGATAGGAGAGATAAAGGGTTATATAAATATATATACAAGTTATCCACACCCCCTTTTGTTTATTATTTCATTAATTGACTTTCGTTTGTTGATTAGGGCAAAGTTCGATAAAAACACCCGCCCTTTTTGAAATATCCTGAACAGTTCCTGTAGGTTGAGCGCCCTTTTCAAGGAAATCGAGAATAACAGGAATATTTAAATAGGTTTGATTCTTTATCGGATCATAAAAACCCACTTTTCGAAGATCTCTTCCCTCTCGTCGGGATCGAATATCAATTGCAACAATTCGATAAATGGCTCATTGGGATAGATGTATGGAGATGAACAATACA-CCTCCCCTAGAAACGTATAAGAAGTTTTCTCCTCGTACGGCTCGATAAAATTAGATGATGCCTATGGGAT--ATAATAGAATTATGAATTTGGATGTCAAATAGATCCATAAAATC-CAAAATCAATTCGATTATGA-TTTTTAAGTACTTTTTTCTTATTCT-----TTCCCCCA--AAAAAATCACTCGTATTCGCAAACTCATAACTCAAGTTGGATAACTCTCAAATAACTCAAAACCTTTAAGTATTTCATTTATTGAGCGGTCTCTATCCCATTTTTTGTCTATTTTCTTTC------GAATAGAATCTATTTTTTTTTT------CTTCATTCTGATAGAGTTGTTGAGACAATTAAAATTGGTATTTACTTGTTCCAGGATCCCTTAGATTTTACTTGAATCGTTGGGTTTAGACATTACTTCGGGGATTTTTAATCGTTTCAAAAATGACAGCAACATACCATTTTTTCTTTCTATCAAAGAATCATAGAAATAGATAATGATTCCCGCAGATACACTTTTGATCGAAATCGTTTTACCAATTCCAACAAATTTTACTCGAATTCATTTTTCTTTTGAAACTTGATCGAATTGGATCCTTTCGATTTCTATATAGAAATATATAGATAGATAGATATTTTAGATAGATAGATAGATATTTACGAAGTTGTTCGAATTTATTAATTTTCACTAACGCTAGATACTTGCTCCTGAAAAATGAATCAACCCGAGCTCCATCATGTACTATTACCATTTACATTATCAACTCCCCCCCCCCCAAAAAAAAACGAGTTCGATATGGAACAGAACAAACGATGTCGAGCCAAGAGCACCCTCATTTCTATATACTCATTTTTATATC------------------------ATATAAAAATGAGTGGATTAAGAATCCACAGCTAATTGAATCATGTCTTTCAAGTCGCACGTTGCTTTCTACCACATCGTTTCAAACGAAGTTTTACCATAACATTTCTCTGGTTTGGAGCCAGTATGTAATTATGAAATCATGAATAGTCGTTGATTCAGTCGATACATAGTAATCCATATGTTTTCTGAATGGGTAATTTCTAAAGAAAATAAAGAAGTCTCATCAAAAATTCAAATTCAATCGATATTTTAGTATGACTGGAA---------------------TTTTGATTTATT------TTTAACATATAAAATATTCTATTTAATAACATGAATACAAATAAATAAGTTTAAGTTTAAATAAGTTCTTTATGGAATATACATCTTAAAAGTAACTCA------ATTTAGAGACGGATCATTAAAAAGAAGAAAAAAGAATCACGCTTTAGCCAATATTATAGATTCTAGATTGTTAAACCGAAAGTTTCTC--AAAA----AGGGGCAATCTTTATTCTAATAGAATATTTGTACTCTCATATGATATTTAGATC------TATCTATATAGATAGATCATGCATGGATATGCTCTGGGACGGAAGGATTCGAACCTCCGAATAGCGGGACCAAAACCCGTTGCCTTACCGCTTGGCCACGCCCCATTTCGAATTTCTATCCGACACTAATAAACACTAATATTAGTCTAATATTAGTATTGGCTGTTCGTCAATTCCAGTTTCAATATCAAAATATCTATATCG-ATAGAATGTTGCGAGGCTTTTGATATGTGTAGATATAGAATTAAACGGAAATTCTTGATCATTCCATAGAATGCAATTAAGATATTGTATGAAAGTATGATTTTTTATATTCTATCTTAAAGAACAAAATGTTTGCTAT------GCTTATGCTTAATATCTTTAGTTTGGTCTGTATTTGTATTAACTCTGCCCTTTATTCAAGTAGTTTTTTATTCGCGAAATTACCGGAAGCCTACGCTTTTTTGAATCCAATTGTAGATATTATGCCAGTAATACCTGTACTCTTTTTTCTCTTAGCTTTTGTTTGGCAAGCTGCTGTAAGTTTTCGATAAGATCCTTAATTTTTATACTATCTTAGACTCTTAG-----------------------AAAAATTCTAACATTCTAACAATTGATAAGATCAGATAAGTCTTACAGTATGAATCCTCAATTCAAATATTGAAATTTTTTTATACCCAAGAAAAAGCTAGACCATCTCATTTCATCATTCTTA-CCCCCCTTTCCATTGAAAATGAAAAAAAATTCAATTTGAGTCCCCCACCAATATCTAATTGGGAGTATGAAATTTTTGATAATAAAGAACTCGGCTCTTATTACAAATCCATTTTTGAAAATTCCTTTCTATTATATTTCTCGAAACCACATTATTTCTTAGTGTCAAAAGAAACATAATGTATAGTATAGGAAAATCTATTCTC---TTTTTTTTTTTTAATTGATCTTGGGGATTGCGTAATGCTTACTCTAAAACTATTTGTTTACACAGTAGTGATATTCTTTGTTTCTCTTTTCATCTTCGGATTCCTATCTAACGATCCGGGACGTAATCCGGGACGTGAAGAATAAAAAAAAAGATTTTTTTATTCTCCTTTCATGATTTTGAAATATTTCTTAGAATTGGATCTATACTATATTAATATT-----------GAATATA-----AAATATTGAATAT------------------------------------------------------AATATTTCA-TAATAATCTTA----TTAATATTTAATAT--AATATCATAAT--AATATAATCAATTTCATATTACTTTCTATTG------------------AATAATAATAAAATCAAACAAACAAAGAAAAAAATTCAAGACATAGAGATAAAGAACAAATCATCGACGGAAACGGAAAGAGAGGGATTCGAACCCTCGGTACGAAAATTTCGTACAACAGATTAGCAATCCGACGCTTTAGTCCACTCAGCCATCTCTCCCAAATTGAAAAAATAGAATTCCTATGTTACATTATACAAACAAAAAAGAGAGATTGAAGAAGCTACTCCTTTCTTTCTATCTTATCTCTCTTTGACTTATTC-----TTTTTATATTCTAGTTTTTCTATTTCTTTTTATTCTATATT----------------------------------------TATTCTATATTAGGATATAAAATTCTATTTAAGATATCAAAAATATTAAAAATATTCTCTAAATA-GAAATAGATAAATTGTAT------ATATTGAATATTGTATAAA-ATCGAATTCTAATAACTAATAAATAATAAAAAAATATCCTTTTTGTTTGTTCGAAGGGGTCGTGTTTTTTTTCTATAGCCCGGCCAGATCGGTACCTAGCCGGGCTTTTTTTGTTCTAATGAATCCCGTGAATAAAATCGATTTGATCTGAAAA-ATACTTGTTATTGAAACAAGATCAAACATAAGAAAAACTTTTCTATTCCTATGAGATAAAACCACAATGATAGAAGATCAAAATCACTTTTCTTA----TTATTCTTTATTTTCCATTTTTTTTATTCTTT------------------------ACC------TAAAAATGT-AAAAAAAAGCAAATACGAATAAAAAAAGAATGGAGATTCTTTACACAATGCATTTTCTTTTTATGTTATGACTAAAATAATTTTGTCAAGATATATTTGTCAAAACACCTTCAGCAAAACAAAAAAAGCACTCCTTTTTTCTTGATTTCATTAAGTCCCCTTTACGAAAGAAAACACGTCAAAACTATAATTTTCATGATTCTTTTATTAT-----TATTATGATCCTTTTTTTGATTCCGACTGATTCCCCTGTTCGACAAAAGATTTGTTTATATACAATAATTGCATTGTAGCGGGTATAGTTTAGTGGTAAAAGTGTGATTCGTTCTATTGACCCCTTACTAGTTAAGGGGTCCCTCGTTTGATTCATATTCCGATCACAAACTTTTTTCTTAAAAGGATTTAATCCTTTCCCTCTCAACGAACGATTCGAGGAAGAATATACATTATCGTAATTTGTATCCAAGAAGAATCAATTAGAAATTGAAAAATGGAATTATGAAATTACGAAACATAAAAGTTTTTTGAATTGGATCACAATACTCACAAATTCTTGAGTATGAATAAGGGATCCATGGATAAAGATATAGAAAGTTTATTTCTAATCGTAACTAAATCTTCAATTTTCTTATTTGTATATGAGAAATTGAAGCAAACTAGCTATTAAACGATTCCTTTAGTTTACTATAGACATCAACATATGATATGTAGCTCGGTGGAAAAAAATGCTTTTCCTAAGGATTCTTTCAAATCGAAAAGAAATAGCGAACG-------------AAATAAGTAGAAAAAAAATTTTTAATTTATCCTCC------TCTTCTATAGGGATCATCTAAAAAGCGGGGTGTTTTGAATGTATTCAGAACGAAAGGCTGACATAGATGTTATGGGTAGAATTCATTTCATTCATTTCATTTTGTTCACATCTTCTCCATTTGTTAAATTTTTCTATCTCTCTCTATCTTGCATAAAGGAGCCGAATGAAACCAAAGTTTCATGTTCGGTTTTGAATTAGAGACGTTCAAAATGATGAATCAACGTCGACTATAACCCCTAGCCTTCCAAGCTAACGATGCGGGTTCGATTCCCGCTACCCGCTTCTAT-------TCTAT--------------AGCGGATATTGGAATCTATATTTATTATTCTATATTATCCATT----TATTATTCTATA-TTATCCATATTTATTAATATTTATTATATTATATTATATTTATTATTATATATTATATATATTA--------------------------ATTATTAATAT-----------------------------------------------------------------------ATAAATATATAT-TATATATAACGAATTCATTTCGTTATTTAAATTCAAAATAGACTCGAATTTTTTTAATGGAATCTAATTAATGTAAATGCAATTCATCATCAAATTGAATACACAA-CCCCCCGAATTCTCTCACATATTTTTT------------------------CCAAATCAAATGGAACAATAAAAAATGGTAATGAAAAGCGTCCATTGTCTAATGGATAGGACAGAGGTCTTCTAAACCTTGGGTATAGGTTCAAATCCTATTGGACGCAATTTATTTGCATATATATTGAATTGAAATTTCTATATTTCCATGTCAAGAAAAAGATTTTGAATGATTTGAATTGAACAAGAGACACTTAGAG--------------------TTTTAGAGTAATAACTTACATAAGTTATACACAATTTATATCTTGACCTTCTATTTTTTATAGAAT-------CTT-----ATAAAATAAATTAAAAAATCTCTTAGAAATATAATTAGAAATATAAAAAGAAAAAATTGTGGATTTCTTATCT----------------ATTTTATATTTATAGAAATTGGATTTTATTTAAGATA-------------------------AAAAATGATATTAGAAAGATTGGAAAGTTATTCAATTTTGAATCAATTTTTTTCGACTTGTTCCTGAAGGAAAAAGAGTTCCATCTGTTCCTGAATAGCTTCTTTCAAAAGGGCTTCTGCTTCTCCGGTAAATGTCTTGGTAGAAGATATGATTTCTTGGAATTGAGGTTTATTCGTTTTTAAGTAAGCACGTAATTCAACGAGAAATTTCCTTACCTGTCCAATTTCTAATGAATCAAGATAACCATTTGTTCCGGTATAAATAGTTATTATCTGTTCTTCCACAGTGAGAGGGGCTGATTGGGATTGTTTGAGCAACTCGCGCAATCGTTGACCTCTTGCCAATTGATTTTGAGTAGCTTTATCGAGATCGGAAGCGAATTGTGCAAAAGCTTCTAATTCTGCGAATTGCGCCAATTCCAATTTTAATTTACCAGCTACCTGTTTCATGGCTTTAATTTGAGCCGCAGATCCAACTCTCGAAACGGAAATACCTACATTAATCGCAGGTCGGATTCCAGCATTGAATAGATCGGCGGATAAGAATATTTGGCCATCTGTAATGGAAATTACATTAGTAGGAATATAAGCTGAAACATCTCCCGATTGGGTCTCAACTATCGGTAAAGCAGTCATACTTCCTTCACCTAACTGAGAACTTGATTTAGCGGCTCTTTCCAAAAGGCGTGAATGCAAATAAAAAACATCTCCCGGATAAGCTTCCCGGCCCGGTGGTCTTCGTAATAGAAGAGACATTTGGCGATAAGCCTGTGCTTGTTTGGAGGGGTCGTCGTAAATGATTAAAGTGTGCCGTTCACGGTACATAAAATATTCCGCCAGAGCTGCTCCTGTATAAGGAGCGAGGTATTGTAATGTAGCCGGAGAATCCGCTGTTTCAGCTACTACAATAGTGTATTCCATTGCTCTCCTTTCTTGTAAAGTAGTTACCACCTGAGCCACAGAAGATGCTTTTTGACCAATAGCTACATAAACACATATTACATTTTGTCCTTGTTGATTGAGAATCGTATCCGTGGCTACTGCTGTTTTACCGGTTTGTCTGTCACCAATAATTAATTCTCGTTGACCACGCCCTATAGGGATCATCGAATCAATAGCAATAAGTCCTGTTTGAAGAGGCTCATATACGGAACGTCTCGAAATAATACCGGGAGCGGGAGATTCGATTAACCTAGATTCAGAAGATGAAATTTCTCCTCGACCATCAATAGGTTTAGCCAGGGCATTTATAACACGACCCAAATAAGCTTCACTTACTGGTATCTGAGCAATTCTTCCTGTTGCTTTTACAGAACTTCCCTCTTGTATCATCAAACCGTCACCCATTAATACAACACCGACATTATTGGATTCCAAATTCAAAGCAATGCCTATTGTACCCTCTTCAAATTCTACTAATTCCCCCGCCATTACCTCATCAAGACCATAAATACGAGCAATGCCGTCGCCTACTTGAAGTACGGTACCAGTATTTAGAATCTTGACTTCTGTATTATATTGCTCAATACGTTCACGGATAATTTTACTAATTTCATCTGCCCGAATGGTTACCATGAGTATTTCTTAATTCTTTTT-----TAGAATAAAAAAAGAATGCCTAC-------TGTAGAAGAACTAATTAGTTATTTTATTTCTTTCATCGCCCCAAACATGCCAATATTAGCACTGATGGTACGTAAATGTAACTCGTTGTTCAAGCAACTATTCAGAGTTCCTAGAGCTCCCTGTAAGGCTTGTTGGAAAACCCGCTGTCGGACTTGATTAATTGCCTTTTGTTCTTCAAAATGAATGGTTTCATTTTTGTAATTTTCTAATTGTTCCAAAGTCATAGAAATGGAATTAATCAAATTCCATTTTTCTCGTTCTATCTCAGAGTAGCCATTCACTCGAAACCGATCTGCTTCCATTTCTACTTTCTGTAAACGTGCCCGGGCTTTTTCTAACTGTTCAATAGCCCTTTCCCGTAGTTCTTCTGAATTTCGAATAGTCTTCAAGATTCTCTGTTTTCGATTATCTAATAAATCACTTAATGAAAGTAGATTATCTTTCCATTTATTTCAAAACTTCCATAATCTTTTCCCGAACCAAACATGAATCTTTCAATTCATTTGGCTCTCACGCTCAA------TTCCTTATGAGAAATTCCCATATCTT-TTTTTTGTAATAAAGCCTATCCTCTCTATGCATATTCCAAAAACAAATATCGAAACTTATCACTAATACAAGACCAGAATATTTGGAGGACTCTTCTGAACAAAC-AAATAATTGTCAGCAAGGTTGTTTTTTAATCCAAAGAATTTTTATTCCTTTATACATATCCATGCATATACGTAGGTCGTCGATTCCGCATTGTATAAAAAAATTGTATAATATTTTTCCAATTTTTGACAATACCGTTTTAAAGTTTAAGGGGTTCAAATCATTCTATCGACATGAGTGTTCTATATCG-AA-AAAAAATTCCAACTATTCTTTTAAAACCATTTCTGTTATTCTGTTAATAGTAGAAAGACTACCGCACTACGTCTCGACTTCAAACTGCTTAGTTTTAACCATATTAATGGTCCCGGATTATTGGTGGATAGAGAATCAAAGTGGATTTACCAATGAATCACGAAATGCTATGGTTCTTAAATATGATTTCTGAATTTATTCAGAAGTAATTCGCGGGATCGTGCACCTTTTGATAGTTCTAACG------AAAAAAAGTACAGTTGGTTGGATCCAACCTATTCTTGAAATAAACAACTCACACACACTCCCTTTCCAAAAAAAATCAATACACCAAGCACTACACTTAGATTTATTGGATTTGTTGCTAAAATATCGGTATTAAACCCGAAACTCCCAGCGTATGGCCGGTAACCAAAAGAAAGGAAAGAATGGGTTATATTTTTCATATGATTTTATCTCCTCTTATATCTTATAGATAGACTAATTATC--------------------------------------------TTTATATA------TATCTATATATATT-----TTGTATTTCTATAGATTTTGATATT---------------TTTCGATATTTCAATTCGAT-------------------ATCGAATTAAGAATTAAGA--------------AATAATAATAATTAAGAA---------------------ATATTAAATAAAAAA----------AAAAAA----------------------------------------------------------------------------------------------------------------------------------------------TATTCT------------------------------------------------------------------------------------------------------------------------------------------------------------------------------------------ATATTTAAATATAATAATA-------------------------------------------------------------TAGAATATTTTT-------------------------------------------------------------------------------AATTAATTT----------------AATATTT----------------------------------------TTTTAA-------TTAGAATTAA---------------------TTATTCTTATTCTTTTCTTT--TTAATATTAATATT--------------------------------------------------------------------TAATATTTTTAATTAT---TCTTTTTGCC------CATAAGAATGATACTTATTTGAATTAGATACCAAATCTTATGTTAATTGCAAACTACTTAATTTTTTGCAACACTTTGTAAAAAGAAAAACTTTCTAGGAGGGCTCGTTGGACTAACAATTAGACTAACAAAGGGAAGGAAGAAGGCGAGTCGATATGATAATTCCTCACCCTCACTTCCAATCAATTCTTCCCATGAGGTCTTGTCCGAACGAATAAATAATTGGAGGAGTGAAATATTCATTTCATTTGAAAAAGCAAGAGCACGGCACCAAAGCAAGTCCACGAAAAAAA--GAAAAAATGTTTCTTT-----------TTAAACAAAAGGATTTGCAAATAAAAGCGCTAATGCTACAACCAGTCCATAAATTGTTAAAGCTTCCATAAAAGCAAGACTAAGCAATAAAGTACCCCGTATTTTTCCCTCTGCCTCAGGTTGTCTCGCGATCCCTTCTACAGCTTGACCTGCAGCAGTACCTTGACCAACCCCAGGTCCAATAGAAGCAAGCCCGACAGCCAACCCGGCAGCAATAACGGAAGCGGCAGAAATCAGTGGATTCATGATAAGTTCCTCGCACACAAAATAAAGAAAAGAAATAGTTAATGATACAATCAACCAACCAATTATGACTTAACTGCTCCATCGCTAAAATTTATCCAGTCTAAGTGAAGTAATTAAGGAATTCAAATTCCGAATTGAAATCAAATTGAAATCCAAAT------AATAAATAATAATATATT------------------------------AATATAATAATATATTAATAATA-----------------ATAAAATAAAAATAAAAATAATAGA-----ATATAAAATATATAAAATATAATATAAATAATATAATATAA--------ATAATAT-TTAATAATAT--------------AATATATTAATA-------------ATTGAAGTACTATAATATATA-ATAATATATATAATATAATAATATATATATAATATAATAATATAAAAAAATAAAAATACTATACTATAAAAACTATAAAATATAGATTTTAAAACTATATAATATAGATTTAAAATTCATTTAATATATAATATAGATTTAATTAAATATTTAATTAATAATTTTTTAATTAATAATTTTAATATTTAATAATTAAATATAGATTTAATTAAAATTAT-----------CA--------------ATTAATTATAGATTTAATTAATTGATAAATTCATTAAATTGAAAAATG------AACTACTTCGATATTTCTTTTTTA-GTCTCTATCCACGTAGTTTTTTTGTGAATACACACGACTTTATCTAAGTTTACAGCAGCAGGACTAATTTAGATATATCTTGAGTTCATATAGAACTAGTTAATATCTAATATCACATATACATGTGTTTCTTCCAGACAGTAAACCAATTAAATTATTCGTGTCTTAGATTCAATCGGATTCGTGAATCATTCTTCGAAGCACCCACAAGGAGTTGTCTTATAGCGATTAGATTCCATACACTTAGTTCGACCCCTACCCTATAAACCCTATAAAACTATAAATATGAATATTATTA--------------------------------------ATAATATTCATATTCTTAAT----ATTCTATTTATCTCGTTTTTTAAA-TTTTTT-------TTATTAAATCTTCGTTTTATTTATTATTATCTCATATGGATAGAAATTTATTATTATCTCATATGGATAGAATCAATCTAAATCGATTCGGTGAGACAGAATCATTGCATAAAAATATCAACATTTGAGTGATCTAAGTTCATATAATTTTATTATTTATTATATTAAAATGATCTTTTGGTCAATCGTTAACGTTAAATTGAATGAATGAAACGGGAATTAGTTCTAGTTGTATAAAAATAACATAGTTTTTTTTAATTAATTGCATGTCGTAAACAACGGATACTCTAAAAATTCTTATTCAAATTATGACT-------ACTAATAACGAAATTGAATATTTTCATGTTCTAATCAAATGAACAAAACAAAATACAATAAAACAATACAAAAAAATATAAAGAAAGAGAATATTCATTGGAGGGAAG-----TATAAATTGGTCAAACAAACAATATTTTTAGGAAAAAGATCTTTTAGATAGATCTCTTTCCTG-------TTTTTTTTTTTTACAATTACCTCATAATTTTTTTTACTATTCCACTAAATCGATCGTATAC------TTATTTATCTTATGCATCTTTTTAT---------------------------------------------------------------------------------------------------------------------ATAGTCAATGATGACCCTCCATGGATTCACCTATATAAGCCGCAGCTAAAGTTGCAAAAATAAGAGCTTGAATACCGCTTGTAAATAATCCAAGGAACATGACAGGGATAGGAACCACTAAAGGTACTAAAGAAACAAGAACAACAACTACTAATTCATCAGCTAATATATTTCCAAAAAGTCGAAAACTAAGTGATAAGGGTTTTGTGAAATCTTCTAAGATATTAATTGGTAAAAGGATTGGAGTTGGTTGAATGTATTTACCAAAATAACTTAATCCTTTTTTGGAAAGACCCGCATAGAAATATGCTACTGACGTAAGTAAAGCTAACGCAACGGTAGTATTTATATCATTTGTGGGTGCAGCTAACTCCCCATGAGGTAACTGTATTATTTTCCAAGGTAAAAGAGCTCCTGACCAATTCGAAACAAAAATAAATAGAAATATAGTTCCAATAAAGGGAACCCATGGACCATATTCTTCTCCAATCTGAGTTTTGCTCACGTCTCGAATGAATTCCAGGACATATTCAAAGAAATTCTGACCGTCATTAGGAATGGTTTGTGGATTTCGAACAGCTATAATGGCTGAAACTAATAAGATAGCAATTACAACCCAAGAAGTAATAAGTACTTGGGCATGGACTTGGAAACTCCCTATTTGCCAATAGAAATGTTGGCCTACTTCCACAGCAGACATATCGTATAATCTTTTTAATGCGTTGATGGAACATAATAGAACATTCATATTGCCCTCTGAAAGAAATCGAACTTAAAAAAGGAATTATTTTGATTCAAC---------------------------------------CATTTCAATTTAAATTGTCTTAAATTGTATCGTTTGAATACGACTAATCACATAATATCTCCGTTTAGGTTATTTTTATCTTTTTTGCGCGATTCAGT-------------AGAATAGTATAGTAACCGATTCCATGAATCTTAAAAATATTAGAAATCTATGGAGTTCCCCAAACCAAATAATTTATTTATCTTATTATTAATCAAGAATTTCGTATATAGCTAAAACGACCCTCACAAATTGCAAACACTAATTTGTTAAGAATTAGTCGGATTGAAGCTATAGCATCATCATTAGCTGGAATCGAAATATCTGCGAGATCCGGGTCACAATTTGTATCGATTAAACAAATCGTTGGAATTCCCAAAGTGATACATTCTCGAAGAGCCGTATATTCTTCTTGCTGATCAACGATTATTACAATATCAGGTAATCCCGTCATATATTTAATGCCGCCCAGATATGTTTCCAAGTGAAATAATTGTCTCTTCAACATAGCGGCATCTCTTTTCGGAAGACGGTTGAGTCTCCCCGTCTTTTGTTCCGTTCTTAAGTCTCTGAACTTATGAAGTCTCGTTTCTGTAGTATACCAATTAGTTAACATACCACCGAGCCATTTTTTATTAACATAATGACATCGAGCTCTTATTGCAGCCCGCGCTACTAAATCTGCTACTTTATTTTTGGTACCAACAATTAAGAATTGTTTTTCCCTACTTGCTGCATCAAAAACTAAATCACAAGCTTCTGATAAAAAACGAGCAGTTCTAGTAAGATTTGTAATATGAATACCTTTACGCTTTGCAGATATATAAGATGCCATTCTAGGATTCCATTTCCTAGTACCATGGCCAAAATGAACTCCTGCTTCCATCATCTCTTCCAAAGTTATGTTCCAATATCTTTTTACCATTTATCCCCACACTTTCTCTC------TTTTTTTTTTCAAAAAATAAAAAACCAGGTATCCTGAAATAGAAATAAATAATTGTTCCGATGGAACCTTCTCTTCTACCAAAGATTGCTGTTAATACACAATCAGGCCATTCATTTTTTCTATTCGTTAGTATCTTTATTACTATTACCAAATCAAATGACCGCGTATAGTTAAGGGGATGAATCCGCTCTTAAGAACCATTAAATCCTGGAAATGATTGCTATGATGTATCGCATAAATTGTTTGAAATG-AAAAAAAAATCAAATAATTCTCTGTAATGGAACAAAATATCTCTCTCATCTCCCCCTCAAATAAATTATTTTTTTTTTTTCCAAGGAATGTTGCCTTGAACGCTGCACTAA---TTTTTTTTTGAATCCGGTACCAACGGGTATTATTCCCCCTAGAACAACGTTCTCTTTCAGGCCTTTCAACCAATCAATACGACCCCGGAGAGCGGCCTTTGCTAAAACTCTAGCAGTTTCTTGAAAACTCGCTTCGGATATGAAACTTTGAGTATTCAGAGATGTTTTTGTTATTCCCAGTAATAGTGCTCGGTAACAGATCGCTTCTTCCAAAGCACGCCCCGTTCGCTCAGCTCGCAACAATCCAATTAGTTCGCCGGGTGAAAAAACATTAGACATTCCATCTTCTGAAACCAAGACTTTTGATGTTATTTGACGCACAATAATTTCTATATGTCTATTATGGATCTGCACCCCCTGGGATCTATAAACTTTTTGGATCTTATTAACTAAAGAAATATGACTTTGAACTATAGTTAGCTCAGCACCAATCAAGAATCTCCATGGAATGCCAAGAATTCTTGTTATATGATCGTTCCAACCCTCAACTCTCTTTTCTAGGTTCATCGATATTGAATCAATCGAACGCACCTCTAACACCTGTTCTACTTTTGGAAGACCTTGTATTATATCACCAGATTTCGATTTTTCATATATAAATGTCACTAATGTATTTCCTTCATAAAGGATTTCTCCGTAATGGCCATGAACAGTTGCTCCCGGAGTCGCCAAATAAGGGTTAGCCGATCTTATTACTACCGAATCCATTTGAACAATTACAACTTGACCCGATTTTCGGTTTGGTCCATTTTTAGATATACGTACATTTTCAGAAATAAATTGCCCAAGGCTAATTATTGTAGATGTTTTTTCAAAATAATTAGGATGGTAATTATGATGGAGAAAATTCCAATTAAAATCGAATGGGTTCAAAACGATGTTACTGCATAGATCGGGCTTATAAATTCTCCCGTTTTCGTCCATTAAATAATATTTAAATATTTGAAAAATTTCTTTGAAATTGTCAAGTTGCAAATATTTTTTCATT---------TTACTATTTAATAACTCATAATCCGATCTTGGTAACGAAATATTTGCAACTTGAAAGGCTATTCCTAAAGGTCCTAACGAATTCCTAATTGGAATTCGAGGACCTCTTTTAATTGATTCTTTTATCACATTGTGATATTTTCCATCGTTGAGTAGACGCGTTTGAAAACAATTAGATGATGACAAAATTATCAAAGATCTGCACTCCTTATTTCTATTCAACAACATACGAATAGTTCCGTGATCTGGGCTAAGTGATTGTGAAATCTTTACTTTGGAATAAATAGAAAAAAATGGATTGATATTGGTGCGATCTGACTCATTATCCGAGATCAATCCTGAACCGGACGGATTATTCCTTTTTCGAATATACGAAATATTGGAATTCACTAAATCCATTCTTAGGAAATCTCGAATCATGCCATTTGTACTTACTTCAACAAAAGAAGCGCGGACCTCTTCGATCGAAGAACTTTTTTTGTCTTGATCCCAATTCAAGACGAAACAAGTTCGAACTAATTGAATGCTTGTGTCAGAAATTCCCCGAATCGGTTTTCCACTTCCATAAAGAATATAATTGACAACTTGAAGTTCCAGATTATCCCTTTCCTGCAACAGGTCCTGGGGGAAAGAGGTTACTAAATTTATACCGTCCGCGATTTCATATAGAATTACGGGTCGAACTAAAGCAAAATACTTTTTCTTGGTAGGTGCGATCCATTGGACATAGAGCCCTTTTTTGAATTTTTTTGATTCCTTAGAATTTTTTTTTTTTACTGTTCCGGGTGGTATCAAGATGCCACTGTGTCGGGATATCTTTTCCATCTCTCCAGGAAAATGGATATCTCCCGAAAAGATTTTTAGTTCAATCCCCCTTTTGTTCTTTTCCACTCGGACCAATCCGCCTACTCGGCTTCTTCTATTGAAAGTTATTGGTGTATCTACTCCAATGATACTATTGTTCCGTACCATTATGGGAGAAGATTCGGGTAAAATATGCACTTCCTCGGGAATGAAAAAAAATCGATCTACTTTCATTTGATATTTTGGCTTAAATTCTTTGAATCCTCTATACTCAATTAAATCCTCTTTTTTGAAAATGGAATGAAACCTTATAGTCCTATATTTAGTAATTCCCGAACTTTTTTTTCTGTATTGAGGATCATCGAAATAAGCAAAAATACTATTTCTACGAAAAATACCATTAATAGGTATTTCAATCGAGATACCGGAAGGGGGCATTAGTTCTTTGTCTCGTTCTTGAATCGATTGAAATGGAATGATGAATCGATTTCTTCGCCTCTTTGCCAATAAATCTGAATTAGCGTGAAGAATAGCAGGATATAGGAAATTACAAGGGCCTCGACTAAGCCCTGAATAATCTGGAATCCCACTTTTTTTTTTACCAGAAGTATTTGAACTAAAGAATTTGTGCTTTACTTGATCATTACTTACTAAAAGGTTCGAAATATATCTTCCTCCAGCAGAACGAGAATGAATGTTCATTTGATCTTGATCTTTGTGGAGTGAAAAAGGGACTGCACCGGACCTGCACGACCCTCCTGATAATATCCATAAATGACTTGTTTTTGGTAAGATGTGGACATTACTATATTTAAATGCGGATGCATGGTACACATCGTTACTCCAATGCATTTCTCCCTCTGAGTCAGAATAAATATGTTTTCGAACCCTCTCTTTAAAATTCAAAGTGTATGTTCCCGCGCGAATCTCAGCAATCACTTGTTCTGATTCTACATATTGATCATTTTGAACTAATAGAAAACTTTTTGGTGGAATAGTCACGTTATGTAGAATATCTTCACTTTCAATAGTTACATTCAAGTCTATATAACATAGAAAAGCAGGATGTCCATGACGTGTACGTGTAGGATGAACCAAACCCGCATTGAATTGAATTTTTCCATTAGAAGGGGCTCGTACATGTTCTGCAGTACCCCCCGTGAATACTCCACCGGTATGAAAAGTTCTTAATGTTAGTTGAGTGCCCGGTTCTCCAATAGATTGACCCGCAATAATGCCTACAGCTTCTCCCAGTTCCACCAGATTGCCATGAGTGGGACTCCGGCCATAACACAATCGGCAGATCCAAGATGTACTCCTACAAGTAAAGGGGGTTCGAATCCATATTGGTTGTGTTTGAGAGGTTATGAATCGATTGACAAGTCCAATCCCCATATCTTGATTTCGAATGGCAATGCATCGTGAACCTATATATATATCGTCTGCTAATACACGACCAATTAATGCTTGTATCAAAATTCTTTCCGGCATCATTCTATTCCTAGAACTCACAGAAATCCCTCGAATGGTGCCGCAATCTGTTCTATGTACAACAATGTGTTGAACTACTTCAACAAGTCGGCGCGTAAGATATCCAGCATCGGATGTTCGTACAGCAGTATCCACAACCCCTTTGCGGGCTCCGTAGCACGAAATGATATATTCTGTTAAAGACAGTCCTTCACGTAAATTGCTTTGAATGGGTAAATCAATCATTTGTCCTTGTGGATCCGACATTAATCCTCTCATACCTACTAATTGGTGTACTTGAGATGCATTTCCTCTAGCTCCCGAAAAAGACATTATATGGACTGGATTAAAAGGGTCAGTCGTCCTAAAATTAGGATTCATTTCTTGTCGTAAATATTCACTTGTAGCATACCATATCTCAATGGATTGGCGTAATTTTTCTACCGCATGTACGTTCCCATAATGATGGTGTTTTTCCAAAATCAAACCTTGTTGTTCAGCATCTTGGACTAGCCATCTCTTAGAAGGTATTGTTAAAAGATCATCAATTCCTAATGAAATGGATGTAGCAGTAGCTCGCTGGAACCCCAGAGTCTTTACTTGATCCAGAATGTGTGATGTATATGCCATTCCGAAGTGATTTATTAATTTGCTAATAAATCGTTTAATGGCAGTTCCATCTATAACTTTATTGTGAAAGACTAGGTTGGCCCGTTCTGCCATAAATACCTCCATATTCCATTCAGTGGGGTTTGGTTCGACAATGGGTTTGAGTCAATGATTGGAAAACTTTCTTTTCTTCATCTTAATTCGCCTAGAAATTCAAGAACATAACTATGATCCTAGTTGACCCGGAGAGACCCGAATTCACACCGGTATCATAAATTTACTTAATCTTAGATACCCTCTGTATGGTTAGATACCATATGAGTAGGCCCTGCAAAAGCCTTGTATAGCTTCTTCGATTTCTCGATAAAAAGAAATATGACCAACAGTGGTTCGAATGTATATACAACGAATTTCTTTTTTTATACTTCTTACTATTAGATAGTGACCATAAATCTCATGATAGGTACCCAAAGATTCGTAGTGAACTTCGATAGGAGCTTCTCTTGAAGAAATAACACGTTGATCTAGTCGCCACCGGAGCCACAAAGGGCTATCCAAATTGATTCTTTTCTGTCGATAAGCTCCAATTGCATCATAGGAATTACAAAAAAAAGCTTCTTTTTCTTTT---------TTATCGTAAATTCTTTCATTTTGATAATTTATGCGATTACACGGATTATACCGATTTGCACAAATACCTCGCTGATTCCCGCTGGTTAATATGTAAAGCCCAATAAGTATATCTTGAGTTGGTACGGAAATTGGATCCCCAATAGCTGGAGACAAGAGATTCATATGAGAAAACATAAGTAAACGAGCCTCTGCTTGAGCCTCTAAAGATAAAGGCACATGAACAGCCATTTGATCCCCATCAAAGTCTGCATTAAATCCCTTACAAACTAGTGGATGTAAACAAATAGCACGCCCTTCCACTAAAATGGGTTGGAATGCCTGTATGCCTAATCTATGCAAAGTAGGCGCTCTATTCAGTAATACGGGATGACCTTGCATAACTTCTTGAAGTATTTCCCATACAATCGGTTCTTTTTCCCGAATTTTACTCTTAGCAACCCCTATATTCGAAGCAAAATGTTTTCTAATTAGACCACGAATTACAAATGTCTGGAAAAGCTCTATTGCTATTTCGCGGGGCAATCCACATCGATGTAATGAAAGTGAGGGCCCTACCACAATGACAGAACGCCCCGAATAATCAACCCGTTTGCCAAGCAGGGTCTCGCGAAATCTTCCCTCTTTGCCCTCAATTACATCTGAAAACGACTTGTAAACCTTATTATGACCGTCCCTCATTGGTTGTCCGCGGATTCCATTATCAAGAAGTGTATCTACGGCCTCTTGTACCAATTTCTCCTGACACATTACTAATTCCCCCGGCGTAGATCTACTTGTTGTTAATAGATCGATAAGAGTATTGTTCCGATAGATAACTCTTCTATAGAGTTCATTAATATCCGAGCTCATTAGTTTACCCCCATCTATTTGAATAATCGGTCTCAATTCGGGAGGAAGAACTGGTAATAGACATAAAACCATCCATTCTGGTTCTATATTTGTTCGAATAAAATGCTTAGCTAATTCCATGCGGCGAATCAAAAAATTCTTTCTTCTTCCAACTTTTCGATCTTCCCATTCATTGCCCGTGGACCCCTCTTCTCCTAAGTCTTTCCATTCTACCAACGAAGAATCAATAATAATTCTCAAATCCAGATCGGCTAATTGTTCTCGAATAGCACCTGCTCCGGTAGAGATTTCTCGATTTCGAAATGTATCGAAGCCTTGGGTAGTAAAAAAAAGCGGGATGCTGTATTTCCAGGATTGGATTTCATATTCGAATGAACCTCGTAATCGTAAGAAAGTAGGTTTTTTAACTATGGGCCTAGCAAACGAAAAATTTGGATAGGATCCAATAGGATCTCCCCCTTTTCAAAATCGGACGTGAAAGTTTCCTCTCATCCGGCTAAAGTAGTTACACCAAATAAAGATAAAGAAAGGGATTCGCGCTTTCAAATAGTATAAAAACCCTAACTACTCTTTACTCAAGTTCTCCA-------------------------------TTTTTTTTCGATTTTATGAATTTTTTATTAAATTCTTA------ATTACGACATAAAATAAATGAAATGTGAAATTTTTGAGTAGTCTACTTCCCTTCGAATGAGGAATCCCCTTAATTCTTAATTTCTATTTCTTAATTAAT--------------------ATTAATTAAAATCAAAATGAATTAATT-------AAAATTAAAGGAGTACCTTAGAATTCATAAGGGATTTACTTGTCTATTTCTCATTCCATTCGATCTTTTAGGTCTCTACTTCGCCTCGATGGTTACATCACGATGTCCTTAAGCCTATATGCGATGGATAGACTTCTGCAACCAAGATCTATTTGTTTATTTGAACAAAATTTCAGTTCTTTCTAATTCTAATAAGGAATGAAAGAGTAAATTCCAATA--------TTTTTTTTTCATTTTCACGAGGTAAATTCCTATTGTTTTGTTACTGAATTGACCATAGACCAATTCCCTTTTGGGAGTATTAAATACACACCCATAATTCTGAGCTTCATGTTACTCACCCCAAGAGACATGTCAGATCCGGGGCATCCCAATTCGATTGAATGGAATGACAGTTTCTCATTCTGAATCTGTAAAAATCAAAAAGAAATTTTGATCAAATCACACATCGCAATATACTAGACCTTCTAATTCTTTAAGAGGTTTATCTAAAAGATTCGCGATATAACTAGGAAGACGTTTTAAATACCACACATGAGTTACTGGACATGCCAGTTTAATATAGCCCATTTGATATCTCCGTATTCGAGAATCAACAAACTCTACTCCGCATTGTTCACAAAATTTTGGTTCTTCTTTTTTATTTCCAATTACTCGATAATTTCCACAAGCACAAATCCCACTTTTTATAGGCCCAAAAATTCTTTCACAAAATAAGCCATCTTTCTCAGGTTTATTGGTTTTGTAATGAAAGGTATAGGGTTTTGTTACTTCCCCAACTATCTCTCCGTTAGGCAGGATTTTCTTGGCCCAAGCACTTATTTGTTGAGGAGAAACTGATCCAATTCGAAGTTGTTGATGTTTATATGGATCAATCATAGAAGAGAAATTCTGATTCATTCCAATTAAGCTTCCTTCCTATGAATCTGGAAGTTTTTCTCAGATACAAGGAAATGATTCAGTTCCAGAGCCAAAGATCGTAGTTCTCGAACGAGCAATCGAAAAGATTCTGGAGCATCTTCAGATTTCGGTATTGTTCCTCCAATGATCGTAGTACCAAGTACTTCTTGACGAGCTCGAATATGATCAGATTTATAAGTAAGCATCTCTTGTAAAATATGAGCAACACCAAATCCCTCTAGCGCCCAAACCTCCATTTCTCCCACCCGTTGTCCTCCTTGCTTGGCTCTTCCTCTAAGGGGTTGTTGCGTAACAAGTGCATAATGTCCACTGGAACGTCCATGTATTTTATCATCAACTTGATGAATTAATTTCAAGATATAAGGCTTTCCTATTATAACAGGCTGCTCAAAAGGATCTCCCGTTCGTCCATCAAATATTCTGCTTTTTCCCGGATACTCGGGTTCAAATATCCATGGATTCGCTGTTTGCTTACCGGCTTCATATAATTCAGAAAACACTAGTTTTCTCGAAGCCTCTTGTTCATATCTCTCATCGAAGGGTGCTATTCGATAATGTCTATCTAGCATACCCCCAGCCAATCCGAGTGAACATTCAAATATCTGTCCTACATTCATTCGTGAAGGTACTCCTAATGGATTGAAGACCATATCAACGGGTCTTCCATCTTGCAAATAAGGCATATCTTGTCTAGACAAAATTTTGGAAACGATACCTTTATTTCCATGTCTTCCAGCCACTTTATCACCTACTTTGATTTCACGTTTCTGTAAAATAGATATATGAATCGTTTCGGAATTATAACTAGAACCCCCCTTTTTCTGGATCCATCTCACATCAATAACTCGACCCCGACCACCTATAGGTAGTTTTAGACAAGTTTCTTTTGAGATAGATACCTGAATGCCAAGTATAGCTCGTAATAATCTATCTTCCGGGGCATACGAAGATTCTTTCGCCATTTGAGGCGTTAATTTACCCACTAAAATATCTCCCGTCTCTACCCAAGATCCCAGCATCACAATTCCATTTTTGTCTAAATTTCGGAGTAAATGGGCTTCTAGGTGTGGTATTTCATTAGTAATTCTTTCAGGACCATGGCTTGTCACACGGGTCTGAATTTCATATTTCCGTATGTGAAAAGAAGTATAAATATCTTCATAGACCAGACGCTCACTAATGAGTACAGCATCTTCAGAATTGTAACCTTCCCACGGCATATAAGCTACTAATACGTTTTTCCCCAAAGCGAGTTCGCCACCAACAGTAGCAGCACCGTCCGCTAAAATTTGTCCCTTTTTAATGCATTTACCCCGTTGAACCTGGGGTTTTTGATGCATGCAAGTATTTTTGTTGGAACGTTCATACATAACTAATGGAATGCTTAAAGCATTCTCATTTTCCGATAAAA------TGATCTTGTCAGTATCGGTATAAATGATCTTTCCCCCGTTTTCGGCTATAGCGGGAACCCCTGAATCTAGAGCCACCTGACGTTCCAACCCAGTTCCAACAATGCATTTTTCGGATTGAGAAAGCGGAACTGCTTGACGCTGCATATTTGAACTCATTAAAGCTCGATTCGCATCATTATGCTCGATAAAAGGAATGAGGGAAGCGCCAATAGAAAAATATTGGAAGGGAAAAATACTTCGAAGATGAACCTGTTCCCATGCAATAGTAAGAAATTCTTGACGGTATCGAGCTGGAACAACCTGTTCTTCCTGAATACTTTGATTCAACGCCAAAGAATTTCCTGTCGCTACCATATAGTATTCATCTCTACTTGGTGATAAATAAAGCATCCGTACTCTTTTTGATCTCTCGTGGATTTCATAAAATGGACTTTCTATAGATCCCCAAGAACCAATCTTCGCATGAATTGCTAGGGATCCGATAAGTCCAACATTGATTCCTTCAGACGTATCAATTGGGCAAATGCGTCCATAATGACTAGGATGGATATCCCGTATCCGAAAACTAGCAGTTCGCCCTGTCACCCCTCCAGGGCCCAAATAACTCAATTTTCTCCCATGAACTATTTGTGTCAATGGATTTGTTCGATCCAAGACTTGAGATAATGGGTGTAATCCAAAAAAAGATTCATAAGTGGTTGTTAATGGAGTTGAAGTTATCAAATTCTGAGGAGTCGGTATCAATTTATGCCTAATTGCTCCACATATAGTTCCTCTAACCATATTTTCTAAACGAACCAGAGCCAATCCAAATTGATCTTGTAAGAGATCCGCTACAGAACGAATACGTTTCTTTTTCAAATGATTCATGTCGTCAAGTTCACCCATTCCAAATTTCATTCCAATCAAATGATCCGCAGCTGCCAATATGTCTCTCGGTAACAAAAATGTATTGTTCTGAGGTATATCAAGATTCAGTTTTCGGTTCATATTTCGTCGACCAATCCTTCCTAATTCACATCTTTGTTGAAAGAATTTCTTTTGTAATTCCTTACATAACGATTCAGAAAACACCGGATCTCCGCCTACACAAGCAAATTGTTGATAAAACTCCAAAATGGCATTTTCTTTTGACCCTATTTTTTTTTTTTCCTTATCATTCAGATTCAGGAAAGACAAAAAAATTTCAGGGTAGCAAACATTCGCTAGAATTTCTCTTAAATTCGAACCTATAGCTGATGATAGAACTAGAATAGATATTTTCTGTTTCCTACTCACACGAGCCCATATCCTTGCTTTTCTATCAATCTCTAATTCTAATCTTCCTCCCCAATCGGATATTATGGTGCCAGTATAGACCGAAATTCCGTTATGGTTCAATTCTGACCGGTAATAGATACCGGGGCTTTGCAATATTTGATTGATTACAATTCTATATATTCCATTTACTATAGAAGTTCCCAGGGAATTCATTAGAGGAATGTTTCCAATAAAAATGGTTTGTTCTTGGATATCCCTACGGGTTTTCCAAATCAATCCCGCGGATACATATAATTCGGAAGAATATGTAAGTGATTCATATATAGCATCTTTTTCTTTTATCAAGGGTTCTACTAATTGATAGGTTTCCACAAATAATTGAAATTGAATTTCTTGATCTGTATCTTCCATTTTTGGAAACTTATAAAGTTCTTCTGTTAAGCCCTGATCAATGAACCTACAAAACCCTTCGAATTGTATCTGATTCAACCCGGGTATTGTATACATTCCCCCATTTCCACTCCCATTTATTTGGAATTTACCCATTTATTTGGAATTTACCCATTTATAGATATAGAAAATATCCCATTATTTGTTCTCACTCTTCATCGAATCATATGAATCAATTTAGCAATAATGGAATTTCTA---TTTTTTTTACTGAATCGCATGAAATTTTACCTAACTACGAATACAGAATGTATGAAATACCT------ATGAACAGAGTAGAATAAATATAATTTGATACTCAAATTGGAATTGGCATTTGCAACAGAACAG-----ATAGAATATAAATGGAAAGGAATTGAAAAATTCCACCTAGATTTACTT-----ATTTCTTTTAT------GGG------------------TTTTTTATAGAATATCAAAACAAAAAAATGGATTCCATTTCTACCATTGTTATGAT-----ATTACATATTATGATATTCCACATTCGAATTCGATTGGACACGGACACCAGAAAAAGAAATGAATCTGTTCGATGAGATAAAGACCTAATAATCAACAATATAGAATTTC--------TTTTTTTAGCACTTAACTTTTTCACGGCTTCAATTGTTCAAAAAAGAATTCGCAGAGAAGAGAGATATTTTTTTACCTATTTTTTTAGGCGAATTTTAAAAATGCGGGTGAAGTGCGTACTTGTATTTA----------------------TTAAAATGAAAGACGCGTGCTATAGCTATCTATATTGGTCTCTCTTTATTATTTATTGCAGCCCTATTCGTTCGGGACAGCATATGTCATGTTACATTTCTA-TTTTCTATTCAATCGATTTAATGAAAAGTTGTCAAAATGACGCACGATAATTTCCCGAAAATTCCCTATAGATATCAGATAAGAAGATATCGGATAAGATGAGAATATCTGTGTAATAATTTATGGTCTAGGGTTTACATATATTGTAAATTGCTGTTATAATTGAAATGGAGAAGG--TTTTTT-TGTTTTATTGAACAAAAAGAAATACTGATTAGTTATGTATCAATTTGGATTTTCTTATCTTATTAGTATTAGTTAGTATTAGGAAAAACCAATTTTCGATTCAAATCCAAGAATCGTTCATGAATTAACATTTACATTTAATAGTTAACGGTTCTGGTTTGTCCTGAATTTTGACTTTTGTGACCGAAAGTTTACGTTTCTTTTTTATCGTTTTGGCGGCATGGCCGAGCGGTAAGGCGGGGGACTGCAAATCCTTTTTCCCCAGTTCAAATCCGGGTGTCGCCTGTATATACATAATAGTATAATTCTATAATAGTATAAATAATA--------------GTATAAT-TCTAATAAAGAATATATAA----ATATAGATTATAGATAATTCTATATAGATAGAATTTCTATAGATATAGATAGAATTTCTATAGAATTCTA------------TAT-----------------------ATTCTATT--------------------TATATTCTATTTTTAATTATG------------------ATTTCTATATTCTATATATTAATTTATATATTAATATATAGA---ATATATAT--------------------------------ATATAATTAGAAGATTATATTATTATAATAT--------TATTATAAGA-TAT-----------------ATTATA--------TATTATTATAAGAT---------------------ATATTATTAATAAAATAATAAA-----TATTAAAAAATATTAAACTATTTAAACTATCAATATTTAAACTATCAAAAAGAAATAAAAAATTCTTTCTTTTCGGCAAC-CCCTAG-------TGAAAGAGTTTAATAAGCAGTTTTCCGATTGTTTTACAGAGAAAATTGGTCGACGGTACAGTAAGGATTCTATCAAATCGGAAATATAAGTATGCGATAGATAGCGATCATTCTTGTTTTACTTAATGAAATGTAGGGC-----AAAATATAGGT-----TTTTTTATTCCTACCTGTTATGAATATTCATTTCCCTAATACCTGCAAGAGTGTCTCCGGATATTTTTGTTTGTGCTCAATGTTTTCCGATTCTACTAGAGATCATATAAGAACTTGGTAGATGTTATAGTTGGATTTATTGGATTCTTTCGTCAATGGTGTTAGAACAGAATTACTTTTTTTGACTCTGCGCCAGCGATTTCACTATT-----------ATTATATTAAGTATTAGTGAACAATAATG----------------------AAATAATTCCTTCA------TATTGATAGAGATAGGGGCATAATTCACATGGATATAGTAAGTCTCGCTTGGGCTGCTTTAATGGTAGTCTTTACATTTTCCCTTTCCCTGGTAGTATGGGGAAGAAGTGGACTTTAAAAATATTACTAATTTTGTTGAGGGAACAAACTCAAACTGTATCAATTATTTTATAGACGGTTCTGAAAATTTTTT--TTCATTAAT--------TAACTGAAATTGAATTAAGAAAAAAAAAAATACCTGCATTTCGGAATTCGATTCTATTGGAATACTGTTGGAATACTGTATTCGAATATATGTATATAGATAAATAGTAAGTAGTATCTCGTTAGATTTAGACAACCACTATGTCTATCTTGTTTCCCATAGAAAGTGTGTATCCCTTAATATAATAACTAATAACAGAACTCTTTTGAAAA---AAAGGAGGGAGGGAAAAGGTTCCGCGGTTCCTCATTGTCTATATATAGATATATAGATAGGGTCATTTCATCGAACTAGAAATTTTAGGAAGAATTCGGTTGGAATCAATTTCTTATTATTTTCAAATATGAATAGGGGAATAATTGAAATATTTTTTTGATTGAAAGAGTCCCCTTCTTTATCTTTATATTACACATAATAAGATATTGCCGTTGCCTTAGGAGAATCACATTATTACGTGCTTATGCTTACCACTTATGTTTC--TTTTTTTTATTTGGTTTATTAGTTTCGAAATGGAGTTTATGCTTTATTGAACTCATTTCCTATTATGGTTCAAACATTAAAAATCGATTGGGTTTGACTAATCTTTTAGAAATAGGAAAAAGTTTCCCATAGAACCAGGGGATCATCTGTCAACTATTTAATCAACTATTTCTTCGTAATACTAAAAAGATTACTTGA-TTTTTTTTAATATGATATCGAGATTGGTCTTGAAAATAATCAAAAATCTATATAAATTTGAATCTCGG-------AAAAAAAAAGAAGAGGTGTCCTTCTTTTTTTATTTCAGATTGAGGATTGATTGGAACCAATACAAATCAAATAGATAATAGATG-----AAAAAAAAATTGGGGGTGCTATGTACATTACATATCTGTGATTGATATATATATGAATAAGAAGATACATATTGTAGATTGATCCATATTAAACCTCTCTTTTTATTTTTATATACTACTTTCTTTTTATATACTACAATAATATATACTACAATAACAATAATAGATAGTTACAATAACAATAATAGATAGTTTGGTAGAAAGAAATAAAAAGCTATTTCTTTCTACCAAACTAAATTATCCGATTTCATAGAAATCTGCTGATTCTAGTCCGATCATTTCAAGACTAAGACACGAAATGGAAATCCTTTTGCA-TTTTTTCTTGATTGCATTGATAAGAACTAAGAAGTCAAGTTTAAGTTAAATTAATCACTTTGACTTACTGTTTTTACGTAAATTATAAGTAAAAAGGCAGTAGGAACTAGAATGAACAGTGCAGTAGCAATAAACGCTAGAATATTGACTTCCATAATCTCATCGTTTCTTTTCTCTTTAATTCGCAATAACTCGGGATTTAATCCCATAGAGATGATAAATCTTTCCTTTCGTCGGTAAATTCAATGGGATAATAAAAATGACATCTCGATGATATCGAATCAATATCATGAATAACAATATCTGAGCTATCAACTCAATTCATCGTCGAGAATTGAATAGTATAACATAGGAAGATCTTTTATCCATACCGAATTCAAAATTGGATTATTGATCCAATCAAGAATTCCTTTAC------TTTATTC-TTTATTTATATT------------------------------GA---------------TTT-AT-T-------TTATAT--TTTAAGAGTTTGTTTGTTCTTTCTTCAGAGGGACTCTTCCCTTAAACTAAAAAACT---AAAAAAAAAGATTA-----------TCTTATCGAGAAGAAATTTTGGTTTGATTTCTATTTTTTTAATATTCTTCTACTTGCATTAGGAATAGAATAGGACACGTGTATCAAAAGTTCAATGTGAAATTGAAATGAGATAGATTGTTTCCAATTCAAATAATTAGTAATTAAAATGAGTTACACAAAATCGGGGCAAGATAAGGGATATACTTTGAACCTTAAAGTATTCGAATCAACTATGTTCAATTTCTTTTGTATTGTGAAAATTCCATTTGTGGGTGTGCTCGTGGTAAACATATTATAGTACTCGATTCCATTACACAGATCAGGAGTAATCGAAAAAAGCCAGGCCCAGCAGTACGGTATCTCTTTTTCTTGGAATCCTGAATAGGACGCTACTAGTATTTATACTAATCCACATATGTTTCTTTCCCACCAATCAATATTAGTTGACGAAATGGAAATTACCATATTGGTTTGATGATAAATGTGAAATGAAAAAGAAAAAG----GGGGGGTCCCAGTTAGAAATCAAATTCTGTTCTATTCCCTTTCACAGAAAATGAAGAGATAAATTGATGTATTTTTTTATTGGATTTGTATCCATCGGGACTGACGGGGCTCGAACCCGCAGCTTCCGCCTTGACAGGGCGGTGCTCTGACCAATTGAACTACAATCCCAGGGAATAAAAGCGTAAAGCGTACATATTCTTACCATTTCATTCAAACCTCTTCATTTCGATTTTCGATTAGAATCGTTGTGTTGTAAC-TGACAGAGGCGGAACTGATATATTGATATCTACATGGATATGCACTTTAGTGAGATCGACACAGATTACTAGTAATCTTTTTGTTATTGCCAAATCGATTGAAAATCAATCTTTCAATGAATCAAAAAAAAAAAAGAGTTTTTTTATTTACTTTACCCCCCTTCTTTTCTTTCCTTATACTTTATACTTACAGATCCTGATAGGAATCGAAATCATTAGCAAGATCTGAATTTGTGGAAAAATACATAATCAAAGAAGAAAGGCAGGTAAGGTAGGTATGTATCTATTTTTTATTCTTCCATATCGCGGCGCATCGGGTATTTCCGTAGAACAACAAATGGTTATATAATTTCATGGTGGATCGGCGAATTATTGGGTTGGGCCGAGCTGGATTTGAACCAGCGTAGACATATTGCCAACGAATTTACAGTCCGTCCCCATTAACCGCTCGGGCATCGACCCAGGAAGAGTCAATCTCAGTCTTTATTCAAAATCCCAGGATCAACTTCCTTTAGTAGTACCCTACCCCCAGGGGAAGTCGAATCCCCGCTGCCTCCTTGAAAGAGAGATGTCCTAAACCACTAGACGATGGGGGCATACTTGCCCGACCGCCATTCTATTATGTTCATAGTATGAACAGTTTTTTGAAATTGTCAATATAATGGAATAATATGACTCGATCAGAAAGATTTTTCCGTCTGTCATAAGTCCATAAGAATTTTTGGATTCTTCATTTCGATTTCGAAATTGTTCATTCCAATGGCCACTCTAGAATTCG---AAAAAAAAATCGAAAAATCAAAAATACGAAGAATAGGACCCTTTTGGAGAATGATTGGTTTACCGGAAAAGGCGAGGGTTTTCAACTTCATTTTTTTTTTTTTCACATTCATTGATTCATTCATTGTTAAGATTCGATGGGGATATTTATATCTCACACTAAGCCGGGAAAGAAAAAGGAAATTAAAAAACCACAATCAATCTGGAAATCTGGGAAGAGGGATAAGGATCAACAAGTTATTGAAAATGGTTTTTCAATAAGAATTTGGTTGAGGGACAAATGGAATCCATTTATCAATGATTCGAGGAAATTTCTTGGATATATTCTA--------TATTGA---ATTGAATTATTGAATTGGCGGATACATGGAGCAATCGAATCCCATTAGGATCGGTTATCAAATAATTCAT------------TGCATTGATATTTATCAAATTCAATATCAATGAACCAAAACTATTTTACCTTTTCTCTATGTAAATTCCATTTATTGTTCCGTAATAAGCCACTAGAAAATAGATCTATGTACATATATTCTATTTGAAATTCTATTCTATAGAATTTAATAGAATTCGAATAGAATATAGTATAGAAAATATA-----GTATAGAATAAGTATACATAGAAACAT-----AGAAATAGGAGCATATGCAATACTAAATATATGTACTAGACTCATAGTGTCTAGTTACTTATTCAGGAATTGAATCAAAAGGGCCCTTTTAACTCAGTGGTAGAGTAACGCCATGGTAAGGCGTAAGTCATCGGTTCAAATCCGATAAGGGGCTTTTTACTTTTTTGCAT-AAAAACCAACGGTAGTATTCATATTTGAGGGGAGAATAGAGATATTGTTGATATTTG---------TAATCAAAATAAAAAATTAAGGAATTTTTTCATTCGAAAAGGAAAATGGAATTATGAAATTTTGAATTCG-----------AAAAAATGATAATAGAATAATTCTAATGAATTAGAATATAGTAATTCTAGTTAGAAAAGTAAACATTTTTTTC--TTTTTTTTTATAATGATAAGTCATCTCATTTAATTGCATTCCTATTTTTCTGTTATTCCAATCCAAATTCAGTGGAAAGATTATCAATCAACAAAATAAAAAGTAAGTGGACCTAACCCATTGAATCATGACTCTATCTACTATTCTGATATTCAAATTCGATATAAAAATAGAGATGAAATTCTCTTCTTTTATTTCATTTTCTATCTTTCTTTGGTTTGAACTCCGGAAGAATCTGTCGATATTTCCGATTAAATCTTCTTGTTCCTAGGGGTTCCATAGGAAGAAATTGCTATTCCCTTCCTCCACGGAGAAAGGATTATTCCAAGCCCCAAAAGTCATTTTTCATTTTCAATATCTTTCTTTGATTTCAGAGAACACAAGAAAAGATCAATTTACATTTCAATTTCTTTTAG------ATATATATATATCTAAAAGAAATCTATCAAATCATGGCTTTCCGTATCAAATGGTTTCATATCGAGGCATACGATATTTTTTCCGGCAATTGATGGATGCGAGAAAGAGACTTTCACTTCTAGTCTCTTATTATT---AAATTCAATAC-------AGGAAACTCATTCTA-TTTTTTTTTTTCTGACAGAT-----AAAAAAAATGAAAGAATCCAATATAAATAGAAAATAGATATATGCTACTAAAATAGATATATGATACTGTAGTAGTTTAGTACACAGAGAAATTCGAAGAATCCATAAAACTATTTATTTAT--------TTTTTTTTTTATCAATTTCATAAACAAGATTCGAGAATAAGATTATTTGATGAAATAAGAGGAGTGGGAATCCGCTGGTGGCGAGAAAAGGGATCATTTGTTTCTTGAACAGCTCTTTCAAAGAATGAATTTATCTGATTTATGAGTC-----AAAATTTATGACTTAGGGGTTTTTT-AAAAAAAGAATAACCGAATTGAGTTCTTTACCTAGGTCAATAGACATAGACCAAGAAAGGATTTTTAGATTCGAAATCCAAAAGAAGGTGTACGAGAAATCAAATTATACATACAGCCTCGAAGGCCGCGAAAATGCTATGAGGTGTTCGGAAATGGTTGAAGTAGTTGAATATGGAGGATCACTATGACTATAGCCCTTGGTAAATTTACCAAAGATGAAAATGATTTATTTGATATTATGGATGACTGGTTACGGAGGGACCGTTTTGTTTTTGTAGGTTGGTCCGGTCTACTGCTCTTTCCTTGTGCCTATTTCGCCTTAGGGGGTTGGTTCACGGGTACAACCTTTGTAACTTCATGGTATACTCATGGATTGGCAAGTTCTTATTTGGAAGGTTGCAACTTCTTAACCGCTGCAGTCTCGACTCCTGCTAATAGTTTAGCACACTCTTTGTTGTTCCTATGGGGTCCTGAAGCACAAGGAGATTTTACACGTTGGTGTCAATTAGGTGGTCTGTGGACTTTTGTTGCTCTCCACGGAGCTTTCGGACTAATAGGTTTCATGTTACGTCAATTTGAACTTGCTCGATCTGTTCAATTGCGGCCTTATAATGCAATTGCATTCTCGGCTCCAATTGCTGTTTTTGTTTCTGTATTCCTGATTTATCCACTGGGTCAGTCTGGTTGGTTCTTTGCGCCTAGTTTTGGTGTAGCAGCTATATTTCGATTCATCCTCTTTTTCCAGGGGTTTCATAATTGGACATTGAACCCATTTCATATGATGGGAGTTGCTGGTGTATTGGGCGCTGCTCTACTATGCGCGATTCATGGTGCTACCGTGGAAAATACTTTATTTGAAGATGGTGATGGTGCAAATACATTCCGTGCTTTTAACCCAACTCAAGCTGAAGAAACTTATTCAATGGTCACCGCTAACCGCTTTTGGTCCCAAATCTTTGGGGTTGCTTTTTCCAATAAACGTTGGTTACATTTCTTTATGTTATTTGTACCAGTAACTGGTTTATGGATGAGTGCTCTTGGAGTAGTCGGTCTGGCCCTGAACCTACGTGCCTATGACTTCGTTTCTCAAGAAATCCGCGCAGCAGAAGATCCTGAATTTGAGACTTTCTACACCAAAAATATTCTCTTAAACGAAGGTATTCGTGCTTGGATGGCGGCTCAAGATCAGCCTCATGAAAACCTTATATTCCCTGAGGAGGTTCTACCACGTGGAAACGCTCTTTAATGGAACTTTAGCTTTAACTGGTCGTGACCAAGAAACCACCGGGTTCGCTTGGTGGGCCGGAAATGCACGACTTATCAATTTATCCGGTAAACTACTGGGGGCTCATGTAGCCCATGCCGGATTAATCGTATTCTGGGCCGGAGCAATGAACCTATTTGAAGTGGCTCATTTCGTACCCGAGAAGCCCATGTATGAACAGGGCTTAATTTTACTTCCCCACCTAGCTACTCTAGGTTGGGGGGTAGGTCCTGGTGGGGAAGTTATAGACACCTTTCCATATTTTGTGTCTGGAGTACTTCACTTAATTTCCTCTGCAGTATTGGGCTTTGGCGGTATTTATCATGCACTTCTTGGACCTGAGACTCTTGAAGAATCTTTTCCATTCTTTGGTTATGTATGGAAAGATAGAAATAAAATGACTACAATTTTGGGTATTCATTTAATCTTGTTAGGTATAGGTGCTTTTCTTCTAGTATGGAAGGCTCTTTATTTTGGAGGTGTATATGATACCTGGGCTCCAGGGGGGGGGGATGTAAGAAAAATTACCAACCTGACCCTTAGTCCAAGTATTATATTTGGTTATTTACTAAAATCACCTTTTGGGGGAGAAGGGTGGATTGTTAGTGTGGACGATTTGGAAGATATAATAGGGGGGCATGTATGGTTAGGTTCCATTTGTATACTTGGTGGAATCTGGCATATTTTAACCAAACCTTTTGCATGGGCTCGACGTGCACTTGTATGGTCTGGAGAAGCTTACTTGTCTTATAGTTTAGGTGCTTTATCTGTTTTTGGTTTTATTGCTTGTTGCTTTGTATGGTTTAATAATACCGCTTACCCTAGTGAGTTTTACGGGCCCACTGGACCAGAAGCTTCTCAAGCTCAAGCATTTACTTTTCTAGTTAGAGACCAACGTCTGGGGGCTAATGTGGGATCCGCTCAAGGACCAACCGGTTTAGGTAAATATCTAATGCGTTCCCCGACCGGAGAAGTTATTTTTGGGGGCGAAACTATGCGTTTTTGGGATCTGCGTGCTCCCTGGTTAGAACCTCTAAGGGGTCCCAATGGTTTGGACTTGAGTAGACTGAAAAAAGACATACAGCCTTGGCAAGAACGTCGTTCCGCGGAATATATGACTCATGCCCCCCTAGGTTCTTTAAATTCCGTGGGTGGCGTAGCTACAGAGATCAATGCAGTCAATTATGTCTCTCCTAGAAGTTGGTTAGCTACCTCTCATTTTGTTCTAGGATTCTTCCTATTTGTAGGTCATTTATGGCACGCGGGAAGAGCTCGCGCAGCTGCAGCAGGATTTGAAAAAGGAATTGATCGAGATTTTGAACCTGTTCTTTCCATGACTCCTCTTAATTAAGACATGAGATCCAATACGTGAAGCAGGACTCACTTTGATTTCACCATCCATATTGAGTTGGGTGGAGCAGGTCATATTGAAAAAGTATTCCCTTT-TCTTTTCAACTCATTTCTATCTAATCTTTTTTTCGGGCTCGGCTATACCACCACGTAGCCGAGCCATTACCTTTTT---AAAAAAAAAAATTTTGCTAACCAAAACCAA-AAAATAAACAAACTCATTTGTCGAGCAAAAGGAGAGAGAGGGATTCGAACCCTCGATAGTTCTTTGTTTCGAACTATACCGGTTTTCAAGACCGGAGCTATCAACCACTCAGCCATCTCT-----CCAAAAGGTAATTTCGATTTTATCTTTATTCCACCGAATAGACCATCACCATATGAGTTGCTACCATTACTATCTTCAGTGAAGATATCCGATGTGAATCTATAGGTCTATTTTTCTATCTGTATCTATATATTATATTATATTCT------------ATTTGTATCTATATATATATAGAGAT--AGATGCATGATCCAGCATGCCCTTTTGTTTTGTGAAGTAAAAAAAAAAAATACCCGCGATCCATGCCCGAAAAAGTGGAGTGATAATATAATAATTCATATAAAATCAATGGATTCATGGTAAAACCCCCCACGATGCATTGTTTTACAA-TTTTTTATATTTTTGTCGATAAAGGGATCAAATGGTATAGTTCTTTTGTTGGTAAATTGGAGGATTCGAAACATGACTATTGCTTTCCAATTGGCTGTTTTTGCATTAATTGCTACTTCATCAATTTTACTGATTAGTGTACCCGTTGTATTTGCTTCTCCTGATGGTTGGTCGAGTAACAAAAATGTTGTATTTTCCGGTACATCATTATGGATTGGATTAGTCTTTCTAGTGGGTATTCTTAATTCTCTTATCTCTTGAACCCATTTGTTTTCTAGTTCTAGGTCTAAAACAGAAATGACCCCTCCCCCCGAATTTTTTCGGATTGTGAGACGCATTAAAATGGAATAGAAGTCCCAAGAATGCAAATAAAGAAAACTAGAAAATGAAATGAAAGGGAGGGGTCCAACTTTATTGGAAAAATCTTTTCTATTGTTCTATATGTAAAATTCTA---GTAAAATTCTATATGTA------AAATGTA--------AAAAAAAAAAAAAAAATAGAAAATAT------------ATAAATATGAAAAAATAGATTTCTATATCTATATATTTGTATTATATA--------TTTCTATCGAATATTTA---TATTTATA-------TATATATTAT------------------ATATATA------------ATATATAAATATTCGATTCTATATTATATAGAA----------------------------TCAT-----ATAA-ATAATAAT------AATC------------------------------------------ATAAAATCACAATATATATCTATTATAA------------------------AATCT--ATTAGAAATATATATC-------TATTC--------------------TATT----ATATATAT----------------TATAAATTAAATAATATAGAATTATACTATTCTATTATATA------------ATACTATTCTATT----ATATATAGA-----------------------------------ATACTATTCTATTATAAAAAATTTTTATATTTATAGAATATTTTATTTATATTATAATATTATTTATATTATAATATT-TAATATTTTGAAT----------------------------------------------------------ATTTATAGAAT---------AGAAT------ATATA--------------------------------------GAAATAATTTTTTTCTA----TTTTTTGTTATTTCGAATTACCCCTAACAGAGTATCGGATCTAGTTCTACACAAGTATAATCCATATATTGCGTATCAATAATGATAAAAAATGCGGATATAGTCGAATGGTAAAATTTCTCTTTGCCAAGGAGAAGACGCGGGTTCGATTCCCGCTATCCGCCCACCT-------TTTTTTTTATTTTATT------TTTAAAAA--------------TTAAAAATAA----TGAAATAATAACTTTTTTATTAAAAAAAAATAGAACTTTTATTATTTATTAAATTTTATTATTTATTAAATATTAAATTTTTTAAATATTAAAAA-------AAAAATAGAACT---------TATAGTATATAGTATTAGTATTCTAGTAAATTATTAGCATTCTAGTAAATGTAAATATAGTAATTATAGTAATAGTAAAAGTAAAATAATAACTTATAG----------TTT----------ATAGTAAATAGTAATTAGTAATGAATTTCGAATTAAAAAAAAATAAAACCTCCA-TTTTTTTGTCAAAAAATGTTGCGGAGACGGGATTTGAACCCGTGACCTCAAGGTTATGAGCCTTGCGAGCTACCAAGCTGCTCTACCCCGCGATAAAGCGCAGAATTGAAAACTAATGGACAAACAAGGATTGAATGCGCCCCTCTACCATATCTGTACAAATAGAATAACCCATTTATACAGAATGGTAAAGGGACCCTCCTATGATCGATGATCATAGAAATGAATAGAAAAATGACGAGAAAATTTCATCCTCACCAACTTGATCTTCTTGCACCCGGCAACAAACATGCATGAACCATTTCACGAAGTATGTGTCCAGATAATCCAAAGTCTCGATAGTTAGCTCTCGGTCTTCCGGTTAAAACACAACGTCGATGAAGACGTGTAGGTGCACTATTACGCGGTGGTGATTGTAACTTTCCATGAATTTCCCATTTATCACTTAACGACGGAACTTTGCTTATTTCTTTTTTTGAGGATCCACGAATCAAATGAAATTTTTGTTCCAATTTTTGCCTCTTCTTCTCCCTCTGAATCAAACTTTTACTTGCCATAACGGTTCATTTCTCCTATTAGTATCAATGATACAATACAAGTCGGATCCTAGATGTAGAAATAGAAGAAGGCAGACCCCCTTCTCCATAGTCCATAGAAAGAAATGAGATCTTCGTAGATACAATAAAGAATTAACCAAATTTGCCCGATGTAGAGGCAATCAAGAAAGCCGCATAAGTAAATATATACCCTACAGAAAAGTGGGCTAATCCAACCAACCTTGCTTGCACAATGGAAAGAGCCACTGGTTTATCTCTCCATCGAATCAAATTAGCCAAAGGTGTGCGTTCATGAGCCCATGCTAAAGTTTCAATCAATTCCTGCCAATATCCACGCCAGGAGATTAAGAACATAAACCCAGTAGCCCAAACAAGATGTCCAAATAAGAACATCCACGCCCAGACTGATAAACTATTCATCCCAAAAGGGTTATATCCATTGATAAGTTGTGAAGAGTTTAACCATAGATAATCTCTTAACCATCCCATCAAATAGGTGGAAGATTCATTAAACTGTGAAACGTTACCCTGCCATAATGTAATGTGCTTCCAATGCCAATAAAAAGTAACCCATCCAATGGTATTTAACATCCAGAAAACTGCCAAATAAAATGCGTCCCAAGCCGAAATATCACACGTACCACCTCGTCCCGGACCATCGCAAGGAAAACTATAACCAAAATCCTTTTTATCTGGCATTAACTTGGAACCACGTGCATCCAAAGCACCTTTTACTAAAATCAATGTAGTTGTATGTAAACCTAGAGCAATAGCATGATGAACCAAGAAGTCTCCGGGCCCTATTGTTAAGAATAGAGAATTACTATTCTCGTTAATAGCATTTAACCAACCGGGCAACCATATGCTTCGACCCGCAGTGAACGCTGGACTATTCGTTGAAGATAAAAGTACATCGAACCCATATGCAGTTTTCCCATGAGCGGATTGGATCCATTGGGCAAATATGGGTTCGATCAAGATTTGTTTCTCCGGAGTACCAAAAGCAAGCATGACATCATTATGGACATAAAGTCCCAAAGTATGGAACCCCAGAAAGAGACTGGCCCAGCTTAAATGGGATATGATAGCTTCTTTATGGTCTAACATTCTTGCCAATACATTATCCTTATTCTGTTCCGGATTGTAATCTCTAATAAAAAAGATAGCTCCATGAGCAAAAGCTCCTGTCATGATGAATCCTGCGATATATTGATGATGAGTATATAACGCAGCTTGAGTAGTAAAGTCTTGCGCTATGAACGCATAAGCAGGTAAAGAGTACATGTGTTGAGCTACCAAGGAAGTAATAACCCCTAAAGAGGCTAGAGCAAGGCCTAATTGAAAATGAATCGAATTATTGATTGTGTCATAAAGACCCTTATGTCCACGCCCTAATCTACCTCCCGGAGGAATATGTGCTTCTAAAAGATCTTTTATACTGTGCCCAATCCCGAAGTTAGTTCTATACATATGACCAGCAACGAGAAAAAGAAATGCAATAGCTAAATGATGATGAGCAATATCAGTCAGCCATAAACTTTGCGTTTGCGGATGGAATCCCCCGAGAAGTGTTAGAATGGCAGTTCCTGCTCCTTGGGAGGTACCAAATAAATGACTACTGGAATCGGGGTTTTGAGCATAAAGATTCCACTGACCTGTAAAAAGTGGGCCTAATCCTTGGGGGTGCGGCAATACACCGAAGAAATTATTCCATCGAACGTATTCCCCTCTGGATCCAGGAATAGCGACATGGACTAAATGTCCTGTCCAAGCCAAGGAACTTACTCCGAATAGTCCTGACAAATGATGATTGAGGCGGGATTCGGCATTTTTAAACCACGAAACGCTCGGTTTCCATTTCGGTTGTAGGTGTAACCAGCCCGCTATTAAGGATATGGCAGAAAGAAATAATAGAAAAAGAGCTCCAGTATAAAGATCCCCATTAGTACGTAAACCGATTGTATACCACCACTGATAAACACCGGAATAAGCGATATTCACTGGGCCAAGAGCACCCCCTCGAGTAAAAGCTTCCACAGCCGGTTGACCAAAATGAGGATCCCAAATTGCATGAGCAATAGGTCTTACATGTAAAGGATCCTGTACCCATGCCTCAAAATTTCCTTGCCAAGCTACATGAAACAGATTTCCGGAAGTCCAAAGAAAAATTATTGCTAATTGTCCGAAATGAGAAGCAAAAATATTTTGATAAAGACGTTCTTCAGTAATATCATCATGACTTTCGAAGTCATGTGCGGTGGCAATACCAAACCAAATACGACGAGTAGTGGGGTCCTGAGCTAAGCCTTGGCTAAACCTTGGAAATCTTAATGCCATAATGCTTTTCAAATCCTCCTAGCCATTATCATTATCCTACTGCAATAATTCTTGCTAAGAAGAACGCCCATGTTGTGGCAATTCCACCCAGAAGGTAATGGGTTACTCCTACAGCACGTCCCTGTACAATGCTCAAGGCTCTAGGCTGAGTAGCAGGAGCAACTTTTAATTTATTATGAGCCCAAACGATGGATTCAATAAGTTCTTGCCAATAACCACGCCCGCTGAATAGAAACATTAAACTAAAAGCCCATACAAAATGGGCACCTAGGAAAAAAAGGCCATATGCAGATAATGAAGAACCATAAGACTGAATTACCTGGGATGCCTGCGCCCATAAGAAATCGCGGAGCCACCCATTAATGGTAATGGAACTCTGCGCAAAGTTTCCTCCCGTGATATGAGTTACCACCCCTTGATCATTTATACTACCCCAAACATCTGACTGCATTTTCCAACTGAAATGGAATATTACTACCGAAATTCCATTGTACATCCAGAATAACCCTAAGAAGACATGATCCCAAGCAGACACTTGGCATGTCCCCCCTCTTCCAGGTCCATCACAAGGGAAACGAAAACCAAGATTTGCTTTATCCGGTATCAATCGTGAACTACGAGCAAATAGAACACCTTTTAGAAGTATCAATACCGTCACATGAATTGTAAATGCATGAATATGGTGAACCAAAAAATCCGCAGTTCCCAATGGAATAGGTAACAAAGCAACCTTGCCGCCCACTGCCATTAAATCACCACCCCCCCAAGTCAAACTGGTGCTTGTTGTTGCACCAGGGGCCGTTGCACCGGGTGCTAAAGCATGGGTGTTTTGTATCCATTGAGCAAAGACGGGTTGTAATTGTATAGCGGTATCTGAAAACATATCTTGGGGGCGCCCTAAAGCACTCATGGTATCATTATGAATATACAAACCAAAACTATGAAAGCCTAAAAATATACATACCCAGTTCAGATGTGATATGATTGCATCGCGATGCCGAAGGACACGATCTAATAGATCGTTGTATCGCGTAGTTGGATCATAGTCTCTTACCATAAAAATGGCTGCATGCGCAGCAGCACCAACTATGAGAAATCCACCAATCCACATGTGATGTGTGAACAATGACAATTGTGTACCATAGTCAGTAGCTAGGTATGGATAAGGAGGCATAGAATACATATGGTGAGCTACAACAATGGTTAAGGAACCTAACATAGCTAGGTTAATAGATAATTGAGCATGCCATGACGTTGTTAGTATCTCATATAGGCCTTTATGGCCCTGGCCTGTAAATGGACCTTTATGGGCCTCTAAAATATCTTTTATACCATGACCAATACTCCAGTTGGTCCTATACATATGACCCGCTATCAGGAAAAGAATTGCAATAGCTAAATGATGATGAGCAATATCAGTCAGCCATAGACCACCAGTTACTGGATCTAATCCTCCACGAAAAGTAAGAAATTCCGCATATTTTGACCAATTCAAGGTGAAAAAAGGGGTTGCTCCCTCAGCAAAACTCGGATAAAGTTGAGCCAAAAGATCCCGATTCAAGATAAATTCATGAGGAAGTGGGATCTCTTTAGGATCTACTCCAGCATTTAGAAATTGGTTAATCGGTAAAGATACATGTACTTGATGCCCCGCCCAAGAAAGAGACCCAAGTCCTAGTAACCCTGCTAAATGGTGATTCAACATGGATTCTACATCTTGGAACCAAGCCAATTTCGGAGCAGCTTTGTGATAATGAAACCAACCAGCAAAAAGCATTAAGGCTGCAAAGACCAATGCACCAATTGCGGTACAATAGAGTTGTAATTCACTAGTTATTCCAGATGCTCGCCAAATCTGAAAAAAACCAGAGGTTATTTGTATTCCTCGGAAACCCCCGCCTACATCACCATTCAATATTTCTTGGCCCACTATTGGCCAAACCACCTGGGCACTAGGTCCAATGTGAGTAGGATCGCTTAGCCATGCTTCATAATTGGAAAAACGAGCACCATGGAAATACATGCCACTCAGCCAAAGAAAGATGATGGAGAGTTGGCCGAAATGGGCACTAAATACTTTTCGGGAAATTTCCTCCAAATCACTAGTATGGCTGTCGAAATCATGAGCATCAGCATGTAGGTTCCAGATCCAAGTAGTAGTATCAGGTCCTTTAGCTACTGTTCTTGAAAAATGACCGGGTTTGGCCCATTCCTCGAAAGAAGTTTTTATGGGATCCCTATCTACCAAAATTTTGACTTCTGATTCCGGCGAACGAATAATCATTGAGTCCTCCTCTTTCCGGACAACACATACAAAGAGACCCGCCAACATCAAAAAAAATTAGTGAACTTATGAGAGATGTTTCTATTTAGTTTCTTTCTCTTCGATCTCCCACCTATCTATTTTCTTTAGTTATTCACTAGAACAATTATGATCTGGAAGTCAATCCGGGGCAAGTGTTCGGATCTATTATGACATAGCAGTTAGGCGCTCAACGGACCCTTTAAATATGTTATAAAACCTTTTCTGGACTTTGAATTGAAGTGAAACAATTTTTTTGTGCAAACT---AGTGTATTCATATCTCAATTAGAAGTTCCTAGATGGAACGACTTTCATTTTATGTCAGAAGATATGAATATGTACTCTATTTCAAACCACGTAAGCATTCGTTAGCATTACTAGGAGACATACTTATATTTATATATTTATATTTATATTTATTTATTTATTATTTATTTATTTAT-----TTATTTATTCTTTTATTTTTTTATTTTCATTTTGAATTTCGTTATTCGAACTTTTATTAGTTTCTTTTATTAGTTTGAATTAGTTTGAATAGAAATATAAGA------------------------AAAAAATAGAATTCTCTACTGTATCCCCGTATCGTTTATACCGACGAAATACCAAACGAAATAGAACGTAATCTTAGAAGAGAAGGGATATAATGAAATTCTTTGATTGGTTGTTCCTAGAGAAATGATCCGTTTTCTATGGGATAGGTACAACAAACAATTAATTATAACAAATAAAAAATCAAAT----------------------AAATCAAATAATACTAATAATATTCCAAAAACGAAATAGAATATTACAAT-A------AAAAAAATCGAATAAAATAAAAATAAACAGAATGTTCTTATTCGAAACGCCCTGTGATCTTCAACCAATTCTGCGCTTCAATATAATTACCAGGGGTAAGGGCTATAGCTTGTTTCCAATACTTAGCGGCTTGATCGAACCAAGCCTCCGCAATTTCAGAATCTCCCTGTTGAATGGCCTGTTCTCCGCGGTCGGAATAGGTGAGTAAACTCCTTCCCTTAGAACCGTACTTGAGAGTTTCCTGCCTCATACGGCTCACCAGTCAATTCTTTTGGTGTCCCA-TTTTTTTTAATGGACCATAGACCATATCTAATTGAATGAGATTTCTTATAGAATAGATTCGATCTATTCCATTTTTTTGCGAGTTAAC------CAAAAGAAAGGGGGTGTTAAATTCCATGAGTTTCAAACTTGAATTTTTATTAATTTAATACTTAATACTTAATACTT-------AATACTTAATACTTAATACTTAATACTTAATACAAAATACAAAATACAAAATAGAATCCGTTTTCTAGTTTTATCTTTTCTCCTACCTTCCGAAGAATAAAGCATCAGCATTTCCGCTCTCATTCGAATTCGAACTTTCTGAAAGGTAACTATCTCGGTTTCCTATATTATATACTTTCCATATATGATATAGAAATCTATAGAATCTTTGAAAAAGAC-TTTTTTTCTTCATAAGAAAGAAAAGACTTACTATCTTTGGGATCTGATACTACACCGCTGCTCAAAATTGGAGGGGATCAACTCTATTACATAAGTGGATTCCTAACTTTGTATATCATAGTATATCATAATACTTTTCTATCATAATATTTCTATCATAATAT---GTAAGCAGTTCTTATCGTATCGG-CCAAAACCTCTATAATTGATCTTTACGGCGCTTCCTCTATCAATTAGATCCTTTATCCATAGAATAACGTATCTAGGCATATCTATTTCTTCATATTTCGACTTCTATGAAGTTTCTTTCTTTACTACAGCTGATAAAAATCGTTGTTTTGGACAATGTATATATGTAGAAAGCCTTTTTT---------------ATAGTTATAGTCTTTTTATAGTTATAGTATTTCTTAGCGGATTCGCTCTTTC-TTTTTTTTTTCTTTCTATAGTGGAGATAGTCGCACGTAATGACAGATCACGGCCATATTATTAAAAGCTTGTGGTAAGAACGGGTTTCGTTCTAGTGCCCGAAAATAATATTCCAAAGCTTTCGTATGTTCTCCGTTACTTGTGTGGATAAGGCCTATGTTATAAAGTATATAACTTCGATCATAGGGATCAATTTCTAGTCGCATAGCTTCATAATAATTCTCTAAAGCTTCCGCATAATTTCCTTCGGATTGAGCCGACATCCGTTACGGTCGTCATTCAGTTTGAAGAATCTCCGCTCCAGAACCGTACGTGAGATTTTCATCTCATACGGCTCCTCC-----TTTATGTGCATAATGATAAAAATACATAGAATCAAAAAAGATTGCAATATTCTCATTATCAACTGAGCAGGGCTAGTGTTTTTACACGAAATCTCTAGCCAACCTTCCTGTAAAAGGTCTTTTCTTAACATCAAGTATATTGGTATTGGATA-AAAAATGGTAACTTCAACAATTTCTTTGTCCTCAACGTCGCTTAATTTCCAGGAATTAGGCACTTCAACAGTCTTCAATGGTTATACGGATATCCAAAATACGAACGAGATGGATGTTTGTTTGTCCCAACCATTCTTGTTAGTCCCGATCCCGATAAGAAAGGGGATAATTTTTAACAAAGTTTTCGTGTTGTTGATTCGTAGGCGTAGTGCTTCTTCCATCATGCCGCCTATTGGTACTAATGGAGTAGGGTTGACCTAAGCCATAGGTATAGGT-----AGAACCTTTTGCTTAATACT-----AAAAATAGAAAATTGAAGCATATGAGGCTGCATTAATCGGGGATACACGACAGAAGGAATTAATTGTTTTAAACTTCACCTTCAGCAAGCGTAGA-TTTTTTTCAATTTTTTCTATCCGAAGAATGTGCCTTTCTCCTAAGACTGAGAGCCGTAAATAATAAAT----AAAAAAAAGATAATCAAATCGCACCATCTCTGTAATAGGTAAATGCCTCTTTTTCTCCCGAAGTTGTCGGAATTATTTGTAATAAGATATTGGCTACAATTGAAAAGGTCTTATCAATAAAATTTCCATTTATTCGAGATCTAGGCATAGGTGTGTGTATAAATGAATTCTCTAATTTAATTACCTATCGTGAGAAATAATCCCACAAACAAAGTCAAATTGTACAGGAAAGTACGAAATAACGTAAAAACAGACGCATTAAAATTCTCTTTATCCTCCGGAAGTTTTTTGTGATAAAAAGTTTTTCTATTTAGAAG--------TGTGCCTATCAAAACAAAAAAAAATCGAATATGAATAACTCATAACTCGGTTTCTGGGCCATAATCATTATGTAGGAGAGATGGCCGAGTGGTTCAAGGCGTAGCATTGGAACTGCTATGTAGGCTTTTGTTTACCGAGGGTTCGAATCCCTCTCTTTCCGCAGCACCTTTCTTTAGCTAATTCACCACTGTTACTGACTACAATATATCAAATAACACAAATAACAACGGATACCATTATTCCAACTTTATATGAATTCTCCACTCTATTTTTTATTTTTGTTATACAGAAAATACAAGAAATAGTTGGCAAGGAATAAAAATTTTCCGAAACTTTGTTATTTCCGAAACTTTGTTATTTTAGTTATTAAGTCTGACGAGAATAATATTCTACAACCAGCAATTCATTTATTTTCAAACCAATCCATTTACTATCTATTATTTGATTGACTAATCCTTTATATTGGAATGGGTGAAGAGTCAAATGTTTTGGCAATTCCTCACGGGGGGGTGAATCAAGAAAATTTTGAATCAGAGTTTTCGACTTTTGTTCATCCCTCGCTTTAATAATATCTTGGGGTTTGCAGCGATAACTTGGTATATCTACTATATGACCATTAACTAAAACATGTCTATGGTTAATGAATTGGCGGGCTTGAGGAATAGTCGAAGCCATACCCAATCGAAAAAGTATGTTATCCAACCGCATTTCAAGTAATTGTAGTAAAACCCGACCGGTTGACCCTTTCGCTTTTCTGGCGATACGAACGTATTTAAGCATTTGTCGTTCTGTAAGACCATAATGAAAACGCAATTTTTGTTTTTCTTCTAAACGAATACGATATTGAGATTTTTTACCAGAGCGTGATTGGTTTCTAAGATCGTTTCCGGCTCTAGGCCTTTTAGTAGTTAGTCCAGGTAAAGACCCCAGACGACGTATTTTTTTGAAACGAGGCCCTCTGTAACGTGACATAAAGACTCCTTTGTTTAATTTCATAAACCTAAATTAAAACTAAACTAAAGTATTGTACTGCAAAGAAAAGAAAGAATAATTAGATAAATTATATCAATATCAGAACCTTAATAAATTAGATTGTTA-TTTTTATATTGTTTTTCTATTGTA--TATATCTATTAACTATTAATATTATATTAATATTAACTATTAATTTAATAATTTAATTGGATATATATATATTGTATAT-------ATCCAATTAATAGATATAGAATAGATATATTGAAAATAGATTTATT--------------------------------AAAATAGATTGAAATTAAAAAATAGAAAT-AAAAAAGTTCTTTTCTTGATTTGGTTTATAGAGATCGGAACTACTCCAATTTGGATTCCAAATGAATTTGGATTCAAAATGGAGAGTTCCTATGACATAATAGATCGGTGACTCTTGGAAAAAGAAAAGGGAAAAAGCCTTTTCTTTTCGATATTCTTTGAT--------------TTCAAAAAGATATTATCAATTATGGAAAAAATCGAAATAGGGTAAAAGAAAAGCCGGCTATCGGAATCGAACCGATGACCATCGCATTACAAATGCGATGCTCTAACCTCTGAGCTAAGCGGGCTCACATAACATCAATTGTGCATGCATAGGAATTCAATAAAATACTTA------TAAAAA----------------------------------------------------------------------ATACTTATATTGATATT---------------GAATAAAAAGTAT-AAAAATTAAAAAATTGGAATATTCCA---GAAAAGAAAAAAGAATATAA----------------------------------AAAATCAAAAATAATAAAG-------------------------------------------------------------------------------------AAAAAATACTAAAATATT----------------------------------------------------------------------------------------------------------------------------------------------------------------------------------------------------------------------------------------------------------------------------------------------------------------------------------------------------------------------------------------------------------------------TAAATATAAAAAAAATA------------------------------AAAAAAAAGAA--------------------------------------------------------------------------------------------------------------------------------------------TATTTTCGTTATGTTCAACCGTTCGCCCTAAGGAAAAAAGATCAGAATAAAAATGAAAGAAAGAGAAAGGTCCAATACAGATCATAATGAAACATTCCCTTCAGTCAGAAAGGTGAAAACTAAGACGAAAAAACAAAAAGAATCGACCGTTCGAGTATTTCAAATTGTATGAGAAAAATGATAGAAAGAGGGACCATAATATATTATATATGTGGTATACCATCTATATTGAATTGCGAATACAGAAATGGTAGAATTATTTCGGATTGGAACAAATGTGGGTATCCGATACAGATGAAAGAAACTATAAAACAAATCAATTAAAATGAAAGGGAAACATTTTTCGTTATAGAAATTGATATCTAATGAATTCAACAATTCCGGCATAATTTTCATAATTTAAATG--AAAAAAA-GGGGGTATGGCGAAATTGGTAGACGCTACGGACTTAATTGGATTGAGCCTTGGTATGGAAAAACCTACCAAGTGAGAACTTTCAAATTCAGAGAAACCCTGGAATTAACAATGGGCAATCCTGAGCCAAATCCTGTTTTCCGAAAACAAAGAAGAGTTCAGAAAGCGAGAAAAATCAAAGGATAGGTGCAGAGACTCAATGGAAGTTGTTCTAACGAATGGAGTTAACGGCATTTCGTTTCGTTAGTAAAGGAATCCTTCTATCGAAACTCCAGAAAAGAAAGGATCAAGGATAAACCTATCTATCTCTATATACGTACTGAAATACTATCTCAAATGATTAATAACGACTCCGTCTATTTTTTTTA-TTAATTTAG-----------------ATACACTAA-----GAAAATTGTTTATTCCTTTTTTTATTAATATATATGACAAATAAAATATGTGAATCGATTCAACGTTGAAGAAAGAATATTAATTGATCAAATCATTCATTCCATCCTAGTCTAATAGATCTTTAATGATTAATCGGACGAGAATAAAGATAGAGTCCCGCTCCACATGTCAATACCAACAACAATGAAATTTATAGTAATAGGAAAATCCGTCGACTTTAGAAATCGTGAGGGTTCAAGTCCCTCTATCCCCAAAAGGCCCCTTTAATTCCCTAATTTTGTATCCTATATACTCTATTTTTTAGTGGTTTCAAACTCCTTATGTTTCTTATTCATTATATTCTTTCATAAACCGATCTGAGCGGAATTTTTTTTCTTACTTGTTCTTATCATATTCTTATCACAAGTTTTGGAATATGGAGAATATGGAATGTAATTGATATGATACTCGTAAAATTTTTGGATCTTTTATCTCTGGTAAACGTACAAATGAAATGCACATCTTATCCTTGAGCAATGAATATCCTCATTGGAATGATTCAAAATACATAACTCGTACTGAATATAAAACTTACAAAGTCTTCT-----TTTTTTTTGAAGATCCAAGAAATTTCAGGACATGGATAATCCTTTGTATTT---------GTAATAGTAATATTTTTTTGCGTCTTTTTCTTTTTAGTTGACATACATTCAAGTAGTCTCTTAAAATGAAGATGATGCGTCAAGAATGGTCGGGATAGCTCAGCTGGTAGAGCAGAGGACTGAAAATCCTCGTGTCACCAGTTCAAATCTGGTTCCTGGCACATGATAAATTTGTATAAGTATCTATTAATTTAATTCATTAAAATGAATATGAGTCAACATACATATACATATTCATTAGTAGTCTAGATTATCATACATTTTTATCCATCTAGGGAGATATACTCTTTCTAGATGAGTAAAGAATATACGTATACCCTATGTCTATTGTATATAAATGT-------------------ATATAAAGTATGTAAAAGAAATTATTCGATTTTTTCTTTATTTCGTTACCGTGCTCCCCAAAATAATGTTAATACTTCATGCATATTCAAAAGGTCAAATGAATTGGTTGAAAGACCCAAAAGTCTAGTTTAGGGAAAGTTGAGGAATAGTCCAAATTTCTCTCAGATAGATTATTACAACTAGAATCCTTTTTGGTCATATTTTCTTCATTTCTTTCTGTGTTACTTTTTAAGGGGCATATCAAGGGATATTGCTGTGGCGCGGTACATAGTTCATGATGCAGAACTTTTTTAGTTCATCCTATTGGCTCGTCTCAGCCGAAATTAAATAAGTATCTTACAATTTTGAGAATGTCAATGAGTCCCTACACGTTTTATTATTCTTTTTGTATTTTCTTTTTGTATGTATTTTTTTATTTTTCTATTTATTCATAATAATTAATAGAAAAGAAATGCCATAAAATAAAAAAAGAATTAATATAAACGAGACCTCGATTATTCTGTCTGATTGAACTTCAATTACTTTGTCTGATCTATAAGAAAACGTACAGAATATACGGAGTTGTAGAAGTGGGGATTAGTTTCTTATTTTAATTATAACTTTTAATAAGCATCTTGTATTTCATAAAAATTGGGGGCAATATAATCTTTACGTAAAGGCCATCCTATCCAACTTTCGGGCATTAAGATACGTTTCAAACGCGGATGATTATCATAAGAGATTCCCAACATATCATAAGATTCCCTTTCTTGAAAATCCGCACTTTTCCAAACCCAGAAAACAGAGGGAATTCTAGGATTTTTCCTTGGGACAAATACTTTTATGCATACCTCTTCGGGTTGATCTATACCATACTCTATTCTTGTAAGATGATACACACTAGCTAACAGTCCTCCCGGTGCTACATCATAGGCACATTGGGAACGTAGATAATTGTAACCATATATATATAAAATGACAGCAATGGAATGCCAATCCTCGGGCTTTATTTGTAAAGTCTCTATTCCTTGGTAATCGAAGCCCAAAGATCTATGAACTAGCTCATGTTTGACTAGCCAAGCAGACAAACGACCCTGCA-TTTTTTTATCTCTCCCGCATTTTACATTTGTATTTGTATAAGT-----------------TTTGTATTTGTATAAGTATTTCCCGTTTATGATTCCGATGAAATTTTGGAAGATTGACTTGCTATTTATTATTTTCT-------------TTTGTACATATTATTTGAATTTCATTTTGT---ACAAAAGGATCTGCCTAATTCACTACTTTTGGGGAGGATACTGAACTTTTGTATTTGAAAAATGTTTCAGAGAGTATCTCTGAAGTAAATGGTGGTTGATAGAGTAATCCTTGATCATAATTGCCAGTATGAGCACTGCGCCCAACATAAAACTTGTGGTTGGTAGTAAAAAACCTATTCTCCTGTTGAGACCGAATTTGATCTTCATAGATTTCTCGAGATATTTTCTTACGAAGTTTTGTTATAGCATCTATAATGGCCTCCGGTTTAGGTGGACAACCCGGCAAATAGACATCCACAGGAATTAGCTTATCCACACCCCGAACAGTACTATAAGAATCGGTACTGAACATTCCCCCTGTAATTGTACAGGCTCCCATCGCAATAACATATTTTGGTTCAGGCATTTGTTCATATAATCTCACTAAAGAAGGAGCCATTTTCATTGTTACTGTGCCTGCTGTTAAAATTAGGTCTGCTTGTCTAGGACTAGATCGTGGTACCAGTCCATAACGATCAAAGTCGAATCGTGAGCCTATTAATGAAGCAAATTCAATGAAGCAACAACTGGTACCATAGAGAAGCGGCCATAAACTGGAGAGTCTTGACCAATTTGAAAGATCATTTAATGTAGTTGAAATAACCGAATTTTGAGTTGTTCGATCAAGTAAGGGAAATTCAATGGAATTCATAACTGTCTCAATG-TTTTTTTTATTGTCTAAAATATTTACGAATTAAGACCATTCTAATGCCCCTTTTCGCCATGCATAAACTAAACCAACAATTAGGATAAGCACGAAAATGAAAGCCTCTATAAATACGGATACTCCCAATACATCAAAACTCATTGCCCAGGGATAAAGAAAAACCGTTTCAACATCAAAAACAACAAAAACTAGAGCAAACATATAATAACGGATTCGAAATTGTAACCAAGCATCGCCTATTGGTTCTATTCCCGATTCATAACTAGAAAGTTTCTCTGGCCCTTTGCTAATCGGGGATAAAATTCCAGAAATTAGAAATGCCAAAATGGGAATAAGGCTCGATATTATTAGAAATGCCCAAAAAACATCATATTCATAAAGCAAAAACATAAATGCACTCCTATCCTATGAATGTGGAAAAGATACCGGATTAGTAGATTCGAATTGGACTTAATTGTCATCCATAATTGTTTCTAATTTGAATTTGGATCGAAACGCTCAGTTTTGTTTGTTTCTTGCGGTACAGATCTCATTTCAAGATATAAATATAACCATCCA-TTTTTTTTTTTCGGTATAACGTACAAAGAAAACACAAAGAAAATTCTCGCCTCACTTCGGCACTTCGGATTCTCTCGAAAGAAAAGTCATTTCAAATTGAAATCAAATCTATATT----------------------------------------TTATTAGAATTATTACA------TTTTATTATTT-------------------------ATTAGAAATTAAATAGAAATTCTA-TTTTTTTTAATTATTTGTATCAATTT-----TTATAAATATAAAC------TTAATAAAATAAT-TAGAAATGGTTTCTAAATTTTATAAAAAATGGATACTAATGTTCGAATACTTATTTAGAAAAAATTCCATGTATATTACTAAATGTATATTACTA-TTAGTAGTGATCTTAGGTAGGGCTATACGGACTCGAACCGTAGACCTTCTCGGTAAAACAGATCAAACTGATTATTATCAAAAATGATTTGAATTGTTTTTAAGACCCAACGTGCATTTTTTTTGCATTGGGCTTTTTCATTAACTGATAGAAAAATCAGTTAATCTACCATCTTTTTTCTTAAAAGAAAGAGAAAGATAAGGAGATGGCTCCATGTGCTCTATTTCATTATTTGGATTTCAATCTAAGAGCACTACCAAAGTTTTTCAAAGAAGGGTTATCTTGACGTAGGTCTGCTTCTGGCCTAGATCAACTTAAGTTAAATGGAGTCTCTATCGACCTGTTTAAATTAAAGAATCAAATATGAAACTTCATACACCTTAAAGTTCATAAGATAGGACGAAAAAAAGAGAATTTTTTTGAGGTCCCTATACTCATTATGCCTAGCATTGAAT----AGACCGGGTATTCACCTTATCAATATCTCAAATCAATGGTAGG-----TTCTATTCTATTTGACGTGTAAATTAAATGGACACTCTAATCATACCGAACCTTTTGTTTTGTCAGGCTATTGTTCTCTTATTTTGTTCCCGAAAAGTCGTGGAGTAAGACATTGATTTCTCAATAAGATCAACTCTTTTAATTCTATAGATGGACTTCTCTGAAAAAACATTGGCGCACGTGTAAACGAGGTGCTCTACCTAACTGAGCTATAGCCCTTGTGCTTTTGATACATATTTTATCATAGTATGTTGATAATTTCTTGTCAAGATGAATATTACATG-----ATCTAATCTCTTTGATTGGCCTTGCTTATAAGTCATATTCCATTTATAATTCATCGATATTTTGGGTCCCTCGCTTGTTTCTCTTTGTGATGATAAACGACCTACTTAACTCAGTGGTTAGAGTATTGCTTTCATACGGCAGGAGTCATTGGTTCAAATCCAATAGTAGGTAGAGCTAGAACTTATTCGATACCAGAGTCAGTGGTATCGAATAAGTTTTTCTACTCTCACTTTATTTTTTCTTTTATTCATTTTT------------TTTTTCTCATCTTCATTTTTTTAAATTTCCAATTTTTTCGTTGCATTAGAATTTGATT--------TTTGATTTTTCAATCAAC-----AGAAAAATAGGGTGTCGTATAAACAAAACTTCTGTTTATACGCCCTTTTTTCGGACCACAAAACTTGTTCCGTTAATGTTATGAAATCATATTGATAGCTTCTACTCGCGTCCTAGCTCGTCTGAGAGCTAGATTTGCTTCAATTGTTTGTCTCTTTCCTTCAGCTTTACTCAAGTTAGCTTCTGCTATTTCAAGAGTTTGCTGAGCTTCTTGGGGATCAATGTCACTACCCTTCTCCGCATCATTTACTAAAACAGTGATCTCATTATTCCCTATTCTAGCAAAACCACCCATCAGAGCCATCGTTAACCATTGATCGTTAAGGCGTATTTTCAAAATACCTATATCTACAGCTGTGGCAATAGGCGCGTGATTTGGTAATATGCCAATTTGTCCACTATTAGTAGATAAAATGATTTCCTTCACTTCTGAATCCCAAACAATTCGATTGGGGGTTAGTACACAAAGATTTAAGGTCATTTCTTCAATTTGCTCTCCATTTCTAAGTTTGTAGCCTTCGCAGTAGCTTCATCAATGTTACCTACCAAATAAAAGGCCTGTTCAGGAAGACCATCTAATTCTCCAGAAAGAATCAATTTAAACCCTCTAATTGTTTCTGCTAGACCAACATATTTCCCCGGCGAACCAGTAAATACTTCTGCTACGAAAAAAGGCTGTGATAAGAAACGCTCAATTTTTCGTGCTCTTGCTACGGTTAAGCGATCCTCTTCGGATAATTCGTCCAATCCAAGGATAGCTATAATATCCTGAAGTTCTTTGTAACGTTGTAAAGTTTGTTTAACTCTTTGCGCAGTTTCATAATGTTCTTCCCCAACGATCCGAGGTTGGAGCATAGTTGACGTTGAATCTAAAGGATCTACTGCTGGATAGATACCTTTGGCAGCTAATCCTCTTGATAGTACGGTAGTAGCATCTAAATGTGCAAATGTTGTGGCTGGAGCAGGATCGGTCAAATCGTCTGCGGGTACATAAACTGCTTGAATAGAAGTTATGGATCCCTCTTTTGTAGAAGTAATTCTTTCTTGTAAAGAACCCATTTCTGTACTAAGAGTGGGTTGATAACCCACAGCGGAAGGCATTCTACCCAATAAGGCGGATACTTCGGATCCTGCTTGGACGAAGCGGAAGATATTGTCGATAAATAGAAGTACGTCTTGCTCATTAACATCTCGAAAATATTCCGCCATAGTTAGGGCAGTTAAACCAACTCTCATACGAGCTCCGGGCGGTTCATTCATCTGACCGTAAACTAGAGCCACTTTTGATTCTGCAATATTTTGTTCATTAATTACTCCAGATTCTTTCATTTCCATGTAAAGATCATTTCCCTCGCGAGTACGTTCACCTACGCCGCCAAATACGGATACACCTCCATGAGCTTTGGCAATGTTGTTGATCAATTCCATAATGAGTACTGTTTTACCCACTCCAGCTCCACCGAAAAGTCCTATTTTTCCTCCACGGCGATAAGGAGCTAAAAGATCTACTACTTTAATTCCTGTTTCAAAAATGGATAATTTTGTATCTAACTGTATAAAGGCGGGCGCGGATCTATGAATAGGAGATGTTGTGCGAGTATCTACAGGACCTAAATTATCAATAGGTTCTCCGAGTACGTTGAAAATTCGTCCTAGAGTCGCTCCGCCGACTGGAACACTTAGAGGAGCTCCCGTGTCAATCACTTCCATTCCTCTCATTAGACCATCTGTAGCACTCATAGCTACAGCTCGAACTCGATTATTTCCTAATAATTGCTGTACTTCACAAGTCACGTTAATTTGTTGACCGACAGTATCTCGACCCTTAACTATCAGAGCGTTGTAAATATTAGGCATCTTCCCTGGCGGAAAAGCTACATCCAGTACCGGACCAATTATTTGAGCGATACGTCCCAGGTTTTTTTTTTCAAGTGCGGAAACCTCAGGACCAGAAGTAGTGGTAGGATTTATTCTCATAATAAAATATATAA-TTTTTTTTTCGAAAATTTTGGAAATCCAAAAAGAAATGTTCGATAACAAAGCAAGTTGATCGGTTAATTCAATAAGAAATGGAGGTTAGTACTAGATTTTCTTGGTACCACCCAACCAATACAATTCAATTGTTTACTTATTCAATTTCAATGAGTGAAGTTTCAAACAACTCATTTTCAAAATATCAAGTGGATGAAATCTTTCGAAAGTATTTCATTTGTCTATCATTTATAGACCATCTATTATATCTATTATATATATATATGAT-----------------------------------ATATATGAAATGAAATTCGAACCTGAACTTATTCCGTTTTTCTATTTCATTGGTCCGTATTTCGGCATACAATTTATACCTAGCCTATTTCTTTTATCTCTTTTTTTCGTGGGCGAATTCCGCATATTCTATTTTCTAGGATTTACATATACAACATATATCACTGTCAAGCATAAGAGTGACTTATTTATTATTTAGATATTTCGATTAAAAAAGGGATAGGAGGAAACTTG-----AAAAAAAAAAACAAGGATTGGGTTGCGCCATACATATGAAAGAGTATACAATAATGGTGTATTTGGAAAATCAAATACCATGGTTTAGTTTAATAACGAACCATTCGGATTCGTTGATAATATTAGTTGATAATTTTTTGAAAGATTCCTGTGAAAAGTTTCATTAACTCCTAAGTCATGTCGAGTAGACCTTGTTGTTGCGAGAATTCTTAATTCATGAGTTGTAGGGAGGGATTTATGTCACCACAAACAGAGACTAAAGCAAGTGTTGGGTTCAAAGCCGGTGTTAAAGATTATAAATTGACTTATTATACTCCTGACTATCAAACCAAGGATACTGATATCTTGGCAGCATTCCGAGTAACTCCTCAACCTGGAGTTCCGCCCGAAGAAGCAGGTGCCGCAGTAGCTGCTGAATCTTCTACTGGTACATGGACAACTGTGTGGACCGACGGGCTTACCAGCCTTGATCGTTACAAAGGACGGTGCTACCACATCGAGCCCGTTGCTGGAGAAGAAAATCAATATATTGCTTATGTAGCTTATCCCTTAGACCTTTTTGAAGAAGGTTCTGTTACTAACATGTTTACTTCCATTGTGGGTAATGTCTTTGGGTTCAAGGCCCTGCGCGCTCTACGTCTGGAGGATTTGCGAATCCCTACTTCTTATATTAAAACTTTCCAGGGTCCGCCTCACGGTATCCAAGTTGAGAGAGATAAATTGAACAAGTATGGCCGTCCCCTATTAGGATGTACTATTAAACCTAAATTAGGGTTATCTGCTAAGAATTACGGTAGAGCGGTTTATGAATGTCTCCGCGGTGGACTTGATTTTACCAAAGATGATGAGAACGTGAATTCCCAACCGTTTATGCGTTGGAGAGACCGTTTCTTATTTTGTGCCGAAGCCCTTTTTAAAGCACAGGCCGAAACGGGTGAAATTAAAGGGCATTACTTGAATGCTACTGCGGGTACATGTGAAGAAATGATAAAAAGAGCTGTATTTGCGAGAGAATTAGGAGTTCCTATCGTAATGCATGACTACTTAACAGGGGGATTCACCGCAAATACTAGCTTGGCTCATTATTGTCGGGATAATGGTCTACTTCTTCACATCCATCGTGCAATGCATGCAGTTATCGATAGACAGAAGAATCATGGTATGCACTTTCGTGTACTAGCTAAAGCGTTACGCTTGTCTGGTGGAGATCATATTCACGCTGGTACTGTAGTAGGTAAACTGGAAGGGGAAAGAGATATCACTTTAGGTTTTGTTGATTTACTACGTGATGATTTTATTGAAAAAGATCGAAGTCGCGGTATTTATTTCACTCAAGATTGGGTCTCTCTACCAGGTGTTATACCCGTTGCTTCAGGGGGTATTCACGTTTGGCATATGCCCGCTCTGACCGAGATCTTTGGAGACGATTCCGTACTACAATTCGGTGGAGGAACTTTAGGGCACCCTTGGGGAAATGCACCCGGTGCCGTAGCTAATCGAGTAGCTCTAGAAGCATGTGTACAAGCTCGTAATGAGGGACGTGATCTTGCTCGTGAGGGTAATGAAATTATCCGTGAGGCTAGCAAATGGAGTCCTGAATTAGCTGCCGCTTGTGAAGTATGGAAGGAAATCAAATTTGAATTCGAAGCAATGGATACTTTGTAATCCAGTAATTACCGTTCATTCTATTACTATTAATTGAATT------------GCAATAAAATTCGGCCCAATCTTTTACTAAAAGGATTGAGCCGAATACACTACAAAGAGACTATTGTATATAATCTATTTTTGTATATATATTTTGATTTTAATAG-----ATACTAATAGA----------------------TACATAGTTATCTAGATATACAATACAAAATATAAGACAAAATAACTTAAACGTTTCTATTGTTGTGTTGGATCCACAATTAATCCTATGGATCTTTAGGATTGGTGTATTCTTTTCTAGTTTCGAATCATGGATCGAACTAAATATCAAAACTTTTTTAACCATCCTGTATATTGCCCCCTCTTTTCGTTCCGTGTTTGTTGGAATAGAAACTTATTAGTTAGTATTAATAA--------------------TT-AAAAATGAATTAAATAATTTATT--ATAATATATAATTCA------------------TATTCAATTCATATTAATAA-TGAA--TTAATAAGAATT-ATAATTAAATTAATAATTTAATATTAATAATTTAATAATTAAATAA----------TTTAAT-------------GAGTAGACGAGATTTTACGAAAAAAGTTCTTCCGATTCATAGGAAGGAACAACTATTTCTTTTTTTTGATGTGAATTTGACACA-----ACAGGGGAGAAACTGTTATTTTTTTT--AGCTATTTGGATTTCATATTTAATT----GAATATTAAT-------ATGAATAAAAATTTATAAAATGGAT-------------TTTATATAATACTAGAAAATTAGATAATAGAATAATCAAATT--AAAAAAAAAAAAAAAAAGAGTTCTAGCACATATAGTGACATATAGATAGTGAAATGATACGCTGGATTCTGACGAAAGAGAATCC--------ATTTATTTATTTATTTATTTAATACCCACATTATTAGTTAGTTAATAATTCTAGTGATTGGATTTATATGCTTATTTTGATAGGAAATGAATCAAATGATTTTTCATTGAATGACTATTCATCTATTGTATTTTAATGTAAATTAAGGGGGCAACAAAGCTCTATGGAAAAATGGTGGTTCAATTCGATGTTGTTTAACAGGGAGTTAGAATACGGGTGTGGGCTAACTAAATCAATGGATAGTTTTGATCCTATTGAAAATATCAGTGTAAGTGAAGAAGATCCGATTATAACTGATACGGATAAAAACATTCATGGTTGGAGTGATAGTGACAATTCGAGTTACAGTAATGTTGATTATTTAGTCGGCGTCAGTGACATTCGGAGTCTCATATCTGATGAAACTTTTTTCGTTAGGGATAGTAATAGGGGCAATTATTCCATATATTTGGATATTGAAAATCAAATTTTTGAGATTGACAATGATCATTCTTTTCTAAGTGAACCAGAAAGTTATTTTTATAGTTATAAGAATTCTAGTTATCTGAATAATGTCTCTAAGAGTGACGAGACTCACTATGATCGTTACATGTATGATACTAAATATACTTGGAATAATCACATTAATAGTAGTGTTGACAGTTATCTTCGTTCTCAAACTGGTATTGATAGTTCCATTTTAAGTGATAGTCACAAGAGTTACATTTCTAGTTCCATTTGTAGTCCGGGCAGAAACAGTAGTGAAAGCGAGAGTTCCAGTATAAGTATAATAACTAGCAACACAAATGATAGTGCTTTAACTATAAGAGAAGGTTCTAATGATCTATATGAGACTCAAAAATACAGTCATTTGTGGGTTCAATGCGAAAATTGTTATGGATTAAATTATAAAAAATTTTTGAAATCCAAAATGAATATTTGTGAACAATGTGGATATCATTTGAAAATGAGCAGTTCAGATAGAATCGAACTTTCGATTGATCCAGGTACTTGGAATCCTATGTATGAAGACATGGTCTCTCTGGATCCCATTGAATTTCATTCGGAGGAGGAGCCGTATAAAGATCGTATTGATTCATATCAAAGAAAGACAGGATTAACCGAGGCTGTTCAAACAGGCACAGGTCAACTAAATGGTATTCCCGTATCAATTGGGGTTATGGATTTTCAGTTTATGGGGGGTAGTATGGGATCTGTAGTAGGTGAGAAAATCACCCGTTTGATCGAATATGCTGCCAATCAATTTTTACCTCTTATTCTAGTGTGTGCTTCCGGAGGAGCACGTATGCAAGAAGGAAGTTTGAGTTTGATGCAAATGGCTAAAATATCTTCTGTTTTATATGATTATCAAGCAAATAAAAAGTTATTCTATGTATCGATCCTTACATCTCCTACTACTGGTGGGGTAACCGCTAGTTTTGGTATGTTGGGGGATATCATTATTGCCGAACCCAACGCCTACATTGCATTTGCGGGTAAAAGAGTAATTGAACAAACATTAAATAAGACCGTACCTGAAGGTTCACAAGCGGCTGAATATTTATTCCATAAGGGCTTATTCGATTCAATCGTACCGCGTAATCCTTTAAAGGACGTTTTGAGTGAGTTATTTCAGCTACATGCTTTCTTTCCTTTGACTCAAAATAAAACCAAGTAGAACTTTAAA-TTTTTTTGTGACGAGCGAGTAATTATTTAGTTTATAGGATTAGTTTATGGCAATCAAATTCAAAATCGAAATAATTCATTTTTCGTTGGTGTAACATAAGATTTAACTGCAGAAAGAATCATGTGATGTGGATAA-------------------------TTTTTTTTTATCGATATTCCTCTTT-----TCCTGATTAGTAATATTCCTATTTTTCTAATTACTAACCAGGAAAACTCTATAAAAAAGCAAATTCTTTCTTCCACGAATTTAGGCAAGAGGAAGAAAAGAAAAAGGATTTCGTTCTTCCCTTCTTTTTATTTCTATATAATTTT-TTA------------------------------------------------TTCTATTTCTTTAGAAATTCGATTTCTATATTCTATAGAAT-------AATCTAGAAATAGATTTTTTATTTATTTTTAGAATATAC---ATTTAGAATATACATAACATTTAGAATATACATATATATC---------------TATAATATACATATATCTACTATATAT------------------ACTTAGAT----------------ATATTTATCTACTTAGATATTTAGATATATATA------TATTTAGTAGATATATTTCGTATCATTATAT---------------------------ATGAGTATAATTCTACGTGAATTCGAAAAAAGATCTTTATAACATCGAACCAAAATGTTAATATAACAACAAAAACTTAACAGGTACAAATAATTAATTAACTTAACAG--------------------------GTACAAATAATTAAATCGAGGTACCCATTCTATGACAACTTTCAGCAACTTACCTTCTGTTTTTGTGCCTTTAGTGGGCCTAGTATTTCCGGCATTTGCAATGGCTTCGTTATTTATTTATGTTCAAAAAAACAAGATTTTTTAGATACGGGCAGTAGGGACAAATCTCATCTATTCTTAGATCTATTACGAAATTCGATGAATTACTCCCCAAGGTTTACATCAGAATAATACTAGTTGATGAGCGTTACTTCGGGAAACCAAAAAAGGAAACTCCAATTTTTTTGGGTTATTGTTATTCTCCCAATTCCAATAAAATACAACTGGATCTAGTATGGGTTGGCGATCAGAACGTATATGGATAGAACTTAGAACAGGGTCTCGAAAAACAAGTAATTTCTGTTGGGCCTTTATCCTTTTTTTAGGTTCATTAGGGTTCTTATTGGTTGGAACTTCCAGTTATCTCGGTAGAAATTTGATACCTTTATTTCCGTCTCAGCAAATGTTTTTTTTTCCACAAGGGATCGTGATGTCGTTCTATGGAATCGCGGGTCTCTTTATTAGCTTCTATTTGTGGTGTACAATTTCGTGGAGTGTAGGTAGTGGTTATGATCGATTCGATAGAAAACAAGGAATAGTGTGTATTTTTCGCTGGGGATTTCCGGGAAAAAATCGTCGTATTTTTCTCCGATTCCTTATGAAAGACATTCAGTCTATCAGAATAGAAGTTAAAGAGGGTATTTATACTCGTCGTGTCCTTTATATGGAAATCGGAGGACAGGGGTCCATTCCCTTGACTCGTACTGATGAGAATTTGACTCCACGAGAAATGGAACAAAAAGCGGCGGAATTGGCCTCTTTTTTGCGTGTACCAATTGAAGGATTTTGAAAAAGAAAAAAATGAACTGAAAA--------------------------------------------------------TTTCGAAATATTTGATATTT-------TAATAGATGATAGAAAGGGCGTTCTTTCGTTTCAAAATCTGACTAAAATATTCATTACTTGAAGTGGCCCTCTTTCGTGCATTCATCAAAAGCGCTAATTGCTTCGAATTTTAGCAATTGATATCTTTGGAAACAAGACAATA-TTTTTTTCCTTGATTCGAATTTGAAGTGGACTGTTTTCTTTCTATTTCTTATTCGATTTCTGTATTCTTTCTAAATTCAAGGACTAACTCCCGAATCACAAATAAAAAACGGAGAAATAGATTTCTCTATGATTTGTGATAGAACTTAGACTTGATAGAAATATTAATAGAGTTGACGAATGGGATGAAGGTGAATTCATTAAAGACGAAAAATGAAAAATGGCAAAAAAGAAAGCATTGATTCCCCTTCTTTATCTTACATCTATAGTATTTTTGCCCTGGTGGATCTCTTTCTCATTTAAGAAAAGTCTGGAATCTTGGGTTACTAATTCGTGGAATACTAGACAATCCGAAATTTTCTTGACTGATATTCACGAAAAGAGTATCCTACAAAAATTCATAGAATTGGAGGAATTGGTCCTCTTGGATGAAATGATAAAGGAATACCCGGAAACACGTTTACAAAACCTTCGTATCGGAATCTACAAAGAAATGGTCCAATTGATCAAGACGCACAATCAGGATTGTATCCATACGATTTTGAACTTCTCGACAAATATAATCTCTTTCGTTATGCTAAGTGGTTATTCTATTATAGGTAATCAAGAACTTATTATTCTTAACTCTTGGGTTCAAGAATTCCTATATAACTTAAGCGACACAATAAAAGCTTTTTCTATTCTTTTATTAACTGATTTATGTATAGGATTTCATTCGCCTCATGGTTGGGAACTAATGATTGGTTCTGTCTATAAAGATTTTGGATTTGCTCATAATGAACAAATTCTATCCGGTCTTGTTTCCACTTTTCCAGTCATTCTAGATACCTTTTTAAAATATTGGATTTTCCGTTATTTAAATCGTGTATCTCCGTCACTTGTAGTGATTTATCATTCAATGAATGACTGAAAAAATGATCCCCCGGTCCCATTATAACGGACTTTGTACAAAAGCTAAACATTCATAATTTTACTTA-----TTCTTTTTTTCGTATTTTCGGAGATTCTTCCTAATATTCCAGTAAAGTTATTTCAATAAATAACAGAATCGTGGATAGGGAACTGTACGAGCGACCTACCAAATTTTATTGTAGAAATTTTCAGGATCAACGATTGGACCATGCAAACTAAAAATGTCGTTTCTTGGATAAAAGAAGAGATTACTCGATCCATTTCCGTATCGCTCATGGTATATATAATAATTCGAGCACCCATTTCAAACGCATATCCCATTTTTGCACAGCAGGGTTATGAAAATCCACGAGAAGCAACTGGTCGTATTGTATGTGCCAATTGCCATTTAGCTAATAAGCCTGTGGATATCGAGGTTCCACAAGCGGTACTTCCTGATACTGTATTTGAAGCAGTTGTTCGAATTCCTTATGATATGCAGGTGAAACAAGTTCTTGCTAATGGTAAAAGGGGATCATTGAATGTGGGAGCTGTTCTTATTTTACCAGAGGGGTTTGAATTGGCCCCCCCCGATCGTATTTCGCCTGAGATTAAAGAAAAGATAGGGAATCTGTCTTTTCAAAGCTATCGCCCTACTAAAAAAAATATTCTTGTAGTGGGCCCTGTTCCTGGTCAGAAATATAGCGAAATCACCTTTCCTATTCTTTCCCCGGATCCCGCTACTAAGAGAGATGTTCACTTCTTAAAATATCCCATATACGTAGGCGGGAACAGGGGAAGGGGTCAGATTTATCCCGACGGGAGCAAGAGTAATAATAATGTTTATAATGCTACAGCAGCGGGTATAGTAAGCAAAATCATACGAAAAGAAAAGGGGGGATACGAAATAACCATATTGAATGCATCGGATGGGCGTGAAGTGATTGATATTATACCTCCGGGACCAGAACTTTTTGTTTCAGAGGGTGAATCTATCAAACTTGATCAACCATTAACGAGTAACCCTAATGTGGGTGGATTTGGTCAGGGGGATGCGGAAATAGTACTTCAAGATCCGTTACGTGTCCAAGGTCTCTTGTTCTTCTTGGCATCTGTTATTTTGGCACAAATCTTTTTGGTTCTTAAAAAGAAACAGTTTGAGAAGGTTCAATTGTCCGAAATGAATTTCTAGGTCCGCGGATTTATCAACATATTAGTTCGGAAAAAGAACTCATTTTTGTTGATAATTTTGTAATTCTGTATAATCAAAAAATTATGAAAAGCCCTTTCCTTCTTTCTATTCCTTTTCTCTTTCTATTCCTTTTCTATTGTATTTCGATTTAGAGAATTCTTTGTATCGTAGTACTAGTTAGTCATAGTATATATATTGTGACGAAGACTATTTGACTTTACCTATTTC-----TTTTTCAATCTCAT----AAAAAAAAAATAAATTGGAGCGGTATGATTATGTCACTGTTTTCCGATTTAAATGTCATAGAATA-TTTTTTTTTG----CATATAAGAAGTCAGTGGACAAACAAAAAGAAAGGAAATTTTATTGAGAAAATAGAACTTCAACTTGTAAAAATAGAATATATAATCTAATCGAATTTTTTACAAATTACAATAGAATTA----------------------------------------------ATTCTATTGTGCCATTCAGAATCGGAAAAAGTAAATCAAGTGATTTCTTCTTTCTTTTCACTTTATTGGAAAGTATCGAGAACA-----TTTGAATGACTTAATGAAGTTCATTTTTCAAAAATATCATCAGAAAAAATGAAATGGAGTTTTTTGAAACATCGTAAAAAGTTATTGATTTTGTCATTTAGAATTTTTT--TCATAGAAATATAAAAAAATTCTAAATGACAGCGTAAGAACTCAACGGGACCTTCAAATTCGACGAAGAAAGAGGGGTCCGTTGAGTTCTTACGCTGTCATTTAGAAAACTCAGTTCATCCGACTCCTACAGGGATGAACCCAATCCGGAATATGAACCGTAAAAGAAAATACCAATTAAACCAATCACAGGAATACCAGTTACAGTACCAATTATCCAAAGAGGAATCCTTCCAGTAGTATCAGCCATTTATCCCATTTTCCTCCACATTTCATCAAGTAGTCATACTAGAGACAGAAACAGTCATAGATAATTATGAAATGATATCCTTCCGAGTGGGATAAGAGAATTCCTAATATATATATATATATATATCTTTTCTTTTTTTAATTGAAGAAATAATTGGAAAATAAAACAGCCAGTACAAAAATGAGTAATAACCCCCAGTAGAGGCTGGTACGATTCAATTCAACATTTTGTTCGTTTGGGTTTGATTGTGTCGTAGCTCTATAATTCGGGTTAGATTTATCGTTGGATGAACTGCATTGCTGATATTGACCCCAAAAAAGAAACGGTGGGTACCGCTAGTCCGTGAACAGCCAGCCATCGTACTGTAAAAATTGGATAGGTTCTATCTATGGTCATTGGCGCCTCCTAAAAAGATCTACTAAATTCATCGAGTTGTTCCAAAGGATCAAAACGGCCAGTTATTAATGGAATTCCTTGTCGGCTCTCTGTAAAATACTCGTTTGGACGAGGGCTCCCAAATACATCGTAAGCTAAACCCGTACTGACAAATAACCAACCCGCAATGAATAGGGAGGGTATAGTAATGCTATGAATAACCCAGTATCGAATACTGGTAATAATATCAGCAAAAGAACGTTCTCCTGTGCTTCCAGACATGCTGAGCTCCACATATTCTTGTACAGTCAAAAGGGGATCGATTCCATAAAAGATGAGATCAGTAAGTGGAAATTTACTGAAATGTAATCTTTGTTATATCGTCAATATTTTACCAAAGGTGTCTTTAGAGTATACCGAATCAGTATAGCTATCCTTCTTCTGACACAGCAACGCAATTTCACAATCAGTAGGGGGATAAAATAAAGTACTAGAAAATTTCTTTCTTCTTTTCTTGTTGTTTGTCTACGTAAAA-AAAGTAGAATCATGTACTCAATAGAAAATTCCTCCAATTTTTATAGAAATTCGAAATTAAAGTATAAGAAAGTATAAGTAAGGGTTCTCTACATTATTGGCTTCGGACTAGAAACTGAAGATCGAGTAAAATGTGAACGACGGATTGGTTTCTAATAATTCATGTAAGAGATTATCATATTTCTACAATTCAATTAGATCCGAAATCTAGAAATATAC---TTTTTTTGTGGTTGTAGAAGAATAGAACATGTTTTTGTTGAAACTCCCTCTTTTTCATTTTAAATAATTGGTTAGCGTTAGCCATCCAGTAAGAAGTAACAGTAATAGCAGTAATAGATAATATTTGATGACAGAAAACAACTAATCGAATTGAAATCAATATTCGTGACGTGCGTATTGTTGTTCTTGTATTATTATATCTATTCTATCCTATATCCAAAGGGTTGTTTGTTGGCTTAATTACAAGGAGAGAGCTTTCTATTAAAAAAAAATAAAATGTAGAACCCAAGTTTCGAGCGATCTGATACCTCTTTTCTTCTCATTCGAGATATTATGAGAATGGAACCCACTACGAAATTGAAACGAAATCGAATGAGTTGAAAGTAAAGAAGTTAAAGGACATTATAAGTATAAGGCCACTCTTCTTTTGTTCT-AAAAAAAAATAGGTTCGATACAAAATAAATATACAAAATAAATAAATAAAAAAAAAAAAGATCCAAATAGATATTTTTTCTAGTTTTATTCCATATTAATTCAAAAAAAGTTTCTATTTTTTGAATTGAATGAAGTTATACAGTTCTTATTAATTTGGAATTCGATTAGTTTACTGAACTCAAGAGTTGATCAATGAATCGATTGATTTGGAATCACGGGATGGCTAGATGTCACAGATGATGAATTGATTTCTTACCTATGTCACTCTATTTTTGTTCGTCTATAATGATAATGATTATGATTGATTGATGAATCAAAAACTTTCAATTGTATTTTTCAAGTGGTACCTTTGCTTTTCTTTCTATCTTTCTTTCAAAAATGGAAACTTAGGGAAGTGTTTTATAAACATATGTATAAAAAGTTTCATCTTGCCTCTTTTTTCATGCCTACTATCATTAGTTATTTCGGTTTTCTACTAGTGGCTTTAACTATAACCTCGGCTCTATTTATTGGGCTGAGCAAGATACGACTTATTTGATTTGAAATTTGGAAATGAATTGGAAATTTTTTGAATGAACAATTCAT-AAAAGAAATCTTTCTGGGGTATTCCATATATTCTATAGTTCCTTATCATGTCAATTTCCAATTCTTGTGAGATTCATGGGCAATAATATGAAAATCTCAGGATCGATATTACCCCCCCCCTTTTTTT-----ACTTTTTCAAACAAATTCAAATGATTGAAGTTTTTCTATTTGGAATCGTGTTAGGTCTAATTCCTATTACTTTGGCTGGATTATTCGTAACTGCATATTTACAATACCGACGTGGTGATCAGTTGGACCTTTGATGAATTAATAAAATATCTCTTTTGTTTATTGACCTCCTATTTGTTTTAATTCGAATCCACCGGAGGTCAAAATTCAGACTTTTAACTGCCTCGATCTAACAAAAGAATGGAATCACGCTCTGTAGGATTTGAACCTACGACATCGGGTTTTGGAGACCCGCGTTCTACCGAACTGAACTAAGAGCGC-TTTTTTTCATAAATCATTTTTGTGACCCCACGAATACATCTTGCATGCATATACTATCATAATCTATA-------------------------------------------------------------------------------------------TATTTATATGGATGTATGTCCAAATTTAATTGATCTCAATTGATCCCCTGTTACTGCCCATAAGATAAGTAATAGTTAGGGATAGGGATGACAGGATTTGAACCCGTGACATTTTGTACCCAAAACAAACGCGCTACCAAGCTGCGCTACATCCCTTTCAATTGTTTTACAGTGTCATTCTAAAGAATCTTTGTCTTGTTTTCCACATCTGTATGTTGATATATCGAAATTATGTACATATTGTATAACA----TATATATAACATATAATAGTAATACAAAAATTATATACATATGAAATAAAAAAAAT-AAAAGATGAAATAAACCCACCTAAAAATATTCATTTTTTTAGGGAATGCTCGGGCAGAAATGGACCTATTTTTTGTT-AAAAAAAAGAATATCTAAGCAATTATTGTACATTTCCATTTGAATTAGGGATTCTGTGTACAAATACAAGTGGTTATTAACTAAATATACATCTGATCATATATGGATTACCATTATGTATTACAAATTACAATAAAGAATAAGAATAAAGAAAGGAGGATTTGAAATGCGAGATCTAAAAACATATCTCTCCGTGGCACCAGTGATAAGTACTCTATGGTTCGGAGCCTTGGCCGGTCTATTGATAGAGATCAATCGTTTATTCCCAGATGCGTTGATATTCCCCTTTTTTTCATTCTAGTTATTGAGACGGGAAGGGGTGAAGAAATTAATACCCTTCCGTTTTTCTTTG-----TTTTTTTTTTTCGAATTCGAATAGGTTAAGAAAAGAGAAAGTGGATTCAACCTCAATGAAACTTGCAATCTGGTTCCGGGTTTCAATTGAATTTCATTAATAATGAATAATGAGGCTGAAAATCAAATCGCTAGCGCGGGGCAACAATCTCCTACAAGATACAAGATACTTAAATAAAAAATGGAAATAATATACTGTGATTCTAAAGATAGTTAGAAATCATTGTATTACTTAATTATTACTATACTTCTATTGATGGCACCGAAATCTGTCATAATTGGATTTCGGATTAGCAACTTCTATTTTATCCTTCCTTTCTTCTTCGCTTCGAATCGGAAAATGGAAAAGTTAAGTGAATC---AAAAACCCAAAGGAGGTTCATGGCCAAAGGTAAAGATATACGAGTAACGGTTATTTTGGAATGTACCGGTTGTGTTCAAAACAGTGTTAATGTTAATAAGGAATCAACGGGTATTTCAAGATATACTACTCAAAAGAATCGACACAATAAGCCTAGTCGATTGGAATTGAGAAAATTTTGTCCCTATTGTTGCAAACATATGATTCACGGGGAGATAAAGAAATAGATAAAATGGATTGTCTGTGTGTCATCCCTCCAGCTCCAAAGAACATGAAAAATGAGATATTATTTCATGTTTCTAGAAATTGTATATCTATCTATATAACTATATAAATTAGTTGTATATCTATATAAATTCTATAGTCTATAGATAGATATATATATAACATATAT-------AAATAGAAATAGAAACAAAACAAATAAAAAAGAAATCCGATTTTGTAAGAAATGATATTTTCGGGATAAGGAATAAACAAACCATGGATAAATCTAAGCGACTCTTTCCTAAATCTAAGCGATCTTTTCGTAGGCGTTTGCCCCCGATCCAATCGGGGGATCGAATTGATTATAAAAACATGAGTTTAATTAGTCGATTTATTAGTGAACAAGGAAAAATATTATCTAGACGGGTGAATAGATTGACCTTAAAACAACAACGATTAATTACGATTGCTATAAAACAAGCTCGTATTTTATCTCCGTTACCTTTTCGTAATAATGAAAAAGAATTTGAAAAAAGTGAGTCAACTACTCAAGCTACTGGGCTTAAAACAAAAAAAAGGGTTTACTCTTCAATTAAATTCAAATTCCAATCGAAACTCAAATGAAATGCGGATTGATGTTTTGTTCGAAAACTACGAGAATCCAAATTGGATTGTCGTGTTGTCAGAAAAAAGAGAATTGTTGACGAATAAGAAATCTTTTTTTATTGGACGTGGTTGCTCATTTTGACGACTTTATCATATGATTATATTTTTTCATACAAATACCTACTCTACTTTCCCGGAGTTCAGTCTCCGGGGAATTTTTATTTTATGATCTCGTTGGAAATCATATAAAGACAATTCCTATTTAATATAGCTATTTGTGCAAGTATTTTACGATTAAGAAGCAACTGCCTCTTGTACAGATTATACATGAAAATACTATAGCTATAGTATTTTTTATTTTGATTCTCTCGAATTACTGCATTTATTCGACCGATCCACAAACGACGAAAATCTCTTTTTTTCCGATCTCTATCCCGATGGGCCGAAACCAAAGCTTTTATTTTGTGTTGAGGAATAGTAAGTCTTGAATGAGTCCCCCGAAAGCTTGATGTAAATAAACGAGTTTTTGTACGATGTTTCCGAGCTATATATCCTCTTTTAATTCTGGTCATTGAATAAATGAAACTTTGATGAATAACTATTTGGATTTCGTTTCTTTTAGTTATTCTTTCCCCCTTTTTCCTAGTCCATTAATAACAAAACGGATTATTCCAGTGTATAAAATAAAAATCCCAATGGCTTTTGCTACTATAACCTTCCCAACCACGATTTTATTATTTGAATTTCTAAGCATTTCACCTCGAAATAAGAAATTGTATCGAGACTAGGTATCAAAAAAAGTATAGGAAATGAAATAGAAATGGATAAAGAAATAGTGGGTTCCATCGTTTCTATGGTTCCTTCTTAAATGGCGAGGTCCCCTCTATACACCGGAGCCCCTTCCTTCATTTAATCAATGCTATTGTTAACTTGTACAGTTCACACTCTTTGGCTCTACCCATGAAATATCTAGTAATAGGTCTTTCACAATGAAATCTACCTACACAGTAACGGTATTTAAGTATGAAGATTAGCTGAATAACTGACCTTGTTAGTCCGTTCTTGCAAGTTTTAAAATGGGATGTCCCCTGCTTAATAGATAACTATTTGCTACCAATGGGAAAGTCTTTCGCATTTGAAATTGCAAATTGAGGTGATTGGATTTGCACCAACGGAAACCATAAATTTGATACACAATAGAAAGATAGATATTAGGAATCGATTTTTTTGAAGATAGTTTCTTGCATTCTATCCTATTTCATTGGTACTGATCACTGATATTGGAATTTTTTTCCTTTC---------------------CATGATCTGAACGAGTCGCACATACACCCTAGTACATGTTCCTCGGCGCTGAGGGCATCCCTGAAGAGCGGGGGATTTCGTAACATTTCTGATTGGCTGTCTTGTGTTTCTAATAAGTTGTTTTATAGTTGGCATGTTGAGTCATATACATAATGAGCTGGTTTAGATCAATCCTAATCCGATGATTATGAATTACTTCTATTCTCTCTATTAATTCTCTCTATTAATAGAATATTTCTCTCTATTAATAGAATATTACTAGATTAATTATATTAATTGAAAATATTCTATTAAAC------TCGGTAAGACGATCCAATTTCAAACTTTGGCGCGGAATACTGGCTAATTTTTTATTCAACTGCTACAAGATCAACAATTCCATGAGTTTGGGCTTCTGCTGCTGACATAAAAACATCCCTTTCCATGTCTTCGGATACAACCCATAAAGGTTTTCCCGTTCTTTGTACATAAACCCTTGTGATAGTTTCACGCAGTTTCAGTAGTTCTTCCGCTTCCAGGATAAATTCTCCCGTTTGTGCCTCATAAAAAGAACTAGCGGGTTGATGGATCATTACCCTGATGATATAACATAAAAAACGGTTCCTATTTCGCACGATAAAGCGAGAGAGATAAAGAAT-AAAAAAAAAGATAAGACGGAATACAAACGTACCGTACAGGCATCTTTTGCGTATTGCATACGGCTATACAACGGAATTTCTTTTTTACCTTTTATTGA-------AGAAATAAAAAATTTAAGGGGTCTATCAGACCCGGATCGGTAAATGATCCAATAACCACCCTTCCTTTTTGTTTTGTGTAGTAGTTAAAAAAATACTATGATGGTTCCGTTTCTTTATTATTGCGTCTCTTATTCAGCAATCCCAAAGTTTCTTTTTTTTTTTTTTTTTTTTTCATAGTCTTCATAAACATTGTTAAAAGTTTGCCTTTTCAGTGTGAAAACAAAAAAGTTTGTGACGCTGGAATAGGTTCCTCCCGATAGATGCGATAAAATAGGAAATATCCCCTTTTCATACTACCCTTTCGGTACATAATTGAATAATTTTGGAAAAAAC-AAAAAAATTATCATATCGAACTCGAAGTGCTGTGCTATTATTACTTAATATTCATATGGCGAAGGCATAGTCTTCTTTTTTTCCTCAAATAAAAGAATCATTGGCGCCAAGCGTGAGGGAATGCTAGACGTTTGGTAATTTCTCCTCCTGCCAGAATAAAAGATCCCATTGAAGCGGCTAATCCCATGCATACTGTCTGTACATCTGGTTGCACAAATTGCATAGTATCATAAATTGCTATTCCGGGTATTACCCATCCGCCCGGAGAGTTTATAAACAAATAAAGATCTTTGTTATCATCCTCTATACTGAGATATATCATAAGTCCAATAAGCTGATTCGATATCTCACTATCAATCGCTTGGCCTAAAAAAAGTAGTCTTTCTCGATAAAGTCGATTGGTTAGGATAAAATTTTATCTCTTAGGAGCCGTACTTGCACCTTTTGATGCATACGGTTCACCAAAAATCACCAAAAAGAATCAATGTGTAAAGTTAACCCC-CTTTTTTCATAGCGGGCTTTTTCTTCCATTTTTCAAGAAAGACGATTTTTGACCCGTTTACTTAGGTTATAATAACCATGTTATAAAGGTTATAATAACCATGTTATAAAAAAAAATAATAATGTACTAAACTTATTGAACTAAGTTCTCATTGATGTATTGTTTTCATCGAGATCGAATCCAAATCGCAATGTAATTTTCTTGTTTCGGAATGGGTTTCTTCAATTCTTTCTTTTAGGTTTCTGTTCTACTCCGAGTAATAAAGAAAAGATCTGCCCGATTTGGATTTGCACATATAGGACAAATATTCCAATACCACGTCTTTTTGCTACGACTTCTTTTG-TTTTCTTCAATTTATTTCATGGTTTCCGCCAAATATCTGATAAGTAATAATCGTAGATATATTA-----TGGATTTTTTTTTATA---ATTTATAAACAGAGCCTGGATTCTTCATTTTATTGGTTTATTGGTCCAACCAAGCCAACCATAGATTCTTCTAAATTGATAATATTAATCCATATTTGGATATCCCCCCAAAAAAAAAGATCTAATTCAATTTCACACTATTTCACATTTCAAATTTTTGATGATTCAATCAATCTTTTTGGAGGGAAGGAGGGGATATCTCGATCGGGGGAGATAACGGGGAAATACCACATGACCCAATATATCGTACAAGTCACACTATACGTCAACCCACGAGGCATCCTCCTCTCCCGGACTCCGGAAGGGTACTTTAGGAACACCAATAGGCATAAAATGACAACACAAAGACGTGGTATATCGCGCTCTTATGCGGAAGCGTACCAATGGGTTTATTGTCTTAATAATGATTGGTCCTTATCCTATTGTATTTTATCATATTTG--------------------------ATTTATAGATTGAATAAGTTCATAAATAATAAAT---------AAAAAAAAAAGAAGACCAAATGAATAAAGGAAAATTCTTATGAATAGGTCCTTTGAGTGATGAACAAATATGTCTGTATTCACTCATATACATAACAATACGCATAGAAATCAAAATAGGGTCAACCCCCTTTTATCATTGCGTATTGTTACTTATCGGGTATAGAATAGATCGGCTTCTTTTTGTTCCTACGAATAGAATTGTTCCATTATTTTATTACTAAAAAAACTAGACCAAATATGAATCCTTTACCCGAGATAATCCACTGACAAAAAGAGGGTCCGCAGCATATTTTTCCAGTGCAATAAAGTTACATAGTGTCTATTTTTTGTTGATATAAGGGGTATTTTCATGGGTTTGCCTTGGTATCGTGTTCATACCGTCGTATTGAATGATCCTGGTCGTTTGCTTTCTGTCCATATAATGCATACAGCTCTGGTTGCTGGTTGGGCCGGTTCGATGGCTCTATATGAATTAGCGGTTTTTGATCCTTCTGACCCTGTTCTTGACCCAATGTGGAGACAAGGTATGTTCGTTATACCCTTCATGACTCGTTTAGGAATAACCAATTCATGGGGCGGTTGGAGTATCACAGGAGGGACTATAACAAATCCGGGTATTTGGAGTTACGAAGGTGTGGCTGGGGCACATATTGTGTTTTCTGGCTTGTGCTTCTTGGCGGCTATCTGGCATTGGGTATATTGGGATCTAGAAATCTTTTGTGATGAACGTACAGGAAAACCATCTTTGGATTTGCCCAAAATCTTTGGAATTCATTTATTTCTTTCAGGGGTGGCTTGCTTTGGTTTTGGCGCATTTCATGTAACAGGATTGTATGGTCCTGGAATATGGGTGTCCGATCCTTATGGACTAACCGGAAGGGTACAATCCGTAAATCCCGCGTGGGGTGTGGAAGGTTTTGATCCTTTTGTTCCCGGGGGAATAGCCTCTCATCATATTGCAGCAGGGACATTAGGCATATTAGCGGGCCTTTTCCATCTTAGTGTCCGTCCACCCCAACGTCTGTACAAAGGATTACGTATGGGAAATATTGAAACCGTACTTTCCAGTAGTATCGCTGCTGTCTTTTTTGCAGCTTTTGTTGTTGCTGGAACTATGTGGTATGGTTCAGCAACAACCCCGATTGAATTATTTGGTCCCACTCGTTATCAATGGGATCAGGGATACTTCCAGCAAGAAATATATCGAAGAGTTGGTGCTGGACTAGCCGAAAATCAAAGTTTATCAGAAGCTTGGTCTAAAATTCCTGAAAAATTAGCTTTTTATGATTACATCGGCAATAATCCGGCAAAAGGGGGATTGTTTAGAGCGGGCTCAATGGACAACGGGGATGGAATAGCTGTTGGGTGGTTAGGACACTCTATCTTTAGAGATAAAGAGGGGCGTGAACTTTTTGTACGTCGTATGCCTACTTTTTTTGAAACATTTCCGGTTGTTTTGGTAGACGGCGACGGAATTGTTAGAGCCGACGTTCCTTTTAGAAGGGCGGAATCCAAGTATAGTGTCGAACAAGTAGGTGTAACTGTTGAGTTCTGTGGCGGCGAACTCGATGGCGTCAGTTATAGTGATCCTGCTACTGTGAAAAAATATGCTAGACGTGCTCAATTGGGTGAAATTTTTGAATTAGATCGTGCTACTTTGAAATCGGATGGTGTTTTTCGTAGCAGTCCAAGGGGTTGGTTTACTTTTGGACATGCTTCATTTGCTCTCCTTTTCTTTTTCGGACACATTTGGCATGGTGCTAGAACCTTGTTCAGAGATGTTTTTGCTGGTATTGACCCAGATTTGGATGCTCAAGTGGAATTTGGAGCATTCCAAAAACTTGGAGATCCAACTACAAAAAGACAGGTAGTCTGATACAACACAACATAGTTCTGTTCCTTAATTCGACTTTTTTTCTTTTCTTTGTTGTGATTTGAATTTGACATAGGAGGAACCGGATAAATCTTGATTTGAATCGCTGTCTTTCTCTTTTCCTATTG-TTTTTTCTTTTTCTTTATCCGGGAGACCGATCCAAAATAAACAGGTATGAAAGCTATAATTGTAAACCACGATCAAATCTATGGAAGCATTGGTTTATACATTCCTCTTAGTCTCGACTTTAGGAATCATTTTTTTCGCTATCTTTTTTAGAGAACCACCTAAAGTTCCAACTAAAAAGATGAAATGATTTTTTCATTCTATCAATTGAAGTAATGAGCCTCCCAATATTGGGAGGCTCATTACTTCAACTAGTCCCCGTGTTCTTCGAATGGATCTCTTAGTTGTTGAGAGGGTTGCCCAAAAGCAGTATATAAGGCGTACCCGGTAAAACTTACAAGTAAACCAGATATAGAGATGGCAACTAAGGTTGCTGTTTCCATTATTATATAATTTCAAGACCACAATGGATCTAGGATAAGATCATTTATTTACAGCAGAATGGTATACAAAGTCAACAGAT-CCAATAAATAAAAAATAGGATTTATGATTACACAAACCGTTGAGGGTAGTTCTAGATCTGGTCCAAGACGAACTGTTGTAGGGGAGTTATTGAAACCATTGAATTCAGAATATGGTAAAGTAGCTCCTGGGTGGGGAACGACTCCCTTGATGGGTGTTGCAATGGCTCTATTTGCAATATTTTTATCTATTATTTTGGAGATTTATAATTCGTCCATTTTACTGGATGGAATTTCGATGAATTAGATTCACAAGAACCAACTAACTAGCTTTTCAATACAAATCAATACAAAAAGGATTAAGTCTTCTATTATATTTTTATCTCATTCGATTTTGGTTTGGTAGTCTGACCGCGGAATTTCTTTGTTTCTGTATTTCCGGAATATGAGTGTGTGACTTGTTAGAATTGATCCTATTGATAGTACAGAAAAAGGGACTGTCATCTTTAATAGAGATGGTTTTACCCCGTCAGATATTTATTCTAGTATCTGGAACACGGAATAGATAATAGATAA----------AATATATTCTAAAGTATTCGAACTATTATTAGAACTATGATTCATATTTAATATTTAGACCTCGCATCCGGACTTCAAAAAATGTTTCAACGAATTCGAAGTTCTAAATCGAAAGATTTGTATTCTTTCAAACTGACGCTTATCTTTCTTTTGATCAAAGGACAAATGTTTTTTTTGTA-TTTTTTTTTCATTATATCTATTCATTGAATAAGTGATGATCCAACAGTTCTTACTCAAAGAATTTTTGGGCTTAGATTGAAGGTTTTAGTGAATCATCGTGGTTCTGGTATGAATCTGGGG-TTTTTTAATCGATTCATAGGGTCTTAACAAGAGAATTCCTATCAATAATAAAGAAGACATCAGTAAAGCTGTATTACATATACCAATAAAAAAAA------AATAACACAAAT-AAAGAAAATAAAAAAGTTAAGTATATAGAGAATATTCAATAGGCCTGTAACGATCAATATAAAGACGAGTGAGCCGACTTGATATTTTGGCATTATAACCACTAAAGAAGATCTTTCGGATTTCTATATTTTTCCTATCTTGAGAATCCTAGGATAAATTGAAAAAGTTTCAAACTATTACACATTTACGTTAAAACTTATATTTTATATTTGGGTATTTCTGTTTGAGCCGTACGAGATGAAATTCTCACATACGACTCGCAGAGGGGGGAGTCTCCTTGGTTTACCTATCTCAATAAAGTCTATGATTGGTTCGAAGAACGTCTTGAGATTCAGGCGATTGCAGATGATATAACTAGTAAATACGTTCCTCCTCATGTCAACATATTTTATTGTTTAGGAGGAATTACACTTACTTGTTTTTTAGTCCAAGTAGCGACGGGGTTTGCTATGACTTTTTACTATCGTCCGACCGTTACTGAGGCTTTTGCTTCTGTTCAATATATAATGACTGAAGCTAACTTTGGTTGGTTAATACGATCAGTTCATCGATGGTCGGCAAGTATGATGGTCCTAATGATGATCCTGCACGTATTTCGTGTGTATCTCACTGGTGGCTTTAAAAAACCTCGCGAATTGACCTGGATTACAGGTGTAGTTTTGGCTGTATTGACCGCATCTTTTGGTGTAACTGGCTATTCCTTACCCTGGGACCAAATTGGTTATTGGGCAGTAAAAATTGTAACAGGTGTACCTGAAGCTATTCCTGTAATAGGATCGTCTTTGGTAGAGTTATTACGCGGAAGTGCTAGTGTCGGACAATCTACTTTGACTCGTTTTTATAGTTTACACACTTTTGTATTACCGCTTCTTACTGCCGTATTTATGTTAATGCACTTTCCAATGATACGTAAGCAAGGCATTTCTGGTCCTTTATAGGGAATATGGATCGTAGATATTTGTAATCAATCATTTATCGTTTTGGGGAGGAAGGATAGTATTTCATTGCTACAAATATGGATTATTTAAAAGAATAAGACATGTATTTGGATGTTTCCCCTCAACTTCACAAAATGGGATTCTTTATTTGATAGATACAAAAAGTTGATAGTTGAAGGGAATTCTCCAAAGAAAAAATGGATTATGGGAGTGTGTGACTTGAACTATTAATTGAGCTGCACAGATATATGACTTATCTGCCACATTTGAATTCACAATTAAATGTGTCTTCGTTCCAACCACCGCGTAAGCCCCCCACAGAGGGTAGGCTGGTTCGCTTGAAGAGAATCCTTTCTATGATCAGACTCCATCATATTCTGCATGAACAGGCTCCGTAATATCCAGTAGAATAGGTGATGCTATAATCCAGATAGATTGTGTCTTATCTATTTCACTTAATTAAATAGTATAGAAATGTATTCATTTCCTCTGCATTTTCTCTATTTCTGATACTATATACTATCGGAGTGAAACAAGGAGATCTAAAGAAGAACAGAGGCTAGATTATATTAGTAACAAGTAAATCCTTTGTATGTAAAAAGTCTCTCGA----TTTTTTTG--GGGGGGGCGATAAAAGCTAACCGTAAGGTATGAGATGACCCAGAAAGCACTTGATCATGATCAACTTTGTAAGCCTACTTGGGTGTTGAGCATTTACTTATTCGATTTCTATTCTATT---------------------------------AAATT------CTATTAAAAGTTAACTTATTCTATTTCTATTAGAAGTTTCTATTAGAAGTTAT-------TATTCTATTAGAAGTTATAT----------TATAAGTTATAAGAACTGAATTACTTGCAATGGATAGTTTAACTCCGGAAAAGAGAATCTGGTAAATTTTTTCTTCCATAGAATCCTCATATCATATATGTATGTGTGGATAATATATAGATTTCCTATATAAGATATATTCGGTTCGTTTGGTTCGTGCTCGAGCCGGATGATGAAAAATTATCATATCCGGTTCTTTCGGAGGATGGATCAAATCAATACGAATTCACCTATCCCAATAACAAAAAAACCTGACTTGAATGATCCTGTATTAAGAGCTAAATTGGCTAAAGGAATGGGTCATAATTATTACGGAGAACCCGCATGGCCTAACGATCTTTTATATATTTTTCCAGTAGTAATTCTAGGTACTATTGCGTGTAACGTAGGCCTAGCGGTTCTAGAACCATCAATGATAGGGGAACCGGCGGATCCATTTGCAACCCCTTTGGAAATATTGCCTGAATGGTATTTCTTTCCCGTATTTCAAATACTTCGTACAGTGCCCAATAAGTTATTGGGTGTTCTTTTAATGGTTTCGGTACCTGCGGGATTATTAACAGTACCTTTTTTGGAGAATGTTAATAAATTCCAAAACCCATTTCGTCGTCCAGTAGCGACAACCGTCTTTTTGATTGGTACTGCAGTGGCCCTTTGGTTGGGTATTGGAGCGACATTACCTATCGAAAAATCCCTAACTTTAGGTCTTTTTTAAATTGATTCGATTGTGAAATAACATGCCATGTGTATTGTGTATCTAGGAGAATTCGCTTTGAAACGAATAATCCCTAGATACACATCTATTCCATTTTTCCATTTTGGACCTATTCCGAGTATGGTTTGTGCTAAAGACTCAAAACCCACATTTTCTTTTCATCTTTTTTTAGAAAAAAGATGAAAAGAAGTTAATGTATTTTTAATTTATGCAAAATGTTTTTCTATTTTTAAAATGTCCAATATACACTTTAAATCTTCTATTCGAAAACGTTCAATTTTCATAAGGTCTTCTTGACTTTTATTCAAAAGGTCCAATAATGTATGTATATTAGACCTTTTGAAATAATTATAGATCCTGGGAGGCAACTCGAATTGGTCAATAAAAATATATTTCAATGCTATTTCGTTTTTCTTTTTCCTTAGTTTAGCCAATCTATCATGAAAAGTAAAAAGGGGTAAAGTAACTTTGTGTTGATTGTTTTCTAAATTTAAGTTTTCTTCTGCCGCATGTAAAAAAGGAATAAAAAAATCAATCAAATTCCGGGAGGCTTCATAAAGTGCTTCTTTAGGAGTTAAACTTCCATTTGTCCATATTTCAAGAAAAAGTATCTCTTGTTTTTCAGTCCCATTCAAATAAGAATGAATACTATGATTTGCATTTCGAACAGGCATGAATACGGCATCTATAGGATAACTTCCGTCTTGAAAGTTATTTGGCGTTTTTATACGATATGCGCGATTCCTCTCAATTTCTAATTCGATACACAAATTAATAGGTTCGGTTAGGCTAGCTATATGCTGTGTATTATCAACGAGTTCCACAGAAGGTGGTAAAATGATGTCTTGAGCAGTTACATATCCAGGACCTTTGACACAAATAGACGCGTCCCGAGTTCCATACAGATTACTTCTTAATACAATTTCCTTTAAATTCATTAAAATTTCATGTACTGATTCTTGAATACCTATCATGGTAGAATATTCATGTGGTATTTTATCAGATTTTGCACGTGTGATACATGTTCCCTCTATTTCTCCTAGCAAAGCTCTTCGCATCGCAATGCCTATTGTATCGGCTTGACCTTTCATAAGTGGAGACAAAATAAAGCGTCCATAATAAAGACGCTTACTGTCTGCTCTTGATTCAACACACTTCCACTGTAGTGTCCGAGTCGATACTCTTACTTTCTCCCGAACCATAGTAATATATTTTGATCAAATCCTTGAATTTTTTATTTCTCTTGAAATCGCTTCCATGTTTGTTTTTACTTTTACACACGTCTTTTTTTAGGGGGCCTGCATCCATTATGTGGCACAGGGGTTATATCCCGTATGAAATTTAACAGTATACCACTTCTACGAATAGCTCTTAATGCCGCATCTCTCCCGAGACCGGGACCTTTTATCATGACTTCTGCTCGTTGCATACCTTGATCCGATACTGTCCGAATAGCATTTCCTGCTGCGGTTTGAGCGGCAAAGGGTGTCCCCCTTCTTGTACCCCTGAATCCACAAGTACCGGCGGAGGACCAAGAAATCACCCGACCCCGTACATCTGTAACAGTCACAATGGTATTGTTGAAACTAGCTTGAACATGAATAACTCCCTTTGGTATTCTACGCACATTCTTACGTAAACCAATACGTCCATTTCTACGTGAACGAATTTTTGGTATAGGTTTTGCCATATTTTATTATCTCATAAATATAAGTCAGAGAAATATGGATATATCCATTTCATGTCAAAAACAAATCTTTTAATTTATTATTAATT---TATTATATATTATATTTCAAATT--------------------------------TCAATATTTATTATATTTTATAT-----------------------------TATAATTATAGAAATATTTATTATATTATAGATATAT-----------------------------TAATATTATCGAATATATTATCGAATTCTATTCGAAATTCGATTCTATAA-----------TCTATAAATAGATTATAGAATG---------AAAATATAT---ATATATTATAGAATGAAATTCGATTATAGAATTAAATAATGAATTCGAAATGAATTTCTATATTTCTATAGAACCTATTTATTTCTATAGAACCTATTTCTACTTTCAATT------ATTTCAATTATTTCTATTTATATTTCAATAT-------------------------------AATATATTGAATAGGAAATGGAATTTTCTAATTTTAATTGAAATCTGGTCTTTTAGTTTTAGAAAGCTCTCTTTCTTGTTT-----TTGGAAATATTATCCTTGTTTTTGTTTATGTCTTGGATTGGAACAAATTACTATAATTCGTCCTCGCCTACGGATCAGTCGACATTTTTCGCAAATTTTACGAACAGAGGCCCTTATTTTCATATTTTT-ATTCCTTAACTTAATTCTGAATCTATTTTATTGTAAGAAAATCGATTTTCCTGAAATTTGGAACTTTTAATTGTATTCCCTAAAAAGGAATGTTGAAGTTGAAAAAAACAGTCTAATAATTCTAATCTTTGTTCCGGGGTCTATAAATTATATGCCCTCCGGTTGACTCAAAAAATGACTTACTTCTGTTTTTTGTTTTTACTTTCATTTTGACTTTAACTTTTCACTTTAAGTAGTATATGGATATAGTATATGGATAAAAGTAGTATATGTATAAAA-AATCTTGACTTCCTGAAAAATAACCTAAAATCAGATCTTCACTATCTAAACGAACCCGGAATCTACCATTGGGAAGTTATGCATTAATTGAAACTAAACCATCAGAAAGCCA-TTTTTTCGTATATTCTATTCCTATTCGAGTTAAAAAA-AACCTTCACGTATTAACTAATGGATGAGGAGTGACATTAGAAACTTGTTTTTT--TCTCCCCTTTTTCACC------AATATATATGTGTGTAAATTTCTCATAGAATTCATATATCAGAAAGATTACCATATATAACACAAAATTTCTCCGCCAATTCTTTCTAATCGAGCCTCTCGATCTGTCATTATACCTCGAGAAGTAGAAAGAATTACAATCCCCATCCCTCCTAAAATTCTCGGAATTCGTTGATAATTAGAATAGATTCGTAGACCGGGCCTGCTGATCCGTTTTAAATTCAAAATAGTTTTTTTATATGATCCTTTTCTATTTCTTCTATGTCGTAGAGTTAAAACTAAAAAATCCTTGTCAATCGCCCGATGCTTTCTCACGCTTTCAATAAAACCATCCCGTAAAAGTATTTTGACAATGTTTTCGGCGATGTTAGTAGATAGTATTCGAACCGTTCCCTTTCTATTCATGTCAGTATTTCGTATAGAGGTTATTATGTCAGCAATCGTATCTTTTCCCATGATAAACTAAAATGATTGTTGCCCTTGACTTTTCATATAATTCACATGCTATTTTTTATTTTCATTTCATTTTTTTC---------TTTTTTGAGTAATTAAAGAAAAGTATCCGTTTT-------TAATTAAAAAGGTATATACATGAGACATA--------------ATCTATTAATTAATCTATTTCATTCAAATAGCAAATAGATAAATATATCCTGGTCTTGTTTTATAATACCTCGGGTGCTAATGAAACTATTTTAGTGAAATTTAACTGTCTCAATTCTCGTGCGATCGCACCAAAGATTCTAGTTCCTTTTGGATTTCCTTCTTGATCAATGACAACCGCAGCATTATCATCATATTGTATTATCATACCGTTGTTACGTTTGAATTCTTTACAAGTACGTACAATTACAGCTCTGATCACTTCTGATTTTTCTAAAGGTGTGTTTGGTACTGCTTCTTTGATTACAGCAACAATAATGTCACCAATATAAGCATATCGTCGATTACTAGCTCCTATGATTCGAATACACATCAATTCGCGGGCCCCGCTATTATCGGCTACATTCAAATGGGTTTGAGGTTGAATCATATCATTTTGGATTTGTTCTTTCAGTGCAAAGGTCGAAGTCAAAAAGAAATATTAGAAATATTGTTTGTCTAAAAAAAAGAAAACAAACCTACAATTGCAATTGTTTTTTCATTCCAAAGAC----------TTCTTTACTTTGGTTCGAATTCTTATCCCGAAATAATGAATTGAGTTCGTATAGGCATTTTGGATGCTGCTATTGAAATAGCTTTTCTGGCTATATTTTCTGTGACTCCACTCATTTCATAAAGTATTCTACCCGGTTTAACAACAGCTACCCAATATTCGGGAGATCCTTTTCCCGAACCCATACGTGTTTCTGTAGGTCTTACTGTAACTGGTTTGTCTGGAAATATGCGTACCCATATTTTTCCACCGCGGCGGGCATTTCGTGACATTGCCCGGCGCCCTGCCTCTATTTGTCTAGATGTGATCCAAGCGGGTTCAAGTGTCTGAAGAGCATATCTACCGAAGCAAATATGATTACCTCGATAGGATATTCCTTTCATTCTTCCTCTATGTTGTTTACGGAATCTCGTTCTTTTGGGGTTATAGTTGATGGTTTTTTCTCAATCCCATCTCTACTACAGAACCATACATGAGATTTTCACCTCATATGGCTCCTCGCGAATGAAATGATTAAAAAAAGAATATTCATTTATTTTAAATATACTGAATCGTGGTGTTTTTTGAGATTTTATCGTGGTCTATTGGAAATTAGTATATATTTTGTTTTGATATAGAACTATTTCTATTTTATTTTCTATTCTATATTAGAGACAATTTTTGCTATCCATTCTAGAACTGTATAAAAATGTTTTGTTATTTATA----------------ATTATAATATAAGGTTAGAATGAATCTTTATTTTCTTTTTCTTTTTATTATCATATTATTATCATATCGGATTGGTCCAAATTTCGAAATTCACAATAAAATCAAAATTTTCGCGGGCGAATATTTACTCGTTTATTATCTATTTCAGACGTAGGGTTTAGCCCTATGAGATTCCTCAGAATAAATGGATTTGTCTTTGGTTCGTTCGCCATCCCATCCAATGAATCATTAAGATTCTGAATCTTATGTATTCACAGGTTCCGTCGTTCCCATCGCTTCTCAATTAATGGTTAGGTCTTAATTATACAACGAAGCTCCTAATAAATTTTTTTTTCTTGAGTCAACCTTCTCAGTTTTTATTGACTCGGGGCTCTTGATTTGTTTGTTCTATGGATATATTTATCTAATTAGAATATATTCATCTCCTTATGGATTTTTTTAGTATTGCTGCTTTCTTACACTACCCTTTTATGAGATGACTCATAGACCTTACATATTAGAATCGGATATCATTGATATTCTTTTTCTGTCTTTCTTTCATCCTTCCACTTCTTCGTATTTTCTTATTGCTTCACAACTCATAATCCGATTAGTTTTTCCCTTTTTTTTTGCAATATTGGACAGTTGCTATAATGATATCACCAATATATCATATTTTTCCTTATATCTTGTATATCTTGATTGGTTCTTTAGATCCACATAATGCGGAGCGATGAGTTGGTTATTAGCTCGATAGTTATTTTTTTGTTGTGAATCCTACCCACTCTAAAAAACCAACGAGTCGCACACTAAGCATAGCAATTATATCAATATCAAATGATTAATCGAA--TTTTTTTTAATTCAACCTTAAAAAATTGCTCATTTT--TTTGTTTTATCACCAGCAGATAAAGATAAGGAAAAGCTTCTTATTCTTCGTTTACAAATATCCAAATTTTTATGCCTAATACACCATAAATAGTTCGAACTGTATAGGAACAATAATCTATTTTAGCTTGAATGGTTTGTAGAGGAACCCTACCTTCTCTGATCCATTCAACACGTGCAATTTCTTTTCCGTCGATACGTCCCGCAATTTGTACTTGAATTCCTTTTGTACCCGCCTGTTTGCTTAATTCAATAGCTTTTTTCATTGCTTTACGAAATGAAACTCTATTCTTTAATTGTCCGGCTATAAATTCTGCAAGAATATTAGGGTGTCCATAAGGATTTGCAATTCTTGTAATAGAAATGTTGAGTTTTTGGTTCACACAATTAAGTTTTTTTTGTACATTCATCTGTAATTCTTCAATTCTTCGAGGTTTACCTTCTATTAATAACTTTGGGAATCCCATATAGATTTTGACTTGAATCAGATCGATTCTTTTTTGAATCTTTATTCGTGCAATTCCTTCGACACCAGAAGACATTCTTATATTTTTTTGTACATAATTCTTGATACAATCTCGTATTTTTTGATCTTCTTGTAAACTCTCGGAATAATTTTTTGGTTGTGCAAACCAAAGAGAATGATGACTTTGGTTTGTACCAAGTCTGAAACCGAGCGGATTTATTTTTTGTCCCATAACCCTCCACTACTATACATAAAATACATAAAATGACACGTCCTATCTGGGTGTACTTTCCTTTATTTACTTTTATTTTTTTTATTTA-----CCTGTTTTTTTTAAGCATAAAATAGCATAACATAATATGGTTTGCGTCTTTCATACTCTTCCTAATCTATGATATCTATAGATATATCTTTCAATACAATAGTTATATGACAATTTATCCGATAAATTAGTCTTCGAGCTAGAAG-TTTTTTTTTTTTCAGTTTTTTGTAGTAGTACCCTTAATTGACCTTCTATTTTACTAATGAGCCAATTTGCTTCATTGAAACCCATATTGTGACTAGCATTTGCTGTTGCAGAATAAACCAATTTTAAATAAGATACTCGATAAGGCATGAGTTCTATTATCAAAAGTCTTTTCTCGTCGGAACGTCCACAAATTTCTTCAATTACTGCTTTGTGTTGTGAGCGGACATGCATATGTGTTGACTTAAAGCCTGTATATTGGTTCTTC-----TTTATTTTTTATTTGATTTTCTATTTTTCTTTCTTTTTTATTTCTTAT----------ATTTATTTCATAGGGGGTTTTCCACTTTCACTAATACTAAAAATCCCATTTTCTATTTC-------------------------------------------------------TTA-TTAT----------TATTAATATTA--------------------------TTTTATTATTTAT----TTTATTAT-----------------------------GAATTTTTATTTATT--AT-------------------------------------------TAATTTATTCAAATAGACAAAT-----ATTACTATTTATTTA-----------------------------------------------------------------------------------ATATTCTTAATCTT-----------AATTATTATTATT----------------------------------------------------AAATAATATTTAATATTAATATT------------------------------------------------------------------------------------------------------------------------------------------------------------------------------------------------------------TAATATTCGATTTT---------TTTTTC-------------TATTTAAATATTCAAATTAAAAAAAAAAAAATCGAATTTC----------------ATTTTTTTTTAATTAACGACGAGATCTATTATCATTTTTGGCGTGTCCCCGAAAGTTTAGAGTAGGTGAAAATTCTCCCAATTTATGTCCTACCATACGATCTGTTATATAAATCGGTAAATGTTCTTTTCCATTATGGATAGCAATCGTATGTCCAATCATTGTGGGTATAATGGTAGATGTTCGGGACCAAGTTACTA---------TTATTTCTTTTTCCGCCTTTGTGTTAAGTTTCTTTATTTTTCTTAAAAAATGATTCGCTACAAAAGGATTTTTTTTTAGTGAACGTGTCACAGTTAATTACTCCTA-TTTTTTTTTTGTAAAGACGAAGAAACAAATTCGATTTTCTCTACTCTACTATTTACTACGGCGACGAAGAATCCAATTCTTACTATATTTATTCCTTTTTCTACTTCTTCTTCCAAGTGCAGGATAACCCCAAGGAGTTGCGGGTTTTTTTCTACCAATTGGGGCCCTCCCTTCACCACCCCCATGGGGATGGTCTACAGGGTTCATAACCACTCCTCTTACTACAGGACGCTTACCTAGCCAACATTTCGATCCGGCTCTACCCAAACTTTTCTGGTTTACCCCAACATTCCCCACTTGTCCGACTGTTGCTGAGCAGTTTTTGGATATCAAACGGACCTCCCCAGAAGGTAATTTTAATGTGGCTGATTTCCCCTCTTTTGCAATCAGTTTCGCTACAGCACCTGCTGCTCTAGCTAATTGCCCACCCTTTCCGAGTGTGATTTCTATGTTATGTATGGCCGTGCCTAAGGGCATATCGGTTGAAGTAGATTCTTCTTTTTGATCAATCAAAACCCCTTCCCAAACTGTACAAGCTTCTTCCAAAGCATACGGCTTTCTGGATGTAGATGATGATATTATCTATACAGATGGATCTTATATATATCGTACAATTCT--------------------TATATATATCGTACAATGAAGTACCGCATGAGTGGATATATAGGAATCTAAATCTGCCGAATCACTCATGTTATGATCTTCTACATCCTAGGTCTTCCTGTTCCTTCATCTGGCTTATGTTCTTCATGTAGCATTCAGACCGAATGACTCTATGAAATTACGTCGATACTTCCACATATTACGGGTAACGTAGGAGACATCTCTATTTTTCCCCCCGGGAATCCTTAGAATTACCACTGCTTAGCTTTCAATTCGCCTCTGACCATCAAATGAAATGTGAATAACCCGTCCTCCCCTCTTTGAAACAAGGGGCGCTTCTGGTTGTTCTGTCGGTGCTTGAAACAATTTTGTCTTCTCCATATTACTCTATCTCTAGAGTCAATAATTTTATATGAGGAACTACTGAACTCAATCACTTGCTGCCGTTACTCTTCAGTTTTCTGTTGAGGTCTATCCTGTAGAGGTACTAAAATTGGATCAGTGATCGATTTCTAGGTTTCGCCGTAAACCTAATTGGTTACTTCCAATTACGTAAATCAATAGTTCAAACCGCACTCAAAGGTAGGGCATTTCCCATTTTTATAGGAACTTCTGTACCAGAAACAATGGTATCTCCAATTCTAGCCCCTCTGGGATGTAAAATATATCTTTTCTCACCATCCCCATAGTGTATGAGACAAATGTATGCATTTCGATTAGGGTCGTATTCTATGGTTACGATTCTACCATATATGTCTTTTTCATTCCGTCGAAAATCGATTTTACGGTATAGACGCTTATGACCTCCCCCTCTATGCCCTGCGGTAATGATTCCTCTGGCATTACGACCTTTACCACAACGATGCTGTCCATAGATCAAATTATTTCGTGGATTGGATTTCACTTGACTGTCTACGGCTCCGTTGCGTGTGCTCGGGGTAGAAGTTTTGTATAAATGTATCGCCATGCTATTAAGTATTTTGATTTAAGTTCTTTTCTTTCTAAGAGGTGGAATAGAATAACCCGGTTGAAGCGTAATGATCATACGTCTGTAATGCATTGTATGTCCCATAATAGGTCCCATTCTTCTACCCTTTCCCGGGAGTCGATGACTATTCATAGCTATTACCTTGACACCAAAGAAGAGTTCGACCCAATGCTTTATTTCTGTCCTAGTTGATCCTGATTCGACATTAGAAGTATATTGATTTTTCCCCAATAACCGAATACTTTTGTCTGTAAATACTGCATATTGGATTCCATCCATAAATCGATTTTCTTCCCTATGAGTTCTAATCTCAATAAGAATGCTAGTTCTTACTGTTCATATGTTATGATATGAATATACCACACCAATTAATTCGTTATGTATGGATGATGAGATTCCATTGATACAGAGCCAATTCCAATAGACTTATTGGGACTTATTGGAGGGTCC------CGTGCATCCAGTAGGAATTGAACCTACGAATTCGCCAATTATGAGTTGGGCGCTTTAACCATTCAGCCATGGATGCTTAGCGGGGATCCTCGTACATGGTGAATAACCAAATTCCAATTGAAATGAAATCTTTAGGATAAATCAATGCAATTTAGGAGGACTTAATGAAAGGGCATCAATTCCAATTCTGGATTTTCGAATTGAGAGAGATATTGAGAGAGATCAAGAATTCTCACTATTTCTTAGATTCATGGACCCAATTCAATTCAGTGGGATCTTTCATTCACATTTTTTTCCATCAAGAGCGTTTTATAAAACTCTTGGACTCCCGAATTTGGAGTATCCCACTTTCATGCAATTCACAGGGTTCAACAAGCAATCGATATTTCACGATCAAGGGTGTAGTACTCTTTGTAGTAGCGGTCCTTATATATCGTATTAACAATCGAAAGATGGTCGAACGAAAAAATCTCTATTTGACAGGGCTTCTTCCTATACCTATGAATTCCATTGGACCCAGAAATGATACATTGGAAAAATCTTTTGGGTCTTCCAATATCAATAGGTTGATTGTTTCGCTCCTGTATCTTCCAAAAGGAAAAAAGATCCCTGAGAGCTCTTTCCTGGATCCGAAAGAGAGTACTTGGGTTCTCCCAATAACTAAAAAGTGTATCATGCCTGAATCTAACTGGGGTTCGCGGTGGTGGAGGAACTGGATCGGAAAAAAGAGGGATTCTAGTTGTAAGATATCTAATGAAACCGTCGCTGGAATTGAGATCTCATTCAAAGAGAAAGATATCAAATATCTGGAGTTTCTTTTTGTATATTATATGGATGATCCGATCCGCAAGGACCATGATTGGGAATTGTTTGATCGTCTTTCTCCGAGGAAGAGGCGAAACAGAATCAACTTGAATTCGGGACAGCTATTCGAAATCTTAGTGAAAGACTGGATTTTTTATCTCATGTTTGCTTTTCGTGAAAAAATACCAATTGAAGTGGAGGGTTTCTTCAAACAACAAGGAGCTGGGTCAACTATTCAATCAAATGATATTGAGCATGTTTCCCATCTCTTCTTGAGAAACAAGCGGGCTATTTCTTTGCAAAATTGTGCTCAATTTCATATGTGGCAATTCCGCCAAGATCTCTTCGTTAGTTGGGGTTGGGGGAAGAATCCGCACGAATCGGATTTTTTGAGGAACATATCGAGAGAGAATTGGATTTGGTTAGACAATGTGTGGTTGGTAAACAAGGATCGGTTTTTTAGCAAGGTACGGAATGTATCGTCAAATATTCAATATGATTCCACAAGATCTAGTTTCATTCAAGTAACGGATTCTAGCCAATTGAAAGGATCTTCTGATCAATCCAGAGATCATTTCGATTCCATTAGGAATGAGGATTCGGAATATCACACATTGATCAATCAAAGAGAGATTCAACAACTAAAAGAAAGATCGATTCTTTGTTGGGATCCTTCCTTTCTTCAAACCGAACGAACAGAGATAGAATCAGAGCGATTCCCTAAATGCCTTTCTGGATATTCCTCAATGTCCCGGCTATTCACGGAATGTGAGAAGCAGATGAATAATCATCTGCTTCCGGAAGAAATCGAAGAATTTCTTGGGAATCCTACAAGATCCATTCGTTCTTTTTTCTCTGACAGATGGTCAGAACTTCATCTGGGTTCGAATCCTACTGAGAGATCCACTAGAGATCAGAAATTGTTGAAGAAAGAACAAGATGTTTCTTTTGTTCTTTCCAGGCGATCGGAAAATAAAGAAATAGTTAATATATTCAAGATAATTATGTATTTACAAAATACCGTCTCAATTCATCCTATTTCATCAGATCCGGGATGTGATATGGTTCCGAAGGATGAACTGGACAGTTCCAATAAGATTTCATTCTTGAACAAAAATCCATTTTTTGATTTATTTCATCTATTCCATGACCGGAACAGGGGGGGATACACGTTACACCACGATTTTGAATCAGAAGAGAGGTTTCAAGAAATGGCGGATCTATTCACTCTATCAATAACCGAGCCGGATCTGGTGTATCATAAGGGATTTGCCTTTTCTATTGATTCCTCCGGATTGGATCAAAAACAATTATGGAATGAGGTATTCAACTCCAGGGATGAATCGAAAAAGAAATCTTTATTGGTTCTACCTCCTATTTTTTATGAAGAGAATGAATCTTTTTATCGAAGGATCAGAAAAAAACGGGTCCGGACCTCTTGCGGGAATGATTTGGAAGATCCAAAACCAAAAATAGTGGTATTTGCTAGCAACAATATAATGGAGGCAGTCAATCAATATAGATTGATCCGAAATCTGATTCAAATCCAATATAGCACCTATGGGTACATAAGAAATGTATTGACTCGATTCTTTTTAATGAATAGATCCGATCACAACTTCGAATATGGAATTCAAAGGTATCAAATAGGAAATGATACTCTGAATCATAGAACTATAATGAAATACACGATCAACCAACATTTATCAAATTTGAAAAAGAGTCAGAAGAAATGGTTCGATCCTCTTATTTGGATTTCTCGAACCGAGAGATCCATGAATCGGGATCCTAATGCATATAGATACAAATGGTCCAATGGGAGCAAGAATTTCCAGGAACATTTGGAACATTTCATTTCTGAGCAGAATAGCCGTTTTCAAGTAGTGTTCGATCAATTACGTATTAATCAATATTCGATTGATTGGTCTGAGGTTATCGACAAAAAAGATTTGTCTAAGTCACTTTGTTTCTTTTTGTCCAAGTTACTTCTTTTTTTGTCCAAGTTTCTTCTCTTTTTGTCTAACTCACTTCCTTTTTTCTTTGTGAGTTTCGGGAGTATCCCCATTCATAGGTCCGAGATCCACATCTATGAATTGAAAGGTCCGAATGATCAACTCTGCAATCAGTTGTTAGAATCAATAGGTCTTCAAATCGTTCATTTGAAAAAATGGAAACCCTTCTTATTGGATGACCGTGATACTTCCCAAAAATCGAAATTCTTGATCAATGGAGGAACAATATCACCATTTTTGTTCAATAAGATACCAAAGTGGATGATTGACTCATTCCATACTAGAAAGAATCGCAGGAAATCTTTTGATAACACGGATTCCTATTTCTCAATGATATCCCACGATCAAGACAATTGGCTGAATCCCGTGAAACCGTTTCATAGAAGTTCATTGATATCCTCTTTTTATAAAGCAAATCGACTTCGATTCTTGAATAATCGACATCACTTCTGCTTCTATTGTAACAAAAGATTCCCCTTTTATGTGGAAAAGGCCCGTATCCATAATTATGATTTTACGTATGGACAATTCCTCAATATCTTGTTCATTCGCAACAAAATATTTTCTTTGTGCGGCGGTAAAAAAAAACATGTTTTTTTGGAGAGAGATACTATTTCACCAATCGAGTCACAGGTATCTAACATATTCATATCTAACGATTTTCCGCAAAGTGGTGACGAAAGGTATAACTTGTACAAATCTTTCCATTTTCCAATTCGATCCGATCCATTCGTTCGTAGGGCTATTTACTCGATCGCAGACATTTCTGGAACACCTCTAACAGAGGGACAAATATTCAATTTTGAAAGAACTTATTGTCAACCTCTTTCAGATATGAATCTATCTGATTCAGAAGGGAAGAACTTGCATCAGTATCTCAATTTCAACTCAAACATGGGTTTGATTCACACTCCATGTTCTGAGAAATATTTACCATCCGAAAAGAGGAAAAAACGGAGTCTTTGTCTAAAAAAATGCCTTGAGAAAGGGCAGATGGATAGAACCTTTCAACGAGATAGTGCTTTTTCAACTCTCTCAAAATGGAATCTATTCCAAACATATATACCATGGTTCCTTACTTCGACAGGGTACAAATATCTAAATTTGATATTTTTAGATACCTTTTCAGACTTATTGCCGATACTAAGTAGCAGCCAAAAATTTGTATCCATTTTTCATGATATTATGCATGGATCAGATATATCATGGCGAATTCTTCAGAAAAAATTGTGTCTTCCACAATGGAATCTGATAAGTGAGATTTCGAGTAAGTGTTTACATAATCTTCTTCTGTCCGAAGAAATTATTCATCGAAATAATGAGTCACCATTGATATCGACACATCTGAGATCGCTAAATGTTCGGGAGTTCCTCTATTTAATCCTTTTCCTTCTTCTTGTTGCTGGATATCTCATTCGTACACATCTTCTCTTTGTTTCTCGAGCCTATAGTGAGTTACAGACAGAGTTCGAAAAGGTCAAATCTTTGATGATTCCATCATACATGATTGAGTTGCGAAAACTTCTGGATAGGTATCCTACATCTGAACTGAATTCTTTCTGGTTAAAGAATCTCTTTCTAGTTGCTCTGGAACAATTAGGAGATTTTCTAGAAGAAATACGGGGTTTTGCTTCTGGCGGCAACATGCTATGGGGTGGTGGTCCCGCTTATGGGGTCAAATCAATCCGTTCTAGGAAAAAATATTGGAATCTCATCGATTTCATAAGTATCATACCAAATCCCATCAATCGAATCGCTTTTTCGAGAAATACGAGACATCTAAGTCATACAAGTAAAGCGATCTATTCCTTGATAAGAAAAAGAAAAAACGTGAATGGTGATTGGATTGATGATAAAATAGAATCCTGGGTCTCGAACAGTGATTCGATTGATGATAAAGAAAGAGAATTCTTGGTTCAGTTCTCTACCTTAACGACAGAAAAAAGGATTGATCAAATTCTATTGAGTCTGACTCATAGTGATCATTTCTCAAAGAATGACTCTGGTTATCAAATGATTGAACAACCGGGAGCAATTTACTTACGATACTTAGTTGACATTCATAAAAAGTATCTAATGAATTATGAGTTCAATACATCCTGTTTAGCAGAAAGGCGGATATTCCTTGCTCATTATCAGACAATCACTTATTCACAAACCCCGTGTGGGGCTAATAGTTTTCATTTCCCATCTCATGGAAAACCCTTTTCGCTCCGCTTAGCCCTATCCCCCCCTAGGGGTATTTTAGTGATAGGTTCTATAGGAACTGGACGATCCTATTTGGTCAAACACCTAGCGACAAACTCCTATGTTCCTTTCATTACAGTATTTCTGAACAAGTTCCTGGATAACAAGCCTAAGGGTTTTCTTATTGATGATAGTGACGATAGTGACGATAGTGAGGATATTGATGATAGTGACGATATCGACTGTGACCTTGATACGGAGCTGGAGCTTCTAACTATGATGAATGCGCTAACTATGGATATGATGCCGGAAATAGACCGATTTTATATCACCCTTCAATTCGAATTAGCAAAAGCAATGTCTCCTTGTATAATATGGATTCCAAACATTCATGATCTGGATGGGAATGAGTCGAATTACTTATCCCTCGGTTTATTAGTGAACTATCTCTCCAGGGATTGTGAAAGATGTTCCACTAGAAATATTCTTGTTATTGCTTCGACTCATATTCCCCAAAAAGTAGATCCCGCTCTAATAGCTCCGAATAAATTAAATACATGCATTAAGATACGAAGGCTTCTTATTCCACAACAACGAAAGCACTTTTTCACTCTTTCATATACTAGGGGATTTCACTTGGAAAAGAAAATGTTCCATACTAATGTATTCGGGTCCATAACTATGGGTTCCAATGTACGAGATCTTGTAGCACTTACCAATGAGGCCCTATCGATTAGTATTATACAAAAGAAATCCATTATAGACACGAATATAATTAGATCTGCTCTTCATAGACAAACTTGGGATTTGCGATCCAAGGTAAGATCGGTTCAGGATCATGGGATCCTTTTCTATCAGACAGGAAGGGCTGTTTCACAAAATGTACTTCTAAGTAATTGCTCCATAGATCCTATATCTATCTATATGAAGAAGAAATCATGTAACGAAGGGGATTCTTATTTGTACAAATGGTACTTCGAACTTGGAACGAGCATGAAGAAATTAACGATACTTCTTTATCTTTTGAGTTGTTCTGCCGGATCGGTCGCTCAAGACCTTTGGTCTCTACCCGGACCTGATGAAAAAAATGGGATCACTTCTTATGGACTCGTTGAGAATGATTCTGATCTAGTTCATGGCCTATTAGAAGTAGAAGGCGTTCTGGTGGGATCCTCACGGACAGAAAAAAATTGCAGTCAGTTTGATAATGATCGAGTGACATTGCTTCTTCGGCCCGAACCAAGGAATCCCTTAAATAGGATTCAAAATGGATCTTGTTCTATCGTTGATCAGAGATTTCTCTATAAAAAATACGAATCGGAGTTTGAAGAAGGGGAAGGAGTCCTCGACCCGCAACAGATAGAGGAGGATTTATTCAATCACATAGTTTGGGCTCCTAGAATATGGCGCCCTTGGGGCTTTTTATTTGATTGTATCGAAAGGCCCAATGAATTGGGATTTCCCTATTGGGCCAGGTCATTTCGGAGCAAGCGGATCATTTATGATGAAGAGGATGAGCTTCAAGAGAATGATTCGGAGTTCTTGCAGAGTGGAACCATGCAGTACCAGACACGAGATAGATCTTCCAAAGAACAAGGCTTTTTTCGAATAAGCCAATTCATTTGGGACCCTGCGGATCCACTCTTTTTCCTATTCAAAGATCAGCCTTTTGTCTCTGTGTTTTCACATCGAGAATTCTTTGCAGATGAAGAGATGTCAAGGGGGCTTCTTACTTCCCAAACAGATCTTCCTACATCTATGTATAAACGCTGGTTTATCAAGAATACGCAAGAAAAGCATTTCGAATTGTTGATTCATCGCCAGAGATGGCTTAGAACCAATAGTTCATTATCTAATGGATTTTTCCGTTCTAATACTCTATCCGAGAGTTATCAGTATTTATCAAACCTGTTCCTATCTAACGGAACGCTATTGGATCAAATGACAAAGACATTGTTGAGAAAAAGATGGCTTTTCGCGGATGAAATGAAAATTGGATTCATGTAACAAGAGAAAGGTTTCCCATTCCTTAGCTGGAAAGATATGTGGCCATGAAATAGGGATTAAGTGAAACAGAATTGACTGGGTGGTAGAGTCGTGGAAACACCCGTTTCTTCCATATTTTGGACCTTAGCTCCATGGAACAATATACTACTGCGGAAACATGGAAGAATTGAAATCTTAGATCAAAACATTATGTATGGATGGTATGAACTGCCTAAACAAGAATTCTTGAAGAGCGAACAACCAGAGCTATTACTCACTACATCAAAAACTTTCCATTAATGAAAGATGTAAATCCATTGGAAAATCACGTATGCCGGATGAAATGGTTCTTGCTATCTGCTCCAATAACGAATCATTGGTTTAATTGAATAACTAACGGAATAACTAAATAAAATAGATAGACCTTTCTTTCTCTTCGTCTCAGGTCGATGGATCTTCTCAATTGAAAGATCCCCTAATATGGATAATACACATTCCAGTTGACCGAGCCTAATTCTAATTGTTTTGTTCCGAAGCAAAGATATCCACGGGGCGGTTCGTCCTATTCAGATATTCACGACCAAGAAGTACTGAATTCTCTTTCGGATAGGCCCTGAAAGGAGAAGGAAGGCGGGGAATGCCAACAGGCGTCTATTATTGAATTCACCCGACCCGAGAGTACAGTACCCATTTTGGGAACGTCCGGTGCCAAAGTCATTGAATGGGTAAGGTAAGTCGCCAATCCCTAAAACGGACTATGGAATGTACTTTATCCGCTGGGTTACGGGTGGGCATTTTACCAGAGGTTTCTATTGTATCAATCTACCCCTGTGTGATTCCTGTTGAAGCATATACTCGGGGGGTGGGTGCAGGGCGGACGATTTCAAAACGGACTCCCCATTCATTAGATAGAGAAGATCACCAAGATTTCGTGATCCGCTGCCGAACTTATTCCAATTCAATAAGAGATCTCAATATTATGCCTTGAAGAGGACTCGAACCTCCACGCTCTTTAGCACGAGATTTTGAGTCTCGCGTGTCTACCATTTCACCACCAAGGCATCTTGAAAGTGAGTCGTATTCCATGAATATGATATCTATCTAGTGTGATGTATGGAATATATGACAAAGGTGGAGTGTTAGCGTATTTTTATTGATCGGTCATGTCATATAGGCCCGAGTCGGACATCCAATTGGTTCGATTTGAATTATCCGGAGGATACCTTATATATATTCTATCAAAAAGATGGACAATCAAACCTATTTCTCGATTCAATAAAAGCCCAAAGAGGTGAATAGGGTCCCAAATAACGAGAGATATGTAAAAAGCAGGTCCGATTACGCCTATTCCTAATCCTAAATGGAATGGAACGACGCAGAGATCTATATGTAAACATAGTATCTATTTAGATACGCTCGAATGGCCCCTTCTCATAATGAGAATGTATAGAACCCTATTCCGGTCTGGTCCGGTATGGAATGAACTTATAATCATGGAATCGACTCGATCATCAGATTATAGATTATAAGTTCATAATCCTAGCCCATTCCCATTTTGGGCGGAACAGATCTACTAATTCTTTGATTCCAGTTAGTATAGTAAGAGGGATCTTGAACTAAGAAATAGATTCTAGAAGCTAAAAAAGGGTATCCTGAGCAATTTCAATAATCGGGTTCATTGATATTCCTGGTATAGTAGATGCTATCACACATACAATCATACTCAATTCGATGGAATTGTTTGATCTTAAGGGGGACCTTCTATAATTTCGCACGTGAGGAGTTATTTCTTGGTTTCGTCCAGTCATTAATAACTTGATTATTTTTAGATAATAGTAGATAGAAACAACGCTCGTAAGGAGTCCTATTGAAACCAAGAAATATAGGCCTGCCTGCCATCCACACCAGAATAAATGAAGTTTTCCGAAAAAACCTGCTAGTGGAGGAAGACCTCCTAAGGAGAAGAGACATAGGGCTAAAGAGAGAGCCAAAAAAGGATCTTTCGTGTATAATCCTGCATAATCTCGAATGTTATCAGTTCCGGTACGTAGACCAAATGATACAATGCAAGCAAAAGTTCCTAGATTCATGGAGATATAGAACAGCATATAAGTTATCATGCTTGCATATCCACCATTTGAGTCTCCAACAATTATTCCAATAATTACATATCCGATTTGACCTATGGACGAATACGCAAGCATACGTTTCATGCTTGTTTGAGTAATAGCAATGAGATTCCCCAATATCATGCTAAGAATAGCTAGGATTTCCAGAAGAAGATGCCATTCGTTTGATGAGAAATAAAAAGGAATATCGAAAATTCGAGTGGCTGAAGCTGAAGCAGCGACTTTCGAAGTAACAGAAAGAAAAGCAACGACTGGAGTGGGAGAGTCAGAGTCGAAAAGAGGATTCCTCACTTCTTTCTCTCATTCAAAACCGTGCATGAGACTTTCATCTCGCACGGCTCCTAAGTGATAAAAGAAAGAAGATGAGTTCTTCTTTCTTTTTTGATTACCTTCCTCGCGTATGTATAAGACCGAATCCATTCGATTTTTAAAAAGGATTACTAATCCTTAACTTTTCGAGGAATCCTTCATCAGTGGTTGTGAATGACCGATTTTTCTCAATCTTTATGACTTGCTCCTACGGAACCGAGGTCGAAAAGATTGAGAAATAGAACCATCTGATTTGATTCGTTCTCAATAGCCATGAGATGATCATCTTAGGGTGATCCTTTTGTCGACGGATGCTCCTATTACACTCGTAGTCTCTGAAGGATGAGAACCAACTATGTAGCATCTACATCGAGAATTCAAGTATTGTATACGTCATTAGTCCGATCCTTTGTAGGAACTACCCGTAATAACGAACTTGCAAAATGAATCTGTTTATCATAAAGGGATTCGTTGTTCCTGACCCTGCTTCACCTTAATTGTTATTTGAACAAGTAAAGTTATGTCTTGGTCCGAGTGGGGATAGCATTTCTCTTCTGCATGTCCATGGAGTTTTGAAAAATCCAAACATCTCAGAAATAGATAGAGAGATAGGAATTTATCGAACGAACCGCACTCCTTCGTATACGTCAGGAGTCCATTGATGAGAAGGGGCTGGGGAAAGCTTAAACCCAATTCCTACAGTGATGAATATAAGCGCAATTGAAATTCCTGGGGAGTTATACATTTGTGTATTGATAAGACCATTCACTATTTCTTGAAGCTCGATCTCTCCCCCGGATGAACCATATAGCCAAGAGAAACCATGAACCAGAATAGAAGAGCTTGCCCCACCCATGAGTAAATATTTCGTAGTAGCCTCATTAGACCGTACATCTTTCTTGGTATATCCAGATAATAGATAGGAGCATAAACTGAAACATTCTGGAGCTACAAAGATAGTTATTAAATCGTTAGCACCGCATAAAAACATTCCTCCTAGAGTAGCTGTTAATACGAATAACAGAAATTCTGTTATAGCCATTTCTGTACATTCAATGTACTCTACGGATAGAGGAATACATAGAGTTGAACATAGTAAAATAAGAAATTGAAAGATTTCGTTGAAATTGTTCGTTTGGAAATTTCCTGAAAAGCTAATCATAGGTTCTTCTCTCCATCGGAACAATAGGGCCGTTATGCTCATTACTAAACTTGTTGAAGAGATAAAATATAACCAAGGTATATCTTTTTGATCAGAGGTTGAATCGATCATCAGAAGAAGAATTAGGCCAAAAATTAGGATACATTCTGGGAAAATAAAACTTCCATCGAAGAGAAGCAAATGAAAGGCTTTCATAAAAATTCTCGTAGAATCGAGAATGAAGTTTTCATTCTGTACATGCCAGATCATGAATTAGTAACCGCATCCAATCTCCAAAAAAATCCCAATTGTTTCGAATTTTCTCTTTTTGGAATGGAATATTTACAGAATCCCCATGAATAGGACCAAACCTTATTCCATGGTATTTACATAAGATTCCTCTTTCTTATTCTTAAGCAAGTCCCCGAGAGGGCTTAGTTGATCCATGATTTATGTTTCGTCTTTCGTTTGTTTCGAGAGATATATCGATCAATTCCGATTCTTTTTCTATTGATTCTTTTCCGATCGAGATGTATGGGATCCATGGGTCTATGTGTCTATATAGATCCTGTTCATGGATTAACGAAAATGTGCAAAAGCTCTATTTGCCTCTGCCATTCTATGAGTCTCTTCTTTTTTGCGTATGGCATCGCCACCCCCTTTGGCAGCATCCACTAATTCGGAACTTAATTTGAAAGCCATATTTCGACCCGTACGTTTTCGGGATGCCCCTAATAACCAACGAATGGCAAGTGCTTTTCCTTGTGTGGATCCTATTTCAATGGGAACTTGATGAGTCGATCCGCCTACACGTCTTGCTTTTACTGCTATATCGGGAGTTACTCCACGTATTGCTTGACGTAAAACAGATAGTGGATTTGTTTCTGTCTTTTGTTGAATCTTTTTCATGGCTCGATAGAAAATTTGATAAGCCAATGATTTTTTTCCGTGTTTCAGAATACGGTTAACCAACATGTTAACTAATCGATTACGATAAATTGGATCGGATTTTGCGGTTTTTTCTTCTGCAGTACCTCGACGTGACATGAGCGTGAAAGGGGTTCAAGAATCCGTTTTCTTTTTCTTTTTTCTTTTTAT-----ATTT---------------------------------------------------------------------------------------TTATAAGGGCTAAAATCATTTATTTTGGCTTTTTGACCCCATATTGTAGGGTGGATCTCGAAAGATATGAAAGATCTCCCTCCAAGCCGTACATACGACTTTCATCGAATACGGCTTTCCACAGAATTCTATATGTATCTATGAGATCGAGTATGGAATTCTGTTTACTCACTTGAAATTGAGTATCCGTTTCCCTCCTTTTCCTGCTAGGATTGGAAATCCTGTATTTTCCATATCCATACGATTGAGTCCTTGGGTTTCCGAAATAGTGTAAAAAGAAGTGCTTCGAATCATTGCTATTTGACTCGGACCTGTTCTAAAAAAGTCGAGGCATTTCGAATTGTTTGTTGACACGGACAAAGTCAAGGAAAACCTCTGAAATTATTTCAATATTGGACCTTGGACATATCATAGTTCCGAATCGAATCTCTTTAGAAAGAAGATCTTTTGTCTCATGGTAGCCTGCTCCAGTTCCCTTACGAAACTTTCGTTATTGGGTTAGCCATACAACTTCACATGTTTCTAGCGATTCACATGGCATCATCAAATGATACAAGTCTTGGATAAGAATCTACAACGCACTAGAACGTCCTTGTTGACGATCCTTTACTCCGACAGCATCTAGGGTTCCTCGAACAATGTGATATCTCACACCGGGTAAATCCTTAACCCTTCCTCCTCTTACTAAGACTACAGAATGTTCTTGTAAATTATGGCCAATACCAGGTATATAAGCAGTGATTTCAAATCCAGAGGTTAAGCGTACTCTGGCAACTTTACGTAAGGCAGAGTTTGGTTTTTTGGGGGTGATAGTGGAAAAGTTGACAGATAAGTCACCCTTAACTGCCACTCTACAGAACCGTACATGAGATTTTCACCTCATACGGCTCCTCGTTCAATTCTTTCGAAGTCATTGGATCCTTTTCCTCGTTCGAGAATCTCCCCCCTTCTTCGACTCCGTCCCGAAGAGTAACTAGGACCAATTCAGTCACGTTTTCATGTTCCAATTGATTCCTTTTTTGATTATTCTCAAAGGAGAAGATTATTCTTTTTACCAAACCTATGCGGATCCAATCACGATCTTATAATTATAATAAGAACAAGAAATCTTTCTCGATCAATCCTTTTGCCCCTCATTCTTCAAGAATCAGAAAGATCCTTTTCAATCAAGTTTGAATTTGTTCGTTTGGAATCTGGACTTTTCTACTTCATTTTTATTTACTTATTTTTTCTTTTTTTATTTTGGATTTCTTTTTTATTCCCTTTCATCATTCCTTAAGTCCCACAGGTTTGATCCTGTAGAATCTGACCCATTTTCTCATTGAGCGAAAGGTACGAAATAAATCAGATTTCTTTTTCGATCAAAAGTACTATGTGAAATCTTCGGTTTTTTCCTCTTTCTCTATCCCTATCCCGTAGGTATAGCGTTTGAATCAATAGAGAACCCTTTCTTCTGTATCTGTATGAATCGATATTATTACATCCCAATTCCTTCCCGATACCTCCCAAGGAAAATCCCGAATTGGATCCCAAATTGACGGGTTAGTGTGAGCTTATCCATGCGGTTATGCACTCTTCGAATAGGAATCTATTTTCTGAAAGATCCCGGCTTTCATGCTTTGGTGGGTCTTCGAGATCCTTTCGATGACCTATGTTGTGTGGATATCTTTGTGTTGAAGGGATATCTATATGATCCGATCGATTGCGTAAAGCCCGCGATAGCAACGGAACCGGGGAGAGTATACAGAAAAGACAGTTCTATTTCTATTACTATGAAATTCAAAAATGAAGTAGTTAATGGTGGGATTACCATTATCCTTTTTGTGGTGACGAATCTTGTATGTGTTCCTAAGAAAAGGAATTTGTCCATTTTTCGGGGTCTCGAAGGGGCGTGGAAACACATAAGAACTCTTGAATTGAAATGGAAAAATAGATGTAACTCCGGTTACTTCGGAAATGGTAAGATCTTTGGCGCAAGAAGAGGGGTTGATCCATATCATCTTAACTTGGTTCTGATTTCTCTATTTTTTTAAGAATACCGAGTCGGGTTCTTCTCCTACCCGTATCGAATAGAACATGCTGAGCCAAATCTTCTTCATGTGAAACCTGCTTTCTTTAGATCGGGAAAATCGTACGGTTTTATGAAACCATGTGCTATGGCTCGAATCCGTAGTCAATCCTATTTCCGATAGGAGCAGTTGACAATTGAATCCCATTTTTCCCATTCTTTTTCGTATCCGTAATAGTGTGAAAAGAAGGCCCGACTCCAAGTTGTTCAAGAATAGTGGCGTTGAGTTTCTCGACCCTTTGCCTTAGGATTAGTCAGTTCTATTTCTTGATGGGGGCAAGGGAAGGGATATAACTCAGCGGTAGAGTGTCACCTTGACGTGGTGGAAGTCATCAGTTCGAGCCTGATTATCCCTAAACCCAATGTGAGTTTTTCTATTTTGACTTGCTCCCCTGCCGTGATCGAATGAGAATGGATAAGAGGCTTGTGGGATTGACGCGAGGGGGTAGGGAGGGCTATATTTCTGGGATCGAACTCCAGGCGAATATGAAGCGCATGGATACAAGTTATGCCTTGGAATGAAAGAGAATTCCGAATCAGCTTTGTCTACGAACAAGGAAGCTATAAGTAATGCAACTATGAATCTCATGGAGAGTTCGATCCTGGCTCAGGATGAACGCTGGCGGCATGCTTAACACATGCAAGTCGGACGGGAAGTGGTGTTTCCAGTGGCGGACGGGTGAGTAACGCGTAAGAACCTGCCCTTGGGAGGGGAACAACAGCTGGAAACGGCTGCTAATACCCCGTAGGCTGAGGAGCAAAAGGAGGAATCCGCCCGAGGAGGGGCTCGCGTCTGATTAGCTAGTTGGTGAGGCAATAGCTTACCAAGGCGATGATCAGTAGCTGGTCCGAGAGGATGATCAGCCACACTGGGACTGAGACACGGCCCAGACTCCTACGGGAGGCAGCAGTGGGGAATTTTCCGCAATGGGCGAAAGCCTGACGGAGCAATGCCGCGTGGAGGTAGAAGGCCTACGGGTCGTGAACTTCTTTTCCCGGAGAAGAAGCAATGACGGTATCTGGGGAATAAGCATCGGCTAACTCTGTGCCAGCAGCCGCGGTAAGACAGAGGATGCAAGCGTTATCCGGAATGATTGGGCGTAAAGCGTCTGTAGGTGGCTTTTTAAGTCCGCCGTCAAATCCCAGGGCTCAACCCTGGACAGGCGGTGGAAACTACCAAGCTGGAGTACGGTAGGGGCAGAGGGAATTTCCGGTGGAGCGGTGAAATGCGTAGAGATCGGAAAGAACACCAACGGCGAAAGCACTCTGCTGGGCCGACACTGACACTGAGAGACGAAAGCTAGGGGAGCGAATGGGATTAGATACCCCAGTAGTCCTAGCCGTAAACGATGGATACTAGGCGCTGTGCGTATCGACCCGTGCAGTGCTGTAGCTAACGCGTTAAGTATCCCGCCTGGGGAGTACGTTCGCAAGAATGAAACTCAAAGGAATTGACGGGGGCCCGCACAAGCGGTGGAGCATGTGGTTTAATTCGATGCAAAGCGAAGAACCTTACCAGGGCTTGACATGCCGCGAATCCTCTTGAAAGAGAGGGGTGCCTTCGGGAACGCAGACACAGGTGGTGCATGGCTGTCGTCAGCTCGTGCCGTAAGGTGTTGGGTTAAGTCCCGCAACGAGCGCAACCCTCGTGTTTAGTTGCCAACGTTGAGTTTGGAACCCTGAGCAGACTGCCGGTGATAAGCCGGAGGAAGGTGAGGATGACGTCAAGTCATCATGCCCCTTATGCCCTGGGCGACACACGTGCTACAATGGCCGGGACAAAGGATCGTGATCCCGCGAGGGTGAGCTAACTCCAAAAACCCGTCCTCAGTTCGGATTGTAGGCTGCAACTCGCCTACATGAAGCCGGAATCGCTAGTAATCGCCGGTCAGCCATACGGCGGTGAATTCGTTCCCGGGCCTTGTACACACCGCCCGTCACACTATGGGAGCTGGCCATGCCCGAAGTCGTTACCTTAACCGCAAGGAGGGGGATGCCGAAGGCAGGGCTAGTGACTGGAGTGAAGTCGTAACAAGGTAGCCGTACTGGAAGGTGCGGCTGGATCACCTCCTTTTCAGGGAGAACTAATGCTTGTTGGGTATTTTGGTTTGACACTGCTTCACACCCCAAAAGAAGCGAGCTACGTCTGAGTGAAATTTGGAGATGGAAGTCTTCTTTCGTTTCTCGACGGTGAAGTAAGACTAAGCTAAGCTCATGAGCTTATTATCCTAGGTCGGAACAAGTTGATAGGATCCCCTTTTTTTCGCCCCCATGCCGCCACACGGGGGCGGCATGGGGGCGAAAAAAGGAAAGAGAGGGATGGGGTTTCTCTCGCTTTTGGCATAGCGGGCCCCCAGCGGGAGGCCCGCACGACGGGCTATTAGCTCAGTGGTAGAGCGCGCCCCTGATAATTGCGTCGTTGTGCCTGGGCTGTGAGGGCTCTCAGCCACATGGATAGTTCAATGTGCTCATCGGCGCCTGACCCTGAGATGTGGATCATCCAAGGCACATTAGCATGGCGTACTTCTCCTGTTCGAACCGGGGTTTGAAACCAAACTTCTCCTCAGGAGGATAGATGGGGCGATTCAGGTGAGATCCAATGTAGATCCAACTTTCTATTCACTCGTGGGATCCGGGCGGTCC----GGGGGGGGGGACCACCACGGCTCCTCTCTTCTCGAGAATCCATACATCCCTTATCAGTATATGGACAGCTATCTCTCGAGCACAGGTTTAGGTTCGGCCTCAATGGAAAAATAAAAACGGAGCACCTAACAACGTATCTTCACAGACCAAGAACTACGAGATCGCCCCTTTCATTCTGGGGTGACGGCGGGATCGTACCATTCGAGCCTTTTTTTCATGCTTTTCCCGGGGGTCTGGAGAAAATTGCAATCAATAGGATTTTCCTAATCCTCCCTTCCCGAAAGGGAGAACGTGAAATTCTTTTTCCTTTCCGAAGGGACCAGGAGATTGGATCTAGCCATAAGAAGAATAGAATGCTTGGCTGATAAATAACTCACTTCTTGGTCTTCGACCCCCTCAGTCACTACGAACGCCCCCGATCAGTGCAATGGGATGTGTCTATTTATCTATCTCTTGACTCGAAAAGGGAACAGGTTTGAAAAAGGATCTTAGAGTGTCTAAGGTTGGGCCAGGAGGGTCTGGTCTCTTAACGCCTTCTTTTTTCTTCTCATCGGAGTTATTTCACAAAGACTTGCCATGGTAAGGAAGAAGGGGGGAACAAGCACACTTGGAGAGCGCAGTACAACGGAGAGTTGTATGCTGCGTTCGGGAAGGATGAATCGCTCCCGAAAAGGAATCTATTGATTCTTTCCCAATTGGTTGGACTGTAGGTGCGATGATTTACTTCACGGGCGAGGTCTCTGGTTCAAGTCCAGGATGGCCCAGCTGCGCCAAGGAAAAGAATAGAAGAAGCATCTGACTCCTTCATGCATGCTCCACTCGGCTCGGGGGGATATAGCTCAGTTGGTAGAGCTCCGCTCTTGCAATTGGGTCGTTGCGATTACGGGTTGGATGTCTAATTGTCCAGGCGGTAATGATAGTATCTTGTACCTGAACCGGTGGCTCACTTTTTCTAAGTAATGGGGAAGAGGACCGAAACATGCCACTGAAAGACTCTACTGAGACAAAAATGGGCTGTCAAGAACGTAGAGGAGGTAGGATGGGCAGTTGGTCAGATCTAGTATGGATCGTACATGGACGGTAGTTGGAGTCGGTGGCTCTCCTAGGGTTTCCTCATCTGGGATCCCTGGGGAAGAGGATCAAGTTGGCCCTTGCGAACAGCTTGATGCACTATCTCCCTTCAACCCTTTGAGCGAAATGCGGCAAAAGGAAAGAAAATCCATGGACCGACCCCATCGTCTCCACCCCGTAGGAACTACGAGATCACCCCAAGGACGCCTTCGGCATCCAGGGGTCGCGGACCGACCATAGAACCCTGTTCAATAAGTGGAACGCATTAGCTGTCCGCTCTCAGGTTGGACAGTAAGGGTCGGAGAAGGGCAATCACTCATTCTTAAAACCAGCATTCTTAAGACCAAAGAGTCGGGCGGAAAAAGGGGGGAAAGCTCTCCGTTCCCAGTTCTCCTGTAGCTGGATCCTCCGGAACCACAAGAATCCTTAGTTAGAATGGGATTCCAACTCAGCACCTTTTGAGATTTTGAGAAGAGTTGCTCTTTGGAGAGCACAGTACGATGAAAGTTGTAAGCTGTGTTCGGGGGGGAGTTCTTGTCTATCGTTGGCCTCTATGGTAGAATCAGTCGGGGGCCTGAGAGGCGGTGGTTTACCCTGTGGCGGATGTCAGCGGTTCGAGTCCGCTTATCTCCAACTCGTGAACTTAGCCGATACAAAGCTATATGATAGCACCCAATTTTTCCGATTCGGCTGTTCGATCTATGATTTATCATTCATGGACGTTGATAAGATCCTTCCATTTAGCAGCACCTTAGGATGGCATAGCCTTAAAGTGAAGGGCGAGGTTCAAACGAGGAAAGGCTTACGGTGGATACCTAGGCACCCAGAGACGAGGAAGGGCGTAGTAAGCGACGAAATGCTTCGGGGAGTTGAAAATAAGCGTAGATCCGAAGATTCCCGAATAGGTCAACCTTTCGAACTGCTGCTGAATCCATGGGCAGGCAAGAGACAACCTGGCGAACTGAAACATCTTAGTAGTCAGAGGAAAAGAAAGCAAAAGCGATTCCCGTAGTAGCGGCGAGCGAAATGGGGAGCAGCCTAAACCGTGAAAACGGGGTTGTGGGAGAGCAATACAAGCGTCGTGCTGCTAGGCGAAGCGGTGGAGTGCTGCACCCTAGATGGCGAGAGTCCAGTAGCCGAAAGCATCACTAGCTTACGCTCTGACCCGAGTAGCACGGGGCGCGTGGAATCCCGTGTGAATCAGCAAGGACCACCTTGCAAGGCTAAATACTCCTGGGTGACCGATAGTGAAGTAGTACCGTGAGGGAAGGGTGAAAAGAACCCCCATCGGGGAGTGAAATAGAACATGAAACCGTAAGCTCCCAAGCAGTGGGAGGAGCCCGGGGCTCTGACCGCGTGCCTGTTGAAGAATGAGCCGGCGACTCATAGACAGTGGCTTGGTTAAGGGAACCCACCGGAGCCGTAGCGAAAGCGAGTCTTCCTAGGGCAATTGTCACTGCTTATGGACCCGAACCTGGGTGATCTATCCATGACCAGGATGAAGCTTGGGTGAAACTAAGTGGAGGTCCGAACCGACTGATGTTGAAGAATCAGCGGATGAGTTGTGGTTAGGGGTGAAATGCCACTCGAACCCAGAGCTAGCTGGTTCTCCCCGAAATGCGTTGAGGCGCAGCAGTTGACTGGACATCTTAGGGGTAAAGCACTGTTTCGGTGCGGGCCGCGAGAGCGGTACCAAATCGAGGCAAACTCTGAATACTAGATATGACCTCAAAATAACAGGGGTCAAGGTCGGCCAGTGAGACGATGGGGGATAAGCTTCATCGTCGAGAGGGAAACAGCCCGGATCACCAGCTAAGGCCCCTAAATGACCGCTCAGTGATAAAGGAGGTAGGGGTGCAGAGACAGCCAGGAGGTTTGCCTAGAAGCAGCCACCCTTGAAAGAGTGCGTAATAGCTCACTGATCGAGCGCTCTTGCGCCGAAGATGAACGGGGCTAAGCGATCTGCCGAAGCTGTGGGATGTAAAAATGCATCGGTAGGGGAGCGTTCCGCCTTAGAGGGAAGGACCCGCGCGAGCAGTGGTGGACGAAGCGGAAGCGAGAATGTCGGCTTGAGTAACGCAAACATTGGTGAGAATCCAATGCCCCGAAAACCTAAGGGTTCCTCCGCAAGGTTCGTCCACGGAGGGTGAGTCAGGGCCTAAGATCAGGCCGAAAGGCGTAGTCGATGGACAACAGGTGAATATTCCTGTACTACCCCTTGTTGGTCCCGAGGGACGGAGGAGGCTAGGTTAGCCGAAAGATGGTTATCGGTTCAAGGACGCAAGGTGCCCCTGTTTTTTCAGGGTAAGAAGGGGTAGAGAAAATGCCTCGAGCCAATGTTCGAGTACCAGGCGCTACAGCGCTGAAGTAACCCATGTCATACTCCCAGGAAAAGCTCGAACGACCTTCAACAAAAGGGTACCTGTACCCGAAACCGACACAGGTGGGTAGGTAGAGAATACCTAGGGGCGCGAGACAACTCTCTCTAAGGAACTCGGCAAAATAGCCCCGTAACTTCGGGAGAAGGGGTGCCTCCTCACAAAGGGGGTCGCAGTGACCAGGCCCGGGCGACTGTTTACCAAAAACACAGGTCTCCGCAAAGTCGTAAGACCATGTATGGGGGCTGACGCCTGCCCAGTGCCGGAAGGTCAAGGAAGTTGGTGACCTGATGACAGGGGAGCCGGCGACCGAAGCCCCGGTGAACGGCGGCCGTAACTATAACGGTCCTAAGGTAGCGAAATTCCTTGTCGGGTAAGTTCCGACCCGCACGAAAGGCGTAACGATCTGGGCACTGTCTCGGAGAGAGGCTCGGTGAAATAGACATGTCTGTGAAGATGCGGACTACCTGCACCTGGACAGAAAGACCCTATGAAGCTTCACTGTTCCCTGGGATTGGCTTTGGGCCTTTCCTGCGCAGCTTAGGTGGAGGGCGAAGAAGGCCTCCTTCCGGGGGGGCCCGAGCCATCAGTGAGATACCACTCTGGAAGAGCTAGAATTCTAACCTTGTGCCAGGACCTACGGGCCAAGGGACAGTTTCAGGTAGACAGTTTCTATGGGGCGTAGGCCTCCCAAAAGGTAACGGAGGCGTGCAAAGGTTTCCTCGGGCCAGACGGAGATTGGCCCTCGAGTGCAAGGGCAGAAGGGAGCTTGACTGCAAGACCCACCCGTCGAGCAGGGACGAAAGTCGGCCTTAGTGATCCGACGGTGCCGAGTGGAAGGGCCGTCGCTCAACGGATAAAAGTTACTCTAGGGATAACAGGCTGATCTTCCCCAAGAGCTCACATCGACGGGAAGGTTTGGCACCTCGATGTCGGCTCTTCGCCACCTGGGGCTGTAGTATGTTCCAAGGGTTGGGCTGTTCGCCCATTAAAGCGGTACGTGAGCTGGGTTCAGAACGTCGTGAGACAGTTCGGTCCATATCCGGTGTGGGCGTTAGAGCATTGAGAGGACCTTTCCCTAGTACGAGAGGACCGGGAAGGACGCACCCCTGGTGTGCCAGTTATCGTGCCCACGGTAAACGCTGGGTAGCCAAGTGCGGAGCGGATAACTGCTGAAAGCATCTAAGTAGTAAGCCCACCCCAAGATGAGTGCTCTCCTATTCCGACTTCCCCAGAGCCTCTGGTAGCACAACCGAGACAGCGATGGGTTCTCTGCCCCTGCGGGGATGGAGCGACAGAAGTTTTGAGAATTCAAGAGAAGGTCACGGCGAGACGAGCCGTTTATCATTAACGATAGGTGTCAAGTGGAAGTGCAGTGATGTATGCAGCTGAGGCATCCTAACAGACCGGTAGACTTGAACCTTGTTCCTACATGACCCGATCAATTCGATCAGGCACTCGCCATCTATTTTCATTGTTCAACTCTTTGACAACATGAAAAACCAAAAGCTCTGCCCTCCCTCTCTATCTATCCAAGGGATGGAAGGGCAGAGGCCTTTGGTGTCCCCTCCAGTCAAGAATTAGGGCCTCACAATCAATAGCCAATATGCTTTTCTCTCATGCCTTTCTTCGTTCATGGTTCGATATTCTGGTGTCCTAGGCGTAGAGGAACCACACCAATCCATCCCGAACTTGGTGGTTAAACTCTACTGCGGTGACGATACTGTAGGGGAGGTCCTGCGGAAAAATAGCTCGGCGCCAGGATGATAAAAAGCTTAACACCTCTCATTCTTATTACTTTTTCATATTGAAAAAGTAATTAAGAATGAAAAAATAAAAGGTCGTCTTATTCAAAACCCCAATTATGAAATCCCTTCTCTCCCACTTCACACCTCGGAACGCACCGTTCTTATAGAGAGAGAGGCGCTTTCACATCTTCTTAAGCCGAAATGGCTGGGGAGCGCAAAGGTTCCCTTTTTTAGGGTACTCCGGGGAACAGATCCAGTGGAGACGGGGTGGGGCCTGTAGCTCAGAGGATTAGAGCACGTGGCTACGAACCACGGTGTCGGGGGTTCGAATCCCTCCTCGCCCACAACCGGCCAAAAGGGGAAGGACCCTTCCCTCTGGGGGTAGGAAAATCATGATCGGGATAAAGGACCCAAAGCTATGGAACTTGGGTGTGGGTATTTTGTCGAAATGGAATGGCCTTACTTCTCTT----------TTTATTTACTTTCTAT-------------T--TAAAATTGACTTTCTATTTATT-----------------TCTATTTAAAAGTAATAAAGAA------TATTAATAAAGAATATTAATAAATAATATTAATAAATATATTAACAATATATATTAACAATAAAGTAATAAAGAATGA-GTTTTTTTTTCGTAAATGGTTTATTTTGTGAAATGAAATAATAGTATGCCCTAATCCGCATATTTTTTTTGTTTTACGCCTCGTAATTCTTCCTCAGCCAGGCTTGGGCAGAATAGCAGAGCAAGTCAAGTATTAGTAGCATAGCTGCGTTCCTCGTCATTAATATGTTTGCTTGCGGTAATTGTGGCCTCTTGGGAGAATTGATGACTGCATCTTTGATGCACTTGCTAGTACTAGTACATCCGAGAATTCTTAATTGGTTAGTTTAAATAGCCCCAGACTGTGGAACAAAGGAGTATCCCGGACCTAGACCGAGGTATTGATGGCGATTCTCAAATATCGAAGAACAGAATGGGATACGATGAGATAGAATGCAATAGAAACAAAGACACGGGGAACG------CGACTCTTAACGGTCAAAGCGAACCCTTTCATTCCGAATTAAAGAATTCGGAATGAATCAAATCTCCCCAAGTAGGATTCGAACCTACGACCAGTCAGTTAACAGCCGACCGCTCTACCACTGAGCTATTGAGGAACAACGGGAAATTAGATCTCATAGAGTTCAATTCCCGTTCTCAACCCATCACCAATATGAGCTCAAAGTTTCCTTCGTAACTCGCGGAACTTCTTCGTAGTGGCTCCGTTCCATGCCTCATTTCATAGGGAACCTCAAAGTGGATCTATTTCATTATATTCCATCCATATACTAATTCCATTCATTTAATATCCCTTTCTTTGGTGTCATTGAGATAAGAGATGTCGTTTCTAGTCTATCTGTTTCTATTTCTATATATATGG------ATATATATATGGAAAGTTGAAAAATCATCATATAATAATCCAGAAATTGCAATAGAAAAGAAAAAGGGAGGTTTGTGATGATTTTTCAATCTTTTATACTAGATAATCTAGTAGCCTTATGCATGAAGATAATGAATTCGGTCGTTGTGGTCGGACTCTATTATGGATTTCTGACCACATTCTCCATAGGGCCCTCTTATCTCTTCCTTCTCCGAGCTCGGGTTATGGAAGAAGGAGAAGAAGGAACCGAGAAGAAAGTATCAGCAACAACTGGTTTTATTACGGGACAGCTCATGATGCTCATATCGATCTATTATGCGCCTTTGCATCTAGCATTGGGTAGACCTCATACAATAACTGTCATAGCTCTACCGTATCTTTTATTTCATTTCTTTTGCAATAATAACAAACACTTTTATAATTACGGATCCACTAGGAAAAATTCAATGCGTAATTTTAGCATTCAACGAGTATTCCTAAATAATCTTCTTTTTTTATTATTGAATTATTTATTTTTACCAAGTTCAATGTTAGTCAGATTAGTCAACATTTATATGTTTCTCGGCAACAAACAAATTTTATTCCTAACAAGTAGTTTTGTTAGTTGGTTAATTGGTCAGATTTTGATTATGAAATGGATTAGATTGGTATTAGTATGGATACAAGAAAATTATTCTATTAAATCGAATATCCTTATTAGATTGAGTAAATCTATTATGTCCGAATTGTAATTTTAAAACAAAACATT-------AAAAGAAAACAAAAAATTCAAATAAATTACTAAAAAAATTAATACATAAAAAAAGTACAATAAAATATATGAAGAAATTCGGCCACCCCCTACATATTTTAGAATCTCTCCTAGCAAGAAATTTGTAAGACCAACCGCATTTGGAATTCCATCAATTACTCGTCTATCAAAAAAAGAATTTCGTTTAGCTAATTGTCTTACACCCCCAATCAAGTAGATTTCAAAAAAAGAATCTATGTAACCGCGATTATATGACCAATCATATATCCAATTTTTGATTTTCTCCCCAAAAATTTTTTTAGGAACATTTTTAGCAAATAAATTAAGTAAGTTCAAATTTTGTAAAGATGAAAAAACCGGCTTATAGAAAAAAGATGCTATAAATATTCCATAAAATGCTATACTGACCGAAAAAGCTGCATTTGTCACAAATTCATACCAATCTACAGAATTGTTTAAATTTGGATGGAAAGGGTTTAGAGACGGAATTAACATTTTTGATAATATATCAAAACCTACTCCCTCTTGATTGAAAGAAATTCCTATGGCCCCAAGGAAAAAAGTAAATAGTACTAATATAAGCATAGAAAATAGCATAGTATTGTCTGATTCGTTGAAATACGAAAAGGTTTTGTTAGTG------CCAAAATAGGGAATAACAATAAAAGGTCGCATTATTTTTTTTACATTTTTATCAATTCGATATGGATGTGTCTTCTTACAAAAAAAAGAAGCCCTTTCATTATTATTCATTGTTAATTGACCTTCTTTACCCCAGCAAGATATTGAATAGAATGAGCTAGTTTTTTTTCCATTGTAATTTTTAAAATGAACATTTAAATGTCCCTCAAAAACAAGTAAATAGATCCGAAACATATAAAATGCGGTTAATCCTGCTGTTGAAAAAGCTATTATTGCAAACATTGGTGAATACAACCAAATATCATTAAGAATCTCATCTTTGGACCAAAAACAAGCAAAGGGTGGAATACCACAAAGAGAAAGTGTACCCACTAAAAAAGCAGTTTTTGTAATTGGTACATGTTTTGTTAAACCGCCCATAAGAACCATATTTTGACTTTTATCTGGAGAATATCCAACAATAGTTTCCATTGAATGAATAATCGATCCAGATCCTAAAAACAACAAGGCTTTTGAATAAGCATGAGTAATCAAATGAAATAAAGCGGCTCGATAAGAACCCATACCTAAAGCTAACATCATATAACCTAATTGAGACATTGTAGAATAAGCCAAACCTCTCTTAATATCCGTTTGAGCAAGAGCTAAAGTAGCCCCTAATACTACCGTTATTATACCTATCCAAGCTATTCCATTCATTGTGTAAGGTAGAACTATGAAAAGCGGAAGAAACCGGGCTACAAGAAAAATTCCCGCCGCTACCATAGTAGCAGCGTGTATAAGAGCCGAAATAGGGGTAGGCCCTTCCATAGCATCTGGTAACCATACATGAAGGGGAAATTGGGCAGATTTAGCAACTGAACCGGCAAATAATAGGAAGGCACACAAAGTAATAAATAAAAGATTTACTTCA---TTATTATTAGAAATACAATTTTTGAATATTTCAAACAAATCCCGAAATTCCAAACTACCCGTTATCCAGTAAAGACCTAAAATTCCTAATAATAAACCAAAATCTCCTACACGATTAGTTATAAACGCTTTTTGACAAGCATTTGCAACGATAGGACGTGTGAACCAAAAACCTATTAAAAAATAGGAACACATTCCAACCAATTCCCAAAAGATATAAATTTGTATCAAATTCGAACTAGTAACCAATCCCAACATTGAAGTATTAAAAAAACTCATATAAGCAAAAAATCTCCAATATCCTTGATCATGAGACATATAATTGTCACTATAAATAAGAACCAAAATTCCAACAGTAGTGATTAATATTGACATAATAGAAGTAAGTGAATCAATCAAGTAGCCAAACTCTAAAGAAAGATCATTATTGATAGTCCAAGACCATACATATTGATAAATACAACTGGTATTTATTTGATGAATAGACAAATCGATCGAAAAAATCATAACTATACTTAACAATAAAACACTAGGAAAAGCCCAAACACGGCGAAGATTTTTTGTTGCCATCGGAAAAAGGAGAAGTCCCATTCCTATTAACATAGGAACTAAAAGTGGAATGAAAGGTATAATCCACGAATATTGATATCTATATTCCATAC----AAAAAAAATCTTTTTATTCTTAATGTTAATGAGTTTTGTTTCTTATTCGCCGGTTTTAGCTCGTTTGAAAGGTTCAGTTAATAAAAGAAAAATGAAGATATGCAAAACTTAAACAGAATTATCTATTCTTAATTAGATTGAATCTTTGTACAATAACTTCAATCCAATATTGCAAAGCACGAAGTCAAAATGAGTCAAATGATATGACCAAATTCTTAGTAAAAAAGAAACTTTATTTTCTTATTTT------GTAAAAAATCAAATTTTTTGG-TTTTTTAATTTAAT-----------------------------------AATTTAAGAAATATTTCTTAATATTAATATAAATATTTCATTTCATTTAAAATTTATATTTATATATATATAT------TATTAATATATATATTATATATTTTATATTTTAGATTATATTTTAGAATTCTTAGAATTCATATTTATAATTTTATTTATAATTATAAAATAAATGAA--------ATTTAGAAAAGAA----------TTTCATTTCTAAAATTATGAATTTGATAAATTA--------------------------TTCTATATT----ATATAT------------ATATTACAATAATTTACACCTCATAGAGTTCAAGTGAATAGAAAAAATTACACCAAAAAATGAGTTTATTTTGAATCCTCAATAAAATAAAAAATTTATTGAGTTTGTTTATTCCGAAAAATTGTAGTTCATTTTGGAACTAATTTCTTATTTCCCGTTACAATAAAAGACATCTAAATTTGTAAAAAATATTATGATATTCAAGAGTTTACTTTAC-------------------ATAACAGAGAAAAGGGAAAATACATTCTTTTTAAAAATCAAGTATCTTTTAATAGATTAATGACCAGTCTGATTAAATTTTCAAAAATAAATTAAGCAC-----ACTCTTTCTTCGAGCTTGAGCAATTCATTTTGAAGCAGCATTAAGGGTTAGTTTCTTAAACTTTTTCGATTTCTTTTATTCGAT-----GTATAAATGGAGTACGACAAAAATAGACAGAGATATAACCAGACAGTCTTC-TTTTTTTGTCAAGGATTATATAGAA-------TATTACTTATTACTTAGGAACAAAAAACAAAAAGACTATGTGATTTTTACATATATATTTTACATATATATTTTACATATATTCCATATATATATTTCT------------TATATATTTCTTATATATTTATGAAGGGTGAAGGGAATGTAACGTAGAAAAAAATGGATAGAATAGATATAGGTCTAGATATAATTAAAGAACTATTCATTTTGAGCAATAGATGTCTTTCACATGAACTATAGTAATGAATAAACTAGTATAATTTTTTGAATGGCAGTTCCAAAAAAACGTACTTCTATATCAAAAAAACGGATTCGTAAAAATATTTGGAAAAAAAAGGGATATTGGACAACATTGAAATCTTTTTCGCTAGCCACATCTCTTTCTACGGGGAACTCAAAAAGCTTTTTTGTGCAACAAATACAAATATTGGAGTAATCTCTGAATTTAGCCGGACTCAAAGAATAAGAATAGGCTAA------------TTTCATTTTTCTTTTCGTTTTTATTTTCTCTTTTCTATAGA----------------TATATAGATATATAATTCTATAAGATATATAAAAG----------------------ATATAGAATTT--------------------TGATATAATTTTTTC---------TATAGCTATAGAAATTCGAAATCTATAGCTATAGATTTCGAATCGATTTCTTTATCGAT--------------ATCTATATTC---------------------------------TATAATATAGTA---------TTA--------------------GTATACTAAG-----------TAAATAGAAGATCTTTAG--------------------------------------------------------------------------------------------TATTCTCTAAATGAAAATTTTCGAAATTACTATCATTAACCATATAAATTTATATTATTTTATATTATATAGATATCTTATATTATTATT---------------------ATATAGATATCCTCTTTTTTTAACCCAATTGAAAATTCACCCTTCCTTTTTATTTTTATTGG------TTTATTGGAGATAATAATTTTCAAAATGAAATGCTCTAAAA---------------------------------------------------------------------------------TGGATCC-------ATAATAAAATAAATAACCT------------------------------------------------------------------------------------------------------------------------------------------------------------------------------------------------------------------------AAAATAAATA-------------------------AATAAGAAATATAGGGTACAATTACGATCGAAATCAAAAATCTTTTCTATCTGATATCTTAATAA----TTTTTTTTTGAATTGGTTTTACAAATATTAACTTCTCGATATCGATACAACAAAAATTCTAATGATTAATACAAAAAGCTATGCAAATGTTTATTTATATAAATTCT-----TGGAATATAGTGCTAATTAAATTTGTAATTCATCAAAATACTATTTTTCTTTC------GAAATACATATTTTTTATTTA------------TT--------------------TTAGTTCAAAAATG-------AAAAAAATGAAT------CATTTACAAATGAGAAAGAAAATTTTGTGTTTCAGAGGTTGAAGTCAGAACTATCTAGATCGAGTTACAATGGTGCCATTTTGAGAGAGGATAAACTATGAAAAAGCCCACTCTCATTGCTAACTT-----AATTTAAATAAAACTGACACTCGAAACGAAAAACG------AATGCTAATAAGAATTCTTATTAGAATTGGAATATGAAAATCTTCAAAAAATCAAAATTCTTTAATGTTTCGATTTTTATGTTTACTAAACAAATATTGTATTTACTAAACAAATATTGTATTGCATTTGAATTGACTCTTTCAGTCTCGACGATTTACTAAAAATAGATTATTATGATTTCGAGCAAGCCGCTATGGTGAAATCGGTAGACACGCTGCTCTTAGGAAGCAGTGCTAGAGCATCTCGGTTCGAGTCCGAGTGGCGGCATGGCATCTTATCTTCGAAAAGAGTAAGTCCTATAATGAATTCCATTCCCGATTTCCAT--------TCCTATAATTAGTAGATCCTTTTTTATTTTA-----TTTATGATATTTTCAACTTTAGAGCATATATTAACTCATATATCATTTTCGGTCGTATCAATTGTAATTGCAATTCATTTGATAAATTTATCACTCAATGAAATCGTAGAACTATATGATTCGTTGGAAAAAGGCATGATAGTAACTTTTTTCTGTATAACAGGATTATTAGTTACTCGTTGGATTTTTTCGGGGCATTTACCATTAAGTGATTTATATGAATCATTAATCTTTCTTTCATGGAGTTTTTCCATTTTTAATATGATTCCGTCTTTTACTTTTAAAAAACAAAAAAACCATTTAAGCACAATAATCGCACCAAGTGTTATTTTGACCCAAGGCTTTGCTACTTCGGGTCTTTTAATCAAAATGCATCAATCCACAATATTAGTACCCGCTCTACAATCTCATTGGTTAATGATGCACGTAAGTATGATGGTATTGGGCTATGCAGCTCTTTTATGTGGCTCATTATTATCAGTAGCTCTTTTAGTCATTACATTTCGAAAAGTCATAAGGATTATTGGTAATAACAATAATTTTTCTTTTTTAAATGAGTCATTTTTTTTTGCTGAGATCAAATACCTGAACAAGAGAA------------------------ATAATATTTTACGAAACACTTCTTTTCTTTCTTTTCAAAATTATTACAGGTCCCAATTTATTCAACAATTGGATCGTTGGAGTCATCGTATTATTAGTCTAGGGTTTATCTTTTTAACCATAGGTATTCTTTCGGGAGCAGTATGGGCTAATGAGGCATGGGGATCCTATTGGAATTGGGATCCAAAGGAAACTTGGGCGTTTATTACTTGGACAATATTCGCGATTTTTTTACATACCAGAAAAAAATTGGAAGGTGTAAATTCTTCAATAGTAGCCTCTATGGGTTTTCTTATAATTTGGGTATGTTATTTTGGGATCAATCTATTAGGAATAGGATTCCATAGTTATGGTTCATTTACATCAAATTGAGTTTAAGT----------GAATTGAATAAAGAAGGAAGGGGTCTGACAAATACAAACATAGTAAGCATATAATAAAACTTCGCATAAACCGTCGAGAACCCCTTAGAATCCACTAATGTAGTGATTCAAGGGGTTCTCCCAAACATCAAAGATATCTGGTTACAACTCCTTATTTATAAGTTAAGATAATAGAAGAAAAATATTTCT-----------------------------------TTTTATTTCATGAAAACTATCTATAAAAAATTCGATAGAATAGCTTCGACCTTGTCAACTGATAATGAGAAAACAAAATCCGGATAAATACCAATACCTATTACAGGTATAAGAATCGAAATCAAAATAAATAACTCTCGCGGCCCAGAATCAAAAAAATAAGAGTTTGTTGTATTAAAAAGCGTGTATCCATAGAACATCTGGCGTAACATAGATAATGAATAAATAGGAGTTAATATCATTCCAATGGCCGTTACAAAAGTAATTAGTATTTTTGTCATTAAAAGATATTTTTGATTGGTAATTATTCCAAAAAAGACTATCAATTCTGCAACAAAACCGCTCATGCCTGGCAATGCAAGGGAAGCCATCGATAAGATACTAAACACTGTGAATATTTTTGGCAGTGGGATAGCCATTCCACCCATTTCGTCGAGATAAAGAAGACGTATTCTATCATAACCCGTTCCTGCCAAGGAAAAAAGCGCAGCGCCAATAAACCCATGCGAGATTATTTGTAAAATGGCTCCGTTGAGTCCCGTATCGCTTATCGAACCAATTCCTAGAATTATGAAACCCATATGAGATACAGAGGAATAAGCTATTCGTTTTTTTAAATTACGTTGACCAAGAGATGTTGAAGCAGCATAGATTATTTGAATTGCGCCTAATATCATTAACCCGGGAGAGAATATAGAATGAGCGTGGGGTAATAATTCCATATTAATTCGAATCAATCCATACGCTCCCATTTTTAATAAAATTCCGGCTAAAAGCATACAAGTACTGTAATGTGCTTCTCCATGGGTGTCTGGTAACCATGTATGTAAGGGTATAATCGGCGATTTTACAGCAAAAGCAATAAGAAATCCAATATAGAATATTATTTCCAGTGCTAAAGGATACGATTGATTAGCTGATGTTTCCAAATTTAATGCTGGTTCATTGGAACCATATAAACCGATACCTAGAACTCCCATTAATAAAAAAATGGAACTTCCTGCAGTGTACAAAATGAACTTTGTAGCTGAATACAAACGTTTCTTTCCCCCCCACATGGATAAAAGTAGATAAACAGGAATTAATTCTACTTCCCACATGATGAAAAAAAGTAAAATGTCTCGAGAAGAAAATGATCCTATTTGACCGCTATACATTGCTAACATCAGAAAATGGAATAATTTGGATTCCCGAGTAACCGGTTGAGCCGCTAAAGTCGCTAAAGTGGTGATAAATCCCGTGAGTAAAATTGGTCCGATAGAGAGTCCATCTATTCCGAATCTCCAATAAAAATCAAAAAAATTGATCCATTTATAATTCTCCGTCAGTTGCATTAATGGATCGTCCAATTCGAAATGATAACAGAATGCATAGGTTGTTAGAAGTAGATCTATTAAGCATATACAAATAGTATACCATCGAATTACCTTATTTCCTTTATGAGGAAATAAGAAGATTAAGGAACCCGCGGATATTGGCAAAACTACAATTATTGTTAACCAAGGAAAAAAATTCGTGGTAAAAATAAGATACATTTGGGCCAGAAAACCCGTGCTCAAAATGACTTTTTTA-TTTTTATGTTTTGAGCACGGGTTTTTGTCAGTAAAAAAACGTATTCGTGGGGGGGTTTTTGAAATGTATCAATCAATAAGCTAGACCCATGCTTCTAGTTGTTTCATGCCATAAATAAACTCGAACACTCAAGAAATCCGTCGGACAGGCAGATTCACATCTTTTACAGCCGACACAATCCTCTGTTCTTGGAGCAGAAGCAATTTGCTTAGCTTTACATCCGTCCCAAGGTATCATTTCTAATACATCTGTCGGACAAGCTCGGACACATTGAGTACATCCTATACAAGTATCATAAATCTTTACTGAGTGTGACATTGGGTCTATTAGTTTTTGAACATCAGAAATTTTCGATCTAGTAAAACTTTTAAATGAATCATATATTTAGACACCAGATGAATCAACGATTTACCAGATGTTTTCCAATCAATCTGCTTCTGGATCAAGTTCCTAAAAGAGAGCCAAGATACTTTGATTTCTTACGTTTTCGCAAACATGCTCATACGTTATGTATCATACATGTTAATTGGAATTGATAAATATTCATATTCTACTTTCAATATTCTATAATGTTTATGATTAATACTATTTTTTTTTTT-------------ATTC-----ATTTATTTATTCAACAAATTCGATTGATTGATACGAATTGATTTTCTGTTACGATAAATTGATGAAACAATAGCTGGTCCAATAGCTGCTTCAGCGGCTGCAATAGCTATAACAAAAATGGAAAAAATATTTCCTTTTAATTGACGACTATCAAAAAAATCAGAAAATGTTACGAAATTTATATTAACTGCATTCAGTATAAGTTCAAGACACATAAGGGCTCTAACCATATTTTGGCTCGTGATCAATCCATAGATACCGATAGAAAATAAATAGGCACTCAAAACAAGTACATGTTCGAGCATCATTGACCAACTCCTTATAAATTTCGATTCATTTCAATATGAACAACAACTCAATCAACGGATTCGATTGACTCGAGAATCGAACAAAACCAAAAGAATAGAATACATAGAATACATTAAATCGAAT-AAAAAAATTATTTTTCATTTTAAACAGAAACAATCTTTCCCTTTCCCATAGAATGGAAAGGAAATGGATGGGATAAGATAGAGCAAAATTGAATTTGAATTGCTGTTGATAGTTCGAAAGATTTATTACTGGCGGGCCACGACAATTGCACCTATCAAAGCAGCTAAAAGAATTATTGAAATGAGTTCAAATGGAAGAAAAAAATCTGTTGATAAATGAATTCCAATTTGTTGACTATTACTTATCAAATCTTGTTCGATAATCTGATTTGATCTTGTAGTCCAAATAATCCCGTACCATGATGTATCTGGAATAGTAGTTATTAGTGAAACAAAAATACTTATACAAACCATCAAAGTAACTCCGTCCCCAATGGTCCAAAAATCAAAATTGTGGGAATATTCTGAATCTTTCATGAACATCACAGCAAATATGATTAAAACATTTATAGCTCCCACGTAAATAAGTAGCTGTGCCGCAGCTACAAAATGGGAGTTTGATAAAATATAGAATAAAGATATACAAACAAGAACCAGTCCCAACGAAAAGGCAGAAAAAATTGGGTTGGTAAATAATACTACTCCTATACTTCCTAATACAAGAACTGATCCTAGAAAGACTAAAAGAAAATCATGTATCGGTTCAGGCAAATCCATTATATCGAAAATAAGAAATAAATAAATTGAAATTTCATGAACTTATTGATATGACCAGGAAAAAAATTTATATACTAAATTACTAATTGAATTAATTCCTAAGGAGTATGAATTGATATAGGTACAGTTC-----TAGGAAGAATCTCATTCTT----------------TAATACAAAAGAGTAGTTAGAAGCTATACTCTATACTCTATATAGTATATATTTATTC----------------TAAAATTCGATTTTTGGAAAAAATTACAAATA-----GATTTACATTTAGAGATTATTAGAATAATATTTATTCTAT-------CTATATTTATTTAATTTTTGAATATTTTCATATTTTATTCC-------------------------------------------------------------------------------------------------------------------------------------------------------------------------------------------------------------------------------------------------------------------------------------------------------------TATAATATTTAATA-------------------------------------------------------------------------------------------------------------------------------------------------------TAGATTTAATATATTTTCAATATATCATTATTTA--------------------TATGATTTATAAAATTATATCTATTATATTTA-----------------------------------TCTATTTTCTA-----------------------------------TATAAATTTTTTAATTTTTTTATGATTATTTTTATTTGAATTGAGGCGAGTTTAAAATAGTTCGAATTGTATAATCGTCAATTACTGACATTGGTAAACGGCCCAAAGCAATTTGATTATAATTCAATTCGTGACGATCATAAGTCGAAAGTTCATATTCTTCAGTCATTGATAAACAATTTGTTGGACAATACTCAATGCAATTACCACAAAATATACAGATCCCGAAATCAATACTGTAATTAAGCAATCGTTTCTTTCGAATATAAGTTTCCAGTTTCCAATCAACAACAGGTAGATCTATAGGACATACACGAACACATACTTCACAAGCAATGCATTTATCAAATTCAAAATGTATTCGACCGCGGAAACGCTCCGATGTGATTAATTTTTCATAAGGATATTGAATAGTTACAGGGAAACGATTTGCATGAGATAGGGTAATCATAAAACTTTGACCAATGTACCTTGCAGCTCGTACTGTTTGTTGACCATAATTCATGAACCCAGTTACCATAAGGAACATATCGTGAATATGTATGAATAACTTACTTTTGTTTCTTTCTCTTGTTTGAGACAAGTTATCAATATAGAATATTCATTTTTACAGTGAAAGCAGTTGAAACGAAGTTGTTAATAATAGATTACCGAGAGAAATAGGTAAAAGAAATTTCCATCCAAGATTTAATAATTGGTCCATTCTTAGCCTAGGTAAAGTCCATCTTGTTGTGATAGAAATGAACAAGAAGAAATAAGTTTTAGCTAATGTAATAAAGATACCAATTGTAGTTCCAAAAACTCCACACGCTTTATTTATTTCAAAAAGCTCAGAAACAAATATGTACGGGGTAGGGGTATTCCAACCGCCTAAGTAAAGAACCGTTACAAATAATGAAGAAACTAATAGGTTTAAATAGGAAGCAACATAAAATAAACCAAATCTTATACCCGAATATTCGGTTTGATAACCGGCTACTAATTCTTCTTCTGCTTCTGGTAAATCAAAAGGTAATCTTTCGCATTCCGCTAGCGAAGAAATTAAAAAAACGATAAAACCGATAGGTTGACGCCATAAATTCCACCCCCAAAAACCATATTTTGATTGCGAATCCACTATATCAACCGTACTTAAACTGTTAGATAATCATAGTCGGTGATAACATTACTGTTCCCATCGCTATTACAGAACCGTACATGAGATTTTCACCTCATACGGCTCCTCGAAGGCCATAAATAAATCTAAGGACGGCACCTTTTATTTCTCTTGATATATCCCTAAGATGGTGGGTTTCATTTTTATTGGATGGTCCTGAATTAAACCAATTGAATTCTGTCTGTTAGAATTAATAAAGAA-----AAAAAAAATTGAATAAAA------------GAATAAAAAAGGTACTTCTGAATTTCTCTTATCCCCTAAAAAATGGAATTTGTTGAGTAATAACTTAATTCTTCAATAAAATACTCCTTTAATTTTTCAATAATCTATCCTTGTCGATTACAAAAAAGAATATGAATTAAGATATGAATTCTATCTCCATGAAATA---------------TGGATAGAAGAAAGAAAAGAATAAGAATAAAAAGGGATCCTATTTGTTTATTGCTTATTGGAATTGTATTCTATTAATTGATTCTTTC-TTTTTTTCCTTATTA-TTTTTTTTTCTT-----TTTTATGTACAAAAG----------TAGGACTT--AAAAAAAATTTAAAGGATTATTTCGTTCCTGATAGTCATATTTATTTAATCGGTGGATAGTAGCCTATACTCTGGACCGGAATTGTGGGGAGTACTGCTTGATTATTTCTACCAATTTGAAGCCCCAATTAGTATTCTTTTTTGATTCTGCCAAAATACTCTTTTGGATAATAGAATTTACATAATCTACATTACTAATCCTTTGTGTATCTTGGTGTTTCTAACCATCCAATCATTTTCTTTTTTATTAATCCCCTACTCCTTTATTTATCGTAATACATGTATGGTAATTCATACAAATGGTAGTGAAAACTTAATAAGGTTGGTCTTGTTGGTCTTTTGAGCCCGCTTCAAGACAGTGTGACTAAAGCAACCAATCTTGGGGGAAACGGCCACTTCCATTTTTTCCACTTCATTTTTTTCTTAATACATAGAAAATGAGACTCAATATTTTGACTGCAAATTTAATTAAATTCAAATTAAATACAAGTTGTTTTATTTCACCCATTTAACTATCTGATTTAGTTCATTAATCCGAACTCCAAATTCCGAATAATAATGAATAAAAAAATTAAGATTTAAGATATCTATTCAATTTATTCGACTTCTTTCCTATAAAATCT-----AGAAAAAAAGGAACATGGAAAAGTTTCTGTCTCACCGAATCACACGTAGAGATATTGATAACACACATAGAGTTAATGGTATTTCATAACTAATCGATTGAGCAGCAGCCCGTAGACCACCCAAAAAGGAATATTTATTATTTGATCCATATCCGGACATAAGAAGTCCAACGGGAGCAATGCTCGAAATAGCAATCCATAAAAAAACACCAATATTAAGATCAGCTAAAACAAAGTTATAGCCAAAAGGAATTACTAAATAGTTTACTAGAATTGATATAACTGATATGGATGGTCCGATACTGAATAAACGAGTATTTCCCCTAGATGGAAGAATATTTTCTTTGAAAAGTAGTTTTGTTCCATCGGCTATAGCTTGAAGAACTCCCAAAGGACCGGCGTATTCAGGTCCAATACGCTGTTGTATCCCTGCGGATATTTCTCTTTCTAGCCATACAATCACTAGTACACTTATTGTGATTCCCAATACAAGAGTCAAAATAGGGACAAGTACCCATAGAATTCCATAGACTTCTTTTAAAGATTCCAATCTGGAAAAAGAATTGATATCTTGTGCTTCTATTGTATAAATTCTCATTTCAACGATCAACTTCTCCCATAATGATATCTATGCTACCTAGTATCGTCATAATATCAGCCAATTTCATTCTTTTAACTAACTGAGGAAGAATTTGCAAATTGATAAAACCTGGTGGACGAATTTTCCATCTCCAAGGAAAACCATTCTTATCCCCTATTAGAAAAATTCCTAATTCTCCCTTTGGGGCTTCAACTCTCACATAAAGTTCTTGTTTCGGTAATTCAAAAATCGGAGAAGGTTTTTTACTAATGAATCGATATTCAAAATCATTCCAGTCTGGATCCCTTTCCCTATCAAAATCAAAGCAGCGTATTTCTAAATTCTCATATGGCCCGCCGGGAATTCCTTCCAGAGCCTGTTGAATAATTTTTATGGATTCCGTCATTTCACCAATTCGAACTAAATAACGGGCTAATGAATCTCCTTCTTTTTGCCATTGAACTTCCCAATCCAATTCGTCGTAACACTCATAATGATCAACTTTACGAAGATCCCATTCTATTCCAGAAGCCCGAAGCATTGGTCCTGATAAACCCCAATTTTTTACTTCTTCTCCACCAATAATGCCTACCCCCTCAACCCGTTCTAAAAAAATAGGATTTTGCGTAATAAGTTTTTGATATTCAACAACCCCTGTTAAAAAATAATCACAGAAATCAAAACATTTATCTATCCAGCCATGAGGTAGATCAGCCGCTACTCCTCCGATACGAAAATAATTATGCATCATTCTCATACCGGTGGCAGCTTCGAATAGATCATATATTAATTCTCTTTCTCTGAAAATATAGAAGAAAGGAGTTTGTGCACCAATATCTGCCATAAAAGGTCCAAGCCATAGCAGGTGAGACGCTATACGACTCAACTCCAACATAATTACTCGGATATAGCTGGCTCTTTTGGGTACTTGAATATTTCCTAACTGTTCCGGTCCATTTACGGTTATTGCTTCGGGGAACATAGTAGCTAAATAATCCCAACGTGTTACATAAGGCAGATATTGTATAATTGTTCGATTTTCTGCAATTTTTTCCATCCCTCTATGTAAATAACCCAATATTGGTTCACAATCAATAACATCTTCACCATCTAGAGTAACAATGAGTCGAAGAACACCATGCATTGATGGGTGCTGAGGACCCATATTGACTATCATGAGGTCTTTTCTTGTAGCTGAGGCATTCATAGGTTTTTCCTCAATTCATTGAATTGCTT---AAAAAAAATAAGTTCATCAAAATTCAAGATCTAATAAATCGAATAATTAAAAATGATTCTTCAAATTAACGAGTTTGTGACTCTCGAATATCCAACTGATTAATTAATTTTTTATAACGTATTCTATTTTTCTTTGACAAATAAGACAGTAGTCGTTGGCGTTTTCCCAGAATTTTACGTAAACCTCTTTGAGATAAATAGTCTTTTCTGTGCAATTCCAAATGTGAAGTAAGTCTTCGTATCTTATTGGTGAAATTGAATATTTGAAATTCAACCGATCCCGGATTTTCTTCTTTTTTTTCTTGGGAAATGACTAGTCTAAATGAATTTTTTACCATAAAACAAAAGCTTTCCTCTCCTCTTTTTT-TTTCTATATAGATAGATCT------------------------ATCTTTATAGATATAGATAGAAGAATAGATAGATAG--ATATTTTTTTTTTTGATCAATAATAATAATGACATTC----------TTTTTTAATTTAGTATATACAAAAATCTTAATTTCCTTAAGAATTAGAATTCCTAA---T-TTTTTTTTAATTCAAATGGGATTCCTTTTTATTAATCAATTCAATTCAATGTTTATGCATTCACAAAATACAAATTTTTTATTTAAATTTTTAAATAAATTAAGAAAATTTTGTTTGATTCATTTCTAGATCGAATGGATACATCATTCAATTAGGATCATTCCTCCGAATAGAAGGTAAGACATTGCGTGTGTGTATTTATTTGTCTTCGCAGACCGGATATGTTACGAGAAACAGAAGAAATGAAAATATAGATTAACGAATTTTCAATCGCGGATACATATGTATCCTTACCATACTGAAACGGCTGCCATTATTGGTATCAAACCAATATCGATTCATACAAACTAAATCTTCTACGCGATAATTTGGACAAAGAAATAATTTAAAAAAAATTAGTTTTTTTTTATCTATATCAAGATATTTCCTTTTAACAAAAACTTGACAGAAATTATTGACTTTATTTCCTTTGTAAAATGCCGTATTTTGATGCATATCACCCCTATTCCCAGAATTGAAACAAATTAGAATTCTCAATTCTCTACGACGTCTAGAAGATAAAATATTTTCAGGAATAAGCAAATCATAATGATTTTTTTCTTTATTTTCAGTCATCTTTTGATGTCTTGTAATGGGTTCATCAAAATTCGTCTTATCAACATAGTTTTTTTCTGGGTATCTTTGATAAAATTGAAATTGGTGCTTCTTTTTATGAATCAATGAAACACCTATGGTTTGATACATAAAAAATTGTCCATCGTTTTTGATAGACAGACGAACTGGTTCGACAACCAATATTCCTTTTTTTTTCATTAATTGTGGAAGGAGTAAATTCCTTTGATTATGAATCATCATAATATCTAGACTTAATTCTCCTCTTTGAATCGAAGCTATAGCAATGTCTTTTAGATTTATCAGTCTAAGCAGGAGACAATATAGTTCGATATTATTCATTATTTTTTCATCTAAACAATCATTCCAATTCCATTTCAATTGAAAACGCAAATACCTTCTTAGTAAGAAATTTAGTGCTTCTATGTTGTTCTTGTATATATTTTTTGTTGATGGTGGTCTAAAAATATCTATTTTTTTCTTTCTGGTGATACTTTTATTTTCATTATCATTTTTTTTTACATTCAAATTGAAAAAAAGGAATTTGATTGGTATGACCCATGGTTTACTTGTATATGTTTTATAAAATTTCACAAATTTTGAGAAGAACCAAAGTTCCAGATTCGATATGGAACGGTTTAGTATTTCTACATTCATTCCCATCCAATCAAAAAAAAAACTTTTTTGATTGGACGGGTTGATTTCTTGATGAATCATAGGATAATAATTGGTATCAATCCAGGCTTCAATATCCATCTTATTTCTAAGATAAAAATTCAGAAGTTTACAATCAAAATACTGTCTATCCAGGTTTTTTTCCATATCTATAATACCATCTTCCCCTATATAATTCTTGATAGGGATATCATCTTCCATATCAAATAATTTTCGTTTACGCGTGCTGTAATTATAAGAAAATGTTTTGTCATTATTGGCTTGTAATGGTGATCTATATCGATAAACAGATGAGTCTTTCTTATCTGCATAATTAAGAGATTTATATGATAAAAGATCATATCCATATTGTTTTTTTATTTTTTTTTTTCGATTTGTTAA------TACTTCTT---------------------GTTTTTTTTCATATGAATCACATTTGGTTAAATCTTTTTTTTTTTTTTGAGCCATACGACATTCATTGATTCTATTTCGCCATTTTTGTGATGCTAATATAGACCATCTACTCTGAGATAAATCATATTGATAATGACCCCTTAACCAATTTTTCCATTGATTCATTACAGAATTGTGAGTCTTCTTATGTATTAATTTGGACGGGCACATTCCTTGTATTCCCCCCAAATAATCTTTTATTTCATTCTTAAGAAAAAGAGATGTTCCAGGATATTGAAAAACAGATCTTAACTTATATTTATATAAGTCAATAACTTGGGTTTGTGATAATTTGTAAAATACATATGCTTGTGATAAAGAGTGTACGTCACAAAAAATCTGCGAATTACCAATATTATAAATGGATTTTTTTATAATTGAAATAAAGTGAATTTTTTTTTGATTTGTTTTATCAATTCTCTTTTCATTTGCTTC------ATTATAGTAAGTGTATTTATTAAGAATTTTTTTTGTTGATTCAAGAAAAAGTTGGACATTTATGCTAGGAATATTAATGAGACATAGAAAGATATCTATAGATATCCTTTCAATGAAAAATTGAAAAACAAAATATGATTTGTGAACTGATCGAATATTTCTTCTTTTTAATATCGACCAAATATTTTGGGGGGATTCGAATCTTTTTCTTTTATCATCAGAACGTGTTTTGTTAAAACTAATATTTATCTCTGGAGTTTGAAACCCCTTTTTTTTGTTTTTTGTAATTTTTTCTATTTGCTTTATGATTGTCTTTGTTCGATCATTCAGATCTTTTATTTTTTTTTCTATCAATGACAAATTTGTCCAATTAATAGATTGAATTGGAATGGACGATTCGTAGCTCATTCGATTCCTATTACTGATTATTGAATCTTTTTGAATTTCACTCACTTCATAGATTTCTTTCAATCCAAATAAAGGAATTTGGTTTATTTTTGATAATTTTTTTCTTATTTCTTTTAGAATTTTTTCTTTTATAAATAGAATCCTTTTCATGATCCATTTTACTCTTTCTTTTGAAACATTTAGAA------TTTTTTTTTCGGTTAAAACTTTTAGAAATAGAAAAAAAAAACAATTCCATTTTTTAATTGTTTTTTTTAGTTCATTCAAAATGGGATCAAAAAATGAGGGTTTATTTCGGGGAGAATAAGAACTAAAGGGCGATTCAACTTCTATTCCCCAAACGGTTAAAAAGCAAAAATCTGGTTTTTGCACTTTTTTTTTCGTTTTCGTTGGATCCTTTTCTTTTTGGGGGGATCGTACCTTCGATCTGTGCCAAGGTTTGAGACGAAAAGGAAATAGTATCTTTATCTGAATACCGTCTGTGAGCCAGTTTTTCGGAAATTCTGTTTCTGATAATGGAACGCCATCATAAGTGCATTTAATATGTATTTCTCTCTTCCAATCCTTTATATCCTGCGACCATTCGGGAGATTGAAAGAATAGCATACGAAGAATATTTTTCGTTATTATCAATGAAGGGAATAGAATATATTTTCGAAGAATCGCGTGGGTTAATAATAAAACACCTCTTATTCCTTGAGCAAATATAATGCTATCCCAGGCTTCTGCTATTTCTATACGCCTTTCTTCATCTTTTTCTTTTTGGTATTCTTTTCTCTCTTTTTCTTTTTCGTATTTTTTTCTTTTGTCCTCCTCTTTATTCTCACTTTCTTTTGTTTTGTCTTCCGCATAATCTGAAATTTTAAATTTTCTGTTTTTCCACATCCAATTTTTAAAAAAAAAAAAAAATTTCATTGATTCCAAAATATCAAAAGAAAAGAAAGAGTATTTCTCAATTTTGTCCGAAAAAAGAGGAGAATGCACGTTTGCTTGAGAGAGTTTCCAAATAACTGTTTTACGTCTTTGAGCGCGTATAGATCCTTTTATTATGTCTCGACGAAAATCCGGTTGTTGTGAATAACGTATTAAAGTCAATTCATCTCTCCCCTTTTTTTTCGAATTTTGAGTATCTGGGTTATCGGTAGAAGTATCGTCATTCTTTGAGTTCTTAGTAAAAATCACTACACGTTTGGCTTTTCTTGAACGAATTGCAAGATCCACGATTTCATTTTCTTTGTTTTCTTCCTTTTCTACTTCCATTTGTTCTAACTCGTCAATTAATTTGTATGACCATCGAGGAACTTTTTTACTGATTTCTTTTATCCCAATCGATTTTTTTGTATTTACAATAGTTTTCTCGTTTGGATCAGTTAGAACTGCGTCAAATAAGAATTTCATTTTTTTTTTTTTATCTTCTGAAGCAATTCTTACTTGTTTATGTTTTGGAAATAAAAAAAGTCCCTTAAAATGAAAACTTGATACCGATTTGACTTTTCCAGAAAATTGGTTGATTAAGTTCAAAAGAGAACAAATTTCAGTTGATAATGATTTTTTATCAAACATATCCATTTTCTGTTCAAGTTCTGAATAATTAATAGAAAAAAGGATACCATGAATCTTATTTATCCAAATGTCATTTTTTGTGTAAGTTTTATTTTTGATTAAGACCGAAAAACTGTTTTTGATTCGTCCGCGATAGGGTCCGTTCAAGAAAGGGTCATATATTTTAGGTAAGTGTTTTTTTTTAGTCTCATCATTATCCAATCTAATCCTTTTTTCGATTACATCCATAGCAAGAAATTTCTTATCTAGAGCTTTTGCACTATTAAAAAATTTTTTGCTTAGGCTCTTTCTTTTTTTTTCATTAGTGTAACTCCAATAATTATTCAATTCATCAGAGAATTTTTCTGTTGTCAAAAGAGACATTTTTCTTTGTATCATTTCCACAATAGTTGACAAACTAGGTGGGTACGTAAAAGATATTTTTTCTTTTCCATCACTTTGACATGGATAAAAAAAATATTGTGACATTTCATTTCTTATAGCATTTTCAAATCTCTCATTTTTGATATATCGAACGGGACGATTCCATCGTTTCGAATCAAAAAGAATATTTATAAGAGGTTTTTCAAATTGGAAGATGTCTTTTTCTTCTGTTTCATCGATTTTGTACGAATCCTTTCCTTCTTCCGAAAAAATAGAAGCAGAAAGATCTTCTTCGGTGGATCTCTTTTTTTCTTGTTTATTTACC------TTCATTTTGGATCCATCTATTTGTTTCTCAATTTCATTACTTTCTGAAGTTTCTTTCGGTTTCTTAATCAAGATAGGTGGCGGTGTTTTGCTTAAATAGTATAGACAGGAAATGAAAAAAAAAATACTAATGATTTGAGACATAGAATTTATCAATTCGGACATAATAGATTTACTCAATCTAATAAGGATATTCGATTTAATAGAATAATTTTCTTGTATCCATACTAATACCAATCTAATCCATTTCATAATCAAAATCTGACCAATTAACCAACTAACAAAACTACTTGTTAGGAATAAAATTTGTTTGTTGCCGAGAAACATATAAATGTTGACTAATCTGACTAACATTGAACTTGGTAAAAATAAATAATTCAATAATAAAAAAAGAAGATTATTTAGGAATACTCGTTGAATGCTAAAATTACGCATTGAATTTTTCCTAGTGGATCCGTAATTATAAAAGTGTTTGTTATTATTGCAAAAGAAATGAAATAAAAGATACGGTAGAGCTATGACAGTTATTGTATGAGGTCTACCCAATGCTAGATGCAAAGGCGCATAATAGATCGATATGAGCATCATGAGCTGTCCCGTAATAAAACCAGTTGTTGCTGATACTTTCTTCTCGGTTCCTTCTTCTCCTTCTTCCATAACCCGAGCTCGGAGAAGGAAGAGATAAGAGGGCCCTATGGAGAATGTGGTCAGAAATCCATAATAGAGTCCGACCACAACGACCGAATTCATTATCTTCATGCATAAGGCTACTAGATTATCTAGTATAAAAGATTGAAAAATCATCACAAACCTCCCTTTTTCTTTTCTATTGCAATTTCTGGATTATTATATGATGATTTTTCAACTTTCC------ATATATATATCCATATATATAGAAATAGAAACAGATAGACTAGAAACGACATCTCTTATCTCAATGACACCAAAGAAAGGGATATTAAATGAATGGAATTAGTATATGGATGGAATATAATGAAATAGATCCACTTTGAGGTTCCCTATGAAATGAGGCATGGAACGGAGCCACTACGAAGAAGTTCCGCGAGTTACGAAGGAAACTTTGAGCTCATATTGGTGATGGGTTGAGAACGGGAATTGAACTCTATGAGATCTAATTTCCCGTTGTTCCTCAATAGCTCAGTGGTAGAGCGGTCGGCTGTTAACTGACTGGTCGTAGGTTCGAATCCTACTTGGGGAGATTTGATTCATTCCGAATTCTTTAATTCGGAATGAAAGGGTTCGCTTTGACCGTTAAGAGTCG------CGTTCCCCGTGTCTTTGTTTCTATTGCATTCTATCTCATCGTATCCCATTCTGTTCTTCGATATTTGAGAATCGCCATCAATACCTCGGTCTAGGTCCGGGATACTCCTTTGTTCCACAGTCTGGGGCTATTTAAACTAACCAATTAAGAATTCTCGGATGTACTAGTACTAGCAAGTGCATCAAAGATGCAGTCATCAATTCTCCCAAGAGGCCACAATTACCGCAAGCAAACATATTAATGACGAGGAACGCAGCTATGCTACTAATACTTGACTTGCTCTGCTATTCTGCCCAAGCCTGGCTGAGGAAGAATTACGAGGCGTAAAACAAAAAAAATATGCGGATTAGGGCATACTATTATTTCATTTCACAAAATAAACCATTTACG-AAAAAAAAACTCATTCTTTATTACTTTATTGTTAATATATATTGTTAATATATTTATTAATATTATTTATTAATATTCTTTATTAATATTCTTTATTACTTTTAAATAGA-----------------AATAAATAGAAAGTCAAT--TT-------------TAAATAGAAAGTAAAT----------AAAAAGAGAAGTAAGGCCATTCCATTTCGACAAAATACCCACACCCAAGTTCCATAGCTTTGGGTCCTTTATCCCGATCATGATTTTCCTACCCCCAGAGGGAAGGGTCCTTCCCCTTTTGGCCGGTTGTGGGCGAGGAGGGATTCGAACCCCCGACACCGTGGTTCGTAGCCACGTGCTCTAATCCTCTGAGCTACAGGCCCCACCCCGTCTCCACTGGATCTGTTCCCCGGAGTACCCTAAAAAAGGGAACCTTTGCGCTCCCCAGCCATTTCGGCTTAAGAAGATGTGAAAGCGCCTCTCTCTCTATAAGAACGGTGCGTTCCGAGGTGTGAAGTGGGAGAGAAGGGATTTCATAATTGGGGTTTTGAATAAGACGACCTTTTATTTTTTCATTCTTAATTACTTTTTCAATATGAAAAAGTAATAAGAATGAGAGGTGTTAAGCTTTTTATCATCCTGGCGCCGAGCTATTTTTCCGCAGGACCTCCCCTACAGTATCGTCACCGCAGTAGAGTTTAACCACCAAGTTCGGGATGGATTGGTGTGGTTCCTCTACGCCTAGGACACCAGAATATCGAACCATGAACGAAGAAAGGCATGAGAGAAAAGCATATTGGCTATTGATTGTGAGGCCCTAATTCTTGACTGGAGGGGACACCAAAGGCCTCTGCCCTTCCATCCCTTGGATAGATAGAGAGGGAGGGCAGAGCTTTTGGTTTTTCATGTTGTCAAAGAGTTGAACAATGAAAATAGATGGCGAGTGCCTGATCGAATTGATCGGGTCATGTAGGAACAAGGTTCAAGTCTACCGGTCTGTTAGGATGCCTCAGCTGCATACATCACTGCACTTCCACTTGACACCTATCGTTAATGATAAACGGCTCGTCTCGCCGTGACCTTCTCTTGAATTCTCAAAACTTCTGTCGCTCCATCCCCGCAGGGGCAGAGAACCCATCGCTGTCTCGGTTGTGCTACCAGAGGCTCTGGGGAAGTCGGAATAGGAGAGCACTCATCTTGGGGTGGGCTTACTACTTAGATGCTTTCAGCAGTTATCCGCTCCGCACTTGGCTACCCAGCGTTTACCGTGGGCACGATAACTGGCACACCAGGGGTGCGTCCTTCCCGGTCCTCTCGTACTAGGGAAAGGTCCTCTCAATGCTCTAACGCCCACACCGGATATGGACCGAACTGTCTCACGACGTTCTGAACCCAGCTCACGTACCGCTTTAATGGGCGAACAGCCCAACCCTTGGAACATACTACAGCCCCAGGTGGCGAAGAGCCGACATCGAGGTGCCAAACCTTCCCGTCGATGTGAGCTCTTGGGGAAGATCAGCCTGTTATCCCTAGAGTAACTTTTATCCGTTGAGCGACGGCCCTTCCACTCGGCACCGTCGGATCACTAAGGCCGACTTTCGTCCCTGCTCGACGGGTGGGTCTTGCAGTCAAGCTCCCTTCTGCCCTTGCACTCGAGGGCCAATCTCCGTCTGGCCCGAGGAAACCTTTGCACGCCTCCGTTACCTTTTGGGAGGCCTACGCCCCATAGAAACTGTCTACCTGAAACTGTCCCTTGGCCCGTAGGTCCTGGCACAAGGTTAGAATTCTAGCTCTTCCAGAGTGGTATCTCACTGATGGCTCGGGCCCCCCCGGAAGGAGGCCTTCTTCGCCCTCCACCTAAGCTGCGCAGGAAAGGCCCAAAGCCAATCCCAGGGAACAGTGAAGCTTCATAGGGTCTTTCTGTCCAGGTGCAGGTAGTCCGCATCTTCACAGACATGTCTATTTCACCGAGCCTCTCTCCGAGACAGTGCCCAGATCGTTACGCCTTTCGTGCGGGTCGGAACTTACCCGACAAGGAATTTCGCTACCTTAGGACCGTTATAGTTACGGCCGCCGTTCACCGGGGCTTCGGTCGCCGGCTCCCCTGTCATCAGGTCACCAACTTCCTTGACCTTCCGGCACTGGGCAGGCGTCAGCCCCCATACATGGTCTTACGACTTTGCGGAGACCTGTGTTTTTGGTAAACAGTCGCCCGGGCCTGGTCACTGCGACCCCCTTTGTGAGGAGGCACCCCTTCTCCCGAAGTTACGGGGCTATTTTGCCGAGTTCCTTAGAGAGAGTTGTCTCGCGCCCCTAGGTATTCTCTACCTACCCACCTGTGTCGGTTTCGGGTACAGGTACCCTTTTGTTGAAGGTCGTTCGAGCTTTTCCTGGGAGTATGACATGGGTTACTTCAGCGCTGTAGCGCCTGGTACTCGAACATTGGCTCGAGGCATTTTCTCTACCCCTTCTTACCCTGAAAAAACAGGGGCACCTTGCGTCCTTGAACCGATAACCATCTTTCGGCTAACCTAGCCTCCTCCGTCCCTCGGGACCAACAAGGGGTAGTACAGGAATATTCACCTGTTGTCCATCGACTACGCCTTTCGGCCTGATCTTAGGCCCTGACTCACCCTCCGTGGACGAACCTTGCGGAGGAACCCTTAGGTTTTCGGGGCATTGGATTCTCACCAATGTTTGCGTTACTCAAGCCGACATTCTCGCTTCCGCTTCGTCCACCACTGCTCGCGCGGGTCCTTCCCTCTAAGGCGGAACGCTCCCCTACCGATGCATTTTTACATCCCACAGCTTCGGCAGATCGCTTAGCCCCGTTCATCTTCGGCGCAAGAGCGCTCGATCAGTGAGCTATTACGCACTCTTTCAAGGGTGGCTGCTTCTAGGCAAACCTCCTGGCTGTCTCTGCACCCCTACCTCCTTTATCACTGAGCGGTCATTTAGGGGCCTTAGCTGGTGATCCGGGCTGTTTCCCTCTCGACGATGAAGCTTATCCCCCATCGTCTCACTGGCCGACCTTGACCCCTGTTATTTTGAGGTCATATCTAGTATTCAGAGTTTGCCTCGATTTGGTACCGCTCTCGCGGCCCGCACCGAAACAGTGCTTTACCCCTAAGATGTCCAGTCAACTGCTGCGCCTCAACGCATTTCGGGGAGAACCAGCTAGCTCTGGGTTCGAGTGGCATTTCACCCCTAACCACAACTCATCCGCTGATTCTTCAACATCAGTCGGTTCGGACCTCCACTTAGTTTCACCCAAGCTTCATCCTGGTCATGGATAGATCACCCAGGTTCGGGTCCATAAGCAGTGACAATTGCCCTAGGAAGACTCGCTTTCGCTACGGCTCCGGTGGGTTCCCTTAACCAAGCCACTGTCTATGAGTCGCCGGCTCATTCTTCAACAGGCACGCGGTCAGAGCCCCGGGCTCCTCCCACTGCTTGGGAGCTTACGGTTTCATGTTCTATTTCACTCCCCGATGGGGGTTCTTTTCACCCTTCCCTCACGGTACTACTTCACTATCGGTCACCCAGGAGTATTTAGCCTTGCAAGGTGGTCCTTGCTGATTCACACGGGATTCCACGCGCCCCGTGCTACTCGGGTCAGAGCGTAAGCTAGTGATGCTTTCGGCTACTGGACTCTCGCCATCTAGGGTGCAGCACTCCACCGCTTCGCCTAGCAGCACGACGCTTGTATTGCTCTCCCACAACCCCGTTTTCACGGTTTAGGCTGCTCCCCATTTCGCTCGCCGCTACTACGGGAATCGCTTTTGCTTTCTTTTCCTCTGACTACTAAGATGTTTCAGTTCGCCAGGTTGTCTCTTGCCTGCCCATGGATTCAGCAGCAGTTCGAAAGGTTGACCTATTCGGGAATCTTCGGATCTACGCTTATTTTCAACTCCCCGAAGCATTTCGTCGCTTACTACGCCCTTCCTCGTCTCTGGGTGCCTAGGTATCCACCGTAAGCCTTTCCTCGTTTGAACCTCGCCCTTCACTTTAAGGCTATGCCATCCTAAGGTGCTGCTAAATGGAAGGATCTTATCAACGTCCATGAATGATAAATCATAGATCGAACAGCCGAATCGGAAAAATTGGGTGCTATCATATAGCTTTGTATCGGCTAAGTTCACGAGTTGGAGATAAGCGGACTCGAACCGCTGACATCCGCCACAGGGTAAACCACCGCCTCTCAGGCCCCCGACTGATTCTACCATAGAGGCCAACGATAGACAAGAACTCCCCCCCGAACACAGCTTACAACTTTCATCGTACTGTGCTCTCCAAAGAGCAACTCTTCTCAAAATCTCAAAAGGTGCTGAGTTGGAATCCCATTCTAACTAAGGATTCTTGTGGTTCCGGAGGATCCAGCTACAGGAGAACTGGGAACGGAGAGCTTTCCCCCCTTTTTCCGCCCGACTCTTTGGTCTTAAGAATGCTGGTTTTAAGAATGAGTGATTGCCCTTCTCCGACCCTTACTGTCCAACCTGAGAGCGGACAGCTAATGCGTTCCACTTATTGAACAGGGTTCTATGGTCGGTCCGCGACCCCTGGATGCCGAAGGCGTCCTTGGGGTGATCTCGTAGTTCCTACGGGGTGGAGACGATGGGGTCGGTCCATGGATTTTCTTTCCTTTTGCCGCATTTCGCTCAAAGGGTTGAAGGGAGATAGTGCATCAAGCTGTTCGCAAGGGCCAACTTGATCCTCTTCCCCAGGGATCCCAGATGAGGAAACCCTAGGAGAGCCACCGACTCCAACTACCGTCCATGTACGATCCATACTAGATCTGACCAACTGCCCATCCTACCTCCTCTACGTTCTTGACAGCCCATTTTTGTCTCAGTAGAGTCTTTCAGTGGCATGTTTCGGTCCTCTTCCCCATTACTTAGAAAAAGTGAGCCACCGGTTCAGGTACAAGATACTATCATTACCGCCTGGACAATTAGACATCCAACCCGTAATCGCAACGACCCAATTGCAAGAGCGGAGCTCTACCAACTGAGCTATATCCCCCCGAGCCGAGTGGAGCATGCATGAAGGAGTCAGATGCTTCTTCTATTCTTTTCCTTGGCGCAGCTGGGCCATCCTGGACTTGAACCAGAGACCTCGCCCGTGAAGTAAATCATCGCACCTACAGTCCAACCAATTGGGAAAGAATCAATAGATTCCTTTTCGGGAGCGATTCATCCTTCCCGAACGCAGCATACAACTCTCCGTTGTACTGCGCTCTCCAAGTGTGCTTGTTCCCCCCTTCTTCCTTACCATGGCAAGTCTTTGTGAAATAACTCCGATGAGAAGAAAAAAGAAGGCGTTAAGAGACCAGACCCTCCTGGCCCAACCTTAGACACTCTAAGATCCTTTTTCAAACCTGTTCCCTTTTCGAGTCAAGAGATAGATAAATAGACACATCCCATTGCACTGATCGGGGGCGTTCGTAGTGACTGAGGGGGTCGAAGACCAAGAAGTGAGTTATTTATCAGCCAAGCATTCTATTCTTCTTATGGCTAGATCCAATCTCCTGGTCCCTTCGGAAAGGAAAAAGAATTTCACGTTCTCCCTTTCGGGAAGGGAGGATTAGGAAAATCCTATTGATTGCAATTTTCTCCAGACCCCCGGGAAAAGCATGAAAAAAAGGCTCGAATGGTACGATCCCGCCGTCACCCCAGAATGAAAGGGGCGATCTCGTAGTTCTTGGTCTGTGAAGATACGTTGTTAGGTGCTCCGTTTTTATTTTTCCATTGAGGCCGAACCTAAACCTGTGCTCGAGAGATAGCTGTCCATATACTGATAAGGGATGTATGGATTCTCGAGAAGAGAGGAGCCGTGGTGGT----CCCCCCCCCCGGACCGCCCGGATCCCACGAGTGAATAGAAAGTTGGATCTACATTGGATCTCACCTGAATCGCCCCATCTATCCTCCTGAGGAGAAGTTTGGTTTCAAACCCCGGTTCGAACAGGAGAAGTACGCCATGCTAATGTGCCTTGGATGATCCACATCTCAGGGTCAGGCGCCGATGAGCACATTGAACTATCCATGTGGCTGAGAGCCCTCACAGCCCAGGCACAACGACGCAATTATCAGGGGCGCGCTCTACCACTGAGCTAATAGCCCGTCGTGCGGGCCTCCCGCTGGGGGCCCGCTATGCCAAAAGCGAGAGAAACCCCATCCCTCTCTTTCCTTTTTTCGCCCCCATGCCGCCCCCGTGTGGCGGCATGGGGGCGAAAAAAAGGGGATCCTATCAACTTGTTCCGACCTAGGATAATAAGCTCATGAGCTTAGCTTAGTCTTACTTCACCGTCGAGAAACGAAAGAAGACTTCCATCTCCAAATTTCACTCAGACGTAGCTCGCTTCTTTTGGGGTGTGAAGCAGTGTCAAACCAAAATACCCAACAAGCATTAGTTCTCCCTGAAAAGGAGGTGATCCAGCCGCACCTTCCAGTACGGCTACCTTGTTACGACTTCACTCCAGTCACTAGCCCTGCCTTCGGCATCCCCCTCCTTGCGGTTAAGGTAACGACTTCGGGCATGGCCAGCTCCCATAGTGTGACGGGCGGTGTGTACAAGGCCCGGGAACGAATTCACCGCCGTATGGCTGACCGGCGATTACTAGCGATTCCGGCTTCATGTAGGCGAGTTGCAGCCTACAATCCGAACTGAGGACGGGTTTTTGGAGTTAGCTCACCCTCGCGGGATCACGATCCTTTGTCCCGGCCATTGTAGCACGTGTGTCGCCCAGGGCATAAGGGGCATGATGACTTGACGTCATCCTCACCTTCCTCCGGCTTATCACCGGCAGTCTGCTCAGGGTTCCAAACTCAACGTTGGCAACTAAACACGAGGGTTGCGCTCGTTGCGGGACTTAACCCAACACCTTACGGCACGAGCTGACGACAGCCATGCACCACCTGTGTCTGCGTTCCCGAAGGCACCCCTCTCTTTCAAGAGGATTCGCGGCATGTCAAGCCCTGGTAAGGTTCTTCGCTTTGCATCGAATTAAACCACATGCTCCACCGCTTGTGCGGGCCCCCGTCAATTCCTTTGAGTTTCATTCTTGCGAACGTACTCCCCAGGCGGGATACTTAACGCGTTAGCTACAGCACTGCACGGGTCGATACGCACAGCGCCTAGTATCCATCGTTTACGGCTAGGACTACTGGGGTATCTAATCCCATTCGCTCCCCTAGCTTTCGTCTCTCAGTGTCAGTGTCGGCCCAGCAGAGTGCTTTCGCCGTTGGTGTTCTTTCCGATCTCTACGCATTTCACCGCTCCACCGGAAATTCCCTCTGCCCCTACCGTACTCCAGCTTGGTAGTTTCCACCGCCTGTCCAGGGTTGAGCCCTGGGATTTGACGGCGGACTTAAAAAGCCACCTACAGACGCTTTACGCCCAATCATTCCGGATAACGCTTGCATCCTCTGTCTTACCGCGGCTGCTGGCACAGAGTTAGCCGATGCTTATTCCCCAGATACCGTCATTGCTTCTTCTCCGGGAAAAGAAGTTCACGACCCGTAGGCCTTCTACCTCCACGCGGCATTGCTCCGTCAGGCTTTCGCCCATTGCGGAAAATTCCCCACTGCTGCCTCCCGTAGGAGTCTGGGCCGTGTCTCAGTCCCAGTGTGGCTGATCATCCTCTCGGACCAGCTACTGATCATCGCCTTGGTAAGCTATTGCCTCACCAACTAGCTAATCAGACGCGAGCCCCTCCTCGGGCGGATTCCTCCTTTTGCTCCTCAGCCTACGGGGTATTAGCAGCCGTTTCCAGCTGTTGTTCCCCTCCCAAGGGCAGGTTCTTACGCGTTACTCACCCGTCCGCCACTGGAAACACCACTTCCCGTCCGACTTGCATGTGTTAAGCATGCCGCCAGCGTTCATCCTGAGCCAGGATCGAACTCTCCATGAGATTCATAGTTGCATTACTTATAGCTTCCTTGTTCGTAGACAAAGCTGATTCGGAATTCTCTTTCATTCCAAGGCATAACTTGTATCCATGCGCTTCATATTCGCCTGGAGTTCGATCCCAGAAATATAGCCCTCCCTACCCCCTCGCGTCAATCCCACAAGCCTCTTATCCATTCTCATTCGATCACGGCAGGGGAGCAAGTCAAAATAGAAAAACTCACATTGGGTTTAGGGATAATCAGGCTCGAACTGATGACTTCCACCACGTCAAGGTGACACTCTACCGCTGAGTTATATCCCTTCCCTTGCCCCCATCAAGAAATAGAACTGACTAATCCTAAGGCAAAGGGTCGAGAAACTCAACGCCACTATTCTTGAACAACTTGGAGTCGGGCCTTCTTTTCACACTATTACGGATACGAAAAAGAATGGGAAAAATGGGATTCAATTGTCAACTGCTCCTATCGGAAATAGGATTGACTACGGATTCGAGCCATAGCACATGGTTTCATAAAACCGTACGATTTTCCCGATCTAAAGAAAGCAGGTTTCACATGAAGAAGATTTGGCTCAGCATGTTCTATTCGATACGGGTAGGAGAAGAACCCGACTCGGTATTCTTAAAAAAATAGAGAAATCAGAACCAAGTTAAGATGATATGGATCAACCCCTCTTCTTGCGCCAAAGATCTTACCATTTCCGAAGTAACCGGAGTTACATCTATTTTTCCATTTCAATTCAAGAGTTCTTATGTGTTTCCACGCCCCTTCGAGACCCCGAAAAATGGACAAATTCCTTTTCTTAGGAACACATACAAGATTCGTCACCACAAAAAGGATAATGGTAATCCCACCATTAACTACTTCATTTTTGAATTTCATAGTAATAGAAATAGAACTGTCTTTTCTGTATACTCTCCCCGGTTCCGTTGCTATCGCGGGCTTTACGCAATCGATCGGATCATATAGATATCCCTTCAACACAAAGATATCCACACAACATAGGTCATCGAAAGGATCTCGAAGACCCACCAAAGCATGAAAGCCGGGATCTTTCAGAAAATAGATTCCTATTCGAAGAGTGCATAACCGCATGGATAAGCTCACACTAACCCGTCAATTTGGGATCCAATTCGGGATTTTCCTTGGGAGGTATCGGGAAGGAATTGGGATGTAATAATATCGATTCATACAGATACAGAAGAAAGGGTTCTCTATTGATTCAAACGCTATACCTACGGGATAGGGATAGAGAAAGAGGAAAAAACCGAAGATTTCACATAGTACTTTTGATCGAAAAAGAAATCTGATTTATTTCGTACCTTTCGCTCAATGAGAAAATGGGTCAGATTCTACAGGATCAAACCTGTGGGACTTAAGGAATGATGAAAGGGAATAAAAAAGAAATCCAAAATAAAAAAAGAAAAAATAAGTAAATAAAAATGAAGTAGAAAAGTCCAGATTCCAAACGAACAAATTCAAACTTGATTGAAAAGGATCTTTCTGATTCTTGAAGAATGAGGGGCAAAAGGATTGATCGAGAAAGATTTCTTGTTCTTATTATAATTATAAGATCGTGATTGGATCCGCATAGGTTTGGTAAAAAGAATAATCTTCTCCTTTGAGAATAATCAAAAAAGGAATCAATTGGAACATGAAAACGTGACTGAATTGGTCCTAGTTACTCTTCGGGACGGAGTCGAAGAAGGGGGGAGATTCTCGAACGAGGAAAAGGATCCAATGACTTCGAAAGAATTGAACGAGGAGCCGTATGAGGTGAAAATCTCATGTACGGTTCTGTAGAGTGGCAGTTAAGGGTGACTTATCTGTCAACTTTTCCACTATCACCCCCAAAAAACCAAACTCTGCCTTACGTAAAGTTGCCAGAGTACGCTTAACCTCTGGATTTGAAATCACTGCTTATATACCTGGTATTGGCCATAATTTACAAGAACATTCTGTAGTCTTAGTAAGAGGAGGAAGGGTTAAGGATTTACCCGGTGTGAGATATCACATTGTTCGAGGAACCCTAGATGCTGTCGGAGTAAAGGATCGTCAACAAGGACGTTCTAGTGCGTTGTAGATTCTTATCCAAGACTTGTATCATTTGATGATGCCATGTGAATCGCTAGAAACATGTGAAGTTGTATGGCTAACCCAATAACGAAAGTTTCGTAAGGGAACTGGAGCAGGCTACCATGAGACAAAAGATCTTCTTTCTAAAGAGATTCGATTCGGAACTATGATATGTCCAAGGTCCAATATTGAAATAATTTCAGAGGTTTTCCTTGACTTTGTCCGTGTCAACAAACAATTCGAAATGCCTCGACTTTTTTAGAACAGGTCCGAGTCAAATAGCAATGATTCGAAGCACTTCTTTTTACACTATTTCGGAAACCCAAGGACTCAATCGTATGGATATGGAAAATACAGGATTTCCAATCCTAGCAGGAAAAGGAGGGAAACGGATACTCAATTTCAAGTGAGTAAACAGAATTCCATACTCGATCTCATAGATACATATAGAATTCTGTGGAAAGCCGTATTCGATGAAAGTCGTATGTACGGCTTGGAGGGAGATCTTTCATATCTTTCGAGATCCACCCTACAATATGGGGTCAAAAAGCCAAAATAAATGATTTTAGCCCTTAT---------------------------------------AAAAA---TATA---------------------------------------------------AAAAGAAAAAAGAAAAAGAAAACGGATTCTTGAACCCCTTTCACGCTCATGTCACGTCGAGGTACTGCAGAAGAAAAAACCGCAAAATCCGATCCAATTTATCGTAATCGATTAGTTAACATGTTGGTTAACCGTATTCTGAAACACGGAAAAAAATCATTGGCTTATCAAATTTTCTATCGAGCCATGAAAAAGATTCAACAAAAGACAGAAACAAATCCACTATCTGTTTTACGTCAAGCAATACGTGGAGTAACTCCCGATATAGCAGTAAAAGCAAGACGTGTAGGCGGATCGACTCATCAAGTTCCCATTGAAATAGGATCCACACAAGGAAAAGCACTTGCCATTCGTTGGTTATTAGGGGCATCCCGAAAACGTACGGGTCGAAATATGGCTTTCAAATTAAGTTCCGAATTAGTGGATGCTGCCAAAGGGGGTGGCGATGCCATACGCAAAAAAGAAGAGACTCATAGAATGGCAGAGGCAAATAGAGCTTTTGCACATTTTCGTTAATCCATGAACAGGATCTATATAGACACATAGACCCATGGATCCCATACATCTCGATCGGAAAAGAATCAATAGAAAAAGAATCGGAATTGATCGATATATCTCTCGAAACAAACGAAAGACGAAACATAAATCATGGATCAACTAAGCCCTCTCGGGGACTTGCTTAAGAATAAGAAAGAGGAATCTTATGTAAATACCATGGAATAAGGTTTGGTCCTATTCATGGGGATTCTGTAAATATTCCATTCCAAAAAGAGAAAATTCGAAACAATTGGGATTTTTTTGGAGATTGGATGCGGTTACTAATTCATGATCTGGCATGTACAGAATGAAAACTTCATTCTCGATTCTACGAGAATTTTTATGAAAGCCTTTCATTTGCTTCTCTTCGATGGAAGTTTTATTTTCCCAGAATGTATCCTAATTTTTGGCCTAATTCTTCTTCTGATGATCGATTCAACCTCTGATCAAAAAGATATACCTTGGTTATATTTTATCTCTTCAACAAGTTTAGTAATGAGCATAACGGCCCTATTGTTCCGATGGAGAGAAGAACCTATGATTAGCTTTTCAGGAAATTTCCAAACGAACAATTTCAACGAAATCTTTCAATTTCTTATTTTACTATGTTCAACTCTATGTATTCCTCTATCCGTAGAGTACATTGAATGTACAGAAATGGCTATAACAGAATTTCTGTTATTCGTATTAACAGCTACTCTAGGAGGAATGTTTTTATGCGGTGCTAACGATTTAATAACTATCTTTGTAGCTCCAGAATGTTTCAGTTTATGCTCCTATCTATTATCTGGATATACCAAGAAAGATGTACGGTCTAATGAGGCTACTACGAAATATTTACTCATGGGTGGGGCAAGCTCTTCTATTCTGGTTCATGGTTTCTCTTGGCTATATGGTTCATCCGGGGGAGAGATCGAGCTTCAAGAAATAGTGAATGGTCTTATCAATACACAAATGTATAACTCCCCAGGAATTTCAATTGCGCTTATATTCATCACTGTAGGAATTGGGTTTAAGCTTTCCCCAGCCCCTTCTCATCAATGGACTCCTGACGTATACGAAGGAGTGCGGTTCGTTCGATAAATTCCTATCTCTCTATCTATTTCTGAGATGTTTGGATTTTTCAAAACTCCATGGACATGCAGAAGAGAAATGCTATCCCCACTCGGACCAAGACATAACTTTACTTGTTCAAATAACAATTAAGGTGAAGCAGGGTCAGGAACAACGAATCCCTTTATGATAAACAGATTCATTTTGCAAGTTCGTTATTACGGGTAGTTCCTACAAAGGATCGGACTAATGACGTATACAATACTTGAATTCTCGATGTAGATGCTACATAGTTGGTTCTCATCCTTCAGAGACTACGAGTGTAATAGGAGCATCCGTCGACAAAAGGATCACCCTAAGATGATCATCTCATGGCTATTGAGAACGAATCAAATCAGATGGTTCTATTTCTCAATCTTTTCGACCTCGGTTCCGTAGGAGCAAGTCATAAAGATTGAGAAAAATCGGTCATTCACAACCACTGATGAAGGATTCCTCGAAAAGTTAAGGATTAGTAATCCTTTTTAAAAATCGAATGGATTCGGTCTTATACATACGCGAGGAAGGTAATCAAAAAAGAAAGAAGAACTCATCTTCTTTCTTTTATCACTTAGGAGCCGTGCGAGATGAAAGTCTCATGCACGGTTTTGAATGAGAGAAAGAAGTGAGGAATCCTCTTTTCGACTCTGACTCTCCCACTCCAGTCGTTGCTTTTCTTTCTGTTACTTCGAAAGTCGCTGCTTCAGCTTCAGCCACTCGAATTTTCGATATTCCTTTTTATTTCTCATCAAACGAATGGCATCTTCTTCTGGAAATCCTAGCTATTCTTAGCATGATATTGGGGAATCTCATTGCTATTACTCAAACAAGCATGAAACGTATGCTTGCGTATTCGTCCATAGGTCAAATCGGATATGTAATTATTGGAATAATTGTTGGAGACTCAAATGGTGGATATGCAAGCATGATAACTTATATGCTGTTCTATATCTCCATGAATCTAGGAACTTTTGCTTGCATTGTATCATTTGGTCTACGTACCGGAACTGATAACATTCGAGATTATGCAGGATTATACACGAAAGATCCTTTTTTGGCTCTCTCTTTAGCCCTATGTCTCTTCTCCTTAGGAGGTCTTCCTCCACTAGCAGGTTTTTTCGGAAAACTTCATTTATTCTGGTGTGGATGGCAGGCAGGCCTATATTTCTTGGTTTCAATAGGACTCCTTACGAGCGTTGTTTCTATCTACTATTATCTAAAAATAATCAAGTTATTAATGACTGGACGAAACCAAGAAATAACTCCTCACGTGCGAAATTATAGAAGGTCCCCCTTAAGATCAAACAATTCCATCGAATTGAGTATGATTGTATGTGTGATAGCATCTACTATACCAGGAATATCAATGAACCCGATTATTGAAATTGCTCAGGATACCCTTTTTTAGCTTCTAGAATCTATTTCTTAGTTCAAGATCCCTCTTACTATACTAACTGGAATCAAAGAATTAGTAGATCTGTTCCGCCCAAAATGGGAATGGGCTAGGATTATGAACTTATAATCTATAATCTGATGATCGAGTCGATTCCATGATTATAAGTTCATTCCATACCGGACCAGACCGGAATAGGGTTCTATACATTCTCATTATGAGAAGGGGCCATTCGAGCGTATCTAAATAGATACTATGTTTACATATAGATCTCTGCGTCGTTCCATTCCATTTAGGATTAGGAATAGGCGTAATCGGACCTGCTTTTTACATATCTCTCGTTATTTGGGACCCTATTCACCTCTTTGGGCTTTTATTGAATCGAGAAATAGGTTTGATTGTCCATCTTTTTGATAGAATATATATAAGGTATCCTCCGGATAATTCAAATCGAACCAATTGGATGTCCGACTCGGGCCTATATGACATGACCGATCAATAAAAATACGCTAACACTCCACCTTTGTCATATATTCCATACATCACACTAGATAGATATCATATTCATGGAATACGACTCACTTTCAAGATGCCTTGGTGGTGAAATGGTAGACACGCGAGACTCAAAATCTCGTGCTAAAGAGCGTGGAGGTTCGAGTCCTCTTCAAGGCATAATATTGAGATCTCTTATTGAATTGGAATAAGTTCGGCAGCGGATCACGAAATCTTGGTGATCTTCTCTATCTAATGAATGGGGAGTCCGTTTTGAAATCGTCCGCCCTGCACCCACCCCCCGAGTATATGCTTCAACAGGAATCACACAGGGGTAGATTGATACAATAGAAACCTCTGGTAAAATGCCCACCCGTAACCCAGCGGATAAAGTACATTCCATAGTCCGTTTTAGGGATTGGCGACTTACCTTACCCATTCAATGACTTTGGCACCGGACGTTCCCAAAATGGGTACTGTACTCTCGGGTCGGGTGAATTCAATAATAGACGCCTGTTGGCATTCCCCGCCTTCCTTCTCCTTTCAGGGCCTATCCGAAAGAGAATTCAGTACTTCTTGGTCGTGAATATCTGAATAGGACGAACCGCCCCGTGGATATCTTTGCTTCGGAACAAAACAATTAGAATTAGGCTCGGTCAACTGGAATGTGTATTATCCATATTAGGGGATCTTTCAATTGAGAAGATCCATCGACCTGAGACGAAGAGAAAGAAAGGTCTATCTATTTTATTTAGTTATTCCGTTAGTTATTCAATTAAACCAATGATTCGTTATTGGAGCAGATAGCAAGAACCATTTCATCCGGCATACGTGATTTTCCAATGGATTTACATCTTTCATTAATGGAAAGTTTTTGATGTAGTGAGTAATAGCTCTGGTTGTTCGCTCTTCAAGAATTCTTGTTTAGGCAGTTCATACCATCCATACATAATGTTTTGATCTAAGATTTCAATTCTTCCATGTTTCCGCAGTAGTATATTGTTCCATGGAGCTAAGGTCCAAAATATGGAAGAAACGGGTGTTTCCACGACTCTACCACCCAGTCAATTCTGTTTCACTTAATCCCTATTTCATGGCCACATATCTTTCCAGCTAAGGAATGGGAAACCTTTCTCTTGTTACATGAATCCAATTTTCATTTCATCCGCGAAAAGCCATCTTTTTCTCAACAATGTCTTTGTCATTTGATCCAATAGCGTTCCGTTAGATAGGAACAGGTTTGATAAATACTGATAACTCTCGGATAGAGTATTAGAACGGAAAAATCCATTAGATAATGAACTATTGGTTCTAAGCCATCTCTGGCGATGAATCAACAATTCGAAATGCTTTTCTTGCGTATTCTTGATAAACCAGCGTTTATACATAGATGTAGGAAGATCTGTTTGGGAAGTAAGAAGCCCCCTTGACATCTCTTCATCTGCAAAGAATTCTCGATGTGAAAACACAGAGACAAAAGGCTGATCTTTGAATAGGAAAAAGAGTGGATCCGCAGGGTCCCAAATGAATTGGCTTATTCGAAAAAAGCCTTGTTCTTTGGAAGATCTATCTCGTGTCTGGTACTGCATGGTTCCACTCTGCAAGAACTCCGAATCATTCTCTTGAAGCTCATCCTCTTCATCATAAATGATCCGCTTGCTCCGAAATGACCTGGCCCAATAGGGAAATCCCAATTCATTGGGCCTTTCGATACAATCAAATAAAAAGCCCCAAGGGCGCCATATTCTAGGAGCCCAAACTATGTGATTGAATAAATCCTCCTCTATCTGTTGCGGGTCGAGGACTCCTTCCCCTTCTTCAAACTCCGATTCGTATTTTTTATAGAGAAATCTCTGATCAACGATAGAACAAGATCCATTTTGAATCCTATTTAAGGGATTCCTTGGTTCGGGCCGAAGAAGCAATGTCACTCGATCATTATCAAACTGACTGCAATTTTTTTCTGTCCGTGAGGATCCCACCAGAACGCCTTCTACTTCTAATAGGCCATGAACTAGATCAGAATCATTCTCAACGAGTCCATAAGAAGTGATCCCATTTTTTTCATCAGGTCCGGGTAGAGACCAAAGGTCTTGAGCGACCGATCCGGCAGAACAACTCAAAAGATAAAGAAGTATCGTTAATTTCTTCATGCTCGTTCCAAGTTCGAAGTACCATTTGTACAAATAAGAATCCCCTTCGTTACATGATTTCTTCTTCATATAGATAGATATAGGATCTATGGAGCAATTACTTAGAAGTACATTTTGTGAAACAGCCCTTCCTGTCTGATAGAAAAGGATCCCATGATCCTGAACCGATCTTACCTTGGATCGCAAATCCCAAGTTTGTCTATGAAGAGCAGATCTAATTATATTCGTGTCTATAATGGATTTCTTTTGTATAATACTAATCGATAGGGCCTCATTGGTAAGTGCTACAAGATCTCGTACATTGGAACCCATAGTTATGGACCCGAATACATTAGTATGGAACATTTTCTTTTCCAAGTGAAATCCCCTAGTATATGAAAGAGTGAAAAAGTGCTTTCGTTGTTGTGGAATAAGAAGCCTTCGTATCTTAATGCATGTATTTAATTTATTCGGAGCTATTAGAGCGGGATCTACTTTTTGGGGAATATGAGTCGAAGCAATAACAAGAATATTTCTAGTGGAACATCTTTCACAATCCCTGGAGAGATAGTTCACTAATAAACCGAGGGATAAGTAATTCGACTCATTCCCATCCAGATCATGAATGTTTGGAATCCATATTATACAAGGAGACATTGCTTTTGCTAATTCGAATTGAAGGGTGATATAAAATCGGTCTATTTCCGGCATCATATCCATAGTTAGCGCATTCATCATAGTTAGAAGCTCCAGCTCCGTATCAAGGTCACAGTCGATATCGTCACTATCATCAATATCCTCACTATCGTCACTATCGTCACTATCATCAATAAGAAAACCCTTAGGCTTGTTATCCAGGAACTTGTTCAGAAATACTGTAATGAAAGGAACATAGGAGTTTGTCGCTAGGTGTTTGACCAAATAGGATCGTCCAGTTCCTATAGAACCTATCACTAAAATACCCCTAGGGGGGGATAGGGCTAAGCGGAGCGAAAAGGGTTTTCCATGAGATGGGAAATGAAAACTATTAGCCCCACACGGGGTTTGTGAATAAGTGATTGTCTGATAATGAGCAAGGAATATCCGCCTTTCTGCTAAACAGGATGTATTGAACTCATAATTCATTAGATACTTTTTATGAATGTCAACTAAGTATCGTAAGTAAATTGCTCCCGGTTGTTCAATCATTTGATAACCAGAGTCATTCTTTGAGAAATGATCACTATGAGTCAGACTCAATAGAATTTGATCAATCCTTTTTTCTGTCGTTAAGGTAGAGAACTGAACCAAGAATTCTCTTTCTTTATCATCAATCGAATCACTGTTCGAGACCCAGGATTCTATTTTATCATCAATCCAATCACCATTCACGTTTTTTCTTTTTCTTATCAAGGAATAGATCGCTTTACTTGTATGACTTAGATGTCTCGTATTTCTCGAAAAAGCGATTCGATTGATGGGATTTGGTATGATACTTATGAAATCGATGAGATTCCAATATTTTTTCCTAGAACGGATTGATTTGACCCCATAAGCGGGACCACCACCCCATAGCATGTTGCCGCCAGAAGCAAAACCCCGTATTTCTTCTAGAAAATCTCCTAATTGTTCCAGAGCAACTAGAAAGAGATTCTTTAACCAGAAAGAATTCAGTTCAGATGTAGGATACCTATCCAGAAGTTTTCGCAACTCAATCATGTATGATGGAATCATCAAAGATTTGACCTTTTCGAACTCTGTCTGTAACTCACTATAGGCTCGAGAAACAAAGAGAAGATGTGTACGAATGAGATATCCAGCAACAAGAAGAAGGAAAAGGATTAAATAGAGGAACTCCCGAACATTTAGCGATCTCAGATGTGTCGATATCAATGGTGACTCATTATTTCGATGAATAATTTCTTCGGACAGAAGAAGATTATGTAAACACTTACTCGAAATCTCACTTATCAGATTCCATTGTGGAAGACACAATTTTTTCTGAAGAATTCGCCATGATATATCTGATCCATGCATAATATCATGAAAAATGGATACAAATTTTTGGCTGCTACTTAGTATCGGCAATAAGTCTGAAAAGGTATCTAAAAATATCAAATTTAGATATTTGTACCCTGTCGAAGTAAGGAACCATGGTATATATGTTTGGAATAGATTCCATTTTGAGAGAGTTGAAAAAGCACTATCTCGTTGAAAGGTTCTATCCATCTGCCCTTTCTCAAGGCATTTTTTTAGACAAAGACTCCGTTTTTTCCTCTTTTCGGATGGTAAATATTTCTCAGAACATGGAGTGTGAATCAAACCCATGTTTGAGTTGAAATTGAGATACTGATGCAAGTTCTTCCCTTCTGAATCAGATAGATTCATATCTGAAAGAGGTTGACAATAAGTTCTTTCAAAATTGAATATTTGTCCCTCTGTTAGAGGTGTTCCAGAAATGTCTGCGATCGAGTAAATAGCCCTACGAACGAATGGATCGGATCGAATTGGAAAATGGAAAGATTTGTACAAGTTATACCTTTCGTCACCACTTTGCGGAAAATCGTTAGATATGAATATGTTAGATACCTGTGACTCGATTGGTGAAATAGTATCTCTCTCCAAAAAAACATGTTTTTTTTTACCGCCGCACAAAGAAAATATTTTGTTGCGAATGAACAAGATATTGAGGAATTGTCCATACGTAAAATCATAATTATGGATACGGGCCTTTTCCACATAAAAGGGGAATCTTTTGTTACAATAGAAGCAGAAGTGATGTCGATTATTCAAGAATCGAAGTCGATTTGCTTTATAAAAAGAGGATATCAATGAACTTCTATGAAACGGTTTCACGGGATTCAGCCAATTGTCTTGATCGTGGGATATCATTGAGAAATAGGAATCCGTGTTATCAAAAGATTTCCTGCGATTCTTTCTAGTATGGAATGAGTCAATCATCCACTTTGGTATCTTATTGAACAAAAATGGTGATATTGTTCCTCCATTGATCAAGAATTTCGATTTTTGGGAAGTATCACGGTCATCCAATAAGAAGGGTTTCCATTTTTTCAAATGAACGATTTGAAGACCTATTGATTCTAACAACTGATTGCAGAGTTGATCATTCGGACCTTTCAATTCATAGATGTGGATCTCGGACCTATGAATGGGGATACTCCCGAAACTCACAAAGAAAAAAGGAAGTGAGTTAGACAAAAAGAGAAGAAACTTGGACAAAAAAAGAAGTAACTTGGACAAAAAGAAACAAAGTGACTTAGACAAATCTTTTTTGTCGATAACCTCAGACCAATCAATCGAATATTGATTAATACGTAATTGATCGAACACTACTTGAAAACGGCTATTCTGCTCAGAAATGAAATGTTCCAAATGTTCCTGGAAATTCTTGCTCCCATTGGACCATTTGTATCTATATGCATTAGGATCCCGATTCATGGATCTCTCGGTTCGAGAAATCCAAATAAGAGGATCGAACCATTTCTTCTGACTCTTTTTCAAATTTGATAAATGTTGGTTGATCGTGTATTTCATTATAGTTCTATGATTCAGAGTATCATTTCCTATTTGATACCTTTGAATTCCATATTCGAAGTTGTGATCGGATCTATTCATTAAAAAGAATCGAGTCAATACATTTCTTATGTACCCATAGGTGCTATATTGGATTTGAATCAGATTTCGGATCAATCTATATTGATTGACTGCCTCCATTATATTGTTGCTAGCAAATACCACTATTTTTGGTTTTGGATCTTCCAAATCATTCCCGCAAGAGGTCCGGACCCGTTTTTTTCTGATCCTTCGATAAAAAGATTCATTCTCTTCATAAAAAATAGGAGGTAGAACCAATAAAGATTTCTTTTTCGATTCATCCCTGGAGTTGAATACCTCATTCCATAATTGTTTTTGATCCAATCCGGAGGAATCAATAGAAAAGGCAAATCCCTTATGATACACCAGATCCGGCTCGGTTATTGATAGAGTGAATAGATCCGCCATTTCTTGAAACCTCTCTTCTGATTCAAAATCGTGGTGTAACGTGTATCCCCCCCTGTTCCGGTCATGGAATAGATGAAATAAATCAAAAAATGGATTTTTGTTCAAGAATGAAATCTTATTGGAACTGTCCAGTTCATCCTTCGGAACCATATCACATCCCGGATCTGATGAAATAGGATGAATTGAGACGGTATTTTGTAAATACATAATTATCTTGAATATATTAACTATTTCTTTATTTTCCGATCGCCTGGAAAGAACAAAAGAAACATCTTGTTCTTTCTTCAACAATTTCTGATCTCTAGTGGATCTCTCAGTAGGATTCGAACCCAGATGAAGTTCTGACCATCTGTCAGAGAAAAAAGAACGAATGGATCTTGTAGGATTCCCAAGAAATTCTTCGATTTCTTCCGGAAGCAGATGATTATTCATCTGCTTCTCACATTCCGTGAATAGCCGGGACATTGAGGAATATCCAGAAAGGCATTTAGGGAATCGCTCTGATTCTATCTCTGTTCGTTCGGTTTGAAGAAAGGAAGGATCCCAACAAAGAATCGATCTTTCTTTTAGTTGTTGAATCTCTCTTTGATTGATCAATGTGTGATATTCCGAATCCTCATTCCTAATGGAATCGAAATGATCTCTGGATTGATCAGAAGATCCTTTCAATTGGCTAGAATCCGTTACTTGAATGAAACTAGATCTTGTGGAATCATATTGAATATTTGACGATACATTCCGTACCTTGCTAAAAAACCGATCCTTGTTTACCAACCACACATTGTCTAACCAAATCCAATTCTCTCTCGATATGTTCCTCAAAAAATCCGATTCGTGCGGATTCTTCCCCCAACCCCAACTAACGAAGAGATCTTGGCGGAATTGCCACATATGAAATTGAGCACAATTTTGCAAAGAAATAGCCCGCTTGTTTCTCAAGAAGAGATGGGAAACATGCTCAATATCATTTGATTGAATAGTTGACCCAGCTCCTTGTTGTTTGAAGAAACCCTCCACTTCAATTGGTATTTTTTCACGAAAAGCAAACATGAGATAAAAAATCCAGTCTTTCACTAAGATTTCGAATAGCTGTCCCGAATTCAAGTTGATTCTGTTTCGCCTCTTCCTCGGAGAAAGACGATCAAACAATTCCCAATCATGGTCCTTGCGGATCGGATCATCCATATAATATACAAAAAGAAACTCCAGATATTTGATATCTTTCTCTTTGAATGAGATCTCAATTCCAGCGACGGTTTCATTAGATATCTTACAACTAGAATCCCTCTTTTTTCCGATCCAGTTCCTCCACCACCGCGAACCCCAGTTAGATTCAGGCATGATACACTTTTTAGTTATTGGGAGAACCCAAGTACTCTCTTTCGGATCCAGGAAAGAGCTCTCAGGGATCTTTTTTCCTTTTGGAAGATACAGGAGCGAAACAATCAACCTATTGATATTGGAAGACCCAAAAGATTTTTCCAATGTATCATTTCTGGGTCCAATGGAATTCATAGGTATAGGAAGAAGCCCTGTCAAATAGAGATTTTTTCGTTCGACCATCTTTCGATTGTTAATACGATATATAAGGACCGCTACTACAAAGAGTACTACACCCTTGATCGTGAAATATCGATTGCTTGTTGAACCCTGTGAATTGCATGAAAGTGGGATACTCCAAATTCGGGAGTCCAAGAGTTTTATAAAACGCTCTTGATGGAAAAAAATGTGAATGAAAGATCCCACTGAATTGAATTGGGTCCATGAATCTAAGAAATAGTGAGAATTCTTGATCTCTCTCAATATCTCTCTCAATTCGAAAATCCAGAATTGGAATTGATGCCCTTTCATTAAGTCCTCCTAAATTGCATTGATTTATCCTAAAGATTTCATTTCAATTGGAATTTGGTTATTCACCATGTACGAGGATCCCCGCTAAGCATCCATGGCTGAATGGTTAAAGCGCCCAACTCATAATTGGCGAATTCGTAGGTTCAATTCCTACTGGATGCAC------GGGACCCTCCAATAAGTCCCAATAAGTCTATTGGAATTGGCTCTGTATCAATGGAATCTCATCATCCATACATAACGAATTAATTGGTGTGGTATATTCATATCATAACATATGAACAGTAAGAACTAGCATTCTTATTGAGATTAGAACTCATAGGGAAGAAAATCGATTTATGGATGGAATCCAATATGCAGTATTTACAGACAAAAGTATTCGGTTATTGGGGAAAAATCAATATACTTCTAATGTCGAATCAGGATCAACTAGGACAGAAATAAAGCATTGGGTCGAACTCTTCTTTGGTGTCAAGGTAATAGCTATGAATAGTCATCGACTCCCGGGAAAGGGTAGAAGAATGGGACCTATTATGGGACATACAATGCATTACAGACGTATGATCATTACGCTTCAACCGGGTTATTCTATTCCACCTCTTAGAAAGAAAAGAACTTAAATCAAAATACTTAATAGCATGGCGATACATTTATACAAAACTTCTACCCCGAGCACACGCAACGGAGCCGTAGACAGTCAAGTGAAATCCAATCCACGAAATAATTTGATCTATGGACAGCATCGTTGTGGTAAAGGTCGTAATGCCAGAGGAATCATTACCGCAGGGCATAGAGGGGGAGGTCATAAGCGTCTATACCGTAAAATCGATTTTCGACGGAATGAAAAAGACATATATGGTAGAATCGTAACCATAGAATACGACCCTAATCGAAATGCATACATTTGTCTCATACACTATGGGGATGGTGAGAAAAGATATATTTTACATCCCAGAGGGGCTAGAATTGGAGATACCATTGTTTCTGGTACAGAAGTTCCTATAAAAATGGGAAATGCCCTACCTTTGAGTGCGGTTTGAACTATTGATTTACGTAATTGGAAGTAACCAATTAGGTTTACGGCGAAACCTAGAAATCGATCACTGATCCAATTTTAGTACCTCTACAGGATAGACCTCAACAGAAAACTGAAGAGTAACGGCAGCAAGTGATTGAGTTCAGTAGTTCCTCATATAAAATTATTGACTCTAGAGATAGAGTAATATGGAGAAGACAAAATTGTTTCAAGCACCGACAGAACAACCAGAAGCGCCCCTTGTTTCAAAGAGGGGAGGACGGGTTATTCACATTTCATTTGATGGTCAGAGGCGAATTGAAAGCTAAGCAGTGGTAATTCTAAGGATTCCCGGGGGGAAAAATAGAGATGTCTCCTACGTTACCCGTAATATGTGGAAGTATCGACGTAATTTCATAGAGTCATTCGGTCTGAATGCTACATGAAGAACATAAGCCAGATGAAGGAACAGGAAGACCTAGGATGTAGAAGATCATAACATGAGTGATTCGGCAGATTTAGATTCCTATATATCCACTCATGCGGTACTTC--------------------ATTGTACGATATATATAAGAATTGTACGATATATATAAGATCCATCTGTATAGATAATATCATCATCTACATCCAGAAAGCCGTATGCTTTGGAAGAAGCTTGTACAGTTTGGGAAGGGGTTTTGATTGATCAAAAAGAAGAATCTACTTCAACCGATATGCCCTTAGGCACGGCCATACATAACATAGAAATCACACTCGGAAAGGGTGGGCAATTAGCTAGAGCAGCAGGTGCTGTAGCGAAACTGATTGCAAAAGAGGGGAAATCAGCCACATTAAAATTACCTTCTGGGGAGGTCCGTTTGATATCCAAAAACTGCTCAGCAACAGTCGGACAAGTGGGGAATGTTGGGGTAAACCAGAAAAGTTTGGGTAGAGCCGGATCGAAATGTTGGCTAGGTAAGCGTCCTGTAGTAAGAGGAGTGGTTATGAACCCTGTAGACCATCCCCATGGGGGTGGTGAAGGGAGGGCCCCAATTGGTAGAAAAAAACCCGCAACTCCTTGGGGTTATCCTGCACTTGGAAGAAGAAGTAGAAAAAGGAATAAATATAGTAAGAATTGGATTCTTCGTCGCCGTAGTAAATAGTAGAGTAGAGAAAATCGAATTTGTTTCTTCGTCTTTAC-AAAAAAAAAATAGGAGTAATTAACTGTGACACGTTCACTAAAAAAAAATCCTTTTGTAGCGAATCATTTTTTAAGAAAAATAAAGAAACTTAACACAAANNNNNNNNNNNNNNN
>Guibourtia demeusei voucher Boupoya 819 chloroplast, partial genome
AACATAAGTATGTTATGGGCGAACGACGGGAATTGAACCCGCGCATGGTGGATTCACAATCCACTGCCTTGATCCACTTGGCTACATCCGCCCCGAGACTATCACTATGTAAAAATTACATAGATTTCCATTTATACC------------------------TTTTATCAGTTATCAGTATTTT---------TTCTTATAAGTTTTTCCTTGTCTTTCTAAGATATGATAGAATAAGAAAAAAAAAAACAATTGAAATTTCTCTTGAAAATGTAAAATAATAAGTTCCTGCTGAGAAAAGAAAAACGTATAAATTACTAAATAAAACAAAGAAAAATAGGAAAGTCCATTTTTGTATGTTGAAATAAATGAAA-------------------------TAAAGAA----------TAATCAAATTAATATAATAATTTATATTAATATAATAATTTATAAT----AAATAAATAAAAAACTACTAA-----------AAAAGA--------AAAAAAAAGTAAAGGAGCAATATCAATCCTCTTGAAATGGATATTGCTCCTTTACTTTCAAAAACTCATATTCATTAAGATACAAATCTTATCCATTTATAGAGGGAGCCTCAATGGCAGCTAGGTCTAGAGGGAAGTTATGAGCATTCCGTTCATGCATAACTTCCATCCCAAGGTTAGCACGGTTAATAATATCAGCCCAGGTATTAATTACACGACCTTGGCTATCAACTACAGATTGGTTGAAATTGAAACCATTTAAATTGAAAGCCATAGTGCTGATACCTAAGGCAGTAAACCAGATACCTACTACAGGCCAAGCAGCTAGGAAGAAATGTAAAGAACGAGAATTGTTGAAACTAGCATATTGGAAGATCAATCGGCCAAAATAACCATGAGCAGCTACAATATTATAGGTTTCTTCCTCTTGACCGAATCTGTAACCTTCATTAGCAGATTCATTTTCTGTGGTTTCCCTGATCAAACTAGAAGTTACCAAGGAACCGTGCATAGCACTGAATAGGGAACCGCCGAATACACCAGCTACGCCTAACATATGAAATGGATGCATAAGAATATTGTGCTCAGCCTGGAATACAATCATAAAGTTGAAAGTACCAGAAATTCCTAGAGGCATACCATCAGAAAAACTTCCTTGACCAATTGGATAGATCAAGAAAACAGCAGTAGCAGCTGCAACAGGAGCTGAATATGCAACAGCAATCCAAGGTCGCATACCCAGACGAAAACTAAGTTCCCACTCACGACCCATGTAACAAGCTACACCAAGTAAGAAGTGTAGAACAATTAGCTCATAAGGACCACCATTGTATAACCATTCATCAACGGATGCCGCTTCCCATATCGGGTAAAAGTGCAAACCTATAGCCGCAGAAGTAGGAATAATGGCACCTGAAATTATATTGTTTCCATAAAGTAGAGATCCAGAAACAGGCTCACGAATACCATCAATATCTACTGGAGGGGCAGCAATGAAAGCGATAATAAATACAGAAGTTGCGGTCAATAAGGTAGGGATCATTAAAACACCAAACCATCCGATGTAAATACGGTTTTCAGTGCTGGTTATCCAGTTACAGAAGCGACCCCATAGGCTTTCGCTCTCGCGTCTCTCTAAAATTGCAGTCATGGTAAAATCTTGGTTTATTTAATCATCAGGGACTCCCAAGCACACGAATTCTCTATAACTAGATAATGGGGGCTTGTTATTCAACAGTATAACATGACTTCTATACTGGTGTCAACCAATACCAATATTCATAGATATATCCATCTATTTTCATTTCGATTTATCAGAATTCTATTTTTTCATCGATTTCATTCATTCAAATCACTTCATTC-----AAAAAAAATGGGTA--------------------------------------TATATTAGTATATATTACTTCGAGATGATAATTCTAGTGGGTTGCCCGGGACTCGAACCCGGAACTAGTCGGATGGAGTAGATAATTTATTTGTTAATAAAATTCAACAACAAAACAAAT--AAAAAAAATCCCTCCCCAAGCCGTGCGTGCATTTTTCATTGCACACGGCTTTCCCTATGTCTACATTTAGAAACCTCAGTTCCTTCCCTAGAACGAGACTCTAAGAAAGTTGAATACTCATTGATTAATCCCTACCTACTCTTACTTACTCCATAAACATTTCATAATCC-----------------------ATTTTCTAATAGAATTCTAAAAAATGAATGA-TTGGTTATCTC-----------------------------------------------------TTCATCATTTAAAGATCAATTTCCACTTACAACGAAAATATCATAACCAATCATTCATCATTGACCAGATCATTGATGCAAATAATATCCAAATACCAAATACGGCCTCTATATAACCCCCTCTGCAAAGTAAAAGAAGTTCTTGAAAAGATCAAAGAAAGAATCTCGTCTTCCTCTGTAAAGAATTCTTCCAAAAATTCTGAACCTAATCTTTTCACAAAAGAGCGTACAGTACTTTTGTGTTTACGAGCCAAAGTTTTAATAAAAGAAAGCCGAAGTATATATTTTATTCGATACAAACTCTTTTTTTTTGAGGATCCATTGTAATAATGAGAAAGATTTCTGCATATTCGCACAAATAAGTCAATAATATCAAAATTGGATAAATCGGACCAGACCGGCTTACTAATGGGATGCCCTAATATGGTACAAAATTTCGCTTTAGCCAATGATCTAATTATAGGAATAATTGGAACTTTTGTATCAAGCTTTTTCCTAACATTTTCTATTAGAAATGAATTTTCCAACATTTGACTCCGTACCACTGAAGGATTTCGCCGTACACTGGAAAAATAACCCAAAAAGTAGAATGAATGCTCGGATAATTGGTTTATATGGATCCGTCCTGGTTGAGACCAAACATAAAAATGGCATTGCCATAAATTGATAAGATAGTATTTCCATTTATTCATCACAAGAGGAGTATTCTTTGAAGCCAGAATGGATTCTCCTTTATATCGAGCATAATGAATGAAAGGGTCCTTGAAAAACCATAGGGTAGACAGAAAATCCTTAGTAAAGACTTTTACAAGATATTCCATTTTTCCATAGAAATAGATTCGCTCAAAAAGGACTACCGAAGATGTTAATTGTAAATGAGAAGATTTGTTACGGAGAAAAAGGAAGATAGATTCGTATTCACATAGATAGAAATTATATAGGAACAAGAAGAATCTTGAATTCCTGTTTGAAAAAGTAGAAATCGATTTTTTTGAAGTAATACGAATGTTCCAATTACAATACTCGTGAAGAAAGAGCTTTAATAAATAAAAAGAAGAAGCATCTTTCACCCAGTAACGAAGGGTTTGAACCAAAATTTCCAGATGGATAGGGTAAGGTATTCGTATATCTGCCACATAATTTAAATATGGAAATTGATCCTCAAAAAAGGGAAATATTGAATGAATTGATTGTAAATTATAAGATTTTACGATTTTTGTCTCCTCTAAGAAAGAGATTAATCGTAGGGAAAATGGAATTTCCAGAATGACGGCAAACCCCTCTGATATTATTTGAGAATATAAATTCTTGTTGTGCCCACAAAATTTCTTTTTGTTAGAATCATTAGCAGAAATAATCAAATGATTCTGTTGAGACATTCGAGTAATTAAACGTTTTACAATTAGTAAACTAGATTTATTGTCAGAACCTATATTTTCCATCAAAATGGAGCTATTTAAACCATGATCATAAGCAAGTGCATAAATATATTCCCGAAAGATAAGTGGGTATAGGAGGTCATATTGCTGAAACCTATTTCGTTCTAAATATACTTGAAATTCATCCATTTTCATTTTTGAAAATTCAATTGGAGACAGGGATAGGGGATTTATTGGGTTCTCAAATGATACATAGTGCGATACAGTCAAAACAGGGTATTCTAT--------TTTTTATAGTAAAAAAATGAAAAACGAATAGATACCTCGAAAACAAGGAAAACTCATCAACGGACTCTCTCTCCTCGTTTTTTTTCGATCTAATTGTTTTATGTTCATTCTAGAATAACAATCTAGTTCGAAATCCTTTATTTTCTCAACCCAATCGCTCTTTTGATTTTGGAAAAAAAATATCTTTATCAATATACTCTTTCTTCTACACATTTAGCGCCACCCCAT-------AATGGAGAATAGTTAATAGTTAGGACTCATAACATAAAAAAATCAATAATCCTTTTTATTTTCATAGGAAAAGCTTTTCCCACATCAAGCACTAATCTATTTTTAACGTCAAATTAGATCGGGTAATCATTCCAATT-AAAAAAAGAAAGCTCGTTGCTTTTTGTTTCCCTATAATTGGAGCCGACATGCTCTATCCATTTATTAATTCAACCCAACTTTGATTTTTTGTTCCGAGCCAATAATTCAAACAAAGGTTTGGATCGGATCCAATAAGAATGAAATATTCTTCGAATTCTCCATTGATACGACATGCTACTTTTTCCATTCATTCCTTTTTGGATCAGTCGTCGTCTTACAAACCCTATCGCCGGTATGAACGAATCCATTGCTTCATTAAAATGTGTAAAAAATCGAGTCGCACTTAAAAGCCGAGTACTCTACCATTGAGTTAGCAACCCGAATGAAACTAATATT------AAAAAAAACTAAAAAAATCGAATGTGTAGATATAATAGCAATCAAAAAAAGATTGAATTGTATAATAAAAAAATCCTATGGATTATGGATATGGAATGGAAATAAAAAGATCCATTTATTCACGATCGGATTATATTTGTTTGATACACTGTTGTCAATGTTAATATTAATGTTGAGAAAAAACTACAACGGAGAAAAAAAAATTATAAACTTTTAATTT----------GAAATAGTAACTAACAATTTAATAAATGCCAATTGAAATTCCATTTTATTTAATTCATGTTAATAATAACAAAGTTCGTTTG--------------TAAATTCGAATACGAAAATATATTCTAATACTAATAACTAAAACTAGATTATAATACTA------AAAACGAATAATAAT---AAAAAAAAAAACAAACAATTATGTTGAATTGGCACTACAAAATTAATCGACATAGATCCAAACCAAAAGGGTGTATGCGAAAATTAAGG--AAAAAAGGGTATAGATCCGATTTTTATTCAATCAATTAATA----------------------ATTAATATTAATTAATAATTGAATCAATACAATCTAAATATGGACTAAATAATTAACCTAACCCCCTTTTTATTTCTTCTTTTTTATTTCTTCAGAGAATTACAATGAAAACCACCTCATTGAGAGTAATGTATTTATA--------------ATTTATTGATTTGCTCTTTTTTTCTATCCGTTTTCTA----------TTCTATATCTTTATAGAATATATCCATTTG-------ATATTAATTTATATCTATATCAATAAAAATCGATTTTTGTGGTTGTAGAAAACAACATTCTTATAG------TATAGCAATAATAAATG-AAAAAAATGAGGTATGAATAGATAGCGGGGGGATAGGAGAGATAAAGGGTTATATAAATATATATACAAGTTATCCACACCCCCTTTTGTTTATTATTTCATTAATTGACTTTCGTTTGTTGATTAGGGCAAAGTTCGATAAAAACACCCGCCCTTTTTGAAATATCCTGAACAGTTCCTGTAGGTTGAGCGCCCTTTTCAAGGAAATCGAGAATAACAGGAATATTTAAATAGGTTTGATTCTTTATCGGATCATAAAAACCCACTTTTCGAAGATCTCTTTCCTCTCGTCGGGATCGAATATCAATTGCAACAATTCGATAAATGGCTCATTGGGATAGATGTATGGAGATGAACAATACA-CCCCCCCTAGAAACGTATAAGAAGTTTTCTCCTCGTACGGCTCGATAAAATTAGATGATGCCTATGGGAT--ATAATAGAATTATGAATTTGGATGTCAAATAGATCCATAAAATC-CAAAATCAATTCGATTATGG-TTTTTAAGTACTTTTTTCTTATTCT-----TTCCCCAA--AAAAAATCACTCGTATTCGCAAACTCATAACTCAAGTTGGATAACTCTCAAATAACTCAAAACCTTTAAGTATTTCATTTATTGAGCGGTCTCTATCCCATTTTTTGTCTATTTTCTTTC------GAATAGAATCTATTTTTTTTTTTT----CTTCATTCTGATAGAGTTGTTGAGACAATTCAAATTGGTATTTACTTGTTCCAGGATCCCTTAGATTTTACTTGAATCGTTGGGTTTAGACATTACTTCGGGGATTTTTAATCGTTTCAAAAATGACAGCAACATACCATTTTTTCTTTCTATCAAAGAATCATAGAAATAGATAATGATTCCCACAGATACACTTTTGATCGAAATCGTTTTACCAATTCCAACAAATTTTACTCGAATTCATTTTTCTTTTGAAACTTGATCGAATTGGATCCTTTCGATTTCTATATATTTCTATATAGATAGATAGATATTTTAGATAGATAGATAGATATTTACGAAGTTGTTCAAATTTTTTAATTTTCACTAACGCTAGATACTTGCTCCTGAAAAATGAATCAACCCGAGCTCCATCATGTACTATTACTATTTACATTATCAACTC---CCCCCCCCAAAAAAAACGAGTTCGATATGGAACAGAACAAACGATGTCGAGCCAAGAGCACCCTCATTTCTATATACTCATTTTTATATC------------------------ATATAAAAATGAGTGGATTAAGAATCCACAGCTAATCGAATCATGTCTTTCAAGTCGCACGTTGCTTTTTACCACATCGTTTCAAACGAAGTTTTACCATAACATTTCTCTGGTTTGGAGCCAGTATGTAATTATGAAATCATGAATAGTCGTTGATTCAGTCGATACATAGTAATCCATATGTTTTCTGAATGGGTAATTTCTAAAGAAAATAAAGAAGTCTCATCAAAAATTCAAATTCAATCGATATTTTAGTATGACTGGAA---------------------TTTTGATTTATT------TTTAACATATAAAATATTCTATTTAATAATATGAATACAAATAAATAAGTTTAAGTTTAAATAAGTTCTTTATGGAATATACATCTTAAAAGTAACTCA------ATTTAGAGACGGATCATTAAAAATAAGAAAAAAGAATCACGCTTTAGCCAATATTATAGATTCTAGATTGTTAAACCAAAAGTTTCTC--AAAA----AAGGGCAATCTTTATTCTAATAGAATATTTGTACTCTCATATGATATTTAGATC------TATCTATATAGATAGATCATGCATGGATATGCTCTGGGACGGAAGGATTCGAACCTCCGAATAGCGGGACCAAAACCCGTTGCCTTACCGCTTGGCCACGCCCCATTTCGAATTTCTATCCGACACTAATAAACACTAATATTAGTCTAATATTAGTATTGGCTGTTCGTCAATTCCAGTTTCAATATCAAAATATCTATATCG-ATAGAATGTTGCGAGGCTTTTGATATGTGTAGATATAGAATTAAACGGAAATTCTTGATCATTCCATAGAATGCAATTAAGATATTGTATGAAAGTATGATTTTTTATATTCTATCTTAAAGAACAAAATGTTTGCTAT------GCTTATGCTTAATATCTTTAGTTTGGTCTGTATTTGTATTAACTCTGCCCTTTATTCAAGTAGTTTTTTATTCGCGAAATTACCGGAAGCCTACGCTTTTTTGAATCCAATTGTAGATATTATGCCAGTAATACCTGTACTCTTTTTTCTCTTAGCTTTTGTTTGGCAAGCTGCTGTAAGTTTTCGATAAGATCCTTAATTTTTATACTATCTTAGACTCTTAGAAAAATTCATAATTTATTCG-AAAAAAATTCGAACATTCTAACAATTGATAAGATCAGATAAGTCTTACAGTATGAATCCTCAATTCAAATATTGAAATTTTTTTATACCCAAGAAAAAGCTAGACCATCTCATTTCATCATTCTTA-CCCCCCTTTCCATTGAAAATGAAAAAAAATTCAATTTGAGTCCCCCACCAATATCTAATTGGGAGTATGAAATTTTTGATAATAAAGAACTCGGCTCTTATTACAAATCCATTTTTGAAAATTCCTTTCTATTATATTTATCGAAACCACATCATTTCTTAGTGTCAAAAGAAACATAATGTATAGTATAGGAAAATCTATTCTCTTTTTTTTTTTTTTTAACTGATCTTGGGGATTGCGTAATGCTTACTCTAAAACTATTTGTTTACACAGTAGTGATATTCTTTGTTTCTCTTTTCATCTTCGGATTCCTATCTAACGATCCGGGACGTAATCCGGGACGTGAAGAATAAAAAATAAGATTTTTTTATTCTCCTTTCATGATTTTGAAACATTTCTTAGAATTGGATCTATACTATATTAATATT-----------GAATATA-----ATATTTC--------------------------------------------------------------------A-TAATAATCTTA----TTAATATTGAATAT--AATATTATATTTCATAATAATCAATTTCATATTACTTTCTATTG------------------AATAATAATAAAATCAAACAAACAAAGAAAAAAATTCAAGACATAGAGATAAAGAACAAATCATCGACGGAAACGGAAAGAGAGGGATTCGAACCCTCGGTACGAAAATTTCGTACAACAGATTAGCAATCCGACGCTTTAGTCCACTCAGCCATCTCTCCCAAATTGAAAAAATAGAATTCCTATGTTACATTATACAAACAAAAAAGAGAGATTGAAGAAGCTACTCCTTTCTTTCTATCTTATCTCTCTTTGACTTATTC-----TTTTTATATTATAGTTTTTCTATTTCTTTTTATTCT---------------------------------------------------ATATTAGGATATAAAATTCTATTTAAGATATCAAAAATATTCAAAATATTCTCTAAATA-GA-----ATAAATTGTAT------ATATTGAATATTGTATAAA-ATCGAATTCTAATAACTAATAAATAATAAAAAAATATCCTTTTTGTTTGTTCGAAGGGGTCGTGTTTTTTTTCTATAGCCCGGCCAGATCGGTACCTAGCCGGGCTTTTTTTGTTCTAATGAATCCCGTGAATAAAATCGATTTGATCTGAAAA-ATACTTGTTATTGAAACAAGATCAAACATAAGAAAAGCTTTTATATTCCTATGAGATAAAACCACAATGATAGAAGATCAAAATCACTTTTCTTA----TTATTCTTTATTTTCCATTTTTTTTATTCTTTACCTAAA---------------AAACC------TAAAAATGT-AAAAAAAAGCAAATACGAATAAAAAAAGAATGGAGATTCTTTACACAATGCATTTTCTTTTTATGTTATGACTAAAATAATTTAGTCAAGATATATTTGTCAAAACACCTTCAGCAAAACAAAAAAAGCACTCCTTTTTTCTTGATTTCATTAAGTCCCCTTTACGAAAGAAAACACGTCAAAACTATAATTTTCATGATTCTTTTATTAT-----TATTATGATCCTTTTTTTGATTCCGACTGATTCCCCTGTTCGACAAAAGATTTGTTTATATACAATAATTGCATTGTAGCGGGTATAGTTTAGTGGTAAAAGTGTGATTCGTTCTATTGACCCCTTACTAGTTAAGGGGTCCCTCGTTTGATTCATATTCCGATCACAAACTTTTTTCTTAAAAGGATTTAATCCTTTCCCTCTCAACGAACGATTCGAGGAAGAATATACATTATCGTAATTTGTATCCAAGAAGAATCAATTAGAAATTGAAAAATGGAATTATGAAATTACGAAACAAAAAAGTTTTTTGAATTGGATCACAATACTCACAAATTCTTGAGTATGAATAAGGGATCCATGGATAAAGATATAGAAAGTTTATTTCTAATCGTAACTAAATCTTCAATTTTCTTATTTGTATATGAGAAATTGAAGCAAACTAGCTATTAAACGATTCCTTTAGTTTACTATAGACATCAACATATGATATGTAGCTCGGTGGAAAAAAATGCTTTTCCTAAGGATTCTTTCAAATCGAAAAGAAATAGCGAACG-------------AAGTAAGTAGAAAAAAAA-TTTTAATTTATCCTCC------TCTTCTATAGGGATCATCTAAAAAGCGGGGTGTTTTGAATGTATTCAGAACGAAAGGCTGACATAGATGTTATGGGTAGAATTCATTTCATTCATTTCATTTTGTTCACATCTTCTCCATTTGTTAAATTTTTCTATCTCTCTCTATCTTGCATAAAGGAGCCGAATGAAACCAAAGTTTCATGTTCGGTTTTGAATTAGAGACGTTCAAAATGATGAATCAACGTCGACTATAACCCCTAGCCTTCCAAGCTAACGATGCGGGTTCGATTCCCGCTACCCGCTTCTAT-------TCTAT--------------AGCGGATATTGGAATCTATATTTATTATTATATATTATCCATATTTATTATATTACATATTTATTTTTATTCTATTCTATTTATTATTTTAT-TATTCTATATTCTAATATTCTATTTATT----------------------------------------------------------------------------------------------------------------------------------------------------------------------------------------------------------------------------------------------------------------------------------------------------------------------------------------------------------------------------------------------------------------------------------------------------------------------------------------------------------------------------------------------------------------------------------------------------------------------------------------------------------------------------------------------------------------------------------------------------------------------------------------------------------------------------------------------------------------------------------------------------------------------------------------------------------------------------------------------------------------------------------------------------------------------------------------------------------------------------------------------------------------------------------------------------------------------------------------------------------------------------------------------------------------------------------------------------------------------------------------------------------------------------------------------------------------------------------------------------------------------------------------------------------------------------------------------------------------------------------------------------------------------------------------------------------------------------------------------------------------------------------------------------------------------------------------------------------------------------------------------------------------------------------------------------------------------------------------------------------------------------------------------------------------------------------------------------------------------------------------------------------------------------------------------------------------------------------------------------------------------------------------------------------------------------------------------------------------------------------------------------------------------------------------------------------------------------------------------------------------------------------------------------------------------------------------------------------------------------------------------------------------------------------------------------------------------------------------------------------------------------------------------------------------------------------------------------------------------------------------------------------------------------------------------------------------------------------------------------------------------------------------------------------------------------------------------------------------------------------------------------------------------------------------------------------------------------------------------------------------------------------------------------------------------------------------------------------------------------------------------------------------------------------------------------------------------------------------------------------------------------------------------------------------------------------------------------------------------------------------------------------------------------------------------------------------------------------------------------------------------------------------------------------------------------------------------------------------------------------------------------------------------------------------------------------------------------------------------------------------------------------------------------------------------------------------------------------------------------------------------------------------------------------------------------------------------------------------------------------------------------------------------------------------------------------------------------------------------------------------------------------------------------------------------------------------------------------------------------------------------------------------------------------------------------------------------------------------------------------------------------------------------------------------------------------------------------------------------------------------------------------------------------------------------------------------------------------------------------------------------------------------------------------------------------------------------------------------------------------------------------------------------------------------------------------------------------------------------------------------------------------------------------------------------------------------------------------------------------------------------------------------------------------------------------------------------------------------------------------------------------------------------------------------------------------------------------------------------------------------------------------------------------------------------------------------------------------------------------------------------------------------------------------------------------------------------------------------------------------------------------------------------------------------------------------------------------------------------------------------------------------------------------------------------------------------------------------------------------------------------------------------------------------------------------------------------------------------------------------------------------------------------------------------------------------------------------------------------AAATG------AACTACTTCGATATTTCTTTTTTA-GTCTCTATCCACGTAGTTTTTTTGTGAATACACACGACTTTATCTAAGTTTACAGCAGCAGGACTAATTTAGATATATCTTGAGTTCATATAGAACTAGTTAATATCTAATATCACATATACATGTGTTTCTTCCAGACAGTAAACCAATTAAATTATTCGTGTCTTAGATTCAATCGGATTCGTGAATCATTCTTCGAAGCACCCACAAGGAGTTGTCTTATAGCGATTAGATTCCATACACTTAGTTCGACCCCTACCCTATA----CTATAAAACTATAAATATGAATATTATTA--------------------------------------AGAATATTCATATTCTTAAT----ATTCTATTTATCTCGTTTTTTAAA-TTTTTTTTATTTTTTATTAAATCTTCGTTTT---------------------------ATTTATTATTATCTCATATGGATAGAATCAATCTAAATCGATTCGGTGAGACAGAATCATTGCATAAAAATATCAACATTTGAGTGATCTAAGTTCATATAATTTTATTATTTATTATATTAAAATGATCTTTTGGTCAATCGTTAACGTTAAATTGAATGAATGAAACGGGAATTAGTTCTAGTTGTATAAAAATAACATAGTTTTTTTTAATTAATTGCATGTCGTAAACAACGGATACTCTAAAAATTCTTATTCAAATTATGACT-------ACTAATAACGAAATTGAATATTTTCATGTTCTAATCAAATGAACAAAACAAAATACAATAAAACAATACAAAAAAATATAAAGAAAGAGAATATTCATTGGAGGGAAG-----TAAAAATTGGTCAAACAAACAATATTTTTAGGAAAAAGATCTTTTAGATAGATCTCTTTCCTG------TTTTTTTTTTTTTACAATTACCTCATAATTTTTTTTACTATTCCACCAAATCGATCGTATAC------TTATTTATCTTATGCATCTTTTTAT---------------------------------------------------------------------------------------------------------------------ATAGTCAATGATGACCCTCCATGGATTCACCTATATAAGCCGCAGCTAAAGTTGCAAAAATAAGAGCTTGAATACCGCTTGTAAATAATCCAAGGAACATGACAGGGATAGGAACCACTAAAGGTACTAAAGAAACAAGAACAACAACTACTAATTCATCAGCTAATATATTTCCAAAAAGTCGAAAACTAAGTGATAAGGGTTTTGTGAAATCTTCTAAGATATTAATTGGTAAAAGGATTGGAGTTGGTTGAATGTATTTACCAAAATAACTTAATCCTTTTTTGGAAAGACCCGCATAGAAATATGCTACTGACGTAAGTAAAGCTAACGCAACGGTAGTATTTATATCATTTGTGGGTGCAGCTAACTCCCCATGAGGTAACTGTATTATTTTCCAAGGTAAAAGAGCCCCTGACCAATTCGAAACAAAAATAAATAGAAATATAGTTCCAATAAAGGGAACCCATGGACCATATTCTTCTCCAATCTGAGTTTTGCTCACGTCTCGAATGAATTCCAGGACATATTCAAAGAAATTCTGACCGTCATTAGGAATGGTTTGTGGATTTCGAACAGCTATAATGGCTGAAACTAATAAGATAGCAATTACAACCCAAGAAGTAATAAGTACTTGGGCATGGACTTGGAAACTCCCTATTTGCCAATAGAAATGTTGGCCTACTTCCACAGCAGACATATCGTATAATCTTTTTAATGCGTTGATGGAACATAATAGAACATTCATATTGCCCTCTGAAAGAAATCGAACTTAAAAAAGGAATTATTTTGATTCAAC---------------------------------------CATTTCAATTTAAATTGTCTTAAATTGTATCGTTTGAATACGACTAATCACATAATATCTCCGTTTAGGTTATTTTTATCTTTTTTGCGCGATTCAGT-------------AGAATAGTATAGTAACCGATTCCATGAATCTTAAAAAGATTAGAAATCTATGGAGTTCCCCAAACCAAATAATTTATTTATCTTATTATTAATCAAGAATTTCGTATATAGCTAAAACGACCCTCACAAATTGCAAACACTAATTTGTTAAGAATTAGTCGGATTGAAGCTATAGCATCATCATTAGCTGGAATCGAAATATCTGCGAGATCCGGGTCACAATTTGTATCGATTAAACAAATCGTTGGAATTCCCAAAGTGATACATTCTCGAAGAGCCGTATATTCTTCTTGCTGATCAACGATTATTACAATATCAGGTAATCCCGTCATATATTTAATGCCGCCCAGATATGTTTCCAAGTGAAATAATTGTCTCTTCAACATAGCGGCATCTCTTTTCGGAAGACGGTTGAGTCTCCCCGTCTTTTGTTCCGTTCTTAAGTCTCTGAACTTATGAAGTCTCGTTTCTGTAGTATACCAATTAGTTAACATACCACCGAGCCATTTTTTATTAACATAATGACATCGAGCTCTTATTGCAGCCCGCGCTACTAAATCTGCTACTTTATTTTTGGTACCAACAATTAAGAATTGTTTTTCCCTACTTGCTGCATCAAAAACTAAATCACAAGCTTCTGATAAAAAACGAGCAGTTCTAGTAAGATTTGTAATATGAATACCTTTACGCTTTGCAGATATATAAGATGCCATTCTGGGATTCCATTTCCTAGTACCATGGCCAAAATGAACTCCTGCTTCCATCATCTCTTCCAAAGTTATGTTCCAATATCTTTTTGCCATTTATCCCCACACTTTCTCTC-----TTTTTTTTTTTCAAAAAATAAAAAACCAGGTATCCTGAAATAGAAATAAATAATTGTTCCGATGGAACCTTCTCTTCTACCAAAGATTGCTGTTAATACACAATCAGGCCATTCATTTTTTCTATTCGTTAGTATCTTTATTACTATTACCAAATCAAATGACCGCGTATAGTTAAGGGGATGAATCCGCTCTTAAGAACCATTAAATCCTGGAAATGATTGCTATGATGTATCGCATAAATTGTTTGAAATG-AAAAAAAAATCAAAAAATTCTCTGTAATGGAACAAAATATCTCTCTCATCTCCCCCTCAAATAAATTA-TTTTTTTTTTTCCAAGGAATGTTGCCTTGAACGCTGCACTAA---TTTTTTTTTGAATCCGGTACCAACGGGTATTATTCCCCCTAGAACAACGTTCTCTTTCAGGCCTTTCAACCAATCAATACGACCCCGGAGAGCGGCCTTTGCTAAAACTCTAGCAGTTTCTTGAAAACTCGCTTCGGATATGAAACTTTGAGTATTCAGAGATGTTTTTGTTATTCCCAGTAATAGTGCTCGGTAACAGATCGCTTCTTCCAAAGCACGCCCCGTTCGCTCAGCTCGCAACAATCCAATTAGTTCGCCGGGTGAAAAAACATTAGACATTCCATCTTCTGAAACCAAGACTTTTGATGTTATTTGACGCACAATAATTTCTATATGTCTATTATGGATCTGCACCCCCTGGGATCTATAAACTTTTTGGATCTTATTAACTAAAGAAATATGACTTTGAACTATAGTTAGCTCAGCACCAATCAAGAATCTCCATGGAATGCCAAGAATTCTTGTTATATGATCGTTCCAACCCTCAACTCTCTTTTCTAGGTTCATCGATATTGAATCAATCGAACGCACCTCTAACACCTGTTCTACTTTTGGAAGACCTTGTATTATATCACCAGATTTCGATTTTTCATATATAAATGTCACTAATGTATTTCCTTCATAAAGGATTTCTCCGTAATGGCCATGAACAGTTGCTCCCGGAGTCGCCAAATAAGGGTTAGCCGATCTTATTACTACCGAATCCATTTGAACAATTACAACTTGACCCGATTTTCGGTTTGGTCCATTTTTAGATATACGTACATTTTCAGAAATAAATTGCCCAAGGCTAATTATTGTAGATGTTTTTTCAAAATAATTAGGATGGTAATTATGATGGAGAAAATTCCAATTAAAATCGAATGGGTTCAAAACGATGTTACTGCATAGATCGGGCTTATAAATTCTCCCGTTTTCGTCCATTAAATAATATTTAAATATTTGAAAAATTTCTTTGAAATTGTCAAGTTGCAAATATTTCGTTACCAAGATCGGATTATGAGTTATTAAATAGTAA---------AATGAAAAAATATTTGCAACTTGAAAGGCTATTCCTAAAGGTCCTAACGAATTCCTAATTGGAATTCGAGGACCTCTTTTAATTGATTCTTTTATCACATTGTGATATTTTCCATCGTTGAGTAGACGCGTTTGAAAACAATTAGATGATGACAAAATTATCAAAGATCTGCACTCCTTATTTCTATTCAACAACATACGAATAGTTCCGTGATCTGGGCTAAGTGATTGTGAAATCTTTACTTTGGAATAAATAGAAAAAAATGGATTGATATTGGTGCGATCTGACTCATTATCCGAGATCAATCCTGAACCGGACGGATTATTCCTTTTTCGAATATACGAAATATTGGAATTCACTAAATCAATTCTTAGGAAATCTCGAATCATGCCATTTGTACTTACTTCAACAAAAGAAGCGCGGACCTCTTCGATCGAAGAACTTTTTTTGTCTTGATCCCAATTCAAGACGAAACAAGTTCGAACTAATTGAATGCTTGTGTCAGAAATTCCCCGAATCGGTTTTCCACTTCCATAAAGAATATAATTGACAACTTGAAGTTCCAGATTATCCCTTTCCTGCAACAGGTCCTGGGGGAAAGAGGTTACTAAATTTATACCGTCCGCGATTTCATATAGAATTACGGGTCGAACTAAAGCAAAATACTTTTTCTTGGTAGGTGCGATCCATTGGACATAGAGCCCATTTTTGAATTTTTTTGATTCCTTAGAATTTTTTTTTTTTACTGTTCCGGGTGGTATCAAGATGCCACTGTGTCGGGATATATTTTCCATCTCTCCAGGAAAATGGATATCTCCCGAAAAGATTTTTAGTTCAATCCCCCTTTTGTTCTTTTCCACTCGGACCAATCCGCCTACTCGGCTTCTTCTATTGAAAGTTATTGGTGTATCTACTCCAATGATACTATTGTTCCGTACCATTATGGGAGAAGATTCGGGTAAAATATGCACTTCCTCGGGAATGAAAAAAAATCGATCTACTTTCATTTGATATTTTGGCTTAAATTCTTTGAATCCTCTATACTCAATTAAATCCTCTTTTTTGAAAATGGAATGAAACCTTATAGTCCTATATTTAGTAATTCCCGAACTTTTTTTTCTGTATTGAGGATCATCGAAATAAGCAAAAATACTATTTCTACGAAAAATACCATTAATAGGTATTTCAATCGAGATACCGGAGGGGGGCATTAGTTCTTTGTCTCGTTCTTGAATCGATTGAAATGGAATGATGAATCGATTTCTTCGCCTCTTTGCCAATAAATCTGAATTAGCGTGAAGAATAGCAGGATATAGGAAATTACAAGGGCCTCGACTAAGCCCTGAATAATCTGGAATCCCACTTTTTTTTTTACCAGAAGTATTTGAACTAAAGAATTTGTGCTTTACTTGATCATTACTTACTAAAAGGTTAGAAATATATCTTCCTCCAGCAGAACGAGAATGAATGTTCATTTGGTCTTGATCTTTGTGGAGTGAAAAAGGGACTGCACCGGACCTGCACGACCCTCCTGATAATATCCATAAATGACTTGTTTTTGGTAAGATGTGGACATTACTATATTTAAATGCGGATGCATGGTACACATCGTTACTCCAATGCATTTCTCCCTCTGAGTCAGAATAAATATGTTTTCGAACCCTCTCTTTAAAATTCAAAGTGTATGTTCCCGCGCGAATCTCAGCAATCACTTGTTCTGATTCTACATATTGATCATTTTGAACTAATAGAAAACTTTTTGGTGGAATAGTCACGTTATGTAGAATATCTTCACTTTCAATAGTTACATTCAAGTCTATATAACATAGAAAAGCAGGATGTCCATGACGTGTACGTGTAGGATGAACCAAACCCGCATTGAATTGAATTTTTCCATTAGAAGGGGCTCGTACATGTTCTGCAGTACCCCCCGTGAATACTCCACCGGTATGAAAAGTTCTTAATGTTAGTTGAGTGCCCGGTTCTCCAATAGATTGACCCGCAATAATGCCTACAGCTTCTCCCAGTTCCACCAGATTGCCATGAGTGGGACTCCGGCCATAACACAATCGGCAGATCCAAGATGTACTCCTACAAGTAAAGGGGGTTCGAATCCATATTGGTTGTGTTTGAGAGGTTATGAATCGATTGACAAGTCCAATCCCCATATCTTGATTTCGAATGGCAATGCATCGTGAACCTATATATATATCGTCTGCTAATACACGACCAATTAATGCTTGTATCAAAATTCTTTCCGGCATCATTCTATTCCTAGAACTCACAGAAATCCCTCGAATGGTGCCGCAATCTGTTCTACGTACAACAATGTGTTGAACTACTTCAACAAGTCGGCGCGTAAGATATCCAGCATCGGATGTTCGTACAGCAGTATCCACAACCCCTTTGCGGGCTCCGTAGCACGAAATGATATATTCTGTTAAAGACAGTCCTTCACGTAAATTGCTTTGAATGGGTAAATCAATCATTTGTCCTTGTGGATCCGACATTAATCCTCTCATACCTACTAATTGGTGTACTTGAGATGCATTTCCTCTAGCTCCCGAAAAAGACATTATATGGACTGGATTAAAAGGGTCAGTCGTCCTAAAATTAGGATTCATTTCTTGTCGTAAATATTCACTTGTAGCATACCATATCTCAATGGATTGGCGTAATTTTTCTACCGCATGTACGTTCCCATAATGATGGTGTTTTTCCAAAATCAAACCTTGTTGTTCAGCATCTTGGACTAGCCATCTCTTAGAAGGTATTGTTAAAAGATCATCAATTCCTAATGAAATGGATGTAGCAGTAGCTCGCTGGAACCCCAGAGTCTTTACTTGATCCAGAATGTGTGATGTATATGCCATTCCGAAGTGATTTATTAATTTGCTAATAAATCGTTTAATGGCAGTTCCATCTATAACTTTATTGTGAAAGACTAGGTTGGCCCGTTCTGCCATAAATACCTCCATATTCCATTCAGTGGGGTTTGGTTCGACAATGGGTTTGAGTCAATGATTGGAAAACTTTCTTTTCTTCATCTTAATTCGCCTAGAAATTCAAGAACATAACTATGATCCTAGTT----------GACCCGAATTCACACCGGTATCATAAATTTACTTAATCTTAGATACCCTCTGTATGGTTAGATACCATATGAGTAGGCCCTGCAAAAGCCTTGTATAGCTTCTTCGATTTCTCGATAAAAAGAAATATGACCAACAGTGGTTCGAATGTATATACAACGAATTTCTTTTTTTATACTTCTTACTATTAGATAGTGACCATAAATCTCATGATAGGTACCCAAAGATTCGTAGTGAACTTCGATAGGAGCTTCTCTTGAAGAAATAACACGTTGATCTAGTCGCCACCGGAGCCACAAAGGGCTATCCAAATTGATTCTTTTCTGTCGATAAGCTCCAATTGCATCATAGGAATTACAAAAAAAAGCTTCTTTTTCTTTT---------TTATCGTAAATTCTTTCATTTTGATAATTTATGCGATTACACGGATTATACCGATTTGCACAAATACCTCGCTGATTCCCGCTGGTTAATATGTAAAGCCCAATAAGTATATCTTGAGTTGGTACGGAAATTGGATCCCCAATAGCTGGAGACAAGAGATTCATATGAGAAAACATAAGTAAACGAGCCTCTGCTTGAGCCTCTAAAGATAAAGGCACATGAACAGCCATTTGATCCCCATCAAAGTCTGCATTAAATCCCTTACAAACTAGTGGATGTAAACAAATAGCACGCCCTTCCACTAAAATGGGTTGGAATGCCTGTATGCCTAATCTATGCAAAGTAGGCGCTCTATTCAGTAATACGGGATGACCTTGCATAACTTCTTGAAGTATTTCCCATACAATCGGTTCTTTTTCCCGAATTTTACTCTTAGCAACCCCTATATTCGAAGCAAAATGTTTTCTAATTAGACCACGAATTACAAATGTCTGGAAAAGCTCTATTGCTATTTCGCGGGGCAATCCACATCGATGTAATGAAAGTGAGGGCCCTACCACAATGACAGAACGCCCCGAATAATCAACCCGTTTGCCAAGCAGGGTCTCGCGAAATCTTCCCTCTTTGCCCTCAATTACATCTGAAAACGACGTGTAAACCTTATTATGACCGTCCCTCATTGGTTGTCCGCGGATTCCATTATCAAGAAGTGTATCTACGGCCTCTTGTACCAATTTCTCCTGACACATTACTAATTCCCCCGGCGTAGATCTACTTGTTGTTAATAGATCGATAAGAGTATTGTTCCGATAGATAACTCTTCTATAGAGTTCATTAATATCCGAGCTCATTAGTTTACCCCCATCTATTTGAATAATCGGTCTCAATTCGGGAGGAAGAACTGGTAATAGACATAAAACCATCCATTCTGGTTCTATATTTGTTCGAATAAAATGCTTAGCTAATTCCATGCGGCGAATCAAAAAATTCTTTCTTCTTCCAACTTTTCGATCTTCCCATTCATTGCCCGTGGACCCCTCTTCTCCTAAGTCTTTCCATTCTACCAACGAAGAATCAATAATAATTCTCAAATCCAGATCGGCTAATTGTTCTCGAATAGCACCTGCTCCGGTAGAGATTTCTCGATTTCGAAATGTATCGAAGCCTTGGGTAGTAAAAAAAAGCGGGATGCTGTATTTCCAGGATTGGATTTCATATTCGAATGAACCTCGTAATCGTAAGAAAGTAGGTTTTTTAACTATGGGCCTAGCAAACGAAAAATTTGGATAGGATCCAATAGGATCTCCCCCTTTTCAAAATCGGACGTGAAAGTTTCCTCTCATCCGGCTAAAGTAGTTACACCAAATAAAGATAAAGAAAGGGATTCGCGCTTTCAAATAGTATAAAAACCCTAACTACTCTTTACTCAAGTTCTCCA------------------------------TTTTTTTTTCGATTTTATGAATTTTTTATTAAATTCTTAATTACGATTACGACATAAAATAAACGAAATGTGAAATTTTTGAGTAGTCTACTTCCCTTCGAATGAGGAATCCCCTTAATTCTTAATTTCTATTTCTTAATTAATTAAAATAAATATTTCTTATAATTAATTATAATCAAAATGAATTAATT-------AAAATTAAAGGAGTACCTTAGAATTCATAAGGGATTTACTTGTCTATTTCTCATTCCATTCGATCTTTTAGGTCTCTACTTCGCCTCGATGGTTACATCACGATGTCCTTAAGCCTATATGCGATGGATAGACTTCTGCAACCAAGATCTATTTGTTTATTTGAACAGAATTTCAGTTCTTTCTAATTCTAATAAGGAATGAAAGAGTAAATTCCAATA--------TTTTTTTTTCATTTTCACGAGGTAAATTCCTATTGTTTTGTTACTGAATTGACCATAGACCAATTCCCTTTTGGGAGTATTAAATACACACCCATAATTCTGAGCTTCATGTTACTCACCCCAAGAGACATGTCAGATCCGGGGCATCCCAATTCGATTGAATGGAATGACAGTTTCTCATTCTGAATCTGTAAAAATCAAAAAGGAATTTTGATCAAATCACACATCGCAATATACTAGACCTTCTAATTCTTTAAGAGGTTTATCTAAAAGATTCGCGATATAACTAGGAAGACGTTTTAAATACCACACATGAGTTACTGGACATGCCAGTTTAATATAGCCCATTTGATATCTCCGTATTCGAGAATCAACAAACTCTACTCCGCATTGTTCACAAAATTTTGGTTCTTCTTTTTTATTTCCAATTACTCGATAATTTCCACAAGCACAAATCCCACTTTTTATAGGCCCAAAAATTCTTTCACAAAATAAGCCATCTTTCTCAGGTTTATTGGTTTTGTAATGAAAAGTATAGGGTTTTGTTACTTCCCCAACTATCTCTCCGTTAGGCAGGATTTTCTTGGCCCAAGCACTTATTTGTTGAGGAGAAACTGATCCAATTCGAAGTTGTTGATGTTTATATGGATCAATCATAGAAGAGAAATTCTGATTCATTCCAATTAAGCTTCCTTCCTATGAATCTGGAAGTTTTTCTCAGATACAAGGAAATGATTCAGTTCCAGAGCCAAAGATCGTAGTTCTCGAACGAGCAATCGAAAAGATTCTGGAGCATCTTCAGATTTCGGTATTGTTCCTCCAATGATCGTAGTACCAAGTACTTCTTGACGAGCTCGAATATGATCAGATTTATAAGTAAGCATCTCTTGTAAAATATGAGCAACACCAAATCCCTCTAGCGCCCAAACCTCCATTTCTCCCACCCGTTGTCCCCCTTGCTTGGCTCTTCCTCTAAGGGGTTGTTGCGTAACAAGTGCATAATGTCCACTGGAACGTCCATGTATTTTATCATCAACTTGATGAATTAATTTCAAGATATAAGGCTTTCCTATTATAACAGGCTGCTCAAAAGGATCTCCCGTTCGTCCATCAAATATTCTGCTTTTTCCCGGATACTCGGGTTCAAATATCCATGGATTCGCTGTTTGCTTACCGGCTTCATATAATTCAGAAAACACTAGTTTTCTCGAAGCCTCTTGTTCATATCTCTCGTCGAAGGGTGCTATTCGATAATGTCTATCTAGCATACCCCCAGCCAATCCGAGTGAACATTCAAATATCTGTCCTACATTCATTCGTGAAGGTACTCCTAATGGATTGAAGACCATATCAACGGGTCTTCCATCTTGCAAATAAGGCATATCTTGTCTAGACAAAATTTTGGAAACGATACCTTTATTTCCATGTCTTCCAGCCACTTTATCACCTACTTTGATTTCACGTTTCTGTAAAATAGATATATGAATCGTTTCGGAATTATAACTAGAACCCCCCTTTTTCTGGATCCATCTCACATCAATAACTCGACCCCGACCACCTATAGGTAGTTTTAGACAAGTTTCTTTTGAGATAGATACCTGAATGCCAAGTATAGCTCGTAATAATCTATCTTCCGGGGCATACGAAGATTCTTTCGCCATTTGAGGCGTTAATTTACCCACTAAAATATCTCCCGTCTCTACCCAAGATCCCAGCATCACAATTCCATTTTTGTCTAAATTTCGGAGTAAATGGGCTTCTAGGTGTGGTATTTCATTAGTAATTCTTTCAGGACCATGGCTTGTCACACGGGTCTGAATTTCATATTTCCGTATGTGAAAAGAAGTATAAATATCTTCATAGACCAGACGCTCACTAATGAGTACAGCATCTTCAGAATTGTAACCTTCCCACGGCATATAAGCTACTAATACGTTTTTCCCCAAAGCGAGTTCGCCACCAACAGTAGCAGCACCGTCCGCTAAAATTTGTCCCTTTTTAATGCATTTACCCCGTTGAACCTGGGGTTTTTGATGCATGCAAGTATTTTTGTTGGAACGTTCATACATAACTAATGGAATGCTTAAAGCATTCTCATTTTCCGATAAAA------TGATCTTGTCAGTATCGGTATAAATGATCTTTCCCCCGTTTTCGGCTATAGCGGGAACCCCTGAATCTAGAGCCACCTGACGTTCCAACCCAGTTCCAACAATGCATTTTTCGGATTGAGAAAGCGGAACTGCTTGACGCTGCATATTTGAACTCATTAAAGCTCGATTCGCATCATTATGCTCGATAAAAGGAATGAGGGAAGCGCCAATAGAAAAATATTGGAAGGGAAAAATACTTCGAAGATGAACCTGTTCCCATGCAATAGTAAGAAATTCTTGACGGTATCGAGCTGGAACAACCTGTTCTTCCTGAATACTTTGATTCAACGCCAAAGAATTTCCTGTCGCTACCATATAGTATTCATCTCTACTTGGTGATAAATAAAGCATCCGTACTCTTTTTGATCTCTCGTGGATTTCATAAAATGGACTTTCTATAGATCCCCAAGAACCAATCTTCGCATGAATTGCTAGGGATCCGATAAGTCCAACATTGATTCCTTCAGACGTATCAATTGGGCAAATGCGTCCATAATGACTAGGATGGATATCCCGTATCCGAAAACTAGCAGTTCGCCCTGTCACCCCTCCAGGGCCCAAATAACTCAATTTTCTCCCATGAACTATTTGTGTCAATGGATTTGTTCGATCCAAGACTTGAGATAATGGGTGTAATCCAAAAAAAGATTCATAAGTGGTTGTTAATGGAGTTGAAGTTATCAAATTCTGAGGAGTCGGTATCAATTTATGCCTAATTGCTCCACATATAGTTCCTCTAACCATATTTTCTAAACGAACCAGAGCCAATCCAAATTGATCTTGTAAGAGATCCGCTACAGAACGAATACGTTTATTTTTCAAATGATTCATGTCGTCAAGTTCACCCATTCCAAATTTCATTCCAATCAAATGATCCGCAGCTGCCAATATGTCTCTCGGTAACAAAAATGTATTGTTCTGAGGTATATCAAGATTCAGTTTTCGGTTCATATTTCGTCGACCAATCCTTCCTAATTCACATCTTTGTTGAAAGAATTTCTTTTGTAATTCCTTACATAACGATTCAGAAAACACCGGATCTCCGCCTACACAAGCAAATTGTTGATAAAACTCCAAAATGGCATTTTCTTTTGACCCTATTTTTTTTTTTTCCTTATCATTCAGATTCAGGAAAGACAAAAAAATTTCAGGGTAGCAAACATTCGCTAGAATTTCTCTTAAATTCGAACCTATAGCTGATGATAGAACTAGAATAGATATTTTCTGTTTCCTACTCACACGAGCCCATATCCTTGCTTTTCTATCAATCTCTAATTCTAATCTTCCTCCCCAATCGGATATTATGGTGCCAGTATAGACCGAAATTCCGTTATGGTTCAATTCTGACCGGTAATAGATACCGGGGCTTTGCAATATTTGATTGATTACAATTCTATATATTCCATTTACTATAGAAGTTCCCAGGGAATTCATTAGAGGAATGTTTCCAATAAAAATGGTTTGTTCTTGGATATCCCTACGGGTTTTCCAAATCAATCCCGCGGATACATATAATTCGGAAGAATATGTGAGTGATTCATATATAGCATCTTTTTCTTTTATCAAGGGTTCTACTAATTGATAGGTTTCCACAAATAATTGAAATTGAATTTCTTGATCTGTATCTTCCATTTTTGGAAACTTATAAAGTTCTTCTGTTAAGCCCTGATCAATGAACCTACAAAACCCTTCGAATTGTATCTGATTCAACCCGGGTATTGTATACATTCCCCCATTTCCACT-------------------CCCATTTATTTTGAATTTACCCATTTATAGATATCGAAAATATCCCATTATTTGTTCTCACTCTTCATCGAATCATATGAATCAATTTAGCAATAATGGAATTTCTA---TTTTTTTTACTGAATCGCATGAAATTTTACCTAACTACGAATACAGAATGTATGAAATACCT------ATGAACAGAGTAGAATAAATAGAATTTTATACTCAAATTGGAATTGGCATTTGCAACAGAACAG-----ATAGAATATAAATGGAAAGGAATTGAAAAATTCCACCTAGATTTACTT-----ATTTCTTTTAT------GGG------------------TTTTTTATAGAATATCAAAACAAAAAAATGGATTCCATTTCTACCATTGTTATGAT-----ATTACATATTATGATATTCCACATTCGAATTCGATTGGACACGGACACCAGAAAAAGAAATTAATCTGTTCGATGAGATAAAGACCTAATAATCAACAATATAGAATTTC--------TTTTTTTAGCACTTAACTTTTTCACGGCTTCAATTGTTCAAAAAAGAATTCGCAGAGAAGAGAGATATTTTTTTACCTATTTTTTTAGGCGAATTTTAAAAATGCGGGTGAAGTGCGTACTTGTATTTA----------------------TTAAAATGAAAGACGCGTGCTATAGATATCTATATTGGTCTCTCTTTATTATTTATTGCAGCCCTATTCGTTCGGGACAGCATATGTCATGTTACATTTCTA-TTTTCTATTCAATCGATTTAATGAAAAGTTGTCAAAATGACGCACGATAATTTCCCGAAAATTCCCTATAGATATCAGATAAGAAGATATCGGATAAGATGAGAATATCTGTGTAATAATTTATGGTCTAGGGTTTACATATATTGTAAATTGCTGTTATAATTGAAATGGAGAAGG--TTTTTT-TGTTTTATTGAACAAAAAGAAATACTGATTAGTTATGTATCAATTTGGATTTTCTTATCT----------------TATTAGGAAAAACCAATTTTCGATTCAAATCCAAGAATCGTTCATGAATTAACATTTACATTTAATAGTTAATGGTTCTGATTTGTCCTGAATTTTGACTTTTGTGACCGAAAGTTTACGTTTATTTTTTATCGTTTTGGCGGCATGGCCGAGCGGTAAGGCGGGGGACTGCAAATCCTTTTTCCCCAGTTCAAATCCGGGTGTCGCCTGTATATACATAATAGTA------------------------------------------TAAT-TCTAATAAAGAATATATAA----ATATAGATTATAGATAATTCT---------------------ATATAGATAGAATTTATATAGAATTCTA------------TAT-----------------------ATTCTATT--------------------TATATTCTATTTTTAATTATG------------------ATTTATATATTCTATATATTAATTTATATATTAATATATTAATTGATATATATATATATATAATTATATATATAAT---------TTATAATTA------TTTATAATTAGAAG-----------ATTATATTATTAT-----------------AAGATA--------TATTATTA-----------------------------ATTATTAATAAAATATAAAA-----TATTAAAAAATATT--------------------------------AAAAAGAAATAAAAAATTCTTTCTTTTTGGCAAC-CCCTAG-------TGAAAGAGTTTAATAAGCAGTTTTCCGATTGTTTTACAGAGAAAATTGGTCGACGGTACAGTAAGGATTCTATCAAATCGGAAATATAAGTATGCGATAGATAGCGATCATTCTTGTTTTACTTAATGAAATGTAGGGC-----AAAATATAGGT-----TTTTTTATTCCTACCTGTTATGAATATTCATTTCCCTAATACCTGCAAGAGTGTCTCCGGATATTTTTGTTTGTGCTCAATGTTTTCCGATTCTACTAGAGATCATATAAGAACTTGGTAGATGTTATAGTTGGATTTATTGGATTCTTTCGTCAATGGTGTTAGAACAGAATTACTTTTTTTGACTCTGCGCCAGCGATTTCACTATT-----------ATTATATTAAGTATTAGTGAACAATAATG----------------------AAATAATTCCTTCA------TATTGATAGAGATAGGGGCATAATTCACATGGATATAGTAAGTCTCGCTTGGGCTGCTTTAATGGTAGTCTTTACATTTTCCCTTTCCCTGGTAGTATGGGGAAGAAGTGGACTTTAAAAATATTACTAATTTAGTTGAGGGAACAAACTCAAACTGTATCAATTATTTTATAGACGGTTCTGAAATTTTTTT--TTCATTAAT--------TAACTGAAATTGAATTAAG-AAAAAAAAAATACCTGCATTTCGGAATTCGATTCTATTGGAATACTGTTGGAATACTGTATTCGAATATATGTATATAGATAAATAGTAAGTAGTATCTCGTTAGATTTAGACAACCACTATGTCTATCTTGTTTCCCATAGAAAGTGTGTATCCCTTAATATAATAACTAATAACAGAACTCTTTTGAAAA---AAAGGAGGGAGGGAAAAGGTTCCGCGGTTCCTCATTGTCTATATATAGATATATAGATAGGGTCATTTCATCGAACTAGAAATTTTAGGAAGAATTCGGTTGGAATCAATTTATTATTATTTTCAAATATGAATAGGGGAATAATTGAAATCTTTTTTTGATTGAAAGAGT-CCCTTCTTTATCTTTATATTACACATAATAAGATATTGCCGTTGCCTTAGGAGAATCACATTATTACGTGCTTATGCTTACCACTTATGTTTC--TTTTTTTTATTTGGTTTATTAGTTTCGAAATGGAGTTTATGCTTTATTGAACTCATTTCCTATTATGGTTCAAACATTAAAAATCGATTGGGTTTTACTAATCTTTTAGAAATAGGAAAAAGTTTCCCATAGAACCAGGGGATCATCTGTCAACTATTTAATCAACTATTTCTTCGTAATACTAAAAAGATTACTTGA-TTTTTTTTAATATGATATCGAGATTGGTCTTGAAAATAATCAAAAATCTATATAAATTTGAATCTCGG-------AAAAAAAAAGAAGAGGTGTCCTTCTTTTTTTATTTCAGATTGAGGATTGATTGGAACCAATACAAATCAAATAGATAATAGATGAAAAAAAAAAAAAATTGGGGGTGCTATGTACATTACATATCTGTGATTGATATATATATGAATAGGAAGATACATATTGTAGATTGATCCATATTAAACCTCTCTTTTTATTTTTATATACTACTTTCTTTTTATATACTACAATAATATATACTACAATAACAATAATAGATAGTTACAATAACTATAATAGATAGTTTGGTAGAAAGAAATAAAAAGCTATTTCTTTCTACCAAACTAAATTATCAGATTTCATAGAAATCTGCTGATTCTAGTCCGATCATTTCAAGACTAAGACACGAAATGGAAATCCTTTTGCA-TTTTTTCTTGATTGCATTGATAAGAACTAAGAAGTCAAGTTTAAGTTAAATTAATCGCTTTGACTTACTGTTTTTACGTAAATTATAAGTAAAAAGGCAGTAGGAACTAGAATGAACAGTGCAGTAGCAATAAACGCTAGAATATTGACTTCCATAATCTCATCGTTTCTTTTCTCTTTAATTCGCAATAACTCGGGATTTAATCCCATAGAGATGATAAATCTTTCCTTTCGTCGGTAAATTCAATGGGATAATAAAAATGACATCTCGATGATATCGAATCAATATCATGAATAACAATATCTGAGCTATCAACTCAATTCATCGTCGAGAATTGAATAGTATAACATAGGAAGATCTTTTATCCATACCGAATTCAAAATTGGATTATTGATCCAATCAAGAATTCCTTTAC------TTTA---------------------------------------------------------------TTT-ATAT-------TTATAT--TTTAAGAGTTTGTTTGTTCTTTCTTCAGAGGGACTCTTCCCTTAAACTAAAAAACT---AAAAAAAAAGATTA-----------TCTTATCGAGAGGAAATTTTGGTTTGATTTCTATTTTTTTAATATTCTTCTACTTGCATTAGGAATAGAATAGGACACGTGTATCAAAAGTTCAATGTGAAATTGAAATGAGATAGATTGTTTCCAATTCAAATAATTAGTAATTAAAATGAGTTACACAAAATCGGGGCAAGATAAGGGATATACTTTGAACCTTAAAGTATTCGAATCAACTATGTTCAATTTCTTTTGTATTGTGAAAATTCCATTTGTGGGTGTGCTCGTGGTAAACATATTATAGTACTCGATTCCATTACACAGATCAGGAGTAATCGAAAAAAGCCAGGCCCAGCAGTACGGTATCTCTTTTTCTTGGAATCCTGAATAGGACGCTACTAGTATTTATACTAATCCACATATGTTTCTTTCCCACCAATCAATATTAGTTGACGAAATGGAAATTACCATATTGGTTTGATGATAAATGTGAAATGAAAAAGAAAAAA---GGGGGGGTCCCAGTTAGAAATCAAATTCTGTTCTATTCCCTTTCACAGAAAATGGAGAGATAAATTGATGTATTTTTTTATTGGATTTGTATCCATCGGGACTGACGGGGCTCGAACCCGCAGCTTCCGCCTTGACAGGGCGGTGCTCTGACCAATTGAACTACAATCCCAGGGAATAAAAGCGTAAAGCGTACATATTCTTACCATTTCATTCAAACCTCTTCATTTCGATTTTCGATTAGAATCGTTGTGTTGTAACTTGACAGAGGCGGAACTGATATATTGATATCTACATGGATATGCACTTTAGTGAGATCGACACAGATTACTAGTAATCTTTTTGTTATTGCCAAATCGATTGAAAATCAATCTTTCAATGAATC--AAAGAAAAAAGAGTTTTTTTATTTACTTTACCCCCCTTCTTTTCTTTCCTTATACTTTATACTTACAGATCCTGATAGGAATCGAAATCATTAGCAAGATCTGAATTTGTGGAAAAATACATAATCAAAGAAGAAAGGCAGGTAAGGTAGGTATGTATCTATTTTTTATTCTTCCATATCGCGGCGCATCGGGTATTTCCGTAGAACAACAAATGGTTATATAATTTCATGGTGGATCGGCGAATTATTGGGTTGGGCCGAGCTGGATTTGAACCAGCGTAGACATATTGCCAACGAATTTACAGTCCGTCCCCATTAACCGCTCGGGCATCGACCCAGGAAGAGTCAATCTCAGTCTTTATTCAAAATCCCAGGATCAACTTCCTTTAGTAGTACCCTACCCCCAGGGGAAGTCGAATCCCCGCTGCCTCCTTGAAAGAGAGATGTCCTAAACCACTAGACGATGGGGGCATACTTGCCCGACCGCCATTCTATTATGTTCATAGTATGAACAGTTTTTTGAAATTGTCAATATAATGGAATAATATGACTCGATCAGAAAGATTTTTCCGTCTGTCATAAGTCCATAAGAATTTTTTGATTCTTCATTTCGATTTCGAAATTGTTCATTCCAATGGCCACTCTAGAATTCT---AAAAAAAAATCGAAAAATCAAAAATACGAAGAATAGGACCCTTTTGGAGAATGATTGGTTTACCGGAAAAGGCGAGGGTTTTCAACTTCA---TTTTTTTTTTCACATTCATTGATTCATTCATTGTTAAGATTCGATGGGGATATTTATATCTCACACTAAGCCGGGAAAGAAAAAGGAAATTAAAAAACCATAATCAATCTGGAAATCTGGGAAGAGGGATAAGGATCAACAAGTTATTGAAAATGGTTTTTCAATAAGAATTTGGTTGAGGGACAAATGGAATCTATTTATCAATGATTCGAGGAAATTTCTTGGATATATTCTA--------TATTGA---ATTGAATTATTGAATTGGCGGATACATGGAGCAATCGAATCCCATTAGGATCGGTTATCAAATAATTCAT------------TGCATTGATATTTATCAAATTCAATATCAATGAACCAAAACTATTTTACCTTTTCTCTATGTAAATTCCATTTATTGTTCCGTAATAAGCCACTAGAAAATAGATCTATGTACATATATTCTATTTTAAATTCTATTCTATAGAATTCAATAGAATTCGAATAGAATATAGTATAGAATAAGTATACATAGAAACAATAAGTATACATAGAAACAT-----AGAAATAGGAGCATATGCAATACTAAATATATGTACTAGACTCATAGTGTCTAGTTACTTATTCAGGAATTGAATCAAAAGGGCCCTTTTAACTCAGTGGTAGAGTAACGCCATGGTAAGGCGTAAGTCATCGGTTCAAATCCGATAAGGGGCTTTTTACTTTTTTGCAT-AAAAACCAACGGTAGTATTCATATTTGAGGGGAGAATAGAGATATTGTTGATATTTG---------TAATAAAAATTCAAAATGAAGGAATTTTTTCATTCGAAAAGGAAAATGGAATTATGAAATTTTGAATTCG-----------AAAAAATGATAATAGAATAATTCTAATGAATTAGAATATAGTAATTCTAGTTAGAAAAGTAAACATTTTTTTT-ATTTTTTTTTATAATGATAAGTCATCTCATTTAATTGCATTCCTATTTTTCTGTTATTCCAATCCAAATTCATTGGAAAGATTATCAATCAACAAAATAAAAAGTAAGTGGACCTAACCCATTGAATCATGACTCTATCTACTATTCTGATATTCAAATTCGATATAAAAATAGAGATGAAATTCTCTTCTTTTATTTCATTTTCTATCTTTCTTTGGTTTGAACTCCGGAAGAATCTGTCGATATTTCCGATTAAATCTTCTTGTTCCTAGGGGTTCCATAGGAAGAAATTGCTATTCCCTTCCTCCACGGAGAAAGGATTATTCCAAGTCCCAAAAGTCATTTTTCATTTTCAATATCTTTCTTTGATTTCAGAGAACACAAGAAAAGATCAATTTACATTTCAATTTCTTTTAG------ATATATATATATCTAAAAGAAATCTATCAAATCATGGCTTTCCGTATCAAATGGTTTCATATCGAGGCATACGATATTTTTTCCGGCAATTGATGGATGCGAGAAAGAGACTTTCACTTCTAGTCTCTTATTATT---AAATTCAATAC-------AGGAAACTCATTCTA--TTTTTTTTTTCTGACAGAT-----AAAAAAAATGAAAGAATCCAATATAAATAGAAAATAGATATATGCTACTAAAATAGATATATGATACTGTAGTAGTTTAGTACACAGAGAAATTCGAAGAATCCATAAAACTATTTTTTTA---------TTTTTTTTTTATCAATTTCATAAACAAGATTCGAGAATAAGATTATTTGATGAAATAAGAGGAGTGGGAATCCACTGGTGGCGAGAAAAGGGATCATTTGTTTCTTGAACAGTTCTTTCAAAGAATGAATTTATCTGATTTATGAGTC-----CAAATTTATGACTTAGGGGTTTTTT-AAAAAAAGAATAACCGAATTGAGTTCTTTACCTAGGTCAATAGACATAGACCAAGAAAGGATTTTTAGATTCGAAATCCAAAAGAAGGTGTACGAGAAATCAAATTATACATACAGCCTCGAAGGCCGCGAAAATGCTATGAGGTGTTCGGAAATGGTTGAAGTAGTTGAATATGGAGGATCGCTATGACTATAGCCCTTGGTAAATTTACCAAAGATGAAAATGATTTATTTGATATTATGGATGACTGGTTACGGAGGGACCGTTTTGTTTTTGTAGGTTGGTCCGGTCTATTGCTCTTTCCTTGTGCCTATTTCGCCTTAGGGGGTTGGTTCACGGGTACAACCTTTGTAACTTCATGGTATACTCATGGATTGGCAAGTTCTTATTTGGAAGGTTGCAACTTCTTAACCGCTGCAGTCTCGACTCCTGCTAATAGTTTAGCACACTCTTTGTTGTTCCTATGGGGTCCTGAAGCACAAGGAGATTTTACACGTTGGTGTCAATTAGGTGGTCTGTGGACTTTTGTTGCTCTCCACGGAGCTTTCGGACTAATAGGTTTCATGTTACGTCAATTTGAACTTGCTCGATCTGTTCAATTGCGGCCTTATAATGCAATTGCATTCTCGGCTCCAATTGCTGTTTTTGTTTCTGTATTCCTGATTTATCCACTGGGTCAGTCTGGTTGGTTCTTTGCGCCTAGTTTTGGTGTAGCAGCTATATTTCGATTCATCCTCTTTTTCCAGGGGTTTCATAATTGGACATTGAACCCATTTCATATGATGGGAGTTGCTGGTGTATTGGGCGCTGCTCTACTATGCGCGATTCATGGTGCTACCGTGGAAAATACTTTATTTGAAGATGGTGATGGTGCAAATACATTCCGTGCTTTTAACCCAACTCAAGCTGAAGAAACTTATTCAATGGTCACCGCTAACCGCTTTTGGTCCCAAATCTTTGGGGTTGCTTTTTCCAATAAACGTTGGTTACATTTCTTTATGTTATTTGTACCAGTAACTGGTTTATGGATGAGTGCTCTTGGAGTAGTCGGTCTGGCCCTGAACCTACGTGCCTATGACTTCGTTTCTCAAGAAATCCGCGCAGCAGAAGATCCTGAATTTGAGACTTTCTACACCAAAAATATTCTCTTAAACGAAGGTATTCGTGCTTGGATGGCGGCTCAAGATCAGCCTCATGAAAACCTTATATTCCCTGAGGAGGTTCTACCACGTGGAAACGCTCTTTAATGGAACTTTAGCTTTAACTGGTCGTGACCAAGAAACCACCGGGTTCGCTTGGTGGGCCGGAAATGCACGACTTATCAATTTATCCGGTAAACTACTGGGGGCTCATGTAGCCCATGCCGGATTAATCGTATTCTGGGCCGGAGCAATGAACCTATTTGAAGTGGCTCATTTCGTACCCGAGAAGCCCATGTATGAACAGGGCTTAATTTTACTTCCCCACCTAGCTACTCTAGGTTGGGGGGTAGGTCCTGGTGGGGAAGTTATAGACACCTTTCCATATTTTGTGTCTGGAGTACTTCACTTAATTTCCTCTGCAGTATTGGGCTTTGGCGGTATTTATCATGCACTTCTTGGACCTGAGACTCTTGAAGAATCTTTTCCATTCTTTGGTTATGTATGGAAAGATAGAAATAAAATGACTACAATTTTGGGTATTCATTTAATCTTGTTAGGTATAGGTGCTTTTCTTCTAGTATGGAAGGCTCTTTATTTTGGAGGTGTATATGATACCTGGGCTCCAGGGGGGGGGGATGTAAGAAAAATTACCAACCTGACCCTTAGTCCAAGTATTATATTTGGTTATTTACTAAAATCACCTTTTGGGGGAGAAGGGTGGATTGTTAGTGTGGACGATTTGGAAGATATAATAGGGGGGCATGTATGGTTAGGTTCCATTTGTATACTTGGTGGAATCTGGCATATTTTAACCAAACCTTTTGCATGGGCTCGACGTGCACTTGTATGGTCTGGAGAAGCTTACTTGTCTTATAGTTTAGGTGCTTTATCTGTTTTTGGTTTTATTGCTTGTTGCTTTGTATGGTTTAATAATACCGCTTACCCTAGTGAGTTTTACGGGCCCACTGGACCAGAAGCTTCTCAAGCTCAAGCATTTACTTTTCTAGTTAGAGACCAACGTCTGGGGGCTAATGTGGGATCCGCTCAAGGACCAACCGGTTTAGGTAAATATCTAATGCGTTCCCCGACCGGAGAAGTTATTTTTGGGGGCGAAACTATGCGTTTTTGGGATCTGCGTGCTCCCTGGTTAGAACCTCTAAGGGGTCCCAATGGTTTGGACTTGAGTAGACTGAAAAAAGACATACAGCCTTGGCAAGAACGTCGTTCCGCGGAATATATGACTCATGCCCCCCTAGGTTCTTTAAATTCCGTGGGTGGCGTAGCTACAGAGATCAATGCAGTCAATTATGTCTCTCCTAGAAGTTGGTTAGCTACCTCTCATTTTGTTCTAGGATTCTTCCTATTTGTAGGTCATTTATGGCACGCGGGAAGAGCTCGCGCAGCTGCAGCAGGATTTGAAAAAGGAATTGATCGAGATTTTGAACCTGTTCTTTCCATGACTCCTCTTAATTAAGACATGAGATCCAATACGTGAAGCAGGACTCACTTTGATTTCACCATCCATATTGAGTTGGGTGGAGCAGGTCATATTGAAAAAGTATTCCCTTT-TCTTTTCAACTCATTTCTATCTAATCTTTTTTTCGGGCTCGGCTACGTGGTGGTATAGCCGAGCCATTACTTTTTT----TAAAAAAAAATTTTGCTAACCAAAACCAA-AAAATAAACAAACTCATTTGTCGAGCAAAAGGAGAGAGAGGGATTCGAACCCTCGATAGTTCTTTGTTTCGAACTATACCGGTTTTCAAGACCGGAGCTATCAACCACTCAGCCATCTCT-----CCAAAAGGGAATTTCGATTTTATCTTTATTCCACCGAATAGACCATCACCATATGAGTTGCTACCATTACTATCTTCAGTGAAGATATCCGATGTGAATCTATAGGTCTATTTTTCTATCTGTATCTATATATTATATTATATTCT------------ATTTGTATCTATATATATATAGAGAT--AGATGCATGATCCAGCATGCCC-----TTTTGTGAAGT--AAAAAAAAAATACCCGCGATCCATGCCCGAAAAAGTGGAGTGATAATATAATAATTCATATAAAATCAATGGATTCATGGTAAAACCCCCCATGATGCGTTGTTTTACAA-TTTTTTATATTTTTGTCGATAAAGGGATCAAATGGTATAGTTCTTTTGTTGGTAAATTGGAGGATTCGAAACATGACTATTGCTTTCCAATTGGCTGTTTTTGCATTAATTGCTACTTCATCAATTTTACTGATTAGTGTACCCGTTGTATTTACTTCTCCTGATGGTTGGTCGAGTAACAAAAATGTTGTATTTTCCGGTACATCATTATGGATTGGATTAGTCTTTCTAGTGGGTATTCTTAATTCTCTTATCTCTTGAACCCATTTGTTTTCTAGTTCTAGGTCTAAAACAGAAATGACCCCTCCCCCCGAATTTTTTCGGATTGTGAGACGCATTAAAATGGAATAGAAGTCCCAAGAATGCAAATAAAGAAAACTAGAAAATGAAATGAAAGGGAGGGGTCCAACTTTATTGGAAAAATCTTTTCTATTGTTCTATATGTAAAATTCTA---GTAAAATTCTATATGTA------AAATATGTAAAATGTAAAAAAAAAAAAAAAATAGAAAATAT------------ATAAATATGAAAAAATAGATTTCTATATCTATATATTTGTATTATATA--------TTTCTATCGAATATTTA------------------TATATAATAT------------------ATATATAAATATATAATATATATATAAATATTCGACTCTATATTATATAGAAT----------------------CATATTCAT-----ATAA-ACAATAATATAAAAAATC------------------------------------------ATAAAATCACAATATATATCTATTATAA------------------------TATT------AGAAATAGATATC-------TATTC--------------------TATT----ATATATATTTATATATATTATAATTAGAAATTAAATAATATAGAATTATACTATTCTATTATATATACTATTTATATATACTATTCTATTATATATTTATATATACTATTAATACTATTACTATTCTA--------------TATTCTATTAGAAATTAGAAATAG-----AAAAAATTTTTATATTTTCTAT----TTCTAATTTATAGAATATT-TTATTTATAGAAT----------------------------------------------------------ATTTATAGAAT---------AGAATATATAGATATA--------------------------------------GAAATAATTTTTTTCTA----TTTTTTGTTATTTCGAATTACCCCTAACAGAGTATCGGATCTAGTTCTACACAAGTAGAATCCATATATTGCGTATCAATAATGATAAAAAATGCGGATATAGTCGAATGGTAAAATTTCTCTTTGCCAAGGAGAAGACGCGGGTTCGATTCCCGCTATCCGCCCACC---------TTTTTTTCTTTTATT------TTTTTAAATTGGATTGAATATTTTAAAAATAA----TGAAATAATAACTTTTTTATTAAAAAAA-----------------------------------------------------------------------------AATAGAACT---------TATAGTATATAGTATTAGTATTCTAGTAAATTATTAGCATTCTAGTAAAT---------GTAATT------ATAGTAAAAGTAAAATAATAACTTATAG----------TTTCTTATAGTTTATAGTAAATAGTAATTAGTAATGAATTTCGAATTAAAAAAAAATCAAACCTCCA-TTTTTTTGTCAAAAAATGTTGCGGAGACGGGATTTGAACCCGTGACCTCAAGGTTATGAGCCTTGCGAGCTACCAAGCTGCTCTACCCCGCGATAAAGCGCAGAATTGAAAACTAATGGACAAACAAGGATTGAATGCGCCCCTCTACCATATCTGTACAAATAGAATAACCCATTTATACAGAATGGTAAAGGGACCCTCCTATGATCGATGATCATAGAAATGAATAGAAAAATGACGAGAAAATTTCATCCTCACCAACTTGATCTTCTTGCACCCGGCAACAAACATGCATGAACCATTTCACGAAGTATGTGTCCAGATAATCCAAAGTCTCGATAGTTAGCTCTCGGTCTTCCGGTTAAAACACAACGTCGATGAAGACGTGTAGGTGCACTATTACGCGGTGGTGATTGTAACTTTCCATGAATTTCCCATTTATCACTTAACGACGGAACTTTGCTTATTTCTTTTTTTGAGGATCCACGAATCAAATGAAATTTTTGTTCCAATTTTTGCCTCTTCTTCTCCCTCTGAATCAAACTTTTACTTGCCATAACGGTTCATTTCTCCTATTAGTATCAATGATACAATACAAGTCGGATCCTAGATGTAGAAATAGAAGAAGGCAGACCCCCTTCTCCATAGTCCATAGAAAGAAATGAGATCTTCGTAGATACAATAAAGAATTAACCAAATTTGCCCGATGTAGAGGCAATCAAGAAAGCCGCATAAGTAAATATATACCCTACAGAAAAGTGGGCTAATCCAACCAACCTTGCTTGCACAATGGAAAGAGCCACTGGTTTATCTCTCCATCGAATCAAATTAGCCAAAGGTGTGCGTTCATGAGCCCATGCTAAAGTTTCAATCAATTCCTGCCAATATCCACGCCAGGAGATTAAGAACATAAACCCAGTAGCCCAAACAAGATGTCCAAATAAGAACATCCACGCCCAGACTGATAAACTATTCATCCCAAAAGGGTTATATCCATTGATAAGTTGTGAAGAGTTTAACCATAGATAATCTCTTAACCATCCCATCAAATAGGTGGAAGATTCATTAAACTGTGAAACGTTACCCTGCCATAATGTAATGTGCTTCCAATGCCAATAAAAAGTAACCCATCCAATGGTATTTAACATCCAGAAAACTGCCAAATAAAATGCGTCCCAAGCCGAAATATCACACGTACCACCTCGTCCCGGACCATCGCAAGGAAAACTATAACCAAAATCCTTTTTATCTGGCATTAACTTGGAACCACGTGCATCCAAAGCACCTTTTACTAAAATCAATGTAGTTGTATGTAAACCTAGAGCAATAGCATGATGAACCAAGAAGTCTCCGGGCCCTATTGTTAAGAATAGAGAATTACTATTCTCGTTAATAGCATTTAACCAACCGGGCAACCATATGCTTCGACCCGCAGTGAACGCTGGACTATTCGTTGAAGATAAAAGTACATCGAACCCATATGCAGTTTTCCCATGAGCGGATTGTATCCATTGGGCAAATATGGGTTCGATCAAGATTTGTTTCTCCGGAGTACCAAAAGCAAGCATGACATCATTATGGACATAAAGTCCCAAAGTATGGAACCCCAGAAAGAGACTGGCCCAGCTTAAATGGGATATGATAGCTTCTTTATGGTCTAACATTCTTGCCAATACATTATCCTCATTCTGTTCCGGATTGTAATCTCTAATAAAAAAGATAGCTCCATGAGCAAAAGCTCCTGTCATGATGAATCCTGCGATATATTGATGATGAGTATATAACGCAGCTTGAGTAGTAAAGTCTTGCGCTATGAACGCATAAGCAGGTAAAGAGTACATGTGTTGAGCTACCAAGGAAGTAATAACCCCTAAAGAGGCTAGAGCAAGGCCTAATTGAAAATGAATCGAATTATTGATTGTGTCATAAAGACCCTTATGTCCACGCCCTAATCTACCTCCCGGAGGAATATGTGCTTCTAAAAGATCTTTTATACTGTGCCCAATCCCGAAGTTAGTTCTATACATATGACCAGCAACGAGAAAAAGAAATGCAATAGCTAAATGATGATGAGCAATATCAGTCAGCCATAAACTTTGCGTTTGCGGATGGAATCCCCCGAGAAGTGTTAGAATGGCAGTTCCTGCTCCTTGGGAGGTACCAAATAAATGACTACTGGAATCGGGGTTTTGAGCATAAAGATTCCACTGACCTGTAAAAAGTGGGCCTAATCCTTGGGGGTGCGGCAATACACCGAAGAAATTATTCCATCGAACGTATTCCCCTCTGGATCCAGGAATAGCGACATGGACTAAATGTCCTGTCCAAGCCAAGGAACTTACTCCGAATAGTCCTGACAAATGATGATTGAGGCGGGATTCGGCATTTTTAAACCACGAAACGCTCGGTTTCCATTTCGGTTGTAGGTGTAACCAGCCCGCTATTAAGGATATGGCAGAAAGAAATAATAGAAAAAGAGCTCCAGTATAAAGATCCCCATTAGTACGTAAACCGATTGTATACCACCACTGATAAACACCGGAATAAGCGATATTCACTGGGCCAAGAGCACCCCCTCGAGTAAAAGCTTCCACAGCCGGTTGACCAAAATGAGGATCCCAAATTGCATGAGCAATAGGTCTTACATGTAAAGGATCCTGTACCCATGCCTCAAAATTTCCTTGCCAAGCTACATGAAACAGATTTCCGGAAGTCCAAAGAAAAATTATTGCTAATTGTCCGAAATGAGAAGCAAAAATATTCTGATAAAGACGTTCTTCAGTAATATCATCATGACTTTCGAAGTCATGTGCGGTGGCAATACCAAACCAAATACGACGAGTAGTGGGGTCCTGAGCTAAGCCTTGGCTAAACCTTGGAAATCTTAATGCCATAATGCTTTTCAAATCCTCCTAGCCATTATCATTATCCTACTGCAATAATTCTTGCTAAGAAGAACGCCCATGTTGTGGCAATTCCACCCAGAAGGTAATGGGTTACTCCTACAGCACGTCCCTGTACAATGCTCAAGGCTCTAGGCTGAGTAGCAGGAGCAACTTTTAATTTATTATGAGCCCAAACGATGGATTCAATAAGTTCTTGCCAATAACCACGCCCGCTGAATAGAAACATTAAACTAAAAGCCCATACAAAATGGGCACCCAGGAAAAAAAGGCCATATGCAGATAATGAAGAACCATAAGACTGAATTACCTGGGATGCCTGCGCCCATAAGAAATCGCGGAGCCACCCATTAATGGTAATGGAACTCTGCGCAAAGTTTCCTCCCGTGATATGAGTTACCACCCCTTGATCATTTATACTACCCCAAACATCTGACTGCATTTTCCAACTGAAATGGAATATTACTACCGAAATTCCATTGTACATCCAGAATAACCCTAAGAAGACATGATCCCAAGCAGACACTTGGCATGTCCCCCCTCTTCCAGGTCCATCACAAGGGAAACGAAAACCAAGATTTGCTTTATCCGGTATCAATCGTGAACTACGAGCAAATAGAACACCTTTTAGAAGTATCAATACCGTCACATGAATTGTAAATGCATGAATATGGTGAACCAAAAAATCCGCAGTTCCCAATGGAATAGGTAACAAAGCAACCTTGCCGCCCACTGCCATTAAATCACCACCCCCCCAAGTCAAACTGGTGCTTGTTGTTGCACCAGGGGCCGTTGCACCGGGTGCTAAAGCATGGGTGTTTTGTATCCATTGAGCAAAGACGGGTTGTAATTGTATAGCGGTATCTGAAAACATATCTTGGGGGCGCCCTAAAGCACTCATGGTATCATTATGAATATACAAACCAAAACTATGAAAGCCTAAAAATATACATACCCAGTTCAGATGTGATATGATTGCATCGCGATGCCGAAGGACACGATCTAATAGATCGTTGTATCGCGTAGTTGGATCATAGTCTCTTACCATAAAAATGGCTGCATGCGCAGCAGCACCAACTATGAGAAATCCACCAATCCACATGTGATGTGTGAACAACGACAATTGTGTACCATAGTCAGTAGCTAGGTATGGATAAGGAGGCATAGAATACATATGGTGAGCTACAACAATGGTTAAGGAACCTAACATAGCTAGGTTAATAGATAATTGAGCATGCCATGACGTTGTTAGTATCTCATATAGGCCTTTATGGCCCTGGCCTGTAAATGGACCTTTATGGGCCTCTAAAATATCTTTTATACCATGACCAATACTCCAGTTGGTCCTATACATATGACCCGCTATCAGGAAAAGAATTGCAATAGCTAAATGATGATGAGCAATATCAGTCAGCCATAGACCACCAGTTACTGGATCTAATCCTCCACGAAAAGTAAGAAATTCCGCATATTTTGACCAATTCAAGGTGAAAAAAGGGGTTGCTCCCTCAGCAAAACTCGGATAAAGTTGAGCCAAAAGATCCCGATTCAAGATAAATTCATGAGGAAGTGGGATCTCTTTAGGATCTACTCCAGCATTTAGAAATTGGTTAATCGGTAAAGATACATGTACTTGATGCCCCGCCCAAGAAAGAGACCCAAGTCCTAGTAGCCCTGCTAAATGGTGATTCAACATGGATTCTACATCTTGGAACCAAGCCAATTTCGGAGCAGCTTTGTGATAATGAAACCAACCAGCAAAAAGCATTAAGGCTGCAAAGACCAATGCACCAATTGCGGTACAATAGAGTTGTAATTCACTAGTTATTCCAGATGCTCGCCAAATCTGAAAAAAACCAGAGGTTATTTGTATTCCTCGGAAACCCCCGCCTACATCACCATTCAATATTTCTTGGCCCACTATTGGCCAAACCACCTGGGCACTAGGTCCAATGTGAGTAGGATCGCTTAGCCATGCTTCATAATTGGAAAAACGAGCACCATGGAAATACATGCCACTCAGCCAAAGAAAGATGATGGAGAGTTGGCCGAAATGGGCACTAAATACTTTTCGGGAAATTTCCTCCAAATCACTAGTATGGCTGTCGAAATCATGAGCATCAGCATGTAGGTTCCAGATCCAAGTAGTAGTATCAGGTCCTTTAGCTACTGTTCTTGAAAAATGACCGGGTTTGGCCCATTCCTCGAAAGAAGTTTTTATGGGATCCCTATCTACCAAAATTTTGACTTCTGATTCCGGCGAACGAATAATCATTGAGTCCTCCTCTTTCCGGACAACACATACAAAGAGACCCGCCAACATCAAAAAAAATTAGTGAACTTATGAGAGATGTTTCTATTTAGTTTCTTTCTCTTCGATCTCCCACCTATCTATTTTCTTTAGTTATTCACTAGAACAATTATGATCTGGAAGTCAATCCGGGGCAAGTGTTCGGATCTATTATGACATAGCAGTTAGGCGCTCAACGGACCCTTTAAATATGTTATAAAACCTTTTCTGGACTTTGAATTGAAGTGAAACAATTTTTTTGTGCAAACT---AGTGTATTCATATCTCAATTAGAAGTTCCTAGATGGAACGACTTTCATTTTATGTCAGAAGATATGAATATGTACTCTATTTCAAACCACGTAAGCATTCGTTAGCATTACTAGGAGACATAC-----------------------------------------------TTCTAT-----TTTATTTATTTATTATTTTTTGATTTTCATTTTGAATTTAGTTATTCGAACTTTTATTAGTTTCTTTTATTAGTTTGAATTAGTTTGAATAGAAATATAAGAACAAATTGGAATAGAAATATAAGAAAAAAATAGAATTCTCTACTGTATCCCCGTATCGTTTATACCGACGAAATATCAAACGAAATAGAACGTAATCTTAGAAGAGAAGGGATATAATGAAATTCTTTGATTGGTTGTTCCTAGAGAAATGATCCGTTTTCTATGGGATAGGTACAACAAACAATTAATTATAACAAATAAAAAATCAAAT----------------------AAATCAAATAATACTAATAATATTCCAAAAACGAAATAGAATATTAC--------------AAAATCGAATAAAATAAAAATAAACAGAATGTTCTTATTCGAAACGCCCTGTGATCTTCAACCAATTCTGCGCTTCAATATAATTACCAGGGGTAAGGGCTATAGCTTGTTTCCAATACTTAGCGGCTTGATCGAACCAAGCCTCCGCAATTTCAGAATCTCCCTGTTGAATGGCCTGTTCTCCGCGGTCGGAATAGGTGAGTAAACTCCTTCCCTTAGAACCGTACTTGAGAGTTTCCTGCCTCATACGGCTCACCAGTCAATTCTTTTGGTGTCCCA-TTTTTTTTAATGGACCATAGACCATATCTAATTGAATGAGATTTCTTATAGAATAGATTCGATCTATTCCATTTTTTTGCGAGTTAAC------CAAAAGAAAGGGGGTGTTAAATTCCATGAGTTTCAAACTTGAATTTTGATTAATTTAATACTTAATACATAATACT--------------TAATACATAATACATAATACATAATACTTAATACATAATACAAAATAGAATCCGTTTTCTAGTTTTATCTTTTCTCCTACCTTCCGAAGAATAAAGCATCAGCATTTCCACTCTCATTCGAATTCGAACTTTCTGAAAGGTAACTATCTCGGTTTCCTATATTATATACTTTCCATATATGATATAGAAATCTATAGAATCTTTGAAAAAGAC-TTTTTTTCTTCATAAGAAAGAAAAGACTTACTATCTTTGGGATCTGATACTACACCGCTGCTCAAAATTGGAGGGGATCAACTCTATTACATAAGTGGATTCCTAACTTTGTATATCATAGTATATCATAATACTTTTCTATCATAATATTTCTATCATAATAT---GTAAGCAGTTCTTATCGTATCGG-CCAAAACCTCTATAATTGATCTTTACGGCGCTTCCTCTATCAATTAGATCCTTTATCCATAGAATAACGTATCTAGGCATATCTATTTCTTCATATTTCGACTTCTATGAAGTTTCTTTCTTTACTACAGCTGATAAAAATCGTTGTTTTGGACAATGTATATATGTAGAAAGCCTTTTTT---------------ATAGTTATAGTCTTTTTATAGTTATAGTATTTCTTAGCGGATTCGCTCTTTC-TTTTTTTTTTCTTTCTATAGTGGAGATAGTCGCACGTAATGACAGATCACGGCCATATTATTAAAAGCTTGTGGTAAGAACGGGTTTCGTTCTAGTGCCCGAAAATAATATTCCAAAGCTTTCGTATGTTCTCCGTTACTTGTGTGGATAAGGCCTATGTTATAAAGTATATAACTTCGATCATAGGGATCAATTTCTAGTCGCATAGCTTCATAATAATTCTCTAAAGCTTCCGCATAATTTCCTTCGGATTGAGCCGACATCCGTTACGGTCGTCATTCAGTTTGAAGAATCTCCGCTCCAGAACCGTACGTGAGATTTTCATCTCATACGGCTCCTCC-----TTTATGTGCATAATGATAAAAATACATAGAATCAAAAAAGATTGCAATATTCTCATTATCAACTGAGCAGGGCTAGTGTTTTTACACGAAATCTCTAGCCAACCTTCCTGTAAAAGGTCTTTTCTTAACATCAAGTATATTGGTATTGGATAAAAAAATGGTAACTTCAACAATTTCTTTGTCCTCAACGTCGCTTAATTTCCAGGAATTAGGCACTTCAACAGTCTTCAATGGTTATACGGATATCCAAAATACGAACGAGATGGATGTTTGTTTGTCCCAACCATTCTTGTTAGTCCCGATCCCGATAAGAAAGGGGATAATTTTTAACAAAGTTTTCGTGTTGTTGATTCGTAGGCGTAGTGCTTCTTCCATCATGCCGCCTATTGGTACTAATGGAGTAGGGTTGACCTAAGCCATAGGTATAGGT-----AGAACCTTTTGCTTAATACT-----AAAAATAGAAAATTGAAGCATATGAGGCTGCATTAATCGGGGATACACGACAGAAGGAATTAATTGTTTTAAACTTCACCTTCAGCAAGCGTAGA-TTTTTTTCAATTTTTTCTATCCGAAGAATGTGCCTTTCTCCTAAGACTGAGAGCAATAAATAATAAAT---AAAAAAAAAGATAATCAAATCGCACCATCTCTGTAATAGGTGAATGCCTCTTTTTCTCCCGAAGTTGTCGGAATTATTTGTAATAAGATATTGGCTACAATTGAAAAGGTCTTATCAATAAAATTTCCATTTATTCGAGATCTAGGCATAGGTGTGTGTATAAATGAATTCTCTAATTTAATTACCTATCGTGAGAAATAATCCCACAAACAAAGTCAAATTGTACAGGAAAGTACGAAATAACGTAAAAACAGACGCATTAAAATTCTCTTTATCCTCCGGAAGTTTTTTGTGATAAAAAGTTTTTCTATTTAGAAGTGATTGTATGTGCCTATCA----AAAAAAAAATCGAATATGAATAACTCATAACTCGGTTTCTGGGCCATAATCATTATGTAGGAGAGATGGCCGAGCGGTTCAAGGCGTAGCATTGGAACTGCTATGTAGGCTTTTGTTTACCGAGGGTTCGAATCCCTCTCTTTCCGCAGCACCTTTCTTTAGCTAATTCACCACTGTTACTGACTACAATGTATCAAATAACACAAATAACAACGGATACCATTATTCCAACTTTATATGAATTCTCCACTCTATTTTTTATTTTTGTTATACAGAAAATACAAGAAATAGTTGGCAAGGAATAAAAAT-----------------TTTCCGAAACTTTGTTATTTTAGTTATTAAGTCTGACGAGAATAATATTCTACAACCAGCAATTCATTTATTTTCAAACCAATCCATTTACTATCTATTATTTGATTGACTAATCCTTTATATTGGAATGGGTGAAGAGTCAAATGTTTTGGCAATTCCTCACGGGGGGGTGAATCAAGAAAATTTTGAATCAGAGTTTTCGACTTTTGTTCATCCCTCGCTTTAATAATATCTTGGGGTTTGCAGCGATAACTTGGTATATCTACTATATGACCATTAACTAAAACATGTCTATGGTTAATGAATTGGCGGGCTTGAGGAATAGTCGAAGCCATACCCAATCGAAAAAGTATGTTATCCAACCGCATTTCAAGTAATTGTAGTAAAACCCGACCGGTTGACCCTTTCGCTTTTCTGGCGATACGAACGTATTTAAGCATTTGTCGTTCTGTAAGACCATAATGAAAACGCAATTTTTGTTTTTCTTCTAAACGAATACGATATTGAGATTTTTTACCAGAGCGTGATTGGTTTCTAAGATCGTTTCCGGCTCTAGGCCTTTTAGTAGTTAGTCCAGGTAAAGACCCCAGACGACGTATTTTTTTGAAACGAGGCCCTCTGTAACGTGACATAAAGACTCCTTTGTTTAATTTCATAAACCTAAATTAAAACTAAACTAAAGTATTGTACTGCAAAGAAAAGAAAGAATAATTAGATAAATTATATCAATATCAGAACCTTAAAAAATTATATTGTTA-TTTTTATATTGTTTTTCTATTGTA--TATATCTATTAACTATTAATTGGATATATAGTTATACAAT----------------ATATATATATCCAATTAATAGATATA---GATAGAATTAATAGATATAGAATAGATATATTGAAAATAGATTTATTAAAATAGATTGAAATTAAAAAATAGAAAT--AAAAATAGATTGAAATTAAAAAATAGAAAT-AAAAAAGTTCTTTTCTTGATTTGGTTTATAGAGATCGGAACTACTCCAATTTGGATTCCAAATTCATTTGGATTCAAAATGGAGAGTTCCTATGACATAATAGATCGGTGACTCTTGGAAAAAGAAAAGGGAAAAAGCCTTTTCTTTTCGATATTCTTTGAT--------------TTCAAAAAGATATTATCAATTATGGAAAAAATCGAAATAGGGTAAAAGAAAAGCCGGCTATCGGAATCGAACCGACGACCATCGCATTACAAATGCGATGCTCTAACCTCTGAGCTAAGCGGGCTCACATAACATCAATTGTGCATGCATAGGAATTCAATAAAATACTTA------TAAAAA----------------------------------------------------------------------ATACTTATATTGATATT---------------GAATAAAAAGTAT-AAAAATGAAAAAATTGGAATATTCCATTGAAAAAGAAAAAAGAATATAA----------------------------------AAAATCAAAAATAATAAAG-------------------------------------------------------------------------------------AAAAAATACTAAAATATT----------------------------------------------------------------------------------------------------------------------------------------------------------------------------------------------------------------------------------------------------------------------------------------------------------------------------------------------------------------------------------------------------------------------TAAATAAAAAAAAAATA------------------------------AAAAAAAAGAA--------------------------------------------------------------------------------------------------------------------------------------------TATTTTCGTTATGTTCAACCGTTCGCCCTAAGGAAAAAAGATCAGAATAAAAATGAAAGAAAGAGAAAGGTCCAATACAGATCATAATGAAACATTCCCTTCAGTCAGAAAGGTGAAAACTAAGACGAAAAAACAAAAAGAATCGACCGTTCGAGTATTTCAAATTGTATGAGAAAAATGATAGAAAGAGGGACCATAATATATTATATATGTGGTATACCATCTATATTGAATTGCGAATACAGAAATGGTAGAATTATTTCGGATTGGAACAAATGTGGGTATCCGATACAGATGAAAGAAACTATAAAACAAATCAATTAAAATGAAAAGGAAACATTTTTCGTTATAGAAATTGATATCTAATGAATTCAACAATTCCGGCATAATTTTCATAATTTAAATG--AAAAAAA-GGGGGTATGGCGAAATTGGTAGACGCTACGGACTTAATTGGATTGAGCCTTGGTATGGAAAAACCTACCAAGTGAGAACTTTCAAATTCAGAGAAACCCTGGAATTAACAATGGGCAATCCTGAGCCAAATCCTGTTTTCCGAAAACAAAGAAGAGTTCAGAAAGCGAGAAAAATCAAAGGATAGGTGCAGAGACTCAATGGAAGTTGTTCTAACGAATGGAGTTAACGGCATTTCGTTTCGTTAGTAAAGGAATCCTTCTATCGAAACTCCAGAAAAGAAAGGATCAAGGATAAACCTATCTATCTCTATATACGTACTGAAATACTATCTCAAATGATTAATAACGACTCCGTCTATTTTTTTTA-TTAATTTAGATACACTATTAATTTATATACACTAA-----GAAAATTGTTTATTCCTTTTTTTATTAATATATATGACAAATAAAATATGTGAATCGATTCAACGTTGAAGAAAGAATATTAATTGATCAAATCATTCATTCCATCCTAGTCTAATAGATCTTTAATGATTAATCGGACGAGAATAAAGATAGAGTCCCGCTCCACATGTCAATACCAACAACAATGAAATTTATAGTAATAGGAAAATCCGTCGACTTTAGAAATCGTGAGGGTTCAAGTCCCTCTATCCCCAAAAGGCCCCTTTAATTCCCTAATTTTGTATCCTATATACTCTATTTTTTAGTGGTTTCAAACTCCTTATGTTTCTTATTCATTATATTCTTTCATAAACCGATCTGAGCGGAATTTTTTTTCTTACTTGTTCTTATCATATTCTTATCACAAGTTTTGGAATATGGAGAATATGGAATGTAATTGATATGATACTCGTAAAATTTTTGGATCTTTTATCTCTGGTAAACGTACAAATGAAATGCACATCTTATCCTTGAGCAATGAATATCCTCATTGGAATGATTAAAAATACATAACTCGTACTGAATATAAAACTTACAAAGTCTTCT-----TTTTTTTTGAAGATCCAAGAAATTTCAGGACATGGATAATCCTTTGTATTT---------GTAATAGTAATATTTTTTTGCGTCTTTTTCTTTTTAGTTGACATACATTCAAGTAGTCTCTTAAAATGAAGATGATGCGTCAAGAATGGTCGGGATAGCTCAGCTGGTAGAGCAGAGGACTGAAAATCCTCGTGTCACCAGTTCAAATCTGGTTCCTGGCACATGAGAAATTTGTATAAGTATCTATTAATTTAATTCATTAAAATGAATATGAGTCAACATACATATACATATTCATTAGTAGTCTAGATTATCATACATTTTTATCCATCTAGGGAGATATACTCTTTCTAGATGAGTAAAGAATATACGTATACCCTATGTCTATTGTATATAAATGT-------------------ATATAAAGTATGTAAAAGAAATTATTCGATTTTTTCTTTATTTCGTTACCGTGCTCCCCAAAATAATGTTAATACTTCATGCATATTCAAAAGTTCAAATGAATTGGTTGAAAGACCCAAAAGTCTAGTTTAGGGAAAGTTGAGGAATAGTCCAAATTTCTCTCAGATAGATTATTACAACTAGAATCCTTTTTGGTCATATTTTCTTCATTTCTTTCTGTGTTACTTTTTAAGGGGCATATCAAGGGATATTGCTGTGGCGCGGTACATAGTTCATGATGCAGAACTTTTTTAGTTCATCCTATTGGCTCGTCTCAGCCGAAATTAAATAAGTATCTTACAATTTTGAGAATGTCAATGAGTCCCTACACGTTTTATTATTCTTTTTGTATTTTCTTTTTGTATGTATTTTTTTATTTTTCTATTTATTCATAATAATTAATAGAAAAGAAATGCCATAAAATAAAAAAAGAATTAATATAAACGAGACCTCGATTATTCTGTCTGATTGAACTTCAATTACTTTGTCTGATCTATAAGAAAACGTACAGAATATACGGAGTTGTAGAAGTGGGGATTAGTTTCTTATTTTAATTAGAACTTTTAATAAGCATCTTGTATTTCATAAAAATTGGGGGCAATATAATCTTTACGTAAAGGCCATCCTATCCAACTTTCGGGCATTAAGATACGTTTCAAACGCGGATGATTATCATAAGAGATTCCCAACATATCATAAGATTCCCTTTCTTGAAAATCCGCACTTTTCCAAACCCAGAAAACAGAGGGAATTCTAGGATTTTTCCTTGGGACAAATACTTTTATGCATACCTCTTCGGGTTGATCTATACCATACTCTATTCTTGTAAGATGATACACACTAGCTAACAGTCCTCCCGGTGCTACATCATAGGCACATTGGGAACGTAGATAATTGTAACCATATATATATAAAATGACAGCAATGGAATGCCAATCCTCGGGCTTTATTTGTAAAGTCTCTATTCCTTGGTAATCGAAGCCCAAAGATCTATGAACTAGCTCATGTTTGACTAGCCAAGCAGACAAACGACCCTGCA-TTTTTTTATCTCTCCCGCATTTTACA----------------------------------TTTGTATTTGTATAAGTATTTCCCGTTTATGATTACGATGAAATTTTGGAAGATTGACTTGCTATTTATTATTTTCT-------------TTTGTACATATTATTTGAATTTCATTTTGT---ACAAAAGGATCTGCCTAATTCACTACTTTTGGGGAGGATACTGAACTTTTGTATTTGAAAAATGTTTCAGAGAGTATCTCTGAAGTAAATGGTGGTTGATAGAGTAATCCTTGATCATAATTGCCAGTATGAGCACTGCGCCCAACATAAAACTTGTGGTTGGTAGTAAAAAACCTATTCTCCTGTTGAGACCGAATTTGATCTTCATAGATTTCTCGAGATATTTTCTTACGAAGTTTTGTTATAGCATCTATAATGGCCTCCGGTTTAGGTGGACAACCCGGCAAATAGACATCCACAGGAATTAGCTTATCCACACCCCGAACAGTACTATAAGAATCGGTACTGAACATTCCCCCTGTAATTGTACAGGCTCCCATCGCAATAACATATTTTGGTTCAGGCATTTGTTCATATAATCTCACTAAAGAAGGAGCCATTTTCATTGTTACTGTGCCTGCTGTTAAAATTAGGTCTGCTTGTCTAGGACTAGATCGTGGTACCAGTCCATAACGATCAAAGTCGAATCGTGAGCCTATTAATGAAGCAAATTCAATGAAGCAACAACTGGTACCATAGAGAAGCGGCCATAAACTGGAGAGTCTTGACCAATTTGAAAGATCATTTAATGTAGTTGAAATAACCGAATTTTGAGTTGTTCGATCAAGTAAGGGAAATTCAATGGAATTCATAACTGTCTCAATG-TTTTTTTTATTGTCTAAAATATTTACGAATTAAGACCATTCTAATGCCCCTTTTCGCCATGCATAAACTAAACCAACAATTAGGATAAGCACGAAAATGAAAGCCTCTATAAATACGGATACTCCCAATACATCAAAACTCATTGCCCAGGGATAAAGAAAAACCGTTTCAACATCAAAAACAACAAAAACTAGAGCAAACATATAATAACGGATTCGAAATTGTAACCAAGCATCGCCTATTGGTTCTATTCCCGATTCATAACTAGAAAGTTTCTCTGGCCCTTTGCTAATCGGGGATAAAATTCCAGAAATTAGAAATGCCAAAATGGGAATAAGGCTCGATATTATTAGAAATGCCCAAAAAACATCATATTCATAAAGCAAAAACATAAATGCACTCCTATCCTATGAATGTGGAAAAGATACCGGATTAGTCGATTCGAATTGGACTTAATTGTCATCCATAATTGTTTCTAATTTGAATTTGGATCGAAACGCTCAGTTTTGTTTGTTTCTTGCGGTACAGATCTCATTTCAAGATATAAATATAACCATCCA--TTTTTTTTTTCGGTATAACGTACAAAGAAAACACAAAGAAAATTCTCGCCT--------CACTTCGGATTCTCTCGAAAGAAAAGTCATTTCAAATTGAAATCCAATCTATATT----------------------------------------TTATTAGAATTATTACAATTCTATTTTATTATTT-------------------------ATTAGAAATTAAATAGAAATTCGA-TTTTTTTTAATTATTTGTATCCATTT-----TTATAAATATAAAC------TTAATAAAATAAT-TAGAAATGGTTTCTAAATTTTATAAAAAATGGATACTAATGTTCGAATACTTATTTAGAAAAAATTCCATGTATATTACTAAATGTATATTACTA-TTAGTAGTGATCTTAGGTAGGGCTATACGGACTCGAACCGTAGACCTTCTCGGTAAAACAGATCAAACTGATTATTATCAAAAATGATTTGAATTGTTTTTAAGACCCAACGTGCATTTTTTTTGCATTGGGCTTTTTCATTAACTGATAGAAAAATCAGTTAATCTACCATCTTTTTTCTTGAAAGAAAGAGAAAGATAAGGAGATGGCTCCATGTGCTCTGTTTCATTATTTGGATTTCAATCTAAGAGCACTACCAAAGTTTTTCAAAGAAGGGTTATCTTGACGTAGGTCTGCTTCTGGCCTAGATCAACTTAAGTTAAATGGAGTCTCTATCGACCTGTTTAAATTAAAGAATCAAATATGAAACTTCATACACCTTAAAGTTCATAAGATAGGACGAAAAAAAGAGAATTTTTTTGAGGTCCCTATACTCATTATGCCTAGCATTGAAT----AGACCGGGTATTCACCTTATCAATATCTCAAATCAATGGTAGG-----TTCTATTCTATTTGACGTGTAAATTAAATGGACACTCTAATCATACCGAACCTTTTGTTTTGTCAGGCTATTGTTCTCTTATTTTGTTCCCGAAAAGTCGTGGAGTAAGACATTGATTTCTCAATAAGATCAACTCTTTTAATTCTATAGATGGACTTCTCTGAAAAAACATTGGCGCACGTGTAAACGAGGTGCTCTACCTAACTGAGCTATAGCCCTTGTGCTTTTGATACATATTTTATCATAGTATGTTGATAATTTCTTGTCAAGATGAATATTACATG-----ATCTAATCTCTTTGATTGGCCTTGCTTATAAGTCATATTCCATTTATAATTCATCGATATTTTGGGTCCCTCGCTTGTTTCTCTTTGTGATGATAAATGACCTACTTAACTCAGTGGTTAGAGTATTGCTTTCATACGGCAGGAGTCATTGGTTCAAATCCAATAGTAGGTAGAGCTAGAACTTATTCGATACCAGAGTCAGTGGTATCGAATAAGTTTTTCTACTCTCACTTTATTTTTTCTTTTATTCATTTT--------------------------------TTTAAATTTCCAATTTTTTCGTTGCATTAGAA---------------TTTGATTTTTCAATCAAC-----AGAAAAATAGGGCGTCGTATAAACAAAACTTCTGTTTATACGCCCTTTTTTCGGACCACAAAACTTGTTCCGTTAATGTTATGAAATCATATTGATAGCTTCTACTCGCGTCCTAGCTCGTCTGAGAGCTAGATTTGCTTCAATTGTTTGTCTCTTTCCTTCAGCTTTACTCAAGTTAGCTTCTGCTATTTCAAGAGTTTGATGAGCTTCTTGGGGATCAATGTCACTACCCTTCTCCGCATCATTTACTAAAACAGTGATCTCATTATTCCCTATTCTAGCAAAACCACCCATCAGAGCCATCGTTAACCATTGATCGTTAAGGCGTATTTTCAAAATACCTATATCTACAGCTGTGGCAATAGGCGCGTGATTTGGTAATATGCCAATTTGTCCACTATTAGTAGATAAAATGATTTCCTTCACTTCTGAATCCCAAACAATTCGATTGGGGGTTAGTACACAAAGATTTAAGGTCATTTCTTCAATTTGCTCTCCATTTCTAAGTTTGTAGCCTTCGCAGTAGCTTCATCAATGTTACCTACCAAATAAAAGGCCTGTTCAGGAAGACCATCTAATTCTCCAGAAAGAATCAATTTAAACCCTCTAATTGTTTCTGCTAGACCAACATATTTCCCCGGCGAACCAGTAAATACTTCTGCTACGAAAAAAGGCTGTGATAAGAAACGCTCAATTTTTCGTGCTCTTGCTACGGTTAAGCGATCCTCTTCGGATAATTCGTCCAATCCAAGGATAGCTATAATATCCTGAAGTTCTTTGTAACGTTGTAAAGTTTGTTTAACTCTTTGCGCAGTTTCATAATGTTCTTCCCCAACGATCCGAGGTTGGAGCATAGTTGACGTTGAATCTAAAGGATCTACTGCTGGATAGATACCTTTGGCAGCTAATCCTCTTGATAGTACGGTAGTAGCATCTAAATGTGCAAATGTTGTGGCTGGAGCAGGATCGGTCAAATCGTCTGCGGGTACATAAACTGCTTGAATAGAAGTTATGGATCCCTCTTTTGTAGAAGTAATTCTTTCTTGTAAAGAACCCATTTCTGTACTAAGAGTGGGTTGATAACCCACAGCGGAAGGCATTCTACCCAATAAGGCGGATACTTCGGATCCTGCTTGGACGAAGCGGAAGATATTGTCGATAAATAGAAGTACGTCTTGCTCATTAACATCTCGAAAATATTCCGCCATAGTTAGGGCAGTTAAACCAACTCTCATACGAGCTCCGGGCGGTTCATTCATCTGACCGTAAACTAGAGCCACTTTTGATTCTGCAATATTTTGTTCATTAATTACTCCAGATTCTTTCATTTCCATGTAAAGATCATTTCCCTCGCGAGTACGTTCACCTACGCCGCCAAATACGGATACACCTCCATGAGCTTTGGCAATGTTGTTGATCAATTCCATAATGAGTACTGTTTTACCCACTCCAGCTCCACCGAAAAGTCCTATTTTTCCTCCACGGCGATAAGGAGCTAAAAGATCTACTACTTTAATTCCTGTTTCAAAAATGGATAATTTTGTATCTAACTGTATAAAGGCGGGCGCGGATCTATGAATAGGAGATGTTGTGCGAGTATCTACAGGACCTAAATTATCAATAGGTTCTCCGAGTACGTTGAAAATTCGTCCTAGAGTCGCTCCGCCGACTGGAACACTTAGAGGAGCTCCCGTGTCAATCACTTCCATTCCTCTCATTAGACCATCTGTAGCACTCATAGCTACAGCTCGAACTCGATTATTTCCTAATAATTGCTGTACTTCACAAGTCACGTTAATTTGTTGACCGACAGTATCTCGACCCTTAACTATCAGAGCGTTGTAAATATTAGGCATCTTCCCTGGCGGAAAAGCTACATCCAGTACCGGACCAATTATTTGAGCGATACGTCCCAGGTTTTTTTTTTCAAGTACGGAAACCTCAGGACCAGAAGTAGTGGTAGGATTTATTCTCATAATAAAATATATAA-TTTTTTTTTCGAAAATTTTTGAAATCCAAAAAGAAATGTTCGATAACAAAGCAAGTTGATCGGTTAATTCAATAAGAAATGGAGGTTAGTACTAGATTTTCTTGGTACCACCCAACCAATACAATTCAATTGTTTACTTATTCAATTTCAATGAGTGAAGTTTCAAACAACTCATTTTCAAAATATCAAGTGGATGAAATCTTTCGAAAGTATTTCATTTGTCTATCATTTATAGACC---------ATCTATTATATATATATATGAT-----------------------------------ATATATGAAATGAAATTCGAACCTGAACTTATTCCGTTTTTCTATTTCATTGGTCCGTATTTCGGCATACAATTTATACCTAGCCTATTTCTTTTATCTCTTTTTTTCGTGGGCGAATTCTGCATATTCTATTTTCTAGGATTTACATATACAACATATATCACTGTCAAGCATAAGAGTGACTTTTTTATTATTTAGATATTTCGATTAAAAAAGGGATAGGAGGAAACTTG------AAAAAAAAAACAAGGATTGGGTTGCGCCATACATATGAAAGAGTATACAATAATGGTGTATTTGGAAAATCAAATACCATGGTTTAGTTTAATAACGAACCATTCGGATTCGTTGATAATATTAGTTGATAATTTTTTGAAAGATTCCTGTGAAAAGTTTCATTAACTCCTAAGTCATGTCGAGTAGACCTTGTTGTTGCGAGAATTCTTAATTCATGAGTTGTAGGGAGGGATTTATGTCACCACAAACAGAGACTAAAGCAAGTGTTGGGTTCAAAGCCGGTGTTAAAGATTATAAATTGACTTATTATACTCCTGACTATCAAACCAAGGATACTGATATCTTGGCAGCATTCCGAGTAACTCCTCAACCTGGAGTTCCGCCCGAAGAAGCAGGTGCCGCAGTAGCTGCTGAATCTTCTACTGGTACATGGACAACTGTGTGGACCGACGGGCTTACCAGCCTTGATCGTTACAAAGGACGGTGCTACCACATCGAGCCCGTTGCTGGAGAAGAAAATCAATATATTGCTTATGTAGCTTATCCCTTAGACCTTTTTGAAGAAGGTTCTGTTACTAACATGTTTACTTCCATTGTGGGTAATGTCTTTGGGTTCAAGGCCCTGCGCGCTCTACGTCTGGAGGATTTGCGAATCCCTACTTCTTATATTAAAACTTTCCAGGGTCCGCCTCACGGTATCCAAGTTGAGAGAGATAAATTGAACAAGTATGGCCGTCCCCTATTAGGATGTACTATTAAACCTAAATTAGGGTTATCTGCTAAGAATTACGGTAGAGCGGTTTATGAATGTCTCCGCGGTGGACTTGATTTTACCAAAGATGATGAGAACGTGAATTCCCAACCGTTTATGCGTTGGAGAGACCGTTTCTTATTTTGTGCCGAAGCCATTTTTAAAGCACAGGCCGAAACGGGTGAAATTAAAGGGCATTACTTGAATGCTACTGCGGGTACATGTGAAGAAATGATAAAAAGAGCTGTATTTGCGAGAGAATTAGGAGTTCCTATCGTAATGCATGACTACTTAACAGGGGGATTCACCGCAAATACTAGCTTGGCTCATTATTGTCGGGATAATGGTCTACTTCTTCACATCCATCGTGCAATGCATGCAGTTATCGATAGACAGAAGAATCATGGTATGCACTTTCGTGTACTAGCTAAAGCGTTACGCTTGTCTGGTGGAGATCATATTCACGCTGGTACTGTAGTAGGTAAACTGGAAGGGGAAAGAGATATCACTTTAGGTTTTGTTGATTTACTACGTGATGATTTTATTGAAAAAGATCGAAGCCGCGGTATTTATTTCACTCAAGATTGGGTCTCTCTACCAGGTGTTATACCCGTTGCTTCAGGGGGTATTCACGTTTGGCATATGCCCGCTCTGACCGAGATCTTTGGAGATGATTCCGTACTACAATTCGGTGGAGGAACTTTAGGGCACCCTTGGGGAAATGCACCCGGTGCCGTAGCTAATCGAGTAGCTCTAGAAGCATGTGTACAAGCTCGTAATGAGGGACGTGATCTTGCTCGTGAGGGTAATGAAATTATCCGTGAGGCTAGCAAATGGAGTCCTGAATTAGCTGCTGCTTGTGAAGTATGGAAGGAAATCAAATTTGAATTCGAAGCAATGGATACTTTGTAATCCAGTAATTACCGTTCATTCTATTACTATTAATTGAATT------------GCAATAAAATTCGGCCCAATCTTTTACTAAAAGGATTGAGCCGAATACACTACAAAGAGACTATTGTATATAATCTATTTTTGTATATATATTTTGATTTTAATAG-----ATACTAATAGA----------------------TACATAGTTATCTAGATATACAATACAAAATATAAGACAAAATAACTTAAACGTTTCTATTGTTGTGTTGGATCCACAATTAATCCTATGGATCTTTAGGATTGGTGTATTCTTTTCTAGTTTCGAATCATGGATCGAACTAAATATCAAAACTTTTTTAACCATCCTGTATATTGCCCCCTCTTTTCGTTCCGTGTTTGTTGGAATAGAAACTTATTAGTTAGTATTAATAA--------------------TT-AAAAATGAATTAAATAATTTATT--ATAATATATAATTCA------------------TATTCAATTCATATTAATAA-TGAA--TTAATAAGAATT-ATAATTAA--------------ATTAATAATTTAATAATTAAATAA----------TTTAAT-------------GAGTAGACGAGATTTTACGAAAAAAGTTCTTCCGATTCATAGGAAGGAACAACTATTTCTTTTTTTTGATGTGAATTTGACACA-----ACAGGGGAGAAACTGTTATTTTTTTT--AGCTATTTGGATTTAATATTTAAT----------TTAAT-------AGTAATAAAAATTTATAAAATGGAT-------------TTTATATAATACTAGAAAATTAGATAATAGAATAATCAAATTAAAAAAAAAAAAAAAAAAAGAGTTCTAGCACATATAGTGACATATAGATAGTGAAATGATACGCTGGATTCTGACGAAAGAGAATCC--------ATTTATTTATTTATTTATTTAATACCCACATTATTAGTTAGTTAATAATTCTAGTGATTGGATTTATATGCTTATTTTGATAGGAAATGAATCAAATGATTTTTCATTGAATGACTATTCATCTATTGTATTTTAATGTAAATTAAGGGGGCAACAAAGCTCTATGGAAAAATGGTGGTTCAATTCGATGTTGTTTAACAGGGAGTTAGAATACGGGTGTGGGCTAACTAAATCAATGGATAGTTTTGATCCTATTGAAAATATCAGTGTAAGTGAAGAAGATCCGATTATAACTGATACGGATAAAAACATTCATGGTTGGAGTGATAGTGACAATTCGAGTTACAGTAATGTTGATTATTTAGTCGGCGTCAGTGACATTCGGAGTCTCATATCTGATGAAACTTTTTTCGTTAGGGATAGTAATAGGGGCAATTATTCCATATATTTGGATATTGAAAATCAAATTTTTGAGATTGACAATGATCATTCTTTTCTAAGTGAACCAGAAAGTTATTTTTATAGTTATAAGAATTCTAGTTATCTGAATAATGTCTCTAAGAGTGACGAGACTCACTATGATCGTTACATGTATGATACTAAATATACTTGGAATAATCACATTAATAGTAGTGTTGACAGTTATCTTCGTTCTCAAACTGGTATTGATAGTTCCATTTTAAGTGATAGTCACAAGAGTTACATTTATAGTTCCATTTGTAGTCCGGGCAGAAACAGTAGTGAAAGCGAGAGTTCCAGTATAAGTATAATAACTAGCAACACAAATGATAGTGCTTTAATTATAAGAGAAGGTTCTAATGATCTATATGAGACTCAAAAATACAGTCATTTGTGGGTTCAATGCGAAAATTGTTATGGATTAAATTATAAAAAATTTTTGAAATCCAAAATGAATATTTGTGAACAATGTGGATATCATTTGAAAATGAGCAGTTCAGATAGAATCGAACTTTCGATTGATCCAGGTACTTGGAATCCTATGTATGAAGACATGGTCTCTCTGGATCCCATTGAATTTCATTCGGAGGAGGAGCCGTATAAAGATCGTATTGATTCATATCAAAGAAAGACAGGATTAACCGAGGCTGTTCAAACAGGCACAGGTCAACTAAATGGTATTCCCGTATCAATTGGGGTTATGGATTTTCAGTTTATGGGGGGTAGTATGGGATCTGTAGTAGGTGAGAAAATCACCCGTTTGATCGAATATGCTGCCAATCAATTTTTACCTCTTATTCTAGTGTGTGCTTCCGGAGGAGCACGTATGCAAGAAGGAAGTTTGAGTTTGATGCAAATGGCTAAAATATCTTCTGTTTTATATGATTATCAAGCAAATAAAAAGTTATTCTATGTATCGATCCTTACATCTCCTACTACTGGTGGGGTAACCGCTAGTTTTGGTATGTTGGGGGATATCATTATTGCCGAACCCAACGCCTACATTGCATTTGCGGGTAAAAGAGTAATTGAACAAACATTAAATAAGACCGTACCTGAAGGTTCACAAGCGGCTGAATATTTATTCCATAAGGGCTTATTCGATTCAATCGTACCGCGTAATCCTTTAAAGGACGTTTTGAGTGAGTTATTTCAGCTACATGCTTTCTTTCCTTTGACTCAAAATAAAACCAAGTAGAACTTTAAA-TTTTTTTGTGACGAGCGAGTAATTATTTAGTTTATAGGATTAGTTTATGGCAATCAAATTCAAAATCGAAATAATTCATTTTTCGTTGGTGTAACATAAGATTTAACTGCAGAAAGAATCATGTGATGTGGATAA-------------------------TTTTTTTTTATCGATATTCCTCTTT-----TCCTGATTAGTAATATTCCTATTTTTCTAATTACTAACCAGGAAAACTCTATAAAAAAGCAAATTCTTTCTTCCACGAATTTAGGCAAGAGGAAGAAAAGAAAAAGGATTTCGTTCTTCCCTTCTTTTTATTTCTATATAATTTT-TTA------------------------------------------------TTCTATTTCTTTAGAAATTCTAT-------TTCTATAGAAT-------AATCTAGAAATTGATTTTTTATTTATTTTTAGAATATACATTTTTTAGAATAT-----ACATTTAGAATATACATATATATC---------------TATAATATACATATATCTACTATATAT---------ACTTAGTATACTTAGATATATTTATATACTTAGATATTTAGATATATATATATTTAGTTATATATATATTTCTATTTAGTAGATATATTTCGTATCATTATAT---------------------------ATGAGTATAATTCTACGTGAATTCGAAAAAAGATCTTTATAACATCGAACCAAAATGTTAATATAACAACAAAAACTTAACAGGTACAAATAATTAATTAACTTAACAGGTACAAATAATTAATTAACTTAACAGGTACAAATAATTAAATCGAGGTACCCATTCTATGACAACTTTCAGCAACTTACCTTCTGTTTTTGTGCCTTTAGTGGGCCTAGTATTTCCGGCACTTGCAATGGCTTCGTTATTTATTTATGTTCAAAAAAACAAGATTTTTTAGATACGGGCAGTAGGGACAAATCTCATCTATTCTTAGATCTATTACGAAATTCGATGAATTACTCCCCAAGGTTTACATCAGAATAATACTAGTTGATGAGCGTTACTTCGGGAAACCAAAAAAGGAAACTCCAATTTTTTTGGGTTATTGTTATTCTCCCAATTCCAATAAAATACAACTGGATCTAGTATGGGTTGGCGATCAGAACGTATATGGATAGAACTTAGAACAGGGTCTCGAAAAACAAGTAATTTCTGTTGGGCCTTTATCCTTTTTTTAGGTTCATTAGGGTTCTTATTGGTTGGAACTTCCAGTTATCTCGGTAGAAATTTGATACCTTTATTTCCGTCTCAGCAAATGTTTTTTTTTCCACAAGGGATCGTGATGTCGTTCTATGGAATCGCGGGTCTCTTTATTAGCTTCTATTTGTGGTGTACAATTTCGTGGAGTGTAGGTAGTGGTTATGATCGATTCGATAGAAAACAAGGAATAGTGTGTATTTTTCGCTGGGGATTTCCGGGAAAAAATCGTCGTATTTTTCTCCGATTCCTTATGAAAGACATTCAGTCTATCAGAATAGAAGTTAAAGAGGGTATTTATACTCGTCGTGTCCTTTATATGGAAATCGGAGGACAGGGGTCCATTCCCTTGACTCGTACTGATGAGAATTTGACTCCACGAGAAATGGAACAAAAAGCGGCGGAATTGGCCTCTTTTTTGCGTGTACCAATTGAAGGATTTTGAAAAAGAAAAAAATGAACTGAAAAT-------------------------------------------------TTTTTTTTTCGAAATATTTGATATTT-------TAATAGATGATAGAAAGGGCGTTCTTTCGTTTCAAAATCTGACTAAAATATTCATTACTTGAAGTGGCCCTCTTTCGTGCATTCATCAAAAGCGCTAATTGCTTCGAATTTTAGCAATTGATATCTTTGGAAACAAGACAATA-TTTTTTTCCTTCATTCGAATTTGAAGTGGACTGTTTTCTTTCTATTTCTTATTCGATTTCTGTATTCTTTCTAAATTCAAGGACTAACTCCCGAATCACAAATAAAAAACGGAGAAATAGATTTCTCTATGATTTGTGATAGAACTTAGACTTGATAGAAATATTAATAGAGTTGACGAATGGGATGAAGGTGAATTCATTAAAGACGAAAAATGAAAAATGGCAAAAAAGAAAGCATTGATTCCCCTTCTTTATCTTACATCTATAGTATTTTTGCCCTGGTGGATCTCTTTCTCATTTAAGAAAAGTCTGGAATCTTGGGTTACTAATTCGTGGAATACTAGACAATCCGAAATTTTCTTGACTGATATTCACGAAAAGAGTATCCTACAAAAATTCATAGAATTGGAGGAATTGGTCCTCTTGGATGAAATGATAAAGGAATACCCGGAAACACGTTTACAAAACCTTCGTATCGGAATCTACAAAGAAATGGTCCAATTGATCAAGACGCACAATCAGGATTGTATCCATACGATTTTGAACTTCTCGACAAATATAATCTCTTTCGTTATGCTAAGTGGTTATTCTATTATAGGTAATCAAGAACTTATTATTCTTAACTCTTGGGTTCAAGAATTCCTATATAACTTAAGCGACACAATAAAAGCTTTTTCTATTCTTTTATTAACTGATTTATGTATAGGATTTCATTCGCCTCATGGTTGGGAACTAATGATTGGTTCTGTCTATAAAGATTTTGGATTTGCTCATAATGAACAAATTCTATCCGGTCTTGTTTCCACTTTTCCAGTCATTCTAGATACCTTTTTAAAATATTGGATTTTCCGTTATTTAAATCGTGTATCTCCGTCACTTGTAGTGATTTATCATTCAATGAATGACTGAAAAAATGATCCCCCGGTCCCATTATAACGTACTTTGTACAAAAGCTAAACATTCATAATTTTACTTA-----TTCTTTTTTTCGTATTTTCGGAGATTCTTCCTAATATTCCAGTAAAGTTATTTCAATAAATAGCAGAATCGTGGATAGGGAACTGTACGAGCGACCTACCAAATTTTATTGTAGAAATTTTCAGGATCAACGATTGGACCATGCAAACTAAAAATGTCGTTTCTTGGATAAAAGAAGAGATTACTCGATCCATTTCCGTATCGCTCATGGTATATATAATAATTCGAGCACCCATTTCAAACGCATATCCCATTTTTGCACAGCAGGGTTATGAAAATCCACGAGAAGCAACTGGTCGTATTGTATGTGCCAATTGCCATTTAGCTAATAAGCCTGTGGATATCGAGGTTCCACAAGCGGTACTTCCTGATACTGTATTTGAAGCAGTTGTTCGAATTCCTTATGATATGCAGGTGAAACAAGTTCTTGCTAATGGTAAAAGGGGATCATTGAATGTGGGAGCTGTTCTTATTTTACCAGAGGGGTTTGAATTGGCCCCCCCCGATCGTATTTCGCCTGAGATTAAAGAAAAGATAGGGAATCTGTCTTTTCAAAGCTATCGCCCTACTAAAAAAAATATTCTTGTAGTGGGCCCTGTTCCTGGTCAGAAATATAGCGAAATCACCTTTCCTATTCTTTCCCCGGATCCCGCTACTAAGAGAGATGTTCACTTCTTAAAATATCCCATATACGTAGGCGGGAACAGGGGAAGGGGTCAGATTTATCCCGACGGGAGCAAGAGTAATAATAATGTTTATAATGCTACAGCAGCGGGTATAGTAAGCAAAATCATACGAAAAGAAAAGGGGGGATACGAAATAACCATATTGAATGCATCGGATGGGCGTGAAGTGATTGATATTATACCTCCGGGACCAGAACTTTTTGTTTCAGAGGGTGAATCTATCAAACTTGATCAACCATTAACGAGTAACCCTAATGTGGGTGGATTTGGTCAGGGGGATGCGGAAATAGTACTTCAAGATCCGTTACGTGTCCAAGGTCTCTTGTTCTTCTTGGCATCTGTTATTTTGGCACAAATCTTTTTGGTTCTTAAAAAGAAACAGTTTGAGAAGGTTCAATTGTCCGAAATGAATTTCTAGGTCCGCGGATTTATCAACATATTAGTTCGGAAAAAGAACTCATTTTTGTTGATAATTATGTAATTCTGTATAATCAAAAAATTATGAAAAGCCCTTTCCTTCTTTCTATTCCTTTTCTCTTTCTATTCCTTTTCTATTGTATTTCGATTTAGAGAATTCTTTGTATCGTAGTACTAGTTAGTCATAGTATATATATTGTGACGAAGACTATTTGACTTTACCTATTTC-----TTTTTCAATCTCAT----AAAAAAAAAAGAAATTGGAGCGGTATGATTATGTCACTGTTTTCCGATTTAAATGTCATAGAATA--TTTTTTTTGCATACATATAAGAAGTCAGTGGACAAACAAAAAGAAAGGAAATTTTATTGAGAAAATAGAACTTCAACTTGTAAAAATAGAATATAAAATCTAATCGAATTTTTTACAAATTACAATAGAATTAATTCTATTGTAATTTGTTATAATTAATTATAACAAAACTATCTTCTATTCTATTGTGCCATTCAGAATCGGAAAAAGTAAATCAAGTGATTTCTTCTTTCTTTTCACTTTATTGGAAAGTATCAAGAACA-----TTTGAATGACTTAATGAAGTTCATTTTTCAAAAATATCATCAGAAAAAATGAAATGGAGTTTTTTGAAACATCGTAAAAAGTTATTGATTTTGTCATTTAGAATTTTTT--TCATAGAAATATAAAAAAATTCTAAATGACAGCGTAAGAACTCAACGGGACCTTCAAATTCGACGAAGAAAGAGGGGTCCGTTGAGTTCTTACGCTGTCATTTAGAAAACTCAGTTCATCCGACTCCTACAGGGATGAACCCAATCCGGAATATGAACCGTAAAAGAAAATACCAATTAAACCAATCACAGGAATACCAGTTACAGTACCAATTATCCAAAGAGGAATCCTTCCAGTAGTATCAGCCATTTATCCCATTTTCCTCCACATTTCATCAAGTAGTCATACTAGAGACAGAAACAGTCATAGATAATTATGAAATGATATCCTTCCGAGTGGGATAAGAGAATTCCTA----ATATATATATATATATCTTTTCTTTTTTTAATTGAAGAAATAATTGGAAAATAAAACAGCCAGTACAAAAATGAGTAATAACCCCCAGTAGAGGCTGGTACGATTCAATTCAACATTTTGTTCGTTTGGGTTTGATTGTGTCGTAGCTCTATAATTCGGGTTAGATTTATCGTTGGATGAACTGCATTGCTGATATTGACCCCAAAAAAGAAACGGTGGGTACCGCTAGTCCGTGAACAGCCAGCCATCGTACTGTAAAAATTGGATAGGTTCTATCTATGGTCATTGGCGCCTCCTAAAAAGATCTACTAAATTCATCGAGTTGTTCCAAAGGATCAAAACGGCCAGTTATTAATGGAATTCCTTGTCGGCTCTCTGTAAAATACTCGTTTGGACGAGGGCTCCCAAATACATCGTAAGCTAAACCCGTACTGACAAATAACCAACCCGCAATGAATAGGGAGGGTATAGTAATGCTATGAATAACCCAGTATCGAATACTGGTAATAATATCAGCAAAAGAACGTTCTCCTGTGCTTCCAGACATGCTGAGCTCCACATATTCTTGTACAGTCAAAAGGGGATCGATTCCATAAAAGATGAGATCAGTAAGTGGAAATTTACTGAAATGTAATCTTTGTTATATCGTCAATATTTTACCAAGGGTGTCTTTAGAGTATACCGAATCAGTATAGCTATCCTTCTTCTGACACAGCAACGCAATTTCACAATCAGTAGGGGGATAAAATAAAGTACTAGAAAATTTCTTTCTTCTTTTCTTGTTGTTTGTCTACGTAAAA-AAAGTAGAATCATGTACTCAATAGAAAATTCCTCCAATTTTTATAGAAATTCGAAATTAAAGTATAAGAAAGTATAAGTAAGGGTTCTCTACATTATTGGCTTCGGACTAGAAACTGAAGATCGAGTAAAATGTGAACGACGGATTGGTTTCTAATAATTCATGTAAGAGATTATCATATTTCTACAATTCAATTAGATCCGAAATCTAGAAATATAC--TTTTTTTTGTGGTTGTAGAAGAATAGAACATGTTTTTGTTGAAACTCCCTCTTTTTCATTTTAAATAATTGGTTAGCGTTAGCCATCCAGTAAGAAGTAACAGTAATAGCAGTAATAGATAATATTTGATGACAGAAAACAACTAATCGAATTTAAATCAATATTCGTGACGTGCGTATTGTTGTTCTTGTATTATTATATCTATTCTATCCTATATCCAAAGGGTTGTTTGTTGGCTTAATTACAAGGAGAGAGCTTTCTATTAAAAAAAAATAAAATGTAGAACCCAAGTTTCGAGCGATCTGATACCTCTTTTCTTCTCATTCGAGATATTATGAGAATGGAACCCACTACTAAATTGAAACGAAATCGAATGAGTTGAAAGTAAAGAAGTTAAAGGACATTATAAGTATAAGGCCACTCTTCTTTTGTTCT-AAAAAAAAATAGGTTCGATACAAAATAAATAAAT-------------AAAAAAAAAAAAGATCCAAATAGATATTTTTTCTAGTTTTATTCCATATTAATTCAAAAAAAGTTTCTATTTTTTGAATTGAATGAAGTTATACAGTTCTTATTAATTTGGAATTCGATTAGTTTACTGAACTCAAGAGTTGATCAATGAATCGATTGATTTGGAATCACGGGATGGCTAGATGTCACAGATGATGAATTGATTTCTTACCTATGTCACTCTATTTTTGTTCGTCT------ATAATGATTATGATTGATTGATGAATCAAAAACTTTCAATTGTATTTTTCAAGTGGTACCTTTGCTTTTCTTTCTATCTTTCTTTCAAAAATGGAAACTTAGGGAAGTGTTTTATAAACATATGTATAAAAAGTTTCATCTTGCCTCTTTTTTCATGCCTACTATCATTAGTTATTTCGGTTTTCTACTAGTGGCTTTAACTATAACCTCGGCTCTATTTATTGGGCTGAGCAAGATACGACTTATTTGATTTGAAATTTGGAAATGAATTGGAAATTTTTTGAATGAACAATTCAT-AAAAGAAATCTTTCTGGGGTATTCCATATATTCTATAGTTCCTTATCATGTCAATTTCCAATTCTTGTGAGATTCATGGGCAATAATATTAAAATCTCAGGATCGATATTA-CCCCCCCC-TTTTTT-----ACTTTTTCAAACAAATTCAAATGATTGAAGTTTTTCTATTTGGAATCGTGTTAGGTCTAATTCCTATTACTTTGGCTGGATTATTCGTAACTGCATATTTACAATACCGACGTGGTGATCAGTTGGACCTTTGATGAATTAATAAAATATCTCTTTTGTTTATTGACCTCCTGTTTGTTTTAATTCGAATCCACCGGAGGTCAAAATTCAGACTTTTAACTGCCTCGATCTAACAAAAGAATGGAATCACGCTCTGTAGGATTTGAACCTACGACATCGGGTTTTGGAGACCCGCGTTCTACCGAACTGAACTAAGAGCGC-TTTTTTTCATAAATCATTTTTGTGACCCCACGAATACATCTTGCATGCATATACTATCATAATCTATA-------------------------------------------------------------------------------------------TATTTATATGGATGTATGTCCAAATTTAATTGATCTCAATTGATCCCCTGTTACTGCCCATAAGATAAGTAATAGTTAGGGATAGGGATGACAGGATTTGAACCCGTGACATTTTGTACCCAAAACAAACGCGCTACCAAGCTGCGCTACATCCCTTTCAATTGTTTTACAGTGTCATTCTAAAGAATCTTTGTCTTGTTTTCCACATCTGTATGTTGATATATCGAAATTATATACATATTGTATAACATATAATTGTATAACATATAATAGTAATACAAAAATTATATACATATGAAATAAAAAAAAT-AAAAGATGAAATAAACCCACCTAAAAATATTCATTTTTTTAGGGAATGCTCGGGCAGAAATGGACCTATTTTTTGTT-AAAAAAAAGAATATCTAAGCAATTATTGTACATTTCCATTTGAATTAGGGATTCTGTGTACAAATACAAGTGGTTATTAACTAAATATACATCTGATCATATATGGATTACCATTATGTATTACAAATTACAATAAAGAATAAGAATAAAGAAAGGAGGATTTGAAATGCGAGATCTAAAAACATATCTCTCCGTGGCACCAGTGATAAGTACTCTATGGTTCGCAGCCTTGGCCGGTCTATTGATAGAGATCAATCGTTTATTCCCAGATGCGTTGATATTCCCC-TTTTTTCATTCTAGTTATTGAGACGGGAAGGGGTGAAGAAATTAATACCCTTCCGTTTTTCTTTG------TTTTTTTTTTCGAATTCGAATAGGTTAAGAAAAGAGAAAGTGGATTCAACCTCAATGAAACTTGCAATCTGGTTCCGGGTTTCAATTGAATTTCACTAATAATGAATAATGAGGCTGAAAATCAAATCGCTAGCGCGGGGCAACAATCTCCTACAAGATACAAGATACTTAAATAAAAAATTGAAATAATATACTGTGATTCTAAAGATAGTTAGAAATCATTGTATTACTTAATTATTACTATACTTCTATTGATGGCACCGAAATCTGTCATAATTGGATTTCGGATTAGCAACTTCTATTTTATCCTTCCTTTCTTCTTCGCTTCGAATCGGAAAATGGAAAAGTTAAGTGAATC---AAAAACCCAAAGGAGGTTCATGGCCAAAGGTAAAGATATACGAGTAACGGTTATTTTGGAATGTACCGGTTGTGTTCAAAACAGTGTTAATGTTAATAAGGAATCAACGGGTATTTCAAGATATACTACTCAAAAGAATCGACACAATAAGCCTAGTCGATTGGAATTGAGAAAATTTTGTCCCTATTGTTGCAAACATACGATTCACGGGGAGATAAAGAAATAGATAAAATGGATTGTCTGTGTGTCATCCCTCCAGCTCCAAAGAACATGAAAAATGAGATATTATTTCATGTTTCTAGAAATTTTATATCTATCTATATAACTATATAAATTAGTTGTATATCTATATAAATTCTATAG---------ATAGATATATATAACATATATAAATAGAAAATAGAAATAGAAACAAAACAAATAAAAAAGAAATCCGATTTTGTAAGAAATGATATTTTCGGGATAAGGAATAAACAAACCATGGATAAATCTAAGCGACTCTTTCCTAAATCTAAGCGATCTTTTCGTAGGCGTTTGCCCCCGATCCAATCGGGGGATCGAATTGATTATAAAAACATGAGTTTAATTAGTCGATTTATTAGTGAACAAGGAAAAATATTATCTAGACGGGTGAATAGATTGACCTTAAAACAACAACGATTAATTACGATTGCTATAAAACAAGCTCGTATTTTATCTCCGTTACCTTTTCGTAATAATGAAAAAGAATTTGAAAAAAGTGAGTCAACTACTCAAGCTACTGGGCTTAAAACAAAAAAAAGGGTTTACTCTTCAATTAAATTCAAATTCCAATCGAAACTCAAATGAAATGCGGATTGATGTTTTGTTCGAAAACTACGAGAATCCAAATTGGATTGTCGTGTTGTCAGAAAAAAGAGAATTGTTGACGAATAAGAAATCTTTTTTTATTGGACGTGGTTGCTCATTTTGACGACTTTATCATATGATTATATTTTTTCATACAAATACCTACTCTACTTTCCCGGAGTTCAGTCTCCGGGGAATTTTTATTTTATGATCTCGTTGGAAATCATATAAAGACAATTCCTATTTAATATAGCTATTTGTGCAAGTATTTTACGATTAAGAAGCAACTGCCTCTTGTACAGATTATACATTAAAATACTATAGCTATAGTATTTTTTATTTTTATTCTCTCGAATTACTGCATTTATTCGACTGATCCACAAACGACGAAAATCTCTTTTTTTCCGATCTCTATCCCGATGGGCCGAAACCAAAGCTTTTATTTTGTGTTGAGGAATAGTAAGTCTTGAATGAGTCCCCCGAAAGCTTGATGTAAATAAACGAGTTTTTGTACGATGTTTCCGAGCTATATATCCTCTTTTAATTCTGGTCATTGAATAAACGAAACTTTGATGAATAACTATTTGGATTTCGTTTCTTTTAGTTATTCTTTCCCCTTTTTTCCTAGTCCATTAATAACAAAACGGATTATTCCAGTGTATAAAATAAAAATCCCAATGGCTTTTGCTACTATAACCTTCCCAACCACGATTTTTTTATTTGAATTTCTAAGCATTTCACCTCGAAATAAGAAATTGTATCGAGACTAGGTATCAAAAAAAGTATAGGAAATGAAATAGAAATGGATAAAGAAATAGTGGGTTCCATCGTTTCTATGGTTCCTTCTTAAATGGCGAGGTCCCCTCTATACACCGGAGCCCCTTCCTTCATTTAATCAATGCTATTGTTAACTTGTACAGTTCACACTCTTTGGCTCTACCCATGAAATATCTAGTAATAGGTCTTTCACAATGAAATCTACCTACACAGTAACGGTATTTAAGTATGAAGATTAGCTGAATAACTGACCCTGTTAGTCCGTTCTTGCAAGTTTTAAAATGGGATGTCCCCTGCTTAATAGATAACTATTTGCTACCAATGGGAAAGTCTTTCGCATTTGAAATTGCAAATTGAGGTGATTGGATTTGCACCAACGGAAACCAAAAATTTGATACACAATAGAAAGATAGATATTAGGAATCGATTTTTTTGAAGATAGTTTCTTGCATTCTATCCTATTTCATTGGTACTGATCACTGATATTGGAA-TTTTTTCCTTTC---------------------CATGATCTGAACGAGTCGCACATACACCCTAGTACATGTTCCTCGGCGCTGAGGGCATCCCTGAAGAGCGGGGGATTTCGTAACATTTCTGATTGGCTGTCTTGTGTTTCTAATAAGTTGTTTTATAGTTGGCATGTTGAGTCATATACATAATGAGCTGGTTTAGATCAATCCTAATCCGATGATTATGAATTACTTCTATTCTCTCTA-------------TTAATAGAATATTAC---------------------TAGATTAATTATATTAATTGAAAATATTCTATTAAAC------TCGGTAAGACGATCTAATTTCAAACTTTGGCGCGGAATACTGGCTAATTTTTTATTCAACTGCTACAAGATCAACAATTCCATGAGTTTGGGCTTCTGCTGCTGACATAAAAACATCCCTTTCCATGTCTTCGGATACAACCCATAAAGGTTTTCCCGTTCTTTGTACATAAACCCTTGTGATAGTTTCACGCAGTTTCAGTAGTTCTTCCGCTTCCAGGATAAATTCTCCCGTTTGTGCCTCATAAAAAGAACTAGCGGGTTGATGGATCATTACCCTGATGATATAACATAAAAAACGGTTCCTATTTCGCACGATAAAGCGAGAGAGATAAAGAAT-AAAAAAAAAGATAAGACGGAATACAAACGTACCGTACAGGCATCTTTTGCGTATTGCATACGGCTATACAACGGAATTTCTTTTTTACCTTTTATTGA-------AGAAATAAAAAATGTAAGGGGTCTATCAGACCCGGATCGGTAAATGATCCAATAACCACCCTTCCTTTTTGTTTTGTGTAGTAGTTAAAAAAATACTATGATGGTTCCGTTTCTTTATTATTGCGTCTCTTATTCAGCAATCCCAAAGTTTC-------TTTTTTTTTTTTTTCATAGTCTTCATAAACATTGTTAAAAGTTTTCCTTTTCAGTGTGAAAACAAAAAAGTTTGTGACGCTGGAATAGGTTCCTCCCGATAGATGCGATAAAATAGGAAATATCCCCTTTTCATACTACCCTTTCGGTACATAATTGAATAATTTTGGAAAAAAC-AAAAAAATTATCATATCGAACTCGAAGTGCTGTGCTATTATTACTTAATATTCATATGGCGAAGGCATAGTCTTCTTTTTTTCCTCAAATAAAAGAATCATTGGCGCCAAGCGTGAGGGAATGCTAGACGTTTGGTAATTTCTCCTCCTGCCAGAATAAAAGATCCCATTGAAGCGGCTAATCCCATGCATACTGTCTGTACATCTGGTTGCACAAATTGCATAGTATCATAAATTGCTATTCCGGGTATTACCCATCCGCCCGGAGAGTTTATAAACAAATAAAGATCTTTGTTATCATCCTCTATACTGAGATATATCATAAGTCCAATAAGCTGATTCGATATCTCACTATCAATCGCTTGGCCTAAAAAAAGTAGTCTTTCTCGATAAAGTCGATTGGTTAGGATAAAATTTTATCTCTTAGGAGCCGTACTTGCACCTTTTGATGCATACGGTTCACCAAAAATCACCAAAAAGAATCAATGTGTAAAGTTAACCCC-TTTTTTTTATAGCGGGCTTTTTCTTCAATTTTTCAAGAAAGACGATTTTTGACCCGTTTACTTAGGTTATAATAACCATGTTAT-----------------------AAAAAAAAATAATAATGTACTAAACTTATTGAACTAAGTTCTCATTGATGTATTGTTTTCATCGAGATCGAATCCAAATCGCAATGTAATTTTCTTGTTTCGGAATGGGTTTCTTCAATTCTTTCTTTTAGGTTTCTGTTCTACTCCGAGTAATAAAGAAAAGATCTGCCCGATTTGGATTTGCACATATAGGACAAATATTCCAATACCACGTCTTTTTGCTACGACTTCTTTTG-TTTTCTTCAATTTATTTCATGGTTTCCGCCAAATATCTGATAAGTAATAATCGTAGATATATTA-----TGGATTTTTTTTTATA---ATTTATAAACAGAGCCTGGATTCTTCATTTTATTGGTTTATTGGTCCAACCAAGCCAACCATAGATTCTTCTAAATTGATAATATTAATCCATATTTGGATATCCCCCC-CAAAAAAAGATCGAATTCAATTTCACACTATTTCACATTTCAAATTTTTGATGATTCAATCAATCTTTTTGGAGGGAAGGAGGGGATATCTCGATCGGGGGAGATAACGGGGAAATACCACATGACCCAATATATCGTACAAGTCACACTATACGTCAACCCACGAGGCATCCTCCTCTCCCGGACTCCGGAAGGGTACTTTAGGAACACCAATAGGCATAAAATGACGACACAAAGACGTGGTATATCGCGCTCTTATGCGGAAGCGTACCAATGGGTTTATTGTCTTAATAATGATTGGTCCTTATCCTATTGTATTTTATCATATTTG--------------------------ATTTATAGATTGAATAAGTTCATAAATAATAAAT---------AAAAAAAAAAGAAGACCAAATGAATAAAGGAAAATTCTTATGAATAGGTCCTTTGAGTGATGAACAAATATGTCTGTATTCACTCATATACATAACAATACGCATAGAAATCAAAATAGGGTCAACCCCCCTTTATCATTGCGTATTGTTACTTATCGGGTATAGAATAGATCGGCTTCTTTTTGTTCCTACGAATAGAATTGTTCCA-----TTATTACTAAAAAAACTAGACCAAATATGAATCCTTTACCCGAGATAATCCACTGACAAAAAGAGGGTCCGCAGCATATTTTTCCAGTGCAATAAAGTTACATAGTGTCTATTTTTTGTTGATATAAGGGGTATTTTCATGGGTTTGCCTTGGTATCGTGTTCATACCGTCGTATTGAATGATCCTGGTCGTTTGCTTTCTGTCCATATAATGCATACAGCTCTGGTTGCTGGTTGGGCCGGTTCGATGGCTCTATATGAATTAGCGGTTTTTGATCCTTCTGACCCTGTTCTTGACCCAATGTGGAGACAAGGTATGTTCGTTATACCCTTCATGACTCGTTTAGGAATAACCAATTCATGGGGCGGTTGGAGTATCACAGGAGGGACTATAACAAATCCGGGTATTTGGAGTTACGAAGGTGTGGCTGGGGCACATATTGTGTTTTCTGGCTTGTGCTTCTTGGCGGCTATCTGGCATTGGGTATATTGGGATCTAGAAATCTTTTGTGATGAACGTACAGGAAAACCATCTTTGGATTTGCCCAAAATCTTTGGAATTCATTTATTTCTTTCAGGGGTGGCTTGCTTTGGTTTTGGCGCATTTCATGTAACAGGATTGTATGGTCCTGGAATATGGGTGTCCGATCCTTATGGACTAACCGGAAGGGTACAATCCGTAAATCCCGCGTGGGGTGTGGAAGGTTTTGATCCTTTTGTTCCCGGGGGAATAGCCTCTCATCATATTGCAGCAGGGACATTAGGCATATTAGCGGGCCTTTTCCATCTTAGTGTCCGTCCACCCCAACGTCTGTACAAAGGATTACGTATGGGAAATATTGAAACCGTACTTTCCAGTAGTATCGCTGCTGTCTTTTTTGCAGCTTTTGTTGTTGCTGGAACTATGTGGTATGGTTCAGCAACAACCCCGATTGAATTATTTGGTCCCACTCGTTATCAATGGGATCAGGGATACTTCCAGCAAGAAATATATCGAAGAGTTGGTGCTGGACTAGCCGAAAATCAAAGTTTATCAGAAGCTTGGTCTAAAATTCCTGAAAAATTAGCTTTTTATGATTACATCGGCAATAATCCGGCAAAAGGGGGATTGTTTAGAGCGGGCTCAATGGACAACGGGGATGGAATAGCTGTTGGGTGGTTAGGACACCCTATCTTTAGAGATAAAGAGGGGCGTGAACTTTTTGTACGTCGTATGCCTACTTTTTTTGAAACATTTCCGGTTGTTTTGGTAGACGGCGACGGAATTGTTAGAGCCGACGTTCCTTTTAGAAGGGCGGAATCCAAGTATAGTGTCGAACAAGTAGGTGTAACTGTTGAGTTCTGTGGCGGCGAACTCGATGGCGTCAGTTATAGTGATCCTGCTACTGTGAAAAAATATGCTAGACGTGCTCAATTGGGTGAAATTTTTGAATTAGATCGTGCTACTTTGAAATCGGATGGTGTTTTTCGTAGCAGTCCAAGGGGTTGGTTTACTTTTGGACATGCTTCATTTGCTCTCCTTTTCTTTTTCGGACACATTTGGCATGGTGCTAGAACCTTGTTCAGAGATGTTTTTGCTGGTATTGACCCAGATTTGGATGCTCAAGTGGAATTTGGAGCATTCCAAAAACTTGGAGATCCAACTACAAAAAGACAGGTAGTCTGATACAACACAACATAGTTCTGTTCCTTAATTCGACTTTTTTTCTTTTCTTTGTTGTGATTTGAATTTGACATAGGAGGAACCGGATAAATCTTGATTTGAATCGCTGTCTTTCTCTTTTCCTATTG-TTTTTTCTTTTTCTTTATCCGGGAGACCGATCCAAAATAAACAGGTATGAAAGCTATAATTGTAAACCACGATCAAATCTATGGAAGCATTGGTTTATACATTCCTCTTAGTCTCGACTTTAGGAATCATTTTTTTCGCTATCTTTTTTAGAGAACCACCTAAAGTTCCAACTAAAAAGATGAAATGATTTTTTCATTCTATCAATTGAAGTAATGAGCCTCCCAATATTGGGAGGCTCATTACTTCAACTAGTCCCCGTGTTCTTCGAATGGATCTCTTAGTTGTTGAGAGGGTTGCCCAAAAGCAGTATATAAGGCGTACCCGGTAAAACTTACAAGTAAACCAGATATAGAGATGGCAACTAAGGTTGCTGTTTCCATTATTATATAATTTCAAGACCACAATGGATCTAGGATAAGATCATTTATTTACAGCAGAATGGTATACAAAGTCAACAGAT-CCAATAAATAAAAAATAGGATTTATGATTACACAAACCGTTGAGGGTAGTTCTAGATCTGGTCCAAGACGAACTGTTGTAGGGGAGTTATTGAAACCATTGAATTCAGAATATGGTAAAGTAGCTCCTGGGTGGGGAACGACTCCCTTGATGGGTGTTGCAATGGCTCTATTTGCAATATTTTTATCTATTATTTTGGAGATTTATAATTCGTCCATTTTACTGGATGGAATTTCGATGAATTAGATTCACAAGAACCAACTAACTAGCTTT----------TCAATACAAAAAGGATTAAGTCTTCTATTAGATTTTTATCTCATTCGATTTTGGTTTGGTAGTCTGACCGCGGAATTTCTTTGTTTCTGTATTTCCGGAATATGAGTGTGTGACTTGTTAGAATTGATCCTATTGATAGTACAGAGAAAGGGACTGTCATCTTTAATAGAGATGGTTTTACCCCGTCAGATATTTATTCTAGTATCTGGAACACGGAATAGATAATAGATAA----------AATATATTCTAAAGTATTCGAACTATTATTAGAACTATGATTCATATTTAATATTTAGACCTCGCATCCGGACTTCAAAAAATGTTTCAACGAATTCGAAGTTCTAAATCGAAAGATTTGTATTCTTTCAAACTGACGCTTATCTTTCTTTTGATCAAAGGACAAATGTTTTTTTTGTATTTTTTTTTTCATTATATCTATTCATTGAATAAGTGATGATCCAACAGTTCTTACTCAAAGAATTTTTGGGCTTAGATTGAAGGTTTTAGTGAATCATCGTGGTTCTGGTATGAATCTGGGG-TTTTTTAATCGATTCATAGGGTCTTAACAAGAGAATTCCTATCAATAATAAAGAAGACAGCAGTAAAGCTGTATTACATATACCAATAAAAAAAAAATAACACAAATACAAAT-AAAGAAAATAAAAAAGTTAAGTATATAGAGAATATTCAATAGGCCTGTAACGATCAATATAAAGACGAGTGAGCCGACTTGATATTTTGGCATTATAACCACTAAAGAAGATCTTTCGGATTTCTATATTTTTCCTATCTTGAGAATCCTAGGATAAATTGAAAAAGTTTCAAACTATTACACATTTACGTTAAAACTTATATTTTATATTTGGGTATTTCTGTTTGAGCCGTACGAGATGAAATTCTCACATACGACTCGCAGAGGGGGGAGTCTCCTTGGTTTACCTATCTCAATAAAGTCTATGATTGGTTCGAAGAACGTCTTGAGATTCAGGCGATTGCAGATGATATAACTAGTAAATACGTTCCTCCTCATGTCAACATATTTTATTGTTTAGGAGGAATTACACTTACTTGTTTTTTAGTCCAAGTAGCGACGGGGTTTGCTATGACTTTTTACTATCGTCCGACCGTTACTGAGGCTTTTGCTTCTGTTCAATATATAATGACTGAAGCTAACTTTGGTTGGTTAATACGATCAGTTCATCGATGGTCGGCAAGTATGATGGTCCTAATGATGATCCTGCACGTATTTCGTGTGTATCTCACTGGTGGCTTTAAAAAACCTCGCGAATTGACCTGGATTACAGGTGTAGTTTTGGCTGTATTGACCGCATCTTTTGGTGTAACTGGCTATTCCTTACCCTGGGACCAAATTGGTTATTGGGCAGTAAAAATTGTAACAGGTGTACCTGAAGCTATTCCTGTAATAGGATCGTCTTTGGTAGAGTTATTACGCGGAAGTGCTAGTGTCGGACAATCTACTTTGACTCGTTTTTATAGTTTACACACTTTTGTATTACCGCTTCTTACTGCCGTATTTATGTTAATGCACTTTCCAATGATACGTAAGCAAGGCATTTCTGGTCCTTTATAGGGAATATGGATCGTAGATATTTGTAATCAATCATTTATCGTTTTGGGGAGGAAGGATAGTATTTCATTGCTACAAATATGGATTATTTAAAAGAATAAGACATGTATTTGGATGTTTCCCCTCAACTTCACAAAATGGGATTCTTTATTTGATAGATACAAAAAGTTGATAGTTGAAGGGAATTCTCCAAAGAAAAAATGGATTATGGGAGTGTGTGACTTGAACTATTAATTGAGCTGCACAGATATATGACTTATCTGCCACATTTGAATTCACAATTAAATGTGTCTTCGTTCCAACCACCGCGTAAGCCCCCCACAGAGGGTAGGCTGGTTCGCTTGAAGAGAATCCTTTCTATGATCAGACTCCATCATATTCTGCATGAACAGGCTCCGTAATATCCAGTAGAATAGGTGATGCTATAATCCAGATAGATTGTGTCTTATCTATTTCACTTAATTAAATAGTATAGAAATGTATTCATTTCCTCTGCATTTTCTCTATTTCTGATACTATATACTATCGGAGTGAAACAAGGAGATCTAAAGAAGAACAGAGGCTAGATTATATTAGTAACAAGTAAATCCTTTGTATGTAAAAAGTCTCTCGA----TTTTTTTT--GGGGGGGCGATAAAAGCTAACCGTAAGGTATGAGATGACCCAGAAAGCACTTGATCATGATCAACTTTGTAAGCCTACTTGGGTGTTGAGCATTTACTTATTCGATTTCTATTCTATT---------------------------------AAATT------CTATTAAAGGTTAACTTATTCT-------------------ATTATAAGTTAT-------TATTC------------TAT----------TATAAGTTATAAGAACTGAATTACTTGCAATGGATAGTTTAACTCCGGAAAAGAGAATCTGGTAAATTTTTTCTTCCATAGAATCCTCATATCATATATGTATGTGTGGATAATATATAGATTTCCTATATAAGATATATTCGGTTCGTTTGGTTCGTGCTCGAGCCGGATGATGAAAAATTATCATATCCGGTTCTTTCGGAGGATGGATCAAATCAATACGAATTCACCTATCCCAATAACAAAAAAACCTGACTTGAATGATCCCGTATTAAGAGCTAAATTGGCTAAAGGAATGGGTCATAATTATTACGGAGAACCCGCATGGCCCAACGATCTTTTATATATTTTTCCAGTAGTAATTCTAGGTACTATTGCGTGTAACGTAGGCCTAGCGGTTCTAGAACCATCAATGATAGGGGAACCGGCGGATCCATTTGCAACCCCTTTGGAAATATTGCCTGAATGGTATTTCTTTCCCGTATTTCAAATACTTCGTACAGTGCCCAATAAGTTATTGGGTGTTCTTTTAATGGTTTCGGTACCTGCGGGATTATTAACAGTACCTTTTTTGGAGAATGTTAATAAATTCCAAAACCCATTTCGTCGTCCAGTAGCGACAACCGTCTTTTTGATTGGTACTGCAGTGGCCCTTTGGTTGGGTATTGGAGCGACATTACCTATCGAAAAATCCCTAACTTTAGGTCTTTTTTAAATTGATTCGATTGTGAAATAACATGCCATGTGTATTGTGTATCTAGGAGAATTCGCTTTGAAACGAATAATCCCTAGATACACATCTATTCCATTTTTCCATTTTGGACCTATTCCGAGTATGGTTTGTGCTAAAGACTCAAAACCCACATTTTCTTTTCATCTTTTTTTAGAAAAAAGATGAAAAGAAGTTAATGTATTTTTAATTTATGCAAAATGTTTTTCTATTTTTAAAATGTCCAATATACACTTTAAATCTTCTATTCGAAAACGTTCAATTTTCATAAGGTCTTCTTGACTTTTATTCAAAAGGTCCAATAATGTATGTATATTAGACCTTTTGAAATAATTATAGATCCTGGGAGGCAACTCGAATTGGTCAATAAAAATATATTTCAATGCTATTTCGTTTTTCTTTTTCCTTAGTTTAGCCAATCTATCATGAAAAGTAAAAAGGGGTAAAGTAACTTTGTGTTGATTGTTTTCTAAATTTAAGTTTTCTTCTGCCGCATGTAAAAAAGGAATAAAAAAATCAATCAAATTCCGGGAGGCTTCATAAAGTGCTTCTTTAGGAGTTAAACTTCCATTTGTCCATATTTCAAGAAAAAGGATCTCTTGTTTTTCAGTCCCATTCAAATAAGAATGAATACTATGATTTGCATTTCGAACAGGCATGAATACGGCATCTATAGGATAACTTCCGTCTTGAAAGTTATTTGGCGTTTTTATACGATATGCGCGATTCCTCTCAATTTCTAATTCGATACACAAATTAATAGGTTCGGTTAGGCTAGCTATATGCTGTGTATTATCAACGAGTTCCACAGAAGGTGGTAAAATGATGTCTTGAGCAGTTACATATCCAGGACCTTTGACACAAATAGACGCGTCCCGAGTTCCATATAGATTACTTCTTAATACAATTTCCTTTAAATTCATTAAAATTTCATGTACTGATTCTTGAATACCTATCATGGTAGAATATTCATGTGGTATTTTATCAGATTTTGCACGTGTGATACATGTTCCCTCTATTTCTCCTAGCAAAGCTCTTCGCATCGCAATGCCTATTGTATCGGCTTGACCTTTCATAAGTGGAGACAGAATAAAGCGTCCATAATAAAGACGCTTACTGTCTGCTCTTGATTCAACACACTTCCATTGTAGTGTCCGAGTCGATACTCTTACTTTCTCCCGAACCATAGTAATATATTTTGATCAAATCCTTGAATTTTTTATTTCTCTTGAAATCGCTTCCATGTTTGTTTTTACTTTTACACACGTCTTTTTTTGGGGGGCCTACATCCATTATGTGGCACAGGGGTTATATCCCGTATGAAATTTAATAGTATACCACTTCTACGAATAGCTCTTAATGCCGCATCTCTCCCGAGACCGGGACCTTTTATCATGACTTCTGCTCGTTGCATACCTTGATCCGATACTGTCCGAATAGCATTTCCTGCTGCGGTTTGGGCGGCAAAGGGTGTCCCCCTTCTTGTACCCCTGAATCCACAAGTACCGGCGGAGGACCAAGAAATCACCCGACCCCGTACATCTGTAACAGTCACAATGGTATTGTTGAAACTAGCTTGAACATGAATAACTCCCTTTGGTATTCTACGCACATTCTTACGTAAACCAATACGTCCATTTCTACGTGAACGAATTTTTGGTATAGGTTTTGCCATATTTTATTATCTCATAAATATAAGTCAGAGAAATATGGATATATCCATTTCATGTCAAAAACAAATCTTTTAATT---------------------TATTATATATTATATT--------------------------------TCAATATTTAT--------------------------------------------------------------TATATTATAGATATAT-----------------------------TAATATTATCGAATATATTATCGAATTCTATTCGAAATTCGATTCTATAA-----------TCTATAAATAGATTATAGAATG---------AAAATATAT---ATATATATTCGAATGAAATTCGATTATAGAATTAAATAATGAATTCGAAATGAATTTCTA-------------------TATTTCTATAGAACCTATTTCTACTTTAAATT------ATTTCAATTATTTCTATTTATATTTCAATTGTTTCTATTTTCTATTCAATATAATATATTGAAATATATTGAATAGGAAATGGAATTTTCTAATTTTAATTGAAATCTGGTCTTTTAGCTTTAGAAAGCTCTCTTTCTTGTTT-----TTGGAAATATTATCCTTGTTTTTGTTTATGTCTTGGATTGGAACAAATTACTATAATTCGTCCTCGCCTACGGATCAGTCGACATTTTTCGCAAATTTTACGAACAGAGGCCCTTATTTTCATATTTTT-ATTCCTTAACTTAATTCTGAATCTATTTTATTGTAAGAAAATCGATTTTCCTGAAATTTGGAACTTTTAATTGTATTCCCTAAAAAGGAATGTTGAAGTTGAAAAAAACAGTCTAATCATTCTAATCTTTGTTCCGGGGTCTATAAATTATATGCCCTCCGGTTGACTCAAAAAATGACTTACTTCTGTTTTTTGTTTTTACTTTCATTTTGACTTTAACTTTA--------------------AGTAGTATATGGATAAAAGTAGTATATGTATAAAACAATCTTGACTTCCTGAAAAATAACCTAAAATCAGATCTTCACTATCTAAACGAACCCGGAATCTACCATTGGGAAGTTATGCATTAATTGAAACTAAACCATCAGAAAGCCA-TTTTTTCGTATATTCTATTCCTATTCGAGTTAAAAAA--ACCTTCACGTATTAACTAATGGATGAGGAGTGACATTAGAAACTTGTTTTTT--TCTCCCTTTTTTCACC------AATATATATGTGTGTAAATTTCTCATAGAATTCGTATATCAGAAAGATTACCATATATAACACAAAATTTCTCCGCCAATTCTTTCTAATCGAGCCTCTCGATCTGTCATTATACCTCGAGAAGTAGAAAGAATTACAATCCCCATCCCTCCTAAAATTCTCGGAATTCGTTGATAATTAGAATAGATTCGTAGACCGGGCCTGCTGATCCGTTTTAAATTAAAAATAGTTTTTTTATATGATCCTTTTCTATTTCTTCTATGTCGTAGAGTTAAAACTAAAAAATCCTTGTCAATCGCCCGATGCTTTCTCACGCTTTCAATAAAACCATCCCGTAAAAGTATTTTGACAATGTTTTCGGTGATGTTAGTAGATAGTATTCGAACCGTTCCCTTTCTATTCATGTCAGTATTTCGTATAGAGGTTATTATGTCAGCAATCGTATCTTTTCCCATGATAAACTAAAATGATTGTTGCCCTTGACTTTTCATATAATTCACATGCTATTTTTTATTTTCATTTCATTTTTTTC---------TTT---------TTAAAGAAAAGTATCCGTTTT-------TAATTAAAAAGGTATATACATGAGACATA--------------ATCTATTAATTAATCTATTTCATTCAAATAGCAAATAGATAAATATATCCTGGTCTTGTTTTATAATACCTCGGGTGCTAATGAAACTATTTTAGTGAAATTTAACTGTCTCAATTCTCGTGCGATCGCACCAAAGATTCTAGTTCCTTTTGGATTTCCTTCTTGATCAACGACAACCGCAGCATTATTATCATATTGTATTATCATACCGTTGTTACGTTTGAATTCTTTACAAGTACGTACAATTACAGCTCTGATCACTTCTGATTTTTCTAAAGGTGTGTTTGGTACTGCTTCTTTGATTACAGCAACAATAATGTCACCAATATAAGCATATCGTCGATTACTAGCTCCTATGATTCGAATACACATCAATTCGCGGGCCCCGCTATTATCGGCTACATTCAAATGGGTTTGAGGTTGAATCATATCATTTTGGATTTGTTCTTTCAGTGCAAAGGTCGAAGTCAAAAAGAAATATTAGAAATATTGTTTGTCTAAAAAAAAGAAAACAAACCTACAATTGCAATTGTTTTTTCAGTCCAAAGAC----------TTCTTTACTTTGGTTCGAATTCTTATCCCGAAATAATGAATTGAGTTCGTATAGGCATTTTGGATGCTGCTATTGAAATAGCTTTTCTGGCTATATTTTCTGTGACTCCACTCATTTCATAAAGTATTCTACCCGGTTTAACAACAGCTACCCAATATTCGGGAGATCCTTTTCCCGAACCCATACGTGTTTCTGTAGGTCTTACTGTAACTGGTTTGTCTGGAAATATGCGTACCCATATTTTTCCACCGCGGCGGGCATTTCGTGACATTGCCCGGCGCCCTGCCTCTATTTGTCTAGATGTGATCCAAGCGGGTTCAAGTGTCTGAAGAGCATATCTACCGAAGCAAATATGATTACCTCGATAGGATATTCCTTTCATTCTTCCTCTATGTTGTTTACGGAATCTCGTTCTTTTGGGGTTATAGTTGATGGTTTTTTCTCAATCCCATCTCTACTACAGAACCATACATGAGATTTTCACCTCATATGGCTCCTCGCGAATGAAACGATTAAAAAAAGAATATTCATTTATTTTAAATATACTGAATCGTGGTGTTTTTTGAGATTTTATCGTGGTCTATTGGAAATTAGTATATATTTTGTTTTGATATAGAACTATTTCGATTTTTTTTTCTATTCTATATTAGAGACAATTTTTGCTATCCATTATAGAACTGTATAAAAATGTTTTGTTAT----------------------TTATAATATAAGGTTAGAATGAATCTTTATTTTCTTTTTCTTTTTATTATCATATTATTATCATATCGGATTGGTCCAAATTTCGAAATTCACAATAAAATCAAAATTTTCGCGGGCGAATATTTACTCGTTTATTATCTATTTCAGACGTAGGGTTTAGCCCTATGAGATTCCTCAGAATAAATGGATTTGTCTTTGGTTCGTTCGCCATCCCATCCAATGAATCATTAAGATTCTGAATCTTATGTATTCACAGGTTCCGTCGTTCCCATCGCTTCTCAATTAATGGTTAGGTCTTAATTATACAACGAAGCTCCTAATAAATTTTTTTTTCTTGAGTCAACCTTCTCAGTTTTTATTGACTCGGGGCTCTTGATTTGTTTGTTCTATGGATATATTTATCTAATTAGAATATATTCATCTCCTTATGGATTTTTTTAGTATTGCTGCTTTCTTACACTACCCTTTTATGAGATGACTCATAGACCTTACATATTAGAATCGGATATCATTGATATTCTTTTTCTGTCTTTCTTTCATCCTTCCACTTCTTCGTATTTTTTTATTGCTTCACAACTCATAATCCGATTAGTTTTTCCC-TTTTTTTTGCAATATTGGACAGTTGCTATAATGATATCACCAATATATCATATTTTTCCTTATATCTTGTATATCTTGATTGGTTCTTTAGATCCACATAATGCGGAGCGATGAGTTGGTTATTAGCTCGATAGTTATTTTTTTGTTGTGAATCCTACCCACTCTAAAAAACCAACGAGTCGCACACTAAGCATAGCAATTATATCAATATCAAATGATTAATCGAA--TTTTTTTTAATTCAACCTTAAAAAATTGCTCATTTTT-TTTGTTTTATCACCAGCAGATAAAGATAAGGAAAAGCTTCTTATTCTTCGTTTACAAATATCCAAATTTTTATGCCTAATACACCATAAATAGTTCGAACTGTACAGGAACAATAATCTATTTTAGCTTGAATGGTTTGTAGAGGAACCCTACCTTCTCTGATCCATTCAACACGTGCAATTTCTTTTCCGTCGATACGTCCCGCAATTTGTACTTGAATTCCTTTTGTACCCGCCTGTTCGCTTAATTCAATAGCTTTTTTCATTGCTTTACGAAATGAAACTCTATTCTTTAATTGTCCGGCTATAAATTCTGCAAGAATATTAGGGTGTCCATAAGGATTTGCAATTCTTGTAATAGAAATGTTGAGTTTTTGGTTCACACAATTAAGTTTTTTTTGTACATTCATCTGTAATTCTTCAATTCTTCGAGGTTTACCTTCTATTAATAACTTTGGGAATCCCATATAGATTTTGACTTGAATCAGATCGATTCTTTTTTGAATCTTTATTCGTGCAATTCCTTCGACACCAGAAGACATTCTTCTATTTTTTTGTACATAATTCTTGATACAATCTCGTATTTTTTGATCTTCTTGTAAACTCTCGGAATAATTTTTTGGTTGTGCAAACCAAAGAGAATGATGACTTTGGTTTGTACCAAGTCTGAAACCGAGCGGATTTATTTTTTGTCCCATAACCCTCCACTACTATACATAAAATACATAAAATGACACGTCCTATCTGAGTGTACTTTCCTTTATTTACTTTTATTTTTTTTATTTATCTTTCCTGTTTTTTTTAAGCATAAAATAGCATAACATAATATGGTTTGCGTCTTTCATACTCTTCCTAATCTATGATATCTATAGATATATCTTTCAATACAATAGTTATATGACAATTTATCCGATAAATTAGTCTTCGAGCTAGAAG--TTTTTTTTTTTCAGTTTTTTGTAGTAGTACCCTTAATTGACCTTCTATTTTACTAATGAGTCAATTTGCTTCATTGAAACCCATATTGTGACTAGCATTTGCTGTTGCAGAATAAACCAATTTTAAATAAGATACTCGATAAGGCATGAGTTCTATTATCAAAAGTCTTTTCTCGTCGGAACGTCCACAAATTTCTTCAATTACTGCTTTGTGTTGTGAGCGGACATGCATATGTGTTGACTTAAAGCCTGTATATTGGTTCTTC-----TTTATTTTTTATTTGATTTTCTATTTTTCTTTCTTTTTTATTTCTTAT----------ATTTATTTCATAGGGGGTTTTCCACTTTCACTAATACTAAAAATCCCATTTTCTATTTC-------------------------------------------------------TTA-TTAT----------TATTAATATAT--------------------------TAATATTCTTTTTATTTATTATTAA-----------------------------TTTATTTTATTTATT--AT-------------------------------------------TAATTTATTCAAATAGACAAAT-----ATTAATATTTATTTA-----------------------------------------------------------------------------------ATATTCTTAATCTT-----------AATTATTATTATT----------------------------------------------------AATTATTAAATAATATTAATA------------------------------------------------------------------------------------------------------------------------------------------------------------------------------------------------------------------------------------------------------------------------------------------------------TTTATTAGTAATTTTTTTTTAATTAACGACGAGATCTATTATCATTTTTGGCGTGTCCCCGAAAGTTTAGAGTAGGTGAAAATTCTCCCAATTTATGTCCTACCATACGATCTGTTATATAAATCGGTAAATGTTCTTTTCCATTATGGATAGCAATCGTATGTCCAATCATTGTGGGTATAATGGTAGATATTCGGGACCAAGTTACTA---------TTATTTCTTTTTCCGCCTTTGTGTTAAGTTTCTTTATTTTTCTTAAAAAATGATTCGCTACAAAAGGATTTTTTTTTAGTGAACGTGTCACAGTTAATTACTCCTA-TTTTTTTTTTGTAAAGACGAAGAAACAAATTCGATTTTCTCTACTCTACTATTTACTACGGCGACGAAGAATCCAATTCTTACTATATTTATTCCTTTTTCTACTTCTTCTTCCAAGTGCAGGATAACCCCAAGGAGTTGCGGGTTTTTTTCTACCAATTGGGGCCCTCCCTTCACCACCCCCATGGGGATGGTCTACAGGGTTCATAACCACTCCTCTTACTACAGGACGCTTACCTAGCCAACATTTCGATCCGGCTCTACCCAAACTTTTCTGGTTTACCCCAACATTCCCCACTTGTCCGACTGTTGCTGAGCAGTTTTTGGATATCAAACGGACCTCCCCAGAAGGTAATTTTAATGTGGCTGATTTCCCCTCTTTTGCAATCAGTTTCGCTACAGCACCTGCTGCTCTAGCTAATTGCCCACCCTTTCCGAGTGTGATTTCTATGTTATGTATGGCCGTGCCTAAGGGCATATCGGTTGAAGTAGATTCTTCTTTTTGATCAATCAAAACCCCTTCCCAAACTGTACAAGCTTCTTCCAAAGCATACGGCTTTCTGGATGTAGATGATGATATTATCTATACAGATGGATCTTATATATATCGTACAATTCT--------------------TATATATATCGTACAATGAAGTACCGCATGAGTGGATATATAGGAATCTAAATCTGCCGAATCACTCATGTTATGATCTTCTACATCCTAGGTCTTCCTGTTCCTTCATCTGGCTTATGTTCTTCATGTAGCATTCAGACCGAATGACTCTATGAAATTACGTCGATACTTCCACATATTACGGGTAACGTAGGAGACATCTCTATTTTTCCCCCCGGGAATCCTTAGAATTACCACTGCTTAGCTTTCAATTCGCCTCTGACCATCAAATGAAATGTGAATAACCCGTCCTCCCCTCTTTGAAACAAGGGGCGCTTCTGGTTGTTCTGTCGGTGCTTGAAACAATTTTGTCTTCTCCATATTACTCTATCTCTAGAGTCAATAATTTTATATGAGGAACTACTGAACTCAATCACTTGCTGCCGTTACTCTTCAGTTTTCTGTTGAGGTCTATCCTGTAGAGGTACTAAAATTGGATCAGTGATCGATTTCTAGGTTTCGCCGTAAACCTAATTGGTTACTTCCAATTACGTAAATCAATAGTTCAAACCGCACTCAAAGGTAGGGCATTTCCCATTTTTATAGGAACTTCTGTACCAGAAACAATGGTATCTCCAATTCTAGCCCCTCTGGGATGTAAAATATATCTTTTCTCACCATCCCCATAGTGTATGAGACAAATGTATGCATTTCGATTAGGGTCGTATTCTATGGTTACGATTCTACCATATATGTCTTTTTCATTCCGTCGAAAATCGATTTTACGGTATAGACGCTTATGACCTCCCCCTCTATGCCCTGCGGTAATGATTCCTCTGGCATTACGACCTTTACCACAACGATGCTGTCCATAGATCAAATTATTTCGTGGATTGGATTTCACTTGACTGTCTACGGCTCCGTTGCGTGTGCTCGGGGTAGAAGTTTTGTATAAATGTATCGCCATGCTATTAAGTATTTTGATTTAAGTTCTTTTCTTTCTAAGAGGTGGAATAGAATAACCCGGTTGAAGCGTAATGATCATACGTCTGTAATGCATTGTATGTCCCATAATAGGTCCCATTCTTCTACCCTTTCCCGGGAGTCGATGACTATTCATAGCTATTACCTTGACACCAAAGAAGAGTTCGACCCAATGCTTTATTTCTGTCCTAGTTGATCCTGATTCGACATTAGAAGTATATTGATTTTTCCCCAATAACCGAATACTTTTGTCTGTAAATACTGCATATTGGATTCCATCCATAAATCGATTTTCTTCCCTATGAGTTCTAATCTCAATAAGAATGCTAGTTCTTACTGTTCATATGTTATGATATGAATATACCACACCAATTAATTCGTTATGTATGGATGATGAGATTCCATTGATACAGAGCCAATTCCAATAGACTTATTGGGACTTATTGGAGGGTCC------CGTGCATCCAGTAGGAATTGAACCTACGAATTCGCCAATTATGAGTTGGGCGCTTTAACCATTCAGCCATGGATGCTTAGCGGGGATCCTCGTACATGGTGAATAACCAAATTCCAATTGAAATGAAATCTTTAGGATAAATCAATGCAATTTAGGAGGACTTAATGAAAGGGCATCAATTCCAATTCTGGATTTTCGAATTGAGAGAGATATTGAGAGAGATCAAGAATTCTCACTATTTCTTAGATTCATGGACCCAATTCAATTCAGTGGGATCTTTCATTCACATTTTTTTCCATCAAGAGCGTTTTATAAAACTCTTGGACTCCCGAATTTGGAGTATCCCACTTTCATGCAATTCACAGGGTTCAACAAGCAATCGATATTTCACGATCAAGGGTGTAGTACTCTTTGTAGTAGCGGTCCTTATATATCGTATTAACAATCGAAAGATGGTCGAACGAAAAAATCTCTATTTGACAGGGCTTCTTCCTATACCTATGAATTCCATTGGACCCAGAAATGATACATTGGAAAAATCTTTTGGGTCTTCCAATATCAATAGGTTGATTGTTTCGCTCCTGTATCTTCCAAAAGGAAAAAAGATCCCTGAGAGCTCTTTCCTGGATCCGAAAGAGAGTACTTGGGTTCTCCCAATAACTAAAAAGTGTATCATGCCTGAATCTAACTGGGGTTCGCGGTGGTGGAGGAACTGGATCGGAAAAAAGAGGGATTCTAGTTGTAAGATATCTAATGAAACCGTCGCTGGAATTGAGATCTCATTCAAAGAGAAAGATATCAAATATCTGGAGTTTCTTTTTGTATATTATATGGATGATCCGATCCGCAAGGACCATGATTGGGAATTGTTTGATCGTCTTTCTCCGAGGAAGAGGCGAAACAGAATCAACTTGAATTCGGGACAGCTATTCGAAATCTTAGTGAAAGACTGGATTTTTTATCTCATGTTTGCTTTTCGTGAAAAAATACCAATTGAAGTGGAGGGTTTCTTCAAACAACAAGGAGCTGGGTCAACTATTCAATCAAATGATATTGAGCATGTTTCCCATCTCTTCTTGAGAAACAAGCGGGCTATTTCTTTGCAAAATTGTGCTCAATTTCATATGTGGCAATTCCGCCAAGATCTCTTCGTTAGTTGGGGTTGGGGGAAGAATCCGCACGAATCGGATTTTTTGAGGAACATATCGAGAGAGAATTGGATTTGGTTAGACAATGTGTGGTTGGTAAACAAGGATCGGTTTTTTAGCAAGGTACGGAATGTATCGTCAAATATTCAATATGATTCCACAAGATCTAGTTTCATTCAAGTAACGGATTCTAGCCAATTGAAAGGATCTTCTGATCAATCCAGAGATCATTTCGATTCCATTAGTAATGAGGATTCGGAATATCACACATTGATCAATCAAAGAGAGATTCAACAACTAAAAGAAAGATCGATTCTTTGTTGGGATCCTTCCTTTCTTCAAACCGAACGAACAGAGATAGAATCAGAGCGATTCCCTAAATGCCTTTCTGGATATTCCTCAATGTCCCGGCTATTCACGGAATGTGAGAAGCAGATGAATAATCATCTGCTTCCGGAAGAAATCGAAGAATTTCTTGGGAATCCTACAAGATCCATTCGTTCTTTTTTCTCTGACAGATGGTCAGAACTTCATCTGGGTTCGAATCCTACTGAGAGATCCACTAGAGATCAGAAATTGTTGAAGAAAGAACAAGATGTTTCTTTTGTTCTTTCCAGGCGATCGGAAAATAAAGAAATAGTTAATATATTCAAGATAATTATGTATTTACAAAATACCGTCTCAATTCATCCTATTTCATCAGATCCGGGATGTGATATGGTTCCGAAGGATGAACTGGACAGTTCCAATAAGATTTCATTCTTGAACAAAAATCCATTTTTTGATTTATTTCATCTATTCCATGACCGGAACAGGGGGGGATACACGTTACACCACGATTTTGAATCAGAAGAGAGGTTTCAAGAAATGGCGGATCTATTCACTCTATCAATAACCGAGCCGGATCTGGTGTATCATAAGGGATTTGCCTTTTCTATTGATTCCTCCGGATTGGATCAAAAACAATTATGGAATGAGGTATTCAACTCCAGGGATGAATCGAAAAAGAAATCTTTATTGGTTCTACCTCCTATTTTTTATGAAGAGAATGAATCTTTTTATCGAAGGATCAGAAAAAAACGGGTCCGGACCTCTTGCGGGAATGATTTGGAAGATCCAAAACCAAAAATAGTGGTATTTGCTAGCAACAATATAATGGAGGCAGTCAATCAATATAGATTGATCCGAAATCTGATTCAAATCCAATATAGCACCTATGGGTACATAAGAAATGTATTGACTCGATTCTTTTTAATGAATAGATCCGATCACAACTTCGAATATGGAATTCAAAGGTATCAAATAGGAAATGATACTCTGAATCATAGAACTATAATGAAATACACGATCAACCAACATTTATCAAATTTGAAAAAGAGTCAGAAGAAATGGTTCGATCCTCTTATTTGGATTTCTCGAACCGAGAGATCCATGAATCGGGATCCTAATGCATATAGATACAAATGGTCCAATGGGAGCAAGAATTTCCAGGAACATTTGGAACATTTCATTTCTGAGCAGAATAGCCGTTTTCAAGTAGTGTTCGATCAATTACGTATTAATCAATATTCGATTGATTGGTCTGAGGTTATCGACAAAAAAGATTTGTCTAAGTCACTTTGTTTCTTTTTGTCCAAGTTACTTCTTTTTTTGTCCAAGTTTCTTCTCTTTTTGTCTAACTCACTTCCTTTTTTCTTTGTGAGTTTCGGGAGTATCCCCATTCATAGGTCCGAGATCCACATCTATGAATTGAAAGGTCCGAATGATCAACTCTGCAATCAGTTGTTAGAATCAATAGGTCTTCAAATCGTTCATTTGAAAAAATGGAAACCCTTCTTATTGGATGACCGTGATACTTCCCAAAAATCGAAATTCTTGATCAATGGAGGAACAATATCACCATTTTTGTTCAATAAGATACCAAAGTGGATGATTGACTCATTCCATACTAGAAAGAATCGCAGGAAATCTTTTGATAACACGGATTCCTATTTCTCAATGATATCCCACGATCAAGACAATTGGCTGAATCCCGTGAAACCGTTTCATAGAAGTTCATTGATATCCTCTTTTTATAAAGCAAATCGACTTCGATTCTTGAATAATCGACATCACTTCTGCTTCTATTGTAACAAAAGATTCCCCTTTTATGTGGAAAAGGCCCGTATCCATAATTATGATTTTACGTATGGACAATTCCTCAATATCTTGTTCATTCGCAACAAAATATTTTCTTTGTGCGGCGGTAAAAAAAAACATGTTTTTTTGGAGAGAGATACTATTTCACCAATCGAGTCACAGGTATCTAACATATTCATATCTAACGATTTTCCGCAAAGTGGTGACGAAAGGTATAACTTGTACAAATCTTTCCATTTTCCAATTCGATCCGATCCATTCGTTCGTAGGGCTATTTACTCGATCGCAGACATTTCTGGAACACCTCTAACAGAGGGACAAATATTCCATTTTGAAAGAACTTATTGTCAACCTCTTTCAGATATGAATCTATCTGATTCAGAAGGGAAGAACTTGCATCAGTATCTCAATTTCAACTCAAACATGGGTTTGATTCACACTCCATGTTCTGAGAAATATTTACCATCCGAAAAGAGGAAAAAACGGAGTCTTTGTCTAAAAAAATGCCTTGAGAAAGGGCAGATGGATAGAACCTTTCAACGAGATAGTGCTTTTTCAACTCTCTCAAAATGGAATCTATTCCAAACATATATACCATGGTTCCTTACTTCGACAGGGTACAAATATCTAAATTTGATATTTTTAGATACCTTTTCAGACTTATTGCCGATACTAAGTAGCAGCCAAAAATTTGTATCCATTTTTCATGATATTATGCATGGATCAGATATATCATGGCGAATTCTTCAGAAAAAATTGTGTCTTCCACAATGGAATCTGATAAGTGAGATTTCGAGTAAGTGTTTACATAATCTTCTTCTGTCCGAAGAAATTATTCATCGAAATAATGAGTCACCATTGATATCGACACATCTGAGATCGCTAAATGTTCGGGAGTTCCTCTATTTAATCCTTTTCCTTCTTCTTGTTGCTGGATATCTCATTCGTACACATCTTCTCTTTGTTTCTCGAGCCTATAGTGAGTTACAGACAGAGTTCGAAAAGGTCAAATCTTTGATGATTCCATCATACATGATTGAGTTGCGAAAACTTCTGGATAGGTATCCTACATCTGAACTGAATTCTTTCTGGTTAAAGAATCTCTTTCTAGTTGCTCTGGAACAATTAGGAGATTTTCTAGAAGAAATACGGGGTTTTGCTTCTGGCGGCAACATGCTATGGGGTGGTGGTCCCGCTTATGGGGTCAAATCAATCCGTTCTAGGAAAAAATATTGGAATCTCATCGATTTCATAAGTATCATACCAAATCCCATCAATCGAATCGCTTTTTCGAGAAATACGAGACATCTAAGTCATACAAGTAAAGCGATCTATTCCTTGATAAGAAAAAGAAAAAACGTGAATGGTGATTGGATTGATGATAAAATAGAATCCTGGGTCTCGAACAGTGATTCGATTGATGATAAAGAAAGAGAATTCTTGGTTCAGTTCTCTACCTTAACGACAGAAAAAAGGATTGATCAAATTCTATTGAGTCTGACTCATAGTGATCATTTCTCAAAGAATGACTCTGGTTATCAAATGATTGAACAACCGGGAGCAATTTACTTACGATACTTAGTTGACATTCATAAAAAGTATCTAATGAATTATGAGTTCAATACATCCTGTTTAGCAGAAAGACGGATATTCCTTGCTCATTATCAGACAATCACTTATTCACAAACCCCGTGTGGGGCTAATAGTTTTCATTTCCCATCTCATGGAAAACCCTTTTCGCTCCGCTTAGCCCTATCCCCCCCTAGGGGTATTTTAGTGATAGGTTCTATAGGAACTGGACGATCCTATTTGGTCAAACACCTAGCGACAAACTCCTATGTTCCTTTCATTACAGTATTTCTGAACAAGTTCCTGGATAACAAGCCTAAGGGTTTTCTTATTGATGATAGTGACGATAGTGACGATAGTGAGGATATTGATGATAGTGACGATATCGACTGTGACCTTGATACGGAGCTGGAGCTTCTAACTATGATGAATGCGCTAACTATGGATATGATGCCGGAAATAGACCGATTTTATATCACCCTTCAATTCGAATTAGCAAAAGCAATGTCTCCTTGTATAATATGGATTCCAAACATTCATGATCTGGATGGGAATGAGTCGAATTACTTATCCCTCGGTTTATTAGTGAACTATCTCTCCAGGGATTGTGAAAGATGTTCCACTAGAAATATTCTTGTTATTGCTTCGACTCATATTCCCCAAAAAGTAGATCCCGCTCTAATAGCTCCGAATAAATTAAATACATGCATTAAGATACGAAGGCTTCTTATTCCACAACAACGAAAGCACTTTTTCACTCTTTCATATACTAGGGGATTTCACTTGGAAAAGAAAATGTTCCATACTAATGTATTCGGGTCCATAACTATGGGTTCCAATGTACGAGATCTTGTAGCACTTACCAATGAGGCCCTATCGATTAGTATTATACAAAAGAAATCCATTATAGACACGAATATAATTAGATCTGCTCTTCATAGACAAACTTGGGATTTGCGATCCAAGGTAAGATCGGTTCAGGATCATGGGATCCTTTTCTATCAGACAGGAAGGGCTGTTTCACAAAATGTACTTCTAAGTAATTGCTCCATAGATCCTATATCTATCTATATGAAGAAGAAATCATGTAACGAAGGGGATTCTTATTTGTACAAATGGTACTTCGAACTTGGAACGAGCATGAAGAAATTAACGATACTTCTTTATCTTTTGAGTTGTTCTGCCGGATCGGTCGCTCAAGACCTTTGGTCTCTACCCGGACCTGATGAAAAAAATGGGATCACTTCTTATGGACTCGTTGAGAATGATTCTGATCTAGTTCATGGCCTATTAGAAGTAGAAGGCGTTCTGGTGGGATCCTCACGGACAGAAAAAAATTGCAGTCAGTTTGATAATGATCGAGTGACATTGCTTCTTCGGCCCGAACCAAGGAATCCCTTAAATAGGATTCAAAATGGATCTTGTTCTATCGTTGATCAGAGATTTCTCTATAAAAAATACGAATCGGAGTTTGAAGAAGGGGAAGGAGTCCTCGACCCGCAACAGATAGAGGAGGATTTATTCAATCACATAGTTTGGGCTCCTAGAATATGGCGCCCTTGGGGCTTTTTATTTGATTGTATCGAAAGGCCCAATGAATTGGGATTTCCCTATTGGGCCAGGTCATTTCGGAGCAAGCGGATCATTTATGATGAAGAGGATGAGCTTCAAGAGAATGATTCGGAGTTCTTGCAGAGTGGAACCATGCAGTACCAGACACGAGATAGATCTTCCAAAGAACAAGGCTTTTTTCGAATAAGCCAATTCATTTGGGACCCTGCGGATCCACTCTTTTTCCTATTCAAAGATCAGCCTTTTGTCTCTGTGTTTTCACATCGAGAATTCTTTGCAGATGAAGAGATGTCAAGGGGGCTTCTTACTTCCCAAACAGATCTTCCTACATCTATGTATAAACGCTGGTTTATCAAGAATACGCAAGAAAAGCATTTCGAATTGTTGATTCATCGCCAGAGATGGCTTAGAACCAATAGTTCATTATCTAATGGATTTTTCCGTTCTAATACTCTATCCGAGAGTTATCAGTATTTATCAAACCTGTTCCTATCTAACGGAACGCTATTGGATCAAATGACAAAGACATTGTTGAGAAAAAGATGGCTTTTCGCGGATGAAATGAAAATTGGATTCATGTAACAAGAGAAAGGTTTCCCATTCCTTAGCCGGAAAGATATGTGGCCATGAAATAGGGATTAAGTGAAACAGAATTGACTGGGTGGTAGAGTCGTGGAAACACCCGTTTCTTCCATATTTTGGACCTTAGCTCCATGGAACAATATACTACTGCGGAAACATGGAAGAATTGAAATCTTAGATCAAAACATTATGTATGGATGGTATGAACTGCCTAAACAAGAATTCTTGAAGAGCGAACAACCAGAGCTATTACTCACTACATCAAAAACTTTCCATTAATGAAAGATGTAAATCCATTGGAAAATCACGTATGCCGGATGAAATGGTTCTTGCTATCTGCTCCAATAACGAATCATTGGTTTAATTGAATAACTAACGGAATAACTAAATAAAATAGATAGACCTTTCTTTCTCTTCGTCTCAGGTCGATGGATCTTCTCAATTGAAAGATCCCCTAATATGGATAATACACATTCCAGTTGACCGAGCCTAATTCTAATTGTTTTGTTCCGAAGCAAAGATATCCACGGGGCGGTTCGTCCTATTCAGATATTCACGACCAAGAAGTACTGAATTCTCTTTCGGATAGGCCCTGAAAGGAGAAGGAAGGCGGGGAATGCCAACAGGCGTCTATTATTGAATTCACCCGACCCGAGAGTACAGTACCCATTTTGGGAACGTCCGGTGCCAAAGTCATTGAATGGGTAAGGTAAGTCGCCAATCCCTAAAACGGACTATGGAATGTACTTTATCCGCTGGGTTACGGGTGGGCATTTTACCAGAGGTTTCTATTGTATCAATCTACCCCTGTGTGATTCCTGTTGAAGCATATACTCGGGGGGTGGGTGCAGGGCGGACGATTTCAAAACGGACTCCCCATTCATTAGATAGAGAAGATCACCAAGATTTCGTGATCCGCTGCCGAACTTATTCCAATTCAATAAGAGATCTCAATATTATGCCTTGAAGAGGACTCGAACCTCCACGCTCTTTAGCACGAGATTTTGAGTCTCGCGTGTCTACCATTTCACCACCAAGGCATCTTGAAAGTGAGTCGTATTCCATGAATATGATATCTATCTAGTGTGATGTATGGAATATATGACAAAGGTGGAGTGTTAGCGTATTTTTATTGATCGGTCATGTCATATAGGCCCGAGTCGGACATCCAATTGGTTCGATTTGAATTATCCGGAGGATACCTTATATATATTCTATCAAAAAGATAGACAATCAAACCTATTTCTCGATTCAATAAAAGCCCAAAGAGGTGAATAGGGTCCCAAATAACGAGAGATATGTAAAAAGCAGGTCCGATTACGCCTATTCCTAATCCTAAATGGAATGGAACGACGCAGAGATCTATATGTAAACATAGTATCTATTTAGATACGCTCGAATGGCCCCTTCTCATAATGAGAATGTATAGAACCCTATTCCGGTCTGGTCCGGTATGGAATGAACTTATAATCATGGAATCGACTCGATCATCAGATTATAGATTATAAGTTCATAACCCTAGCCCATTCCCATTTTGGGCGGAACAGATCTACTAATTCTTTGATTCCAGTTAGTATAGTAAGAGGGATCTTGAACTAAGAAATAGATTCTAGAAGCTAAAAAAGGGTATCCTGAGCAATTTCAATAATCGGGTTCATTGATATTCCTGGTATAGTAGATGCTATCACACATACAATCATACTCAATTCGATGGAATTGTTTGATCTTAAGGGGGACCTTCTATAATTTCGCACGTGAGGAGTTATTTCTTGGTTTCGTCCAGTCATTAATAACTTGATTATTTTTAGATAATAGTAGATAGAAACAACGCTCGTAAGGAGTCCTATTGAAACCAAGAAATATAGGCCTGCCTGCCATCCACACCAGAATAAATGAAGTTTTCCGAAAAAACCTGCTAGTGGAGGAAGACCTCCTAAGGAGAAGAGACATAGGGCTAAAGAGAGAGCCAAAAAAGGATCTTTCGTGTATAATCCTGCATAATCTCGAATGTTATCAGTTCCGGTACGTAGACCAAATGATACAATGCAAGCAAAAGTTCCTAGATTCATGGAGATATAGAACAGCATATAAGTTATCATGCTTGCATATCCACCATTTGAGTCTCCAACAATTATTCCAATAATTACATATCCGATTTGACCTATGGACGAATACGCAAGCATACGTTTCATGCTTGTTTGAGTAATAGCAATGAGATTCCCCAATATCATGCTAAGAATAGCTAGGATTTCCAGAAGAAGATGCCATTCGTTTGATGAGAAATAAAAAGGAATATCGAAAATTCGAGTGGCTGAAGCTGAAGCAGCGACTTTCGAAGTAACAGAAAGAAAAGCAACGACTGGAGTGGGAGAGTCAGAGTCGAAAAGAGGATTCCTCACTTCTTTCTCTCATTCAAAACCGTGCATGAGACTTTCATCTCGCACGGCTCCTAAGTGATAAAAGAAAGAAGATGAGTTCTTCTTTCTTTTTTGATTACCTTCCTCGCGTATGTATAAGACCGAATCCATTCGATTTTTAAAAAGGATTACTAATCCTTAACTTTTCGAGGAATCCTTCATCAGTGGTTGTGAATGACCGATTTTTCTCAATCTTTATGACTTGCTCCTACGGAACCGAGGTCGAAAAGATTGAGAAATAGAACCATCTGATTTGATTCGTTCTCAATAGCCATGAGATGATCATCTTAGGGTGATCCTTTTGTCGACGGATGCTCCTATTACACTCGTAGTCTCTGAAGGATGAGAACCAACTATGTAGCATCTACATCGAGAATTCAAGTATTGTATACGTCATTAGTCCGATCCTTTGTAGGAACTACCCGTAATAACGAACTTGCAAAATGAATCTGTTTATCATAAAGGGATTCGTTGTTCCTGACCCTGCTTCACCTTAATTGTTATTTGAACAAGTAAAGTTATGTCTTGGTCCGAGTGGGGATAGCATTTCTCTTCTGCATGTCCATGGAGTTTTGAAAAATCCAAACATCTCAGAAATAGATAGAGAGATAGGAATTTATCGAACGAACCGCACTCCTTCGTATACGTCAGGAGTCCATTGATGAGAAGGGGCTGGGGAAAGCTTAAACCCAATTCCTACAGTGATGAATATAAGCGCAATTGAAATTCCTGGGGAGTTATACATTTGTGTATTGATAAGACCATTCACTATTTCTTGAAGCTCGATCTCTCCCCCGGATGAACCATATAGCCAAGAGAAACCATGAACCAGAATAGAAGAGCTTGCCCCACCCATGAGTAAATATTTCGTAGTAGCCTCATTAGACCGTACATCTTTCTTGGTATATCCAGATAATAGATAGGAGCATAAACTGAAACATTCTGGAGCTACAAAGATAGTTATTAAATCGTTAGCACCGCATAAAAACATTCCTCCTAGAGTAGCTGTTAATACGAATAACAGAAATTCTGTTATAGCCATTTCTGTACATTCAATGTACTCTACGGATAGAGGAATACATAGAGTTGAACATAGTAAAATAAGAAATTGAAAGATTTCGTTGAAATTGTTCGTTTGGAAATTTCCTGAAAAGCTAATCATAGGTTCTTCTCTCCATCGGAACAATAGGGCCGTTATGCTCATTACTAAACTTGTTGAAGAGATAAAATATAACCAAGGTATATCTTTTTGATCAGAGGTTGAATCGATCATCAGAAGAAGAATTAGGCCAAAAATTAGGATACATTCTGGGAAAATAAAACTTCCATCGAAGAGAAGCAAACGAAAGGCTTTCATAAAAATTCTCGTAGAATCGAGAATGAAGTTTTCATTCTGTACATGCCAGATCATGAATTAGTAACCGCATCCAATCTCCAAAAAAATCCCAATTGTTTCGAATTTTCTCTTTTTGGAATGGAATATTTACAGAATCCCCATGAATAGGACCAAACCTTATTCCATGGTATTTACATAAGATTCCTCTTTCTTATTCTTAAGCAAGTCCCCGAGAGGGCTTAGTTGATCCATGATTTATGTTTCGTCTTTCGTTTGTTTCGAGAGATATATCGATCAATTCCGATTCTTTTTCTATTGATTCTTTTCCGATCGAGATGTATGGGATCCATGGGTCTATGTGTCTATATAGATCCTGTTCATGGATTAACGAAAATGTGCAAAAGCTCTATTTGCCTCTGCCATTCTATGAGTCTCTTCTTTTTTGCGTATGGCATCGCCACCCCCTTTGGCAGCATCCACTAATTCGGAACTTAATTTGAAAGCCATATTTCGACCCGTACGTTTTCGGGATGCCCCTAATAACCAACGAATGGCAAGTGCTTTTCCTTGTGTGGATCCTATTTCAATGGGAACTTGATGAGTCGATCCGCCTACACGTCTTGCTTTTACTGCTATATCGGGAGTTACTCCACGTATTGCTTGACGTAAAACAGATAGTGGATTTGTTTCTGTCTTTTGTTGAATCTTTTTCATGGCTCGATAGAAAATTTGATAAGCCAATGATTTTTTTCCGTGTTTCAGAATACGGTTAACCAACATGTTAACTAATCGATTACGATAAATTGGATCGGATTTTGCGGTTTTTTCTTCTGCAGTACCTCGACGTGACATGAGCGTGAAAGGGGTTCAAGAATCCGTTTTCTTTTTCTTTTTTATTTTTATA--AGATTT---------------------------------------------------------------------------------------TTATAAGGGCTAAAATCATTTATTTTGGCTTTTTGACCCCATATTGTAGGGTGGATCTCGAAAGATATGAAAGATCTCCCTCCAAGCCGTACATACGACTTTCATCGAATACGGCTTTCCACAGAATTCTATATGTATCTATGAGATCGAGTATGGAATTCTGTTTACTCACTTGAAATTGAGTATCCGTTTCCCTCCTTTTCCTGCTAGGATTGGAAATCCTGTATTTTCCATATCCATACGATTGAGTCCTTGGGTTTCCGAAATAGTGTAAAAAGAAGTGCTTCGAATCATTGCTATTTGACTCGGACCTGTTCTAAAAAAGTCGAGGCATTTCGAATTGTTTGTTGACACGGACAAAGTCAAGGAAAACCTCTGAAATTATTTCAATATTGGACCTTGGACATATCATAGTTCCGAATCGAATCTCTTTAGAAAGAAGATCTTTTGTCTCATGGTAGCCTGCTCCAGTTCCCTTACGAAACTTTCGTTATTGGGTTAGCCATACAACTTCACATGTTTCTAGCGATTCACATGGCATCATCAAATGATACAAGTCTTGGATAAGAATCTACAACGCACTAGAACGTCCTTGTTGACGATCCTTTACTCCGACAGCATCTAGGGTTCCTCGAACAATGTGATATCTCACACCGGGTAAATCCTTAACCCTTCCTCCTCTTACTAAGACTACAGAATGTTCTTGTAAATTATGGCCAATACCAGGTATATAAGCAGTGATTTCAAATCCAGAGGTTAAGCGTACTCTGGCAACTTTACGTAAGGCAGAGTTTGGTTTTTTGGGGGTGATAGTGGAAAAGTTGACAGATAAGTCACCCTTAACTGCCACTCTACAGAACCGTACATGAGATTTTCACCTCATACGGCTCCTCGTTCAATTCTTTCGAAGTCATTGGATCCTTTTCCTCGTTCGAGAATCTCCCCCCTTCTTCGACTCCGTCCCGAAGAGTAACTAGGACCAATTCAGTCACGTTTTCATGTTCCAATTGATTCCTTTTTTGATTATTCTCAAAGGAGAAGATTATTCTTTTTACCAAACCTATGCGGATCCAATCACGATCTTATAATTATAATAAGAACAAGAAATCTTTCTCGATCAATCCTTTTGCCCCTCATTCTTCAAGAATCAGAAAGATCCTTTTCAATCAAGTTTGAATTTGTTCGTTTGGAATCTGGACTTTTCTACTTCATTTTTATTTACTTATTTTTTCTTTTTTTATTTTGGATTTCTTTTTTATTCCCTTTCATCATTCCTTAAGTCCCACAGGTTTGATCCTGTAGAATCTGACCCATTTTCTCATTGAGCGAAAGGTACGAAATAAATCAGATTTCTTTTTCGATCAAAAGTACTATGTGAAATCTTCGGTTTTTTCCTCTTTCTCTATCCCTATCCCGTAGGTATAGCGTTTGAATCAATAGAGAACCCTTTCTTCTGTATCTGTATGAATCGATATTATTACATCCCAATTCCTTCCCGATACCTCCCAAGGAAAATCCCGAATTGGATCCCAAATTGACGGGTTAGTGTGAGCTTATCCATGCGGTTATGCACTCTTCGAATAGGAATCTATTTTCTGAAAGATCCCGGCTTTCATGCTTTGGTGGGTCTTCGAGATCCTTTCGATGACCTATGTTGTGTGGATATCTTTGTGTTGAAGGGATATCTATATGATCCGATCGATTGCGTAAAGCCCGCGATAGCAACGGAACCGGGGAGAGTATACAGAAAAGACAGTTCTATTTCTATTACTATGAAATTCAAAAATGAAGTAGTTAATGGTGGGGTTACCATTATCCTTTTTGTGGTGACGAATCTTGTATGTGTTCCTAAGAAAAGGAATTTGTCCATTTTTCGGGGTCTCGAAGGGGCGTGGAAACACATAAGAACTCTTGAATTGAAATGGAAAAATAGATGTAACTCCGGTTACTTCGGAAATGGTAAGATCTTTGGCGCAAGAAGAGGGGTTGATCCATATCATCTTAACTTGGTTCTGATTTCTCTATTTTTTTAAGAATACCGAGTCGGGTTCTTCTCCTACCCGTATCGAATAGAACATGCTGAGCCAAATCTTCTTCATGTGAAACCTGCTTTCTTTAGATCGGGAAAATCGTACGGTTTTATGAAACCATGTGCTATGGCTCGAATCCGTAGTCAATCCTATTTCCGATAGGAGCAGTTGACAATTGAATCCCATTTTTCCCATTCTTTTTCGTATCCGTAATAGTGTGAAAAGAAGGCCCGACTCCAAGTTGTTCAAGAATAGTGGCGTTGAGTTTCTCGACCCTTTGCCTTAGGATTAGTCAGTTCTATTTCTTGATGGGGGCAAGGGAAGGGATATAACTCAGCGGTAGAGTGTCACCTTGACGTGGTGGAAGTCATCAGTTCGAGCCTGATTATCCCTAAACCCAATGTGAGTTTTTCTATTTTGACTTGCTCCCCTGCCGTGATCGAATGAGAATGGATAAGAGGCTTGTGGGATTGACGCGAGGGGGTAGGGAGGGCTATATTTCTGGGATCGAACTCCAGGCGAATATGAAGCGCATGGATACAAGTTATGCCTTGGAATGAAAGAGAATTCCGAATCAGCTTTGTCTACGAACAAGGAAGCTATAAGTAATGCAACTATGAATCTCATGGAGAGTTCGATCCTGGCTCAGGATGAACGCTGGCGGCATGCTTAACACATGCAAGTCGGACGGGAAGTGGTGTTTCCAGTGGCGGACGGGTGAGTAACGCGTAAGAACCTGCCCTTGGGAGGGGAACAACAGCTGGAAACGGCTGCTAATACCCCGTAGGCTGAGGAGCAAAAGGAGGAATCCGCCCGAGGAGGGGCTCGCGTCTGATTAGCTAGTTGGTGAGGCAATAGCTTACCAAGGCGATGATCAGTAGCTGGTCCGAGAGGATGATCAGCCACACTGGGACTGAGACACGGCCCAGACTCCTACGGGAGGCAGCAGTGGGGAATTTTCCGCAATGGGCGAAAGCCTGACGGAGCAATGCCGCGTGGAGGTAGAAGGCCTACGGGTCGTGAACTTCTTTTCCCGGAGAAGAAGCAATGACGGTATCTGGGGAATAAGCATCGGCTAACTCTGTGCCAGCAGCCGCGGTAAGACAGAGGATGCAAGCGTTATCCGGAATGATTGGGCGTAAAGCGTCTGTAGGTGGCTTTTTAAGTCCGCCGTCAAATCCCAGGGCTCAACCCTGGACAGGCGGTGGAAACTACCAAGCTGGAGTACGGTAGGGGCAGAGGGAATTTCCGGTGGAGCGGTGAAATGCGTAGAGATCGGAAAGAACACCAACGGCGAAAGCACTCTGCTGGGCCGACACTGACACTGAGAGACGAAAGCTAGGGGAGCGAATGGGATTAGATACCCCAGTAGTCCTAGCCGTAAACGATGGATACTAGGCGCTGTGCGTATCGACCCGTGCAGTGCTGTAGCTAACGCGTTAAGTATCCCGCCTGGGGAGTACGTTCGCAAGAATGAAACTCAAAGGAATTGACGGGGGCCCGCACAAGCGGTGGAGCATGTGGTTTAATTCGATGCAAAGCGAAGAACCTTACCAGGGCTTGACATGCCGCGAATCCTCTTGAAAGAGAGGGGTGCCTTCGGGAACGCGGACACAGGTGGTGCATGGCTGTCGTCAGCTCGTGCCGTAAGGTGTTGGGTTAAGTCCCGCAACGAGCGCAACCCTCGTGTTTAGTTGCCAACGTTGAGTTTGGAACCCTGAGCAGACTGCCGGTGATAAGCCGGAGGAAGGTGAGGATGACGTCAAGTCATCATGCCCCTTATGCCCTGGGCGACACACGTGCTACAATGGCCGGGACAAAGGATCGTGATCCCGCGAGGGTGAGCTAACTCCAAAAACCCGTCCTCAGTTCGGATTGTAGGCTGCAACTCGCCTACATGAAGCCGGAATCGCTAGTAATCGCCGGTCAGCCATACGGCGGTGAATTCGTTCCCGGGCCTTGTACACACCGCCCGTCACACTATGGGAGCTGGCCATGCCCGAAGTCGTTACCTTAACCGCAAGGAGGGGGATGCCGAAGGCAGGGCTAGTGACTGGAGTGAAGTCGTAACAAGGTAGCCGTACTGGAAGGTGCGGCTGGATCACCTCCTTTTCAGGGAGAACTAATGCTTGTTGGGTATTTTGGTTTGACACTGCTTCACACCCCAAAAGAAGCGAGCTACGTCTGAGTGAAATTTGGAGATGGAAGTCTTCTTTCGTTTCTCGACGGTGAAGTAAGACTAAGCTAAGCTCATGAGCTTATTATCCTAGGTCGGAACAAGTTGATAGGATCCCCTTTTTTTCGCCCCCATGCCGCCACACGGGGGCGGCATGGGGGCGAAAAAAGGAAAGAGAGGGATGGGGTTTCTCTCGCTTTTGGCATAGCGGGCCCCCAGCGGGAGGCCCGCACGACGGGCTATTAGCTCAGTGGTAGAGCGCGCCCCTGATAATTGCGTCGTTGTGCCTGGGCTGTGAGGGCTCTCAGCCACATGGATAGTTCAATGTGCTCATCGGCGCCTGACCCTGAGATGTGGATCATCCAAGGCACATTAGCATGGCGTACTTCTCCTGTTCGAACCGGGGTTTGAAACCAAACTTCTCCTCAGGAGGATAGATGGGGCGATTCAGGTGAGATCCAATGTAGATCCAACTTTCTATTCACTCGTGGGATCCGGGCGGTCCGGGGGGGGGGGGGGACCACCACGGCTCCTCTCTTCTCGAGAATCCATACATCCCTTATCAGTATATGGACAGCTATCTCTCGAGCACAGGTTTAGGTTCGGCCTCAATGGAAAAATAAAAACGGAGCACCTAACAACGTATCTTCACAGACCAAGAACTACGAGATCGCCCCTTTCATTCTGGGGTGACGGCGGGATCGTACCATTCGAGCCTTTTTTTCATGCTTTTCCCGGGGGTCTGGAGAAAATTGCAATCAATAGGATTTTCCTAATCCTCCCTTCCCGAAAGGGAGAACGTGAAATTCTTTTTCCTTTCCGAAGGGACCAGGAGATTGGATCTAGCCATAAGAAGAATAGAATGCTTGGCTGATAAATAACTCACTTCTTGGTCTTCGACCCCCTCAGTCACTACGAACGCCCCCGATCAGTGCAATGGGATGTGTCTATTTATCTATCTCTTGACTCGAAAAGGGAACAGGTTTGAAAAAGGATCTTAGAGTGTCTAAGGTTGGGCCAGGAGGGTCTGGTCTCTTAACGCCTTCTTTTTTCTTCTCATCGGAGTTATTTCACAAAGACTTGCCATGGTAAGGAAGAAGGGGGGAACAAGCACACTTGGAGAGCGCAGTACAACGGAGAGTTGTATGCTGCGTTCGGGAAGGATGAATCGCTCCCGAAAAGGAATCTATTGATTCTTTCCCAATTGGTTGGACTGTAGGTGCGATGATTTACTTCACGGGCGAGGTCTCTGGTTCAAGTCCAGGATGGCCCAGCTGCGCCAAGGAAAAGAATAGAAGAAGCATCTGACTCCTTCATGCATGCTCCACTCGGCTCGGGGGGATATAGCTCAGTTGGTAGAGCTCCGCTCTTGCAATTGGGTCGTTGCGATTACGGGTTGGATGTCTAATTGTCCAGGCGGTAATGATAGTATCTTGTACCTGAACCGGTGGCTCACTTTTTCTAAGTAATGGGGAAGAGGACCGAAACATGCCACTGAAAGACTCTACTGAGACAAAAATGGGCTGTCAAGAACGTAGAGGAGGTAGGATGGGCAGTTGGTCAGATCTAGTATGGATCGTACATGGACGGTAGTTGGAGTCGGTGGCTCTCCTAGGGTTTCCTCATCTGGGATCCCTGGGGAAGAGGATCAAGTTGGCCCTTGCGAACAGCTTGATGCACTATCTCCCTTCAACCCTTTGAGCGAAATGCGGCAAAAGGAAAGAAAATCCATGGACCGACCCCATCGTCTCCACCCCGTAGGAACTACGAGATCACCCCAAGGACGCCTTCGGCATCCAGGGGTCGCGGACCGACCATAGAACCCTGTTCAATAAGTGGAACGCATTAGCTGTCCGCTCTCAGGTTGGACAGTAAGGGTCGGAGAAGGGCAATCACTCATTCTTAAAACCAGCATTCTTAAGACCAAAGAGTCGGGCGGAAAAAGGGGGGAAAGCTCTCCGTTCCCAGTTCTCCTGTAGCTGGATCCTCCGGAACCACAAGAATCCTTAGTTAGAATGGGATTCCAACTCAGCACCTTTTGAGATTTTGAGAAGAGTTGCTCTTTGGAGAGCACAGTACGATGAAAGTTGTAAGCTGTGTTCGGGGGGGAGTTATTGTCTATCGTTGGCCTCTATGGTAGAATCAGTCGGGGGCCTGAGAGGCGGTGGTTTACCCTGTGGCGGATGTCAGCGGTTCGAGTCCGCTTATCTCCAACTCGTGAACTTAGCCGATACAAAGCTATATGATAGCACCCAATTTTTCCGATTCGGCTGTTCGATCTATGATTTATCATTCATGGACGTTGATAAGATCCTTCCATTTAGCAGCACCTTAGGATGGCATAGCCTTAAAGTGAAGGGCGAGGTTCAAACGAGGAAAGGCTTACGGTGGATACCTAGGCACCCAGAGACGAGGAAGGGCGTAGTAAGCGACGAAATGCTTCGGGGAGTTGAAAATAAGCGTAGATCCGAAGATTCCCGAATAGGTCAACCTTTCGAACTGCTGCTGAATCCATGGGCAGGCAAGAGACAACCTGGCGAACTGAAACATCTTAGTAGTCAGAGGAAAAGAAAGCAAAAGCGATTCCCGTAGTAGCGGCGAGCGAAATGGGGAGCAGCCTAAACCGTGAAAACGGGGTTGTGGGAGAGCAATACAAGCGTCGTGCTGCTAGGCGAAGCGGTGGAGTGCTGCACCCTAGATGGCGAGAGTCCAGTAGCCGAAAGCATCACTAGCTTACGCTCTGACCCGAGTAGCACGGGGCGCGTGGAATCCCGTGTGAATCAGCAAGGACCACCTTGCAAGGCTAAATACTCCTGGGTGACCGATAGTGAAGTAGTACCGTGAGGGAAGGGTGAAAAGAACCCCCATCGGGGAGTGAAATAGAACATGAAACCGTAAGCTCCCAAGCAGTGGGAGGAGCCCGGGGCTCTGACCGCGTGCCTGTTGAAGAATGAGCCGGCGACTCATAGACAGTGGCTTGGTTAAGGGAACCCACCGGAGCCGTAGCGAAAGCGAGTCTTCCTAGGGCAATTGTCACTGCTTATGGACCCGAACCTGGGTGATCTATCCATGACCAGGATGAAGCTTGGGTGAAACTAAGTGGAGGTCCGAACCGACTGATGTTGAAGAATCAGCGGATGAGTTGTGGTTAGGGGTGAAATGCCACTCGAACCCAGAGCTAGCTGGTTCTCCCCGAAATGCGTTGAGGCGCAGCAGTTGACTGGACATCTTAGGGGTAAAGCACTGTTTCGGTGCGGGCCGCGAGAGCGGTACCAAATCGAGGCAAACTCTGAATACTAGATATGACCTCAAAATAACAGGGGTCAAGGTCGGCCAGTGAGACGATGGGGGATAAGCTTCATCGTCGAGAGGGAAACAGCCCGGATCACCAGCTAAGGCCCCTAAATGACCGCTCAGTGATAAAGGAGGTAGGGGTGCAGAGACAGCCAGGAGGTTTGCCTAGAAGCAGCCACCCTTGAAAGAGTGCGTAATAGCTCACTGATCGAGCGCTCTTGCGCCGAAGATGAACGGGGCTAAGCGATCTGCCGAAGCTGTGGGATGTAAAAATGCATCGGTAGGGGAGCGTTCCGCCTTAGAGGGAAGGACCCGCGCGAGCAGTGGTGGACGAAGCGGAAGCGAGAATGTCGGCTTGAGTAACGCAAACATTGGTGAGAATCCAATGCCCCGAAAACCTAAGGGTTCCTCCGCAAGGTTCGTCCACGGAGGGTGAGTCAGGGCCTAAGATCAGGCCGAAAGGCGTAGTCGATGGACAACAGGTGAATATTCCTGTACTACCCCTTGTTGGTCCCGAGGGACGGAGGAGGCTAGGTTAGCCGAAAGATGGTTATCGGTTCAAGGACGCAAGGTGCCCCTGTTTTTTCAGGGTAAGAAGGGGTAGAGAAAATGCCTCGAGCCAATGTTCGAGTACCAGGCGCTACAGCGCTGAAGTAACCCATGTCATACTCCCAGGAAAAGCTCGAACGACCTTCAACAAAAGGGTACCTGTACCCGAAACCGACACAGGTGGGTAGGTAGAGAATACCTAGGGGCGCGAGACAACTCTCTCTAAGGAACTCGGCAAAATAGCCCCGTAACTTCGGGAGAAGGGGTGCCTCCTCACAAAGGGGGTCGCAGTGACCAGGCCCGGGCGACTGTTTACCAAAAACACAGGTCTCCGCAAAGTCGTAAGACCATGTATGGGGGCTGACGCCTGCCCAGTGCCGGAAGGTCAAGGAAGTTGGTGACCTGATGACAGGGGAGCCGGCGACCGAAGCCCCGGTGAACGGCGGCCGTAACTATAACGGTCCTAAGGTAGCGAAATTCCTTGTCGGGTAAGTTCCGACCCGCACGAAAGGCGTAACGATCTGGGCACTGTCTCGGAGAGAGGCTCGGTGAAATAGACATGTCTGTGAAGATGCGGACTACCTGCACCTGGACAGAAAGACCCTATGAAGCTTCACTGTTCCCTGGGATTGGCTTTGGGCCTTTCCTGCGCAGCTTAGGTGGAGGGCGAAGAAGGCCTCCTTCCGGGGGGGCCCGAGCCATCAGTGAGATACCACTCTGGAAGAGCTAGAATTCTAACCTTGTGCCAGGACCTACGGGCCAAGGGACAGTTTCAGGTAGACAGTTTCTATGGGGCGTAGGCCTCCCAAAAGGTAACGGAGGCGTGCAAAGGTTTCCTCGGGCCAGACGGAGATTGGCCCTCGAGTGCAAGGGCAGAAGGGAGCTTGACTGCAAGACCCACCCGTCGAGCAGGGACGAAAGTCGGCCTTAGTGATCCGACGGTGCCGAGTGGAAGGGCCGTCGCTCAACGGATAAAAGTTACTCTAGGGATAACAGGCTGATCTTCCCCAAGAGCTCACATCGACGGGAAGGTTTGGCACCTCGATGTCGGCTCTTCGCCACCTGGGGCTGTAGTATGTTCCAAGGGTTGGGCTGTTCGCCCATTAAAGCGGTACGTGAGCTGGGTTCAGAACGTCGTGAGACAGTTCGGTCCATATCCGGTGTGGGCGTTAGAGCATTGAGAGGACCTTTCCCTAGTACGAGAGGACCGGGAAGGACGCACCCCTGGTGTGCCAGTTATCGTGCCCACGGTAAACGCTGGGTAGCCAAGTGCGGAGCGGATAACTGCTGAAAGCATCTAAGTAGTAAGCCCACCCCAAGATGAGTGCTCTCCTATTCCGACTTCCCCAGAGCCTCCGGTAGCACAACCGAGACAGCGATGGGTTCTCTGCCCCTGCGGGGATGGAGCGACAGAAGTTTTGAGAATTCAAGAGAAGGTCACGGCGAGACGAGCCGTTTATCATTAACGATAGGTGTCAAGTGGAAGTGCAGTGATGTATGCAGCTGAGGCATCCTAACAGACCGGTAGACTTGAACCTTGTTCCTACATGACCCGATCAATTCGATCAGGCACTCGCCATCTATTTTCATTGTTCAACTCTTTGACAACATGAAAAACCAAAAGCTCTGCCCTCCCTCTCTATCTATCCAAGGGATGGAAGGGCAGAGGCCTTTGGTGTCCCCTCCAGTCAAGAATTAGGGCCTCACAATCAATAGCCAATATGCTTTTCTCTCATGCCTTTCTTCGTTCATGGTTCGATATTCTGGTGTCCTAGGCGTAGAGGAACCACACCAATCCATCCCGAACTTGGTGGTTAAACTCTACTGCGGTGACGATACTGTAGGGGAGGTCCTGCGGAAAAATAGCTCGGCGCCAGGATGATAAAAAGCTTAACACCTCTCATTCTTATTACTTTTTCATATTGAAAAAGTAATTAAGAATGAAAAAATAAAAGGTCGTCTTATTCAAAACCCCAATTATGAAATCCCTTCTCTCCCACTTCACACCTCGGAACGCACCGTTCTTATAGAGAGAGAGGCGCTTTCACATCTTCTTAAGCCGAAATGGCTGGGGAGCGCAAAGGTTCCCTTTTTTAGGGTACTCCGGGGAACAGATCCAGTGGAGACGGGGTGGGGCCTGTAGCTCAGAGGATTAGAGCACGTGGCTACGAACCACGGTGTCGGGGGTTCGAATCCCTCCTCGCCCACAACCGGCCAAAAGGGGAAGGACCCTTCCCTCTGGGGGTAGGAAAATCATGATCGGGATAAAGGACCCAAAGCTATGGAACTTGGGTGTGGGTATTTTGTCGAAATGGAATGGCCTTACTTCTCTT----------TTTATTTACTTTCTAT-------------T--TCAAATTGACTTTCTATTTATT-----------------TATATTTAAAAGTAATAAAGAA------TATTAATAAATAATATTAATA----ATATTAATAAATAATATTAAAAAATATATTAACAATAAAGTAATAAAGAATGA-GTATTTTTTTCGTAAATGGTTTATTTATTGAAATGAAATAATAGTATGCCCTAATCCGCATATTTTTTTTGTTTTACGCCTCGTAATTCTTCCTCAGCCAGGCTTGGGCAGAATAGCAGAGCAAGTCAAGTATTAGTAGCATAGCTGCGTTCCTCGTCATTAATATGTTTGCTTGCGGTAATTGTGGCCTCTTGGGAGAATTGATGACTGCATCTTTGATGCACTTGCTAGTACTAGTACATCCGAGAATTCTTAATTGGTTAGTTTAAATAGCCCCAGACTGTGGAACAAAGGAGTATCCCGGACCTAGACCGAGGTATTGATGGCGATTCTCAAATATCGAAGAACAGAATGGGATACGATGAGATAGAATGCAATAGAAACAAAGACACGGGGAACG------CGACTCTTAACGGTCAAAGCGAACCCTTTCATTCCGAATTAAAGAATTCGGAATGAATCAAATCTCCCCAAGTAGGATTCGAACCTACGACCAGTCAGTTAACAGCCGACCGCTCTACCACTGAGCTATTGAGGAACAACGGGAAATTAGATCTCATAGAGTTCAATTCCCGTTCTCAACCCATCACCAATATGAGCTCAAAGTTTCCTTCGTAACTCGCGGAACTTCTTCGTAGTGGCTCCGTTCCATGCCTCATTTCATAGGGAACCTCAAAGTGGATCTATTTCATTATATTCCATCCATATACTAATTCCATTCATTTAATATCCCTTTCTTTGGTGTCATTGAGATAAGAGATGTCGTTTCTAGTCTATCTGTTTCTATTTCTATATATATGG------ATATATATATGGAAAGTTGAAAAATCATCATATAATAATCCAGAAATTGCAATAGAAAAGAAAAAGGGAGGTTTGTGATGATTTTTCAATCTTTTATACTAGATAATCTAGTAGCCTTATGCATGAAGATAATGAATTCGGTCGTTGTGGTCGGACTCTATTATGGATTTCTGACCACATTCTCCATAGGGCCCTCTTATCTCTTCCTTCTCCGAGCTCGGGTTATGGAAGAAGGAGAAGAAGGAACCGAGAAGAAAGTATCAGCAACAACTGGTTTTATTACGGGACAGCTCATGATGCTCATATCGATCTATTATGCGCCTTTGCATCTAGCATTGGGTAGACCTCATACAATAACTGTCATAGCTCTACCGTATCTTTTATTTCATTTCTTTTGCAATAATAACAAACACTTTTATAATTACGGATCCACTAGGAAAAATTCAATGCGTAATTTTAGCATTCAACGAGTATTCCTAAATAATCTTCTTTTTTTATTATTGAATTATTTATTTTTACCAAGTTCAATGTTAGTCAGATTAGTCAACATTTATATGTTTCTCGGCAACAAACAAATTTTATTCCTAACAAGTAGTTTTGTTAGTTGGTTAATTGGTCAGATTTTGATTATGAAATGGATTAGATTGGTATTAGTATGGATACAAGAAAATTATTCTATTAAATCGAATATCCTTATTAGATTGAGTAAATCTATTATGTCCGAATTGGAATTTTAAAACAAAACATTAAAAATTAAAAGAAAACAAAAAATTCAAATAAATTACTAACAAAATTAATACATAAAAAAAGTACAATAAAATATATGAAGAAATTCGGCCACCCCCTACATATTTTATAATCTCTCCTAGCAAGAAATTTGTAAGACCAACCGCATTTGGAATTCCATCAATTACTCGTCTATCAAAAAAATAATTTCGTTTAGCTAATTGTCTTACACCCCCAATCAAGTAGATTTCAAAAAAAGAATCTATGTAACCGCGATTATATGACCAATCATATATCCAATTTTTGATTTTCTCCCCAAAAATTTTTTTAGGAACATTTTTAGCAAATAAATTAAGTAAGTTCAAATTTTGTAAAGATGAAAAAACCGGCTTATAGAAAAAAGATGCTATAAATATTCCATAAAATGCTATACTGACCGAAAAAGCTGCATTTGTCACAAATTCATACCAATCTACAGAATTGTTTAAATTTGGATGGAAAGGGTTTAGAGACGGAATTAACATTTTTGATAATATATCAAAACCTACTCCCTCTTGATTGAAAGAAATTCCTATGGCCCCAAGGAAAAAAGTAACTAGTACTAATATAAGCATAGAAAATAGCATAGTATTGTCTGATTCGTTGAAATACGAAAAGGTTTTGTTAGTG------CCAAAATAGGGAATAACAATAAAAGGTCGCATTATTTTTTTTACATTTTTATCAATTCGATATGGATGTGTCTTCTTACAAAAAAAAGAAGCCCTTTCATTATTATTCATTGTTAATTGACCTTCTTTACCCCAGCAAGATATTGAATAGAATGAGCTAGTTTTTTTTCCATTGTAATTTTTAAAATGAACATTTAAATGTCCCTCAAAAACAAGTAAATAGATCCGAAACATATAAAATGCGGTTAATCCTGCTGTTGAAAAAGCTATTATTGCGAACATTGGTGAATACAACCAAATATCATTAAGAATCTCATCTTTGGACCAAAAACAAGCAAAGGGTGGAATACCACAAAGAGAAAGTGTACCCACTAAAAAAGCAGTTTTTGTAATTGGTACATGTTTTGTTAAACCGCCCATAAGAACCATATTTTGACTTTTATCTGGAGAATATCCAACAATAGTTTCCATTGAATGAATAATCGATCCAGATCCTAAAAACAACAAGGCTTTTGAATAAGCATGAGTAATCAAATGAAATAAAGCGGCTCGATAAGAACCCATACCTAAAGCTAACATCATATAACCTAATTGAGACATTGTAGAATAAGCCAAACCTCTCTTAATATCCGTTTGAGCAAGAGCTAAAGTAGCCCCTAATACTACCGTTATTATACCTATCCAAGCTATTCCATTCATTATGTAAGGTAGAACTATGAAAAGCGGAAGAAACCGGGCTACAAGAAAAATTCCCGCCGCTACCATAGTAGCAGCGTGTATAAGAGCCGAAATAGGGGTAGGCCCTTCCATAGCATCTGGTAACCATACATGAAGGGGAAATTGGGCAGATTTAGCAACTGAACCGGCAAATAATAGGAAGGCACACAAAGTAATAAATAAAAGATTTACTTC------ATTATTAGAAATACAATTTTTGAATATTTCAAACAAATCCCGAAATTCCAAACTACCCGTTATCCAGTAAAGACCTAAAATTCCTAATAATAAACCAAAATCTCCTACACGATTAGTTATAAACGCTTTTTGACAAGCATTTGCAACGATAGGACGTGTGAACCAAAAACCTATTAAAAAATAGGAACACATTCCAACCAATTCCCAAAAGATATAAATTTGTATCAAATTCGAACTAGTAACCAATCCCAACATTGAAGTATTAAAAAAACTCATATAAGCAAAAAATCTCCAATATCCTTGATCATGAGACATATAATTGTCACTATAAATAAGAACCAAAATTCCAACAGTAGTGATTAATATTGACATAATAGAAGTAAGTGAATCAATCAAGTAGCCAAACTCTAAAGAAAGATCATTATTGATAGTCCAAGACCATACATATTGATAAATACAACCGGTATTTATTTGATGAATAGACAAATCGATCGAAAAAATCATAACTATACTTAACAATAAAACACTAGGAAAAGCCCAAACACGGCGAAGATTTTTTG--------------------------------------------------------------------------------------------------------------------------------------------------------------------------------------------------------------------------------------------------------------------------------------------------------------------------------------------------------------------------------------------------------------------------------------------------------------------------------------------------------------------------------------------TTATTTTATATTT---ATTATATTTAAATTATATT-----------------TAATATTTAGAATTAGAAAAGAAATGAA--------ATTTAGAAAAGAATTTCATTTCTTTTCATTTCTAAAATTATGAATTTGATAAATTATTAAAAA---------------ATTTTTATATATT----ATATAT------------ATATTACAATAATTTACACCTCATAGAGTTCAAGTGAATAGAAAAAATTACACCAAAAAATGAGTTTATTTGGAATCCTCAATAAAATAAAAAATTTATTGAGTTTGTTTATTCCGAAAAATTGTAGTTCATTTTGGAACTAATTTCTTATTTCCCGTTACAATAAAAGACATCTAAATTTGTAAAAAATATTATGATATTCAAGAGTTTACTTTAC-------------------ATAACAGAGAAAAGGGAAAATACATTCTTTTTAAAAATCAAGTATCTTTTAATAGATTAATGACCAGTCTGATTAAATTTTCAAAAATAAATTAAGCAC-----ACTCTTTCTTCGAGCTTGAGCAATTCATTTTGAAGCAGCATTAAGGGTTAGTTTCTTAAACTTTTTCGATTTCTTTTATTCGAT-----GTATAAATGGAGTACGACAAAAATAGACAGAGATATAACCAGACAGTCTTCTTTTTTTTGTCAAGGATTACATAGAA-------TATTACTTATTACTTAGGAACAAAAAACAAAAAGACTATGTGATTTTTACATATATATTTTACATATAT------------------------------------TCCATATATATATTTCTTATATATTTATGAAGGGTGAAGGGAATGTAACGTAGAAAAAAATGG-----ATAGATATAGGTCTAGATATAATTAAAGAACTATTCATTTTGAGCAATAGATGTCTTTCACATGAACTATAGTAATGAATAAACTAGTATAATTTTTTGAATGGCAGTTCCAAAAAAACGTACTTCTATATCAAAAAAACGGATTCGTAAAAATATTTGGAAAAAAAAGGGATATTGGACAACATTGAAATCTTTTTCGCTAGCCACATCTCTTTCTACGGGGAACTCAAAAAGCTTTTTTGTGCAACAAATACAAATATTGGAGTAATCTCTGAATTTAGCCGGACTCAAAGAATAAGAATAGGCTAA------------TTTCATTTTTCTTTTCGTTTTTCTTTTCTCTTTTCTATAGA----------------TATATAGATATATAATTCTATAAGATATATAAAAG----------------------ATATAGAATTT--------------------TGATATAATTTTTTCTATTTTTTCTATAGCTATAGAAATTCGAAATCTATAGCTATAGATTTCGAATCGATTTCTTTATCGAT--------------ATCTATATTC---------------------------------TATAATATAGTA---------TTA--------------------GTATACTAAG-----------TAAATAGAAGATCTTTAG--------------------------------------------------------------------------------------------TATTCTCTAAATGAAAATTTTCGAAATTACTATCATTAACCATATAAATTTATATTAATATAAATT-------TATATTATTTTA-TATT---------------------ATATAGATATCCTCTTTTTTTAACCCAATTGAAAATTCACCCTTCCTTTTTATTTTTATTGGTTTATTTTTATTGGAGATAATAATTTTCAAAATTAAATGCTCTCAAA---------------------------------------------------------------------------------TGGATCCATAATAAATAATAAAATAAATAACCTAA----------------------------------------------------------------------------------------------------------------------------------------------------------------------------------------------------------------AATAAGAAAATAAATA-------------------------AATAAGAAATATAGGGTACAATTACGATCGAAATCAAAAATCTTTTCTATCTGATATCTTAATAA---TTTTTTTTTTGAATTGGTTTTCGAAATATTAACTTCTCGATATCGATACAACAAAAATTCTAATGATTAATACAAAAAGCTATGCAAATGTTTATTTATATAAATTCT-----TGGAATATAGTGCTAATTAAATTTGTAATTCATCAAAATACTATTTTTCTTTC------GAAATACATATTTTTTATTTA------------TT--------------------TGAGTTCAAAAATG-------AAAAAAATGAAT------CATTTACAAATGAGAAAGAAAATTTTGTGTTTCAGAGGTTGAAGTCAGAACTATCTAGATCGAGTTACAATGGTGCCATTTTGAGAGAGGATAAACTATGAAAAAGCCCACTCTCATTGCTAACTT-----AATTTAAATAAAACTGACACTCGAAACGAAAAACG------AATGCTAATAAGAATTCTTATTAGAATTGGAATATGAAAATCTTCAAAAAATCAAAATTCTTTAATGTTTCGATTTTTATGTTTACTAAACAAATATTGTATTTACTAAACAAATATTGTATTGCATTTGAATTGACTCTTTCAGTCTCGACGATTTACTAAAAATAGATTATTATGATTTCGAGCAAGCCGCTATGGTGAAATCGGTAGACACGCTGCTCTTAGGAAGCAGTGCTAGAGCATCTCGGTTCGAGTCCGAGTGGCGGCATGGCATCTTATCTTCGAAAAGAGTAAGTCCTATAATGAATTCCATTCCCGATTTCCAT--------TCCTATAATTAGTAGATCCTTTTTTATTTTATTTATTTTATGATATTTTCAACTTTAGAGCATATATTAACTCATATATCATTTTCGGTCGTATCAATTGTAATTGCAATTCATTTGATAAATTTATCACTCAATGAAATCGTAGAACTATATGATTCGTTGGAAAAAGGCATGATAGTAACTTTTTTATGTATAACAGGATTATTAGTTACTCGTTGGATTTTTTCGGGGCATTTACCATTAAGTGATTTATATGAATCATTAATCTTTCTTTCATGGAGTTTTTCCATTTTTAATATGATTCTGTCTTTTACTTTTAAAAAACAAAAAAACCATTTAAGCACAATAATCGCACCAAGTGTTATTTTGACCCAAGGCTTTGCTACTTCGGGTCTTTTAATCAAAATGCATCAATCCACAATATTAGTACCCGCTCTCCAATCTCATTGGTTAATGATGCACGTAAGTATGATGGTATTGGGCTATGCAGCTCTTTTATGTGGCTCATTATTATCAGTAGCTCTTTTAGTCATTACATTTCGAAAAGTCATAAGGATTATTGGTAATAACAAAAATGTTTCTTTTTTAAATGAGTCATTTTTTTTTGCTGAGATCAAATACCTGAACAAGAGAA------------------------ATAATATTTTACGAAACACTTCTTTTCTTTCTTTTCAAAATTCTTACAGGTCCCAATTTATTCAACAATTGGATCGTTGGAGTCATCGTATTATTAGTCTAGGGTTTATCTTTTTAACCATAGGTATTCTTTCGGGAGCAGTATGGGCTAATGAGGCATGGGGATCCTATTGGAATTGGGATCCAAAGGAAACTTGGGCGTTTATTACTTGGACAATATTCGCGATTTTTTTACATACTAGAAAAAAATTGGAAGGTGTAAATTCTTCAATAGTAGCCTCTATGGGTTTTCTTATAATTTGGGTATGTTATTTTGGGATCAATCTATTAGGAATAGGATTCCATAGTTATGGTTCATTTACATCAAATTGAGTTTAAGT----------GAATTGAATAAAGAAGGAAGGGGTCTGACAAATACAAACATAGTAAGCATATAATAAAACTTCGCATAAACCGTCGAGAACCCCTTGAATCACTACATTAGTGGATTCTAAGGGGTTCTCCCAAACATCGAAGATATCTGGTTACAACTCCTTATTTATAAGTTAAGATAATAGAAGAAAAATATTTCT-----------------------------------TTTTATTTCATGAAAACTATCTATAAAAAATTCGATAGAATAGCTTCGACCTTGTCAACCGATAATGAGAAAACAAAATCCGGATAAATACCAATACCTATTACAGGTATAAGAATCGAAATCAAAATAAAAAACTCTCGCGGCCCAGAATCAAAAAAATAAGAGTTTGTTGTATTAAAAAGCGTGTATCCATAGAACATCTGGCGTAACATAGATAATGAATAAATAGGAGTTAATATCATTCCAATGGCCGTTACAAAAGTAATTAGTATTTTTGTCATTAAAAGATATTTTTGATTGGTAATTATTCCAAAAAAGACTATCAATTCTGCAACAAAACCGCTCATGCCTGGCAATGCAAGGGAAGCCATCGATAAGATACTAAACACTGTGAATATTTTTGGCAGTGGGATAGCCATTCCACCCATTTCGTCGAGATAAAGAAGACGTATTCTATCATAACCCGTTCCTGCCAAGAAAAAAAGCGCAGCGCCAATAAACCCATGCGAGATTATTTGTAAAATGGCTCCGTTGAGTCCCGTATCGCTTATCGAACCAATTCCTAGAATTATGAAACCCATATGAGATACAGAGGAATAAGCTATTCGTTTTTTTAAATTACGTTGACCAAGAGATGTTGAAGCAGCATAGATTATTTGAATTGCGCCTAATATCATTAACCCGGGAGAGAATATAGAATGAGCGTGGGGTAATAATTCCATATTAATTCGAATCAATCCATACGCTCCCATTTTTAATAAAATTCCGGCTAAAAGCATACAAGTACTGTAATGTGCTTCTCCATGGGTGTCTGGTAACCATGTATGTAAGGGTATAATCGGCGATTTTACAGCAAAAGCAATAAGAAATCCAATATAGAATATTATTTCCAGTGCTAAAGGATACGATTGATTAGCTGATGTTTCAAAATTTAATGCTGGTTCATTGGAACCATATAAACCGATACCTAGAACTCCCATTAATAAAAAAATGGAACTTCCTGCAGTGTACAAAATGAACTTTGTAGCTGAATACAAACGTTTCTTTCCCCCCCACATGGATAAAAGTAGATAAACAGGAATTAATTCTACTTCCCACATGATGAAAAAAAGTAAAATGTCTCGAGAAGAAAATGATCCTATTTGACCGCTATACATTGCTAACATCAGAAAATGGAATAATTTGGATTCCCCAGTAACCGGTTGAGCCGCTAAAGTCGCTAAAGTGGTGATAAATCCCGTGAGTAAAATTGGTCCGATAGAGAGTCCATCTATTCCGAATCTCCAATAAAAATCAAAAAAATTGATCCATTTATAATTCTCCGTCAGTTGGATTAATGGATCGTCCAATTCGAAATGATAACAGAATGCATAGGTTGTTAGAAGGAGATCTATTAAGCATATACAAATAGTATACCATCGAATTACCTTATTTCCTTTATGAGGAAATAAGAAGATTAAGGAACCCGCGGATATTGGCAAAACTACAATTATTGTTAACCAAGGAAAAAAATTCGTGGTAAAAATAAGATACATTTGGGCCAGAAAACCCGTGCTCAAAATGACTTTTTTATTTTTTATGTTTTGAGCACGGGTTTTTGTCAGTAAAAAAACGTATTCGTGGGGGGTTTTTTGAAATGTATCAATCAATAAGCTAGACCCATGCTTCTAGTTGTTTCATGCCATAAATAAACTCGAACACTCAAGAAATCCGTCGGACAGGCAGATTCACATCTTTTACAGCCGACACAATCCTCTGTTCTTGGAGCAGAAGCAATTTGCTTAGCTTTACATCCGTCCCAAGGTATCATTTCTAATACATCTGTCGGACAAGCTCGGACACATTGAGTACATCCTATACAAGTATCATAAATCTTTACTGAATGTGACATTGGGTCTATTCGTTTTTGAACATCAGAAATTTTCGATCTAGTAAAACTTTTAAATGAATCATATATTTAGACACCAGATGAATCAACGATTTACCAGATGTTTTCCAATCAATCTGCTTCTGGATCAAGTTCCTAAAAGAGAGCCAAGATACTTTGATTTCTTACATTTTCGCAAACATGCTCATACGTTATGTATCATACATGTTAATTGGAATTGATAAATATTCATATTCTACTTTCAATATTCTATAATGTTTATGATTAATACTATTTTTTTTTTTTTTTTATTCATTTATTC-----ATTTATTTATTCAACAAATTCGATTGATTGATACGAATTGATTTTCTGTTACGATAAATTGATGAAACAATAGCTGGTCCAATAGCTGCTTCAGCGGCTGCAATAGCTATAACAAAAATGGAAAAAATATTTCCTTTTAATTGACGACTATCAAAAAAATCAGAAAATGTTACGAAATTTATATTAACTGCATTCAGTATAAGTTCAAGACACATAAGGGCTCTAACCATATTTTGGCTCGTGATCAATCCATAGATACCGATAGAAAATAAATAGGCACTCAAAACAAGTACATGTTCGAGCATCATTGACCAACTCCTTATAAATTTCGATTCATTTCAATATGAACAACAACTCAATCAACGGATTCGATTGACTCGAGAATCGAACAAAACCAAAAGAATAGAATACATAGAATACATTAAATCGAAT-AAAAAAATTATTTTTCATTTTAAACAGAAACAATCTTTCCCTTTCCCATAGAATGGAAAGGAAATGGATGGGATAAGATAGAGCAAAATTGAATTTGAATTGCTGTTGATAGTTCGAAAGATTTATTACTGGCGGGCCACGACAATTGCACCTATCAAAGCAGCTAAAAGAATTATTGAAATGAGTTCAAATGGAAGAAAAAAATCTGTTGATAAATGAATTCCAATTTGTTGACTATTACTTATCAAATCTTGTTCGATAATCTGATTTGATCTTGTAGTCCAAATAATCCCGTACCATGATGTATCTGGAATAGTAGTTATTAGTGAAACAAAAATACTTATACAAACCATCAAAGTAACTCCGTCCCCAATGGTCCAAAAATCAAAATTGTGGGAATATTCTGAATCTTTCATGAACATCACAGCAAATATGATTAAAACATTTATAGCTCCCACGTAAATAAGTAGCTGTGCCGCAGCTACAAAATGGGAGTTTGATAAAATATAGAATAAAGATATACAAACAAGAACCAGTCCCAACGAAAAGGCAGAAAAAATTGGGTTGGTAAATAATACTACTCCTATACTTCCTAATACAAGAACTGATCCTAGAAAGACTAAAAGAAAATCATGTATCGGTTCAGGCAAATCCATTATATCGAAAATAATAAATAAATAAATTGAAATTTCATGAACTTATTGATATGACCAGGAAAAAAATTTATATACTAAATTACTAATTGAATTAATTCCTAAGGAGTATGAATTGATATAGGTACAGTTC-----TAGGAAGAATCTCATTCTT----------------TAATACAAAAGAGTAGTTAGAAGCTATACTCTATATA-------GTATATATTTTTTC----------------TAAAATTCGATTTTTGGAAAAAATTACAAATA-----GATTTACATTTAGAGATTATTAGAATAATATTGATTCTATCTATATTTTATATTTATTTAATTTTTTAATATTTTCATATTTTATTCC-------------------------------------------------------------------------------------------------------------------------------------------------------------------------------------------------------------------------------------------------------------------------------------------------------------TATAATATTTAATA--------------------------------------------------------------------------------------------------------------------------------------------------------ATATTTAATATATTTTCAATATATCATTATTTA--------------------TATGATTTATAAAATTATATCGATTATATCTAATAT-----------------ATCTAATCTATTAGATTATTTTCTA-----------------------------------TATAAATTTTTTAATTTTTTTATGATTATTTTTATTTGAATTGAGGCGAGTTGAAAATAGTTCGAATTGTATAATCGTCAATTACTGACATTGGTAAACGGCCCAAAGCAATTTGATTATAATTCAATTCGTGACGATCATAAGTCGAAAGTTCATATTCTTCAGTCATTGATAAACAATTTGTTGGACAATACTCAATGCAATTACCACAAAATATACAGATCCCGAAATCAATACTGTAATTAAGCAATCGTTTCTTTCGAATATAAGTTTCCAGTTTCCAATCAACAACAGGTAGATCTATAGGACATACACGAACACATACTTCACAAGCAATGCATTTATCAAATTCAAAATGTATTCGACCGCGGAAACGCTCCGATGTGATTAATTTTTCATAAGGATATTGAATAGTTACAGGGAAACGATTTGCATGAGATAGGGTAATCATAAAACTTTGACCAATGTACCTTGCAGCTCGTACTGTTTGTTGACCATAATTCATGAACCCAGTTACCATAAGGAACATATCGTGAATATGTATGAATAACTTACTTTTGTTTCTTTCTCTTGTTTGAGACAAGTTATCAATATAGAATATTCATTTTTACAGTGAAAGCAGTTGAAACGAAGTTGTTAATAATAGATTACCGAGAGAAATAGGTAAAAGAAATTTCCATCCAAGATTTAATAATTGGTCCATTCTTAGCCTAGGTAAAGTCCATCTTGTTGTGATAGAAATGAACAAGAAGAAATAAGTTTTAGCTAATGTAATAAAGATACCAATTGTAGTTCCAAAAACTCCACACGCTTTATTTATTTCAAAAAGCTCAGAAACAAATATGTACGGGGTAGGGGTATTCCAACCGCCTAAGTAAAGAACCGTTACAAATAATGAAGAAACTAATAGGTTTAAATAGGAAGCAACATAAAATAAACCAAATCTTATACCCGAATATTCGGTTTGATAACCGGCTACTAATTCTTCTTCTGCTTCTGGTAAATCAAAAGGTAATCTTTCGCATTCCGCTAGCGAAGAAATTAAAAAAACGATAAAACCGATAGGTTGACGCCATAAATTCCACCCCCAAAAACCATATTTTGATTGCGAATCCACTATATCAACCGTACTTAAACTGTTAGATAATCATAGTCGGTGATAACATTACTGTTCCCATCGCTATTACAGAACCGTACATGAGATTTTCACCTCATACGGCTCCTCGAAGGCCATAAATAAATCTAAGGACGGCACCTTTTATTTCTCTTGATATATCCCTAAGATGGTGGGTTTCATTTTTATTGGATGGTCCTGAATTAAACCAATTTAATTCTGTCTGTTAGAATTAATAAAG-A-----GAAAAAAATTGAATAAAA------------GAATAAAAAAGGTACTTCTGAATTTCTCTTATCCCCTAAAAAATGGAATTTGTTGAGTAATAACTTAATTCTTCAATAAAATACTCCTTTAATTTATCAATAATCTATCCTTGTCGATTACAAAAAAGAATATGAATTAAGATATGAATTCTATCTCCATGAAATA---------------TGGATAGAAGAAAGAAAAGAATAAGAATAAAAAGGGATCCTATTTGTTTATTGCTTATTGGAATTGTATTCTATTAATTGATTCTTTC-TTTTTTTCCTTATTA--TTTTTTTTCTT-----TTTTATGTACAAAAG----------TAGGACTTAAAAAAAAAATTTAAAGGATTATTTCGTTCCTGATAGTCATATTTATTTAATCGGTGGATAGTAGCCTATACTCTGGACCGGAATTGTGGGGAGTACTGCTTGATTATTTCTACCAATTTGAAGCCCCAATTAGTATTCTTTTTTTATTCTGCCAAAATACTCTTTTGGATAATAGAATTTACATAATCTACATTACTAATCCTTTGTGTATCTTGGTGTTTCTAACCATCCAATCATTTTCTTTTTTATTAATCCCCTACTCCTTTATTTATCGTAATACATGTATGGTAATTCATACAAATGGTAGTGAAAACTTAATAAGGTTGGTCTTGTTGGTCTTTTGAGCCCGCTTCAAGACAGTGTGACTAAAGCAACCAATCTTGGGGGAAACGGCCACTTCCATTTTTTCCACTTCATTTTTTTCTTAATACATAGAAAATGAGACTCAATATTTTGACTGCAAATTTAATTAAATTCAAATTAAATACAAGTTGTTTTATTTCACCCATTTAACTATCTGATTTAGTTCATTAATCCGAACTCCAAATTCCGAATAATAATGAATAAAAAAATTAAGATTTAAGATATCTATTCAATTTATTCGACTTCTTTCCTATAAAATCT-----AGAAAAAAAGGAACATGGAAAAGTTTCTGTCTCACCGAATCGCACGTAGAGATATTGATAACACACATAGAGTTAATGGTATTTCATAACTAATCGATTGAGCAGCAGCCCGTAGACCACCCAAAAAGGAATATTTATTATTTGATCCATATCCGGACATAAGAAGTCCAACGGGAGCAATGCTCGAAATAGCAATCCATAAAAAAACACCAATATTAAGATCAGCTAAAACAAAGTTATAGCCAAAAGGAATTACTAAATAGTTTACTAGAATTGATATAACTGATATGGATGGTCCGATACTGAATAAACGAGTATTTCCCCTAGATGGAAGAATATTTTCTTTGAAAAGTAGTTTTGTTCCATCGGCTATAGCTTGAAGAACTCCCAAAGGACCGGCGTATTCAGGTCCAATACGCTGTTGTATCCCTGCGGATATTTCTCTTTCTAGCCATACAATCACTAGTACACTTATTGTGATTCCCAATACAAGAGTCAAAATAGGGACAAGTACCCATAGAATTCCATAGACTTCTTTGAAAGATTCCAATCTGGAAAAAGAATTGATATCTTGTGCTTCTATTGTATAAATTCTCATTTCAACGATCAACTTCTCCCATAATGATATCTATGCTACCTAGTATCGTCATAATATCAGCCAATTTCATTCTTTTAACTAACTGAGGAAGAATTTGCAAATTGATAAAACCTGGTGGACGAATTTTCCATCTCCAAGGAAAACCATTCTTATCCCCTATTAGAAAAATTCCTAATTCTCCCTTTGGGGCTTCAACTCTCACATAAAGTTCTTGTTTCGGTAATTCAAAAATCGGAGAAGGTTTTTTACTAATGAATCGATATTCAAAATCATTCCAGTCTGGATCCCTTTCCCTATCAAAATCAAAGCAGCGTATTTCTAAATTCTCATATGGCCCGCCGGGAATTCCTTCCAGAGCCTGTTGAATAATTTTTATGGATTCCGTCATTTCACCAATTCGAACTAAATAACGGGCTAATGAATCTCCTTCTTTTTGCCATTGAACTTCCCAATCCAATTCGTCGTAACACTCATAATGATCAACTTTACGAAGATCCCATTCTATTCCAGAAGCCCGAAGCATTGGTCCTGATAAACCCCAATTTTTTACTTCTTCTCCACCAATAATGCCTACCCCCTCAACCCGTTCTAAAAAAATAGGATTTTGCGTAATAAGTTTTTGATATTCAACAACCCCTGTTAAAAAATAATCACAGAAATCAAAACATTTATCTATCCAGCCATGAGGTAGATCAGCCGCTACTCCTCCGATACGAAAATAATTATGCATCATTCTCATACCGGTGGCAGCTTCGAATAGATCATATATTAATTCTCTTTCTCTGAAAATATAGAAGAAAGGAGTTTGTGCACCAATATCTGCCATAAAAGGTCCAAGCCATAGCAGGTGAGACGCTATACGACTCAACTCCAACATAATTACTCGGATATAGCTGGCTCTTTTGGGTACTTGAATATTTCCTAACTGTTCCGGTCCATTTACGGTTATTGCTTCGGGGAACATAGTAGCTAAATAATCCCAACGTGTTACATAAGGCAGATATTGTATAATTGTTCGATTTTCTGCAATTTTTTCCATCCCTCTATGTAAATAACCCAATATTGGTTCACAATCAATAACATCTTCACCATCTAGAGTAACAATGAGTCGAAGAACACCATGCATTGATGGGTGCTGAGGACCCATATTGACTATCATGAGGTCTTTTCTTGTAGCTGAGGCATTCATAGGTTTTTCCTCAATTCATTGAATTGCTT---AAAAAAAATAAGTTCATCAAAATTCAAGATCTAATAAATCGAATAATTAAAAATGATTCTTCAAATTAACGAGTTTGTGACTCTCGAATATCCAACTGATTAATTAATTTTTTATAACGTATTCTATTTTTCTTTGACAAATAAGACAGTAGTCGTTGGCGTTTTCCCAGAATTTTACGTAAACCTCTTTGAGATAAATAGTCTTTTCTGTGCAATTCCAAATGTGAAGTAAGTCTTCGTATCTTATTGGTGAAATTGAATATTTGAAATTCAACCGATCCCGGATTTTCTTCTTTTTTTTCTTGTGAAATGACTAGTCTAAATGAATTTTTTACCATAAAACAATTCCTCTCCTCTTTT--TTTTT-TTTATATATAGATAGATCT------------------------ATCTTTATAGATATAGATAGAAGAATAGATAGATAG--ATA--TTTTTTTTTGATCAATAATAATAATGACATTC----------TTTTTTAATTTAGTATATACAAAAATATTCATTTCCTTA------AGAATTCCTAA---T-TTTTTTTTAATTCAAATGGAATTCCTTTTTATTAATCAATTCAATTCAATGTTTATGCATTCACAAAATACAAATTTTTTATTTAAATTTTTAAATAAATTAAGAAAATTTTGTTTGATTCATTTCTAGATCGAATGGATACATCATTCAATTAGGATCATTCCTCCGAATAGAAGATAAGACAGTGCGTGTGTGTATTTATTTGTCTTCGCAGACCAGATATGTTACGAGAAACAGAAGAAATGAAAATATAGATTAACGAATTTTCAATCGCGGATACATATGTATCCTTACCATACTGAAACGGCTGCCATTATTGGTATCAAACCAATATCGATTCATACAAACTAAATCTTCTACGCGATAATTTGGACAAAGAAATAATTTAAAAAAAATTCGTTTTTTTTTATCTATATCAAGATATTTCCTTTTAACAAAAACTTGACAGAAATTATTGACTTTATTTCCTTTGTAAAATGCCGTATTTTGATGCATATCACCCCTATTCCCAGAATTGAAACAAATTAGAATTCTCAATTCTCTACGACGTCTAGAGGATAAAATATTTTCAGGAATAAGCAAATCATAATGATTTTTTTCTTTATTTTCAGTCATCTTTTGATGTCTTGTAATGGGTTCATCAAAATTCGTCTTATCAACATAGTTTTTTTCTGGGTATCTTTGATAAAATTGAAATTGGTGCTTCTTTTTATGAATCAATGAAACACCTATGGTTTGATACAAAAAAAATTGTCCATCGTTTTTGATAGACAGACGAACTGGTTCGACAACCAATATTCCTTTTTTTTTCATTAATTGTGGAAGGAGTAAATTCCTTTGATTATGAATCATCATAATATCTAGACTTAATTCTCCTCTTTGAATCGAAGCTATAGCAATGTCTTTTAGATTTATCAGTCTAAGCAGGAGACAATATAGTTCGATATTATTCATTATTTTTTCATCTAAACAATC------ATTCCATTTCAATTGAAAACGCAAATACCTTCTTAGTAAGAAATTTAGTGCTTCTATGTTGTTCTTGTATATATTTTTTGTTGATGGTGGTCTAAAAATATCTATTTTTTTCTTTCTGGTGATACTTTTATTTTCATTATCATTTTTTTTTACATTCAAATTGAAAAAAAGGAATTTGATTGGTATGACCCATGGTTTACTTGTATATGTTTTATAAAATTTCACAAATTTTGAGAAGAACCAAAGTTCCAGATTCGATATGGAACGGTTTAGTATTTCTACATTCATTCCCATCCAATCAAAAAAAAAACTTTTTTGATTGGATGGGTTGATTTCTTGATGAATCATAGGATAATAATTGGTATCAATCCAGGCTTCAATATCCATCTTATTTCTAAGATAAAAATTCAGAAGTTTCCAATCAAAATACTGTCTATCCAGGTTTTTTTCCATATCTATAATACCATCTTCCCCTATATAATTCTTGATAGGGATATCATCTTCCATATCAAATAATTTTCGTTTACGCGTGCTGTAATTATAAGAAAATGTTTTGTCATTATTGGCTTGTAATGGTGATCTATATCGATAAACAGATGAGTCTTTCTTATCTGCATAATTAAGAGATTTATATGATAAAAGATCATATCCATATTGTTTTTTTATTTTTTTTTTTCGATTTGTTAA------TACTTCTTGTTTTTTGTAAAGAATTAATCGTTTTTTTTCATATGAATCACATTTGGTTAAATCTTTTTTTTTTTTTTTAGCCATACGACATTCATTGATTCTATTTCGCCATTTTTGTGATGCTAATATAGACCATCTACTCTGAGATAAATCATATTGATAATGACCCCTTAACCAATTTTTCCATTGATTCATTACAGAATTGTGAGTCTTCTTATGTATTAATTTGGACGGGCACATTCCTTGTATTCCCCCCAAATAATCTTTTATTTCATTCTTAAGAAAAAGAGATGTTCCAGGATATTGAAAAACAGATCTTAACTTATATTTATATAAGTCAATAACTTGGGTTTGTGATAATTTGTAAAATACATATGCTTGTGATAAAGAGTGTACGTCACAAAAAATCTGTGAATTACCAATATTATAAATGGATTTTTTTATAATTGAAATAAAGTGAATTTTTTTTTGATTTGTTTTATCAATTCTCTTTTCATTTGCTTC------ATTATAGTAAGTGTATTTATTAAGAATTTTTTTTGTTGATTCAAGAAAAAGTTGGACATTCATGCTAGGAATATTAATGAGACATAGAAAGATATCTATAGATATCCTTTCAATGAAAAATTGAAAAGCAAAATATGATTTGTGAACTGATCGAATATTTCTTCTTTTTAATATCGACCAAATATTTTGGGGGGATTCGAATCTTTTTCTTTTATCATCAGAACGTGTTTTGTTAAAACTAATATTTATCTCTGGAGTTTGAAACCCCCTTTTTTTGTTTTTTGTAATTTTTTCTATTTGCTTTATGATTGTCTTTGTTCGATCATTCAGATCTTTTATTTTTTTTTCTGTCAATGAAAAATTTGTCCAATTAATAGATTGAATTGGAATGGACGATTCGTAGCTCATTTGATTCCTATTGCTGATTATTGAATCTTTTTGAATTTCACTCACTTCATAGATTTCTTTCAATCCAAATAAAGGAATTTGGTTTATTTTTGATAATTTTTTTCTTATTTCTTTTAGAATTTTTTCTTTTATAAATAGAATCCTTTTCATGATCCATTTTACTCTTTCTTTTGAAACATTTAGAA------TTTTTTTTTCGGTTAAAACTTTTAGAAATAGAAAAAAAAAACAATTCCATTTTTTAATTGTTTTTTTTAGTTCATTCAAAATGGGATCAAAAAATGAGGGTTTATTTCGGGGAGAATAAGAACTAAAGGGCGATTCAACTTCTATTCCCCAAACGGTTAAAAAGCAAAAATCTGGTTTTTGCACTTTTTTTTTCGTTTTCGTTGGATCCTTTTCTTTTTGGGGGGATCGTACCTTCGATCTGTGCCAAGGTTTGAGACGAAAAGGAAATAGTATCTTTATCTGAATACCGTCTGTGAGCCAGTTTTTCGGAAATTCTGTTTCTGATAATGGAACGCCATCATAAGTGCATTTAATATGTATTTCTCTCTTCCAATCCTTTATATCCTGCGACCATTCGGGAGATTGAAAGAATAGCATACGAAGAATATTTTTCGTTATTATCAATGAAGGGAATAGAATATATTTTCGAAGAATCGCGTGGGTTAATAATAAAACACCTCTTATTCCTTGAGCAAATATAATGCTATCCCAGGCTTCTGCTATTTCTATACGCCTTTCTTCATCTTTTTCTTTTTGGTATTCTTTTCTCTCTTTTTCTTTTTCGTATTTTTTTCTTTTGTCCTCCTCTTTATTCTCACTTTCTTTTGTTTTGTCTTCCGCATAATCTGAAATTTTTAATTTTCTGTTTTTCCACATCCAATTTTTAAAAAAAAAAAAAAATTTCATTGATTCCAAAATATCAAAAGAAAAGAAAGAGTATTTCTCAATTTTGTCCGAAAAAAGAGGAGAATGCACGTTTGCTTGAGAGAGTTTCCAAATAACTGTTTTACGTCTTTGAGCGCGTATAGATCCTTTTATTATGTCTCGACGAAAATCCGGTTGTTGTGAATAACGTATTAAAGTCAATTCATCTCTCCCCTTTTTTTTCGAATTTTGAGTATCTGGGTTATCGGTAGAAGTATCGTCATTCTTTGAGTTCTTAGTAAAAATCACTACACGTTTGGCTTTTCTTGAACGAATTGCAAGATCCACGATTTCATTTTCTTTGTTTTCTTCCTTTTCTACTTCCATTTGTTCTAACTCGTCAATTAATTTGTATGACCATCGAGGAACTTTTTTACTGATTTCTTTTATCCCAATCGATTTTTTTGTATTTACAATAGTTTTCTCGTTTGGATCAGTTAGAACTGCGTCAAATAAGAATTTCATTTTTTTTTTTTTATCTTCTGAAGCAATTCTTACTTGTTTATGTTTTGGAAATAAAAAAAGTCCCTTAAAATGAAAACTTGATACTGATTTTACTTTTCCAGAAAATTGGTTGATTAAGTTCAAAAGAGAACTAATTTCAGTTGATAATGATTTTTTATCAAACATATCCATTTTCTTTTCAAGTTCTGAATAATTAATAGAAAAAAGGATACCATGAATCTTATTTATCCAAATGTCATTTTTTGTGTAAGTTTTATTTTTGATTAAGACCGAAAAACTGTTTTTGATTCGTCCGCGATAGGGTCCGTTCAAGAAAGGGTCATATATTTTAGGTAAGTGTTTTTTTTTAGTCTCATCATTATCCAATCTAATCCTTTTTTCGATTACATCCATAGCAAGAAATTTCTTATCTAGAGCTTTTGCACTATTAAAAAATTTTTTGCTTAGGCTCTTTCTTTTTTTTTCATTAGTGGAACTCCAATAATTATTCAATTCATCAGAGAATTTTTCTGTTGTCAAAAGAGACATTTTTCTTTGTATCATTTCCACAATAGTTGACAAACTAGGTGGGTACGTAAAAGATATTTTTTCTTTTCCATCACTTTGACATGGATAAAAAAAATATTGTGACATTTCATTTCTTATAGCATTTTCAAATCTCTCATTTTTGATATATCGAACGGGACGATTCCATCGTTTCGAATCAAAAAGAATATTTATAAGAGGTTTTTCAAATTGGAAGATGTCTTTTTCTTCTGTTTCATCGATTTTGTACGAATCCTTTCCTTCTTCCGAAAAAATAGAAGCAGAAAGATCTTCTTCGGTGGATCTCTTTTTTTCTTGTTTATTTACC------TTCATTTTGGATCCATCTATTTGTTTCTCAATTTCATTACTTTCTGAAGTTTCTTTCGGTTTCTTAATCAAGATAGGTGGCGTTGTTTTGCCTAAATAGTATAGACAGGAAATGAAAAAAAAAATACTAATGATTTGAGACATAGAATTTATCAATTCGGACATAATAGATTTACTCAATCTAATAAGGATATTCGATTTAATAGAATAATTTTCTTGTATCCATACTAATACCAATCTAATCCATTTCATAATCAAAATCTGACCAATTAACCAACTAACAAAACTACTTGTTAGGAATAAAATTTGTTTGTTGCCGAGAAACATATAAATGTTGACTAATCTGACTAACATTGAACTTGGTAAAAATAAATAATTCAATAATAAAAAAAGAAGATTATTTAGGAATACTCGTTGAATGCTAAAATTACGCATTGAATTTTTCCTAGTGGATCCGTAATTATAAAAGTGTTTGTTATTATTGCAAAAGAAATGAAATAAAAGATACGGTAGAGCTATGACAGTTATTGTATGAGGTCTACCCAATGCTAGATGCAAAGGCGCATAATAGATCGATATGAGCATCATGAGCTGTCCCGTAATAAAACCAGTTGTTGCTGATACTTTCTTCTCGGTTCCTTCTTCTCCTTCTTCCATAACCCGAGCTCGGAGAAGGAAGAGATAAGAGGGCCCTATGGAGAATGTGGTCAGAAATCCATAATAGAGTCCGACCACAACGACCGAATTCATTATCTTCATGCATAAGGCTACTAGATTATCTAGTATAAAAGATTGAAAAATCATCACAAACCTCCCTTTTTCTTTTCTATTGCAATTTCTGGATTATTATATGATGATTTTTCAACTTTCC------ATATATATATCCATATATATAGAAATAGAAACAGATAGACTAGAAACGACATCTCTTATCTCAATGACACCAAAGAAAGGGATATTAAATGAATGGAATTAGTATATGGATGGAATATAATGAAATAGATCCACTTTGAGGTTCCCTATGAAATGAGGCATGGAACGGAGCCACTACGAAGAAGTTCCGCGAGTTACGAAGGAAACTTTGAGCTCATATTGGTGATGGGTTGAGAACGGGAATTGAACTCTATGAGATCTAATTTCCCGTTGTTCCTCAATAGCTCAGTGGTAGAGCGGTCGGCTGTTAACTGACTGGTCGTAGGTTCGAATCCTACTTGGGGAGATTTGATTCATTCCGAATTCTTTAATTCGGAATGAAAGGGTTCGCTTTGACCGTTAAGAGTCG------CGTTCCCCGTGTCTTTGTTTCTATTGCATTCTATCTCATCGTATCCCATTCTGTTCTTCGATATTTGAGAATCGCCATCAATACCTCGGTCTAGGTCCGGGATACTCCTTTGTTCCACAGTCTGGGGCTATTTAAACTAACCAATTAAGAATTCTCGGATGTACTAGTACTAGCAAGTGCATCAAAGATGCAGTCATCAATTCTCCCAAGAGGCCACAATTACCGCAAGCAAACATATTAATGACGAGGAACGCAGCTATGCTACTAATACTTGACTTGCTCTGCTATTCTGCCCAAGCCTGGCTGAGGAAGAATTACGAGGCGTAAAACAAAAAAAATATGCGGATTAGGGCATACTATTATTTCATTTCAATAAATAAACCATTTACG-AAAAAAATACTCATTCTTTATTACTTTATTGTTAATATATTTTTTAATATTATTTATTAAT----ATTATTAATATTATTTATTAATATTCTTTATTACTTTTAAATATA-----------------AATAAATAGAAAGTCAAT--TT-------------GAAATAGAAAGTAAAT----------AAAAAGAGAAGTAAGGCCATTCCATTTCGACAAAATACCCACACCCAAGTTCCATAGCTTTGGGTCCTTTATCCCGATCATGATTTTCCTACCCCCAGAGGGAAGGGTCCTTCCCCTTTTGGCCGGTTGTGGGCGAGGAGGGATTCGAACCCCCGACACCGTGGTTCGTAGCCACGTGCTCTAATCCTCTGAGCTACAGGCCCCACCCCGTCTCCACTGGATCTGTTCCCCGGAGTACCCTAAAAAAGGGAACCTTTGCGCTCCCCAGCCATTTCGGCTTAAGAAGATGTGAAAGCGCCTCTCTCTCTATAAGAACGGTGCGTTCCGAGGTGTGAAGTGGGAGAGAAGGGATTTCATAATTGGGGTTTTGAATAAGACGACCTTTTATTTTTTCATTCTTAATTACTTTTTCAATATGAAAAAGTAATAAGAATGAGAGGTGTTAAGCTTTTTATCATCCTGGCGCCGAGCTATTTTTCCGCAGGACCTCCCCTACAGTATCGTCACCGCAGTAGAGTTTAACCACCAAGTTCGGGATGGATTGGTGTGGTTCCTCTACGCCTAGGACACCAGAATATCGAACCATGAACGAAGAAAGGCATGAGAGAAAAGCATATTGGCTATTGATTGTGAGGCCCTAATTCTTGACTGGAGGGGACACCAAAGGCCTCTGCCCTTCCATCCCTTGGATAGATAGAGAGGGAGGGCAGAGCTTTTGGTTTTTCATGTTGTCAAAGAGTTGAACAATGAAAATAGATGGCGAGTGCCTGATCGAATTGATCGGGTCATGTAGGAACAAGGTTCAAGTCTACCGGTCTGTTAGGATGCCTCAGCTGCATACATCACTGCACTTCCACTTGACACCTATCGTTAATGATAAACGGCTCGTCTCGCCGTGACCTTCTCTTGAATTCTCAAAACTTCTGTCGCTCCATCCCCGCAGGGGCAGAGAACCCATCGCTGTCTCGGTTGTGCTACCGGAGGCTCTGGGGAAGTCGGAATAGGAGAGCACTCATCTTGGGGTGGGCTTACTACTTAGATGCTTTCAGCAGTTATCCGCTCCGCACTTGGCTACCCAGCGTTTACCGTGGGCACGATAACTGGCACACCAGGGGTGCGTCCTTCCCGGTCCTCTCGTACTAGGGAAAGGTCCTCTCAATGCTCTAACGCCCACACCGGATATGGACCGAACTGTCTCACGACGTTCTGAACCCAGCTCACGTACCGCTTTAATGGGCGAACAGCCCAACCCTTGGAACATACTACAGCCCCAGGTGGCGAAGAGCCGACATCGAGGTGCCAAACCTTCCCGTCGATGTGAGCTCTTGGGGAAGATCAGCCTGTTATCCCTAGAGTAACTTTTATCCGTTGAGCGACGGCCCTTCCACTCGGCACCGTCGGATCACTAAGGCCGACTTTCGTCCCTGCTCGACGGGTGGGTCTTGCAGTCAAGCTCCCTTCTGCCCTTGCACTCGAGGGCCAATCTCCGTCTGGCCCGAGGAAACCTTTGCACGCCTCCGTTACCTTTTGGGAGGCCTACGCCCCATAGAAACTGTCTACCTGAAACTGTCCCTTGGCCCGTAGGTCCTGGCACAAGGTTAGAATTCTAGCTCTTCCAGAGTGGTATCTCACTGATGGCTCGGGCCCCCCCGGAAGGAGGCCTTCTTCGCCCTCCACCTAAGCTGCGCAGGAAAGGCCCAAAGCCAATCCCAGGGAACAGTGAAGCTTCATAGGGTCTTTCTGTCCAGGTGCAGGTAGTCCGCATCTTCACAGACATGTCTATTTCACCGAGCCTCTCTCCGAGACAGTGCCCAGATCGTTACGCCTTTCGTGCGGGTCGGAACTTACCCGACAAGGAATTTCGCTACCTTAGGACCGTTATAGTTACGGCCGCCGTTCACCGGGGCTTCGGTCGCCGGCTCCCCTGTCATCAGGTCACCAACTTCCTTGACCTTCCGGCACTGGGCAGGCGTCAGCCCCCATACATGGTCTTACGACTTTGCGGAGACCTGTGTTTTTGGTAAACAGTCGCCCGGGCCTGGTCACTGCGACCCCCTTTGTGAGGAGGCACCCCTTCTCCCGAAGTTACGGGGCTATTTTGCCGAGTTCCTTAGAGAGAGTTGTCTCGCGCCCCTAGGTATTCTCTACCTACCCACCTGTGTCGGTTTCGGGTACAGGTACCCTTTTGTTGAAGGTCGTTCGAGCTTTTCCTGGGAGTATGACATGGGTTACTTCAGCGCTGTAGCGCCTGGTACTCGAACATTGGCTCGAGGCATTTTCTCTACCCCTTCTTACCCTGAAAAAACAGGGGCACCTTGCGTCCTTGAACCGATAACCATCTTTCGGCTAACCTAGCCTCCTCCGTCCCTCGGGACCAACAAGGGGTAGTACAGGAATATTCACCTGTTGTCCATCGACTACGCCTTTCGGCCTGATCTTAGGCCCTGACTCACCCTCCGTGGACGAACCTTGCGGAGGAACCCTTAGGTTTTCGGGGCATTGGATTCTCACCAATGTTTGCGTTACTCAAGCCGACATTCTCGCTTCCGCTTCGTCCACCACTGCTCGCGCGGGTCCTTCCCTCTAAGGCGGAACGCTCCCCTACCGATGCATTTTTACATCCCACAGCTTCGGCAGATCGCTTAGCCCCGTTCATCTTCGGCGCAAGAGCGCTCGATCAGTGAGCTATTACGCACTCTTTCAAGGGTGGCTGCTTCTAGGCAAACCTCCTGGCTGTCTCTGCACCCCTACCTCCTTTATCACTGAGCGGTCATTTAGGGGCCTTAGCTGGTGATCCGGGCTGTTTCCCTCTCGACGATGAAGCTTATCCCCCATCGTCTCACTGGCCGACCTTGACCCCTGTTATTTTGAGGTCATATCTAGTATTCAGAGTTTGCCTCGATTTGGTACCGCTCTCGCGGCCCGCACCGAAACAGTGCTTTACCCCTAAGATGTCCAGTCAACTGCTGCGCCTCAACGCATTTCGGGGAGAACCAGCTAGCTCTGGGTTCGAGTGGCATTTCACCCCTAACCACAACTCATCCGCTGATTCTTCAACATCAGTCGGTTCGGACCTCCACTTAGTTTCACCCAAGCTTCATCCTGGTCATGGATAGATCACCCAGGTTCGGGTCCATAAGCAGTGACAATTGCCCTAGGAAGACTCGCTTTCGCTACGGCTCCGGTGGGTTCCCTTAACCAAGCCACTGTCTATGAGTCGCCGGCTCATTCTTCAACAGGCACGCGGTCAGAGCCCCGGGCTCCTCCCACTGCTTGGGAGCTTACGGTTTCATGTTCTATTTCACTCCCCGATGGGGGTTCTTTTCACCCTTCCCTCACGGTACTACTTCACTATCGGTCACCCAGGAGTATTTAGCCTTGCAAGGTGGTCCTTGCTGATTCACACGGGATTCCACGCGCCCCGTGCTACTCGGGTCAGAGCGTAAGCTAGTGATGCTTTCGGCTACTGGACTCTCGCCATCTAGGGTGCAGCACTCCACCGCTTCGCCTAGCAGCACGACGCTTGTATTGCTCTCCCACAACCCCGTTTTCACGGTTTAGGCTGCTCCCCATTTCGCTCGCCGCTACTACGGGAATCGCTTTTGCTTTCTTTTCCTCTGACTACTAAGATGTTTCAGTTCGCCAGGTTGTCTCTTGCCTGCCCATGGATTCAGCAGCAGTTCGAAAGGTTGACCTATTCGGGAATCTTCGGATCTACGCTTATTTTCAACTCCCCGAAGCATTTCGTCGCTTACTACGCCCTTCCTCGTCTCTGGGTGCCTAGGTATCCACCGTAAGCCTTTCCTCGTTTGAACCTCGCCCTTCACTTTAAGGCTATGCCATCCTAAGGTGCTGCTAAATGGAAGGATCTTATCAACGTCCATGAATGATAAATCATAGATCGAACAGCCGAATCGGAAAAATTGGGTGCTATCATATAGCTTTGTATCGGCTAAGTTCACGAGTTGGAGATAAGCGGACTCGAACCGCTGACATCCGCCACAGGGTAAACCACCGCCTCTCAGGCCCCCGACTGATTCTACCATAGAGGCCAACGATAGACAATAACTCCCCCCCGAACACAGCTTACAACTTTCATCGTACTGTGCTCTCCAAAGAGCAACTCTTCTCAAAATCTCAAAAGGTGCTGAGTTGGAATCCCATTCTAACTAAGGATTCTTGTGGTTCCGGAGGATCCAGCTACAGGAGAACTGGGAACGGAGAGCTTTCCCCCCTTTTTCCGCCCGACTCTTTGGTCTTAAGAATGCTGGTTTTAAGAATGAGTGATTGCCCTTCTCCGACCCTTACTGTCCAACCTGAGAGCGGACAGCTAATGCGTTCCACTTATTGAACAGGGTTCTATGGTCGGTCCGCGACCCCTGGATGCCGAAGGCGTCCTTGGGGTGATCTCGTAGTTCCTACGGGGTGGAGACGATGGGGTCGGTCCATGGATTTTCTTTCCTTTTGCCGCATTTCGCTCAAAGGGTTGAAGGGAGATAGTGCATCAAGCTGTTCGCAAGGGCCAACTTGATCCTCTTCCCCAGGGATCCCAGATGAGGAAACCCTAGGAGAGCCACCGACTCCAACTACCGTCCATGTACGATCCATACTAGATCTGACCAACTGCCCATCCTACCTCCTCTACGTTCTTGACAGCCCATTTTTGTCTCAGTAGAGTCTTTCAGTGGCATGTTTCGGTCCTCTTCCCCATTACTTAGAAAAAGTGAGCCACCGGTTCAGGTACAAGATACTATCATTACCGCCTGGACAATTAGACATCCAACCCGTAATCGCAACGACCCAATTGCAAGAGCGGAGCTCTACCAACTGAGCTATATCCCCCCGAGCCGAGTGGAGCATGCATGAAGGAGTCAGATGCTTCTTCTATTCTTTTCCTTGGCGCAGCTGGGCCATCCTGGACTTGAACCAGAGACCTCGCCCGTGAAGTAAATCATCGCACCTACAGTCCAACCAATTGGGAAAGAATCAATAGATTCCTTTTCGGGAGCGATTCATCCTTCCCGAACGCAGCATACAACTCTCCGTTGTACTGCGCTCTCCAAGTGTGCTTGTTCCCCCCTTCTTCCTTACCATGGCAAGTCTTTGTGAAATAACTCCGATGAGAAGAAAAAAGAAGGCGTTAAGAGACCAGACCCTCCTGGCCCAACCTTAGACACTCTAAGATCCTTTTTCAAACCTGTTCCCTTTTCGAGTCAAGAGATAGATAAATAGACACATCCCATTGCACTGATCGGGGGCGTTCGTAGTGACTGAGGGGGTCGAAGACCAAGAAGTGAGTTATTTATCAGCCAAGCATTCTATTCTTCTTATGGCTAGATCCAATCTCCTGGTCCCTTCGGAAAGGAAAAAGAATTTCACGTTCTCCCTTTCGGGAAGGGAGGATTAGGAAAATCCTATTGATTGCAATTTTCTCCAGACCCCCGGGAAAAGCATGAAAAAAAGGCTCGAATGGTACGATCCCGCCGTCACCCCAGAATGAAAGGGGCGATCTCGTAGTTCTTGGTCTGTGAAGATACGTTGTTAGGTGCTCCGTTTTTATTTTTCCATTGAGGCCGAACCTAAACCTGTGCTCGAGAGATAGCTGTCCATATACTGATAAGGGATGTATGGATTCTCGAGAAGAGAGGAGCCGTGGTGGTCCCCCCCCCCCCCCGGACCGCCCGGATCCCACGAGTGAATAGAAAGTTGGATCTACATTGGATCTCACCTGAATCGCCCCATCTATCCTCCTGAGGAGAAGTTTGGTTTCAAACCCCGGTTCGAACAGGAGAAGTACGCCATGCTAATGTGCCTTGGATGATCCACATCTCAGGGTCAGGCGCCGATGAGCACATTGAACTATCCATGTGGCTGAGAGCCCTCACAGCCCAGGCACAACGACGCAATTATCAGGGGCGCGCTCTACCACTGAGCTAATAGCCCGTCGTGCGGGCCTCCCGCTGGGGGCCCGCTATGCCAAAAGCGAGAGAAACCCCATCCCTCTCTTTCCTTTTTTCGCCCCCATGCCGCCCCCGTGTGGCGGCATGGGGGCGAAAAAAAGGGGATCCTATCAACTTGTTCCGACCTAGGATAATAAGCTCATGAGCTTAGCTTAGTCTTACTTCACCGTCGAGAAACGAAAGAAGACTTCCATCTCCAAATTTCACTCAGACGTAGCTCGCTTCTTTTGGGGTGTGAAGCAGTGTCAAACCAAAATACCCAACAAGCATTAGTTCTCCCTGAAAAGGAGGTGATCCAGCCGCACCTTCCAGTACGGCTACCTTGTTACGACTTCACTCCAGTCACTAGCCCTGCCTTCGGCATCCCCCTCCTTGCGGTTAAGGTAACGACTTCGGGCATGGCCAGCTCCCATAGTGTGACGGGCGGTGTGTACAAGGCCCGGGAACGAATTCACCGCCGTATGGCTGACCGGCGATTACTAGCGATTCCGGCTTCATGTAGGCGAGTTGCAGCCTACAATCCGAACTGAGGACGGGTTTTTGGAGTTAGCTCACCCTCGCGGGATCACGATCCTTTGTCCCGGCCATTGTAGCACGTGTGTCGCCCAGGGCATAAGGGGCATGATGACTTGACGTCATCCTCACCTTCCTCCGGCTTATCACCGGCAGTCTGCTCAGGGTTCCAAACTCAACGTTGGCAACTAAACACGAGGGTTGCGCTCGTTGCGGGACTTAACCCAACACCTTACGGCACGAGCTGACGACAGCCATGCACCACCTGTGTCCGCGTTCCCGAAGGCACCCCTCTCTTTCAAGAGGATTCGCGGCATGTCAAGCCCTGGTAAGGTTCTTCGCTTTGCATCGAATTAAACCACATGCTCCACCGCTTGTGCGGGCCCCCGTCAATTCCTTTGAGTTTCATTCTTGCGAACGTACTCCCCAGGCGGGATACTTAACGCGTTAGCTACAGCACTGCACGGGTCGATACGCACAGCGCCTAGTATCCATCGTTTACGGCTAGGACTACTGGGGTATCTAATCCCATTCGCTCCCCTAGCTTTCGTCTCTCAGTGTCAGTGTCGGCCCAGCAGAGTGCTTTCGCCGTTGGTGTTCTTTCCGATCTCTACGCATTTCACCGCTCCACCGGAAATTCCCTCTGCCCCTACCGTACTCCAGCTTGGTAGTTTCCACCGCCTGTCCAGGGTTGAGCCCTGGGATTTGACGGCGGACTTAAAAAGCCACCTACAGACGCTTTACGCCCAATCATTCCGGATAACGCTTGCATCCTCTGTCTTACCGCGGCTGCTGGCACAGAGTTAGCCGATGCTTATTCCCCAGATACCGTCATTGCTTCTTCTCCGGGAAAAGAAGTTCACGACCCGTAGGCCTTCTACCTCCACGCGGCATTGCTCCGTCAGGCTTTCGCCCATTGCGGAAAATTCCCCACTGCTGCCTCCCGTAGGAGTCTGGGCCGTGTCTCAGTCCCAGTGTGGCTGATCATCCTCTCGGACCAGCTACTGATCATCGCCTTGGTAAGCTATTGCCTCACCAACTAGCTAATCAGACGCGAGCCCCTCCTCGGGCGGATTCCTCCTTTTGCTCCTCAGCCTACGGGGTATTAGCAGCCGTTTCCAGCTGTTGTTCCCCTCCCAAGGGCAGGTTCTTACGCGTTACTCACCCGTCCGCCACTGGAAACACCACTTCCCGTCCGACTTGCATGTGTTAAGCATGCCGCCAGCGTTCATCCTGAGCCAGGATCGAACTCTCCATGAGATTCATAGTTGCATTACTTATAGCTTCCTTGTTCGTAGACAAAGCTGATTCGGAATTCTCTTTCATTCCAAGGCATAACTTGTATCCATGCGCTTCATATTCGCCTGGAGTTCGATCCCAGAAATATAGCCCTCCCTACCCCCTCGCGTCAATCCCACAAGCCTCTTATCCATTCTCATTCGATCACGGCAGGGGAGCAAGTCAAAATAGAAAAACTCACATTGGGTTTAGGGATAATCAGGCTCGAACTGATGACTTCCACCACGTCAAGGTGACACTCTACCGCTGAGTTATATCCCTTCCCTTGCCCCCATCAAGAAATAGAACTGACTAATCCTAAGGCAAAGGGTCGAGAAACTCAACGCCACTATTCTTGAACAACTTGGAGTCGGGCCTTCTTTTCACACTATTACGGATACGAAAAAGAATGGGAAAAATGGGATTCAATTGTCAACTGCTCCTATCGGAAATAGGATTGACTACGGATTCGAGCCATAGCACATGGTTTCATAAAACCGTACGATTTTCCCGATCTAAAGAAAGCAGGTTTCACATGAAGAAGATTTGGCTCAGCATGTTCTATTCGATACGGGTAGGAGAAGAACCCGACTCGGTATTCTTAAAAAAATAGAGAAATCAGAACCAAGTTAAGATGATATGGATCAACCCCTCTTCTTGCGCCAAAGATCTTACCATTTCCGAAGTAACCGGAGTTACATCTATTTTTCCATTTCAATTCAAGAGTTCTTATGTGTTTCCACGCCCCTTCGAGACCCCGAAAAATGGACAAATTCCTTTTCTTAGGAACACATACAAGATTCGTCACCACAAAAAGGATAATGGTAACCCCACCATTAACTACTTCATTTTTGAATTTCATAGTAATAGAAATAGAACTGTCTTTTCTGTATACTCTCCCCGGTTCCGTTGCTATCGCGGGCTTTACGCAATCGATCGGATCATATAGATATCCCTTCAACACAAAGATATCCACACAACATAGGTCATCGAAAGGATCTCGAAGACCCACCAAAGCATGAAAGCCGGGATCTTTCAGAAAATAGATTCCTATTCGAAGAGTGCATAACCGCATGGATAAGCTCACACTAACCCGTCAATTTGGGATCCAATTCGGGATTTTCCTTGGGAGGTATCGGGAAGGAATTGGGATGTAATAATATCGATTCATACAGATACAGAAGAAAGGGTTCTCTATTGATTCAAACGCTATACCTACGGGATAGGGATAGAGAAAGAGGAAAAAACCGAAGATTTCACATAGTACTTTTGATCGAAAAAGAAATCTGATTTATTTCGTACCTTTCGCTCAATGAGAAAATGGGTCAGATTCTACAGGATCAAACCTGTGGGACTTAAGGAATGATGAAAGGGAATAAAAAAGAAATCCAAAATAAAAAAAGAAAAAATAAGTAAATAAAAATGAAGTAGAAAAGTCCAGATTCCAAACGAACAAATTCAAACTTGATTGAAAAGGATCTTTCTGATTCTTGAAGAATGAGGGGCAAAAGGATTGATCGAGAAAGATTTCTTGTTCTTATTATAATTATAAGATCGTGATTGGATCCGCATAGGTTTGGTAAAAAGAATAATCTTCTCCTTTGAGAATAATCAAAAAAGGAATCAATTGGAACATGAAAACGTGACTGAATTGGTCCTAGTTACTCTTCGGGACGGAGTCGAAGAAGGGGGGAGATTCTCGAACGAGGAAAAGGATCCAATGACTTCGAAAGAATTGAACGAGGAGCCGTATGAGGTGAAAATCTCATGTACGGTTCTGTAGAGTGGCAGTTAAGGGTGACTTATCTGTCAACTTTTCCACTATCACCCCCAAAAAACCAAACTCTGCCTTACGTAAAGTTGCCAGAGTACGCTTAACCTCTGGATTTGAAATCACTGCTTATATACCTGGTATTGGCCATAATTTACAAGAACATTCTGTAGTCTTAGTAAGAGGAGGAAGGGTTAAGGATTTACCCGGTGTGAGATATCACATTGTTCGAGGAACCCTAGATGCTGTCGGAGTAAAGGATCGTCAACAAGGACGTTCTAGTGCGTTGTAGATTCTTATCCAAGACTTGTATCATTTGATGATGCCATGTGAATCGCTAGAAACATGTGAAGTTGTATGGCTAACCCAATAACGAAAGTTTCGTAAGGGAACTGGAGCAGGCTACCATGAGACAAAAGATCTTCTTTCTAAAGAGATTCGATTCGGAACTATGATATGTCCAAGGTCCAATATTGAAATAATTTCAGAGGTTTTCCTTGACTTTGTCCGTGTCAACAAACAATTCGAAATGCCTCGACTTTTTTAGAACAGGTCCGAGTCAAATAGCAATGATTCGAAGCACTTCTTTTTACACTATTTCGGAAACCCAAGGACTCAATCGTATGGATATGGAAAATACAGGATTTCCAATCCTAGCAGGAAAAGGAGGGAAACGGATACTCAATTTCAAGTGAGTAAACAGAATTCCATACTCGATCTCATAGATACATATAGAATTCTGTGGAAAGCCGTATTCGATGAAAGTCGTATGTACGGCTTGGAGGGAGATCTTTCATATCTTTCGAGATCCACCCTACAATATGGGGTCAAAAAGCCAAAATAAATGATTTTAGCCCTTAT---------------------------------------AAAAATCTTATA---------------------------------------------------AAAATAAAAAAGAAAAAGAAAACGGATTCTTGAACCCCTTTCACGCTCATGTCACGTCGAGGTACTGCAGAAGAAAAAACCGCAAAATCCGATCCAATTTATCGTAATCGATTAGTTAACATGTTGGTTAACCGTATTCTGAAACACGGAAAAAAATCATTGGCTTATCAAATTTTCTATCGAGCCATGAAAAAGATTCAACAAAAGACAGAAACAAATCCACTATCTGTTTTACGTCAAGCAATACGTGGAGTAACTCCCGATATAGCAGTAAAAGCAAGACGTGTAGGCGGATCGACTCATCAAGTTCCCATTGAAATAGGATCCACACAAGGAAAAGCACTTGCCATTCGTTGGTTATTAGGGGCATCCCGAAAACGTACGGGTCGAAATATGGCTTTCAAATTAAGTTCCGAATTAGTGGATGCTGCCAAAGGGGGTGGCGATGCCATACGCAAAAAAGAAGAGACTCATAGAATGGCAGAGGCAAATAGAGCTTTTGCACATTTTCGTTAATCCATGAACAGGATCTATATAGACACATAGACCCATGGATCCCATACATCTCGATCGGAAAAGAATCAATAGAAAAAGAATCGGAATTGATCGATATATCTCTCGAAACAAACGAAAGACGAAACATAAATCATGGATCAACTAAGCCCTCTCGGGGACTTGCTTAAGAATAAGAAAGAGGAATCTTATGTAAATACCATGGAATAAGGTTTGGTCCTATTCATGGGGATTCTGTAAATATTCCATTCCAAAAAGAGAAAATTCGAAACAATTGGGATTTTTTTGGAGATTGGATGCGGTTACTAATTCATGATCTGGCATGTACAGAATGAAAACTTCATTCTCGATTCTACGAGAATTTTTATGAAAGCCTTTCGTTTGCTTCTCTTCGATGGAAGTTTTATTTTCCCAGAATGTATCCTAATTTTTGGCCTAATTCTTCTTCTGATGATCGATTCAACCTCTGATCAAAAAGATATACCTTGGTTATATTTTATCTCTTCAACAAGTTTAGTAATGAGCATAACGGCCCTATTGTTCCGATGGAGAGAAGAACCTATGATTAGCTTTTCAGGAAATTTCCAAACGAACAATTTCAACGAAATCTTTCAATTTCTTATTTTACTATGTTCAACTCTATGTATTCCTCTATCCGTAGAGTACATTGAATGTACAGAAATGGCTATAACAGAATTTCTGTTATTCGTATTAACAGCTACTCTAGGAGGAATGTTTTTATGCGGTGCTAACGATTTAATAACTATCTTTGTAGCTCCAGAATGTTTCAGTTTATGCTCCTATCTATTATCTGGATATACCAAGAAAGATGTACGGTCTAATGAGGCTACTACGAAATATTTACTCATGGGTGGGGCAAGCTCTTCTATTCTGGTTCATGGTTTCTCTTGGCTATATGGTTCATCCGGGGGAGAGATCGAGCTTCAAGAAATAGTGAATGGTCTTATCAATACACAAATGTATAACTCCCCAGGAATTTCAATTGCGCTTATATTCATCACTGTAGGAATTGGGTTTAAGCTTTCCCCAGCCCCTTCTCATCAATGGACTCCTGACGTATACGAAGGAGTGCGGTTCGTTCGATAAATTCCTATCTCTCTATCTATTTCTGAGATGTTTGGATTTTTCAAAACTCCATGGACATGCAGAAGAGAAATGCTATCCCCACTCGGACCAAGACATAACTTTACTTGTTCAAATAACAATTAAGGTGAAGCAGGGTCAGGAACAACGAATCCCTTTATGATAAACAGATTCATTTTGCAAGTTCGTTATTACGGGTAGTTCCTACAAAGGATCGGACTAATGACGTATACAATACTTGAATTCTCGATGTAGATGCTACATAGTTGGTTCTCATCCTTCAGAGACTACGAGTGTAATAGGAGCATCCGTCGACAAAAGGATCACCCTAAGATGATCATCTCATGGCTATTGAGAACGAATCAAATCAGATGGTTCTATTTCTCAATCTTTTCGACCTCGGTTCCGTAGGAGCAAGTCATAAAGATTGAGAAAAATCGGTCATTCACAACCACTGATGAAGGATTCCTCGAAAAGTTAAGGATTAGTAATCCTTTTTAAAAATCGAATGGATTCGGTCTTATACATACGCGAGGAAGGTAATCAAAAAAGAAAGAAGAACTCATCTTCTTTCTTTTATCACTTAGGAGCCGTGCGAGATGAAAGTCTCATGCACGGTTTTGAATGAGAGAAAGAAGTGAGGAATCCTCTTTTCGACTCTGACTCTCCCACTCCAGTCGTTGCTTTTCTTTCTGTTACTTCGAAAGTCGCTGCTTCAGCTTCAGCCACTCGAATTTTCGATATTCCTTTTTATTTCTCATCAAACGAATGGCATCTTCTTCTGGAAATCCTAGCTATTCTTAGCATGATATTGGGGAATCTCATTGCTATTACTCAAACAAGCATGAAACGTATGCTTGCGTATTCGTCCATAGGTCAAATCGGATATGTAATTATTGGAATAATTGTTGGAGACTCAAATGGTGGATATGCAAGCATGATAACTTATATGCTGTTCTATATCTCCATGAATCTAGGAACTTTTGCTTGCATTGTATCATTTGGTCTACGTACCGGAACTGATAACATTCGAGATTATGCAGGATTATACACGAAAGATCCTTTTTTGGCTCTCTCTTTAGCCCTATGTCTCTTCTCCTTAGGAGGTCTTCCTCCACTAGCAGGTTTTTTCGGAAAACTTCATTTATTCTGGTGTGGATGGCAGGCAGGCCTATATTTCTTGGTTTCAATAGGACTCCTTACGAGCGTTGTTTCTATCTACTATTATCTAAAAATAATCAAGTTATTAATGACTGGACGAAACCAAGAAATAACTCCTCACGTGCGAAATTATAGAAGGTCCCCCTTAAGATCAAACAATTCCATCGAATTGAGTATGATTGTATGTGTGATAGCATCTACTATACCAGGAATATCAATGAACCCGATTATTGAAATTGCTCAGGATACCCTTTTTTAGCTTCTAGAATCTATTTCTTAGTTCAAGATCCCTCTTACTATACTAACTGGAATCAAAGAATTAGTAGATCTGTTCCGCCCAAAATGGGAATGGGCTAGGGTTATGAACTTATAATCTATAATCTGATGATCGAGTCGATTCCATGATTATAAGTTCATTCCATACCGGACCAGACCGGAATAGGGTTCTATACATTCTCATTATGAGAAGGGGCCATTCGAGCGTATCTAAATAGATACTATGTTTACATATAGATCTCTGCGTCGTTCCATTCCATTTAGGATTAGGAATAGGCGTAATCGGACCTGCTTTTTACATATCTCTCGTTATTTGGGACCCTATTCACCTCTTTGGGCTTTTATTGAATCGAGAAATAGGTTTGATTGTCTATCTTTTTGATAGAATATATATAAGGTATCCTCCGGATAATTCAAATCGAACCAATTGGATGTCCGACTCGGGCCTATATGACATGACCGATCAATAAAAATACGCTAACACTCCACCTTTGTCATATATTCCATACATCACACTAGATAGATATCATATTCATGGAATACGACTCACTTTCAAGATGCCTTGGTGGTGAAATGGTAGACACGCGAGACTCAAAATCTCGTGCTAAAGAGCGTGGAGGTTCGAGTCCTCTTCAAGGCATAATATTGAGATCTCTTATTGAATTGGAATAAGTTCGGCAGCGGATCACGAAATCTTGGTGATCTTCTCTATCTAATGAATGGGGAGTCCGTTTTGAAATCGTCCGCCCTGCACCCACCCCCCGAGTATATGCTTCAACAGGAATCACACAGGGGTAGATTGATACAATAGAAACCTCTGGTAAAATGCCCACCCGTAACCCAGCGGATAAAGTACATTCCATAGTCCGTTTTAGGGATTGGCGACTTACCTTACCCATTCAATGACTTTGGCACCGGACGTTCCCAAAATGGGTACTGTACTCTCGGGTCGGGTGAATTCAATAATAGACGCCTGTTGGCATTCCCCGCCTTCCTTCTCCTTTCAGGGCCTATCCGAAAGAGAATTCAGTACTTCTTGGTCGTGAATATCTGAATAGGACGAACCGCCCCGTGGATATCTTTGCTTCGGAACAAAACAATTAGAATTAGGCTCGGTCAACTGGAATGTGTATTATCCATATTAGGGGATCTTTCAATTGAGAAGATCCATCGACCTGAGACGAAGAGAAAGAAAGGTCTATCTATTTTATTTAGTTATTCCGTTAGTTATTCAATTAAACCAATGATTCGTTATTGGAGCAGATAGCAAGAACCATTTCATCCGGCATACGTGATTTTCCAATGGATTTACATCTTTCATTAATGGAAAGTTTTTGATGTAGTGAGTAATAGCTCTGGTTGTTCGCTCTTCAAGAATTCTTGTTTAGGCAGTTCATACCATCCATACATAATGTTTTGATCTAAGATTTCAATTCTTCCATGTTTCCGCAGTAGTATATTGTTCCATGGAGCTAAGGTCCAAAATATGGAAGAAACGGGTGTTTCCACGACTCTACCACCCAGTCAATTCTGTTTCACTTAATCCCTATTTCATGGCCACATATCTTTCCGGCTAAGGAATGGGAAACCTTTCTCTTGTTACATGAATCCAATTTTCATTTCATCCGCGAAAAGCCATCTTTTTCTCAACAATGTCTTTGTCATTTGATCCAATAGCGTTCCGTTAGATAGGAACAGGTTTGATAAATACTGATAACTCTCGGATAGAGTATTAGAACGGAAAAATCCATTAGATAATGAACTATTGGTTCTAAGCCATCTCTGGCGATGAATCAACAATTCGAAATGCTTTTCTTGCGTATTCTTGATAAACCAGCGTTTATACATAGATGTAGGAAGATCTGTTTGGGAAGTAAGAAGCCCCCTTGACATCTCTTCATCTGCAAAGAATTCTCGATGTGAAAACACAGAGACAAAAGGCTGATCTTTGAATAGGAAAAAGAGTGGATCCGCAGGGTCCCAAATGAATTGGCTTATTCGAAAAAAGCCTTGTTCTTTGGAAGATCTATCTCGTGTCTGGTACTGCATGGTTCCACTCTGCAAGAACTCCGAATCATTCTCTTGAAGCTCATCCTCTTCATCATAAATGATCCGCTTGCTCCGAAATGACCTGGCCCAATAGGGAAATCCCAATTCATTGGGCCTTTCGATACAATCAAATAAAAAGCCCCAAGGGCGCCATATTCTAGGAGCCCAAACTATGTGATTGAATAAATCCTCCTCTATCTGTTGCGGGTCGAGGACTCCTTCCCCTTCTTCAAACTCCGATTCGTATTTTTTATAGAGAAATCTCTGATCAACGATAGAACAAGATCCATTTTGAATCCTATTTAAGGGATTCCTTGGTTCGGGCCGAAGAAGCAATGTCACTCGATCATTATCAAACTGACTGCAATTTTTTTCTGTCCGTGAGGATCCCACCAGAACGCCTTCTACTTCTAATAGGCCATGAACTAGATCAGAATCATTCTCAACGAGTCCATAAGAAGTGATCCCATTTTTTTCATCAGGTCCGGGTAGAGACCAAAGGTCTTGAGCGACCGATCCGGCAGAACAACTCAAAAGATAAAGAAGTATCGTTAATTTCTTCATGCTCGTTCCAAGTTCGAAGTACCATTTGTACAAATAAGAATCCCCTTCGTTACATGATTTCTTCTTCATATAGATAGATATAGGATCTATGGAGCAATTACTTAGAAGTACATTTTGTGAAACAGCCCTTCCTGTCTGATAGAAAAGGATCCCATGATCCTGAACCGATCTTACCTTGGATCGCAAATCCCAAGTTTGTCTATGAAGAGCAGATCTAATTATATTCGTGTCTATAATGGATTTCTTTTGTATAATACTAATCGATAGGGCCTCATTGGTAAGTGCTACAAGATCTCGTACATTGGAACCCATAGTTATGGACCCGAATACATTAGTATGGAACATTTTCTTTTCCAAGTGAAATCCCCTAGTATATGAAAGAGTGAAAAAGTGCTTTCGTTGTTGTGGAATAAGAAGCCTTCGTATCTTAATGCATGTATTTAATTTATTCGGAGCTATTAGAGCGGGATCTACTTTTTGGGGAATATGAGTCGAAGCAATAACAAGAATATTTCTAGTGGAACATCTTTCACAATCCCTGGAGAGATAGTTCACTAATAAACCGAGGGATAAGTAATTCGACTCATTCCCATCCAGATCATGAATGTTTGGAATCCATATTATACAAGGAGACATTGCTTTTGCTAATTCGAATTGAAGGGTGATATAAAATCGGTCTATTTCCGGCATCATATCCATAGTTAGCGCATTCATCATAGTTAGAAGCTCCAGCTCCGTATCAAGGTCACAGTCGATATCGTCACTATCATCAATATCCTCACTATCGTCACTATCGTCACTATCATCAATAAGAAAACCCTTAGGCTTGTTATCCAGGAACTTGTTCAGAAATACTGTAATGAAAGGAACATAGGAGTTTGTCGCTAGGTGTTTGACCAAATAGGATCGTCCAGTTCCTATAGAACCTATCACTAAAATACCCCTAGGGGGGGATAGGGCTAAGCGGAGCGAAAAGGGTTTTCCATGAGATGGGAAATGAAAACTATTAGCCCCACACGGGGTTTGTGAATAAGTGATTGTCTGATAATGAGCAAGGAATATCCGTCTTTCTGCTAAACAGGATGTATTGAACTCATAATTCATTAGATACTTTTTATGAATGTCAACTAAGTATCGTAAGTAAATTGCTCCCGGTTGTTCAATCATTTGATAACCAGAGTCATTCTTTGAGAAATGATCACTATGAGTCAGACTCAATAGAATTTGATCAATCCTTTTTTCTGTCGTTAAGGTAGAGAACTGAACCAAGAATTCTCTTTCTTTATCATCAATCGAATCACTGTTCGAGACCCAGGATTCTATTTTATCATCAATCCAATCACCATTCACGTTTTTTCTTTTTCTTATCAAGGAATAGATCGCTTTACTTGTATGACTTAGATGTCTCGTATTTCTCGAAAAAGCGATTCGATTGATGGGATTTGGTATGATACTTATGAAATCGATGAGATTCCAATATTTTTTCCTAGAACGGATTGATTTGACCCCATAAGCGGGACCACCACCCCATAGCATGTTGCCGCCAGAAGCAAAACCCCGTATTTCTTCTAGAAAATCTCCTAATTGTTCCAGAGCAACTAGAAAGAGATTCTTTAACCAGAAAGAATTCAGTTCAGATGTAGGATACCTATCCAGAAGTTTTCGCAACTCAATCATGTATGATGGAATCATCAAAGATTTGACCTTTTCGAACTCTGTCTGTAACTCACTATAGGCTCGAGAAACAAAGAGAAGATGTGTACGAATGAGATATCCAGCAACAAGAAGAAGGAAAAGGATTAAATAGAGGAACTCCCGAACATTTAGCGATCTCAGATGTGTCGATATCAATGGTGACTCATTATTTCGATGAATAATTTCTTCGGACAGAAGAAGATTATGTAAACACTTACTCGAAATCTCACTTATCAGATTCCATTGTGGAAGACACAATTTTTTCTGAAGAATTCGCCATGATATATCTGATCCATGCATAATATCATGAAAAATGGATACAAATTTTTGGCTGCTACTTAGTATCGGCAATAAGTCTGAAAAGGTATCTAAAAATATCAAATTTAGATATTTGTACCCTGTCGAAGTAAGGAACCATGGTATATATGTTTGGAATAGATTCCATTTTGAGAGAGTTGAAAAAGCACTATCTCGTTGAAAGGTTCTATCCATCTGCCCTTTCTCAAGGCATTTTTTTAGACAAAGACTCCGTTTTTTCCTCTTTTCGGATGGTAAATATTTCTCAGAACATGGAGTGTGAATCAAACCCATGTTTGAGTTGAAATTGAGATACTGATGCAAGTTCTTCCCTTCTGAATCAGATAGATTCATATCTGAAAGAGGTTGACAATAAGTTCTTTCAAAATGGAATATTTGTCCCTCTGTTAGAGGTGTTCCAGAAATGTCTGCGATCGAGTAAATAGCCCTACGAACGAATGGATCGGATCGAATTGGAAAATGGAAAGATTTGTACAAGTTATACCTTTCGTCACCACTTTGCGGAAAATCGTTAGATATGAATATGTTAGATACCTGTGACTCGATTGGTGAAATAGTATCTCTCTCCAAAAAAACATGTTTTTTTTTACCGCCGCACAAAGAAAATATTTTGTTGCGAATGAACAAGATATTGAGGAATTGTCCATACGTAAAATCATAATTATGGATACGGGCCTTTTCCACATAAAAGGGGAATCTTTTGTTACAATAGAAGCAGAAGTGATGTCGATTATTCAAGAATCGAAGTCGATTTGCTTTATAAAAAGAGGATATCAATGAACTTCTATGAAACGGTTTCACGGGATTCAGCCAATTGTCTTGATCGTGGGATATCATTGAGAAATAGGAATCCGTGTTATCAAAAGATTTCCTGCGATTCTTTCTAGTATGGAATGAGTCAATCATCCACTTTGGTATCTTATTGAACAAAAATGGTGATATTGTTCCTCCATTGATCAAGAATTTCGATTTTTGGGAAGTATCACGGTCATCCAATAAGAAGGGTTTCCATTTTTTCAAATGAACGATTTGAAGACCTATTGATTCTAACAACTGATTGCAGAGTTGATCATTCGGACCTTTCAATTCATAGATGTGGATCTCGGACCTATGAATGGGGATACTCCCGAAACTCACAAAGAAAAAAGGAAGTGAGTTAGACAAAAAGAGAAGAAACTTGGACAAAAAAAGAAGTAACTTGGACAAAAAGAAACAAAGTGACTTAGACAAATCTTTTTTGTCGATAACCTCAGACCAATCAATCGAATATTGATTAATACGTAATTGATCGAACACTACTTGAAAACGGCTATTCTGCTCAGAAATGAAATGTTCCAAATGTTCCTGGAAATTCTTGCTCCCATTGGACCATTTGTATCTATATGCATTAGGATCCCGATTCATGGATCTCTCGGTTCGAGAAATCCAAATAAGAGGATCGAACCATTTCTTCTGACTCTTTTTCAAATTTGATAAATGTTGGTTGATCGTGTATTTCATTATAGTTCTATGATTCAGAGTATCATTTCCTATTTGATACCTTTGAATTCCATATTCGAAGTTGTGATCGGATCTATTCATTAAAAAGAATCGAGTCAATACATTTCTTATGTACCCATAGGTGCTATATTGGATTTGAATCAGATTTCGGATCAATCTATATTGATTGACTGCCTCCATTATATTGTTGCTAGCAAATACCACTATTTTTGGTTTTGGATCTTCCAAATCATTCCCGCAAGAGGTCCGGACCCGTTTTTTTCTGATCCTTCGATAAAAAGATTCATTCTCTTCATAAAAAATAGGAGGTAGAACCAATAAAGATTTCTTTTTCGATTCATCCCTGGAGTTGAATACCTCATTCCATAATTGTTTTTGATCCAATCCGGAGGAATCAATAGAAAAGGCAAATCCCTTATGATACACCAGATCCGGCTCGGTTATTGATAGAGTGAATAGATCCGCCATTTCTTGAAACCTCTCTTCTGATTCAAAATCGTGGTGTAACGTGTATCCCCCCCTGTTCCGGTCATGGAATAGATGAAATAAATCAAAAAATGGATTTTTGTTCAAGAATGAAATCTTATTGGAACTGTCCAGTTCATCCTTCGGAACCATATCACATCCCGGATCTGATGAAATAGGATGAATTGAGACGGTATTTTGTAAATACATAATTATCTTGAATATATTAACTATTTCTTTATTTTCCGATCGCCTGGAAAGAACAAAAGAAACATCTTGTTCTTTCTTCAACAATTTCTGATCTCTAGTGGATCTCTCAGTAGGATTCGAACCCAGATGAAGTTCTGACCATCTGTCAGAGAAAAAAGAACGAATGGATCTTGTAGGATTCCCAAGAAATTCTTCGATTTCTTCCGGAAGCAGATGATTATTCATCTGCTTCTCACATTCCGTGAATAGCCGGGACATTGAGGAATATCCAGAAAGGCATTTAGGGAATCGCTCTGATTCTATCTCTGTTCGTTCGGTTTGAAGAAAGGAAGGATCCCAACAAAGAATCGATCTTTCTTTTAGTTGTTGAATCTCTCTTTGATTGATCAATGTGTGATATTCCGAATCCTCATTACTAATGGAATCGAAATGATCTCTGGATTGATCAGAAGATCCTTTCAATTGGCTAGAATCCGTTACTTGAATGAAACTAGATCTTGTGGAATCATATTGAATATTTGACGATACATTCCGTACCTTGCTAAAAAACCGATCCTTGTTTACCAACCACACATTGTCTAACCAAATCCAATTCTCTCTCGATATGTTCCTCAAAAAATCCGATTCGTGCGGATTCTTCCCCCAACCCCAACTAACGAAGAGATCTTGGCGGAATTGCCACATATGAAATTGAGCACAATTTTGCAAAGAAATAGCCCGCTTGTTTCTCAAGAAGAGATGGGAAACATGCTCAATATCATTTGATTGAATAGTTGACCCAGCTCCTTGTTGTTTGAAGAAACCCTCCACTTCAATTGGTATTTTTTCACGAAAAGCAAACATGAGATAAAAAATCCAGTCTTTCACTAAGATTTCGAATAGCTGTCCCGAATTCAAGTTGATTCTGTTTCGCCTCTTCCTCGGAGAAAGACGATCAAACAATTCCCAATCATGGTCCTTGCGGATCGGATCATCCATATAATATACAAAAAGAAACTCCAGATATTTGATATCTTTCTCTTTGAATGAGATCTCAATTCCAGCGACGGTTTCATTAGATATCTTACAACTAGAATCCCTCTTTTTTCCGATCCAGTTCCTCCACCACCGCGAACCCCAGTTAGATTCAGGCATGATACACTTTTTAGTTATTGGGAGAACCCAAGTACTCTCTTTCGGATCCAGGAAAGAGCTCTCAGGGATCTTTTTTCCTTTTGGAAGATACAGGAGCGAAACAATCAACCTATTGATATTGGAAGACCCAAAAGATTTTTCCAATGTATCATTTCTGGGTCCAATGGAATTCATAGGTATAGGAAGAAGCCCTGTCAAATAGAGATTTTTTCGTTCGACCATCTTTCGATTGTTAATACGATATATAAGGACCGCTACTACAAAGAGTACTACACCCTTGATCGTGAAATATCGATTGCTTGTTGAACCCTGTGAATTGCATGAAAGTGGGATACTCCAAATTCGGGAGTCCAAGAGTTTTATAAAACGCTCTTGATGGAAAAAAATGTGAATGAAAGATCCCACTGAATTGAATTGGGTCCATGAATCTAAGAAATAGTGAGAATTCTTGATCTCTCTCAATATCTCTCTCAATTCGAAAATCCAGAATTGGAATTGATGCCCTTTCATTAAGTCCTCCTAAATTGCATTGATTTATCCTAAAGATTTCATTTCAATTGGAATTTGGTTATTCACCATGTACGAGGATCCCCGCTAAGCATCCATGGCTGAATGGTTAAAGCGCCCAACTCATAATTGGCGAATTCGTAGGTTCAATTCCTACTGGATGCAC------GGGACCCTCCAATAAGTCCCAATAAGTCTATTGGAATTGGCTCTGTATCAATGGAATCTCATCATCCATACATAACGAATTAATTGGTGTGGTATATTCATATCATAACATATGAACAGTAAGAACTAGCATTCTTATTGAGATTAGAACTCATAGGGAAGAAAATCGATTTATGGATGGAATCCAATATGCAGTATTTACAGACAAAAGTATTCGGTTATTGGGGAAAAATCAATATACTTCTAATGTCGAATCAGGATCAACTAGGACAGAAATAAAGCATTGGGTCGAACTCTTCTTTGGTGTCAAGGTAATAGCTATGAATAGTCATCGACTCCCGGGAAAGGGTAGAAGAATGGGACCTATTATGGGACATACAATGCATTACAGACGTATGATCATTACGCTTCAACCGGGTTATTCTATTCCACCTCTTAGAAAGAAAAGAACTTAAATCAAAATACTTAATAGCATGGCGATACATTTATACAAAACTTCTACCCCGAGCACACGCAACGGAGCCGTAGACAGTCAAGTGAAATCCAATCCACGAAATAATTTGATCTATGGACAGCATCGTTGTGGTAAAGGTCGTAATGCCAGAGGAATCATTACCGCAGGGCATAGAGGGGGAGGTCATAAGCGTCTATACCGTAAAATCGATTTTCGACGGAATGAAAAAGACATATATGGTAGAATCGTAACCATAGAATACGACCCTAATCGAAATGCATACATTTGTCTCATACACTATGGGGATGGTGAGAAAAGATATATTTTACATCCCAGAGGGGCTAGAATTGGAGATACCATTGTTTCTGGTACAGAAGTTCCTATAAAAATGGGAAATGCCCTACCTTTGAGTGCGGTTTGAACTATTGATTTACGTAATTGGAAGTAACCAATTAGGTTTACGGCGAAACCTAGAAATCGATCACTGATCCAATTTTAGTACCTCTACAGGATAGACCTCAACAGAAAACTGAAGAGTAACGGCAGCAAGTGATTGAGTTCAGTAGTTCCTCATATAAAATTATTGACTCTAGAGATAGAGTAATATGGAGAAGACAAAATTGTTTCAAGCACCGACAGAACAACCAGAAGCGCCCCTTGTTTCAAAGAGGGGAGGACGGGTTATTCACATTTCATTTGATGGTCAGAGGCGAATTGAAAGCTAAGCAGTGGTAATTCTAAGGATTCCCGGGGGGAAAAATAGAGATGTCTCCTACGTTACCCGTAATATGTGGAAGTATCGACGTAATTTCATAGAGTCATTCGGTCTGAATGCTACATGAAGAACATAAGCCAGATGAAGGAACAGGAAGACCTAGGATGTAGAAGATCATAACATGAGTGATTCGGCAGATTTAGATTCCTATATATCCACTCATGCGGTACTTC--------------------ATTGTACGATATATATAAGAATTGTACGATATATATAAGATCCATCTGTATAGATAATATCATCATCTACATCCAGAAAGCCGTATGCTTTGGAAGAAGCTTGTACAGTTTGGGAAGGGGTTTTGATTGATCAAAAAGAAGAATCTACTTCAACCGATATGCCCTTAGGCACGGCCATACATAACATAGAAATCACACTCGGAAAGGGTGGGCAATTAGCTAGAGCAGCAGGTGCTGTAGCGAAACTGATTGCAAAAGAGGGGAAATCAGCCACATTAAAATTACCTTCTGGGGAGGTCCGTTTGATATCCAAAAACTGCTCAGCAACAGTCGGACAAGTGGGGAATGTTGGGGTAAACCAGAAAAGTTTGGGTAGAGCCGGATCGAAATGTTGGCTAGGTAAGCGTCCTGTAGTAAGAGGAGTGGTTATGAACCCTGTAGACCATCCCCATGGGGGTGGTGAAGGGAGGGCCCCAATTGGTAGAAAAAAACCCGCAACTCCTTGGGGTTATCCTGCACTTGGAAGAAGAAGTAGAAAAAGGAATAAATATAGTAAGAATTGGATTCTTCGTCGCCGTAGTAAATAGTAGAGTAGAGAAAATCGAATTTGTTTCTTCGTCTTTAC-AAAAAAAAAATAGGAGTAATTAACTGTGACACGTTCACTAAAAAAAAATCCTTTTGTAGCGAATCATTTTTTAAGAAAAATAAAGAAACTTAACACAAANNNNNNNNNNNNNNN
>MZ274102
[truncated: 6,042,025 more chars]
