# Supplementary material for: Genetic characterization of a group of commercial African timber species: From genomics to barcoding
Source: PLoS One. 2023 Apr 20;18(4):e0284732. doi: 10.1371/journal.pone.0284732 (PMC10118144; doi:10.1371/journal.pone.0284732)
Supplement: S7 File — (FASTA) [file pone.0284732.s009.fasta]

>Guibourtia demeusei voucher Bissiengou 1007 external transcribed spacer, 18S ribosomal RNA gene, internal transcribed spacer 1, 5.8S ribosomal RNA gene, internal transcribed spacer 2, and 28S ribosomal RNA gene, complete sequence
NNNNNNNNNNNNNNNNNNNNNNNNNNNNNNNNNNNNNNNNNNNNNNNNNNNNNNNNNNNNNNNNNNNNNNNNNNNNNNNNNNNNNNNNNNNNNNNNNNNNNNNNNNNNNNNNNNNNNNNNNNNNNNNNNNNNNNNNNNNNNNNNNNNNNNNNNNNNNNNNNNNNNNNNNNNNNNNNNNNNNNNNNNNNNNNNNNNNNNNNNNNNNNNNNNNNNNNNNNNNNNNNNNNNNNNNNNNNNNNNNNNNNNNNNNNNNNNNNNNNNNNNNNNNNNNNNNNNNNNNNNNNNNNNNNNNNNNNNNNNNNNNNNNNNNNNNNNNNNNNNNNNNNNNNNNNNNNNNNNNNNNNNNNNNNNNNNNNNNNNNNNNNNNNNNNNNNNNNNNNNNNNNNNNNNNNNNNNNNNNNNNNNNNNCGCGGCCAAGTGCCAA-----------------------------------------------------------------------------------------------------------------------------------------------------------------------------------------------------------------------------------------------------------------------------------------------------------------------------------------------------------------------------------------------------------------------GCGCCCGTGCGGGCTTG-TGCCAAGCCGCCCGTGCGG-----------------------------------------------------------------------------------------------------------------------------CCGTGCG--------GGCTAGCGCCAAGGCGCCCGTGCGGCCAAGT-GCCAA--------GCGCCCGTGCGGCCTTGC-GCCAAGGCGCCGGTGCGGCCATGT---------GCC-----------------------------------------AAGCGCCCGTGCGGGCTTGT-GCCAAGCCGCCCGTGCG--------------------------------GCCAGTGCCAAGGCG-----------------------------------------------------------------------------------------------------------------------------------------------------------------------------------------------------------------------------------------------------------------------------------------------------------------------------------------------------------------------------------------------------------------------------------------------------------------------CCCGTGCGGCCGTGCGGCCAAGTGCCAAGCG--------------------------------------------------------------------------------------CCCGTGCGGGCTTGC---------------------------------------------------------------------------------------------------------------------GCCAAGGCGCCCGT----------------------------------------------------------------------------------------------------------------------------------------------------------------------------------------------------GCGGCCGTGCAAGCGA---------TAGCCAAGCGCCCGTGCATGCCAG-CGCCAAGGCGCCCGCGCGGCCGTGC---------------------------------------------------------------------------------------------------------------------------------------------------------------------------------------------------------------------------------------------------------------------------------------------------------------------------------------------------------GGCCAGGTGCCAAGCGCCCGTGC-GGCCAG-TGCCAAGGCGC-------CCGTGCATGCCAG----------------------------------TGCCATGGCGCCCGTGCATGC---------CAATGGCAAGGCG------------------------------------------------CCCGTGCGGCCGTGCGGCCAGG-TGCCAAGGCG-----------------------------------------------------------------------------------------------------------------------------CCCGTGCGGCCGTGC-------GGCCAGGTGC------------------------------------------------------------------------------------------------------------------------------------------------------------------------------------------------------------------------------------------------------------------------------------------------CAAGGCGCCCGTGCGGCCGTGC-AAGCGATAGCCAAGCGCCCGTGCAGGCCAACGGCAAGGCGCCCGTGCGGCCGTGCGG-CCAAGTGCCAAGGCGCCCGTGCGCCCAG------CTTTTGGCTTGCCATAGGTAGCAAGGAGGTTC---CC---CCTTGTGGAAAATTTGCATTTGCTT------------------------------------------------GGGCGGTTCCCCTTTCTAATGGCAACTCATTGGCA-----------TGACTTGTTGGGGGTTTCCCCGTGCCGCTTGGCGCCCGGCCGTGCCTTTGGTTCGGTAGTTGGGAGGTTCACTTTGTGA-----CAAGCTTGGCCTTGGCACGGCTGGCCGGAGGCTCCCCCACAACAAATGAAATGGAATTCACCCCTTACATTGGTTGGTGTATGTCTCAAATCCATCCCACTTGGTCCCAAAGTTCTTCTTTTACTTCCCACTGCCCTTTACAAGGTGTATCCATCTACCCGCGC-CCTAAAATGCCAAAGATTGCACACAAAAATGTTTCAAATTCTCAAAATGATTTGATAATAAATTATTAGGCATCCCAAGGATGTTACCTGCAAAATTTGAGAAGCATACGACGAACGGTTTATTTTTCCGGATTTTTTGAATTCTCGGACTTTGAAAAATTAAAAAAAATTAACCGTTCATCAAAAAATTATAAAATTTGGGCTCACAATAGAATGCATTTTTATCAACATCTCTGCAAAATTTCAGATCAAAATTCCACCGTTTGCCCCCCGAAAACCCCTTATGTCAACCCGCGGAAAGCATGTTTACCCCTCCCAGAGGGGTCTTGGCTTAGAATGCTCTATAGGGGGTACCATGCTGCCTGCT-CCCCCCCCCAGCAGGCAGACCCGTGCGGAT------------GGGCGCACGCACGGGAGTACCCCCGACCCCCGAGCGCTTGTCCCTTCG-------TTGGCTCGGGGG--AATGCCGAAATGCCGGACGGGTGGTGCCGTCT-------------------------------------------------------------------------------------------------------------------------------------------------------------------------------------------------------------------------------------------------------------------------------------------------------------------------------------------------------------------------------------------------------------------------------------------------------CCGGCCGGCAAGGGCGGGGT---------------------------------------------------------------GCCGGAATC--------------------------------GTGCGCGGATGACCCTCTACAGTGCGCGGCTTGCTGCGTGCTCTTCGAACGGAGCCCCGAACACTCGTGACCCGTCCCTTCAAATCGTAGTGCCCGCGGGGGATCGCCAACGTGCGGCCCG------AGCGGCGACGCGCCTCCGGCCGGCCGGCG--------------------------------------------------------CGGGCCCGCAGCGGCCGGCGCC-CG-GCCGTGCACGGACGTGCGTTT-------TTCGCCCCTCCCCGCGCCAGG---------------------------------------------------------CGCGGGCGAC--CCCCCAATGCCCGGTGCGGGC--GGCCCCTTCGGTTATCGGTG-----CCCGTTG-----------------------TTCTGTCATGCCCAGCGAAGCAGGTTCGGCGCCACCCGACG-CCTCCATATGCTCGCTCGCCCACGGGGGCGTGC-GGGGTGTGGTTCGTTCGGTGGGGTTGGGCCTGCGGCCGTGCGGGCGTGTGAGCAGTGATCGGGTCGTTCGTGCTGGCTGGCTCCGTGCTCGCGCACCGAACAGTCCGCAGGCGACCCTCCTCATCTTTTGCCCGACGAAGCTATCGAATCTTCGGGCGATTTGCCGCGGTTCCTGTGTTGCCTACCGATCGAACGGAATTCATCCGCCCCGT----GC-CCCTTCCCGTCCGG---------CAGG--CTGCCGGAGGGCCGCACGCCGGTCCTCGCGTTTCCACGATGGCGTCGCGTCGCCGTCGGCCTTCGTGGCCCGCGAGGTGCCGGCGCTCTCCCGGATGCGGTGCATGCGGCCGTCGCGTGGGATCTCCCGCCCACGTCCGTCCATGCGAAATATCGGTGT----GTCCCGAATGATGCCCGGGCTCGCGTCGATCCG----------GCCCCGGCCGTGTCGCGCGGCGCCCGGCGTCGCGGAGGAATGCTACCTGGTTGATCCTGCCAGTAGTCATATGCTTGTCTCAAAGATTAAGCCATGCATGTGTAAGTATGAACTAATTCAGACTGTGAAACTGCGAATGGCTCATTAAATCAGTTATAGTTTGTTTGATGGTACCTACTACTCGGATAACCGTAGTAATTCTAGAGCTAATACGTGCAACAAACCCCGAC-TTCCGGAAGGGATGCATTTATTAGATAAAAGGTCGACGCGGGCTCCGGCCCGTTGCTCTGATGATTCATGATAACTCGACGGATCGCACGGCCCCTGTGCCGGCGACGCATCATTCAAATTTCTGCCCTATCAACTTTCGATGGTAGGATAGTGGCCTACCATGGTGGTGACGGGTGACGGAGAATTAGGGTTCGATTCCGGAGAGGGAGCCTGAGAAACGGCTACCACATCCAAGGAAGGCAGCAGGCGCGCAAATTACCCAATCCTGACACGGGGAGGTAGTGACAATAAATAACAATACCGGGCTCATCGAGTCTGGTAATTGGAATGAGTACAATCTAAATCCCTTAACGAGGATCCATTGGAGGGCAAGTCTGGTGCCAGCAGCCGCGGTAATTCCAGCTCCAATAGCGTATATTTAAGTTGTTGCAGTTAAAAAGCTCGTAGTTGGACTTTGGGCTGGGTCGATCGGTCCGCCTC-GGGTGTGCACCGGACGTCCCGTCCCTTCTACCGGCGATGCGCTCCTGTCCTTAATTGGCCGGGTCGTGCCTCCGGTGCTGTTACTTTGAAGAAATTAGAGTGCTCAAAGCAAGCCTACGCTCTGGATACATTAGCATGGGATAACATCATAGGATTCTGATCCTATTGTGTTGGCCTTCGGGATCGGAGTAATGATTAACAGGGACAGTCGGGGGCATTCGTATTTCATAGTCAGAGGTGAAATTCTTGGATTTATGAAAGACGAACAACTGCGAAAGCATTTGCCAAGGATGTTTTCATTAATCAAGAACGAAAGTTGGGGGCTCGAAGACGATCAGATACCGTCCTAGTCTCAACCATAAACGATGCCGACCAGGGATCAGCGGATGTTGCTTTTAGGACTCCGCTGGCACCTTATGAGAAATCAAAGTTTTTGGGTTCCGGGGGGAGTATGGTCGCAAGGCTGAAACTTAAAGGAATTGACGGAAGGGCACCACCAGGAGTGGAGCCTGCGGCTTAATTTGACTCAACACGGGGAAACTTACCAGGTCCAGACATAGTAAGGATTGACAGACTGAGAGCTCTTTCTTGATTCTATGGGTGGTGGTGCATGGCCGTTCTTAGTTGGTGGAGCGATTTGTCTGGTTAATTCCGTTAACGAACGAGACCTCAGCCTGCTAACTAGCTATGTGGAGGTGACCCCCCACGGCCAGCTTCTTAGAGGGACTATGGCCTTCCAGGCCAAGGAAGTTTGAGGCAATAACAGGTCTGTGATGCCCTTAGATGTTCTGGGCCGCACGCGCGCTACACTGATGTATTCAACGAGTCTATAGCCTTGGCCGACAGGCCCGGGTAATCTTTGAAATTTCATCGTGATGGGGATAGATCATTGCAATTGTTGGTCTTCAACGAGGAATTCCTAGTAAGCGCGAGTCATCAGCTCGCGTTGACTACGTCCCTGCCCTTTGTACACACCGCCCGTCGCTCCTACCGATTGAATGGTCCGGTGAAGTGTTCGGATCGCGGCGACGTGGGCGGTCCGCTGCCGGCGACGTCGCGAGAAGTCCACTGAACCTTATCATTTAGAGGAAGGAGAAGTCGTAACAAGGTTTCCGTAGGTGAACCTGCGGAAGGATCATTGTCGCCTCCTCACGAGCAGCACGACCCGCGAACGCGTTC---------------CAATCATATATTATCGCCGCACGTCCCG------------------ACGGGCCGGCAGGCG-CGTCCTGCCGGTCCCGCCCGGCGGAGCGGCGACAAACCAAACGAACCCCCGGCGCCGAACGCGCCAAGGAACCGT---------ATATCGAACGAGCGTCCTCCC-----GCCGCCCCGGAGACGGTGCGCGCGCGGCGAGCGATGCCGGATTCTTATTATCCAC-GACGACTCTCGGCAACGGATATCTCGGCTCTCGCATCGATGAAGAACGTAGCGAAATGCGATACTTGGTGTGAATTGCAGAATCCCGTGAACCATCGAGTCTTTGAACGCAAGTTGCGCCCGAAGCCATTAGGCCGAGGGCACGTCTGGCTGGGTGTCACGCAACGCCGCCCCAAGCAAACCCGACGCCTCCC----GGCGCGGGAG-CGGGGCGGACGCTGGCCTCCCGTGGGCCTCGCCCCGCGGATGGCCGAAATAAGAGATCGGGGTGCGGCGAGCACCGCGGCGCACGGTAGCTGAGAGAGCACGAACGCTGCTGCGCTCGGGCCCAGTCGCGCGCGCTCCGCC-GCCCCCGCCGATCTCCGGGACCCCCCGCGTGCGGCCGTCCCCGGACGGGCGCGCGCCTCCGATGCGACCTCAGCTCAGGCGGGGCCACCCGCTGAGTTTAAGCATATCAATAAGCGGAGGAAAAGAAACTAACAAGGATTCCCCTAGTAACGGCGAGCGAACCGGGAAGAGCCCACCATGAAAATCGGTCGCCCCCGGCGTCCGAATTGTAGTCTGGAGAAGCGTCCTCAGCGGCGGACCGGGCCCAAGTCCCCTGGAAGGGGGCGCCGGAGAGGGTGAGAGCCCCGTCGTGCCCGGACCCTGTCGCACCACGAGGCGCTGTCGGCGAGTCGGGTTGTTTGGGAATGCAGCCCCAATCGGGCGGTAAATTCCGTCCAAGGCTAAATACGGGCGAGAGACCGATAGCGAACAAGTACCGCGAGGGAAAGATGAAAAGGACTTTGAAAAGAGAGTCAAAGAGTGCTTGAAATTGTCGGGAGGGAAGCGGATGGGGGCCGGCGATGCGCCCCGGTCGGATGTGGAACGGCGAGAGCCGGTCCGCCGATCGGCTCGGGGCGCGGACCGGCGCGGATTGCGGCGGCGGCCCAAGCCCGGGCCCTCGACATGCCCGAGGA-ACGTCGTCGCCGCGATCGTGGCTGGCAGCGCGCGCCGCCACGGCGTGCCA---CGGCACCTGCGCGCTCCCGGCGCCGGCCCGCGGGCTCCCCATCCGGCCCGTCTTGAAACACGGACCAAGGAGTCTGACATGTGTGCGAGTCAACGGGCGACCAAACCCGTAAGGCGCAAGGAAGCTGACTGGCGGGATCCCCCCTGCGGGGCTGCACCGCCGACCGACCCCGATCTTCTGTGAAGGGTTCGAGTGAGAGCATACCTGTCGGGACCCGAAAGATGGTGAACTATGCCTGAGCGGGGCGAAGCCAGAGGAAACTCTGGTGGAGGCCCGCAGCGATACTGACGTGCAAATCGTTCGTCTGACTTGGGTATAGGGGCGAAAGACTAATCGAACCGTCTAGTAGCTGGTTCCCTCCGAAGTTTCCCTCAGGATAGCTGGAGCTCGAGCGCGAGTTCTATCAGGTAAAGCCAATGATTAGAGGCATCGGGGGCGCAACGCCCTCGACCTATTCTCAAACTTTAAATGGGTAGGACGGCGCGGCTGCTCCGGTGAGCCGCGCCACGGAATCGAGAGCTCCAAGTGGGCCATTTTTGGTAAGCAGAACTGGCGATGCGGGATGAACCGGAAGCCGGGTTACGGTGCCCAACTGCGCGCTAACCTAGATCCCACAAAGGGTGTTGGTCGATTAAGACAGCAGGACGGTGGTCATGGAAGTCGAAATCCGCTAAGGAGTGTGTAACAACTCACCTGCCGAATCAACTAGCCCCGAAAATGGATGGCGCTTAAGCGCGCGACCTATACCCGGCCGTCGGGGCAAGCGCCAGGCCCCGATGAGTAGGAGGGCGCGGCGGTCGCCGCAAAACCTCGGGCGCGAGCCCGGGTGGAGCGTCCGTCGGTGCAGATCTTGGTGGTAGTAGCAAATATTCAAATGAGAACTTTGAAGGCCGAAGAGGGGAAAGGTTCCATGTGAACGGCACTTGCACATGGGTTAGTCGATCCTAAGGGACGGGGGAAGCCCGTCTGATAGCGTGCCCG-CACGCGCACTCCGAAAGGGAATCGGGTTAAAATTCCTGAACCGGGATGTGGCGGCTGACGGCAACGTTAGGGAGTCCGGAGACGTCGGCGGGGGCCTCGGGAAGAGTTATCTTTTCTGTTTAACAGCCTGCCCACCCTGGAAACGGCTCAGCCGGAGGTAGGGTCCAGCGGCTGGAAGAGCACCGCACGTCGCGTGGTGTCCGGTGCGCCCCCGGCGGCCCTTGAAAATCCGGAGGACCGAGTGCCGCCCACGCCCGGTCGTACTCATAACCGCATCAGGTCTCCAAGGTGAACAGCCTCTGGTCGATGGAACAATGTAGGCAAGGGAAGTCGGCAAAATGGATCCGTAACCTCGGGAAAAGGATTGGCTCTGAGGGCTGGGCACGGGGGTCCCAGCCCCGAAACCGTCGGCTGTCGGTGGACTGCTCGAGCTGCTCCCGCGGCGAGAGCGGGTCGCCGCGTGCCGGCCGGTGGACGGACTGGGAACGGGCCCTCCGGGGCCCCTTCCCCGGGCGTCGAACAGTCGACTCAGAACTGGTACGGACAAGGGGAATCCGACTGTTTAATTAAAACAAAGCATTGCGATGGTCCCTGCGGATGCTGACGCAATGTGATTTCTGCCCAGTGCTCTGAATGTCAAAGTGAAGAAATTCAACCAAGCGCGGGTAAACGGCGGGAGTAACTATGACTCTCTTAAGGTAGCCAAATGCCTCGTCATCTAATTAGTGACGCGCATGAATGGATTAACGAGATTCCCACTGTCCCTGTCTACTATCCAGCGAAACCACAGCCAAGGGAACGGGCTTGGCAGAATCAGCGGGGAAAGAAGACCCTGTTGAGCTTGACTCTAGTCCGACTTTGTGAAATGACTTGAGAGGTGTAGGATAAGTGGGAGCCGGAAACGGCGAAAGTGAAATACCACTACTTTTAACGTTATTTTACTTATTCCGTGAATCGGAGGCGGGGCATGGCCCCTCCTTTTGGACCCAAGGCCCGCG---CACGCGGGCCGATCCGGGCGGAAGACATTGTCAGGTGGGGAGTTTGGCTGGGGCGGCACATCTGTTAAAAGATAACGCAGGTGTCCTAAGATGAGCTCAACGAGAACAGAAATCTCGTGTGGAACAAAAGGGTAAAAGCTCGTTTGATTCTGATTTCCAGTACGAATACGAACCGTGAAAGCGTGGCCTATCGATCCTTTAGTCCTTCGGAATTTGAAGCTAGAGGTGTCAGAAAAGTTACCACAGGGATAACTGGCTTGTGGCAGCCAAGCGTTCATAGCGACGTTGCTTTTTGATCCTTCGATGTCGGCTCTTCCTATCATTGTGAAGCAGAATTCACCAAGTGTTGGATTGTTCACCCACCAATAGGGAACGTGAGCTGGGTTTAGACCGTCGTGAGACAGGTTAGTTTTACCCTACTGATGACAGTGTCGCAATAGTAATTCAACCTAGTACGAGAGGAACCGTTGATTCGCACAATTGGTCATCGCGCTTGGTTGAAAAGCCAGTGGCGCGAAGCTACCGTGCGTTGGATTATGACTGAACGCCTCTAAGTCAGAATCCGGGCTAGAAGCGACGCATGCGCCCGCCGTCCGTTTGCCGACCAGCAGTAGGGGCCTCGGCCCCCAAAGGCACGTGTCGCTGGCGACCCCCGCGTGGCGGACGAGCCCCGCGGGACGCCCGGAAGCACAATTCCCACCGGTCGGCGGGTAGAATCCTCTGCAGACGACTTAAATACGCGACGGGGTATTGTAAGTGGCAGAGTGGCCTTGCTGCCACGATCCACTGAGATTCAGCCCTTGTCGCTCCGATTCGTCCCTCCCCCCT---CTTTCGTCCCTCCCCTCCCCGCGAAC---AAAAGCAAGCC-CGCGCCGCCCCGGAGGCTTTCCCCCACACGGGCGGGGAGGGAACCCGATCCGTTACGGTCATTCGGAAAGCCTTCCCTTCCGCAAGGCATGGCCGCCATCCGACGGTAAAACGATGCCACCAAAGAT-AACCCATGAACCGGATTCACAAAGGTAAATAAGTGCC---ATAATGGCACCCCTGCTGCTGACCATGCTGCCAAGAAAG-TAAAGTAGCCCGAG-ATAACATAAGCCTAAGAAAGTGC-------------AAAGTTGGCCACGCAGCCTAGC-------AATCACCAAGAAGGGCAAGCATCAAGGCCAATTGTCGGGCATGTGTTGCCAAGGCTTGCAAGTGTCCATGCGGCCAAGTGCCAAGTCACCCGACCTAAGTTGCTGGTGCGGTCTGGCACACAGTGACAAGCCACACGGGTGGCCGACTGCCAAGGCTGCTTACAGCCA--TGTAGGCAAGTGCCAAGGCACCCGTGCGGCCTTGCAGCTATGTGCCAAGGCGCCCGTGCGGCCTAG-TGCCAAGGCGTCCGTGCGGAAATGCGCCAGGGCGACTGTGCGGGCC----------------------------------AGCGCCAAGGCGCCCTTGCGGCCGTGC-GGCCAAGTGCCAAGGCGCCCGTGCGGGCT-------AGCACCAAGGCGCCCGGGTGGCCGTGC-GGCCAAGTGCCA------------------AGCGCCCGTGCGGGCTTGC-GCCAAGGC-----------------------------------------------------------------------------------------------------------------------------------GGCTGTGCGAGCTAG-TCCCAAG--------------------------------------------------------------------------------------------------------------------------------GCGCCCGTGCGGGCCAGC-GCCAAGGCGCCCGTGCGGCC---------AAGTGCCAAGGCGGCCGTGCGGGCTTGC---------GCCA------------------------------------------------------------------------------------------------------------------------------------------------------------------------------------------------------------------------------------------------------------------------------------------------------------------------------------------------------------------CGGCGGCCGTGCGGGCT-TGTGCCAAGGCGCCCGTGCGG----GCCAGC-----GCCAAGGCGCCCGTGCGGCCGGGCGGCTAAG-TGCCAA-----------------------------------------------------------------------------------------------------------------------------------------------------------------------------------------------------------------------------------------------------------------------------------------------------------------------------------------------------------------------------------------------------------------------------------------------------------------------------------------------------------------------------------------------------------------------------------------------------------------------------------------------------------------------------GCGCCCGCGCGGCCGTGCG----------------------------------------GCCAAGTGCCAAGCGCCCGTGCGGCCGTGC-AAGCGATAGCCAAGCGCCCGTGCCTGCCAG-TGCCAAGGCGCCCGGGCGGCCGTGCGGCCAAGT---------GCCAAGCGCCCGTGCGGGCTTG---------------------------------------------------------------------------------TGCCAAG----------------------------------------------------------------------------------------------------------------------------------------------------------------------------------------------------------------------------------------------------------------------------------------------------------------------------------------------------------------------------------------------------------------------------------------------------------------------------------------------------------------------------------------------------------------------------------------------------------------------------------------------------------------------------------------------------------------------------------------------------------------------------------------------------------------------------------------------------------------------------------------------------------------------------------------------------------------------------------------------------------------------------------------------------------------------------------------------------------------------------------------------------------------------------------------------------------------------------------------------------------------------------------------------------------------------------------------------------------------------------------------------------------------------------------------------------------------------------------------------------------------------------------------------------------------------------------------------------------------------------------------------------------------------------------------------------------------------------------------------CCGCCCGTGCGGCCAAG-TGCCAA--GCGCCCGTGCGGGCTTG-TGCCAAGCCGCCCGTGCGGCCGTGCGGGCTAGC-GCCAAG-------GCGCCCGTGC-GGCCAGT-GCCAAGGCGCCCGNNNNNNNNNNNNNNNNNNNNNNNNNNNNNNNNNNNNNNNNNNNNNNNNNNNNNNNNNNNNNNNNNNNNNNNNNNNNNNNNNNNNNNNNNNNNNNNNNNNNNNNNNNNNNNNNNNNNNNNNNNNNNNNNNNNNNNNNNNNNNNNNNNNNNNNNNNNNNNNNNNNNNNNNNNNNNNNNNNNNNNNNNNNNNNNNNNNNNNNNNNNNNNNNNNNNNNNNNNNNNNNNNNNNNNNNNNNNNNNNNNNNNNNNNNNNNNNNNNNNNNNNNNNNNNNNNNNNNNNNNNNNNNNNNNNNNNNNNNNNNNNNNNNNNNNNNNNNNNNNNNNNNNNNNNNNNNNNNNNNNNNNNNNNNNNNNNNNNNNNNNNNNNNNNNNNNNNNNNNNNNNNNNNNNNNNNNNNNNNNNNNNNNNNNNNNNNNNNNNNNNNNNNNNNNNNNNNNNNNNNNNNNNNNNNNNNNNNNNNNNNNNNNNNNNNNNNNNNNNNNNNNNNNNNNNNNNNNNNNNNNNNNNNNNNNNNNNNNNNNNNNNNNNNNNNNNNNNNNNNNNNNNNNNNNNNNNNNNNNNNNNNNNNNNNNNNNNNNNNNNNNNNNNNNNNNNNNNNNNNNNNNNNNNNNNNNNNNNNNNNNNNNNNNNNNNNNNNNNNNNNNNNNNNNNNNNNNNNNNNNNNNNNNNNNNNNNNNNNNNNNNNNNNNNNNNNNNNNNNNNNNNNNNNNNNNNNNNNNNNNNNNNNNNNNNNNNNNNNNNNNNNNNNNNNNNNNNNNNNNNNNNNNNNNNNNNNNNNNNNNNNNNNNNNNNNNNNNNNNNNNNNNNNNNNNNNNNNNNNNNNN
>Guibourtia demeusei voucher Dauby 2975  external transcribed spacer, 18S ribosomal RNA gene, internal transcribed spacer 1, 5.8S ribosomal RNA gene, internal transcribed spacer 2, and 28S ribosomal RNA gene, complete sequence
NNNNNNNNNNNNNNNNNNNNNNNNNNNNNNNNNNNNNNNNNNNNNNNNNNNNNNNNNNNNNNNNNNNNNNNNNNNNNNNNNNNNNNNNNNNNNNNNNNNNNNNNNNNNNNNNNNNNNNNNNNNNNNNNNNNNNNNNNNNNNNNNNNNNNNNNNNNNNNNNNNNNNNNNNNNNNNNNNNNNNNNNNNNNNNNNNNNNNNNNNNNNNNNNNNNNNNNNNNNNNNNNNNNNNNNNNNNNNNNNNNNNNNNNNNNNNNNNNNNNNNNNNNNNNNNNNNNNNNNNNNNNNNNNNNNNNNNNNNNNNNNNNNNNNNNNNNNNNNNNNNNNNNNNNNNNNNNNNNNNNNNNNNNNNNNNNNNNNNNNNNNNNNNNNNNNNNNNNNNNNNNNNNNNNNNNNNNNNNNNNNNNNNNNCGCGGCCAAGTGCCAA-----------------------------------------------------------------------------------------------------------------------------------------------------------------------------------------------------------------------------------------------------------------------------------------------------------------------------------------------------------------------------------------------------------------------GCGCCCGTGCGGGCTTG-TGCCAAGCCGCCCGTGCGG-----------------------------------------------------------------------------------------------------------------------------CCGTGCG--------GGCTAGCGCCAAGGCGCCCGTGCGGCCAAGT-GCCAA--------GCGCCCGTGCGGCCTTGC-GCCAAGGCGCCGGTGCGGCCATGT---------GCC-----------------------------------------AAGCGCCCGTGCGGGCTTGT-GCCAAGCCGCCCGTGCG--------------------------------GCCAGTGCCAAGGCG-----------------------------------------------------------------------------------------------------------------------------------------------------------------------------------------------------------------------------------------------------------------------------------------------------------------------------------------------------------------------------------------------------------------------------------------------------------------------CCCGTGCGGCCGTGCGGCCAAGTGCCAAGCG--------------------------------------------------------------------------------------CCCGTGCGGGCTTGC---------------------------------------------------------------------------------------------------------------------GCCAAGGCGCCCGT----------------------------------------------------------------------------------------------------------------------------------------------------------------------------------------------------GCGGCCGTGCAAGCGA---------TAGCCAAGCGCCCGTGCATGCCAG-CGCCAAGGCGCCCGCGCGGCCGTGC---------------------------------------------------------------------------------------------------------------------------------------------------------------------------------------------------------------------------------------------------------------------------------------------------------------------------------------------------------GGCCAGGTGCCAAGCGCCCGTGC-GGCCAG-TGCCAAGGCGC-------CCGTGCATGCCAG----------------------------------TGCCATGGCGCCCGTGCATGC---------CAATGGCAAGGCG------------------------------------------------CCCGTGCGGCCGTGCGGCCAGG-TGCCAAGGCG-----------------------------------------------------------------------------------------------------------------------------CCCGTGCGGCCGTGC-------GGCCAGGTGC------------------------------------------------------------------------------------------------------------------------------------------------------------------------------------------------------------------------------------------------------------------------------------------------CAAGGCGCCCGTGCGGCCGTGC-AAGCGATAGCCAAGCGCCCGTGCAGGCCAACGGCAAGGCGCCCGTGCGGCCGTGCGG-CCAAGTGCCAAGGCGCCCGTGCGCCCAG------CTTTTGGCTTGCCATAGGTAGCAAGGAGGTTC---CC---CCTTGTGGAAAATTTGCATTTGCTT------------------------------------------------GGGCGGTTCCCCTTTCTAATGGCAACTCATTGGCA-----------TGACTTGTTGGGGGTTTCCCCGTGCCGCTTGGCGCCCGGCCGTGCCTTTGGTTCGGTAGTTGGGAGGTTCACTTTGTGA-----CAAGCTTGGCCTTGGCACGGCTGGCCGGAGGCTCCCCCACAACAAATGAAATGGAATTCACCCCTTACATTGGTTGGTGTATGTCTCAAATCCATCCCACTTGGTCCCAAAGTTCTTCTTTTACTTCCCACTGCCCTTTACAAGGTGTATCCATCTACCCGCGC-CCTAAAATGCCAAAGATTGCACACAAAAATGTTTCAAATTCTCAAAATGATTTGATAATAAATTATTAGGCATCCCAAGGATGTTACCTGCAAAATTTGAGAAGCATACGACGAACGGTTTATTTTTCCGGATTTTTTGAATTCTCGGACTTTGAAAAATTAAAAAAAATTAACCGTTCATCAAAAAATTATAAAATTTGGGCTCACAATAGAATGCATTTTTATCAACATCTCTGCAAAATTTCAGATCAAAATTCCACCGTTTGCCCCCCGAAAACCCCTTATGTCAACCCGCGGAAAGCATGTTTACCCCTCCCAGAGGGGTCTTGGCTTAGAATGCTCTATAGGGGGTACCATGCTGCCTGCT-CCCCCCCCCAGCAGGCAGACCCGTGCGGAT------------GGGCGCACGCACGGGAGTACCCCCGACCCCCGAGCGCTTGTCCCTTCG-------TTGGCTCGGGGG--AATGCCGAAATGCCGGACGGGTGGTGCCGTCT-------------------------------------------------------------------------------------------------------------------------------------------------------------------------------------------------------------------------------------------------------------------------------------------------------------------------------------------------------------------------------------------------------------------------------------------------------CCGGCCGGCAAGGGCGGGGT---------------------------------------------------------------GCCGGAATC--------------------------------GTGCGCGGATGACCCTCTACAGTGCGCGGCTTGCTGCGTGCTCTTCGAACGGAGCCCCGAACACTCGTGACCCGTCCCTTCAAATCGTAGTGCCCGCGGGGGATCGCCAACGTGCGGCCCG------AGCGGCGACGCGCCTCCGGCCGGCCGGCG--------------------------------------------------------CGGGCCCGCAGCGGCCGGCGCC-CG-GCCGTGCACGGACGTGCGTTT-------TTCGCCCCTCCCCGCGCCAGG---------------------------------------------------------CGCGGGCGAC--CCCCCAATGCCCGGTGCGGGC--GGCCCCTTCGGTTATCGGTG-----CCCGTTG-----------------------TTCTGTCATGCCCAGCGAAGCAGGTTCGGCGCCACCCGACG-CCTCCATATGCTCGCTCGCCCACGGGGGCGTGC-GGGGTGTGGTTCGTTCGGTGGGGTTGGGCCTGCGGCCGTGCGGGCGTGTGAGCAGTGATCGGGTCGTTCGTGCTGGCTGGCTCCGTGCTCGCGCACCGAACAGTCCGCAGGCGACCCTCCTCATCTTTTGCCCGACGAAGCTATCGAATCTTCGGGCGATTTGCCGCGGTTCCTGTGTTGCCTACCGATCGAACGGAATTCATCCGCCCCGT----GC-CCCTTCCCGTCCGG---------CAGG--CTGCCGGAGGGCCGCACGCCGGTCCTCGCGTTTCCACGATGGCGTCGCGTCGCCGTCGGCCTTCGTGGCCCGCGAGGTGCCGGCGCTCTCCCGGATGCGGTGCATGCGGCCGTCGCGTGGGATCTCCCGCCCACGTCCGTCCATGCGAAATATCGGTGT----GTCCCGAATGATGCCCGGGCTCGCGTCGATCCG----------GCCCCGGCCGTGTCGCGCGGCGCCCGGCGTCGCGGAGGAATGCTACCTGGTTGATCCTGCCAGTAGTCATATGCTTGTCTCAAAGATTAAGCCATGCATGTGTAAGTATGAACTAATTCAGACTGTGAAACTGCGAATGGCTCATTAAATCAGTTATAGTTTGTTTGATGGTACCTACTACTCGGATAACCGTAGTAATTCTAGAGCTAATACGTGCAACAAACCCCGAC-TTCCGGAAGGGATGCATTTATTAGATAAAAGGTCGACGCGGGCTCCGGCCCGTTGCTCTGATGATTCATGATAACTCGACGGATCGCACGGCCCCTGTGCCGGCGACGCATCATTCAAATTTCTGCCCTATCAACTTTCGATGGTAGGATAGTGGCCTACCATGGTGGTGACGGGTGACGGAGAATTAGGGTTCGATTCCGGAGAGGGAGCCTGAGAAACGGCTACCACATCCAAGGAAGGCAGCAGGCGCGCAAATTACCCAATCCTGACACGGGGAGGTAGTGACAATAAATAACAATACCGGGCTCATCGAGTCTGGTAATTGGAATGAGTACAATCTAAATCCCTTAACGAGGATCCATTGGAGGGCAAGTCTGGTGCCAGCAGCCGCGGTAATTCCAGCTCCAATAGCGTATATTTAAGTTGTTGCAGTTAAAAAGCTCGTAGTTGGACTTTGGGCTGGGTCGATCGGTCCGCCTC-GGGTGTGCACCGGACGTCCCGTCCCTTCTACCGGCGATGCGCTCCTGTCCTTAATTGGCCGGGTCGTGCCTCCGGTGCTGTTACTTTGAAGAAATTAGAGTGCTCAAAGCAAGCCTACGCTCTGGATACATTAGCATGGGATAACATCATAGGATTCTGATCCTATTGTGTTGGCCTTCGGGATCGGAGTAATGATTAACAGGGACAGTCGGGGGCATTCGTATTTCATAGTCAGAGGTGAAATTCTTGGATTTATGAAAGACGAACAACTGCGAAAGCATTTGCCAAGGATGTTTTCATTAATCAAGAACGAAAGTTGGGGGCTCGAAGACGATCAGATACCGTCCTAGTCTCAACCATAAACGATGCCGACCAGGGATCAGCGGATGTTGCTTTTAGGACTCCGCTGGCACCTTATGAGAAATCAAAGTTTTTGGGTTCCGGGGGGAGTATGGTCGCAAGGCTGAAACTTAAAGGAATTGACGGAAGGGCACCACCAGGAGTGGAGCCTGCGGCTTAATTTGACTCAACACGGGGAAACTTACCAGGTCCAGACATAGTAAGGATTGACAGACTGAGAGCTCTTTCTTGATTCTATGGGTGGTGGTGCATGGCCGTTCTTAGTTGGTGGAGCGATTTGTCTGGTTAATTCCGTTAACGAACGAGACCTCAGCCTGCTAACTAGCTATGTGGAGGTGACCCCCCACGGCCAGCTTCTTAGAGGGACTATGGCCTTCCAGGCCAAGGAAGTTTGAGGCAATAACAGGTCTGTGATGCCCTTAGATGTTCTGGGCCGCACGCGCGCTACACTGATGTATTCAACGAGTCTATAGCCTTGGCCGACAGGCCCGGGTAATCTTTGAAATTTCATCGTGATGGGGATAGATCATTGCAATTGTTGGTCTTCAACGAGGAATTCCTAGTAAGCGCGAGTCATCAGCTCGCGTTGACTACGTCCCTGCCCTTTGTACACACCGCCCGTCGCTCCTACCGATTGAATGGTCCGGTGAAGTGTTCGGATCGCGGCGACGTGGGCGGTCCGCTGCCGGCGACGTCGCGAGAAGTCCACTGAACCTTATCATTTAGAGGAAGGAGAAGTCGTAACAAGGTTTCCGTAGGTGAACCTGCGGAAGGATCATTGTCGCCTCCTCACGAGCAGCACGACCCGCGAACGCGTTC---------------CAATCATATATTATCGCCGCACGTCCCG------------------ACGGGCCGGCAGGCG-CGTCCTGCCGGTCCCGCCCGGCGGAGCGGCGACAAACCAAACGAACCCCCGGCGCCGAACGCGCCAAGGAACCGT---------ATATCGAACGAGCGTCCTCCC-----GCCGCCCCGGAGACGGTGCGCGCGCGGCGAGCGATGCCGGATTCTTATTATCCAC-GACGACTCTCGGCAACGGATATCTCGGCTCTCGCATCGATGAAGAACGTAGCGAAATGCGATACTTGGTGTGAATTGCAGAATCCCGTGAACCATCGAGTCTTTGAACGCAAGTTGCGCCCGAAGCCATTAGGCCGAGGGCACGTCTGGCTGGGTGTCACGCAACGCCGCCCCAAGCAAACCCGACGCCTCCC----GGCGCGGGAG-CGGGGCGGACGCTGGCCTCCCGTGGGCCTCGCCCCGCGGATGGCCGAAATAAGAGATCGGGGTGCGGCGAGCACCGCGGCGCACGGTAGCTGAGAGAGCACGAACGCTGCTGCGCTCGGGCCCAGTCGCGCGCGCTCCGCC-GCCCCCGCCGATCTCCGGGACCCCCCGCGCGCGCCCGTCCCCGGACGGGCGCGCGCCTCCGATGCGACCTCAGCTCAGGCGGGGCCACCCGCTGAGTTTAAGCATATCAATAAGCGGAGGAAAAGAAACTAACAAGGATTCCCCTAGTAACGGCGAGCGAACCGGGAAGAGCCCACCATGAAAATCGGTCGCCCCCGGCGTCCGAATTGTAGTCTGGAGAAGCGTCCTCAGCGGCGGACCGGGCCCAAGTCCCCTGGAAGGGGGCGCCGGAGAGGGTGAGAGCCCCGTCGTGCCCGGACCCTGTCGCACCACGAGGCGCTGTCGGCGAGTCGGGTTGTTTGGGAATGCAGCCCCAATCGGGCGGTAAATTCCGTCCAAGGCTAAATACGGGCGAGAGACCGATAGCGAACAAGTACCGCGAGGGAAAGATGAAAAGGACTTTGAAAAGAGAGTCAAAGAGTGCTTGAAATTGTCGGGAGGGAAGCGGATGGGGGCCGGCGATGCGCCCCGGTCGGATGTGGAACGGCGAGAGCCGGTCCGCCGATCGGCTCGGGGCGCGGACCGGCGCGGATTGCGGCGGCGGCCCAAGCCCGGGCCCTCGACATGCCCGAGGA-ACGTCGTCGCCGCGATCGTGGCTGGCAGCGCGCGCCGCCACGGCGTGCCA---CGGCACCTGCGCGCTCCCGGCGCCGGCCCGCGGGCTCCCCATCCGGCCCGTCTTGAAACACGGACCAAGGAGTCTGACATGTGTGCGAGTCAACGGGCGACCAAACCCGTAAGGCGCAAGGAAGCTGACTGGCGGGATCCCCCCTGCGGGGCTGCACCGCCGACCGACCCCGATCTTCTGTGAAGGGTTCGAGTGAGAGCATACCTGTCGGGACCCGAAAGATGGTGAACTATGCCTGAGCGGGGCGAAGCCAGAGGAAACTCTGGTGGAGGCCCGCAGCGATACTGACGTGCAAATCGTTCGTCTGACTTGGGTATAGGGGCGAAAGACTAATCGAACCGTCTAGTAGCTGGTTCCCTCCGAAGTTTCCCTCAGGATAGCTGGAGCTCGAGCGCGAGTTCTATCAGGTAAAGCCAATGATTAGAGGCATCGGGGGCGCAACGCCCTCGACCTATTCTCAAACTTTAAATGGGTAGGACGGCGCGGCTGCTCCGGTGAGCCGCGCCACGGAATCGAGAGCTCCAAGTGGGCCATTTTTGGTAAGCAGAACTGGCGATGCGGGATGAACCGGAAGCCGGGTTACGGTGCCCAACTGCGCGCTAACCTAGATCCCACAAAGGGTGTTGGTCGATTAAGACAGCAGGACGGTGGTCATGGAAGTCGAAATCCGCTAAGGAGTGTGTAACAACTCACCTGCCGAATCAACTAGCCCCGAAAATGGATGGCGCTTAAGCGCGCGACCCATACCCGGCCGTCGGGGCAAGCGCCAGGCCCCGATGAGTAGGAGGGCGCGGCGGTCGCCGCAAAACCTCGGGCGCGAGCCCGGGTGGAGCGTCCGTCGGTGCAGATCTTGGTGGTAGTAGCAAATATTCAAATGAGAACTTTGAAGGCCGAAGAGGGGAAAGGTTCCATGTGAACGGCACTTGCACATGGGTTAGTCGATCCTAAGGGACGGGGGAAGCCCGTCTGATAGCGTGCCCG-CACGCGCACTCCGAAAGGGAATCGGGTTAAAATTCCTGAACCGGGATGTGGCGGCTGACGGCAACGTTAGGGAGTCCGGAGACGTCGGCGGGGGCCTCGGGAAGAGTTATCTTTTCTGTTTAACAGCCTGCCCACCCTGGAAACGGCTCAGCCGGAGGTAGGGTCCAGCGGCTGGAAGAGCACCGCACGTCGCGTGGTGTCCGGTGCGCCCCCGGCGGCCCTTGAAAATCCGGAGGACCGAGTGCCGCCCACGCCCGGTCGTACTCATAACCGCATCAGGTCTCCAAGGTGAACAGCCTCTGGTCGATGGAACAATGTAGGCAAGGGAAGTCGGCAAAATGGATCCGTAACCTCGGGAAAAGGATTGGCTCTGAGGGCTGGGCACGGGGGTCCCAGCCCCGAAACCGTCGGCTGTCGGTGGACTGCTCGAGCTGCTCCCGCGGCGAGAGCGGGTCGCCGCGTGCCGGCCGGTGGACGGACTGGGAACGGGCCCTCCGGGGCCCCTTCCCCGGGCGTCGAACAGTCGACTCAGAACTGGTACGGACAAGGGGAATCCGACTGTTTAATTAAAACAAAGCATTGCGATGGTCCCTGCGGATGCTGACGCAATGTGATTTCTGCCCAGTGCTCTGAATGTCAAAGTGAAGAAATTCAACCAAGCGCGGGTAAACGGCGGGAGTAACTATGACTCTCTTAAGGTAGCCAAATGCCTCGTCATCTAATTAGTGACGCGCATGAATGGATTAACGAGATTCCCACTGTCCCTGTCTACTATCCAGCGAAACCACAGCCAAGGGAACGGGCTTGGCAGAATCAGCGGGGAAAGAAGACCCTGTTGAGCTTGACTCTAGTCCGACTTTGTGAAATGACTTGAGAGGTGTAGGATAAGTGGGAGCCGGAAACGGCGAAAGTGAAATACCACTACTTTTAACGTTATTTTACTTATTCCGTGAATCGGAGGCGGGGCATGGCCCCTCCTTTTGGACCCAAGGCCCGCG---CACGCGGGCCGATCCGGGCGGAAGACATTGTCAGGTGGGGAGTTTGGCTGGGGCGGCACATCTGTTAAAAGATAACGCAGGTGTCCTAAGATGAGCTCAACGAGAACAGAAATCTCGTGTGGAACAAAAGGGTAAAAGCTCGTTTGATTCTGATTTCCAGTACGAATACGAACCGTGAAAGCGTGGCCTATCGATCCTTTAGTCCTTCGGAATTTGAAGCTAGAGGTGTCAGAAAAGTTACCACAGGGATAACTGGCTTGTGGCAGCCAAGCGTTCATAGCGACGTTGCTTTTTGATCCTTCGATGTCGGCTCTTCCTATCATTGTGAAGCAGAATTCACCAAGTGTTGGATTGTTCACCCACCAATAGGGAACGTGAGCTGGGTTTAGACCGTCGTGAGACAGGTTAGTTTTACCCTACTGATGACAGTGTCGCAATAGTAATTCAACCTAGTACGAGAGGAACCGTTGATTCGCACAATTGGTCATCGCGCTTGGTTGAAAAGCCAGTGGCGCGAAGCTACCGTGCGTTGGATTATGACTGAACGCCTCTAAGTCAGAATCCGGGCTAGAAGCGACGCATGCGCCCGCCGTCCGTTTGCCGACCAGCAGTAGGGGCCTCGGCCCCCAAAGGCACGTGTCGCTGGCGACCCCCGCGTGGCGGACGAGCCCCGCGGGACGCCCGGAAGCACAATTCCCACCGGTCGGCGGGTAGAATCCTCTGCAGACGACTTAAATACGCGACGGGGTATTGTAAGTGGCAGAGTGGCCTTGCTGCCACGATCCACTGAGATTCAGCCCTTGTCGCTCCGATTCGTCCCTCCCCCCT---CTTTCGTCCCTCCCCTCCCCGCGAAC---AAAAGCAAGCC-CGCGCCGCCCCGGAGGCTTTCCCCCACACGGGCGGGGAGGGAACCCGATCCGTTACGGTCATTCGGAAAGCCTTCCCTTCCGCAAGGCATGGCCGCCATCCGACGGTAAAACGATGCCACCAAAGAT-AACCCATGAACCGGATTCACAAAGGTAAATAAGTGCC---ATAATGGCACCCCTGCTGCTGACCATGCTGCCAAGAAAG-TAAAGTAGCCCGAG-ATAACATAAGCCTAAGAAAGTGC-------------AAAGTTGGCCACGCAGCCTAGC-------AATCACCAAGAAGGGCAAGCATCAAGGCCAATTGTCGGGCATGTGTTGCCAAGGCTTGCAAGTGTCCATGCGGCCAAGTGCCAAGTCACCCGACCTAAGTTGCTGGTGCGGTCTGGCACACAGTGACAAGCCACACGGGTGGCCGACTGCCAAGGCTGCTTACAGCCA--TGTAGGCAAGTGCCAAGGCACCCGTGCGGCCTTGCAGCTATGTGCCAAGGCGCCCGTGCGGCCTAG-TGCCAAGGCGTCCGTGCGGAAATGCGCCAGGGCGACTGTGCGGGCC----------------------------------AGCGCCAAGGCGCCCTTGCGGCCGTGC-GGCCAAGTGCCAAGGCGCCCGTGCGGGCT-------AGCACCAAGGCGCCCGGGTGGCCGTGC-GGCCAAGTGCCA------------------AGCGCCCGTGCGGGCTTGC-GCCAAGGC-----------------------------------------------------------------------------------------------------------------------------------GGCTGTGCGAGCTAG-TGCCAAGGCGCCCGT---------------------------------------------------------------------------------GCGGCCGTGC-------AAGCCATA---------GCCAAGCGCCCGTGCGGGCCAGC-GCCAAGGCGCCCGTGCGGCC---------AAGTGCCAAGGCGGCCGTGCGGGCTTGC---------GCCA------------------------------------------------------------------------------------------------------------------------------------------------------------------------------------------------------------------------------------------------------------------------------------------------------------------------------------------------------------------CGGCGGCCGTGCGGGCT-TGTGCCAAGGCGCCCGTGCGG----GCCAGC-----GCCAAGGCGCCCGTGCGGCCGGGCGGCTAAG-TGCCAA-----------------------------------------------------------------------------------------------------------------------------------------------------------------------------------------------------------------------------------------------------------------------------------------------------------------------------------------------------------------------------------------------------------------------------------------------------------------------------------------------------------------------------------------------------------------------------------------------------------------------------------------------------------------------------GCGCCCGCGCGGCCGTGCG----------------------------------------GCCAAGTGCCAAGCGCCCGTGCGGCCGTGC-AAGCGATAGCCAAGCGCCCGTGCCTGCCAG-TGCCAAGGCGCCCGGGCGG---------------------------------------------------------------------------------------------------------------------------------------------------------------------------------------------------------------------------------------------------------------------------------------------------------------------------------------------------------------------------------------------------------------------------------------------------------------------------------------------------------------------------------------------------------------------------------------------------------------------------------------------------------------------------------------------------------------------------------------------------------------------------------------------------------------------------------------------------------------------------------------------------------------------------------------------------------------------------------------------------------------------------------------------------------------------------------------------------------------------------------------------------------------------------------------------------------------------------------------------------------------------------------------------------------------------------------------------------------------------------------------------------------------------------------------------------------------------------------------------------------------------------------------------------------------------------------------------------------------------------------------------------------------------------------------------------------------------------------------------------------------------------------------------------------------------------------------------------------------------------------------CCGTGCGGCCAAG-TGCCAA--GCGCCCGTGCGGGCTTG-TGCCAAGCCGCCCGTGCGGCCGTGCGGGCTAGC-GCCAAG-------GCGCCCGTGC-GGCCAGT-GCCAAGGCGCCCGNNNNNNNNNNNNNNNNNNNNNNNNNNNNNNNNNNNNNNNNNNNNNNNNNNNNNNNNNNNNNNNNNNNNNNNNNNNNNNNNNNNNNNNNNNNNNNNNNNNNNNNNNNNNNNNNNNNNNNNNNNNNNNNNNNNNNNNNNNNNNNNNNNNNNNNNNNNNNNNNNNNNNNNNNNNNNNNNNNNNNNNNNNNNNNNNNNNNNNNNNNNNNNNNNNNNNNNNNNNNNNNNNNNNNNNNNNNNNNNNNNNNNNNNNNNNNNNNNNNNNNNNNNNNNNNNNNNNNNNNNNNNNNNNNNNNNNNNNNNNNNNNNNNNNNNNNNNNNNNNNNNNNNNNNNNNNNNNNNNNNNNNNNNNNNNNNNNNNNNNNNNNNNNNNNNNNNNNNNNNNNNNNNNNNNNNNNNNNNNNNNNNNNNNNNNNNNNNNNNNNNNNNNNNNNNNNNNNNNNNNNNNNNNNNNNNNNNNNNNNNNNNNNNNNNNNNNNNNNNNNNNNNNNNNNNNNNNNNNNNNNNNNNNNNNNNNNNNNNNNNNNNNNNNNNNNNNNNNNNNNNNNNNNNNNNNNNNNNNNNNNNNNNNNNNNNNNNNNNNNNNNNNNNNNNNNNNNNNNNNNNNNNNNNNNNNNNNNNNNNNNNNNNNNNNNNNNNNNNNNNNNNNNNNNNNNNNNNNNNNNNNNNNNNNNNNNNNNNNNNNNNNNNNNNNNNNNNNNNNNNNNNNNNNNNNNNNNNNNNNNNNNNNNNNNNNNNNNNNNNNNNNNNNNNNNNNNNNNNNNNNNNNNNNNNNNNNNNNNNNNNNNNNNNNNNNNNNNNNNNNNNNNNNNNNNNNNNNNNNNNNN
>Guibourtia demeusei voucher Boupoya 819 external transcribed spacer, 18S ribosomal RNA gene, internal transcribed spacer 1, 5.8S ribosomal RNA gene, internal transcribed spacer 2, and 28S ribosomal RNA gene, complete sequence
NNNNNNNNNNNNNNNNNNNNNNNNNNNNNNNNNNNNNNNNNNNNNNNNNNNNNNNNNNNNNNNNNNNNNNNNNNNNNNNNNNNNNNNNNNNNNNNNNNNNNNNNNNNNNNNNNNNNNNNNNNNNNNNNNNNNNNNNNNNNNNNNNNNNNNNNNNNNNNNNNNNNNNNNNNNNNNNNNNNNNNNNNNNNNNNNNNNNNNNNNNNNNNNNNNNNNNNNNNNNNNNNNNNNNNNNNNNNNNNNNNNNNNNNNNNNNNNNNNNNNNNNNNNNNNNNNNNNNNNNNNNNNNNNNNNNNNNNNNNNNNNNNNNNNNNNNNNNNNNNNNNNNNNNNNNNNNNNNNNNNNNNNNNNNNNNNNNNNNNNNNNNNNNNNNNNNNNNNNNNNNNNNNNNNNNNNNNNNNNNNNNNNNNNNNNNNNNNNNNNNNNNNNNNNNNNNNNNNNNNNNNNNNNNNNNNNNNNNNNNNNNNNNNNNNNNNNNNNNNNNNNNNNNNNNNNNNNNNNNNNNNNNNNNNNNNNNNNNNNNNNNNNNNNNNNNNNNNNNNNNNNNNNNNNNNNNNNNNNNNNNNNNNNNNNNNNNNNNNNNNNNNNNNNNNNNNNNNNNNNNNNNNNNNNNNNNNNNNNNNNNNNNNNNNNNNNNNNNNNNNNNNNNNNNNNNNNNNNNNNNNNNNNNNNNNNNNNNNNNNNNNNNNNNNNNNNNNNNNNNNNNNNNNNNNNNNNNNNNNNNNNNNNNNNNNNNNNNNNNNNNNNNNNNNNNNNNNNNNNNNNNNNNNNNNNNNNNNNNNNNNNNNNNNNNNNNNNNNNNNNNNNNNNNNNNNNNNNNNNNNNNNNNNNNNNNNNNNNNNNNNNNNNNNNNNNNNNNNNNNNNNNNNNNNNNNNNNNNNNNNNNNNNNNNNNNNNNNNNNNNNNNNNNNNNNNNNNNNNNNNNNNNNNNNNNNNNNNNNNNNNNNNNNNNNNNNNNNNNNNNNNNNNNNNNNNNNNNNNNNNNNNNNNNNNNNNNNNNNNNNNNNNNNNNNNNNNNNNNNNNNNNNNNNNNNNNNNNNNNNNNNNNNNNNNNNNNNNNNNNNNNNNNNNNNNNNNNNNNNNNNNNNNNNNNNNNNNNNNNNNNNNNNNNNNNNNNNNNNNNNNNNNNNNNNNNNNNNNNNNNNNNNNNNNNNNNNNNNNNNNNNNNNNNNNNNNNNNNNNNNNNNNNNNNNNNNNNNNNNNNNNNNNNNNNNNNNNNNNNNNNNNNNNNNNNNNNNNNNNNNNNNNNNNNNNNNNNNNNNNNNNNNNNNNNNNNNNNNNNNNNNNNNNNNNNNNNNNNNNNNNNNNNNNNNNNNNNNNNNNNNNNNNNNNNNNNNNNNNNNNNNNNNNNNNNNNNNNNNNNNNNNNNNNNNNNNNNNNNNNNNNNNNNNNNNNNNNNNNNNNNNNNNNNNNNNNNNNNNNNNNNNNNNNNNNNNNNNNNNNNNNNNNNNNNNNNNNNNNNNNNNNNNNNNNNNNNNNNNNNNNNNNNNNNNNNNNNNNNNNNNNNNNNNNNNNNNNNNNNNNNNNNNNNNNNNNNNNNNNNNNNNNNNNNNNNNNNNNNNNNNNNNNNNNNNNNNNNNNNNNNNNNNNNNNNNNNNNNNNNNNNNNNNNNNNNNNNNNNNNNNNNNNNNNNNNNNNNNNNNNNNNNNNNNNNNNNNNNNNNNNNNNNNNNNNNNNNNNNNNNNNNNNNNNNNNNNNNNNNNNNNNNNNNNNNNNNNNNNNNNNNNNNNNNNNNNNNNNNNNNNNNNNNNNNNNNNNNNNNNNNNNNNNNNNNNNNNNNNNNNNNNNNNNNNNNNNNNNNNNNNNNNNNNNNNNNNNNNNNNNNNNNNNNNNNNNNNNNNNNNNNNNNNNNNNNNNNNNNNNNNNNNNNNNNNNNNNNNNNNNNNNNNNNNNNNNNNNNNNNNNNNNNNNNNNNNNNNNNNNNNNNNNNNNNNNNNNNNNNNNNNNGCGCCCGT----------------------------------------------------------------------------------------------------------------------------------------------------------------------------------------------------GCGGCCGTGCAAGCGA---------TAGCCAAGCGCCCGTGCATGCCAG-CGCCAAGGCGCCCGCGCGGCCGTGC---------------------------------------------------------------------------------------------------------------------------------------------------------------------------------------------------------------------------------------------------------------------------------------------------------------------------------------------------------GGCCAGGTGCCAAGCGCCCGTGC-GGCCAG-TGCCAAGGCGC-------CCGTGCATGCCAG----------------------------------TGCCATGGCGCCCGTGCATGC---------CAATGGCAAGGCG------------------------------------------------CCCGTGCGGCCGTGCGGCCAGG-TGCCAAGGCG-----------------------------------------------------------------------------------------------------------------------------CCCGTGCGGCCGTGC-------GGCCAGGTGC------------------------------------------------------------------------------------------------------------------------------------------------------------------------------------------------------------------------------------------------------------------------------------------------CAAGGCGCCCGTGCGGCCGTGC-AAGCGATAGCCAAGCGCCCGTGCAGGCCAACGGCAAGGCGCCCGTGCGGCCGTGCGG-CCAAGTGCCAAGGCGCCCGTGCGCCCAG------CTTTTGGCTTGCCATAGGTAGCAAGGAGGTTC---CC---CCTTGTGGAAAATTTGCATTTGCTT------------------------------------------------GGGCGGTTCCCCTTTCTAATGGCAACTCATTGGCA-----------TGACTTGTTGGGGGTTTCCCCGTGCCGCTTGGCGCCCGGCCGTGCCTTTGGTTCGGTAGTTGGGAGGTTCACTTTGTGA-----CAAGCTTGGCCTTGGCACGGCTGGCCGGAGGCTCCCCCACAACAAATGAAATGGAATTCACCCCTTACATTGGTTGGTGTATGTCTCAAATCCATCCCACTTGGTCCCAAAGTTCTTCTTTTACTTCCCACTGCCCTTTACAAGGTGTATCCATCTACCCGCGC-CCTAAAATGCCAAAGATTGCACACAAAAATGTTTCAAATTCTCAAAATGATTTGATAATAAATTATTAGGCATCCCAAGGATGTTACCTGCAAAATTTGAGAAGCATACGACGAACGGTTTATTTTTCCGGATTTTTTGAATTCTCGGACTTTGAAAAATTAAAAAAAATTAACCGTTCATCAAAAAATTATAAAATTTGGGCTCACAATAGAATGCATTTTTATCAACATCTCTGCAAAATTTCAGATCAAAATTCCACCGTTTGCCCCCCGAAAACCCCTTATGTCAACCCGCGGAAAGCATGTTTACCCCTCCCAGAGGGGTCTTGGCTTAGAATGCTCTATAGGGGGTACCATGCTGCCTGCT-CCCCCCCCCAGCAGGCAGACCCGTGCGGAT------------GGGCGCACGCACGGGAGTACCCCCGACCCCCGAGCGCTTGTCCCTTCGT-----TTTGGCTCGGGGG--AATGCCGAAATGCCGGACGGGTGGTGCCGTCT-------------------------------------------------------------------------------------------------------------------------------------------------------------------------------------------------------------------------------------------------------------------------------------------------------------------------------------------------------------------------------------------------------------------------------------------------------CCGGCCGGCAAGGGCGGGGT---------------------------------------------------------------GCCGGAATC--------------------------------GTGCGCGGATGACCCTCTACAGTGCGCGGCTTGCTGCGTGCTCTTCGAACGGAGCCCCGAACACTCGTGACCCGTCCCTTCAAATCGTAGTGCCCGCGGGGGATCGCCAACGTGCGGCCCG------AGCGGCGACGCGCCTCCGGCCGGCCGGCG--------------------------------------------------------CGGGCCCGCAGCGGCCGGCGCC-CG-GCCGTGCACGGACGTGCGTTT-------TTCGCCCCTCCCCGCGCCAGG---------------------------------------------------------CGCGGGCGAC--CCCCCAATGCCCGGTGCGGGC--GGCCCCTTCGGTTATCGGTG-----CCCGTTG-----------------------TTCTGTCATGCCCAGCGAAGCAGGTTCGGCGCCACCCGACG-CCTCCATATGCTCGCTCGCCCACGGGGGCGTGC-GGGGTGTGGTTCGTTCGGTGGGGTTGGGCCTGCGGCCGTGCGGGCGTGTGAGCAGTGATCGGGTCGTTCGTGCTGGCTGGCTCCGTGCTCGCGCACCGAACAGTCCGCAGGCGACCCTCCTCATCTTTTGCCCGACGAAGCTATCGAATCTTCGGGCGATTTGCCGCGGTTCCTGTGTTGCCTACCGATCGAACGGAATTCATCCGCCCCGT----GC-CCCTTCCCGTCCGG---------CAGG--CTGCCGGAGGGCCGCACGCCGGTCCTCGCGTTTCCACGATGGCGTCGCGTCGCCGTCGGCCTTCGTGGCCCGCGAGGTGCCGGCGCTCTCCCGGATGCGGTGCATGCGGCCGTCGCGTGGGATCTCCCGCCCACGTCCGTCCATGCGAAATATCGGTGT----GTCCCGAATGATGCCCGGGCTCGCGTCGATCCG----------GCCCCGGCCGTGTCGCGCGGCGCCCGGCGTCGCGGAGGAATGCTACCTGGTTGATCCTGCCAGTAGTCATATGCTTGTCTCAAAGATTAAGCCATGCATGTGTAAGTATGAACTAATTCAGACTGTGAAACTGCGAATGGCTCATTAAATCAGTTATAGTTTGTTTGATGGTACCTACTACTCGGATAACCGTAGTAATTCTAGAGCTAATACGTGCAACAAACCCCGAC-TTCCGGAAGGGATGCATTTATTAGATAAAAGGTCGACGCGGGCTCCGGCCCGTTGCTCTGATGATTCATGATAACTCGACGGATCGCACGGCCCCTGTGCCGGCGACGCATCATTCAAATTTCTGCCCTATCAACTTTCGATGGTAGGATAGTGGCCTACCATGGTGGTGACGGGTGACGGAGAATTAGGGTTCGATTCCGGAGAGGGAGCCTGAGAAACGGCTACCACATCCAAGGAAGGCAGCAGGCGCGCAAATTACCCAATCCTGACACGGGGAGGTAGTGACAATAAATAACAATACCGGGCTCATCGAGTCTGGTAATTGGAATGAGTACAATCTAAATCCCTTAACGAGGATCCATTGGAGGGCAAGTCTGGTGCCAGCAGCCGCGGTAATTCCAGCTCCAATAGCGTATATTTAAGTTGTTGCAGTTAAAAAGCTCGTAGTTGGACTTTGGGCTGGGTCGATCGGTCCGCCTC-GGGTGTGCACCGGACGTCCCGTCCCTTCTACCGGCGATGCGCTCCTGTCCTTAATTGGCCGGGTCGTGCCTCCGGTGCTGTTACTTTGAAGAAATTAGAGTGCTCAAAGCAAGCCTACGCTCTGGATACATTAGCATGGGATAACATCATAGGATTCTGATCCTATTGTGTTGGCCTTCGGGATCGGAGTAATGATTAACAGGGACAGTCGGGGGCATTCGTATTTCATAGTCAGAGGTGAAATTCTTGGATTTATGAAAGACGAACAACTGCGAAAGCATTTGCCAAGGATGTTTTCATTAATCAAGAACGAAAGTTGGGGGCTCGAAGACGATCAGATACCGTCCTAGTCTCAACCATAAACGATGCCGACCAGGGATCAGCGGATGTTGCTTTTAGGACTCCGCTGGCACCTTATGAGAAATCAAAGTTTTTGGGTTCCGGGGGGAGTATGGTCGCAAGGCTGAAACTTAAAGGAATTGACGGAAGGGCACCACCAGGAGTGGAGCCTGCGGCTTAATTTGACTCAACACGGGGAAACTTACCAGGTCCAGACATAGTAAGGATTGACAGACTGAGAGCTCTTTCTTGATTCTATGGGTGGTGGTGCATGGCCGTTCTTAGTTGGTGGAGCGATTTGTCTGGTTAATTCCGTTAACGAACGAGACCTCAGCCTGCTAACTAGCTATGTGGAGGTGACCCCCCACGGCCAGCTTCTTAGAGGGACTATGGCCTTCCAGGCCAAGGAAGTTTGAGGCAATAACAGGTCTGTGATGCCCTTAGATGTTCTGGGCCGCACGCGCGCTACACTGATGTATTCAACGAGTCTATAGCCTTGGCCGACAGGCCCGGGTAATCTTTGAAATTTCATCGTGATGGGGATAGATCATTGCAATTGTTGGTCTTCAACGAGGAATTCCTAGTAAGCGCGAGTCATCAGCTCGCGTTGACTACGTCCCTGCCCTTTGTACACACCGCCCGTCGCTCCTACCGATTGAATGGTCCGGTGAAGTGTTCGGATCGCGGCGACGTGGGCGGTCCGCTGCCGGCGACGTCGCGAGAAGTCCACTGAACCTTATCATTTAGAGGAAGGAGAAGTCGTAACAAGGTTTCCGTAGGTGAACCTGCGGAAGGATCATTGTCGCCTCCTCACGAGCAGCACGACCCGCGAACG---------------------AATCATATATTATCGCCGCACGTCCCG------------------ACGGGCCGGCAGGCG-CGTCCTGCCGGTCCCGCCCGGCGGAGCGGCGACAAACCAAACGAACCCCCGGCGCCGAACGCGCCAAGGAACCGT---------ATATCGAACGAGCGTCCTCCC-----GCCGCCCCGGAGACGGTGCGCGCGCGGCGAGCGATGCCGGATTCTTATTATCCAC-GACGACTCTCGGCAACGGATATCTCGGCTCTCGCATCGATGAAGAACGTAGCGAAATGCGATACTTGGTGTGAATTGCAGAATCCCGTGAACCATCGAGTCTTTGAACGCAAGTTGCGCCCGAAGCCATTAGGCCGAGGGCACGTCTGGCTGGGTGTCACGCAACGCCGCCCCAAACAAACCCAA---------------ACGGGAGAAGGGGCGGACGCTGGCCTCCCGTGGGCCTCGCCCCGCGGATGGCCGAAATAAGAGATCGGGGTGCGGCGAGCACCGCGGCGCACGGTAGCTGAGAGAGCACGAACGCTGCTGCGCTCGGGCCCAGTCGCGCGCGCTCCGCC-GCCCCCGCCGATCTCCGGGACCCCCCGCGCGCGCCCGTCCCCGGACGGGCGCGCGCCTCCGATGCGACCTCAGCTCAGGCGGGGCCACCCGCTGAGTTTAAGCATATCAATAAGCGGAGGAAAAGAAACTAACAAGGATTCCCCTAGTAACGGCGAGCGAACCGGGAAGAGCCCACCATGAAAATCGGTCGCCCCCGGCGTCCGAATTGTAGTCTGGAGAAGCGTCCTCAGCGGCGGACCGGGCCCAAGTCCCCTGGAAGGGGGCGCCGGAGAGGGTGAGAGCCCCGTCGTGCCCGGACCCTGTCGCACCACGAGGCGCTGTCGGCGAGTCGGGTTGTTTGGGAATGCAGCCCCAATCGGGCGGTAAATTCCGTCCAAGGCTAAATACGGGCGAGAGACCGATAGCGAACAAGTACCGCGAGGGAAAGATGAAAAGGACTTTGAAAAGAGAGTCAAAGAGTGCTTGAAATTGTCGGGAGGGAAGCGGATGGGGGCCGGCGATGCGCCCCGGTCGGATGTGGAACGGCGAGAGCCGGTCCGCCGATCGGCTCGGGGCGCGGACCGGCGCGGATTGCGGCGGCGGCCCAAGCCCGGGCCCTCGACATGCCCGAGGA-ACGTCGTCGCCGCGATCGTGGCTGGCAGCGCGCGCCGCCACGGCGTGCCA---CGGCACCTGCGCGCTCCCGGCGCCGGCCCGCGGGCTCCCCATCCGGCCCGTCTTGAAACACGGACCAAGGAGTCTGACATGTGTGCGAGTCAACGGGCGACCAAACCCGTAAGGCGCAAGGAAGCTGACTGGCGGGATCCCCCCTGCGGGGCTGCACCGCCGACCGACCCCGATCTTCTGTGAAGGGTTCGAGTGAGAGCATACCTGTCGGGACCCGAAAGATGGTGAACTATGCCTGAGCGGGGCGAAGCCAGAGGAAACTCTGGTGGAGGCCCGCAGCGATACTGACGTGCAAATCGTTCGTCTGACTTGGGTATAGGGGCGAAAGACTAATCGAACCGTCTAGTAGCTGGTTCCCTCCGAAGTTTCCCTCAGGATAGCTGGAGCTCGAGCGCGAGTTCTATCAGGTAAAGCCAATGATTAGAGGCATCGGGGGCGCAACGCCCTCGACCTATTCTCAAACTTTAAATGGGTAGGACGGCGCGGCTGCTCCGGTGAGCCGCGCCACGGAATCGAGAGCTCCAAGTGGGCCATTTTTGGTAAGCAGAACTGGCGATGCGGGATGAACCGGAAGCCGGGTTACGGTGCCCAACTGCGCGCTAACCTAGATCCCACAAAGGGTGTTGGTCGATTAAGACAGCAGGACGGTGGTCATGGAAGTCGAAATCCGCTAAGGAGTGTGTAACAACTCACCTGCCGAATCAACTAGCCCCGAAAATGGATGGCGCTTAAGCGCGCGACCTATACCCGGCCGTCGGGGCAAGCGCCAGGCCCCGATGAGTAGGAGGGCGCGGCGGTCGCCGCAAAACCTCGGGCGCGAGCCCGGGTGGAGCGTCCGTCGGTGCAGATCTTGGTGGTAGTAGCAAATATTCAAATGAGAACTTTGAAGGCCGAAGAGGGGAAAGGTTCCATGTGAACGGCACTTGCACATGGGTTAGTCGATCCTAAGGGACGGGGGAAGCCCGTCTGATAGCGTGCCCG-CACGCGCACTCCGAAAGGGAATCGGGTTAAAATTCCTGAACCGGGATGTGGCGGCTGACGGCAACGTTAGGGAGTCCGGAGACGTCGGCGGGGGCCTCGGGAAGAGTTATCTTTTCTGTTTAACAGCCTGCCCACCCTGGAAACGGCTCAGCCGGAGGTAGGGTCCAGCGGCTGGAAGAGCACCGCACGTCGCGTGGTGTCCGGTGCGCCCCCGGCGGCCCTTGAAAATCCGGAGGACCGAGTGCCGCCCACGCCCGGTCGTACTCATAACCGCATCAGGTCTCCAAGGTGAACAGCCTCTGGTCGATGGAACAATGTAGGCAAGGGAAGTCGGCAAAATGGATCCGTAACCTCGGGAAAAGGATTGGCTCTGAGGGCTGGGCACGGGGGTCCCAGCCCCGAAACCGTCGGCTGTCGGTGGACTGCTCGAGCTGCTCCCGCGGCGAGAGCGGGTCGCCGCGTGCCGGCCGGTGGACGGACTGGGAACGGGCCCTCCGGGGCCCCTTCCCCGGGCGTCGAACAGTCGACTCAGAACTGGTACGGACAAGGGGAATCCGACTGTTTAATTAAAACAAAGCATTGCGATGGTCCCTGCGGATGCTGACGCAATGTGATTTCTGCCCAGTGCTCTGAATGTCAAAGTGAAGAAATTCAACCAAGCGCGGGTAAACGGCGGGAGTAACTATGACTCTCTTAAGGTAGCCAAATGCCTCGTCATCTAATTAGTGACGCGCATGAATGGATTAACGAGATTCCCACTGTCCCTGTCTACTATCCAGCGAAACCACAGCCAAGGGAACGGGCTTGGCAGAATCAGCGGGGAAAGAAGACCCTGTTGAGCTTGACTCTAGTCCGACTTTGTGAAATGACTTGAGAGGTGTAGGATAAGTGGGAGCCGGAAACGGCGAAAGTGAAATACCACTACTTTTAACGTTATTTTACTTATTCCGTGAATCGGAGGCGGGGCATGGCCCCTCCTTTTGGACCCAAGGCCCGCG---CACGCGGGCCGATCCGGGCGGAAGACATTGTCAGGTGGGGAGTTTGGCTGGGGCGGCACATCTGTTAAAAGATAACGCAGGTGTCCTAAGATGAGCTCAACGAGAACAGAAATCTCGTGTGGAACAAAAGGGTAAAAGCTCGTTTGATTCTGATTTCCAGTACGAATACGAACCGTGAAAGCGTGGCCTATCGATCCTTTAGTCCTTCGGAATTTGAAGCTAGAGGTGTCAGAAAAGTTACCACAGGGATAACTGGCTTGTGGCAGCCAAGCGTTCATAGCGACGTTGCTTTTTGATCCTTCGATGTCGGCTCTTCCTATCATTGTGAAGCAGAATTCACCAAGTGTTGGATTGTTCACCCACCAATAGGGAACGTGAGCTGGGTTTAGACCGTCGTGAGACAGGTTAGTTTTACCCTACTGATGACAGTGTCGCAATAGTAATTCAACCTAGTACGAGAGGAACCGTTGATTCGCACAATTGGTCATCGCGCTTGGTTGAAAAGCCAGTGGCGCGAAGCTACCGTGCGTTGGATTATGACTGAACGCCTCTAAGTCAGAATCCGGGCTAGAAGCGACGCATGCGCCCGCCGTCCGTTTGCCGACCAGCAGTAGGGGCCTCGGCCCCCAAAGGCACGTGTCGCTGGCGACCCCCGCGTGGCGGACGAGCCCCGCGGGACGCCCGGAAGCACAATTCCCACCGGTCGGCGGGTAGAATCCTCTGCAGACGACTTAAATACGCGACGGGGTATTGTAAGTGGCAGAGTGGCCTTGCTGCCACGATCCACTGAGATTCAGCCCTTGTCGCTCCGATTCGTCCCTCCCCCCT---CTTTCGTCCCTCCCCTCCCCGCGAAC---AAAAGCAAGCC-CGCGCCGCCCCGGAGGCTTTCCCCCACACGGGCGGGGAGGGAACCCGATCCGTTACGGTCATTCGGAAAGCCTTCCCTTCCGCAAGGCATGGCCGCCATCCGACGGTAAAACGATGCCACCAAAGAT-AACCCATGAACCGGATTCACAAAGGTAAATAAGTGCC---ATAATGGCACCCCTGCTGCTGACCATGCTGCCAAGAAAG-TAAAGTAGCCCGAG-ATAACATAAGCCTAAGAAAGTGC-------------AAAGTTGGCCACGCAGCCTAGC-------AATCACCAAGAAGGGCAAGCATCAAGGCCAATTGTCGGGCATGTGTTGCCAAGGCTTGCAAGTGTCCATGCGGCCAAGTGCCAAGTCACCCGACCTAAGTTGCTGGTGCGGTCTGGCACACAGTGACAAGCCACACGGGTGGCCGACTGCCAAGGCTGCTTACAGCCA--TGTAGGCAAGTGCCAAGGCACCCGTGCGGCCTTGCAGCTATGTGCCAAGGCGCCCGTGCGGCCTAG-TGCCAAGGCGTCCGTGCGGAAATGCGCCAGGGCGACTGTGCGGGCC----------------------------------AGCGCCAAGGCGCCCTTGCGGCCGTGC-GGCCAAGTGCCAAGGCGCCCGTGCGGGCT-------AGCACCAAGGCGCCCGGGTGGCCGTGC-GGCCAAGTGCCA------------------AGCGCCCGTGCGGGCTTGC-GCCAAGGC-----------------------------------------------------------------------------------------------------------------------------------GGCTGTGCGAGCTAG-TGCCAAGGCGCCCGT---------------------------------------------------------------------------------GCGGCCGTGC-------AAGCCATA---------GCCAAGCGCCCGTGCGGGCCAGC-GCCAAGGCGCCCGTGCGGCC---------AAGTGCCAAGGCGGCCGTGCGGGCTTGC---------GCCA------------------------------------------------------------------------------------------------------------------------------------------------------------------------------------------------------------------------------------------------------------------------------------------------------------------------------------------------------------------CGGCGGCCGTGCGGGCT-TGTGCCAAGGCGCCCGTGCGG----GCCAGC-----GCCAAGGCGCCCGTGCGGCCGGGCGGCTAAG-TGCCAAG-CGCCCGTGCGGCCGTGCAAGC--GATAGCCAAGCGCCCG------------------------------------TGCCTGCCAG-----TGCCAAGGCGCCC------------------------------------------------------------------------------------------GGGCGGCCGTGC---------GGCCAAGTGCCAAGCGCCCGTGCGGGCTTG-TGCCAAGCCGCCCGT-------------------------------GCGGCCGTGCGGGCTAGC-GCCAAGGCGC-------CCGTGCGGCCAGT----------GCCAAGGCGCCCGTGCGGCCGTGCGGCCAAGT------------------------GCCAAGCGCCCGTGCGGGCTTG-TGCCAAGCC--------GCCCGTGCG-------------------------------------------------------------------------------------------------GCCTAGCGCCAAGGCGCCCGTGCGGCCA---------------------------------------------------------------GTGCCAAGGCGCCCGCGCGGCCGTGCG----------------------------------------GCCAAGTGCCAAGCGCCCGTGCGGCCGTGC-GGCCAAGTGCCAAGCGGCCGTGCGGCCAAG-TGCCAAGCCGCCCGTGCGGCCGTGCGGCCAAGT---------GCCAAGCGCCCGTGCGGGCTTG---------------------------------------------------------------------------------TGCCAAGGCGCCCGT----------------GCGCCCG---------------------------------------TGCGGGCTTGT-GCCAAGGCGC-CCGTGCGCCCGTGCGGCCAAGTGCCAAGCGCCCGTGCGGGCTTGTGCCAAGCCGCCCGTGCGG------------------------------------------------------------------------------------------------------------------------------------------------------------------------------------------------------------------------------------------------------------------------------------------------------------------------------------------------------------------------------------------------------------------------------------------------------------------------------------------------------------------------------------------------------------------------------------------------CCGTGCGGCCAAGTGCCAA-GCGCCCGTGCGGGCTTGTGCCAAGGCGC---------------------------------------------------------------------------------------------------------------------------CCGTGCG----GCCAAGTGCCAAGCGCC-----------CGTGCGGGCTTGCGCCAAGCCGCCCGTGCGGGCTAG-----------------------------------------------------------------------------------------------------------------------------------------------------------------------------------------------------------------------------------------------------------------------------------------------------------------------------------CGCCAAGGCGCCCGTGCGGCCA-GTGCCAAGGCGCCCGTGCGGCCGTGCGGCCAAGTGCCAAGCGC--------------------CCGTGCGGGCTAGCGCCAAGG----------CGCCCGTGCGGCCGTGCGGGCTAGCGCCAAGGCGCCCGTGC---------------------------------------------------------------GGCCAGTGCCAAGGCGCCCG----------------CGCGGCCGTGCGGCCAAG-TGCCAAGCGCCCGTGCGG---------------GCTAGCGCCAAGGCGCCCG----------------TGCGGCCAG--TGCCAAG-------GCGCCCGTGCGGCCGTGCGGCCAAG-TGCCAA--GCGCCCGTGCGGGCTTG-TGCCAAGCCGCCCGTGCGGCCGTGCGGGCTAGC-GCCAAG-------GCGCCCGTGC-GGCCAGT-GCCAAGGCGCCCGCGCGGCCAAGTGCCAAGCGCCCGTGCGGGCTT--GTGCCAAGCCGCCCGTGCGGCCGTGCGGGCTAGC---------GCCAAGGCGCCCGTGCGGCCAAG---------TGCCAAG------------------------CGCCCGTGCGGCCTTGC-GCCAAGGC--------GCCGGTGCGGCCATGT---------GCCAA-GCGCCCGT-------GCGGGCTTG------------------------------------------------------------------------------------------TGCCAAG-------------CCGCCCGTGCGG--CCAGTGCC-------------------------------------AAGG---------------------------CGCCCGTGCGGCCG-----------------------TGCGGCCAAG--TGCCAAGCGCC--------------CGTGCGGGCTTG-CGCCAAGNNNNNNNNNNNNNNNNNNNNNNNNNNNNNNNNNNNNNNNNNNNNNNNNNNNNNNNNNNNNNNNNNNNNNNNNNNNNNNNNNNNNNNNNNNNNNNNNNNNNNNNNNNNNNNNNNNNNNNNNNNNNNNNNNNNNNNNNNNNNNNNNNNNNNNNNNNNNNNNNNNNNNNNNNNNNNNNNNNNNNNNNNNNNNNNNNNNNNNNNNNNNNNNNNNNNNNNNNNNNNNNNNNNNNNNNNNNNNNNNNNNNNNNNNNNNNNNNNNNNNNNNNNNNNNNNNNNNNNNNNNNNNNNNNNNNNNNNNNNN
>Guibourtia demeusei voucher Kami 4313 external transcribed spacer, 18S ribosomal RNA gene, internal transcribed spacer 1, 5.8S ribosomal RNA gene, internal transcribed spacer 2, and 28S ribosomal RNA gene, complete sequence
NNNNNNNNNNNNNNNNNNNNNNNNNNNNNNNNNNNNNNNNNNNNNNNNNNNNNNNNNNNNNNNNNNNNNNNNNNNNNNNNNNNNNNNNNNNNNNNNNNNNNNNNNNNNNNNNNNNNNNNNNNNNNNNNNNNNNNNNNNNNNNNNNNNNNNNNNNNNNNNNNNNNNNNNNNNNNNNNNNNNNNNNNNNNNNNNNNNNNNNNNNNNNNNNNNNNNNNNNNNNNNNNNNNNNNNNNNNNNNNNNNNNNNNNNNNNNNNNNNNNNNNNNNNNNNNNNNNNNNNNNNNNNNNNNNNNNNNNNNNNNNNNNNNNNNNNNNNNNNNNNNNNNNNNNNNNNNNNNNNNNNNNNNNNNNNNNNNNNNNNNNNNNNNNNNNNNNNNNNNNNNNNNNNNNNNNNNNNNNNNNNNNNNNNNNNNNNNNNNNNNNNNNNNNNNNNNNNNNNNNNNNNNNNNNNNNNNNNNNNNNNNNNNNNNNNNNNNNNNNNNNNNNNNNNNNNNNNNNNNNNNNNNNNNNNNNNNNNNNNNNNNNNNNNNNNNNNNNNNNNNNNNNNNNNNNNNNNNNNNNNNNNNNNNNNNNNNNNNNNNNNNNNNNNNNNNNNNNNNNNNNNNNNNNNNNNNNNNNNNNNNNNNNNNNNNNNNNNNNNNNNNNNNNNNNNNNNNNNNNNNNNNNNNNNNNNNNNNNNNNNNNNNNNNNNNNNNNNNNNNNNNNNNNNNNNNNNNNNNNNNNNNNNNNNNNNNNNNNNNNNNNNNNNNNNNNNNNNNNNNNNNNNNNNNNNNNNNNNNNNNNNNNNNNNNNNNNNNNNNNNNNNNNNNNNNNNNNNNNNNNNNNNNNNNNNNNNNNNNNNNNNNNNNNNNNNNNNNNNNNNNNNNNNNNNNNNNNNNNNNNNNNNNNNNNNNNNNNNNNNNNNNNNNNNNNNNNNNNNNNNNNNNNNNNNNNNNNNNNNNNNNNNNNNNNNNNNNNNNNNNNNNNNNNNNNNNNNNNNNNNNNNNNNNNNNNNNNNNNNNNNNNNNNNNNNNNNNNNNNNNGCGCCCGTGCGGCCAAGT-GCCAA--------GCGCCCGTGCGGGCTTGT-GCCAAG-------------------------------------------------------------------------CCGCCCGTGCGGGCTAGC-GCCAAGGCGCCCGTGCG--------------------------------GCCAGTGCCAAGGCG-----------------------------------------------------------------------------------------------------------------------------------------------------------------------------------------------------------------------------------------------------------------------------------------------------------------------------------------------------------------------------------------------------------------------------------------------------------------------CCCGTGCGGCCGTGCGGCCAAGTGCCAAGCG--------------------------------------------------------------------------------------CCCGTGCGGGCTTGC---------------------------------------------------------------------------------------------------------------------GCCAAGGCGCCCGT----------------------------------------------------------------------------------------------------------------------------------------------------------------------------------------------------GCGGCCGTGCAAGCGA---------TAGCCAAGCGCCCGTGCATGCCAG-CGCCAAGGCGCCCGCGCGGCCGTGC---------------------------------------------------------------------------------------------------------------------------------------------------------------------------------------------------------------------------------------------------------------------------------------------------------------------------------------------------------GGCCAGGTGCCAAGCGCCCGTGC-GGCCAG-TGCCAAGGCGC-------CCGTGCATGCCAG----------------------------------TGCCATGGCGCCCGTGCATGC---------CAATGCCAAGGCG------------------------------------------------CCCGTGCGGCCGTGCGGCCAAG-TGCCAAGGCG-----------------------------------------------------------------------------------------------------------------------------CCCGTGCGGCCGTGCAAGCGATAGCCAAGCGCCCG--------------------------------------------------------------------------------------------------------------------------------------------------------------------------------------------------------------------------------------------------------------------------------TGCAGGCCAACGGCAAGGCGCCCGTGCGGCCGTGC-GGCCAAGTGCCAAGCGCCCGTGCGGGCTTGCGCCAAGGCGCCCGTGCGGCCGTGCGG-CCAAGTGCCAAGGCGCCCGTGCGCCCAG------CTTTTGGCTTGCCATAGGTAGCAAGGAGGTTC---CC---CCTTGTGGAAAATTTGCATTTGCTT------------------------------------------------GGGCGGTTCCCCTTTCTAATGGCAACTCATTGGCA-----------TGACTTGTTGGGGGTTTCCCCGTGCCGCTTGGCGCCCGGCCGTGCCTTTGGTTCGGTAGTTGGGAGGTTCACTTTGTGA-----CAAGCTTGGCCTTGGCACGGCTGGCCGGAGGCTCCCCCACAACAAATGAAATGGAATTCACCCCTTACATTGGTTGGTGTATGTCTCAAATCCATCCCACTTGGTCCCAAAGTTCTTCTTTTACTTCCCACTGCCCTTTACAAGGTGTATCCATCTACCCGCAC-CCTAAAATGCCAAAGATTGCACACAAAAATGTTTCAAAATCTCAAAATGATTTGATAATAAATTATTAGGCATCCCAAGGATGTTACCTGCAAAATTTGAGAAGCATACGACGAACGGTTTATTTTTCCGGATTTTTTGAATTTTCGGACTTTGAAAAATTAAAAAAAATTAACCGTTCATCAAAAAATTATAAAATTTGGGCTCACAATAGAATGCATTTTTATCAACATCTCTGCAAAATTTCAGATCAAAATTCCACCGTTTGCCCCCCGAAAACCCCTTATGTCAACCCGCGGAAAGCATGTTTACCCCTCCCAGAGGGGTCTTGGCTTAGAATGCTCTATAGGGGGTACCATGCTGCCTGCTCCCCCCCCCCAGCAGGCAGACCCGTGCGGAT------------GGGCGCACGCACGGGAGTACCCCCGACCCCCGAGCGCTTGTCCCTTCG-------TTGGCTCGGGGG--AATGCCGAAATGCCGGACGGGTGGTGCCGTCT-------------------------------------------------------------------------------------------------------------------------------------------------------------------------------------------------------------------------------------------------------------------------------------------------------------------------------------------------------------------------------------------------------------------------------------------------------CCGGCCGGCAAGGGCGGGGT---------------------------------------------------------------GCCGGAATC--------------------------------GTGCGCGGATGACCCTCTACAGTGCGCGGCTTGCTGCGTGCTCTTCGAACGGAGCCCCGAACACTCGTGACCCGTCCCTTCAAATCGTAGTGCCCGCGGGGGATCGCCAACGTGCGGGCCG------AGCGGCGACGCGCCTCCGGCCGGCCGGCG--------------------------------------------------------CGGGCCCGCAGCGGCCGGCGCG-CG-GCCGTGCACGGACGTGCGTTT-------TTCGCCCCTCCCCGCGCCAGG---------------------------------------------------------CGCGGGCGAC--CCCCCAATGCCCGGTGCGGGC--GGCCCCTTCGGTTATCGGTG-----CCCGTTG-----------------------TTCTGTCATGCCCAGCGAAGCAGGTTCGGCGCCACCCGACG-CCTCCATATGCTCGCTCGCCCACGGGGGCGTGC-GGGGTGTGGTTCGTTCGGTGGGGTTGGGCCTGCGGCCGTGCGGGCGTGTGAGCAGTGATCGGGTCGTTCGTGCTGGCTGGCTCCGTGCTCGCGCACCGAACAGTCCGCAGGCGACCCTCCTCATCTTTTGCCCGACGAAGCTATCGAATCTTCGGGCGATTTGCCGCGGTTCCTGTGTTGCCTACCGATCGAACGGAATTCATCCGCCCCGT----GC-CCCTTCCCGTCCGGCAGTCGCCACAGG--CTGCCGGAGGGCCGCACGCCGGTCCTCGCGTTTCCACGATGGCGTCGCGTCGCCGTCGGCCTTCGTGGCCCGCGAGGTGCCGGCGCTCTCCCGGATGCGGTGCATGCGGCCGTCGCGTGGGATCTCCCGCCCACGTCCGTCCATGCGAAATATCGGTGT----GTCCCGAATGATGCCCGGGCTCGCGTCGATCCG----------GCCCCGGCCGTGTCGCGCGGCGCCCGGCGTCGCGGAGGAATGCTACCTGGTTGATCCTGCCAGTAGTCATATGCTTGTCTCAAAGATTAAGCCATGCATGTGTAAGTATGAACTAATTCAGACTGTGAAACTGCGAATGGCTCATTAAATCAGTTATAGTTTGTTTGATGGTACCTACTACTCGGATAACCGTAGTAATTCTAGAGCTAATACGTGCAACAAACCCCGAC-TTCCGGAAGGGATGCATTTATTAGATAAAAGGTCGACGCGGGCTCCGGCCCGTTGCTCTGATGATTCATGATAACTCGACGGATCGCACGGCCCCTGTGCCGGCGACGCATCATTCAAATTTCTGCCCTATCAACTTTCGATGGTAGGATAGTGGCCTACCATGGTGGTGACGGGTGACGGAGAATTAGGGTTCGATTCCGGAGAGGGAGCCTGAGAAACGGCTACCACATCCAAGGAAGGCAGCAGGCGCGCAAATTACCCAATCCTGACACGGGGAGGTAGTGACAATAAATAACAATACCGGGCTCATCGAGTCTGGTAATTGGAATGAGTACAATCTAAATCCCTTAACGAGGATCCATTGGAGGGCAAGTCTGGTGCCAGCAGCCGCGGTAATTCCAGCTCCAATAGCGTATATTTAAGTTGTTGCAGTTAAAAAGCTCGTAGTTGGACTTTGGGCTGGGTCGATCGGTCCGCCTC-GGGTGTGCACCGGACGTCCCGTCCCTTCTACCGGCGATGCGCTCCTGTCCTTAATTGGCCGGGTCGTGCCTCCGGTGCTGTTACTTTGAAGAAATTAGAGTGCTCAAAGCAAGCCTACGCTCTGGATACATTAGCATGGGATAACATCATAGGATTCTGATCCTATTGTGTTGGCCTTCGGGATCGGAGTAATGATTAACAGGGACAGTCGGGGGCATTCGTATTTCATAGTCAGAGGTGAAATTCTTGGATTTATGAAAGACGAACAACTGCGAAAGCATTTGCCAAGGATGTTTTCATTAATCAAGAACGAAAGTTGGGGGCTCGAAGACGATCAGATACCGTCCTAGTCTCAACCATAAACGATGCCGACCAGGGATCAGCGGATGTTGCTTTTAGGACTCCGCTGGCACCTTATGAGAAATCAAAGTTTTTGGGTTCCGGGGGGAGTATGGTCGCAAGGCTGAAACTTAAAGGAATTGACGGAAGGGCACCACCAGGAGTGGAGCCTGCGGCTTAATTTGACTCAACACGGGGAAACTTACCAGGTCCAGACATAGTAAGGATTGACAGACTGAGAGCTCTTTCTTGATTCTATGGGTGGTGGTGCATGGCCGTTCTTAGTTGGTGGAGCGATTTGTCTGGTTAATTCCGTTAACGAACGAGACCTCAGCCTGCTAACTAGCTATGTGGAGGTGACCCCCCACGGCCAGCTTCTTAGAGGGACTATGGCCTTCCAGGCCAAGGAAGTTTGAGGCAATAACAGGTCTGTGATGCCCTTAGATGTTCTGGGCCGCACGCGCGCTACACTGATGTATTCAACGAGTCTATAGCCTTGGCCGACAGGCCCGGGTAATCTTTGAAATTTCATCGTGATGGGGATAGATCATTGCAATTGTTGGTCTTCAACGAGGAATTCCTAGTAAGCGCGAGTCATCAGCTCGCGTTGACTACGTCCCTGCCCTTTGTACACACCGCCCGTCGCTCCTACCGATTGAATGGTCCGGTGAAGTGTTCGGATCGCGGCGACGTGGGCGGTCCGCTGCCGGCGACGTCGCGAGAAGTCCACTGAACCTTATCATTTAGAGGAAGGAGAAGTCGTAACAAGGTTTCCGTAGGTGAACCTGCGGAAGGATCATTGTCGCCTCCTCACGAGCAGCACGACCCGCGAACGCGTTC---------------CAATCATATATTATCGCCGCACGTCCCG------------------ACGGGCCGGCAGGCG-CGTCCTGCCGGTCCCGCCCGGCGGAGCGGCGACAAACCAAACGAACCCCCGGCGCCGAACGCGCCAAGGAACCATA-------CATATCGAACGAGCGTCCTCCC-----GCCGCCCCGGAGACGGTGCGCGCGCGGCGAGCGATGCCGGATCCTTATTATCCAC-AACGACTCTCGGCAACGGATATCTCGGCTCTCGCATCGATGAAGAACGTAGCGAAATGCGATACTTGGTGTGAATTGCAGAATCCCGTGAACCATCGAGTCTTTGAACGCAAGTTGCGCCCGAAGCCATTAGGCCGAGGGCACGTCTGGCTGGGTGTCACGCAACGCCGCCCCAAACAAACCCAA---------------ACGGGAGAAGGGGCGGACGCTGGCCTCCCGTGGGCCTCGCCCCGCGGATGGCCGAAATAAGAGATCGGGGTGCGGCGAGCACCGCGGCGCACGGTAGCTGAGAGAGCACGAACGCTGCTGCGCTCGGGCCCAGCCGCGCGCGCTCCGCC-GCCCCCGCCGATCTCCGGGACCCCCCGCGCGCGGCCGTCCCCGGACGGGCGCGCGCCTCCGATGCGACCTCAGCTCAGGCGGGGCCACCCGCTGAGTTTAAGCATATCAATAAGCGGAGGAAAAGAAACTAACAAGGATTCCCCTAGTAACGGCGAGCGAACCGGGAAGAGCCCACCATGAAAATCGGTCGCCCCCGGCGTCCGAATTGTAGTCTGGAGAAGCGTCCTCAGCGGCGGACCGGGCCCAAGTCCCCTGGAAGGGGGCGCCGGAGAGGGTGAGAGCCCCGTCGTGCCCGGACCCTGTCGCACCACGAGGCGCTGTCGGCGAGTCGGGTTGTTTGGGAATGCAGCCCCAATCGGGCGGTAAATTCCGTCCAAGGCTAAATACGGGCGAGAGACCGATAGCGAACAAGTACCGCGAGGGAAAGATGAAAAGGACTTTGAAAAGAGAGTCAAAGAGTGCTTGAAATTGTCGGGAGGGAAGCGGATGGGGGCCGGCGATGCGCCCCGGTCGGATGTGGAACGGCGAGAGCCGGTCCGCCGATCGGCTCGGGGCGCGGACCGGCGCGGATTGCGGCGGCGGCCCAAGCCCGGGCCCTCGACATGCCCGAGGA-ACGTCGTCGCCGCGATCGTGGCTGGCAGCGCGCGCCGCCACGGCGTGCCA---CGGCACCTGCGCGCTCCCGGCGCCGGCCCGCGGGCTCCCCATCCGGCCCGTCTTGAAACACGGACCAAGGAGTCTGACATGTGTGCGAGTCAACGGGCGACCAAACCCGTAAGGCGCAAGGAAGCTGACTGGCGGGATCCCCCCTGCGGGGCTGCACCGCCGACCGACCCCGATCTTCTGTGAAGGGTTCGAGTGAGAGCATACCTGTCGGGACCCGAAAGATGGTGAACTATGCCTGAGCGGGGCGAAGCCAGAGGAAACTCTGGTGGAGGCCCGCAGCGATACTGACGTGCAAATCGTTCGTCTGACTTGGGTATAGGGGCGAAAGACTAATCGAACCGTCTAGTAGCTGGTTCCCTCCGAAGTTTCCCTCAGGATAGCTGGAGCTCGAGCGCGAGTTCTATCAGGTAAAGCCAATGATTAGAGGCATCGGGGGCGCAACGCCCTCGACCTATTCTCAAACTTTAAATGGGTAGGACGGCGCGGCTGCTCCGGTGAGCCGCGCCACGGAATCGAGAGCTCCAAGTGGGCCATTTTTGGTAAGCAGAACTGGCGATGCGGGATGAACCGGAAGCCGGGTTACGGTGCCCAACTGCGCGCTAACCTAGATCCCACAAAGGGTGTTGGTCGATTAAGACAGCAGGACGGTGGTCATGGAAGTCGAAATCCGCTAAGGAGTGTGTAACAACTCACCTGCCGAATCAACTAGCCCCGAAAATGGATGGCGCTTAAGCGCGCGACCTATACCCGGCCGTCGGGGCAAGCGCCAGGCCCCGATGAGTAGGAGGGCGCGGCGGTCGCCGCAAAACCTCGGGCGCGAGCCCGGGTGGAGCGTCCGTCGGTGCAGATCTTGGTGGTAGTAGCAAATATTCAAATGAGAACTTTGAAGGCCGAAGAGGGGAAAGGTTCCATGTGAACGGCACTTGCACATGGGTTAGTCGATCCTAAGGGACGGGGGAAGCCCGTCTGATAGCGTGCCCG-CACGCGCACTCCGAAAGGGAATCGGGTTAAAATTCCTGAACCGGGATGTGGCGGCTGACGGCAACGTTAGGGAGTCCGGAGACGTCGGCGGGGGCCTCGGGAAGAGTTATCTTTTCTGTTTAACAGCCTGCCCACCCTGGAAACGGCTCAGCCGGAGGTAGGGTCCAGCGGCTGGAAGAGCACCGCACGTCGCGTGGTGTCCGGTGCGCCCCCGGCGGCCCTTGAAAATCCGGAGGACCGAGTGCCGCCCACGCCCGGTCGTACTCATAACCGCATCAGGTCTCCAAGGTGAACAGCCTCTGGTCGATGGAACAATGTAGGCAAGGGAAGTCGGCAAAATGGATCCGTAACCTCGGGAAAAGGATTGGCTCTGAGGGCTGGGCACGGGGGTCCCAGCCCCGAAACCGTCGGCTGTCGGTGGACTGCTCGAGCTGCTCCCGCGGCGAGAGCGGGTCGCCGCGTGCCGGCCGGTGGACGGACTGGGAACGGGCCCTCCGGGGCCCCTTCCCCGGGCGTCGAACAGTCGACTCAGAACTGGTACGGACAAGGGGAATCCGACTGTTTAATTAAAACAAAGCATTGCGATGGTCCCTGCGGATGCTGACGCAATGTGATTTCTGCCCAGTGCTCTGAATGTCAAAGTGAAGAAATTCAACCAAGCGCGGGTAAACGGCGGGAGTAACTATGACTCTCTTAAGGTAGCCAAATGCCTCGTCATCTAATTAGTGACGCGCATGAATGGATTAACGAGATTCCCACTGTCCCTGTCTACTATCCAGCGAAACCACAGCCAAGGGAACGGGCTTGGCAGAATCAGCGGGGAAAGAAGACCCTGTTGAGCTTGACTCTAGTCCGACTTTGTGAAATGACTTGAGAGGTGTAGGATAAGTGGGAGCCGGAAACGGCGAAAGTGAAATACCACTACTTTTAACGTTATTTTACTTATTCCGTGAATCGGAGGCGGGGCATGGCCCCTCCTTTTGGACCCAAGGCCCGCG---CACGCGGGCCGATCCGGGCGGAAGACATTGTCAGGTGGGGAGTTTGGCTGGGGCGGCACATCTGTTAAAAGATAACGCAGGTGTCCTAAGATGAGCTCAACGAGAACAGAAATCTCGTGTGGAACAAAAGGGTAAAAGCTCGTTTGATTCTGATTTCCAGTACGAATACGAACCGTGAAAGCGTGGCCTATCGATCCTTTAGTCCTTCGGAATTTGAAGCTAGAGGTGTCAGAAAAGTTACCACAGGGATAACTGGCTTGTGGCAGCCAAGCGTTCATAGCGACGTTGCTTTTTGATCCTTCGATGTCGGCTCTTCCTATCATTGTGAAGCAGAATTCACCAAGTGTTGGATTGTTCACCCACCAATAGGGAACGTGAGCTGGGTTTAGACCGTCGTGAGACAGGTTAGTTTTACCCTACTGATGACAGTGTCGCAATAGTAATTCAACCTAGTACGAGAGGAACCGTTGATTCGCACAATTGGTCATCGCGCTTGGTTGAAAAGCCAGTGGCGCGAAGCTACCGTGCGTTGGATTATGACTGAACGCCTCTAAGTCAGAATCCGGGCTAGAAGCGACGCATGCGCCCGCCGTCCGTTTGCCGACCAGCAGTAGGGGCCTCGGCCCCCAAAGGCACGTGTCGCTGGCGACCCCCGCGTGGCGGACGAGCCCCGCGGGACGCCCGGAAGCACAATTCCCACCGGTCGGCGGGTAGAATCCTCTGCAGACGACTTAAATACGCGACGGGGTATTGTAAGTGGCAGAGTGGCCTTGCTGCCACGATCCACTGAGATTCAGCCCTTGCCGCTCCGATTCGTCCCTCCCCCCT---CTTTCGTCCCTCCCCTCCCCGCGAAC---AAAAGCAAGCC-CGCGCCGCCCCGGAGGCTTTCCCCCACACGGGCGGGGAGGGAACCCGATCCGTTACGGTCATTCGGAAAGCCTTCCCTTCCGCAAGGCATGGCCGCCATCCGATGGTAAAACGATGCCACCAAAGAT-AACCCATGAACCGGATTCACAAAGGTAAATAAGTGCC---ATAATGGCACCCCTGCTGCTGACCATGCTGCCAAGAAAG-TAAAGTAGCCCGAG-ATAACATAAGCCTAAGAAAGTGC-------------AAAGTTGGCCACGCAACCTGGC-------AATCACCAAGAAGGGCAAGCATCAAGGCCAATTGTCGGGCATCTGTTGCCAAGGCTTGCAAGTGTCCATGCGGCCAAGTGCCAAGTCACCCGACCTAAGTTGCTGGTGCGGTCTGGCACACAGTGACAAGCCACACGGGTGGCCGAC---------------------------------TGCCAAGGCACCCGTGCGGCCTTGCAGCTATGTGCCAAGGCGTCCGTGCGGAAATG-CGCCAGG----------------GCGCCAGGGCGACTGTGCGGGCC----------------------------------AGTGCCAAGGCGCCCTTGCGGCCGTGC-GGCCAAGTGCCAAGGCGCCCGTGCGGGCT-------AGCACCAAGGCGCCCGGGTGGCCGTGC-GGCCAAGTGCCA------------------AGCGCCCGTGCGGGCTTGC-GCCAAGGC-----------------------------------------------------------------------------------------------------------------------------------GGCTGTGCGAGCTAG-TGCCAAGGCGCCCGT---------------------------------------------------------------------------------GCGGCCGTGC-------AAGCCATA---------GCCAAGCGCCCGTGCGGGCCAGC-GCCAAGGCGCCCGTGCGGCC---------AAGTGCCAAGGCGGCCGTGCGGGCTTGC---------GCCA------------------------------------------------------------------------------------------------------------------------------------------------------------------------------------------------------------------------------------------------------------------------------------------------------------------------------------------------------------------CGGCGCCCGTGCGGGCT-TGTGCCAAGGCGCCCGTGCGG----GCCAGC-----GCCAAGGCGCCCGTGCGGCCGGGCGGCCAAG-TGCCAA---------------------------------------------------------------------------------------------------GCGCCC------------------------------------------------------------------------------------------GCGCGGCCGTGC---------GGCCAAGTGCCAA---------------------------------------------------------------------------------------------------------------------------------GCGCCCGTGCGGCCGTGCGGCCAAGT------------------------GCCAAGCGCCCGTGCGGGCTTG-TGCCAAGC---------------------------------------------------------------------------------------------------------------------------------CGCCCGTGCGGCCA---------------------------------------------------------------GTGCCAAGGCGCCCGTGCGGCCGTGCG----------------------------------------GCCAAGTGCCAAGCGCCCGTGCGGCCGTGG-GGCCAAGTGCCAAGCGCCCGTGC-GGCCAG-TGCCAAGGCGCCAGTGCGGCCGTGCGGCCAAGT---------GCCAAGCGCCCGTGCGGGCTTG---------------------------------------------------------------------------------TGCCAAG------------------------------------------------------------------------------------------------------------------------------------------------CCGCCCGTGCGG------------------------------------------------------------------------------------------------------------------------------------------------------------------------------------------------------------------------------------------------------------------------------------------------------------------------------------------------------------------------------------------------------------------------------------------------------------------------------------------------------------------------------------------------------------------------------------------------CCGTGCGGC------------------------------------------------------------------------------------------------------------------------------------------------------------------------------------------------------------------------------------------------------------------------------------------------------------------------------------------------------------------------------------------------------------------------------------------------------------------------------------------------------------------------------------------------------------------------------------------------------------------------------------------------------------------------------------------------------------------------------------------------------------------------------------------------------------------------------------------------------------------------------------------------------CTAGCGCCAAGGCGCCCG----------------TGCGGCCAG--TGCCAAG-------GCGCCCGTGCGGCCGTGCGGCCAAG-TGCCAA--GCGCCCGTGCGGGCTTG-TGCCAAGCCGC--------CCGTGCGGGCTAGC-GCCAAG-------GCGCCCGTGCGGGCTAGC-GCCAAGGCGCCCGTGCGG---------------CCGTGCGGCCAA--GTGCCAA---------GCGCCCGTGCGGGCTTGT---------GCCAAGGCGCCGGTGCGGCCATG---------TGCCAAG------------------------CGCCCGTGCGGCCTTGC-GCCAAGGC--------GCCGGTGCGGCCATGT---------GCCAA-GCGCCCGT-------GCGGGCTTG------------------------------------------------------------------------------------------TGCCAAG-------------CCGCCCGTGCGG--CCAGTGCC-------------------------------------AAGG---------------------------CGCCCGTGCGGCCG-----------------------TGCGGCCAAG--TGCCAAGCGCC--------------CGTGCGGGCTTG-TGCCAAGNNNNNNNNNNNNNNNNNNNNNNNNNNNNNNNNNNNNNNNNNNNNNNNNNNNNNNNNNNNNNNNNNNNNNNNNNNNNNNNNNNNNNNNNNNNNNNNNNNNNNNNNNNNNNNNNNNNNNNNNNNNNNNNNNNNNNNNNNNNNNNNNNNNNNNNNNNNNNNNNNNNNNNNNNNNNNNNNNNNNNNNNNNNNNNNNNNNNNNNNNNNNNNNNNNNNNNNNNNNNNNNNNNNNNNNNNNNNNNNNNNNNNNNNNNNNNNNNNNNNNNNNNNNNNNNNNNNNNNNNNNNNNNNNNNNNNNNNNNNN
>Guibourtia ehie voucher Bidault 1235 external transcribed spacer, 18S ribosomal RNA gene, internal transcribed spacer 1, 5.8S ribosomal RNA gene, internal transcribed spacer 2, and 28S ribosomal RNA gene, complete sequence
NNNNNNNNNNNNNNNNNNNNNNNNNNNNNNNNNNNNNNNNNNNNNNNNNNNNNNNNNNNNNNNNNNNNNNNNNNNNNNNNNNNNNNNNNNNNNNNNNNNNNNNNNNNNNNNNNNNNNNNNNNNNNNNNNNNNNNNNNNNNNNNNNNNNNNNNNNNNNNNNNNNNNNNNNNNNNNNNNNNNNNNNNNNNNNNNNNNNNNNNNNNNNNNNNNNNNNNNNNNNNNNNNNNNNNNNNNNNNNNNNNNNNNNNNNNNNNNNNNNNNNNNNNNNNNNNNNNNNNNNNNNNNNNNNNNNNNNNNNNNNNNNNNNNNNNNNNNNNNNNNNNNNNNNNNNNNNNNNNNNNNNNNNNNNNNNNNNNNNNNNNNNNNNNNNNNNNNNNNNNNNNNNNNNNNNNNNNNNNNNNNNNNNNNNNNNNNNNNNNNNNNNNNNNNNNNNNNNNNNNNNNNNNNNNNNNNNNNNNNNNNNNNNNNNNNNNNNNNNNNNNNNNNNNNNNNNNNNNNNNNNNNNNNNNNNNNNNNNNNNNNNNNNNNNNNNNNNNNNNNNNNNNNNNNNNNNNNNNNNNNNNNNNNNNNNNNNNNNNNNNNNNNNNNNNNNNNNNNNNNNNNNNNNNNNNNNNNNNNNNNNNNNNNNNNNNNNNNNNNNNNNNNNNNNNNNNNNNNNNNNNNNNNNNNNNNNNNNNNNNNNNNNNNNNNNNNNNNNNNNNNNNNNNNNNNNNNNNNNNNNNNNNNNNNNNNNNNNNNNNNNNNNNNNNNNNNNNNNNNNNNNNNNNNNNNNNNNNNNNNNNNNNNNNNNNNNNNNNNNNNNNNNNNNNNNNNNNNNNNNNNNNNNNNNNNNNNNNNNNNNNNNNNNNNNNNNNNNNNNNNNNNNNNNNNNNNNNNNNNNNNNNNNNNNNNNNNNNNNNNNNNNNNNNNNNNNNNNNNNNNNNNNNNNNNNNNNNNNNNNNNNNNNNNNNNNNNNNNNNNNNNNNNNNNNNNNNNNNNNNNNNNNNNNNNNNNNNNNNNNNNNNNNNNNNNNNNNNNNNNNNNNNNNNNNNNNNNNNNNNNNNNNNNNNNNNNNNNNNNNNNNNNNNNNNNNNNNNNNNNNNNNNNNNNNNNNNNNNNNNNNNNNNNNNNNNNNNNNNNNNNNNNNNNNNNNNNNNNNNNNNNNNNNNNNNNNNNNNNNNNNNNNNNNNNNNNNNNNNNNNNNNNNNNNNNNNNNNNNNNNNNNNNNNNNNNNNNNNNNNNNNNNNNNNNNNNNNNNNNNNNNNNNNNNNNNNNNNNNNNNNNNNNNNNNNNNNNNNNNNNNNNNNNNNNNNNNNNNNNNNNNNNNNNNNNNNNNNNNNNNNNNNNNNNNNNNNNNNNNNNNNNNNNNNNNNNNNNNNNNNNNNNNNNNNNNNNNNNNNNNNNNNNNNNNNNNNNNNNNNNNNNNNNNNNNNNNNNNNNNNNNNNNNNNNNNNNNNNNNNNNNNNNNNNNNNNNNNNNNNNNNNNNNNNNNNNNNNNNNNNNNNNNNNNNNNNNNNNNNNNNNNNNNNNNNNNNNNNNNNNNNNNNNNNNNNNNNNNNNNNNNNNNNNNNNNNNNNNNNNNNNNNNNNNNNNNNNNNNNNNNNNNNNNNNNNNNNNNNNNNNNNNNNNNNNNNNNNNNNNNNNNNNNNNNNNNNNNNNNNNNNNNNNNNNNNNNNNNNNNNNNNNNNNNNNNNNNNNNNNNNNNNNNNNNNNNNNNNNNNNNNNNNNNNNNNNNNNNNNNNNNNNNNNNNNNNNNNNNNNNNNNNNNNNNNNNNNNNNNNNNNNNNNNNNNNNNNNNNNNNNNNNNNNNNNNNNNNNNNNNNNNNNNNNNNNNNNNNNNNNNNNNNNNNNNNNNNNNNNNNNNNNNNNNNNNNNNNNNNNNNNNNNNNNNNNNNNNNNNNNNNNNNNNNNNNNNNNNNNNNNNNNNNNNNNNNNNNNNNNNNNNNNNNNNNNNNNNNNNNNNNNNNNNNNNNNNNNNNNNNNNNNNNNNNNNNNNNNNNNNNNNNNNNNNNNNNNNNNNNNNNNNNNNNNNNNNNNNNNNNNNNNNNNNNNNNNNNNNNNNNNNNNNNNNNNNNNNNNNNNNNNNNNNNNNNNNNNNNNNNNNNNNNNNNNNNNNNNNNNNNNNNNNNNNNNNNNNNNNNNNNNNNNNNNNNNNNNNNNNNNNNNNNNNNNNNNNNNNNNNNNNNNNNNNNNNNNNNNNNNNNNNNNNNNNNNNNNNNNNNNNNNNNNNNNNNNNNNNNNNNNNNNNNNNNNNNNNNNNNNNNNNNNNNNNNNNNNNNNNNNNNNNNNNNNNNNNNNNNNNNNNNNNNNNNNNNNNNNNNNNNNNNNNNNNNNNNNNNNNNNNNNNNNNNNNNNNNNNNNNNNNNNNNNNNNNNNNNNNNNNNNNNNNNNNNNNNNNNNNNNNNNNNNNNNNNNNNNNNNNNNNNNNNNNNNNNNNNNNNNNNNNNNNNNNNNNNNNNNNNNNNNNNNNNNNNNNNNNNNNNNNNNNNNNNNNNNNNNNNNNNNNNNNNNNNNNNNNNNNNNNNNNNNNNNNNNNNNNNNNNNNNNNNNNNNNNNNNNNNNNNNNNNNNNNNNNNNNNNNNNNNNNNNNNNNNNNNNNNNNNNNNNNNNNNNNNNNNNNNNNNNNNNNNNNNNNNNNNNNNNNNNNNNNNNNNNNNNNNNNNNNNNNNNNNNNNNNNNNNNNNNNNNNNNNNNNNNNNNNNNNNNNNNNNNNNNNNNNNNNNNNNNNNNNNNNNNNNNNNNNNNNNNNNNNNNNNNNNNNNNNNNNNNNNNNNNNNNNNNNNNNNNNNNNNNNNNNNNNNNNNNNNNNNNNNNNNNNNNNNNNNNNNNNNNNNNNNNNNNNNNNNNNNNNNNNNNNNNNNNNNNNNNNNNNNNNNNNNNNNNNNNNNNNNNNNNNNNNNNNNNNNNNNNNNNNNNNNNNNNNNNNNNNNNNNNNNNNNNNNNNNNNNNNNNNNNNNNNNNNNNNNNNNNNNNNNNNNNNNNNNNNNNNNNNNNNNNNNNNNNNNNNNNNNNNNNNNNNNNNNNNNNNNNNNNNNNNNNNNNNNNNNNNNNNNNNNNNNNNNNNNNNNNNNNNNNNNNNNNNNNNNNNNNNNNNNNNNNNNNNNNNNNNNNNNNNNNNNNNNNNNNNNNNNNNNNNNNNNNNNNNNNNNNNNNNNNNNNNNNNNNNNNNNNNNNNNNNNNNNNNNNNNNNNNNNNNNNNNNNNNNNNNNNNNNNNNNNNNNNNNNNNNNNNNNNNNNNNNNNNNNNNNNNNNNNNNNNNNNNNNNNNNNNNNNNNNNNNNNNNNNNNNNNNNNNNNNNNNNNNNNNNNNNNNNNNNNNNNNNNNNNNNNNNNNNNNNNNNNNNNNNNNNNNNNNNNNNNNNNNNNNNNNNNNNNNNNNNNNNNNNNNNNNNNNNNNNNNNNNNNNNNNNNNNNNNNNNNNNNNNNNNNNNNNNNNNNNNNNNNNNNNNNNNNNNNNNNNNNNNNNNNNNNNNNNNNNNNNNNNNNNNNNNNNNNNNNNNNNNNNNNNNNNNNNNNNNNNNNNNNNNNNNNNNNNNNNNNNNNNNNNNNNNNNNNNNNNNNNNNNNNNNNNNNNNNNNNNNNNNNNNNNNNNNNNNNNNNNNNNNNNNNNNNNNNNNNNNNNNNNNNNNNNNNNNNNNNNNNNNNNNNNNNNNNNNNNNNNNNNNNNNNNNNNNNNNNNNNNNNNNNNNNNNNNNNNNNNNNNNNNNNNNNNNNNNNNNNNNNNNNNNNNNNNNNNNNNNNNNNNNNNNNNNNNNNNNNNNNNNNNNNNNNNNNNNNNNNNNNNNNNNNNNNNNNNNNNNNNNNNNNNNNNNNNNNNNNNNNNNNNNNNNNNNNNNNNNNNNNNNNNNNNNNNNNNNNNNNNNNNNNNNNNNNNNNNNNNNNNNNNNNNNNNNNNNNNNNNNNNNNNNNNNNNNNNNNNNNNNNNNNNNNNNNNNNNNNNNNNNNNNNNNNNNNNNNNNNNNNNNNNNNNNNNNNNNNGGCTCATGGTAGAATCCATTTTTATCATCTTCTGTACAAAATTTCAGTCAAAAATTCCATCGTTTGCCCCCCGAAAGGCCCTTATGTCAACTCGCAGAAACCATGTCTAGCCCTCCCAGAAGGGGTTTCCCTCAGAATGCTCTATAGGGGGTACCATGCTGCCTGCT----CCCCCCAGCAGGCAGTCCCAAGCGCACG-----------GGGCGCCCGTGCGGATGTACCCCCAA-CCCCGGGTGCACGTCCCATCCTTTGCCTTTGCCTCGGGGGGAAGTGCCGAAGTGCCGGACGGGTGATGCCGTCT---------------------------------------------------------------------------------------------------------------------------------------------------------------------------------------------------------------------------------------------------------------------------------------------------------------------------------------------------------------------------------------------------------------------------------------------------CCGGCCGGCCGGCACGGGCGGGG----------------------------------------------------------------GCCGGAGTC--------------------------------GCGCAAGGATGTCCCTTTGTTGCGTGCGGCTTGCCGTGCGCTCTTTCGATGGTGCCCCGACCACTCGTGTCCGG-------ATATATCAATCGCCATAGGGGGTCGCCCGCACGCGAGGCG-------GCGGCGCCGCGCCTTCGGCCGGCATGGG--------------------------------------------------------CGTGCTCGCGACAAGCGATGCT-CGCCCCAAGGAAGGACGTGCGTTC-------GT-GCCCCTCCTCGTGCCAGGCATG--GGGGGTCCCCCCGAAGAGCTCGGCGTGGGCAAATGCCTGCGTCGTGCCCGACGAGGGCGAG--CCCCCACTGCCCGGTGCGGGC--GACCCCCTCGGTTATCGGTG-----CCCGTTGCTTTC------GTCGGTCGGTTCTTTTGTCATGCCCAGCGAAGTAGGTTCGGCGCCGCCCGATG-CTTCCATATGCTCGCTCGCC--GTGCGGCTTGC-GGGGTGTGGTTCGTTCGGCGGTGTTGGGCCTACGACCGTGCGGGCGTGTGAGTGGTGATTGGGTCGTTCGTGTTGGCTGGCTCCGTGC-AGTGCATCGAACAGTCCGCAGGCGGCCCTCCTCATTT----CCGTCCGAAGTTGGCAAATCCTCGGGCGATTTGCTACGGTTCCTGTGTTGCCTACCGATTGAACGGAATTCACGTAGCACGT----TCGCCCCTCCCATCCAACAATCCCTGCGGG--TTGCTGGAGGGCCGCACGCTGGCCCTTGCGTTTCCCCGGGAGCGCCGCACTGCGGTCGGCTCTCAGGGGCCGCGAGGTCCCAGCGCTCTCTCGGATGCGGTGCATGCGGTGGTCGCGTGA----TGCTTCTCACGTCCGTCCATGCCAAATATCGGTG-------CCCGAATGATGCCCGCGCTCGCGTCGATCCGCCCG-GCCCAGGCTCGGGCGCTTCGCGCGCTGCTCGGCGTCGCAGAGGAATGCTACCTGGTTGATCCTGCCAGTAGTCATATGCTTGTCTCAAAGATTAAGCCATGCATGTGTAAGTATGAACTAATTCAGACTGTGAAACTGCGAATGGCTCATTAAATCAGTTATAGTTTGTTTGATGGTACCTACTACTCGGATAACCGTAGTAATTCTAGAGCTAATACGTGCAACAAACCCCGAC-TTCCGGAAGGGATGCATTTATTAGATAAAAGGTCGACGCGGGCATC-GCCCGTTGCTCTGATGATTCATGATAACTCGACGGATCGCACGGCCCCTGTGCCGGCGACGCATCATTCAAATTTCTGCCCTATCAACTTTCGATGGTAGGATAGTGGCCTACCATGGTGGTGACGGGTGACGGAGAATTAGGGTTCGATTCCGGAGAGGGAGCCTGAGAAACGGCTACCACATCCAAGGAAGGCAGCAGGCGCGCAAATTACCCAATCCTGACACGGGGAGGTAGTGACAATAAATAACAATACCGGGCTCATCGAGTCTGGTAATTGGAATGAGTACAATCTAAATCCCTTAACGAGGATCCATTGGAGGGCAAGTCTGGTGCCAGCAGCCGCGGTAATTCCAGCTCCAATAGCGTATATTTAAGTTGTTGCAGTTAAAAAGCTCGTAGTTGGACTTTGGGCTGGGTCGATCGGTCCGCCTCAGGGTGTGCACCGGTCTATTCGTCCCTTCTACCGGCGATGCGCTCCTGGCCTTAATTGGCCGGGTCGTGCCTCCGGTGCTGTTACTTTGAAGAAATTAGAGTGCTCAAAGCAAGCCTACGCTCTGGATACATTAGCATGGGATAACATCATAGGATTCTGATCCTATTGTGTTGGCCTTCGGGATCGGAGTAATGATTAACAGGGACAGTCGGGGGCATTCGTATTTCATAGTCAGAGGTGAAATTCTTGGATTTATGAAAGACGAACAACTGCGAAAGCATTTGCCAAGGATGTTTTCATTAATCAAGAACGAAAGTTGGGGGCTCGAAGACGATCAGATACCGTCCTAGTCTCAACCATAAACGATGCCGACCAGGGATCAGCGGATGTTGCTTTTAGGACTCCGCTGGCACCTTATGAGAAATCAAAGTTTTTGGGTTCCGGGGGGAGTATGGTCGCAAGGCTGAAACTTAAAGGAATTGACGGAAGGGCACCACCAGGAGTGGAGCCTGCGGCTTAATTTGACTCAACACGGGGAAACTTACCAGGTCCAGACATAGTAAGGATTGACAGACTGAGAGCTCTTTCTTGATTCTATGGGTGGTGGTGCATGGCCGTTCTTAGTTGGTGGAGCGATTTGTCTGGTTAATTCCGTTAACGAACGAGACCTCAGCCTGCTAACTAGCTATGTGGAGGTGACCCCCCACGGCCAGCTTCTTAGAGGGACTATGGCCTTCCAGGCCAAGGAAGTTTGAGGCAATAACAGGTCTGTGATGCCCTTAGATGTTCTGGGCCGCACGCGCGCTACACTGATGTATTCAACGAGTCTATAGCCTTGGCCGACAGGCCCGGGTAATCTTTGAAATTTCATCGTGATGGGGATAGATCATTGCAATTGTTGGTCTTCAACGAGGAATTCCTAGTAAGCGCGAGTCATCAGCTCGCGTTGACTACGTCCCTGCCCTTTGTACACACCGCCCGTCGCTCCTACCGATTGAATGGTCCGGTGAAGTGTTCGGATCGCGGCGACGTGGGCGGTTCGCTGCCGGCGACGTCGCGAGAAGTCCACTGAACCTTATCATTTAGAGGAAGGAGAAGTCGTAACAAGGTTTCCGTAGGTGAACCTGCGGAAGGATCATTGTCGCCACCTTACGAGCAGCACGACCCGCGAACGTGTTCTGAAATGACCCACGGGAGGCACGCGGCGTCCGCGGACGTCCCGCGGGCCTCCCGCGCCGGGACGGGCTCGCGGGCT-CGCCCCGCCCGCCCCCC---------CGGCGGAACAACGAACGAACCCCCGGCGCCACACGCGCCAAGGAACT-----------CGATCTGACGAGCGCGCTCCC-----GCCGCCCCGGAGACGGTGCGCGTGCGGCGAGCGACGCCGGA---TTTGTATCCAC-AACGACTCTCGGCAACGGATATCTCGGCTCTCGCATCGATGAAGAACGTAGCGAAATGCGATACTTGGTGTGAATTGCAGAATCCCGTGAACCATCGAGTCTTTGAACGCAAGTTGCGCCCGAGGCCATTAGGCCGAGGGCACGTCTGGCTGGGTGTCACGCGACGCCGCCCCA---AAACCCGACGCCCGTCGCAGGGCGCGGCGG-CGGGGCGGAGATTGGCCTCCCGCGGGCCGAGCCCCGCGGATGGCCGAAATACTGGTTCGCGGTGCGGCGAGCACCACGGCGCACGGTAGCTGAGCATCCATCAA----------CTCGGGCCCAGTCGTGCGTGCTCCGC---CCCCGGCGAACCCTCGGGACCCCTCGCGTCCG------------CATGCGGATGCCTCCAACGCGACCTCAGCTCAGGCGGGGCCACCCGCTGAGTTTAAGCATATCAATAAGCGGAGGAAAAGAAACTAACAAGGATTCCCCTAGTAACGGCGAGCGAACCGGGAAGAGCCCACCATGAAAATCGGTCGCCCCCGGCGTCCGAATTGTAGTCTGGAGAAGCGTCCTCAGCGGCGGACCGGGCCCAAGTCCCCTGGAAGGGGGCGCCGGAGAGGGTGAGAGCCCCGTCGTGCCCGGACCCTGTCGCACCACGAGGCGCTGTCGGCGAGTCGGGTTGTTTGGGAATGCAGCCCCAATCGGGCGGTAAATTCCGTCCAAGGCTAAATACGGGCGAGAGACCGATAGCGAACAAGTACCGCGAGGGAAAGATGAAAAGGACTTTGAAAAGAGAGTCAAAGAGTGCTTGAAATTGTCGGGAGGGAAGCGGATGGGGGCCGGCGATGCGCCCCGGTCGGATGTGGAACGGCGAGAGCCGGTCCGCCGATCGACTCGGGGCGCGGACCGACGCGGATTGCGGCGGCGGCCCAAGCCCGGGCTCTCGATATGCCCGAGGAGACGTCGTCGCCGCGATCGTGGCTGGCAGCGCGCGCCCCAGCGGCGTGCCT---CGGCACCTGCGCGCTCCCGGCGCCGGCCTGCGGGCTCCCCATCCGGCCCGTCTTGAAACACGGACCAAGGAGTCTGACATGTGTGCGAGTCAACGGGCGAGCAAACCCGTAAGGCGCAAGGAAGCTGAGTGGCGGGATCCCCCCAGC-GGGCTGCACCGCCGACCGACCCTGATCTTCTGTGAAGGGTTCGAGTGAGAGCATACCTGTCGGGACCCGAAAGATGGTGAACTATGCCTGAGCGGGGCGAAGCCAGAGGAAACTCTGGTGGAGGCCCGCAGCGATACTGACGTGCAAATCGTTCGTCTGACTTGGGTATAGGGGCGAAAGACTAATCGAACCGTCTAGTAGCTGGTTCCCTCCGAAGTTTCCCTCAGGATAGCTGGAGCTCGAGCGCGAGTTCTATCGGGTAAAGCCAATGATTAGAGGCATCGGGGGCGCAACGCCCTCGACCTATTCTCAAACTTTAAATAGGTAGGACGGCGCGGCTGCTCCGTTGAGCCGCGCCACGGAATCGAGAGCTCCAAGTGGGCCATTTTTGGTAAGCAGAACTGGCGATGCGGGATGAACCGGAAGCCGGGTTACGGTGCCCAACTGCGCGCTAACCTAGATCCCACAAAGGGTGTTGGTCGATTAAGACAGCAGGACGGTGGTCATGGAAGTCGAAATCCGCTAAGGAGTGTGTAACAACTCACCTGCCGAATCAACTAGCCCCGAAAATGGATGGCGCTGAAGCGCGCGACCCATACCCGGCCGTCGGGGCAAGCGCCAGGCCCCGATGAGTAGGAGGGCGCGGCGGTCGCTGCGAAACCTTGGGCGCGAGCCCGGGCGGAGCGTCCGTCGGTGCAGATCTTGGTGGTAGTAGCAAATATTCAAATGAGAACTTTGAAGGCCGAAGAGGGGAAAGGTTCCATGTGAACGGCACTTGCACATGGGTTAGTCGATCCTAAGAGACGGGGGAAGCCCGTCTGATAGCGTGCACG-CACGCGCACTTCGAAAGGGAATCGGGTTAAAATTCCTGAACCGGGATGTGGCGGCTGACGGCAACGTTAGGGAGTCCGGAGACGTCGGCGGGGGCCTCGGGAAGAGTTATCTTTTCTGTTTAACAGCCTGCCCACCCTGGAAACGGCTCAGCCGGAGGTAGGGTCCAGCGGCTGGAAGAGCACCGCACGTCGCGTGGTGTCCGGTGCGCCCCCGGCGGCCCTTGAAAATCCGGAGGACCGAGTGCCGCCCACGCCCGGTCGTACTCATAACCGCATCAGGTCTCCAAGGTGAACAGCCTCTGGTCGATGGAACAATGTAGGCAAGGGAAGTCGGCAAAATGGATCCGTAACCTCGGGAAAAGGATTGGCTCTGAGGACTGGGCACGGGGGTCCCAGCCCCGAAACCGTCGGCTGTCGGTGGACTGCTCGAGCTGCTCCCGCGGCGAGAGCGGGTCGCCGCGTGCCGGCCGGGGGACGGACTGGGAACGGGCCCTCCGGGGCCCCTTCCCCGGGCGTCGAACAGTCGACTCAGAACTGGTACGGACAAGGGGAATCCGACTGTTTAATTAAAACAAAGCATTGCGATGGTCCCTGCGGATGCTGACGCAATGTGATTTCTGCCCAGTGCTCTGAATGTCAAAGTGAAGAAATTCAACCAAGCGCGGGTAAACGGCGGGAGTAACTATGACTCTCTTAAGGTAGCCAAATGCCTCGTCATCTAATTAGTGACGCGCATGAATGGATTAACGAGATTCCCACTGTCCCTGTCTACTATCCAGCGAAACCACAGCCAAGGGAACGGGCTTGGCAGAATCAGCGGGGAAAGAAGACCCTGTTGAGCTTGACTCTAGTCCGACTTTGTGAAATGACTTGAGAGGTGTAGGATAAGTGGGAGCCGGAAACGGCGAAAGTGAAATACCACTACTTTTAACGTTATTTTACTTATTCCGTGAATCGGAGGCGGGGCATGGCCCCTCCTTTTGGACCCAAGGCTCGC----CTCGCGGGCCGATCCGGGCGGAAGACATTGTCAGGTGGGGAGTTTGGCTGGGGCGGCACATCTGTTAAAAGATAACGCAGGTGTCCTAAGATGAGCTCAACGAGAACAGAAATCTCGTGTGGAACAAAAGGGTAAAAGCTCGTTTGATTCTGATTTCCAGTACGAATACGAACCGTGAAAGCGTGGCCTATCGATCCTTTAGTCCTTCGGAATTTGAAGCTAGAGGTGTCAGAAAAGTTACCACAGGGATAACTGGCTTGTGGCAGCCAAGCGTTCATAGCGACGTTGCTTTTTGATCCTTCGATGTCGGCTCTTCCTATCATTGTGAAGCAGAATTCACCAAGTGTTGGATTGTTCACCCACCAATAGGGAACGTGAGCTGGGTTTAGACCGTCGTGAGACAGGTTAGTTTTACCCTACTGATGACAGTGTCGCAATAGTAATTCAACCTAGTACGAGAGGAACCGTTGATTCGCACAATTGGTCATCGCGCTTGGTTGAAAAGCCAGTGGCGCGAAGCTACCGTGCGTTGGATTATGACTGAACGCCTCTAAGTCAGAATCCGGGCTAGAAGCGACGCATGCGCCTATCGTCCGTTTGCCGACCAGCAGTAGGGGCCTCGGCCCCCAAAGGCACGTGTCGTTGGTGACCCTCGTGCGGCGGATGAGCCGTGCGAGACGCCTCGAAGCACAATTCCCACCGGGCGACGGGTAGAATCCTTTGCAGACGACTTAAATACGCGACGGGGTATTGTAAGTGGCAGAGTGGCCTTGCTGCCACGATCCACTGAGATTCAGCCCTTGTCGCTCCGATTCGTCCCTCCCC--------TTCATCAATTTTC---------------AAATCAATGG-GGCCCGCTGCTAGAGGCTTTTTGGGACACTGCCAAGG--------------------------------------------------------CACCTCCCGACGATACGAAACGATGGCAAAGGATGGATGCATTAATAGGAAAGTGAATGAACAATCAAAAG------------------CATCATGACCTTGC--------------ATGGACCCTGAA-ACACAATGGCCAAATGTGAATGC-------------ATGCCAAGGCACAAAGCTTGCCAAAGGAAAATAAGCAATGATGGCATGGAACCATGCCCACTGGTGCCCGTGTGGTGA---AACAAAATAGCGCCTATTTGCCCAAGTGCCAAGCAAATCACGTGAAGGCAAAGCCCCAA---GGCCCCCAATGGAATAGTGCAAGGGTGGCCATGCGCCAAGGCAGGCGACACCCAATAGCACAGTAGTGCCAAGGCGCCCACA-------------------------GCCCATGCGGGCAAC-TGGCAAG----------------GCGCC-TAACACCCGTTCGGCCT----------------------------------AATGCNNNNNNNNNNNNNNNNNNNNNNNNNNNNNNNNNNNNNNNNNNNNNNNNNNNNNNNNNNNNNNNNNNNNNNNNNNNNNNNNNNNNNNNNNNNNNNNNNNNNNNNNNNNNNNNNNNNNNNNNNNNNNNNNNNNNNNNNNNNNNNNNNNNNNNNNNNNNNNNNNNNNNNNNNNNNNNNNNNNNNNNNNNNNNNNNNNNNNNNNNNNNNNNNNNNNNNNNNNNNNNNNNNNNNNNNNNNNNNNNNNNNNNNNNNNNNNNNNNNNNNNNNNNNNNNNNNNNNNNNNNNNNNNNNNNNNNNNNNNNNNNNNNNNNNNNNNNNNNNNNNNNNNNNNNNNNNNNNNNNNNNNNNNNNNNNNNNNNNNNNNNNNNNNNNNNNNNNNNNNNNNNNNNNNNNNNNNNNNNNNNNNNNNNNNNNNNNNNNNNNNNNNNNNNNNNNNNNNNNNNNNNNNNNNNNNNNNNNNNNNNNNNNNNNNNNNNNNNNNNNNNNNNNNNNNNNNNNNNNNNNNNNNNNNNNNNNNNNNNNNNNNNNNNNNNNNNNNNNNNNNNNNNNNNNNNNNNNNNNNNNNNNNNNNNNNNNNNNNNNNNNNNNNNNNNNNNNNNNNNNNNNNNNNNNNNNNNNNNNNNNNNNNNNNNNNNNNNNNNNNNNNNNNNNNNNNNNNNNNNNNNNNNNNNNNNNNNNNNNNNNNNNNNNNNNNNNNNNNNNNNNNNNNNNNNNNNNNNNNNNNNNNNNNNNNNNNNNNNNNNNNNNNNNNNNNNNNNNNNNNNNNNNNNNNNNNNNNNNNNNNNNNNNNNNNNNNNNNNNNNNNNNNNNNNNNNNNNNNNNNNNNNNNNNNNNNNNNNNNNNNNNNNNNNNNNNNNNNNNNNNNNNNNNNNNNNNNNNNNNNNNNNNNNNNNNNNNNNNNNNNNNNNNNNNNNNNNNNNNNNNNNNNNNNNNNNNNNNNNNNNNNNNNNNNNNNNNNNNNNNNNNNNNNNNNNNNNNNNNNNNNNNNNNNNNNNNNNNNNNNNNNNNNNNNNNNNNNNNNNNNNNNNNNNNNNNNNNNNNNNNNNNNNNNNNNNNNNNNNNNNNNNNNNNNNNNNNNNNNNNNNNNNNNNNNNNNNNNNNNNNNNNNNNNNNNNNNNNNNNNNNNNNNNNNNNNNNNNNNNNNNNNNNNNNNNNNNNNNNNNNNNNNNNNNNNNNNNNNNNNNNNNNNNNNNNNNNNNNNNNNNNNNNNNNNNNNNNNNNNNNNNNNNNNNNNNNNNNNNNNNNNNNNNNNNNNNNNNNNNNNNNNNNNNNNNNNNNNNNNNNNNNNNNNNNNNNNNNNNNNNNNNNNNNNNNNNNNNNNNNNNNNNNNNNNNNNNNNNNNNNNNNNNNNNNNNNNNNNNNNNNNNNNNNNNNNNNNNNNNNNNNNNNNNNNNNNNNNNNNNNNNNNNNNNNNNNNNNNNNNNNNNNNNNNNNNNNNNNNNNNNNNNNNNNNNNNNNNNNNNNNNNNNNNNNNNNNNNNNNNNNNNNNNNNNNNNNNNNNNNNNNNNNNNNNNNNNNNNNNNNNNNNNNNNNNNNNNNNNNNNNNNNNNNNNNNNNNNNNNNNNNNNNNNNNNNNNNNNNNNNNNNNNNNNNNNNNNNNNNNNNNNNNNNNNNNNNNNNNNNNNNNNNNNNNNNNNNNNNNNNNNNNNNNNNNNNNNNNNNNNNNNNNNNNNNNNNNNNNNNNNNNNNNNNNNNNNNNNNNNNNNNNNNNNNNNNNNNNNNNNNNNNNNNNNNNNNNNNNNNNNNNNNNNNNNNNNNNNNNNNNNNNNNNNNNNNNNNNNNNNNNNNNNNNNNNNNNNNNNNNNNNNNNNNNNNNNNNNNNNNNNNNNNNNNNNNNNNNNNNNNNNNNNNNNNNNNNNNNNNNNNNNNNNNNNNNNNNNNNNNNNNNNNNNNNNNNNNNNNNNNNNNNNNNNNNNNNNNNNNNNNNNNNNNNNNNNNNNNNNNNNNNNNNNNNNNNNNNNNNNNNNNNNNNNNNNNNNNNNNNNNNNNNNNNNNNNNNNNNNNNNNNNNNNNNNNNNNNNNNNNNNNNNNNNNNNNNNNNNNNNNNNNNNNNNNNNNNNNNNNNNNNNNNNNNNNNNNNNNNNNNNNNNNNNNNNNNNNNNNNNNNNNNNNNNNNNNNNNNNNNNNNNNNNNNNNNNNNNNNNNNNNNNNNNNNNNNNNNNNNNNNNNNNNNNNNNNNNNNNNNNNNNNNNNNNNNNNNNNNNNNNNNNNNNNNNNNNNNNNNNNNNNNNNNNNNNNNNNNNNNNNNNNNNNNNNNNNNNNNNNNNNNNNNNNNNNNNNNNNNNNNNNNNNNNNNNNNNNNNNNNNNNNNNNNNNNNNNNNNNNNNNNNNNNNNNNNNNNNNNNNNNNNNNNNNNNNNNNNNNNNNNNNNNNNNNNNNNNNNNNNNNNNNNNNNNNNNNNNNNNNNNNNNNNNNNNNNNNNNNNNNNNNNNNNNNNNNNNNNNNNNNNNNNNNNNNNNNNNNNNNNNNNNNNNNNNNNNNNNNNNNNNNNNNNNNNNNNNNNNNNNNNNNNNNNNNNNNNNNNNNNNNNNNNNNNNNNNNNNNNNNNNNNNNNNNNNNNNNNNNNNNNNNNNNNNNNNNNNNNNNNNNNNNNNNNNNNNNNNNNNNNNNNNNNNNNNNNNNNNNNNNNNNNNNNNNNNNNNNNNNNNNNNNNNNNNNNNNNNNNNNNNNNNNNNNNNNNNNNNNNNNNNNNNNNNNNNNNNNNNNNNNNNNNNNNNNNNNNNNNNNNNNNNNNNNNNNNNNNNNNNNNNNNNNNNNNNNNNNNNNNNNNNNNNNNNNNNNNNNNNNNNNNNNNNNNNNNNNNNNNNNNNNNNNNNNNNNNNNNNNNNNNNNNNNNNNNNNNNNNNNNNNNNNNNNNNNNNNNNNNNNNNNNNNNNNNNNNNNNNNNNNNNNNNNNNNNNNNNNNNNNNNNNNNNNNNNNNNNNNNNNNNNNNNNNNNNNNNNNNNNNNNNNNNNNNNNNNNNNNNNNNNNNNNNNNNNNNNNNNNNNNNNNNNNNNNNNNNNNNNNNNNNNNNNNNNNNNNNNNNNNNNNNNNNNNNNNNNNNNNNNNNNNNNNNNNNNNNNNNNNNNNNNNNNNNNNNNNNNNNNNNNNNNNNNNNNNNNNNNNNNNNNNNNNNNNNNNNNNNNNNNNNNNNNNNNNNNNNNNNNNNNNNNNNNNNNNNNNNNNNNNNNNNNNNNNNNNNNNNNNNNNNNNNNNNNNNNNNNNNNNNNNNNNNNNNNNNNNNNNNNNNNNNNNNNNNNNNNNNNNNNNNNNNNNNNNNNNNNNNNNNNNNNNNNNNNNNNNNNNNNNNNNNNNNNNNNNNNNNNNNNNNNNNNNNNNNNNNNNNNNNNNNNNNNNNNNNNNNNNNNNNNNNNNNNNNNNNNNNNNNNNNNNNNNNNNNNNNNNNNNNNNNNNNNNNNNNNNNNNNNNNNNNNNNNNNNNNNNNNNNNNNNNNNNNNNNNNNNNNNNNNNNNNNNNNNNNNNNNNNNNNNNNNNNNNNNNNNNNNNNNNNNNNNNNNNNNNNNNNNNNNNNNNNNNNNNNNNNNNNNNNNNNNNNNNNNNNNNNNNNNNNNNNNNNNNNNNNNNNNNNNNNNNNNNNNNNNNNNNNNNNNNNNNNNNNNNNNNNNNNNNNNNNNNNNNNNNNNNNNNNNNNNNNNNNNNNNNNNNNNNNNNNNNNNNNNNNNNNNNNNNNNNNNNNNNNNNNNNNNNNNNNNNNNNNNNNNNNNNNNNNNNNNNNNNNNNNNNNNNNNNNNNNNNNNNNNNNNNNNNNNNNNNNNNNNNNNNNNNNNNNNNNNNNNNNNNNNNNNNNNNNNNNNNNNNNNNNNNNNNNNNNNNNNNNNNNNNNNNNNNNNNNNNNNNNNNNNNNNNNNNNNNNNNNNNNNNNNNNNNNNNNNNNNNNNNNNNNNNNNNNNNNNNNNNNNNNNNNNNNNNNNNNNNNNNNNNNNNNNNNNNNNNNNNNNNNNNNNNNNNNNNNNNNNNNNNNNNNNNNNNNNNNNNNNNNNNNNNNNNNNNNNNNNNNNNNNNNNNNNNNNNNNNNNNNNNNNNNNNNNNNNNNNNNNNNNNNNNNNNNNNNNNNNNNNNNNNNNNNNNNNNNNNNNNNNNNNNNNNNNNNNNNNNNNNNNNNNNNNNNNNNNNNNNNNNNNNNNNNNNNNNNNNNNNNNNNNNNNNNNNNNNNNNNNNNNNNNNNNNNNNNNNNNNNNNNNNNNNNNNNNNNNNNNNNNNNNNNNNNNNNNNNNNNNNNNNNNNNNNNNNNNNNNNNNNNNNNNNNNNNNNNNNNNNNNNNNNNNNNNNNNNNNNNNNNNNNNNNNNNNNNNNNNNNNNNNNNNNNNNNNNNNNNNNNNNNNNNNNNNNNNNNNNNNNNNNNNNNNNNNNNNNNNNNNNNNNNNNNNNNNNNNNNNNNNNNNNNNNNNNNNNNNNNNNNNNNNNNNNNNNNNNNNNNNNNNNNNNNNNNNNNNNNNNNNNNNNNNNNNNNNNNNNNNNNNNNNNNNNNNNNNNNNNNNNNNNNNNNNNNNNNNNNNNNNNNNNNNNNNNNNNN
>Guibourtia ehie voucher Breteler 11481 external transcribed spacer, 18S ribosomal RNA gene, internal transcribed spacer 1, 5.8S ribosomal RNA gene, internal transcribed spacer 2, and 28S ribosomal RNA gene, complete sequence
NNNNNNNNNNNNNNNNNNNNNNNNNNNNNNNNNNNNNNNNNNNNNNNNNNNNNNNNNNNNNNNNNNNNNNNNNNNNNNNNNNNNNNNNNNNNNNNNNNNNNNNNNNNNNNNNNNNNNNNNNNNNNNNNNNNNNNNNNNNNNNNNNNNNNNNNNNNNNNNNNNNNNNNNNNNNNNNNNNNNNNNNNNNNNNNNNNNNNNNNNNNNNNNNNNNNNNNNNNNNNNNNNNNNNNNNNNNNNNNNNNNNNNNNNNNNNNNNNNNNNNNNNNNNNNNNNNNNNNNNNNNNNNNNNNNNNNNNNNNNNNNNNNNNNNNNNNNNNNNNNNNNNNNNNNNNNNNNNNNNNNNNNNNNNNNNNNNNNNNNNNNNNNNNNNNNNNNNNNNNNNNNNNNNNNNNNNNNNNNNNNNNNNNNNNNNNNNNNNNNNNNNNNNNNNNNNNNNNNNNNNNNNNNNNNNNNNNNNNNNNNNNNNNNNNNNNNNNNNNNNNNNNNNNNNNNNNNNNNNNNNNNNNNNNNNNNNNNNNNNNNNNNNNNNNNNNNNNNNNNNNNNNNNNNNNNNNNNNNNNNNNNNNNNNNNNNNNNNNNNNNNNNNNNNNNNNNNNNNNNNNNNNNNNNNNNNNNNNNNNNNNNNNNNNNNNNNNNNNNNNNNNNNNNNNNNNNNNNNNNNNNNNNNNNNNNNNNNNNNNNNNNNNNNNNNNNNNNNNNNNNNNNNNNNNNNNNNNNNNNNNNNNNNNNNNNNNNNNNNNNNNNNNNNNNNNNNNNNNNNNNNNNNNNNNNNNNNNNNNNNNNNNNNNNNNNNNNNNNNNNNNNNNNNNNNNNNNNNNNNNNNNNNNNNNNNNNNNNNNNNNNNNNGG-TGCCAAGGCGACCGTGCGGCCGTGCGCCAAGGCGCCCAGCA--TCCGTGCGGG-------CTAGTGCCAAGGCGCCCAGCGCCCGTGCGGCCT-------AGCGCCAAGGCGCCCGTGCGGGCGTGCGCCAAGGTGCCCAGCACCCGTGCG--------GCTGAGCGCCAAGGCCCCCGTGCGGCCGTGC-GCCAAGGCACCTAGCGCCCGTGCGGGTTGGT-GCCAAGGCGACCGTGCGGCCGTGCGGG-CTGGTGCCAAGGCGCC---------------------------------CAGCGCCCGTGCGGGCTAGC-GCCAAGGCGCCCGTGCGGCCGT-----------------------------------------------------------------------------------------------------------------------------------------------------------------------------------------------------------------------------------------------------------------------------------------------------------------------------------------------------------------------------------------------------------------------------------------------------------------------------------------------------------------------------------------------------------------------------------------------------------------------------------------------------------------------------------------------------------------------------------------------------------------------------------------------------------------------------------------------------------------------------------------------------------------------------------------------------------------------------GTGCCAAGGCGCCCAGCGCCCGTGCGGGCTAG-TGCCAAGGCGCCCAGCGCCCGTGCGGACTAG-TGCCAAGAAGCCCGGGCGGCCGTGC---------------------------------------------------------------------------------------------------------------------------------------------------------------------------------------------------------------------------------------------------------------------------------------------------------------------------------------------------------GCCAAGGCGCCCAGCGCCCGTGCGGGCTAG-CGCCAAGGCCC-------CCGTGCGGCCGTG----------------------------------CGCCAAGGCGCCC--------------------------AGCG------------------------------------------------CCCGTGCACCCGTGCG---------------------------------------------------------------------------------------------------------------------------------------------------------------------------------------------------------------------------------------------------------------------------------------------------------------------------------------------------------------------------------------------------------------------------------------------------------------------------------------------GGCTAGT-GCCAAGGCGCCCGATGCCCGTGCAGGCTCGTGCCAAGGCAACCGTGCGGCCGTGCAT-GCTAGTGCCAAGGCGCCCGTGCGGCTTGG----CACCGTGGCAAGTGCCTACTAGCAAGGAGGTTC---CCTTGTCTAGTCTTGGACTTGTTGTGGCTTAAATGGTGGTTCCCTCACGTGTTTCTCCCCGATGTGGGCGTGGCAACAGGGTGATTCCCCGATGTAATGCCCCAACCTCGGCA-----------TGGTTGGTTAGGA--TCCACCGTGGCATACGTCGTCTAGCCTT---------------------------------------------CTTGACTTCTGC-----------CACCACCACCTAGGACCACTAAAATGGAATCCGTCACCTGGAATGGTTAGAATATGTCACAAATGCATCCCCTTTCGGCTTAAAGTTGATGTCTTGTTTGACATTGTGTTGTGCACTTGTCTTTCGTCACCCAACACAACCAAAACATCATAAATTGCATCCAAAAATGCCTCAAATTCTCACAATGATGTGATAATAAATTATTATATGTCCCAAGGATGCTGCCCACCAAATTTCAGAAGCGTACGATTAACGGTTTTTTTTTACGGATTTTTTGAATTTTACGAGTTTGAAAAATCATAAAAAATTCATCGGTTGTCAAAAAATTATAAAATTTGGGCTCATGGTAGAATCCATTTTTATCATCTTCTGTACAAAATTTCAGTCAAAAATTCCATCGTTTGCCCCCCGAAAGGCCCTTATGTCAACTCGCAGAAACCATGTCTAGCCCTCCCAGAAGGGGTTTCCCTCAGAATGCTCTATAGGGGGTACCATGCTGCCTGCT----CCCCCCAGCAGGCAGTCCCAAGCGCACG-----------GGGCGCCCGTGCGGATGTACCCCCAA-CCCCGGGTGCACGTCCCATCCTTTGCCTTTGCCTCGGGGGGAAGTGCCGAAGTGCCGGACGGGTGATGCCGTCT---------------------------------------------------------------------------------------------------------------------------------------------------------------------------------------------------------------------------------------------------------------------------------------------------------------------------------------------------------------------------------------------------------------------------------------------------CCGGCCGGCCGGCACGGGCGGGG----------------------------------------------------------------GCCGGAGTC--------------------------------GCGCAAGGATGTCCCTTTGTTGCGTGCGGCTTGCCGTGCGCTCTTTCGATGGTGCCCCGACCACTCGTGTCCGG-------ATATATCAATCGCCATAGGGGGTCGCCCGCACGCGAGGCG-------GCGGCGCCGCGCCTTCGGCCGGCATGGG--------------------------------------------------------CGTGCTCGCGACAAGCGATGCT-CGCCCCAAGGAAGGACGTGCGTTC-------GT-GCCCCTCCTCGTGCCAGGCATG--GGGGGTCCCCCCGAAGAGCTCGGCGTGGGCAAATGCCTGCGTCGTGCCCGACGAGGGCGAG--CCCCCACTGCCCGGTGCGGGC--GACCCCCTCGGTTATCGGTG-----CCCGTTGCTTTC------GTCGGTCGGTTCTTTTGTCATGCCCAGCGAAGTAGGTTCGGCGCCGCCCGATG-CTTCCATATGCTCGCTCGCC--GTGCGGCTTGC-GGGGTGTGGTTCGTTCGGCGGTGTTGGGCCTACGACCGTGCGGGCGTGTGAGTGGTGATTGGGTCGTTCGTGTTGGCTGGCTCCGTGC-AGTGCATCGAACAGTCCGCAGGCGGCCCTCCTCATTT----CCGTCCGAAGTTGGCAAATCCTCGGGCGATTTGGTGCGGTTCCTGTGTTGCCTACCGATTGAACGGAATTCACGTAGCACGT----TCGCCCCTCCCATCCAACAATCCCTGCGGG--TTGCTGGAGGGCCGCACGCTGGCCCTTGCGTTTCCCCGGGAGCGCCGCACTGCGGTCGGCTCTCAGGGGCCGCGAGGTCCCAGCGCTCTCTCGGATGCGGTGCATGCGGTGGTCGCGTGA----TGCTTCTCACGTCCGTCCATGCCAAATATCGGTG-------CCCGAATGATGCCCGCGCTCGCGTCGATCCGCCCG-GCCCAGGCTCGGGCGCTTCGCGCGCTGCTCGGCGTCGCAGAGGAATGCTACCTGGTTGATCCTGCCAGTAGTCATATGCTTGTCTCAAAGATTAAGCCATGCATGTGTAAGTATGAACTAATTCAGACTGTGAAACTGCGAATGGCTCATTAAATCAGTTATAGTTTGTTTGATGGTACCTACTACTCGGATAACCGTAGTAATTCTAGAGCTAATACGTGCAACAAACCCCGAC-TTCCGGAAGGGATGCATTTATTAGATAAAAGGTCGACGCGGGCATC-GCCCGTTGCTCTGATGATTCATGATAACTCGACGGATCGCACGGCCCCTGTGCCGGCGACGCATCATTCAAATTTCTGCCCTATCAACTTTCGATGGTAGGATAGTGGCCTACCATGGTGGTGACGGGTGACGGAGAATTAGGGTTCGATTCCGGAGAGGGAGCCTGAGAAACGGCTACCACATCCAAGGAAGGCAGCAGGCGCGCAAATTACCCAATCCTGACACGGGGAGGTAGTGACAATAAATAACAATACCGGGCTCATCGAGTCTGGTAATTGGAATGAGTACAATCTAAATCCCTTAACGAGGATCCATTGGAGGGCAAGTCTGGTGCCAGCAGCCGCGGTAATTCCAGCTCCAATAGCGTATATTTAAGTTGTTGCAGTTAAAAAGCTCGTAGTTGGACTTTGGGCTGGGTCGATCGGTCCGCCTCAGGGTGTGCACCGGTCTATTCGTCCCTTCTACCGGCGATGCGCTCCTGGCCTTAATTGGCCGGGTCGTGCCTCCGGTGCTGTTACTTTGAAGAAATTAGAGTGCTCAAAGCAAGCCTACGCTCTGGATACATTAGCATGGGATAACATCATAGGATTCTGATCCTATTGTGTTGGCCTTCGGGATCGGAGTAATGATTAACAGGGACAGTCGGGGGCATTCGTATTTCATAGTCAGAGGTGAAATTCTTGGATTTATGAAAGACGAACAACTGCGAAAGCATTTGCCAAGGATGTTTTCATTAATCAAGAACGAAAGTTGGGGGCTCGAAGACGATCAGATACCGTCCTAGTCTCAACCATAAACGATGCCGACCAGGGATCAGCGGATGTTGCTTTTAGGACTCCGCTGGCACCTTATGAGAAATCAAAGTTTTTGGGTTCCGGGGGGAGTATGGTCGCAAGGCTGAAACTTAAAGGAATTGACGGAAGGGCACCACCAGGAGTGGAGCCTGCGGCTTAATTTGACTCAACACGGGGAAACTTACCAGGTCCAGACATAGTAAGGATTGACAGACTGAGAGCTCTTTCTTGATTCTATGGGTGGTGGTGCATGGCCGTTCTTAGTTGGTGGAGCGATTTGTCTGGTTAATTCCGTTAACGAACGAGACCTCAGCCTGCTAACTAGCTATGTGGAGGTGACCCCCCACGGCCAGCTTCTTAGAGGGACTATGGCCTTCCAGGCCAAGGAAGTTTGAGGCAATAACAGGTCTGTGATGCCCTTAGATGTTCTGGGCCGCACGCGCGCTACACTGATGTATTCAACGAGTCTATAGCCTTGGCCGACAGGCCCGGGTAATCTTTGAAATTTCATCGTGATGGGGATAGATCATTGCAATTGTTGGTCTTCAACGAGGAATTCCTAGTAAGCGCGAGTCATCAGCTCGCGTTGACTACGTCCCTGCCCTTTGTACACACCGCCCGTCGCTCCTACCGATTGAATGGTCCGGTGAAGTGTTCGGATCGCGGCGACGTGGGCGGTTCGCTGCCGGCGACGTCGCGAGAAGTCCACTGAACCTTATCATTTAGAGGAAGGAGAAGTCGTAACAAGGTTTCCGTAGGTGAACCTGCGGAAGGATCATTGTCGCCACCTTACGAGCAGCACGACCCGCGAACGTGTTCTGAAATGACCCACGGGAGGCACGCGGCGTCCGCGGACGTCCCGCGGGCCTCCCGCGCCGGGACGGGCTCGCGGGCT-CGCCCCGCCCGCCCCCC---------CGGCGGAACAACGAACGAACCCCCGGCGCCACACGCGCCAAGGAACT-----------CGATCTGACGAGCGCGCTCCC-----GCCGCCCCGGAGACGGTGCGCGTGCGGCGAGCGACGCCGGA---TTTGTATCCAC-AACGACTCTCGGCAACGGATATCTCGGCTCTCGCATCGATGAAGAACGTAGCGAAATGCGATACTTGGTGTGAATTGCAGAATCCCGTGAACCATCGAGTCTTTGAACGCAAGTTGCGCCCGAGGCCATTAGGCCGAGGGCACGTCTGGCTGGGTGTCACGCGACGCCGCCCCA---AAACCCGACGCCCGTCGCAGGGCGCGGCGG-CGGGGCGGAGATTGGCCTCCCGTGGGCCGAGCCCCGCGGATGGCCGAAATACTGGTTCGCGGTGCGGCGAGCACCACGGCGCACGGTAGCTGAGCATCCATCAA----------CTCGGGCCCAGTCGTGCGTGCTCCGC---CCCCGGCGAACCCTCGGGACCCCTCGCGTCCG------------CATGCGGATGCCTCCAACGCGACCTCAGCTCAGGCGGGGCCACCCGCTGAGTTTAAGCATATCAATAAGCGGAGGAAAAGAAACTAACAAGGATTCCCCTAGTAACGGCGAGCGAACCGGGAAGAGCCCACCATGAAAATCGGTCGCCCCCGGCGTCCGAATTGTAGTCTGGAGAAGCGTCCTCAGCGGCGGACCGGGCCCAAGTCCCCTGGAAGGGGGCGCCGGAGAGGGTGAGAGCCCCGTCGTGCCCGGACCCTGTCGCACCACGAGGCGCTGTCGGCGAGTCGGGTTGTTTGGGAATGCAGCCCCAATCGGGCGGTAAATTCCGTCCAAGGCTAAATACGGGCGAGAGACCGATAGCGAACAAGTACCGCGAGGGAAAGATGAAAAGGACTTTGAAAAGAGAGTCAAAGAGTGCTTGAAATTGTCGGGAGGGAAGCGGATGGGGGCCGGCGATGCGCCCCGGTCGGATGTGGAACGGCGAGAGCCGGTCCGCCGATCGACTCGGGGCGCGGACCGACGCGGATTGCGGCGGCGGCCCAAGCCCGGGCTCTCGATATGCCCGAGGAGACGTCGTCGCCGCGATCGTGGCTGGCAGCGCGCGCCCCAGCGGCGTGCCT---CGGCACCTGCGCGCTCCCGGCGCCGGCCTGCGGGCTCCCCATCCGGCCCGTCTTGAAACACGGACCAAGGAGTCTGACATGTGTGCGAGTCAACGGGCGAGCAAACCCGTAAGGCGCAAGGAAGCTGAGTGGCGGGATCCCCCCAGC-GGGCTGCACCGCCGACCGACCCTGATCTTCTGTGAAGGGTTCGAGTGAGAGCATACCTGTCGGGACCCGAAAGATGGTGAACTATGCCTGAGCGGGGCGAAGCCAGAGGAAACTCTGGTGGAGGCCCGCAGCGATACTGACGTGCAAATCGTTCGTCTGACTTGGGTATAGGGGCGAAAGACTAATCGAACCGTCTAGTAGCTGGTTCCCTCCGAAGTTTCCCTCAGGATAGCTGGAGCTCGAGCGCGAGTTCTATCGGGTAAAGCCAATGATTAGAGGCATCGGGGGCGCAACGCCCTCGACCTATTCTCAAACTTTAAATAGGTAGGACGGCGCGGCTGCTCCGTTGAGCCGCGCCACGGAATCGAGAGCTCCAAGTGGGCCATTTTTGGTAAGCAGAACTGGCGATGCGGGATGAACCGGAAGCCGGGTTACGGTGCCCAACTGCGCGCTAACCTAGATCCCACAAAGGGTGTTGGTCGATTAAGACAGCAGGACGGTGGTCATGGAAGTCGAAATCCGCTAAGGAGTGTGTAACAACTCACCTGCCGAATCAACTAGCCCCGAAAATGGATGGCGCTGAAGCGCGCGACCCATACCCGGCCGTCGGGGCAAGCGCCAGGCCCCGATGAGTAGGAGGGCGCGGCGGTCGCTGCGAAACCTTGGGCGCGAGCCCGGGCGGAGCGTCCGTCGGTGCAGATCTTGGTGGTAGTAGCAAATATTCAAATGAGAACTTTGAAGGCCGAAGAGGGGAAAGGTTCCATGTGAACGGCACTTGCACATGGGTTAGTCGATCCTAAGAGACGGGGGAAGCCCGTCTGATAGCGTGCACG-CACGCGCACTTCGAAAGGGAATCGGGTTAAAATTCCTGAACCGGGATGTGGCGGCTGACGGCAACGTTAGGGAGTCCGGAGACGTCGGCGGGGGCCTCGGGAAGAGTTATCTTTTCTGTTTAACAGCCTGCCCACCCTGGAAACGGCTCAGCCGGAGGTAGGGTCCAGCGGCTGGAAGAGCACCGCACGTCGCGTGGTGTCCGGTGCGCCCCCGGCGGCCCTTGAAAATCCGGAGGACCGAGTGCCGCCCACGCCCGGTCGTACTCATAACCGCATCAGGTCTCCAAGGTGAACAGCCTCTGGTCGATGGAACAATGTAGGCAAGGGAAGTCGGCAAAATGGATCCGTAACCTCGGGAAAAGGATTGGCTCTGAGGACTGGGCACGGGGGTCCCAGCCCCGAAACCGTCGGCTGTCGGTGGACTGCTCGAGCTGCTCCCGCGGCGAGAGCGGGTCGCCGCGTGCCGGCCGGGGGACGGACTGGGAACGGGCCCTCCGGGGCCCCTTCCCCGGGCGTCGAACAGTCGACTCAGAACTGGTACGGACAAGGGGAATCCGACTGTTTAATTAAAACAAAGCATTGCGATGGTCCCTGCGGATGCTGACGCAATGTGATTTCTGCCCAGTGCTCTGAATGTCAAAGTGAAGAAATTCAACCAAGCGCGGGTAAACGGCGGGAGTAACTATGACTCTCTTAAGGTAGCCAAATGCCTCGTCATCTAATTAGTGACGCGCATGAATGGATTAACGAGATTCCCACTGTCCCTGTCTACTATCCAGCGAAACCACAGCCAAGGGAACGGGCTTGGCAGAATCAGCGGGGAAAGAAGACCCTGTTGAGCTTGACTCTAGTCCGACTTTGTGAAATGACTTGAGAGGTGTAGGATAAGTGGGAGCCGGAAACGGCGAAAGTGAAATACCACTACTTTTAACGTTATTTTACTTATTCCGTGAATCGGAGGCGGGGCATGGCCCCTCCTTTTGGACCCAAGGCTCGC----CTCGCGGGCCGATCCGGGCGGAAGACATTGTCAGGTGGGGAGTTTGGCTGGGGCGGCACATCTGTTAAAAGATAACGCAGGTGTCCTAAGATGAGCTCAACGAGAACAGAAATCTCGTGTGGAACAAAAGGGTAAAAGCTCGTTTGATTCTGATTTCCAGTACGAATACGAACCGTGAAAGCGTGGCCTATCGATCCTTTAGTCCTTCGGAATTTGAAGCTAGAGGTGTCAGAAAAGTTACCACAGGGATAACTGGCTTGTGGCAGCCAAGCGTTCATAGCGACGTTGCTTTTTGATCCTTCGATGTCGGCTCTTCCTATCATTGTGAAGCAGAATTCACCAAGTGTTGGATTGTTCACCCACCAATAGGGAACGTGAGCTGGGTTTAGACCGTCGTGAGACAGGTTAGTTTTACCCTACTGATGACAGTGTCGCAATAGTAATTCAACCTAGTACGAGAGGAACCGTTGATTCGCACAATTGGTCATCGCGCTTGGTTGAAAAGCCAGTGGCGCGAAGCTACCGTGCGTTGGATTATGACTGAACGCCTCTAAGTCAGAATCCGGGCTAGAAGCGACGCATGCGCCTATCGTCCGTTTGCCGACCAGCAGTAGGGGCCTCGGCCCCCAAAGGCACGTGTCGTTGGTGACCCTCGTGCGGCGGATGAGCCGTGCGAGACGCCTCGAAGCACAATTCCCACCGGGCGACGGGTAGAATCCTTTGCAGACGACTTAAATACGCGACGGGGTATTGTAAGTGGCAGAGTGGCCTTGCTGCCACGATCCACTGAGATTCAGCCCTTGTCGCTCCGATTCGTCCCTCCCC--------TTCATCAATTTTC---------------AAATCAATGG-GGCCCGCTGCTAGAGGCTTTTTGGGACACTGCCAAGG--------------------------------------------------------CACCTCCCGACGATACGAAACGATGGCAAAGGATGGATGCATTAATAGGAAAGTGAATGAACAATCAAAAG------------------CATCATGACCTTGC--------------ATGGACCCTGAA-ACACAATGGCCAAATGTGAATGC-------------ATGCCAAGGCACAAAGCTTGCCAAAGGAAAATAAGCAATGATGGCATGGAACCATGCCCACTGGTGCCCGTGTGGTGA---AACAAAATAGCGCCTATTTGCCCAAGTGCCAAGCAAATCACGTGAAGGCAAAGCCCCAA---GGCCCCCAATGGAATAGTGCAAGGGTGGCCATGCGCCAAGGCAGGCGACACCCAATAGCACAGTAGTGCCAAGGCGCCCACA-------------------------GCCCATGCGGGCAAC-TGGCAAG----------------GCGCC-TAACACCCGTTCGGCCT----------------------------------AATGCTAAGGTGCCCGTGCGGCCGTGC-GCCA--------------------------------AGGCGCCCAGTGCCCGTGCGGCCGTGC-GCCAATGAGCCC------------------AGCGCCCGTGCGGCCATGC-GCCAAGGCGCCC---------AGT-------------------------------------------------------------------------------------------------------------------GCCCGTGCGGGCTGG-TGCCAAGGCGACCGT---------------------------------------------------------------------------------GCGGCCGTGC------------------------------------------------GCCAAGGCGCCC--------------------------ACCACCCGTGCGG---------------------------------------------------------------------------------------------------------------------------------------------------------------------------------------------------------------------------------------------------------------------------------------------------------------------------------------------------------------------------------------------------GCT-GGTGCCAAGGCAACCGTGCGGCCGTGCGTGC-----GCCAAGGCGCCCA-GCACCCGTGCGGGCTAG-TGCCAA--------------------------------------------------------------------------------------------------GGCGCCCAGCGCCCGCACGGGC-----------------------------------------------------------TGGTGCCAAGGCGACCGTGCGGCCGTGC---------GCCAAGGCGCCCAGCACCCGTGCGGGCTAG-TGCCAAGGCGCCCA-------------------------------------------------------------------------------------------------GCACCCGTGCGGGCTGGTGCCAAGGCGACCGTGCGGCCGTGCGCCAAGGCGCCCAGCACCCGTGCGGGCTGA-T-----------------------------------------------------------------------------------------------------------------------------------------------------------------------------------------------------------------------GCCAAGGCGACCGTGCGGCCGTGCG----------------------------------------CCAAGGCGCCCAGCACCCGTGCGGGCTAGT-GCCAAGGCGCCCAGCGCCCGCACGGGCTGG-TGCCAAGGCGACCGTGCGGCCGTGCGCCAAGGC---------GCCCAGCACCCGTGCGGGCTAG---------------------------------------------------------------------------------TGCCAAGGCGCCCA-GCGCCCGCACGGGCTGGTGCCAAGGCGACCGTGCGGCCGTGCGCCAAGGCGCCCAGCGCCCGTGCGGGCGTGC-GCCAAGGCGC-CC------------------------------------------------AGCGCCCGTGCGG------------------------------------------------------------------------------------------------------------------------------------------------------------------------------------------------------------------------------------------------------------------------------------------------------------------------------------------------------------------------------------------------------------------------------------------------------------------------------------------------------------------------------------------------------------------------------------------------CCGTGC--------------------------------------------------------------------------------------------------------------------------------------------------------------------------------------------------------------------------------------------------------------------------------------------------------------------------------------------------------------------------------------------------------------------------------------------------------------------------------------------------------------------------------------------------------------------------------------------------------------------------------------------------------------------------------------------------------------------------------------------------------------------------------------------------------------------------------------------------------------------------------------------------------------GCCAAGGCGCCCAGTGCCCGTGC--------GGGCTAG--TGCCAAG-------GCGACCGTGCGGCCGTGCGCCAAGG-CGCCCA--GCACCCGTGCGGGCTAG-TGCCAAGGCGCCCA-GCGCCCGCACGGGCTGGT-GCCAAG-------GCGACCGTACGGCCGTGC-GCCAAGGCGCCCAGCAC----------------CCGTGCGGGCTA--GTGCCAAGGCGCCCA-GCGCCCGCACGGGCTGGT---------GCCAAGGCGACCGTGCGGCCGTG---------CGCCAAGGC--------GCCCAGCA--------CCCGTGCGGGCTNNNNNNNNNNNNNNNNNNNNNNNNNNNNNNNNNNNNNNNNNNNNNNNNNNNNNNNNNNNNNNNNNNNNNNNNNNNNNNNNNNNNNNNNNNNNNNNNNNNNNNNNNNNNNNNNNNNNNNNNNNNNNNNNNNNNNNNNNNNNNNNNNNNNNNNNNNNNNNNNNNNNNNNNNNNNNNNNNNNNNNNNNNNNNNNNNNNNNNNNNNNNNNNNNNNNNNNNNNNNNNNNNNNNNNNNNNNNNNNNNNNNNNNNNNNNNNNNNNNNNNNNNNNNNNNNNNNNNNNNNNNNNNNNNNNNNNNNNNNNNNNNNNNNNNNNNNNNNNNNNNNNNNNNNNNNNNNNNNNNNNNNNNNNNNNNNNNNNNNNNNNNNNNNNNNNNNNNNNNNNNNNNNNNNNNNNNNNNNNNNNNNNNNNNNNNNNNNNNNNNNNNNNNNNNNNNNNNNNNNNNNNNNNNNNNNNNNNNNNNNNNNNNNNNNNNNNNNNNNNNNNNNNNNNNNNNNNNNNNNNNNNNNNNNNNNNNNNNNNNNNNNNNNNNNNNNNNNNNNNNNNNNNNNNNNNNNNNNNNNNNNNNNNNNNNNNNNNNNNNNNNNNNNNNNNNNNNNNNNNNNNNNNNNNNNNNNNNNNNNNNNNNNNNNNNNNNNNNNNNNNNNNNNNNNNNNNNNNNNNNNNNNNNNN
>Guibourtia ehie voucher Wieringa 2640 external transcribed spacer, partial sequence; 18S ribosomal RNA gene, internal transcribed spacer 1, 5.8S ribosomal RNA gene, internal transcribed spacer 2, and 28S ribosomal RNA gene, complete sequence
NNNNNNNNNNNNNNNNNNNNNNNNNNNNNNNNNNNNNNNNNNNNNNNNNNNNNNNNNNNNNNNNNNNNNNNNNNNNNNNNNNNNNNNNNNNNNNNNNNNNNNNNNNNNNNNNNNNNNNNNNNNNNNNNNNNNNNNNNNNNNNNNNNNNNNNNNNNNNNNNNNNNNNNNNNNNNNNNNNNNNNNNNNNNNNNNNNNNNNNNNNNNNNNNNNNNNNNNNNNNNNNNNNNNNNNNNNNNNNNNNNNNNNNNNNNNNNNNNNNNNNNNNNNNNNNNNNNNNNNNNNNNNNNNNNNNNNNNNNNNNNNNNNNNNNNNNNNNNNNNNNNNNNNNNNNNNNNNNNNNNNNNNNNNNNNNNNNNNNNNNNNNNNNNNNNNNNNNNNNNNNNNNNNNNNNNNNNNNNNNNNNNNNNNNNNNNNNNNNNNNNNNNNNNNNNNNNNNNNNNNNNNNNNNNNNNNNNNNNNNNNNNNNNNNNNNNNNNNNNNNNNNNNNNNNNNNNNNNNNNNNNNNNNNNNNNNNNNNNNNNNNNNNNNNNNNNNNNNNNNNNNNNNNNNNNNNNNNNNNNNNNNNNNNNNNNNNNNNNNNNNNNNNNNNNNNNNNNNNNNNNNNNNNNNNNNNNNNNNNNNNNNNNNNNNNNNNNNNNNNNNNNNNNNNNNNNNNNNNNNNNNNNNNNNNNNNNNNNNNNNNNNNNNNNNNNNNNNNNNNNNNNNNNNNNNNNNNNNNNNNNNNNNNNNNNNNNNNNNNNNNNNNNNNNNNNNNNNNNNNNNNNNNNNNNNNNNNNNNNNNNNNNNNNNNNNNNNNNNNNNNNNNNNNNNNNNNNNNNNNNNNNNNNNNNNNNNNNNNNNNNNNNNNNNNNNNNNNNNNNNNNNNNNNNNNNNNNNNNNNNNNNNNNNNNNNNNNNNNNNNNNNNNNNNNNNNNNNNNNNNNNNNNNNNNNNNNNNNNNNNNNNNNNNNNNNNNNNNNNNNNNNNNNNNNNNNNNNNNNNNNNNNNNNNNNNNNNNNNNNNNNNNNNNNNNNNNNNNNNNNNNNNNNNNNNNNNNNNNNNNNNNNNNNNNNNNNNNNNNNNNNNNNNNNNNNNNNNNNNNNNNNNNNNNNNNNNNNNNNNNNNNNNNNNNNNNNNNNNNNNNNNNNNNNNNNNNNNNNNNNNNNNNNNNNNNNNNNNNNNNNNNNNNNNNNNNNNNNNNNNNNNNNNNNNNNNNNNNNNNNNNNNNNNNNNNNNNNNNNNNNNNNNNNNNNNNNNNNNNNNNNNNNNNNNNNNNNNNNNNNNNNNNNNNNNNNNNNNNNNNNNNNNNNNNNNNNNNNNNNNNNNNNNNNNNNNNNNNNNNNNNNNNNNNNNNNNNNNNNNNNNNNNNNNNNNNNNNNNNNNNNNNNNNNNNNNNNNNNNNNNNNNNNNNNNNNNNNNNNNNNNNNNNNNNNNNNNNNNNNNNNNNNNNNNNNNNNNNNNNNNNNNNNNNNNNNNNNNNNNNNNNNNNNNNNNNNNNNNNNNNNNNNNNNNNNNNNNNNNNNNNNNNNNNNNNNNNNNNNNNNNNNNNNNNNNNNNNNNNNNNNNNNNNNNNNNNNNNNNNNNNNNNNNNNNNNNNNNNNNNNNNNNNNNNNNNNNNNNNNNNNNNNNNNNNNNNNNNNNNNNNNNNNNNNNNNNNNNNNNNNNNNNNNNNNNNNNNNNNNNNNNNNNNNNNNNNNNNNNNNNNNNNNNNNNNNNNNNNNNNNNNNNNNNNNNNNNNNNNNNNNNNNNNNNNNNNNNNNNNNNNNNNNNNNNNNNNNNNNNNNNNNNNNNNNNNNNNNNNNNNNNNNNNNNNNNNNNNNNNNNNNNNNNNNNNNNNNNNNNNNNNNNNNNNNNNNNNNNNNNNNNNNNNNNNNNNNNNNNNNNNNNNNNNNNNNNNNNNNNNNNNNNNNNNNNNNNNNNNNNNNNNNNNNNNNNNNNNNNNNNNNNNNNNNNNNNNNNNNNNNNNNNNNNNNNNNNNNNNNNNNNNNNNNNNNNNNNNNNNNNNNNNNNNNNNNNNNNNNNNNNNNNNNNNNNNNNNNNNNNNNNNNNNNNNNNNNNNNNNNNNNNNNNNNNNNNNNNNNNNNNNNNNNNNNNNNNNNNNNNNNNNNNNNNNNNNNNNNNNNNNNNNNNNNNNNNNNNNNNNNNNNNNNNNNNNNNNNNNNNNNNNNNNNNNNNNNNNNNNNNNNNNNNNNNNNNNNNNNNNNNNNNNNNNNNNNNNNNNNNNNNNNNNNNNNNNNNNNNNNNNNNNNNNNNNNNNNNNNNNNNNNNNNNNNNNNNNNNNNNNNNNNNNNNNNNNNNNNNNNNNNNNNNNNNNNNNNNNNNNNNNNNNNNNNNNNNNNNNNNNNNNNNNNNNNNNNNNNNNNNNNNNNNNNNNNNNNNNNNNNNNNNNNNNNNNNNNNNNNNNNNNNNNNNNNNNNNNNNNNNNNNNNNNNNNNNNNNNNNNNNNNNNNNNNNNNNNNNNNNNNNNNNNNNNNNNNNNNNNNNNNNNNNNNNNNNNNNNNNNNNNNNNNNNNNNNNNNNNNNNNNNNNNNNNNNNNNNNNNNNNNNNNNNNNNNNNNNNNNNNNNNNNNNNNNNNNNNNNNNNNNNNNNNNNNNNNNNNNNNNNNNNNNNNNNNNNNNNNNNNNNNNNNNNNNNNNNNNNNNNNNNNNNNNNNNNNNNNNNNNNNNNNNNNNNNNNNNNNNNNNNNNNNNNNNNNNNNNNNNNNNNNNNNNNNNNNNNNNNNNNNNNNNNNNNNNNNNNNNNNNNNNNNNNNNNNNNNNNNNNNNNNNNNNNNNNNNNNNNNNNNNNNNNNNNNNNNNNNNNNNNNNNNNNNNNNNNNNNNNNNNNNNNNNNNNNNNNNNNNNNNNNNNNNNNNNNNNNNNNNNNNNNNNNNNNNNNNNNNNNNNNNNNNNNNNNNNNNNNNNNNNNNNNNNNNNNNNNNNNNNNNNNNNNNNNNNNNNNNNNNNNNNNNNNNNNNNNNNNNNNNNNNNNNNNNNNNNNNNNNNNNNNNNNNNNNNNNNNNNNNNNNNNNNNNNNNNNNNNNNNNNNNNNNNNNNNNNNNNNNNNNNNNNNNNNNNNNNNNNNNNNNNNNNNNNNNNNNNNNNNNNNNNNNNNNNNNNNNNNNNNNNNNNNNNNNNNNNNNNNNNNNNNNNNNNNNNNNNNNNNNNNNNNNNNNNNNNNNNNNNNNNNNNNNNNNNNNNNNNNNNNNNNNNNNNNNNNNNNNNNNNNNNNNNNNNNNNNNNNNNNNNNNNNNNNNNNNNNNNNNNNNNNNNNNNNNNNNNNNNNNNNNNNNNNNNNNNNNNNNNNNNNNNNNNNNNNNNNNNNNNNNNNNNNNNNNNNNNNNNNNNNNNNNNNNNNNNNNNNNNNNNNNNNNNNNNNNNNNNNNNNNNNNNNNNNNNNNNNNNNNNNNNNNNNNNNNNNNNNNNNNNNNNNNNNNNNNNNNNNNNNNNNNNNNNNNNNNNNNNNNNNNNNNNNNNNNNNNNNNNNNNNNNNNNNNNNNNNNNNNNNNNNNNNNNNNNNNNNNNNNNNNNNNNNNNNNNNNNNNNNNNNNNNNNNNNNNNNNNNNNNNNNNNNNNNNNNNNNNNNNNNNNNNNNNNNNNNNNNNNNNNNNNNNNNNNNNNNNNNNNNNNNNNNNNNNNNNNNNNNNNNNNNNNNNNNNNNNNNNNNNNNNNNNNNNNNNNNNNNNNNNNNNNNNNNNNNNNNNNNNNNNNNNNNNNNNNNNNNNNNNNNNNNNNNNNNNNNNNNNNNNNNNNNNNNNNNNNNNNNNNNNNNNNNNNNNNNNNNNNNNNNNNNNNNNNNNNNNNNNNNNNNNNNNNNNNNNNNNNNNNNNNNNNNNNNNNNNNNNNNNNNNNNNNNNNNNNNNNNNNNNNNNNNNNNNNNNNNNNNNNNNNNNNNNNNNNNNNNNNNNNNNNNNNNNNNNNNNNNNNNNNNNNNNNNNNNNNNNNNNNNNNNNNNNNNNNNNNNNNNNNNNNNNNNNNNNNNNNNNNNNNNNNNNNNNNNNNNNNNNNNNNNNNNNNNNNNNNNNNNNNNNNNNNNNNNNNNNNNNNNNNNNNNNNNNNNNNNNNNNNNNNNNNNNNNNNNNNNNNNNNNNNNNNNNNNNNNNNNNNNNNNNNNNNNNNNNNNNNNNNNNNNNNNNNNNNNNNNNNNNNNNNNNNNNNNNNNNNNNNNNNNNNNNNNNNNNNNNNNNNNNNNNNNNNNNNNNNNNNNNNNNNNNNNNNNNNNNNNNNNNNNNNNNNNNNNNNNNNNNNNNNNNNNNNNNNNNNNNNNNNNNNNNNNNNNNNNNNNNNNNNNNNNNNNNNNNNNNNNNNNNNNNNNNNNNNNNNNNNNNNNNNNNNNNNNNNNNNNNNNNNNNNNNNNNNNNNNNNNNNNNNNNNNNNNNNNNNNNNNNNNNNNNNNNNNNNNNNNNNNNNNNNNNNNNNNNNNNNNNNNNNNNNNNNNNNNNNNNNNNNNNNNNNNNNNNNNNNNNNNNNNNNNNNNNNNNNNNNNNNNNNNNNNNNNNNNNNNNNNNNNNNNNNNNNNNNNNNNNNNNNNNNNNNNNNNNNNNNNNNNNNNNNNNNNNNNNNNNNNNNNNNNNNNNNNNNNNNNNNNNNNNNNNNNNNNNNNNNNNNNNNNNNNNNNNNNNNNNNNNNNNNNNNNNNNNNNNNNNNNNNNNNNNNNNNNNNNNNNNNNNNNNNNNNNNNNNNNNNNNNNNNNNNNNNNNNNNNNNNNNNNNNNNNNNNNNNNNNNNNNNNNNNNNNNNNNNNNNNNNNNNNNNNNNNNNNNNNNNNNNNNNNNNNNNNNNNNNNNNNNNNNNNNNNNNNNNNNNNNNNNNNNNNNNNNNNNNNNNNNNNNNNNNNNNNNNNNNNNNNNNNNNNNNNNNNNNNNNNNNNNNNNNNNNNNNNNNNNNNNNNNNNNNNNNNNNNNNNNNNNNNNNNNNNNNNNNNNNNNNNNNNNNNNNNNNNNNNNNNNNNNNNNNNNNNNNNNNNNNNNNNNNNNNNNNNNNNNNNNNNNNNNNNNNNNNNNNNNNNNNNNNNNNNNNNNNNNNNNNNNNNNNNNNNNNNNNNNNNNNNNNNNNNNNNNNNNNNNNNNNNNNNNNNNNNNNNNNNNNNNNNNNNNNNNNNNNNNNNNNNNNNNNNNNNNNNNNNNNNNNNNNNNNNNNNNNNNNNNNNNNNNNNNNNNNNNNNNNNNNNNNNNNNNNNNNNNNNNNNNNNNNNNNNNNNNNNNNNNNNNNNNNNNNNNNNNNNNNNNNNNNNNNNNNNNNNNNNNNNNNNNNNNNNNNNNNNNNNNNNNNNNNNNNNNNNNNNNNNNNNNNNNNNNNNNNNNNNNNNNNNNNNNNNNNNNNNNNNNNNNNNNNNNNNNNNNNNNNNNNNNNNNNNNNNNNNNNNNNNNNNNNNNNNNNNNNNNNNNNNNNNNNNNNNNNNNNNNNNNNNNNNNNNNNNNNNNNNNNNNNNNNNNNNNNNNNNNNNNNNNNNNNNNNNNNNNNNNNNNNNNNNNNNNNNNNNNNNNNNNNNNNNNNNNNNNNNNNNNNNNNNNNNNNNNNNNNNNNNNNNNNNNNNNNNNNNNNNNNNNNNNNNNNNNNNNNNNNNNNNNNNNNNNNNNNNNNNNNNNNNNNNNNNNNNNNNNNNNNNNNNNNNNNNNNNNNNNNNNNNNNNNNNNNNNNNNNNNNNNNNNNNNNNNNNNNNNNNNNNNNNNNNNNNNNNNNNNNNNNNNNNNNNNNNNNNNNNNNNNNNNNNNNNNNNNNNNNNNNNNNNNNNNNNNNNNNNNNNNNNNNNNNNNNNNNNNNNNNNNNNNNNNNNNNNNNNNNNNNNNNNNNNNNNNNNNNNNNNNNNNNNNNNNNNNNNNNNNNNNNNNNNNNNNNNNNNNNNNNNNNNNNNNNNNNNNNNNNNNNNNCAGAGGAATGCTACCTGGTTGATCCTGCCAGTAGTCATATGCTTGTCTCAAAGATTAAGCCATGCATGTGTAAGTATGAACTAATTCAGACTGTGAAACTGCGAATGGCTCATTAAATCAGTTATAGTTTGTTTGATGGTACCTACTACTCGGATAACCGTAGTAATTCTAGAGCTAATACGTGCAACAAACCCCGAC-TTCCGGAAGGGATGCATTTATTAGATAAAAGGTCGACGCGGGCATC-GCCCGTTGCTCTGATGATTCATGATAACTCGACGGATCGCACGGCCCCTGTGCCGGCGACGCATCATTCAAATTTCTGCCCTATCAACTTTCGATGGTAGGATAGTGGCCTACCATGGTGGTGACGGGTGACGGAGAATTAGGGTTCGATTCCGGAGAGGGAGCCTGAGAAACGGCTACCACATCCAAGGAAGGCAGCAGGCGCGCAAATTACCCAATCCTGACACGGGGAGGTAGTGACAATAAATAACAATACCGGGCTCATCGAGTCTGGTAATTGGAATGAGTACAATCTAAATCCCTTAACGAGGATCCATTGGAGGGCAAGTCTGGTGCCAGCAGCCGCGGTAATTCCAGCTCCAATAGCGTATATTTAAGTTGTTGCAGTTAAAAAGCTCGTAGTTGGACTTTGGGCTGGGTCGATCGGTCCGCCTCAGGGTGTGCACCGGTCTATTCGTCCCTTCTACCGGCGATGCGCTCCTGGCCTTAATTGGCCGGGTCGTGCCTCCGGTGCTGTTACTTTGAAGAAATTAGAGTGCTCAAAGCAAGCCTACGCTCTGGATACATTAGCATGGGATAACATCATAGGATTCTGATCCTATTGTGTTGGCCTTCGGGATCGGAGTAATGATTAACAGGGACAGTCGGGGGCATTCGTATTTCATAGTCAGAGGTGAAATTCTTGGATTTATGAAAGACGAACAACTGCGAAAGCATTTGCCAAGGATGTTTTCATTAATCAAGAACGAAAGTTGGGGGCTCGAAGACGATCAGATACCGTCCTAGTCTCAACCATAAACGATGCCGACCAGGGATCAGCGGATGTTGCTTTTAGGACTCCGCTGGCACCTTATGAGAAATCAAAGTTTTTGGGTTCCGGGGGGAGTATGGTCGCAAGGCTGAAACTTAAAGGAATTGACGGAAGGGCACCACCAGGAGTGGAGCCTGCGGCTTAATTTGACTCAACACGGGGAAACTTACCAGGTCCAGACATAGTAAGGATTGACAGACTGAGAGCTCTTTCTTGATTCTATGGGTGGTGGTGCATGGCCGTTCTTAGTTGGTGGAGCGATTTGTCTGGTTAATTCCGTTAACGAACGAGACCTCAGCCTGCTAACTAGCTATGTGGAGGTGACCCCCCACGGCCAGCTTCTTAGAGGGACTATGGCCTTCCAGGCCAAGGAAGTTTGAGGCAATAACAGGTCTGTGATGCCCTTAGATGTTCTGGGCCGCACGCGCGCTACACTGATGTATTCAACGAGTCTATAGCCTTGGCCGACAGGCCCGGGTAATCTTTGAAATTTCATCGTGATGGGGATAGATCATTGCAATTGTTGGTCTTCAACGAGGAATTCCTAGTAAGCGCGAGTCATCAGCTCGCGTTGACTACGTCCCTGCCCTTTGTACACACCGCCCGTCGCTCCTACCGATTGAATGGTCCGGTGAAGTGTTCGGATCGCGGCGACGTGGGCGGTTCGCTGCCGGCGACGTCGCGAGAAGTCCACTGAACCTTATCATTTAGAGGAAGGAGAAGTCGTAACAAGGTTTCCGTAGGTGAACCTGCGGAAGGATCATTGTCGCCACCTTACGAGCAGCACGACCCGCGAACGTGTTCTGAAATGACCCACGGGAGGCACGCGGCGTCCGCGGACGTCCCGCGGGCCTCCCGCGCCGGGACGGGCTCGCGGGCT-CGCCCCGCCCGCCCCCC---------CGGCGGAACAACGAACGAACCCCCGGCGCCACACGCGCCAAGGAACT-----------CGATCTGACGAGCGCGCTCCC-----GCCGCCCCGGAGACGGTGCGCGTGCGGCGAGCGACGCCGGA---TTTGTATCCAC-AACGACTCTCGGCAACGGATATCTCGGCTCTCGCATCGATGAAGAACGTAGCGAAATGCGATACTTGGTGTGAATTGCAGAATCCCGTGAACCATCGAGTCTTTGAACGCAAGTTGCGCCCGAGGCCATTAGGCCGAGGGCACGTCTGGCTGGGTGTCACGCGACGCCGCCCCA---AAACCCGACGCCCGTCGCAGGGCGCGGCGG-CGGGGCGGAGATTGGCCTCCCGTGGGCCGAGCCCCGCGGATGGCCGAAATACTGGTTCGCGGTGCGGCGAGCACCACGGCGCACGGTAGCTGAGCATCCATCAA----------CTCGGGCCCAGTCGTGCGTGCTCCGC---CCCCGGCGAACCCTCGGGACCCCTCGCGTCCG------------CATGCGGATGCCTCCAACGCGACCTCAGCTCAGGCGGGGCCACCCGCTGAGTTTAAGCATATCAATAAGCGGAGGAAAAGAAACTAACAAGGATTCCCCTAGTAACGGCGAGCGAACCGGGAAGAGCCCACCATGAAAATCGGTCGCCCCCGGCGTCCGAATTGTAGTCTGGAGAAGCGTCCTCAGCGGCGGACCGGGCCCAAGTCCCCTGGAAGGGGGCGCCGGAGAGGGTGAGAGCCCCGTCGTGCCCGGACCCTGTCGCACCACGAGGCGCTGTCGGCGAGTCGGGTTGTTTGGGAATGCAGCCCCAATCGGGCGGTAAATTCCGTCCAAGGCTAAATACGGGCGAGAGACCGATAGCGAACAAGTACCGCGAGGGAAAGATGAAAAGGACTTTGAAAAGAGAGTCAAAGAGTGCTTGAAATTGTCGGGAGGGAAGCGGATGGGGGCCGGCGATGCGCCCCGGTCGGATGTGGAACGGCGAGAGCCGGTCCGCCGATCGACTCGGGGCGCGGACCGACGCGGATTGCGGCGGCGGCCCAAGCCCGGGCTCTCGATATGCCCGAGGAGACGTCGTCGCCGCGATCGTGGCTGGCAGCGCGCGCCCCAGCGGCGTGCCT---CGGCACCTGCGCGCTCCCGGCGCCGGCCTGCGGGCTCCCCATCCGGCCCGTCTTGAAACACGGACCAAGGAGTCTGACATGTGTGCGAGTCAACGGGCGAGCAAACCCGTAAGGCGCAAGGAAGCTGAGTGGCGGGATCCCCCCAGC-GGGCTGCACCGCCGACCGACCCTGATCTTCTGTGAAGGGTTCGAGTGAGAGCATACCTGTCGGGACCCGAAAGATGGTGAACTATGCCTGAGCGGGGCGAAGCCAGAGGAAACTCTGGTGGAGGCCCGCAGCGATACTGACGTGCAAATCGTTCGTCTGACTTGGGTATAGGGGCGAAAGACTAATCGAACCGTCTAGTAGCTGGTTCCCTCCGAAGTTTCCCTCAGGATAGCTGGAGCTCGAGCGCGAGTTCTATCGGGTAAAGCCAATGATTAGAGGCATCGGGGGCGCAACGCCCTCGACCTATTCTCAAACTTTAAATAGGTAGGACGGCGCGGCTGCTCCGTTGAGCCGCGCCACGGAATCGAGAGCTCCAAGTGGGCCATTTTTGGTAAGCAGAACTGGCGATGCGGGATGAACCGGAAGCCGGGTTACGGTGCCCAACTGCGCGCTAACCTAGATCCCACAAAGGGTGTTGGTCGATTAAGACAGCAGGACGGTGGTCATGGAAGTCGAAATCCGCTAAGGAGTGTGTAACAACTCACCTGCCGAATCAACTAGCCCCGAAAATGGATGGCGCTGAAGCGCGCGACCCATACCCGGCCGTCGGGGCAAGCGCCAGGCCCCGATGAGTAGGAGGGCGCGGCGGTCGCTGCGAAACCTTGGGCGCGAGCCCGGGCGGAGCGTCCGTCGGTGCAGATCTTGGTGGTAGTAGCAAATATTCAAATGAGAACTTTGAAGGCCGAAGAGGGGAAAGGTTCCATGTGAACGGCACTTGCACATGGGTTAGTCGATCCTAAGAGACGGGGGAAGCCCGTCTGATAGCGTGCACG-CACGCGCACTTCGAAAGGGAATCGGGTTAAAATTCCTGAACCGGGATGTGGCGGCTGACGGCAACGTTAGGGAGTCCGGAGACGTCGGCGGGGGCCTCGGGAAGAGTTATCTTTTCTGTTTAACAGCCTGCCCACCCTGGAAACGGCTCAGCCGGAGGTAGGGTCCAGCGGCTGGAAGAGCACCGCACGTCGCGTGGTGTCCGGTGCGCCCCCGGCGGCCCTTGAAAATCCGGAGGACCGAGTGCCGCCCACGCCCGGTCGTACTCATAACCGCATCAGGTCTCCAAGGTGAACAGCCTCTGGTCGATGGAACAATGTAGGCAAGGGAAGTCGGCAAAATGGATCCGTAACCTCGGGAAAAGGATTGGCTCTGAGGACTGGGCACGGGGGTCCCAGCCCCGAAACCGTCGGCTGTCGGTGGACTGCTCGAGCTGCTCCCGCGGCGAGAGCGGGTCGCCGCGTGCCGGCCGGGGGACGGACTGGGAACGGGCCCTCCGGGGCCCCTTCCCCGGGCGTCGAACAGTCGACTCAGAACTGGTACGGACAAGGGGAATCCGACTGTTTAATTAAAACAAAGCATTGCGATGGTCCCTGCGGATGCTGACGCAATGTGATTTCTGCCCAGTGCTCTGAATGTCAAAGTGAAGAAATTCAACCAAGCGCGGGTAAACGGCGGGAGTAACTATGACTCTCTTAAGGTAGCCAAATGCCTCGTCATCTAATTAGTGACGCGCATGAATGGATTAACGAGATTCCCACTGTCCCTGTCTACTATCCAGCGAAACCACAGCCAAGGGAACGGGCTTGGCAGAATCAGCGGGGAAAGAAGACCCTGTTGAGCTTGACTCTAGTCCGACTTTGTGAAATGACTTGAGAGGTGTAGGATAAGTGGGAGCCGGAAACGGCGAAAGTGAAATACCACTACTTTTAACGTTATTTTACTTATTCCGTGAATCGGAGGCGGGGCATGGCCCCTCCTTTTGGACCCAAGGCTCGC----CTCGCGGGCCGATCCGGGCGGAAGACATTGTCAGGTGGGGAGTTTGGCTGGGGCGGCACATCTGTTAAAAGATAACGCAGGTGTCCTAAGATGAGCTCAACGAGAACAGAAATCTCGTGTGGAACAAAAGGGTAAAAGCTCGTTTGATTCTGATTTCCAGTACGAATACGAACCGTGAAAGCGTGGCCTATCGATCCTTTAGTCCTTCGGAATTTGAAGCTAGAGGTGTCAGAAAAGTTACCACAGGGATAACTGGCTTGTGGCAGCCAAGCGTTCATAGCGACGTTGCTTTTTGATCCTTCGATGTCGGCTCTTCCTATCATTGTGAAGCAGAATTCACCAAGTGTTGGATTGTTCACCCACCAATAGGGAACGTGAGCTGGGTTTAGACCGTCGTGAGACAGGTTAGTTTTACCCTACTGATGACAGTGTCGCAATAGTAATTCAACCTAGTACGAGAGGAACCGTTGATTCGCACAATTGGTCATCGCGCTTGGTTGAAAAGCCAGTGGCGCGAAGCTACCGTGCGTTGGATTATGACTGAACGCCTCTAAGTCAGAATCCGGGCTAGAAGCGACGCATGCGCCTATCGTCCGTTTGCCGACCAGCAGTAGGGGCCTCGGCCCCCAAAGGCACGTGTCGTTGGTGACCCTCGTGCGGCGGATGAGCCGTGCGAGACGCCTCGAAGCACAATTCCCACCGGGCGACGGGTAGAATCCTTTGCAGACGACTTAAATACGCGACGGGGTATTGTAAGTGGCAGAGTGGCCTTGCTGCCACGATCCACTGAGATTCAGCCCTTGTCGCTCCGATTCGTCCCTCCCC--------TTCATCAATTTTC---------------AAATCAATGG-GGCCCGCTGCTAGAGGCTTTTTGGGACACTGCCAAGG--------------------------------------------------------CACCTCCCGACGATACGAAACGATGGCAAAGGATGGATGCATTAATAGGAAAGTGAATGAACAATCAAAAGNNNNNNNNNNNNNNNNNNNNNNNNNNNNNNNNNNNNNNNNNNNNNNNNNNNNNNNNNNNNNNNNNNNNNNNNNNNNNNNNNNNNNNNNNNNNNNNNNNNNNNNNNNNNNNNNNNNNNNNNNNNNNNNNNNNNNNNNNNNNNNNNNNNNNNNNNNNNNNNNNNNNNNNNNNNNNNNNNNNNNNNNNNNNNNNNNNNNNNNNNNNNNNNNNNNNNNNNNNNNNNNNNNNNNNNNNNNNNNNNNNNNNNNNNNNNNNNNNNNNNNNNNNNNNNNNNNNNNNNNNNNNNNNNNNNNNNNNNNNNNNNNNNNNNNNNNNNNNNNNNNNNNNNNNNNNNNNNNNNNNNNNNNNNNNNNNNNNNNNNNNNNNNNNNNNNNNNNNNNNNNNNNNNNNNNNNNNNNNNNNNNNNNNNNNNNNNNNNNNNNNNNNNNNNNNNNNNNNNNNNNNNNNNNNNNNNNNNNNNNNNNNNNNNNNNNNNNNNNNNNNNNNNNNNNNNNNNNNNNNNNNNNNNNNNNNNNNNNNNNNNNNNNNNNNNNNNNNNNNNNNNNNNNNNNNNNNNNNNNNNNNNNNNNNNNNNNNNNNNNNNNNNNNNNNNNNNNNNNNNNNNNNNNNNNNNNNNNNNNNNNNNNNNNNNNNNNNNNNNNNNNNNNNNNNNNNNNNNNNNNNNNNNNNNNNNNNNNNNNNNNNNNNNNNNNNNNNNNNNNNNNNNNNNNNNNNNNNNNNNNNNNNNNNNNNNNNNNNNNNNNNNNNNNNNNNNNNNNNNNNNNNNNNNNNNNNNNNNNNNNNNNNNNNNNNNNNNNNNNNNNNNNNNNNNNNNNNNNNNNNNNNNNNNNNNNNNNNNNNNNNNNNNNNNNNNNNNNNNNNNNNNNNNNNNNNNNNNNNNNNNNNNNNNNNNNNNNNNNNNNNNNNNNNNNNNNNNNNNNNNNNNNNNNNNNNNNNNNNNNNNNNNNNNNNNNNNNNNNNNNNNNNNNNNNNNNNNNNNNNNNNNNNNNNNNNNNNNNNNNNNNNNNNNNNNNNNNNNNNNNNNNNNNNNNNNNNNNNNNNNNNNNNNNNNNNNNNNNNNNNNNNNNNNNNNNNNNNNNNNNNNNNNNNNNNNNNNNNNNNNNNNNNNNNNNNNNNNNNNNNNNNNNNNNNNNNNNNNNNNNNNNNNNNNNNNNNNNNNNNNNNNNNNNNNNNNNNNNNNNNNNNNNNNNNNNNNNNNNNNNNNNNNNNNNNNNNNNNNNNNNNNNNNNNNNNNNNNNNNNNNNNNNNNNNNNNNNNNNNNNNNNNNNNNNNNNNNNNNNNNNNNNNNNNNNNNNNNNNNNNNNNNNNNNNNNNNNNNNNNNNNNNNNNNNNNNNNNNNNNNNNNNNNNNNNNNNNNNNNNNNNNNNNNNNNNNNNNNNNNNNNNNNNNNNNNNNNNNNNNNNNNNNNNNNNNNNNNNNNNNNNNNNNNNNNNNNNNNNNNNNNNNNNNNNNNNNNNNNNNNNNNNNNNNNNNNNNNNNNNNNNNNNNNNNNNNNNNNNNNNNNNNNNNNNNNNNNNNNNNNNNNNNNNNNNNNNNNNNNNNNNNNNNNNNNNNNNNNNNNNNNNNNNNNNNNNNNNNNNNNNNNNNNNNNNNNNNNNNNNNNNNNNNNNNNNNNNNNNNNNNNNNNNNNNNNNNNNNNNNNNNNNNNNNNNNNNNNNNNNNNNNNNNNNNNNNNNNNNNNNNNNNNNNNNNNNNNNNNNNNNNNNNNNNNNNNNNNNNNNNNNNNNNNNNNNNNNNNNNNNNNNNNNNNNNNNNNNNNNNNNNNNNNNNNNNNNNNNNNNNNNNNNNNNNNNNNNNNNNNNNNNNNNNNNNNNNNNNNNNNNNNNNNNNNNNNNNNNNNNNNNNNNNNNNNNNNNNNNNNNNNNNNNNNNNNNNNNNNNNNNNNNNNNNNNNNNNNNNNNNNNNNNNNNNNNNNNNNNNNNNNNNNNNNNNNNNNNNNNNNNNNNNNNNNNNNNNNNNNNNNNNNNNNNNNNNNNNNNNNNNNNNNNNNNNNNNNNNNNNNNNNNNNNNNNNNNNNNNNNNNNNNNNNNNNNNNNNNNNNNNNNNNNNNNNNNNNNNNNNNNNNNNNNNNNNNNNNNNNNNNNNNNNNNNNNNNNNNNNNNNNNNNNNNNNNNNNNNNNNNNNNNNNNNNNNNNNNNNNNNNNNNNNNNNNNNNNNNNNNNNNNNNNNNNNNNNNNNNNNNNNNNNNNNNNNNNNNNNNNNNNNNNNNNNNNNNNNNNNNNNNNNNNNNNNNNNNNNNNNNNNNNNNNNNNNNNNNNNNNNNNNNNNNNNNNNNNNNNNNNNNNNNNNNNNNNNNNNNNNNNNNNNNNNNNNNNNNNNNNNNNNNNNNNNNNNNNNNNNNNNNNNNNNNNNNNNNNNNNNNNNNNNNNNNNNNNNNNNNNNNNNNNNNNNNNNNNNNNNNNNNNNNNNNNNNNNNNNNNNNNNNNNNNNNNNNNNNNNNNNNNNNNNNNNNNNNNNNNNNNNNNNNNNNNNNNNNNNNNNNNNNNNNNNNNNNNNNNNNNNNNNNNNNNNNNNNNNNNNNNNNNNNNNNNNNNNNNNNNNNNNNNNNNNNNNNNNNNNNNNNNNNNNNNNNNNNNNNNNNNNNNNNNNNNNNNNNNNNNNNNNNNNNNNNNNNNNNNNNNNNNNNNNNNNNNNNNNNNNNNNNNNNNNNNNNNNNNNNNNNNNNNNNNNNNNNNNNNNNNNNNNNNNNNNNNNNNNNNNNNNNNNNNNNNNNNNNNNNNNNNNNNNNNNNNNNNNNNNNNNNNNNNNNNNNNNNNNNNNNNNNNNNNNNNNNNNNNNNNNNNNNNNNNNNNNNNNNNNNNNNNNNNNNNNNNNNNNNNNNNNNNNNNNNNNNNNNNNNNNNNNNNNNNNNNNNNNNNNNNNNNNNNNNNNNNNNNNNNNNNNNNNNNNNNNNNNNNNNNNNNNNNNNNNNNNNNNNNNNNNNNNNNNNNNNNNNNNNNNNNNNNNNNNNNNNNNNNNNNNNNNNNNNNNNNNNNNNNNNNNNNNNNNNNNNNNNNNNNNNNNNNNNNNNNNNNNNNNNNNNNNNNNNNNNNNNNNNNNNNNNNNNNNNNNNNNNNNNNNNNNNNNNNNNNNNNNNNNNNNNNNNNNNNNNNNNNNNNNNNNNNNNNNNNNNNNNNNNNNNNNNNNNNNNNNNNNNNNNNNNNNNNNNNNNNNNNNNNNNNNNNNNNNNNNNNNNNNNNNNNNNNNNNNNNNNNNNNNNNNNNNNNNNNNNNNNNNNNNNNNNNNNNNNNNNNNNNNNNNNNNNNNNNNNNNNNNNNNNNNNNNNNNNNNNNNNNNNNNNNNNNNNNNNNNNNNNNNNNNNNNNNNNNNNNNNNNNNNNNNNNNNNNNNNNNNNNNNNNNNNNNNNNNNNNNNNNNNNNNNNNNNNNNNNNNNNNNNNNNNNNNNNNNNNNNNNNNNNNNNNNNNNNNNNNNNNNNNNNNNNNNNNNNNNNNNNNNNNNNNNNNNNNNNNNNNNNNNNNNNNNNNNNNNNNNNNNNNNNNNNNNNNNNNNNNNNNNNNNNNNNNNNNNNNNNNNNNNNNNNNNNNNNNNNNNNNNNNNNNNNNNNNNNNNNNNNNNNNNNNNNNNNNNNNNNNNNNNNNNNNNNNNNNNNNNNNNNNNNNNNNNNNNNNNNNNNNNNNNNNNNNNNNNNNNNNNNNNNNNNNNNNNNNNNNNNNNNNNNNNNNNNNNNNNNNNNNNNNNNNNNNNNNNNNNNNNNNNNNNNNNNNNNNNNNNNNNNNNNNNNNNNNNNNNNNNNNNNNNNNNNNNNNNNNNNNNNNNNNNNNNNNNNNNNNNNNNNNNNNNNNNNNNNNNNNNNNNNNNNNNNNNNNNNNNNNNNNNNNNNNNNNNNNNNNNNNNNNNNNNNNNNNNNNNNNNNNNNNNNNNNNNNNNNNNNNNNNNNNNNNNNNNNNNNNNNNNNNNNNNNNNNNNNNNNNNNNNNNNNNNNNNNNNNNNNNNNNNNNNNNNNNNNNNNNNNNNNNNNNNNNNNNNNNNNNNNNNNNNNNNNNNNNNNNNNNNNNNNNNNNNNNNNNNNNNNNNNNNNNNNNNNNNNNNNNNNNNNNNNNNNNNNNNNNNNNNNNNNNNNNNNNNNNNNNNNNNNNNNNNNNNNNNNNNNNNNNNNNNNNNNNNNNNNNNNNNNNNNNNNNNNNNNNNNNNNNNNNNNNNNNNNNNNNNNNNNNNNNNNNNNNNNNNNNNNNNNNNNNNNNNNNNNNNNNNNNNNNNNNNNNNNNNNNNNNNNNNNNNNNNNNNNNNNNNNNNNNNNNNNNNNNNNNNNNNNNNNNNNNNNNNNNNNNNNNNNNNNNNNNNNNNNNNNNNNNNNNNNNNNNNNNNNNNNNNNNNNNNNNNNNNNNNNNNNNNNNNNNNNNNNNNNNNNNNNNNNNNNNNNNNNNNNNNNNNNNNNNNNNNNNNNNNNNNNNNNNNNNNNNNNNNNNNNNNNNNNNNNNNNNNNNNNNNNNNNNNNNNNNNNNNNNNNNNNNNNNNNNNNNNNNNNNNNNNNNNNNNNNNNNNNNNNNNNNNNNNNNNNNNNNNNNNNNNNNNNNNNNNNNNNNNNNNNNNNNNNNNNNNNNNNNNNNNNNNNNNNNNNNNNNNNNNNNNNNNNNNNNNNNNNNNNNNNNNNNNNNNNNNNNNNNNNNNNNNNNNNNNNNNNNNNNNNNNNNNNNNNNNNNNNNNNNNNNNNNNNNNNNNNNNNNNNNNNNNNNNNNNNNNNNNNNNNNNNNNNNNNNNNNNNNNNNNNNNNNNNNNNNNNNNNNNNNNNNNNNNNNNNNNNNNNNNNNNNNNNNNNNNNNNNNNNNNNNNNNNNNNNNNNNNNNNNNNNNNNNNNNNNNNNNNNNNNNNNNNNNNNNNNNNNNNNNNNNNNNNNNNNNNNNNNNNNNNNNNNNNNNNNNNNNNNNNNNNNNNNNNNNNNNNNNNNNNNNNNNNNNNNNNNNNNNNNNNNNNNNNNNNNNNNNNNNNNNNNNNNNNNNNNNNNNNNNNNNNNNNNNNNN
>Guibourtia ehie voucher IRD Plot 986 external transcribed spacer, 18S ribosomal RNA gene, internal transcribed spacer 1, 5.8S ribosomal RNA gene, internal transcribed spacer 2, and 28S ribosomal RNA gene, complete sequence
NNNNNNNNNNNNNNNNNNNNNNNNNNNNNNNNNNNNNNNNNNNNNNNNNNNNNNNNNNNNNNNNNNNNNNNNNNNNNNNNNNNNNNNNNNNNNNNNNNNNNNNNNNNNNNNNNNNNNNNNNNNNNNNNNNNNNNNNNNNNNNNNNNNNNNNNNNNNNNNNNNNNNNNNNNNNNNNNNNNNNNNNNNNNNNNNNNNNNNNNNNNNNNNNNNNNNNNNNNNNNNNNNNNNNNNNNNNNNNNNNNNNNNNNNNNNNNNNNNNNNNNNNNNNNNNNNNNNNNNNNNNNNNNNNNNNNNNNNNNNNNNNNNNNNNNNNNNNNNNNNNNNNNNNNNNNNNNNNNNNNNNNNNNNNNNNNNNNNNNNNNNNNNNNNNNNNNNNNNNNNNNNNNNNNNNNNNNNNNNNNNNNNNNNNNNNNNNNNNNNNNNNNNNNNNNNNNNNNNNNNNNNNNNNNNNNNNNNNNNNNNNNNNNNNNNNNNNNNNNNNNNNNNNNNNNNNNNNNNNNNNNNNNNNNNNNNNNNNNNNNNNNNNNNNNNNNNNNNNNNNNNNNNNNNNNNNNNNNNNNNNNNNNNNNNNNNNNNNNNNNNNNNNNNNNNNNNNNNNNNNNNNNNNNNNNNNNNNNNNNNNNNNNNNNNNNNNNNNNNNNNNNNNNNNNNNNNNNNNNNNNNNNNNNNNNNNNNNNNNNNNNNNNNNNNNNNNNNNNNNNNNNNNNNNNNNNNNNNNNNNNNNNNNNNNNNNNNNNNNNNNNNNNNNNNNNNNNNNNNNNNNNNNNNNNNNNNNNNNNNNNNNNNNNNNNNNNNNNNNNNNNNNNNNNNNNNNNNNNNNNNNNNNNNNNNNNNNNNNNNNNNNNNNNNNNNNNNNNNNNNNNNNNNNNNNNNNNNNNNNNNNNNNNNNNNNNNNNNNNNNNNNNNNNNNNNNNNNNNNNNNNNNNNNNNNNNNNNNNNNNNNNNNNNNNNNNNNNNNNNNNNNNNNNNNNNNNNNNNNNNNNNNNNNNNNNNNNNNNNNNNNNNNNNNNNNNNNNNNNNNNNNNNNNNNNNNNNNNNNNNNNNNNNNNNNNNNNNNNNNNNNNNNNNNNNNNNNNNNNNNNNNNNNNNNNNNNNNNNNNNNNNNNNNNNNNNNNNNNNNNNNNNNNNNNNNNNNNNNNNNNNNNNNNNNNNNNNNNNNNNNNNNNNNNNNNNNNNNNNNNNNNNNNNNNNNNNNNNNNNNNNNNNNNNNNNNNNNNNNNNNNNNNNNNNNNNNNNNNNNNNNNNNNNNNNNNNNNNNNNNNNNNNNNNNNNNNNNNNNNNNNNNNNNNNNNNNNNNNNNNNNNNNNNNNNNNNNNNNNNNNNNNNNNNNNNNNNNNNNNNNNNNNNNNNNNNNNNNNNNNNNNNNNNNNNNNNNNNNNNNNNNNNNNNNNNNNNNNNNNNNNNNNNNNNNNNNNNNNNNNNNNNNNNNNNNNNNNNNNNNNNNNNNNNNNNNNNNNNNNNNNNNNNNNNNNNNNNNNNNNNNNNNNNNNNNNNNNNNNNNNNNNNNNNNNNNNNNNNNNNNNNNNNNNNNNNNNNNNNNNNNNNNNNNNNNNNNNNNNNNNNNNNNNNNNNNNNNNNNNNNNNNNNNNNNNNNNNNNNNNNNNNNNNNNNNNNNNNNNNNNNNNNNNNNNNNNNNNNNNNNNNNNNNNNNNNNNNNNNNNNNNNNNNNNNNNNNNNNNNNNNNNNNNNNNNNNNNNNNNNNNNNNNNNNNNNNNNNNNNNNNNNNNNNNNNNNNNNNNNNNNNNNNNNNNNNNNNNNNNNNNNNNNNNNNNNNNNNNNNNNNNNNNNNNNNNNNNNNNNNNNNNNNNNNNNNNNNNNNNNNNNNNNNNNNNNNNNNNNNNNNNNNNNNNNNNNNNNNNNNNNNNNNNNNNNNNNNNNNNNNNNNNNNNNNNNNNNNNNNNNNNNNNNNNNNNNNNNNNNNNNNNNNNNNNNNNNNNNNNNNNNNNNNNNNNNNNNNNNNNNNNNNNNNNNNNNNNNNNNNNNNNNNNNNNNNNNNNNNNNNNNNNNNNNNNNNNNNNNNNNNNNNNNNNNNNNNNNNNNNNNNNNNNNNNNNNNNNNNNNNNNNNNNNNNNNNNNNNNNNNNNNNNNNNNNNNNNNNNNNNNNNNNNNNNNNNNNNNNNNNNNNNNNNNNNNNNNNNNNNNNNNNNNNNNNNNNNNNNNNNNNNNNNNNNNNNNNNNNNNNNNNNNNNNNNNNNNNNNNNNNNNNNNNNNNNNNNNNNNNNNNNNNNNNNNNNNNNNNNNNNNNNNNNNNNNNNNNNNNNNNNNNNNNNNNNNNNNNNNNNNNNNNNNNNNNNNNNNNNNNNNNNNNNNNNNNNNNNNNNNNNNNNNNNNNNNNNNNNNNNNNNNNNNNNNNNNNNNNNNNNNNNNNNNNNNNNNNNNNNNNNNNNNNNNNNNNNNNNNNNNNNNNNNNNNNNNNNNNNNNNNNNNNNNNNNNNNNNNNNNNNNNNNNNNNNNNNNNNNNNNNNNNNNNNNNNNNNNNNNNNNNNNNNNNNNNNNNNNNNNNNNNNNNNNNNNNNNNNNNNNNNNNNNNNNNNNNNNNNNNNNNNNNNNNNNNNNNNNNNNNNNNNNNNNNNNNNNNNNNNNNNNNNNNNNNNNNNNNNNNNNNNNNNNNNNNNNNNNNNNNNNNNNNNNNNNNNNNNNNNNNNNNNNNNNNNNNNNNNNNNNNNNNNNNNNNNNNNNNNNNNNNNNNNNNNNNNNNNNNNNNNNNNNNNNNNNNNNNNNNNNNNNNNNNNNNNNNNNNNNNNNNNNNNNNNNNNNNNNNNNNNNNNNNNNNNNNNNNNNNNNNNNNNNNNNNNNNNNNNNNNNNNNNNNNNNNNNNNNNNNNNNNNNNNNNNNNNNNNNNNNNNNNNNNNNNNNNNNNNNNNNNNNNNNNNNNNNNNNNNNNNNNNNNNNNNNNNNNNNNNNNNNNNNNNNNNNNNNNNNNNNNNNNNNNNNNNNNNNNNNNNNNNNNNNNNNNNNNNNNNNNNNNNNNNNNNNNNNNNNNNNNNNNNNNNNNNNNNNNNNNNNNNNNNNNNNNNNNNNNNNNNNNNNNNNNNNNNNNNNNNNNNNNNNNNNNNNNNNNNNNNNNNNNNNNNNNNNNNNNNNNNNNNNNNNNNNNNNNNNNNNNNNNNNNNNNNNNNNNNNNNNNNNNNNNNNNNNNNNNNNNNNNNNNNNNNNNNNNNNNNNNNNNNNNNNNNNNNNNNNNNNNNNNNNNNNNNNNNNNNNNNNNNNNNNNNNNNNNNNNNNNNNNNNNNNNNNNNNNNNNNNNNNNNNNNNNNNNNNNNNNNNNNNNNNNNNNNNNNNNNNNNNNNNNNNNNNNNNNNNNNNNNNNNNNNNNNNNNNNNNNNNNNNNNNNNNNNNNNNNNNNNNNNNNNNNNNNNNNNNNNNNNNNNNNNNNNNNNNNNNNNNNNNNNNNNNNNNNNNNNNNNNNNNNNNNNNNNNNNNNNNNNNNNNNNNNNNNNNNNNNNNNNNNNNNNNNNNNNNNNNNNNNNNNNNNNNNNNNNNNNNNNNNNNNNNNNNNNNNNNNNNNNNNNNNNNNNNNNNNNNNNNNNNNNNNNNNNNNNNNNNNNNNNNNNNNNNNNNNNNNNNNNNNNNNNNNNNNNNNNNNNNNNNNNNNNNNNNNNNNNNNNNNNNNNNNNNNNNNNNNNNNNNNNNNNNNNNNNNNNNNNNNNNNNNNNNNNNNNNNNNNNNNNNNNNNNNNNNNNNNNNNNNNNNNNNNNNNNNNNNNNNNNNNNNNNNNNNNNNNNNNNNNNNNNNNNNNNNNNNNNNNNNNNNNNNNNNNNNNNNNNNNNNNNNNNNNNNNNNNNNNNNNNNNNNNNNNNNNNNNNNNNNNNNNNNNNNNNNNNNNNNNNNNNNNNNNNNNNNNNNNNNNNNNNNNNNNNNNNNNNNNNNNNNNNNNNNNNNNNNNNNNNNNNNNNNNNNNNNNNNNNNNNNNNNNNNNNNNNNNNNNNNNNNNNNNNNNNNNNNNNNNNNNNNNNNNNNNNNNNNNNNNNNNNNNNNNNNNNNNNNNNNNNNNNNNNNNNNNNNNNNNNNNNNNNNNNNNNNNNNNNNNNNNNNNNNNNNNNNNNNNNNNNNNNNNNNNNNNNNNNNNNNNNNNNNNNNNNNNNNNNNNNNNNNNNNNNNNNNNNNNNNNNNNNNNNNNNNNNNNNNNNNNNNNNNNNNNNNNNNNNNNNNNNNNNNNNNNNNNNNNNNNNNNNNNNNNNNNNNNNNNNNNNNNNNNNNNNNNNNNNNNNNNNNNNNNNNNNNNNNNNNNNNNNNNNNNNNNNNNNNNNNNNNNNNNNNNNNNNNNNNNNNNNNNNNNNNNNNNNNNNNNNNNNNNNNNNNNNNNNNNNNNNNNNNNNNNNNNNNNNNNNNNNNNNNNNNNNNNNNNNNNNNNNNNNNNNNNNNNNNNNNNNNNNNNNNNNNNNNNNNNNNNNNNNNNNNNNNNNNNNNNNNNNNNNNNNNNNNNNNNNNNNNNNNNNNNNNNNNNNNNNNNNNNNNNNNNNNNNNNNNNNNNNNNNNNNNNNNNNNNNNNNNNNNNNNNNNNNNNNNNNNNNNNNNNNNNNNNNNNNNNNNNNNNNNNNNNNNNNNNNNNNNNNNNNNNNNNNNNNNNNNNNNNNNNNNNNNNNNNNNNNNNNNNNNNNNNNNNNNNNNNNNNNNNNNNNNNNNNNNNNNNNNNNNNNNNNNNNNNNNNNNNNNNNNNNNNNNNNNNNNNNNNNNNNNNNNNNNNNNNNNNNNNNNNNNNNNNNNNNNNNNNNNNNNNNNNNNNNNNNNNNNNNNNNNNNNNNNNNNNNNNNNNNNNNNNNNNNNNNNNNNNNNNNNNNNNNNNNNNNNNNNNNNNNNNNNNNNNNNNNNNNNNNNNNNNNNNNNNNNNNNNNNNNNNNNNNNNNNNNNNNNNNNNNNNNNNNNNNNNNNNNNNNNNNNNNNNNNNNNNNNNNNNNNNNNNNNNNNNNNNNNNNNNNNNNNNNNNNNNNNNNNNNNNNNNNNNNNNNNNNNNNNNNNNNNNNNNNNNNNNNNNNNNNNNNNNNNNNNNNNNNNNNNNNNNNNNNNNNNNNNNNNNNNNNNNNNNNNNNNNNNNNNNNNNNNNNNNNNNNNNNNNNNNNNNNNNNNNNNNNNNNNNNNNNNNNNNNNNNNNNNNNNNNNNNNNNNNNNNNNNNNNNNNNNNNNNNNNNNNNNNNNNNNNNNNNNNNNNNNNNNNNNNNNNNNNNNNNNNNNNNNNNNNNNNNNNNNNNNNNNNNNNNNNNNNNNNNNNNNNNNNNNNNNNNNNNNNNNNNNNNNNNNNNNNNNNNNNNNNNNNNNNNNNNTTCTTTTGTCATGCCCAGCGAAGTAGGTTCGGCGCCGCCCGATG-CTTCCATATGCTCGCTCGCC--GTGCGGCTTGC-GGGGTGTGGTTCGTTCGGCGGTGTTGGGCCTACGACCGTGCGGGCGTGTGAGTGGTGATTGGGTCGTTCGTGTTGGCTGGCTCCGTGC-AGTGCATCGAACAGTCCGCAGGCGGCCCTCCTCATTT----CCGTCCGAAGTTGGCAAATCCTCGGGCGATTTGCTGCGGTTCCTGTGTTGCCTACCGATTGAACGGAATTCACGTAGCACGT----TCGCCCCTCCCATCCAACAATCCCTGCGGG--TTGCTGGAGGGCCGCACGCTGGCCCTTGCGTTTCCCCGGGAGCGCCGCACTGCGGTCGGCTCTCAGGGGCCGCGAGGTCCCAGCGCTCTCTCGGATGCGGTGCATGCGGTGGTCGCGTGA----TGCTTCTCACGTCCGTCCATGCCAAATATCGGTG-------CCCGAATGATGCCCGCGCTCGCGTCGATCCGCCCG-GCCCAGGCTCGGGCGCTTCGCGCGCTGCTCGGCGTCACAGAGGAATGCTACCTGGTTGATCCTGCCAGTAGTCATATGCTTGTCTCAAAGATTAAGCCATGCATGTGTAAGTATGAACTAATTCAGACTGTGAAACTGCGAATGGCTCATTAAATCAGTTATAGTTTGTTTGATGGTACCTACTACTCGGATAACCGTAGTAATTCTAGAGCTAATACGTGCAACAAACCCCGAC-TTCCGGAAGGGATGCATTTATTAGATAAAAGGTCGACGCGGGCATC-GCCCGTTGCTCTGATGATTCATGATAACTCGACGGATCGCACGGCCCCTGTGCCGGCGACGCATCATTCAAATTTCTGCCCTATCAACTTTCGATGGTAGGATAGTGGCCTACCATGGTGGTGACGGGTGACGGAGAATTAGGGTTCGATTCCGGAGAGGGAGCCTGAGAAACGGCTACCACATCCAAGGAAGGCAGCAGGCGCGCAAATTACCCAATCCTGACACGGGGAGGTAGTGACAATAAATAACAATACCGGGCTCATCGAGTCTGGTAATTGGAATGAGTACAATCTAAATCCCTTAACGAGGATCCATTGGAGGGCAAGTCTGGTGCCAGCAGCCGCGGTAATTCCAGCTCCAATAGCGTATATTTAAGTTGTTGCAGTTAAAAAGCTCGTAGTTGGACTTTGGGCTGGGTCGATCGGTCCGCCTCAGGGTGTGCACCGGTCTATTCGTCCCTTCTACCGGCGATGCGCTCCTGGCCTTAATTGGCCGGGTCGTGCCTCCGGTGCTGTTACTTTGAAGAAATTAGAGTGCTCAAAGCAAGCCTACGCTCTGGATACATTAGCATGGGATAACATCATAGGATTCTGATCCTATTGTGTTGGCCTTCGGGATCGGAGTAATGATTAACAGGGACAGTCGGGGGCATTCGTATTTCATAGTCAGAGGTGAAATTCTTGGATTTATGAAAGACGAACAACTGCGAAAGCATTTGCCAAGGATGTTTTCATTAATCAAGAACGAAAGTTGGGGGCTCGAAGACGATCAGATACCGTCCTAGTCTCAACCATAAACGATGCCGACCAGGGATCAGCGGATGTTGCTTTTAGGACTCCGCTGGCACCTTATGAGAAATCAAAGTTTTTGGGTTCCGGGGGGAGTATGGTCGCAAGGCTGAAACTTAAAGGAATTGACGGAAGGGCACCACCAGGAGTGGAGCCTGCGGCTTAATTTGACTCAACACGGGGAAACTTACCAGGTCCAGACATAGTAAGGATTGACAGACTGAGAGCTCTTTCTTGATTCTATGGGTGGTGGTGCATGGCCGTTCTTAGTTGGTGGAGCGATTTGTCTGGTTAATTCCGTTAACGAACGAGACCTCAGCCTGCTAACTAGCTATGTGGAGGTGACCCCCCACGGCCAGCTTCTTAGAGGGACTATGGCCTTCCAGGCCAAGGAAGTTTGAGGCAATAACAGGTCTGTGATGCCCTTAGATGTTCTGGGCCGCACGCGCGCTACACTGATGTATTCAACGAGTCTATAGCCTTGGCCGACAGGCCCGGGTAATCTTTGAAATTTCATCGTGATGGGGATAGATCATTGCAATTGTTGGTCTTCAACGAGGAATTCCTAGTAAGCGCGAGTCATCAGCTCGCGTTGACTACGTCCCTGCCCTTTGTACACACCGCCCGTCGCTCCTACCGATTGAATGGTCCGGTGAAGTGTTCGGATCGCGGCGACGTGGGCGGTTCGCTGCCGGCGACGTCGCGAGAAGTCCACTGAACCTTATCATTTAGAGGAAGGAGAAGTCGTAACAAGGTTTCCGTAGGTGAACCTGCGGAAGGATCATTGTCGCCACCTTACGAGCAGCACGACCCGCGAACGTGTTCTGAAATGACCCACGGGAGGCACGCGGCGTCCGCGGACGTCCCGCGGGCCTCCCGCGCCGGGACGGGCTCGCGGGCT-CGCCCCGCCCGCCCCCC---------CGGCGGAACAACGAACGAACCCCCGGCGCCACACGCGCCAAGGAACT-----------CGATCTGACGAGCGCGCTCCC-----GCCGCCCCGGAGACGGTGCGCGTGCGGCGAGCGACGCCGGA---TTTGTATCCAC-AACGACTCTCGGCAACGGATATCTCGGCTCTCGCATCGATGAAGAACGTAGCGAAATGCGATACTTGGTGTGAATTGCAGAATCCCGTGAACCATCGAGTCTTTGAACGCAAGTTGCGCCCGAGGCCATTAGGCCGAGGGCACGTCTGGCTGGGTGTCACGCGACGCCGCCCCA---AAACCCGACGCCCGTCGCAGGGCGCGGCGG-CGGGGCGGAGATTGGCCTCCCGCGGGCCGAGCCCCGCGGATGGCCGAAATACTGGTTCGCGGTGCGGCGAGCACCACGGCGCACGGTAGCTGAGCATCCATCAA----------CTCGGGCCCAGTCGTGCGTGCTCCGC---CCCCGGCGAACCCTCGGGACCCCTCGCGTCCG------------CATGCGGATGCCTCCAACGCGACCTCAGCTCAGGCGGGGCCACCCGCTGAGTTTAAGCATATCAATAAGCGGAGGAAAAGAAACTAACAAGGATTCCCCTAGTAACGGCGAGCGAACCGGGAAGAGCCCACCATGAAAATCGGTCGCCCCCGGCGTCCGAATTGTAGTCTGGAGAAGCGTCCTCAGCGGCGGACCGGGCCCAAGTCCCCTGGAAGGGGGCGCCGGAGAGGGTGAGAGCCCCGTCGTGCCCGGACCCTGTCGCACCACGAGGCGCTGTCGGCGAGTCGGGTTGTTTGGGAATGCAGCCCCAATCGGGCGGTAAATTCCGTCCAAGGCTAAATACGGGCGAGAGACCGATAGCGAACAAGTACCGCGAGGGAAAGATGAAAAGGACTTTGAAAAGAGAGTCAAAGAGTGCTTGAAATTGTCGGGAGGGAAGCGGATGGGGGCCGGCGATGCGCCCCGGTCGGATGTGGAACGGCGAGAGCCGGTCCGCCGATCGACTCGGGGCGCGGACCGACGCGGATTGCGGCGGCGGCCCAAGCCCGGGCTCTCGATATGCCCGAGGAGACGTCGTCGCCGCGATCGTGGCTGGCAGCGCGCGCCCCAGCGGCGTGCCT---CGGCACCTGCGCGCTCCCGGCGCCGGCCTGCGGGCTCCCCATCCGGCCCGTCTTGAAACACGGACCAAGGAGTCTGACATGTGTGCGAGTCAACGGGCGAGCAAACCCGTAAGGCGCAAGGAAGCTGAGTGGCGGGATCCCCCCAGC-GGGCTGCACCGCCGACCGACCCTGATCTTCTGTGAAGGGTTCGAGTGAGAGCATACCTGTCGGGACCCGAAAGATGGTGAACTATGCCTGAGCGGGGCGAAGCCAGAGGAAACTCTGGTGGAGGCCCGCAGCGATACTGACGTGCAAATCGTTCGTCTGACTTGGGTATAGGGGCGAAAGACTAATCGAACCGTCTAGTAGCTGGTTCCCTCCGAAGTTTCCCTCAGGATAGCTGGAGCTCGAGCGCGAGTTCTATCGGGTAAAGCCAATGATTAGAGGCATCGGGGGCGCAACGCCCTCGACCTATTCTCAAACTTTAAATAGGTAGGACGGCGCGGCTGCTCCGTTGAGCCGCGCCACGGAATCGAGAGCTCCAAGTGGGCCATTTTTGGTAAGCAGAACTGGCGATGCGGGATGAACCGGAAGCCGGGTTACGGTGCCCAACTGCGCGCTAACCTAGATCCCACAAAGGGTGTTGGTCGATTAAGACAGCAGGACGGTGGTCATGGAAGTCGAAATCCGCTAAGGAGTGTGTAACAACTCACCTGCCGAATCAACTAGCCCCGAAAATGGATGGCGCTGAAGCGCGCGACCCATACCCGGCCGTCGGGGCAAGCGCCAGGCCCCGATGAGTAGGAGGGCGCGGCGGTCGCTGCGAAACCTTGGGCGCGAGCCCGGGCGGAGCGTCCGTCGGTGCAGATCTTGGTGGTAGTAGCAAATATTCAAATGAGAACTTTGAAGGCCGAAGAGGGGAAAGGTTCCATGTGAACGGCACTTGCACATGGGTTAGTCGATCCTAAGAGACGGGGGAAGCCCGTCTGATAGCGTGCACG-CACGCGCACTTCGAAAGGGAATCGGGTTAAAATTCCTGAACCGGGATGTGGCGGCTGACGGCAACGTTAGGGAGTCCGGAGACGTCGGCGGGGGCCTCGGGAAGAGTTATCTTTTCTGTTTAACAGCCTGCCCACCCTGGAAACGGCTCAGCCGGAGGTAGGGTCCAGCGGCTGGAAGAGCACCGCACGTCGCGTGGTGTCCGGTGCGCCCCCGGCGGCCCTTGAAAATCCGGAGGACCGAGTGCCGCCCACGCCCGGTCGTACTCATAACCGCATCAGGTCTCCAAGGTGAACAGCCTCTGGTCGATGGAACAATGTAGGCAAGGGAAGTCGGCAAAATGGATCCGTAACCTCGGGAAAAGGATTGGCTCTGAGGACTGGGCACGGGGGTCCCAGCCCCGAAACCGTCGGCTGTCGGTGGACTGCTCGAGCTGCTCCCGCGGCGAGAGCGGGTCGCCGCGTGCCGGCCGGGGGACGGACTGGGAACGGGCCCTCCGGGGCCCCTTCCCCGGGCGTCGAACAGTCGACTCAGAACTGGTACGGACAAGGGGAATCCGACTGTTTAATTAAAACAAAGCATTGCGATGGTCCCTGCGGATGCTGACGCAATGTGATTTCTGCCCAGTGCTCTGAATGTCAAAGTGAAGAAATTCAACCAAGCGCGGGTAAACGGCGGGAGTAACTATGACTCTCTTAAGGTAGCCAAATGCCTCGTCATCTAATTAGTGACGCGCATGAATGGATTAACGAGATTCCCACTGTCCCTGTCTACTATCCAGCGAAACCACAGCCAAGGGAACGGGCTTGGCAGAATCAGCGGGGAAAGAAGACCCTGTTGAGCTTGACTCTAGTCCGACTTTGTGAAATGACTTGAGAGGTGTAGGATAAGTGGGAGCCGGAAACGGCGAAAGTGAAATACCACTACTTTTAACGTTATTTTACTTATTCCGTGAATCGGAGGCGGGGCATGGCCCCTCCTTTTGGACCCAAGGCTCGC----CTCGCGGGCCGATCCGGGCGGAAGACATTGTCAGGTGGGGAGTTTGGCTGGGGCGGCACATCTGTTAAAAGATAACGCAGGTGTCCTAAGATGAGCTCAACGAGAACAGAAATCTCGTGTGGAACAAAAGGGTAAAAGCTCGTTTGATTCTGATTTCCAGTACGAATACGAACCGTGAAAGCGTGGCCTATCGATCCTTTAGTCCTTCGGAATTTGAAGCTAGAGGTGTCAGAAAAGTTACCACAGGGATAACTGGCTTGTGGCAGCCAAGCGTTCATAGCGACGTTGCTTTTTGATCCTTCGATGTCGGCTCTTCCTATCATTGTGAAGCAGAATTCACCAAGTGTTGGATTGTTCACCCACCAATAGGGAACGTGAGCTGGGTTTAGACCGTCGTGAGACAGGTTAGTTTTACCCTACTGATGACAGTGTCGCAATAGTAATTCAACCTAGTACGAGAGGAACCGTTGATTCGCACAATTGGTCATCGCGCTTGGTTGAAAAGCCAGTGGCGCGAAGCTACCGTGCGTTGGATTATGACTGAACGCCTCTAAGTCAGAATCCGGGCTAGAAGCGACGCATGCGCCTATCGTCCGTTTGCCGACCAGCAGTAGGGGCCTCGGCCCCCAAAGGCACGTGTCGTTGGTGACCCTCGTGCGGCGGATGAGCCGTGCGAGACGCCTCGAAGCACAATTCCCACCGGGCGACGGGTAGAATCCTTTGCAGACGACTTAAATACGCGACGGGGTATTGTAAGTGGCAGAGTGGCCTTGCTGCCACGATCCACTGAGATTCAGCCCTTGTCGCTCCGATTCGTCCCTCCCC--------TTCATCAATTTTC---------------AAATCAATGG-GGCCCGCTGCTAGAGGCTTTTTGGGACACTGCCAAGG--------------------------------------------------------CACCTCCCGACGATACGAAACGATGGCAAAGGATGGATGCATTAATAGGAAAGTGAATGAACAATCAAAAG------------------CATCATGACCTTGC--------------ATGGACCCCGAA-ACACAATGGCCAAATGTGAATGC-------------ATGCCAAGGCACAAAGCTTGCCAAAGGAAAATAAGCAATGATGGCATGGAACCATGCNNNNNNNNNNNNNNNNNNNNNNNNNNNNNNNNNNNNNNNNNNNNNNNNNNNNNNNNNNNNNNNNNNNNNNNNNNNNNNNNNNNNNNNNNNNNNNNNNNNNNNNNNNNNNNNNNNNNNNNNNNNNNNNNNNNNNNNNNNNNNNNNNNNNNNNNNNNNNNNNNNNNNNNNNNNNNNNNNNNNNNNNNNNNNNNNNNNNNNNNNNNNNNNNNNNNNNNNNNNNNNNNNNNNNNNNNNNNNNNNNNNNNNNNNNNNNNNNNNNNNNNNNNNNNNNNNNNNNNNNNNNNNNNNNNNNNNNNNNNNNNNNNNNNNNNNNNNNNNNNNNNNNNNNNNNNNNNNNNNNNNNNNNNNNNNNNNNNNNNNNNNNNNNNNNNNNNNNNNNNNNNNNNNNNNNNNNNNNNNNNNNNNNNNNNNNNNNNNNNNNNNNNNNNNNNNNNNNNNNNNNNNNNNNNNNNNNNNNNNNNNNNNNNNNNNNNNNNNNNNNNNNNNNNNNNNNNNNNNNNNNNNNNNNNNNNNNNNNNNNNNNNNNNNNNNNNNNNNNNNNNNNNNNNNNNNNNNNNNNNNNNNNNNNNNNNNNNNNNNNNNNNNNNNNNNNNNNNNNNNNNNNNNNNNNNNNNNNNNNNNNNNNNNNNNNNNNNNNNNNNNNNNNNNNNNNNNNNNNNNNNNNNNNNNNNNNNNNNNNNNNNNNNNNNNNNNNNNNNNNNNNNNNNNNNNNNNNNNNNNNNNNNNNNNNNNNNNNNNNNNNNNNNNNNNNNNNNNNNNNNNNNNNNNNNNNNNNNNNNNNNNNNNNNNNNNNNNNNNNNNNNNNNNNNNNNNNNNNNNNNNNNNNNNNNNNNNNNNNNNNNNNNNNNNNNNNNNNNNNNNNNNNNNNNNNNNNNNNNNNNNNNNNNNNNNNNNNNNNNNNNNNNNNNNNNNNNNNNNNNNNNNNNNNNNNNNNNNNNNNNNNNNNNNNNNNNNNNNNNNNNNNNNNNNNNNNNNNNNNNNNNNNNNNNNNNNNNNNNNNNNNNNNNNNNNNNNNNNNNNNNNNNNNNNNNNNNNNNNNNNNNNNNNNNNNNNNNNNNNNNNNNNNNNNNNNNNNNNNNNNNNNNNNNNNNNNNNNNNNNNNNNNNNNNNNNNNNNNNNNNNNNNNNNNNNNNNNNNNNNNNNNNNNNNNNNNNNNNNNNNNNNNNNNNNNNNNNNNNNNNNNNNNNNNNNNNNNNNNNNNNNNNNNNNNNNNNNNNNNNNNNNNNNNNNNNNNNNNNNNNNNNNNNNNNNNNNNNNNNNNNNNNNNNNNNNNNNNNNNNNNNNNNNNNNNNNNNNNNNNNNNNNNNNNNNNNNNNNNNNNNNNNNNNNNNNNNNNNNNNNNNNNNNNNNNNNNNNNNNNNNNNNNNNNNNNNNNNNNNNNNNNNNNNNNNNNNNNNNNNNNNNNNNNNNNNNNNNNNNNNNNNNNNNNNNNNNNNNNNNNNNNNNNNNNNNNNNNNNNNNNNNNNNNNNNNNNNNNNNNNNNNNNNNNNNNNNNNNNNNNNNNNNNNNNNNNNNNNNNNNNNNNNNNNNNNNNNNNNNNNNNNNNNNNNNNNNNNNNNNNNNNNNNNNNNNNNNNNNNNNNNNNNNNNNNNNNNNNNNNNNNNNNNNNNNNNNNNNNNNNNNNNNNNNNNNNNNNNNNNNNNNNNNNNNNNNNNNNNNNNNNNNNNNNNNNNNNNNNNNNNNNNNNNNNNNNNNNNNNNNNNNNNNNNNNNNNNNNNNNNNNNNNNNNNNNNNNNNNNNNNNNNNNNNNNNNNNNNNNNNNNNNNNNNNNNNNNNNNNNNNNNNNNNNNNNNNNNNNNNNNNNNNNNNNNNNNNNNNNNNNNNNNNNNNNNNNNNNNNNNNNNNNNNNNNNNNNNNNNNNNNNNNNNNNNNNNNNNNNNNNNNNNNNNNNNNNNNNNNNNNNNNNNNNNNNNNNNNNNNNNNNNNNNNNNNNNNNNNNNNNNNNNNNNNNNNNNNNNNNNNNNNNNNNNNNNNNNNNNNNNNNNNNNNNNNNNNNNNNNNNNNNNNNNNNNNNNNNNNNNNNNNNNNNNNNNNNNNNNNNNNNNNNNNNNNNNNNNNNNNNNNNNNNNNNNNNNNNNNNNNNNNNNNNNNNNNNNNNNNNNNNNNNNNNNNNNNNNNNNNNNNNNNNNNNNNNNNNNNNNNNNNNNNNNNNNNNNNNNNNNNNNNNNNNNNNNNNNNNNNNNNNNNNNNNNNNNNNNNNNNNNNNNNNNNNNNNNNNNNNNNNNNNNNNNNNNNNNNNNNNNNNNNNNNNNNNNNNNNNNNNNNNNNNNNNNNNNNNNNNNNNNNNNNNNNNNNNNNNNNNNNNNNNNNNNNNNNNNNNNNNNNNNNNNNNNNNNNNNNNNNNNNNNNNNNNNNNNNNNNNNNNNNNNNNNNNNNNNNNNNNNNNNNNNNNNNNNNNNNNNNNNNNNNNNNNNNNNNNNNNNNNNNNNNNNNNNNNNNNNNNNNNNNNNNNNNNNNNNNNNNNNNNNNNNNNNNNNNNNNNNNNNNNNNNNNNNNNNNNNNNNNNNNNNNNNNNNNNNNNNNNNNNNNNNNNNNNNNNNNNNNNNNNNNNNNNNNNNNNNNNNNNNNNNNNNNNNNNNNNNNNNNNNNNNNNNNNNNNNNNNNNNNNNNNNNNNNNNNNNNNNNNNNNNNNNNNNNNNNNNNNNNNNNNNNNNNNNNNNNNNNNNNNNNNNNNNNNNNNNNNNNNNNNNNNNNNNNNNNNNNNNNNNNNNNNNNNNNNNNNNNNNNNNNNNNNNNNNNNNNNNNNNNNNNNNNNNNNNNNNNNNNNNNNNNNNNNNNNNNNNNNNNNNNNNNNNNNNNNNNNNNNNNNNNNNNNNNNNNNNNNNNNNNNNNNNNNNNNNNNNNNNNNNNNNNNNNNNNNNNNNNNNNNNNNNNNNNNNNNNNNNNNNNNNNNNNNNNNNNNNNNNNNNNNNNNNNNNNNNNNNNNNNNNNNNNNNNNNNNNNNNNNNNNNNNNNNNNNNNNNNNNNNNNNNNNNNNNNNNNNNNNNNNNNNNNNNNNNNNNNNNNNNNNNNNNNNNNNNNNNNNNNNNNNNNNNNNNNNNNNNNNNNNNNNNNNNNNNNNNNNNNNNNNNNNNNNNNNNNNNNNNNNNNNNNNNNNNNNNNNNNNNNNNNNNNNNNNNNNNNNNNNNNNNNNNNNNNNNNNNNNNNNNNNNNNNNNNNNNNNNNNNNNNNNNNNNNNNNNNNNNNNNNNNNNNNNNNNNNNNNNNNNNNNNNNNNNNNNNNNNNNNNNNNNNNNNNNNNNNNNNNNNNNNNNNNNNNNNNNNNNNNNNNNNNNNNNNNNNNNNNNNNNNNNNNNNNNNNNNNNNNNNNNNNNNNNNNNNNNNNNNNNNNNNNNNNNNNNNNNNNNNNNNNNNNNNNNNNNNNNNNNNNNNNNNNNNNNNNNNNNNNNNNNNNNNNNNNNNNNNNNNNNNNNNNNNNNNNNNNNNNNNNNNNNNNNNNNNNNNNNNNNNNNNNNNNNNNNNNNNNNNNNNNNNNNNNNNNNNNNNNNNNNNNNNNNNNNNNNNNNNNNNNNNNNNNNNNNNNNNNNNNNNNNNNNNNNNNNNNNNNNNNNNNNNNNNNNNNNNNNNNNNNNNNNNNNNNNNNNNNNNNNNNNNNNNNNNNNNNNNNNNNNNNNNNNNNNNNNNNNNNNNNNNNNNNNNNNNNNNNNNNNNNNNNNNNNNNNNNNNNNNNNNNNNNNNNNNNNNNNNNNNNNNNNNNNNNNNNNNNNNNNNNNNNNNNNNNNNNNNNNNNNNNNNNNNNNNNNNNNNNNNNNNNNNNNNNNNNNNNNNNNNNNNNNNNNNNNNNNNNNNNNNNNNNNNNNNNNNNNNNNNNNNNNNNNNNNNNNNNNNNNNNNNNNNNNNNNNNNNNNNNNNNNNNNNNNNNNNNNNNNNNNNNNNNNNNNNNNNNNNNNNNNNNNNNNNNNNNNNNNNNNNNNNNNNNNNNNNNNNNNNNNNNNNNNNNNNNNNNNNNNNNNNNNNNNNNNNNNNNNNNNNNNNNNNNNNNNNNNNNNNNNNNNNNNNNNNNNNNNNNNNNNNNNNNNNNNNNNNNNNNNNNNNNNNNNNNNNNNNNNNNNNNNNNNNNNNNNNNNNNNNNNNNNNNNNNNNNNNNNNNNNNNNNNNNNNNNNNNNNNNNNNNNNNNNNNNNNNNNNNNNNNNNNNNNNNNNNNNNNNNNNNNNNNNNNNNNNNNNNNNNNNNNNNNNNNNNNNNNNNNNNNNNNNNNNNNNNNNNNNNNNNNNNNNNNNNNNNNNNNNNNNNNNNNNNNNNNNNNNNNNNNNNNNNNNNNNNNNNNNNNNNNNNNNNNNNNNNNNNNNNNNNNNNNNNNNNNNNNNNNNNNNNNNNNNNNNNNNNNNNNNNNNNNNNNNNNNNNNNNNNNNNNNNNNNNNNNNNNNNNNNNNNNNNNNNNNNNNNNNNNNNNNNNNNNNNNNNNNNNNNNNNNNNNNNNNNNNNNNNNNNNNNNNNNNNNNNNNNNNNNNNNNNNNNNNNNNNNNNNNNNNNNNNNNNNNNNNNNNNNNNNNNNNNNNNNNNNNNNNNNNNNNNNNNNNNNNNNNNNNNNNNNNNNNNNNNNNNNNNNNNNNNNNNNNNNNNNNNNNNNNNNNNNNNNNNNNNNNNNNNNNNNNNNNNNNNNNNNNNNNNNNNNNNNNNNNNNNNNNNNNNNNNNNNNNNNNNNNNNNNNNNNNNNNNNNNNNNNNNNNNNNNNNNNNNNNNNNNNNNNNNNNNNNNNNNNNNNNNNNNNNNNNNNNNNNNNNNNNNNNNNNNNNNNNNNNNNNNNNNNNNNNNNNNNNNNNNNNNNNNNNNNNNNNNNNNNNNNNNNNNNNNNNNNNNNNNNNN
>Guibourtia ehie voucher Van Valkenburg 3053 external transcribed spacer, 18S ribosomal RNA gene, internal transcribed spacer 1, 5.8S ribosomal RNA gene, internal transcribed spacer 2, and 28S ribosomal RNA gene, complete sequence
NNNNNNNNNNNNNNNNNNNNNNNNNNNNNNNNNNNNNNNNNNNNNNNNNNNNNNNNNNNNNNNNNNNNNNNNNNNNNNNNNNNNNNNNNNNNNNNNNNNNNNNNNNNNNNNNNNNNNNNNNNNNNNNNNNNNNNNNNNNNNNNNNNNNNNNNNNNNNNNNNNNNNNNNNNNNNNNNNNNNNNNNNNNNNNNNNNNNNNNNNNNNNNNNNNNNNNNNNNNNNNNNNNNNNNNNNNNNNNNNNNNNNNNNNNNNNNNNNNNNNNNNNNNNNNNNNNNNNNNNNNNNNNNNNNNNNNNNNNNNNNNNNNNNNNNNNNNNNNNNNNNNNNNNNNNNNNNNNNNNNNNNNNNNNNNNNNNNNNNNNNNNNNNNNNNNNNNNNNNNNNNNNNNNNNNNNNNNNNNNNNNNNNNNNNNNNNNNNNNNNNNNNNNNNNNNNNNNNNNNNNNNNNNNNNNNNNNNNNNNNNNNNNNNNNNNNNNNNNNNNNNNNNNNNNNNNNNNNNNNNNNNNNNNNNNNNNNNNNNNNNNNNNNNNNNNNNNNNNNNNNNNNNNNNNNNNNNNNNNNNNNNNNNNNNNNNNNNNNNNNNNNNNNNNNNNNNNNNNNNNNNNNNNNNNNNNNNNNNNNNNNNNNNNNNNNNNNNNNNNNNNNNNNNNNNNNNNNNNNNNNNNNNNNNNNNCTGGTGCCAAGGCGACCGTGCGGCCGTGCGCCAAGGCGCCCAGCACCCGTGCGGGCTAGTGCCAAGGCGCCCAGCACCCGTGCGGGCTGGTGCCAAGGCGACCGTGCGGCCGTGC-------------------------------GCCAAGGCGCCCAGCACCCGTGCGGGCTGG-TGCCAAGGCGACCGTGCGGCCGTGCGCCAAGGCGCCCAGCA--TCCGTGCGGG-------CTAGTGCCAAGGCGCCCAGCGCCCGTGCGGCCT-------AGCGCCAAGGCGCCCGTGCGGGCGTGCGCCAAGGTGCCCAGCACCCGTGCG--------GCTGAGCGCCAAGGCCCCCGTGCGGCCGTGC-GCCAAGGCACCTAGCGCCCGTGCGGGTTGGT-GCCAAGGCGACCGTGCGGCCGTGCGGG-CTGGTGCCAAGGCGCC---------------------------------CAGCGCCCGTGCGGGCTAGC-GCCAAGGCGCCCGTGCGGCCGTGTGCCAAGGCGCCCAGCGCCCGTGCGGGCTAGTGCCAAGGCG----------------------------------------------------------------------------------------------------------------------ACCGTGGGGGCTGGTGCCAAAGCCCCCGTG--------------------------------------------------------------------------------------------------------------------------------------------------------------------------------------------------------------------------------------------------------------------------------------------------------------------------------------------------------------------------------------------------------------------------------------CACCCGTGCGGGCTA--------------------------------------------------------------------------------------------------------------------------------------------------------------------------------------------------------------------------------------------------------------------------------------------------------------------------GTGCCAAGGCGCCCAGCGCCCGTGCGGGCTAG-TGCCAAGGCGCCCAGCGCCCGTGCGGACTAG-TGCCAAGACGCCCGGGCGGCCGTGC---------------------------------------------------------------------------------------------------------------------------------------------------------------------------------------------------------------------------------------------------------------------------------------------------------------------------------------------------------GCCAAGGCGCCCAGCGCCCGTGCGGGCTAG-CGCCAAGGCCC-------CCGTGCGGCCGTG----------------------------------CGCCAAGGCGCCC--------------------------AGCG------------------------------------------------CCCGTGCACCCGTGCGGGCTCG-TGCCAAGGCG-----------------------------------------------------------------------------------------------------------------------------ATCGTGCGGGCTGTT-------GCCAAGGCGCC-----------------------------------------------------------------------------------------------------------------------------------------------------------------------------------------------------------------------------------------------------------------------------------------------C-GTGCACCCGTGCAGGCTAGT-GCCAAGGCGCCCAGCGCCCGTGCAGGCTCGTGCCAAGGCAACCGTGCGGCCGTGCAT-GCTAGTGCCAAGGCGCCCGTGCGGCTTGG----CACCGTGGCAAGTGCCTACTGGCAAGGAGGTTC---CCTTGTCTAGTCTTGGACTTGTTGTGGCTTAAATGGTGGTTCCCTCACGTGTTTCTCCCCGATGTGGGCGTGGCAACAGGGTGATTCCCCGATGTAATGCCCCAACCTCGGCA-----------TGGTTGGTTAGGA--TCCACCGTGGCATACGTCGTCTAGCCTT---------------------------------------------CTTGACTTCTGC-----------CACCACCACCTAGGACCACTAAAATGGAATCCGTCACCTGGAATGGTTAGAATATGTCACAAATGCATCCCCTTTCGGCTTAAAGTTGATGTCTTGTTTGACATTGTGTTGTGCACTTGTCTTTCGTCACCCAACACAACCAAAACATCATAAATTGCATCCAAAAATGCCTCAAATTCTCACAATGATGTGATAATAAATTATTATATGTCCCAAGGATGCTGCCCACCAAATTTCAGAAGCGTACGATTAACGGTTTTTTTTTACGGATTTTTTGAATTTTACGAGTTTGAAAAATCATAAAAAATTCATCGGTTGTCAAAAAATTATAAAATTTGGGCTCATGGTAGAATCCATTTTTATCATCTTCTGTACAAAATTTCAGTCAAAAATTCCATCGTTTGCCCCCCGAAAGGCCCTTATGTCAACTCGCAGAAACCATGTCTAGCCCTCCCAGAAGGGGTTTCCCTCAGAATGCTCTATAGGGGGTACCATGCTGCCTGCT----CCCCCCAGCAGGCAGTCCCAAGCGCACG-----------GGGCGCCCGTGCGGATGTACCCCCAA-CCCCGGGTGCACGTCCCATCCTTTGCCTTTGCCTCGGGGGGAAGTGCCGAAGTGCCGGACGGGTGATGCCGTCT---------------------------------------------------------------------------------------------------------------------------------------------------------------------------------------------------------------------------------------------------------------------------------------------------------------------------------------------------------------------------------------------------------------------------------------------------CCGGCCGGCCGGCACGGGCGGGG----------------------------------------------------------------GCCGGAGTC--------------------------------GCGCAAGGATGTCCCTTTGTTGCGTGCGGCTTGCCGTGCGCTCTTTCGATGGTGCCCCGACCACTCGTGTCCGG-------ATATATCAATCGCCATAGGGGGTCGCCCGCACGCGAGGCG-------GCGGCGCCGCGCCTTCGGCCGGCATGGG--------------------------------------------------------CGTGCTCGCGACAAGCGATGCT-CGCCCCAAGGAAGGACGTGCGTTC-------GT-GCCCCTCCTCGTGCCAGGCATG--GGGGGTCCCCCCGAAGAGCTCGGCGTGGGCAAATGCCTGCGTCGTGCCCGACGAGGGCGAG--CCCCCACTGCCCGGTGCGGGC--GACCCCCTCGGTTATCGGTG-----CCCGTTGCTTTCG-TCGGGTCGGTCGGTTCTTTTGTCATGCCCAGCGAAGTAGGTTCGGCGCCGCCCGATG-CTTCCATATGCTCGCTCGCC--GTGCGGCTTGC-GGGGTGTGGTTCGTTCGGCGGTGTTGGGCCTACGACCGTGCGGGCGTGTGAGTGGTGATTGGGTCGTTCGTGTTGGCTGGCTCCGTGC-AGTGCATCGAACAGTCCGCAGGCGGCCCTCCTCATTT----CCGTCCGAAGTTGGCAAATCCTCGGGCGATTTGCTGCGGTTCCTGTGTTGCCTACCGATTGAACGGAATTCACGTAGCACGT----TCGCCCCTCCCATCCAACAATCCCTGCGGG--TTGCTGGAGGGCCGCACGCTGGCCCTTGCGTTTCCCCGGGAGCGCCGCACTGCGGTCGGCTCTCAGGGGCCGCGAGGTCCCAGCGCTCTCTCGGATGCGGTGCATGCGGTGGTCGCGTGA----TGCTTCTCACGTCCGTCCATGCCAAATATCGGTG-------CCCGAATGATGCCCGCGCTCGCGTCGATCCGCCCG-GCCCAGGCTCGGGCGCTTCGCGCGCTGCTCGGCGTCACAGAGGAATGCTACCTGGTTGATCCTGCCAGTAGTCATATGCTTGTCTCAAAGATTAAGCCATGCATGTGTAAGTATGAACTAATTCAGACTGTGAAACTGCGAATGGCTCATTAAATCAGTTATAGTTTGTTTGATGGTACCTACTACTCGGATAACCGTAGTAATTCTAGAGCTAATACGTGCAACAAACCCCGAC-TTCCGGAAGGGATGCATTTATTAGATAAAAGGTCGACGCGGGCATC-GCCCGTTGCTCTGATGATTCATGATAACTCGACGGATCGCACGGCCCCTGTGCCGGCGACGCATCATTCAAATTTCTGCCCTATCAACTTTCGATGGTAGGATAGTGGCCTACCATGGTGGTGACGGGTGACGGAGAATTAGGGTTCGATTCCGGAGAGGGAGCCTGAGAAACGGCTACCACATCCAAGGAAGGCAGCAGGCGCGCAAATTACCCAATCCTGACACGGGGAGGTAGTGACAATAAATAACAATACCGGGCTCATCGAGTCTGGTAATTGGAATGAGTACAATCTAAATCCCTTAACGAGGATCCATTGGAGGGCAAGTCTGGTGCCAGCAGCCGCGGTAATTCCAGCTCCAATAGCGTATATTTAAGTTGTTGCAGTTAAAAAGCTCGTAGTTGGACTTTGGGCTGGGTCGATCGGTCCGCCTCAGGGTGTGCACCGGTCTATTCGTCCCTTCTACCGGCGATGCGCTCCTGGCCTTAATTGGCCGGGTCGTGCCTCCGGTGCTGTTACTTTGAAGAAATTAGAGTGCTCAAAGCAAGCCTACGCTCTGGATACATTAGCATGGGATAACATCATAGGATTCTGATCCTATTGTGTTGGCCTTCGGGATCGGAGTAATGATTAACAGGGACAGTCGGGGGCATTCGTATTTCATAGTCAGAGGTGAAATTCTTGGATTTATGAAAGACGAACAACTGCGAAAGCATTTGCCAAGGATGTTTTCATTAATCAAGAACGAAAGTTGGGGGCTCGAAGACGATCAGATACCGTCCTAGTCTCAACCATAAACGATGCCGACCAGGGATCAGCGGATGTTGCTTTTAGGACTCCGCTGGCACCTTATGAGAAATCAAAGTTTTTGGGTTCCGGGGGGAGTATGGTCGCAAGGCTGAAACTTAAAGGAATTGACGGAAGGGCACCACCAGGAGTGGAGCCTGCGGCTTAATTTGACTCAACACGGGGAAACTTACCAGGTCCAGACATAGTAAGGATTGACAGACTGAGAGCTCTTTCTTGATTCTATGGGTGGTGGTGCATGGCCGTTCTTAGTTGGTGGAGCGATTTGTCTGGTTAATTCCGTTAACGAACGAGACCTCAGCCTGCTAACTAGCTATGTGGAGGTGACCCCCCACGGCCAGCTTCTTAGAGGGACTATGGCCTTCCAGGCCAAGGAAGTTTGAGGCAATAACAGGTCTGTGATGCCCTTAGATGTTCTGGGCCGCACGCGCGCTACACTGATGTATTCAACGAGTCTATAGCCTTGGCCGACAGGCCCGGGTAATCTTTGAAATTTCATCGTGATGGGGATAGATCATTGCAATTGTTGGTCTTCAACGAGGAATTCCTAGTAAGCGCGAGTCATCAGCTCGCGTTGACTACGTCCCTGCCCTTTGTACACACCGCCCGTCGCTCCTACCGATTGAATGGTCCGGTGAAGTGTTCGGATCGCGGCGACGTGGGCGGTTCGCTGCCGGCGACGTCGCGAGAAGTCCACTGAACCTTATCATTTAGAGGAAGGAGAAGTCGTAACAAGGTTTCCGTAGGTGAACCTGCGGAAGGATCATTGTCGCCACCTTACGAGCAGCACGACCCGCGAACGTGTTCTGAAATGACCCACGGGAGGCACGCGGCGTCCGCGGACGTCCCGCGGGCCTCCCGCGCCGGGACGGGCTCGCGGGCT-CGCCCCGCCCGCCCCCC---------CGGCGGAACAACGAACGAACCCCCGGCGCCACACGCGCCAAGGAACT-----------CGATCTGACGAGCGCGCTCCC-----GCCGCCCCGGAGACGGTGCGCGTGCGGCGAGCGACGCCGGA---TTTGTATCCAC-AACGACTCTCGGCAACGGATATCTCGGCTCTCGCATCGATGAAGAACGTAGCGAAATGCGATACTTGGTGTGAATTGCAGAATCCCGTGAACCATCGAGTCTTTGAACGCAAGTTGCGCCCGAGGCCATTAGGCCGAGGGCACGTCTGGCTGGGTGTCACGCGACGCCGCCCCA---AAACCCGACGCCCGTCGCAGGGCGCGGCGG-CGGGGCGGAGATTGGCCTCCCGCGGGCCGAGCCCCGCGGATGGCCGAAATACTGGTTCGCGGTGCGGCGAGCACCACGGCGCACGGTAGCTGAGCATCCATCAA----------CTCGGGCCCAGTCGTGCGTGCTCCGC---CCCCGGCGAACCCTCGGGACCCCTCGCGTCCG------------CATGCGGATGCCTCCAACGCGACCTCAGCTCAGGCGGGGCCACCCGCTGAGTTTAAGCATATCAATAAGCGGAGGAAAAGAAACTAACAAGGATTCCCCTAGTAACGGCGAGCGAACCGGGAAGAGCCCACCATGAAAATCGGTCGCCCCCGGCGTCCGAATTGTAGTCTGGAGAAGCGTCCTCAGCGGCGGACCGGGCCCAAGTCCCCTGGAAGGGGGCGCCGGAGAGGGTGAGAGCCCCGTCGTGCCCGGACCCTGTCGCACCACGAGGCGCTGTCGGCGAGTCGGGTTGTTTGGGAATGCAGCCCCAATCGGGCGGTAAATTCCGTCCAAGGCTAAATACGGGCGAGAGACCGATAGCGAACAAGTACCGCGAGGGAAAGATGAAAAGGACTTTGAAAAGAGAGTCAAAGAGTGCTTGAAATTGTCGGGAGGGAAGCGGATGGGGGCCGGCGATGCGCCCCGGTCGGATGTGGAACGGCGAGAGCCGGTCCGCCGATCGACTCGGGGCGCGGACCGACGCGGATTGCGGCGGCGGCCCAAGCCCGGGCTCTCGATATGCCCGAGGAGACGTCGTCGCCGCGATCGTGGCTGGCAGCGCGCGCCCCAGCGGCGTGCCT---CGGCACCTGCGCGCTCCCGGCGCCGGCCTGCGGGCTCCCCATCCGGCCCGTCTTGAAACACGGACCAAGGAGTCTGACATGTGTGCGAGTCAACGGGCGAGCAAACCCGTAAGGCGCAAGGAAGCTGAGTGGCGGGATCCCCCCAGC-GGGCTGCACCGCCGACCGACCCTGATCTTCTGTGAAGGGTTCGAGTGAGAGCATACCTGTCGGGACCCGAAAGATGGTGAACTATGCCTGAGCGGGGCGAAGCCAGAGGAAACTCTGGTGGAGGCCCGCAGCGATACTGACGTGCAAATCGTTCGTCTGACTTGGGTATAGGGGCGAAAGACTAATCGAACCGTCTAGTAGCTGGTTCCCTCCGAAGTTTCCCTCAGGATAGCTGGAGCTCGAGCGCGAGTTCTATCGGGTAAAGCCAATGATTAGAGGCATCGGGGGCGCAACGCCCTCGACCTATTCTCAAACTTTAAATAGGTAGGACGGCGCGGCTGCTCCGTTGAGCCGCGCCACGGAATCGAGAGCTCCAAGTGGGCCATTTTTGGTAAGCAGAACTGGCGATGCGGGATGAACCGGAAGCCGGGTTACGGTGCCCAACTGCGCGCTAACCTAGATCCCACAAAGGGTGTTGGTCGATTAAGACAGCAGGACGGTGGTCATGGAAGTCGAAATCCGCTAAGGAGTGTGTAACAACTCACCTGCCGAATCAACTAGCCCCGAAAATGGATGGCGCTGAAGCGCGCGACCCATACCCGGCCGTCGGGGCAAGCGCCAGGCCCCGATGAGTAGGAGGGCGCGGCGGTCGCTGCGAAACCTTGGGCGCGAGCCCGGGCGGAGCGTCCGTCGGTGCAGATCTTGGTGGTAGTAGCAAATATTCAAATGAGAACTTTGAAGGCCGAAGAGGGGAAAGGTTCCATGTGAACGGCACTTGCACATGGGTTAGTCGATCCTAAGAGACGGGGGAAGCCCGTCTGATAGCGTGCACG-CACGCGCACTTCGAAAGGGAATCGGGTTAAAATTCCTGAACCGGGATGTGGCGGCTGACGGCAACGTTAGGGAGTCCGGAGACGTCGGCGGGGGCCTCGGGAAGAGTTATCTTTTCTGTTTAACAGCCTGCCCACCCTGGAAACGGCTCAGCCGGAGGTAGGGTCCAGCGGCTGGAAGAGCACCGCACGTCGCGTGGTGTCCGGTGCGCCCCCGGCGGCCCTTGAAAATCCGGAGGACCGAGTGCCGCCCACGCCCGGTCGTACTCATAACCGCATCAGGTCTCCAAGGTGAACAGCCTCTGGTCGATGGAACAATGTAGGCAAGGGAAGTCGGCAAAATGGATCCGTAACCTCGGGAAAAGGATTGGCTCTGAGGACTGGGCACGGGGGTCCCAGCCCCGAAACCGTCGGCTGTCGGTGGACTGCTCGAGCTGCTCCCGCGGCGAGAGCGGGTCGCCGCGTGCCGGCCGGGGGACGGACTGGGAACGGGCCCTCCGGGGCCCCTTCCCCGGGCGTCGAACAGTCGACTCAGAACTGGTACGGACAAGGGGAATCCGACTGTTTAATTAAAACAAAGCATTGCGATGGTCCCTGCGGATGCTGACGCAATGTGATTTCTGCCCAGTGCTCTGAATGTCAAAGTGAAGAAATTCAACCAAGCGCGGGTAAACGGCGGGAGTAACTATGACTCTCTTAAGGTAGCCAAATGCCTCGTCATCTAATTAGTGACGCGCATGAATGGATTAACGAGATTCCCACTGTCCCTGTCTACTATCCAGCGAAACCACAGCCAAGGGAACGGGCTTGGCAGAATCAGCGGGGAAAGAAGACCCTGTTGAGCTTGACTCTAGTCCGACTTTGTGAAATGACTTGAGAGGTGTAGGATAAGTGGGAGCCGGAAACGGCGAAAGTGAAATACCACTACTTTTAACGTTATTTTACTTATTCCGTGAATCGGAGGCGGGGCATGGCCCCTCCTTTTGGACCCAAGGCTCGC----CTCGCGGGCCGATCCGGGCGGAAGACATTGTCAGGTGGGGAGTTTGGCTGGGGCGGCACATCTGTTAAAAGATAACGCAGGTGTCCTAAGATGAGCTCAACGAGAACAGAAATCTCGTGTGGAACAAAAGGGTAAAAGCTCGTTTGATTCTGATTTCCAGTACGAATACGAACCGTGAAAGCGTGGCCTATCGATCCTTTAGTCCTTCGGAATTTGAAGCTAGAGGTGTCAGAAAAGTTACCACAGGGATAACTGGCTTGTGGCAGCCAAGCGTTCATAGCGACGTTGCTTTTTGATCCTTCGATGTCGGCTCTTCCTATCATTGTGAAGCAGAATTCACCAAGTGTTGGATTGTTCACCCACCAATAGGGAACGTGAGCTGGGTTTAGACCGTCGTGAGACAGGTTAGTTTTACCCTACTGATGACAGTGTCGCAATAGTAATTCAACCTAGTACGAGAGGAACCGTTGATTCGCACAATTGGTCATCGCGCTTGGTTGAAAAGCCAGTGGCGCGAAGCTACCGTGCGTTGGATTATGACTGAACGCCTCTAAGTCAGAATCCGGGCTAGAAGCGACGCATGCGCCTATCGTCCGTTTGCCGACCAGCAGTAGGGGCCTCGGCCCCCAAAGGCACGTGTCGTTGGTGACCCTCGTGCGGCGGATGAGCCGTGCGAGACGCCTCGAAGCACAATTCCCACCGGGCGACGGGTAGAATCCTTTGCAGACGACTTAAATACGCGACGGGGTATTGTAAGTGGCAGAGTGGCCTTGCTGCCACGATCCACTGAGATTCAGCCCTTGTCGCTCCGATTCGTCCCTCCCC--------TTCATCAATTTTC---------------AAATCAATGG-GGCCCGCTGCTAGAGGCTTTTTGGGACACTGCCAAGG--------------------------------------------------------CACCTCCCGACGATACGAAACGATGGCAAAGGATGGATGCATTAATAGGAAAGTGAATGAACAATCAAAAG------------------CATCATGACCTTGC--------------ATGGACCCTGAA-ACACAATGGCCAAATGTGAATGC-------------ATGCCAAGGCACAAAGCTTGCCAAAGGAAAATAAGCAATGATGGCATGGAACCATGCCCACTGGTGCCCGTGTGGTGA---AACAAAATAGCGCCTATTTGCCCAAGTGCCAAGCAAATCACGTGAAGGCAAAGCCCCAA---GGCCCCCAATGGAATAGTGCAAGGGTGGCCATGCGCCAAGGCAGGCGACACCCAATAGCACAGTAGTGCCAAGGCGCCCACA-------------------------GCCCATGCGGGCAAC-TGGCAAG----------------GCGCC-TAACACCCGTTCGGCCT----------------------------------AATGCCAAGGTGCCCGTGCGGCCGTGC-GCCA--------------------------------AGGCGCCCAGTGCCCGTGCGGCCGTGC-GCCAATGAGCCC------------------AGCGCCCGTGCGGCCATGC-GCCAAGGCGCCC---------AGT-------------------------------------------------------------------------------------------------------------------GCCCGTGCGGGCTGG-TGCCAAGGCGACCGT---------------------------------------------------------------------------------GCGGCCGTGC------------------------------------------------GCCAAGGCGCCC--------------------------ACCACCCGTGCGG---------------------------------------------------------------------------------------------------------------------------------------------------------------------------------------------------------------------------------------------------------------------------------------------------------------------------------------------------------------------------------------------------GCT-GGTGCCAAGGCAACCGTGCGGCCGTGCGTGC-----GCCAAGGCGCCCA-GCACCCGTGCGGGCTAG-TGCCAA--------------------------------------------------------------------------------------------------GGCGCCCAGCGCCCGCACGGGNNNNNNNNNNNNNNNNNNNNNNNNNNNNNNNNNNNNNNNNNNNNNNNNNNNNNNNNNNNNNNNNNNNNNNNNNNNNNNNNNNNNNNNNNNNNNNNNNNNNNNNNNNNNNNNNNNNNNNNNNNNNNNNNNNNNNNNNNNNNNNNNNNNNNNNNNNNNNNNNNNNNNNNNNNNNNNNNNNNNNNNNNNNNNNNNNNNNNNNNNNNNNNNNNNNNNNNNNNNNNNNNNNNNNNNNNNNNNNNNNNNNNNNNNNNNNNNNNNNNNNNNNNNNNNNNNNNNNNNNNNNNNNNNNNNNNNNNNNNNNNNNNNNNNNNNNNNNNNNNNNNNNNNNNNNNNNNNNNNNNNNNNNNNNNNNNNNNNNNNNNNNNNNNNNNNNNNNNNNNNNNNNNNNNNNNNNNNNNNNNNNNNNNNNNNNNNNNNNNNNNNNNNNNNNNNNNNNNNNNNNNNNNNNNNNNNNNNNNNNNNNNNNNNNNNNNNNNNNNNNNNNNNNNNNNNNNNNNNNNNNNNNNNNNNNNNNNNNNNNNNNNNNNNNNNNNNNNNNNNNNNNNNNNNNNNNNNNNNNNNNNNNNNNNNNNNNNNNNNNNNNNNNNNNNNNNNNNNNNNNNNNNNNNNNNNNNNNNNNNNNNNNNNNNNNNNNNNNNNNNNNNNNNNNNNNNNNNNNNNNNNNNNNNNNNNNNNNNNNNNNNNNNNNNNNNNNNNNNNNNNNNNNNNNNNNNNNNNNNNNNNNNNNNNNNNNNNNNNNNNNNNNNNNNNNNNNNNNNNNNNNNNNNNNNNNNNNNNNNNNNNNNNNNNNNNNNNNNNNNNNNNNNNNNNNNNNNNNNNNNNNNNNNNNNNNNNNNNNNNNNNNNNNNNNNNNNNNNNNNNNNNNNNNNNNNNNNNNNNNNNNNNNNNNNNNNNNNNNNNNNNNNNNNNNNNNNNNNNNNNNNNNNNNNNNNNNNNNNNNNNNNNNNNNNNNNNNNNNNNNNNNNNNNNNNNNNNNNNNNNNNNNNNNNNNNNNNNNNNNNNNNNNNNNNNNNNNNNNNNNNNNNNNNNNNNNNNNNNNNNNNNNNNNNNNNNNNNNNNNNNNNNNNNNNNNNNNNNNNNNNNNNNNNNNNNNNNNNNNNNNNNNNNNNNNNNNNNNNNNNNNNNNNNNNNNNNNNNNNNNNNNNNNNNNNNNNNNNNNNNNNNNNNNNNNNNNNNNNNNNNNNNNNNNNNNNNNNNNNNNNNNNNNNNNNNNNNNNNNNNNNNNNNNNNNNNNNNNNNNNNNNNNNNNNNNNNNNNNNNNNNNNNNNNNNNNNNNNNNNNNNNNNNNNNNNNNNNNNNNNNNNNNNNNNNNNNNNNNNNNNNNNNNNNNNNNNNNNNNNNNNNNNNNNNNNNNNNNNNNNNNNNNNNNNNNNNNNNNNNNNNNNNNNNNNNNNNNNNNNNNNNNNNNNNNNNNNNNNNNNNNNNNNNNNNNNNNNNNNNNNNNNNNNNNNNNNNNNNNNNNNNNNNNNNNNNNNNNNNNNNNNNNNNNNNNNNNNNNNNNNNNNNNNNNNNNNNNNNNNNNNNNNNNNNNNNNNNNNNNNNNNNNNNNNNNNNNNNNNNNNNNNNNNNNNNNNNNNNNNNNNNNNNNNNNNNNNNNNNNNNNNNNNNNNNNNNNNNNNNNNNNNNNNNNNNNNNNNNNNNNNNNNNNNNNNNNNNNNNNNNNNNNNNNNNNNNNNNNNNNNNNNNNNNNNNNNNNNNNNNNNNNNNNNNNNNNNNNNNNNNNNNNNNNNNNNNNNNNNNNNNNNNNNNNNNNNNNNNNNNNNNNNNNNNNNNNNNNNNNNNNNNNNNNNNNNNNNNNNNNNNNNNNNNNNNNNNNNNNNNNNNNNNNNNNNNNNNNNNNNNNNNNNNNNNNNNNNNNNNNNNNNNNNNNNNNNNNNNNNNNNNNNNNNNNNNNNNNNNNNNNNNNNNNNNNNNNNNNNNNNNNNNNNNNNNNNNNNNNNNNNNNNNNNNNNNNNNNNNNNNNNNNNNNNNNNNNNNNNNNNNNNNNNNNNNNNNNNNNNNNNNNNNNNNNNNNNNNNNNNNNNNNNNNNNNNNNNNNNNNNNNNNNNNNNNNNNNNNNNNNNNNNNNNNNNNNNNNNNNNNNNNNNNNNNNNNNNNNNNNNNNNNNNNNNNNNNNNNNNNNNNNNNNNNNNNNNNNNNNNNNNNNNNNNNNNNNNNNNNNNNNNNNNNNNNNNNNNNNNNNNNNNNNNNNNNNNNNNNNNNNNNNNNNNNNNNNNNNNNNNNNNNNNNNNNNNNNNNNNNNNNNNNNNNNNNNNNNNNNNNNNNNNNNNNNNNNNNNNNNNNNNNNNNNNNNNNNNNNNNNNNNNNNNNNNNNNNNNNNNNNNNNNNNNNNNNNNNNNNNNNNNNNNNNNNNNNNNNNNNNNNNNNNNNNNNNNNNNNNNNNNNNNNNNNNNNNNNNNNNNNNNNNNNNNNNNNNNNNNNNNNNNNNNNNNNNNNNNNNNNNNNNNNNNNNNNNNNNNNNNNNNNNNNNNNNNNNNNNNNNNNNNNNNNNNNNNNNNNNNNNNNNNNNNNNNNNNNNNNNNNNNNNNNNNNNNNNNNNNNNNNNNNNNNNNNNNNNNNNNNNNNNNNNNNNNNNNNNNNNNNNNNNNNNNNNNNNNNNNNNNNNNNNNNNNNNNNNNNNNNNNNNNNNNNNNNNNNNNNNNNNNNNNNNNNNNNNNNNNNNNNNNNNNNNNNNNNNNNNNNNNNNNNNNNNNNNNNNNNNNNNNNNNNNNNNNNNNNNNNNNNNNNNNNNNNNNNNNNNNNNNNNNNNNNNNNNNNNNNNNNNNNNNNNNNNNNNNNNNNNNNNNNNNNNNNNNNNNNNNNNNNNNNNNNNNNNNNNNNNNNNNNNNNNNNNNNNNNNNNNNNNNNNNNNNNNNNNNNNNNNNNNNNNNNNNNNNNNNNNNNNNNNNNNNNNNNNNNNNNNNNNNNNNNNNNNNNNNNNNNNNNNNNNNNNNNNNNNNNNNNNNNNNNNNNNNNNNNNNNNNNNNNNNNNNNNNNNNNNNNNNNNNNNNNNNNNNNNNNNNNNNNNNNNNNNNNNNNNNNNNNNNNNNNNNNNNNNNNNNNNNNNNNNNNNNNNNNNNNNNNNNNNNNNNNNNNNNNNNNNNNNNNNNNNNNNNNNNNNNNNNNNNNNNNNNNNNNNNNNNNNNNNNNNNNNNNNNNNNNNNNNNNNNNNNNNNNNNNNNNNNNNNNNNNNNNNNNNNNNNNNNNNNNNNNNNNNNNNNNNNNNNNNNNNNNNNNNNNNNNNNNNNNNNNNNNNNNNNNNNNNNNNNNNNNNNNNNNNNNNNNNNNNNNNNNNNNNNNNNNNNNNNNNNNNNNNNNNNNNNNNNNNNNNNNNNNNNNNNNNNNNNNNNNNNNNNNNNNNNNNNNNNNNNNNNNNNNNNNNNNNNNNNNNNNNNNNNNNNNNNNNNNNNNNNNNNNNNNNNNNNNNNNNNNNNNNNNNNNNNNNNNNNNNN
>Guibourtia ehie voucher Breteler 14009 external transcribed spacer, 18S ribosomal RNA gene, internal transcribed spacer 1, 5.8S ribosomal RNA gene, internal transcribed spacer 2, and 28S ribosomal RNA gene, complete sequence
NNNNNNNNNNNNNNNNNNNNNNNNNNNNNNNNNNNNNNNNNNNNNNNNNNNNNNNNNNNNNNNNNNNNNNNNNNNNNNNNNNNNNNNNNNNNNNNNNNNNNNNNNNNNNNNNNNNNNNNNNNNNNNNNNNNNNNNNNNNNNNNNNNNNNNNNNNNNNNNNNNNNNNNNNNNNNNNNNNNNNNNNNNNNNNNNNNNNNNNNNNNNNNNNNNNNNNNNNNNNNNNNNNNNNNNNNNNNNNNNNNNNNNNNNNNNNNNNNNNNNNNNNNNNNNNNNNNNNNNNNNNNNNNNNNNNNNNNNNNNNNNNNNNNNNNNNNNNNNNNNNNNNNNNNNNNNNNNNNNNNNNNNNNNNNNNNNNNNNNNNNNNNNNNNNNNNNNNNNNNNNNNNNNNNNNNNNNNNNNNNNNNNNNNNNNNNNNNNNNNNNNNNNNNNNNNNNNNNNNNNNNNNNNNNNNNNNNNNNNNNNNNNNNNNNNNNNNNNNNNNNNNNNNNNNNNNNNNNNNNNNNNNNNNNNNNNNNNNNNNNNNNNNNNNNNNNNNNNNNNNNNNNNNNNNNNNNNNNNNNNNNNNNNNNNNNNNNNNNNNNNNNNNNNNNNNNNNNNNNNNNNNNNNNNNNNNNNNNNNNNNNNNNNNNNNNNNNNNNNNNNNNNNNNNNNNNNNNNNNNNNNNNNNNNNNNNNNNNNNNNNNNNNNNNNNNNNNNNNNNNNNNNNNNNNNNNNNNNNNNNNNNNNNNNNNNNNNNNNNNNNNNNNNNNNNNNNNNNNNNNNNNNNNNNNNNNNNNNNNNNNNNNNNNNNNNNNNNNNNNNNNNNNNNNNNNNNNNNNNNNNNNNNNNNNNNNNNNNNNNNNNNNNNNNNNNNNNNNNNNNNNNNNNNNNNNNNNNNNNNNNNNNNNNNNNNNNNNNNNNNNNNNNNNNNNNNNNNNNNNNNNNNNNNNNNNNNNNNNNNNNNNNNNNNNNNNNNNNNNNNNNNNNNNNNNNNNNNNNNNNNNNNNNNNNNNNNNNNNNNNNNNNNNNNNNNNNNNNNNNNNNNNNNNNNNNNNNNNNNNNNNNNNNNNNNNNNNNNNNNNNNNNNNNNNNNNNNNNNNNNNNNNNNNNNNNNNNNNNNNNNNNNNNNNNNNNNNNNNNNNNNNNNNNNNNNNNNNNNNNNNNNNNNNNNNNNNNNNNNNNNNNNNNNNNNNNNNNNNNNNNNNNNNNNNNNNNNNNNNNNNNNNNNNNNNNNNNNNNNNNNNNNNNNNNNNNNNNNNNNNNNNNNNNNNNNNNNNNNNNNNNNNNNNNNNNNNNNNNNNNNNNNNNNNNNNNNNNNNNNNNNNNNNNNNNNNNNNNNNNNNNNNNNNNNNNNNNNNNNNNNNNNNNNNNNNNNNNNNNNNNNNNNNNNNNNNNNNNNNNNNNNNNNNNNNNNNNNNNNNNNNNNNNNNNNNNNNNNNNNNNNNNNNNNNNNNNNNNNNNNNNNNNNNNNNNNNNNNNNNNNNNNNNNNNNNNNNNNNNNNNNNNNNNNNNNNNNNNNNNNNNNNNNNNNNNNNNNNNNNNNNNNNNNNNNNNNNNNNNNNNNNNNNNNNNNNNNNNNNNNNNNNNNNNNNNNNNNNNNNNNNNNNNNNNNNNNNNNNNNNNNNNNNNNNNNNNNNNNNNNNNNNNNNNNNNNNNNNNNNNNNNNNNNNNNNNNNNNNNNNNNNNNNNNNNNNNNNNNNNNNNNNNNNNNNNNNNNNNNNNNNNNNNNNNNNNNNNNNNNNNNNNNNNNNNNNNNNNNNNNNNNNNNNNNNNNNNNNNNNNNNNNNNNNNNNNNNNNNNNNNNNNNNNNNNNNNNNNNNNNNNNNNNNNNNNNNNNNNNNNNNNNNNNNNNNNNNNNNNNNNNNNNNNNNNNNNNNNNNNNNNNNNNNNNNNNNNNNNNNNNNNNNNNNNNNNNNNNNNNNNNNNNNNNNNNNNNNNNNNNNNNNNNNNNNNNNNNNNNNNNNNNNNNNNNNNNNNNNNNNNNNNNNNNNNNNNNNNNNNNNNNNNNNNNNNNNNNNNNNNNNNNNNNNNNNNNNNNNNNNNNNNNNNNNNNNNNNNNNNNNNNNNNNNNNNNNNNNNNNNNNNNNNNNNNNNNNNNNNNNNNNNNNNNNNNNNNNNNNNNNNNNNNNNNNNNNNNNNNNNNNNNNNNNNNNNNNNNNNNNNNNCCCAGCGCCCGTGCGGGCTAG-TGCCAAGGCGCCCAGCGCCCGTGCGGACTAG-TGCCAAGACGCCCGGGCGGCCGTGC---------------------------------------------------------------------------------------------------------------------------------------------------------------------------------------------------------------------------------------------------------------------------------------------------------------------------------------------------------GCCAAGGCGCCCAGCGCCCGTGCGGGCTAG-CGCCAAGGCCC-------CCGTGCGGCCGTG----------------------------------CGCCAAGGCGCCC--------------------------AGCG------------------------------------------------CCCGTGCACCCGTGCGGGCTCG-TGCCAAGGCG-----------------------------------------------------------------------------------------------------------------------------ATCGTGCGGGCTGTT-------GCCAAGGCGCC-----------------------------------------------------------------------------------------------------------------------------------------------------------------------------------------------------------------------------------------------------------------------------------------------C-GTGCACCTGTGCAGGCTAGT-GCCAAGGCGCCCAGCGCCCGTGCAGGCTCGTGCCAAGGCAACCGTGCGGCCGTGCAT-GCTAGTGCCAAGGCGCCCGTGCGGCTTGG----CACCGTGGCAAGTGCCTACTAGCAAGGAGGTTC---CCTTGTCTAGTCTTGGACTTGTTGTGGCTTAAATGGTGGTTCCCTCACGTGTTTCTCCCCGATGTGGGCGTGGCAACAGGGTGATTCCCCGATGTAATGCCCCAACCTCGGCA-----------TGGTTGGTTAGGA--TCCACCGTGGCATACGTCGTCTAGCCTT---------------------------------------------CTTGACTTCTGC-----------CACCACCACCTAGGACCACTAAAATGGAATCCGTCACCTGGAATGGTTAGAATATGTCACAAATGCATCCCCTTTCGGCTTAAAGTTGATGTCTTGTTTGACATTGTGTTGTGCACTTGTCTTTCGTCACCCAACACAACCAAAACATCATAAATTGCATCCAAAAATGCCTCAAATTCTCACAATGATGTGATAATAAATTATTATATGTCCCAAGGATGCTGCCCACCAAATTTCAGAAGCGTACGATTAACGGTTTTTTTTTACGGATTTTTTGAATTTTACGAGTTTGAAAAATCATAAAAAATTCATCGGTTGTCAAAAAATTATAAAATTTGGGCTCATGGTAGAATCCATTTTTATCATCTTCTGTACAAAATTTCAGTCAAAAATTCCATCGTTTGCCCCCCGAAAGGCCCTTATGTCAACTCGCAGAAACCATGTCTAGCCCTCCCAGAAGGGGTTTCCCTCAGAATGCTCTATAGGGGGTACCATGCTGCCTGCT----CCCCCCAGCAGGCAGTCCCAAGCGCACG-----------GGGCGCCCGTGCGGATGTACCCCCAA-CCCCGGGTGCACGTCCCATCCTTTGCCTTTGCCTCGGGGGGAAGTGCCGAAGTGCCGGACGGGTGATGCCGTCT---------------------------------------------------------------------------------------------------------------------------------------------------------------------------------------------------------------------------------------------------------------------------------------------------------------------------------------------------------------------------------------------------------------------------------------------------CCGGCCGGCCGGCACGGGCGGGG----------------------------------------------------------------GCCGGAGTC--------------------------------GCGCAAGGATGTCCCTTTGTTGCGTGCGGCTTGCCGTGCGCTCTTTCGATGGTGCCCCGACCACTCGTGTCCCG-------ATATATCAATCGCCATAGGGGGTCGCCCGCACGCGAGGCG-------GCGGCGCCGCGCCTTCGGCCGGCATGGG--------------------------------------------------------CGTGCTCGCGACAAGCGATGCT-CGCCCCAAGGAAGGACGTGCGTTC-------GT-GCCCCTCCTCGTGCCAGGCATG--GGGGGTCCCCCCGAAGAGCTCGGCGTGGGCAAATGCCTGCGCCGTGCCCGACGAGGGCGAG--CCCCCAATGCCCGGTGCGGGC--GACCCCCTCGGTTATCGGTG-----CCCGTTGCTTTC------GTCGGTCGATTCTTTTGTCATGCCCAGCGAAGTAGGTTCGGCGCCGCCCGATG-CTTCCATATGCTCGCTCGCC--GTGCGGCTTGC-GGGGTGTGGTTCGTTCGGCGGTGTTGGGCCTACGACCGTGCGGGCGTGTGAGTGGTGATTGGGTCGTTCGTGTTGGCTGGCTCCGTGC-AGTGCATCGAACAGTCCGCAGGCGGCCCTCCTCATTT----CCGTCCGAAGTTGGCAAATCCTCGGGCGATTTGCTGCGGTTCCTGTGTTGCCTACCGATTGAACGGAATTCACGTAGCACGT----TCGCCCCTCCCATCCAACAATCCCTGCGGG--TTGCTGGAGGGCCGCACGCTGGCCCTTGCGTTTCCCCGGGAGCGCCGCACTGCGGTCGGCTCTCAGGGGCCGCGAGGTCCCAGCGCTCTCTCGGATGCGGTGCATGCGGTGGTCGCGTGA----TGCTTCTCACGTCCGTCCATGCCAAATATCGGTG-------CCCGAATGATGCCCGCGCTCGCGTCGATCCGCCCG-GCCCAGGCTCGGGCGCTTCGCGCGCTGCTCGGCGTCACAGAGGAATGCTACCTGGTTGATCCTGCCAGTAGTCATATGCTTGTCTCAAAGATTAAGCCATGCATGTGTAAGTATGAACTAATTCAGACTGTGAAACTGCGAATGGCTCATTAAATCAGTTATAGTTTGTTTGATGGTACCTACTACTCGGATAACCGTAGTAATTCTAGAGCTAATACGTGCAACAAACCCCGAC-TTCCGGAAGGGATGCATTTATTAGATAAAAGGTCGACGCGGGCATC-GCCCGTTGCTCTGATGATTCATGATAACTCGACGGATCGCACGGCCCCTGTGCCGGCGACGCATCATTCAAATTTCTGCCCTATCAACTTTCGATGGTAGGATAGTGGCCTACCATGGTGGTGACGGGTGACGGAGAATTAGGGTTCGATTCCGGAGAGGGAGCCTGAGAAACGGCTACCACATCCAAGGAAGGCAGCAGGCGCGCAAATTACCCAATCCTGACACGGGGAGGTAGTGACAATAAATAACAATACCGGGCTCATCGAGTCTGGTAATTGGAATGAGTACAATCTAAATCCCTTAACGAGGATCCATTGGAGGGCAAGTCTGGTGCCAGCAGCCGCGGTAATTCCAGCTCCAATAGCGTATATTTAAGTTGTTGCAGTTAAAAAGCTCGTAGTTGGACTTTGGGCTGGGTCGATCGGTCCGCCTCAGGGTGTGCACCGGTCTATTCGTCCCTTCTACCGGCGATGCGCTCCTGGCCTTAATTGGCCGGGTCGTGCCTCCGGTGCTGTTACTTTGAAGAAATTAGAGTGCTCAAAGCAAGCCTACGCTCTGGATACATTAGCATGGGATAACATCATAGGATTCTGATCCTATTGTGTTGGCCTTCGGGATCGGAGTAATGATTAACAGGGACAGTCGGGGGCATTCGTATTTCATAGTCAGAGGTGAAATTCTTGGATTTATGAAAGACGAACAACTGCGAAAGCATTTGCCAAGGATGTTTTCATTAATCAAGAACGAAAGTTGGGGGCTCGAAGACGATCAGATACCGTCCTAGTCTCAACCATAAACGATGCCGACCAGGGATCAGCGGATGTTGCTTTTAGGACTCCGCTGGCACCTTATGAGAAATCAAAGTTTTTGGGTTCCGGGGGGAGTATGGTCGCAAGGCTGAAACTTAAAGGAATTGACGGAAGGGCACCACCAGGAGTGGAGCCTGCGGCTTAATTTGACTCAACACGGGGAAACTTACCAGGTCCAGACATAGTAAGGATTGACAGACTGAGAGCTCTTTCTTGATTCTATGGGTGGTGGTGCATGGCCGTTCTTAGTTGGTGGAGCGATTTGTCTGGTTAATTCCGTTAACGAACGAGACCTCAGCCTGCTAACTAGCTATGTGGAGGTGACCCCCCACGGCCAGCTTCTTAGAGGGACTATGGCCTTCCAGGCCAAGGAAGTTTGAGGCAATAACAGGTCTGTGATGCCCTTAGATGTTCTGGGCCGCACGCGCGCTACACTGATGTATTCAACGAGTCTATAGCCTTGGCCGACAGGCCCGGGTAATCTTTGAAATTTCATCGTGATGGGGATAGATCATTGCAATTGTTGGTCTTCAACGAGGAATTCCTAGTAAGCGCGAGTCATCAGCTCGCGTTGACTACGTCCCTGCCCTTTGTACACACCGCCCGTCGCTCCTACCGATTGAATGGTCCGGTGAAGTGTTCGGATCGCGGCGACGTGGGCGGTTCGCTGCCGGCGACGTCGCGAGAAGTCCACTGAACCTTATCATTTAGAGGAAGGAGAAGTCGTAACAAGGTTTCCGTAGGTGAACCTGCGGAAGGATCATTGTCGCCACCTTACGAGCAGCACGACCCGCGAACGTGTTCTGAAATGACCCACGGGAGGCACGCGGCGTCCGCGGACGTCCCGCGGGCCTCCCGCGCCGGGACGGGCTCGCGGGCT-CGCCCCGCCCGCCCCCC---------CGGCGGAACAACGAACGAACCCCCGGCGCCACACGCGCCAAGGAACT-----------CGATCTGACGAGCGCGCTCCC-----GCCGCCCCGGAGACGGTGCGCGTGCGGCGAGCGACGCCGGA---TTTGTATCCAC-AACGACTCTCGGCAACGGATATCTCGGCTCTCGCATCGATGAAGAACGTAGCGAAATGCGATACTTGGTGTGAATTGCAGAATCCCGTGAACCATCGAGTCTTTGAACGCAAGTTGCGCCCGAGGCCATTAGGCCGAGGGCACGTCTGGCTGGGTGTCACGCGACGCCGCCCCA---AAACCCGACGCCCGTCGCAGGGCGCGGCGG-CGGGGCGGAGATTGGCCTCCCGCGGGCCGAGCCCCGCGGATGGCCGAAATACTGGTTCGCGGTGCGGCGAGCACCACGGCGCACGGTAGCTGAGCATCCATCAA----------CTCGGGCCCAGTCGTGCGTGCTCCGC---CCCCGGCGAACCCTCGGGACCCCTCGCGTCCG------------CATGCGGATGCCTCCAACGCGACCTCAGCTCAGGCGGGGCCACCCGCTGAGTTTAAGCATATCAATAAGCGGAGGAAAAGAAACTAACAAGGATTCCCCTAGTAACGGCGAGCGAACCGGGAAGAGCCCACCATGAAAATCGGTCGCCCCCGGCGTCCGAATTGTAGTCTGGAGAAGCGTCCTCAGCGGCGGACCGGGCCCAAGTCCCCTGGAAGGGGGCGCCGGAGAGGGTGAGAGCCCCGTCGTGCCCGGACCCTGTCGCACCACGAGGCGCTGTCGGCGAGTCGGGTTGTTTGGGAATGCAGCCCCAATCGGGCGGTAAATTCCGTCCAAGGCTAAATACGGGCGAGAGACCGATAGCGAACAAGTACCGCGAGGGAAAGATGAAAAGGACTTTGAAAAGAGAGTCAAAGAGTGCTTGAAATTGTCGGGAGGGAAGCGGATGGGGGCCGGCGATGCGCCCCGGTCGGATGTGGAACGGCGAGAGCCGGTCCGCCGATCGACTCGGGGCGCGGACCGACGCGGATTGCGGCGGCGGCCCAAGCCCGGGCTCTCGATATGCCCGAGGAGACGTCGTCGCCGCGATCGTGGCTGGCAGCGCGCGCCCCAGCGGCGTGCCT---CGGCACCTGCGCGCTCCCGGCGCCGGCCTGCGGGCTCCCCATCCGGCCCGTCTTGAAACACGGACCAAGGAGTCTGACATGTGTGCGAGTCAACGGGCGAGCAAACCCGTAAGGCGCAAGGAAGCTGAGTGGCGGGATCCCCCCAGC-GGGCTGCACCGCCGACCGACCCTGATCTTCTGTGAAGGGTTCGAGTGAGAGCATACCTGTCGGGACCCGAAAGATGGTGAACTATGCCTGAGCGGGGCGAAGCCAGAGGAAACTCTGGTGGAGGCCCGCAGCGATACTGACGTGCAAATCGTTCGTCTGACTTGGGTATAGGGGCGAAAGACTAATCGAACCGTCTAGTAGCTGGTTCCCTCCGAAGTTTCCCTCAGGATAGCTGGAGCTCGAGCGCGAGTTCTATCGGGTAAAGCCAATGATTAGAGGCATCGGGGGCGCAACGCCCTCGACCTATTCTCAAACTTTAAATAGGTAGGACGGCGCGGCTGCTCCGTTGAGCCGCGCCACGGAATCGAGAGCTCCAAGTGGGCCATTTTTGGTAAGCAGAACTGGCGATGCGGGATGAACCGGAAGCCGGGTTACGGTGCCCAACTGCGCGCTAACCTAGATCCCACAAAGGGTGTTGGTCGATTAAGACAGCAGGACGGTGGTCATGGAAGTCGAAATCCGCTAAGGAGTGTGTAACAACTCACCTGCCGAATCAACTAGCCCCGAAAATGGATGGCGCTGAAGCGCGCGACCCATACCCGGCCGTCGGGGCAAGCGCCAGGCCCCGATGAGTAGGAGGGCGCGGCGGTCGCTGCGAAACCTCGGGCGCGAGCCCGGGCGGAGCGTCCGTCGGTGCAGATCTTGGTGGTAGTAGCAAATATTCAAATGAGAACTTTGAAGGCCGAAGAGGGGAAAGGTTCCATGTGAACGGCACTTGCACATGGGTTAGTCGATCCTAAGAGACGGGGGAAGCCCGTCTGATAGCGTGCACG-CACGCGCACTTCGAAAGGGAATCGGGTTAAAATTCCTGAACCGGGATGTGGCGGCTGACGGCAACGTTAGGGAGTCCGGAGACGTCGGCGGGGGCCTCGGGAAGAGTTATCTTTTCTGTTTAACAGCCTGCCCACCCTGGAAACGGCTCAGCCGGAGGTAGGGTCCAGCGGCTGGAAGAGCACCGCACGTCGCGTGGTGTCCGGTGCGCCCCCGGCGGCCCTTGAAAATCCGGAGGACCGAGTGCCGCCCACGCCCGGTCGTACTCATAACCGCATCAGGTCTCCAAGGTGAACAGCCTCTGGTCGATGGAACAATGTAGGCAAGGGAAGTCGGCAAAATGGATCCGTAACCTCGGGAAAAGGATTGGCTCTGAGGACTGGGCACGGGGGTCCCAGCCCCGAAACCGTCGGCTGTCGGTGGACTGCTCGAGCTGCTCCCGCGGCGAGAGCGGGTCGCCGCGTGCCGGCCGGGGGACGGACTGGGAACGGGCCCTCCGGGGCCCCTTCCCCGGGCGTCGAACAGTCGACTCAGAACTGGTACGGACAAGGGGAATCCGACTGTTTAATTAAAACAAAGCATTGCGATGGTCCCTGCGGATGCTGACGCAATGTGATTTCTGCCCAGTGCTCTGAATGTCAAAGTGAAGAAATTCAACCAAGCGCGGGTAAACGGCGGGAGTAACTATGACTCTCTTAAGGTAGCCAAATGCCTCGTCATCTAATTAGTGACGCGCATGAATGGATTAACGAGATTCCCACTGTCCCTGTCTACTATCCAGCGAAACCACAGCCAAGGGAACGGGCTTGGCAGAATCAGCGGGGAAAGAAGACCCTGTTGAGCTTGACTCTAGTCCGACTTTGTGAAATGACTTGAGAGGTGTAGGATAAGTGGGAGCCGGAAACGGCGAAAGTGAAATACCACTACTTTTAACGTTATTTTACTTATTCCGTGAATCGGAGGCGGGGCATGGCCCCTCCTTTTGGACCCAAGGCTCGC----CTCGCGGGCCGATCCGGGCGGAAGACATTGTCAGGTGGGGAGTTTGGCTGGGGCGGCACATCTGTTAAAAGATAACGCAGGTGTCCTAAGATGAGCTCAACGAGAACAGAAATCTCGTGTGGAACAAAAGGGTAAAAGCTCGTTTGATTCTGATTTCCAGTACGAATACGAACCGTGAAAGCGTGGCCTATCGATCCTTTAGTCCTTCGGAATTTGAAGCTAGAGGTGTCAGAAAAGTTACCACAGGGATAACTGGCTTGTGGCAGCCAAGCGTTCATAGCGACGTTGCTTTTTGATCCTTCGATGTCGGCTCTTCCTATCATTGTGAAGCAGAATTCACCAAGTGTTGGATTGTTCACCCACCAATAGGGAACGTGAGCTGGGTTTAGACCGTCGTGAGACAGGTTAGTTTTACCCTACTGATGACAGTGTCGCAATAGTAATTCAACCTAGTACGAGAGGAACCGTTGATTCGCACAATTGGTCATCGCGCTTGGTTGAAAAGCCAGTGGCGCGAAGCTACCGTGCGTTGGATTATGACTGAACGCCTCTAAGTCAGAATCCGGGCTAGAAGCGACGCATGCGCCTATCGTCCGTTTGCCGACCAGCAGTAGGGGCCTCGGCCCCCAAAGGCACGTGTCGTTGGTGACCCTCGTGCGGCGGATGAGCCGTGCGAGACGCCTCGAAGCACAATTCCCACCGGGCGACGGGTAGAATCCTTTGCAGACGACTTAAATACGCGACGGGGTATTGTAAGTGGCAGAGTGGCCTTGCTGCCACGATCCACTGAGATTCAGCCCTTGTCGCTCCGATTCGTCCCTCCCC--------TTCATCAATTTTC---------------AAATCAATGG-GGCCCGCTGCTAGAGGCTTTTTGGGACACTGCCAAGG--------------------------------------------------------CACCTCCCGACGATACGAAACGATGGCAAAGGATGGATGCATTAATAGGAAAGTGAATGAACAATCAAAAG------------------CATCATGACCTTGC--------------ATGGACCCTGAA-ACACAATGGCCAAATGTGAATGC-------------ATGCCAAGGCACAAAGCTTGCCAAAGGAAAATAAGCAATGATGGCATGGAACCATGCCCACTGGTGCCCGTGTGGTGA---AACAAAATAGCGCCTATGTGCCCAAGTGCCAAGCAAATCACGTGAAGGCAAAGCCCCAA---GGCCCCCAATGGAATAGTGCAAGGGTGGCCATGCGCCAAGGCAGGCGACACCCAATAGCACAGTAGTGCCAAGGCGCCCACA-------------------------GCCCATGCGGGCAAC-TGGCAAG----------------GCGCC-TAACACCCGTTCGGCCT----------------------------------AATGCCAAGGTGCCCGTGCGGCCGTGC-GCCA--------------------------------AGGCGCCCAGTGCCCGTGCGGCCGTGC-GCCAATGAGCCC------------------AGCGCCCGTGCGGCCATGC-GCCAAGGCGCCC---------AGT-------------------------------------------------------------------------------------------------------------------GCCCGTGCGGGCTGG-TGCCAAGGCGACCGT---------------------------------------------------------------------------------GCGGCCGTGC------------------------------------------------GCCAAGGCGCCC--------------------------ACCACCCGTGCGG---------------------------------------------------------------------------------------------------------------------------------------------------------------------------------------------------------------------------------------------------------------------------------------------------------------------------------------------------------------------------------------------------GCT-GGTGCCAAGGCAACCGTGCGGCCGTGCGTGC-----GCCAAGGCGCCCA-GCACCCGTGCGGGCTNNNNNNNNNNNNNNNNNNNNNNNNNNNNNNNNNNNNNNNNNNNNNNNNNNNNNNNNNNNNNNNNNNNNNNNNNNNNNNNNNNNNNNNNNNNNNNNNNNNNNNNNNNNNNNNNNNNNNNNNNNNNNNNNNNNNNNNNNNNNNNNNNNNNNNNNNNNNNNNNNNNNNNNNNNNNNNNNNNNNNNNNNNNNNNNNNNNNNNNNNNNNNNNNNNNNNNNNNNNNNNNNNNNNNNNNNNNNNNNNNNNNNNNNNNNNNNNNNNNNNNNNNNNNNNNNNNNNNNNNNNNNNNNNNNNNNNNNNNNNNNNNNNNNNNNNNNNNNNNNNNNNNNNNNNNNNNNNNNNNNNNNNNNNNNNNNNNNNNNNNNNNNNNNNNNNNNNNNNNNNNNNNNNNNNNNNNNNNNNNNNNNNNNNNNNNNNNNNNNNNNNNNNNNNNNNNNNNNNNNNNNNNNNNNNNNNNNNNNNNNNNNNNNNNNNNNNNNNNNNNNNNNNNNNNNNNNNNNNNNNNNNNNNNNNNNNNNNNNNNNNNNNNNNNNNNNNNNNNNNNNNNNNNNNNNNNNNNNNNNNNNNNNNNNNNNNNNNNNNNNNNNNNNNNNNNNNNNNNNNNNNNNNNNNNNNNNNNNNNNNNNNNNNNNNNNNNNNNNNNNNNNNNNNNNNNNNNNNNNNNNNNNNNNNNNNNNNNNNNNNNNNNNNNNNNNNNNNNNNNNNNNNNNNNNNNNNNNNNNNNNNNNNNNNNNNNNNNNNNNNNNNNNNNNNNNNNNNNNNNNNNNNNNNNNNNNNNNNNNNNNNNNNNNNNNNNNNNNNNNNNNNNNNNNNNNNNNNNNNNNNNNNNNNNNNNNNNNNNNNNNNNNNNNNNNNNNNNNNNNNNNNNNNNNNNNNNNNNNNNNNNNNNNNNNNNNNNNNNNNNNNNNNNNNNNNNNNNNNNNNNNNNNNNNNNNNNNNNNNNNNNNNNNNNNNNNNNNNNNNNNNNNNNNNNNNNNNNNNNNNNNNNNNNNNNNNNNNNNNNNNNNNNNNNNNNNNNNNNNNNNNNNNNNNNNNNNNNNNNNNNNNNNNNNNNNNNNNNNNNNNNNNNNNNNNNNNNNNNNNNNNNNNNNNNNNNNNNNNNNNNNNNNNNNNNNNNNNNNNNNNNNNNNNNNNNNNNNNNNNNNNNNNNNNNNNNNNNNNNNNNNNNNNNNNNNNNNNNNNNNNNNNNNNNNNNNNNNNNNNNNNNNNNNNNNNNNNNNNNNNNNNNNNNNNNNNNNNNNNNNNNNNNNNNNNNNNNNNNNNNNNNNNNNNNNNNNNNNNNNNNNNNNNNNNNNNNNNNNNNNNNNNNNNNNNNNNNNNNNNNNNNNNNNNNNNNNNNNNNNNNNNNNNNNNNNNNNNNNNNNNNNNNNNNNNNNNNNNNNNNNNNNNNNNNNNNNNNNNNNNNNNNNNNNNNNNNNNNNNNNNNNNNNNNNNNNNNNNNNNNNNNNNNNNNNNNNNNNNNNNNNNNNNNNNNNNNNNNNNNNNNNNNNNNNNNNNNNNNNNNNNNNNNNNNNNNNNNNNNNNNNNNNNNNNNNNNNNNNNNNNNNNNNNNNNNNNNNNNNNNNNNNNNNNNNNNNNNNNNNNNNNNNNNNNNNNNNNNNNNNNNNNNNNNNNNNNNNNNNNNNNNNNNNNNNNNNNNNNNNNNNNNNNNNNNNNNNNNNNNNNNNNNNNNNNNNNNNNNNNNNNNNNNNNNNNNNNNNNNNNNNNNNNNNNNNNNNNNNNNNNNNNNNNNNNNNNNNNNNNNNNNNNNNNNNNNNNNNNNNNNNNNNNNNNNNNNNNNNNNNNNNNNNNNNNNNNNNNNNNNNNNNNNNNNNNNNNNNNNNNNNNNNNNNNNNNNNNNNNNNNNNNNNNNNNNNNNNNNNNNNNNNNNNNNNNNNNNNNNNNNNNNNNNNNNNNNNNNNNNNNNNNNNNNNNNNNNNNNNNNNNNNNNNNNNNNNNNNNNNNNNNNNNNNNNNNNNNNNNNNNNNNNNNNNNNNNNNNNNNNNNNNNNNNNNNNNNNNNNNNNNNNNNNNNNNNNNNNNNNNNNNNNNNNNNNNNNNNNNNNNNNNNNNNNNNNNNNNNNNNNNNNNNNNNNNNNNNNNNNNNNNNNNNNNNNNNNNNNNNNNNNNNNNNNNNNNNNNNNNNNNNNNNNNNNNNNNNNNNNNNNNNNNNNNNNNNNNNNNNNNNNNNNNNNNNNNNNNNNNNNNNNNNNNNNNNNNNNNNNNNNNNNNNNNNNNNNNNNNNNNNNNNNNNNNNNNNNNNNNNNNNNNNNNNNNNNNNNNNNNNNNNNNNNNNNNNNNNNNNNNNNNNNNNNNNNNNNNNNNNNNNNNNNNNNNNNNNNNNNNNNNNNNNNNNNNNNNNNNNNNNNNNNNNNNNNNNNNNNNNNNNNNNNNNNNNNNNNNNNNNNNNNNNNNNNNNNNNNNNNNNNNNNNNNNNNNNNNNNNNNNNNNNNNNNNNNNNNNNNNNNNNNNNNNNNNNNNNNNNNNNNNNNNNNNNNNNNNNNNNNNNNNNNNNNNNNNNNNNNNNNNNNNNNNNNNNNNNNNNNNNNNNNNNNNNNNNNNNNNNNNNNNNNNNNNNNNNNNNNNNNNNNNNNNNNNNNNNNNNNNNNNNNNNNNNNNNNNNNNNNNNNNNNNNNNNNNNNNNNNNNNNNNNNNNNNNNNNNNNNNNNNNNNNNNNNNNNNNNNNNNNNNNNNNNNNNNNNNNNNNNNNNNNNNNNNNNNNNNNNNNNNNNNNNNNNNNNNNNNNNNNNNNNNNNNNNNNNNNNNNNNNNNNNNNNNNNNNNNNNNNNNNNNNNNNNNNNNNNNNNNNNNNNNNNNNNNNNNNNNNNNNNNNNNNNNNNNNNNNNNNNNNNNNNNNNNNNNNNNNNNNNNNNNNNNNNNNNNNNNNNNNNNNNNNNNNNNNNNNNNNNNNNNNNNNNNNNNNNNNNNNNNNNNNNNNNNNNNNNNNNNNNNNNNNNNNNNNNNNNNNNNNNNNNNNNNNNNNNNNNNNNNNNNNNNNNNNNNNNNNNNNNNNNNNNNNNNNNNNNNNNNNNNNNNNNNNNNNNNNNNNNNNNNNNNNNNNNNNNNNNNNNNNNNNNNNNNNNNNNNNNNNNNNNNNNNNNNNNNNNNNNNNNNNNNNNNNNNNNNNNNNNNNNNNNNNNNNNNNNNNNNNNNNNNNNNNNNNNNNNNNNNNNNNNNNNNNNNNNNNNNNNNNNNNNNNNNNNNNNNNNNNNNNNNNNNNNNNNNNNNNNNNNNNNNNNNNNNNNNNNNNNNNNNNNNNNNNNNNNNNNNNNNNNNNNNNNNNNNNNNNNNNNNNNNNNNNNNNNNNNNNNNNNNNNNNNNNNNNNNNNNNNNNNNNNNNNNNNNNNNNNNNNNNNNNNNNNNNNNNNNNNNNNNNNNNNNNNNNNNNNNNNNNNNNNNNNNNNNNNNNNNNNNNNNNNNNNNNNNNNNNNNNNNNNNNNNNNNNNNNNNNNNNNNNNNNNNNNNNNNNNNNNNNNNNNNNNNNNNNNNNNNNNNNNNNNNNNNNNNNNNNNNNNNNNNNNNNNNNNNNNNNNNNNNNNNNNNNNNNNNNNNNNNNNNNNNNNNNNNNNNNNNNNNNNNNNNNN
>Guibourtia ehie voucher Bidault 1368 external transcribed spacer, 18S ribosomal RNA gene, internal transcribed spacer 1, 5.8S ribosomal RNA gene, internal transcribed spacer 2, and 28S ribosomal RNA gene, complete sequence
NNNNNNNNNNNNNNNNNNNNNNNNNNNNNNNNNNNNNNNNNNNNNNNNNNNNNNNNNNNNNNNNNNNNNNNNNNNNNNNNNNNNNNNNNNNNNNNNNNNNNNNNNNNNNNNNNNNNNNNNNNNNNNNNNNNNNNNNNNNNNNNNNNNNNNNNNNNNNNNNNNNNNNNNNNNNNNNNNNNNNNNNNNNNNNNNNNNNNNNNNNNNNNNNNNNNNNNNNNNNNNNNNNNNNNNNNNNNNNNNNNNNNNNNNNNNNNNNNNNNNNNNNNNNNNNNNNNNNNNNNNNNNNNNNNNNNNNNNNNNNNNNNNNNNNNNNNNNNNNNNNNNNNNNNNNNNNNNNNNNNNNNNNNNNNNNNNNNNNNNNNNNNNNNNNNNNNNNNNNNNNNNNNNNNNNNNNNNNNNNNNNNNNNNNNNNNNNNNNNNNNNNNNNNNNNNNNNNNNNNNNNNNNNNNNNNNNNNNNNNNNNNNNNNNNNNNNNNNNNNNNNNNNNNNNNNNNNNNNNNNNNNNNNNNNNNNNNNNNNNNNNNNNNNNNNNNNNNNNNNNNNNNNNNNNNNNNNNNNNNNNNNNNNNNNNNNNNNNNNNNNNNNNNNNNNNNNNNNNNNNNNNNNNNNNNNNNNNNNNNNNNNNNNNNNNNNNNNNNNNNNNNNNNNNNNNNNNNNNNNNNNNNNNNNNNNNNNNNNNNNNNNNNNNNNNNNNNNNNNNNNNNNNNNNNNNNNNNNNNNNNNNNNNNNNNNNNNNNNNNNNNNNNNNNNNNNNNNNNNNNNNNNNNNNNNNNNNNNNNNNNNNNNNNNNNNNNNNNNNNNNNNNNNNNNNNNNNNNNNNNNNNNNNNNNNNNNNNNNNNNNNNNNNNNNNNNNNNNNNNNNNNNNNNNNNNNNNNNNNNNNNNNNNNNNNNNNNNNNNNNNNNNNNNNNNNNNNNNNNNNNNNNNNNNNNNNNNNNNNNNNNNNNNNNNNNNNNNNNGCGCCCGTGCGGGCGTGCGCCAAGGTGCCCAGCACCCGTGCG--------GCTGAGCGCCAAGGCCCCCGTGCGGCCGTGC-GCCAAGGCACCTAGCGCCCGTGCGGGTTGGT-GCCAAGGCGACCGTGCGGCCGTGCGGG-CTGGTGCCAAGGCGCC---------------------------------CAGCGCCCGTGCGGGCTAGC-GCCAAGGCGCCCGTGCGGCCGTGTGCCAAGGCGCCCAGCGCCCGTGCGGGCTAGTGCCAAGGCG----------------------------------------------------------------------------------------------------------------------ACCGTGGGGGCTGGTGCCAAAGCCCCCGTG--------------------------------------------------------------------------------------------------------------------------------------------------------------------------------------------------------------------------------------------------------------------------------------------------------------------------------------------------------------------------------------------------------------------------------------CACCCGTGCGGGCTA--------------------------------------------------------------------------------------------------------------------------------------------------------------------------------------------------------------------------------------------------------------------------------------------------------------------------GTGCCAAGGCGCCCAGCGCCCGTGCGGGCTAG-TGCCAAGGCGCCCAGCGCCCGTGCGGACTAG-TGCCAAGACGCCCGGGCGGCCGTGC---------------------------------------------------------------------------------------------------------------------------------------------------------------------------------------------------------------------------------------------------------------------------------------------------------------------------------------------------------GCCAAGGCGCCCAGCGCCCGTGCGGGCTAG-CGCCAAGGCCC-------CCGTGCGGCCGTG----------------------------------CGCCAAGGCGCCC--------------------------AGCG------------------------------------------------CCCGTGCACCCGTGCGGGCTCG-TGCCAAGGCG-----------------------------------------------------------------------------------------------------------------------------ATCGTGCGGGCTGTT-------GCCAAGGCGCC-----------------------------------------------------------------------------------------------------------------------------------------------------------------------------------------------------------------------------------------------------------------------------------------------C-GTGCACCCGTGCAGGCTAGT-GCCAAGGCGCCCAGCGCCCGTGCAGGCTCGTGCCAAGGCAACCGTGCGGCCGTGCAT-GCTAGTGCCAAGGCGCCCGTGCGGCTTGG----CACCGTGGCAAGTGCCTACTGGCAAGGAGGTTC---CCTTGTCTAGTCTTGGACTTGTTGTGGCTTAAATGGTGGTTCCCTCACGTGTTTCTCCCCGATGTGGGCGTGGCAACAGGGTGATTCCCCGATGTAATGCCCCAACCTCGGCA-----------TGGTTGGTTAGGA--TCCACCGTGGCATACGTCGTCTAGCCTT---------------------------------------------CTTGACTTCTGC-----------CACCACCACCTAGGACCACTAAAATGGAATCCGTCACCTGGAATGGTTAGAATATGTCACAAATGCATCCCCTTTCGGCTTAAAGTTGATGTCTTGTTTGACATTGTGTTGTGCACTTGTCTTTCGTCACCCAACACAACCAAAACATCATAAATTGCATCCAAAAATGCCTCAAATTCTCACAATGATGTGATAATAAATTATTATATGTCCCAAGGATGCTGCCCACCAAATTTCAGAAGCGTACGATTAACGGTTTTTTTTTACGGATTTTTTGAATTTTACGAGTTTGAAAAATCATAAAAAATTCATCGGTTGTCAAAAAATTATAAAATTTGGGCTCATGGTAGAATCCATTTTTATCATCTTCTGTACAAAATTTCAGTCAAAAATTCCATCGTTTGCCCCCCGAAAGGCCCTTATGTCAACTCGCAGAAACCATGTCTAGCCCTCCCAGAAGGGGTTTCCCTCAGAATGCTCTATAGGGGGTACCATGCTGCCTGCT----CCCCCCAGCAGGCAGTCCCAAGCGCACG-----------GGGCGCCCGTGCGGATGTACCCCCAA-CCCCGGGTGCACGTCCCATCCTTTGCCTTTGCCTCGGGGGGAAGTGCCGAAGTGCCGGACGGGTGATGCCGTCT---------------------------------------------------------------------------------------------------------------------------------------------------------------------------------------------------------------------------------------------------------------------------------------------------------------------------------------------------------------------------------------------------------------------------------------------------CCGGCCGGCCGGCACGGGCGGGG----------------------------------------------------------------GCCGGAGTC--------------------------------GCGCAAGGATGTCCCTTTGTTGCGTGCGGCTTGCCGTGCGCTCTTTCGATGGTGCCCCGACCACTCGTGTCCGG-------ATATATCAATCGCCATAGGGGGTCGCCCGCACGCGAGGCG-------GCGGCGCCGCGCCTTCGGCCGGCATGGG--------------------------------------------------------CGTGCTCGCGACAAGCGATGCT-CGCCCCAAGGAAGGACGTGCGTTC-------GT-GCCCCTCCTCGTGCCAGGCATG--GGGGGTCCCCCCGAAGAGCTCGGCGTGGGCAAATGCCTGCGTCGTGCCCGACGAGGGCGAG--CCCCCACTGCCCGGTGCGGGC--GACCCCCTCGGTTATCGGTG-----CCCGTTGCTTTC------GTCGGTCGGTTCTTTTGTCATGCCCAGCGAAGTAGGTTCGGCGCCGCCCGATG-CTTCCATATGCTCGCTCGCC--GTGCGGCTTGC-GGGGTGTGGTTCGTTCGGCGGTGTTGGGCCTACGACCGTGCGGGCGTGTGAGTGGTGATTGGGTCGTTCGTGTTGGCTGGCTCCGTGC-AGTGCATCGAACAGTCCGCAGGCGGCCCTCCTCATTT----CCGTCCGAAGTTGGCAAATCCTCGGGCGATTTGCTGCGGTTCCTGTGTTGCCTACCGATTGAACGGAATTCACGTAGCACGT----TCGCCCCTCCCATCCAACAATCCCTGCGGG--TTGCTGGAGGGCCGCACGCTGGCCCTTGCGTTTCCCCGGGAGCGCCGCACTGCGGTCGGCTCTCAGGGGCCGCGAGGTCCCAGCGCTCTCTCGGATGCGGTGCATGCGGTGGTCGCGTGA----TGCTTCTCACGTCCGTCCATGCCAAATATCGGTG-------CCCGAATGATGCCCGCGCTCGCGTCGATCCGCCCG-GCCCAGGCTCGGGCGCTTCGCGCGCTGCTCGGCGTCGCAGAGGAATGCTACCTGGTTGATCCTGCCAGTAGTCATATGCTTGTCTCAAAGATTAAGCCATGCATGTGTAAGTATGAACTAATTCAGACTGTGAAACTGCGAATGGCTCATTAAATCAGTTATAGTTTGTTTGATGGTACCTACTACTCGGATAACCGTAGTAATTCTAGAGCTAATACGTGCAACAAACCCCGAC-TTCCGGAAGGGATGCATTTATTAGATAAAAGGTCGACGCGGGCATC-GCCCGTTGCTCTGATGATTCATGATAACTCGACGGATCGCACGGCCCCTGTGCCGGCGACGCATCATTCAAATTTCTGCCCTATCAACTTTCGATGGTAGGATAGTGGCCTACCATGGTGGTGACGGGTGACGGAGAATTAGGGTTCGATTCCGGAGAGGGAGCCTGAGAAACGGCTACCACATCCAAGGAAGGCAGCAGGCGCGCAAATTACCCAATCCTGACACGGGGAGGTAGTGACAATAAATAACAATACCGGGCTCATCGAGTCTGGTAATTGGAATGAGTACAATCTAAATCCCTTAACGAGGATCCATTGGAGGGCAAGTCTGGTGCCAGCAGCCGCGGTAATTCCAGCTCCAATAGCGTATATTTAAGTTGTTGCAGTTAAAAAGCTCGTAGTTGGACTTTGGGCTGGGTCGATCGGTCCGCCTCAGGGTGTGCACCGGTCTATTCGTCCCTTCTACCGGCGATGCGCTCCTGGCCTTAATTGGCCGGGTCGTGCCTCCGGTGCTGTTACTTTGAAGAAATTAGAGTGCTCAAAGCAAGCCTACGCTCTGGATACATTAGCATGGGATAACATCATAGGATTCTGATCCTATTGTGTTGGCCTTCGGGATCGGAGTAATGATTAACAGGGACAGTCGGGGGCATTCGTATTTCATAGTCAGAGGTGAAATTCTTGGATTTATGAAAGACGAACAACTGCGAAAGCATTTGCCAAGGATGTTTTCATTAATCAAGAACGAAAGTTGGGGGCTCGAAGACGATCAGATACCGTCCTAGTCTCAACCATAAACGATGCCGACCAGGGATCAGCGGATGTTGCTTTTAGGACTCCGCTGGCACCTTATGAGAAATCAAAGTTTTTGGGTTCCGGGGGGAGTATGGTCGCAAGGCTGAAACTTAAAGGAATTGACGGAAGGGCACCACCAGGAGTGGAGCCTGCGGCTTAATTTGACTCAACACGGGGAAACTTACCAGGTCCAGACATAGTAAGGATTGACAGACTGAGAGCTCTTTCTTGATTCTATGGGTGGTGGTGCATGGCCGTTCTTAGTTGGTGGAGCGATTTGTCTGGTTAATTCCGTTAACGAACGAGACCTCAGCCTGCTAACTAGCTATGTGGAGGTGACCCCCCACGGCCAGCTTCTTAGAGGGACTATGGCCTTCCAGGCCAAGGAAGTTTGAGGCAATAACAGGTCTGTGATGCCCTTAGATGTTCTGGGCCGCACGCGCGCTACACTGATGTATTCAACGAGTCTATAGCCTTGGCCGACAGGCCCGGGTAATCTTTGAAATTTCATCGTGATGGGGATAGATCATTGCAATTGTTGGTCTTCAACGAGGAATTCCTAGTAAGCGCGAGTCATCAGCTCGCGTTGACTACGTCCCTGCCCTTTGTACACACCGCCCGTCGCTCCTACCGATTGAATGGTCCGGTGAAGTGTTCGGATCGCGGCGACGTGGGCGGTTCGCTGCCGGCGACGTCGCGAGAAGTCCACTGAACCTTATCATTTAGAGGAAGGAGAAGTCGTAACAAGGTTTCCGTAGGTGAACCTGCGGAAGGATCATTGTCGCCACCTTACGAGCAGCACGACCCGCGAACGTGTTCTGAAATGACCCACGGGAGGCACGCGGCGTCCGCGGACGTTTCGCGGGCCTCCCGCGCCGGGA--------CGGGCT-CGCCCCGCCCGCCCCCC---------CGGCGGAACAACGAACGAACCCCCGGCGCCACACGCGCCAAGGAACT-----------CGATCTGACGAGCGCGCTCCC-----GCCGCCCCGGAGACGGTGCGCGTGCGGCGAGCGACGCCGGA---TTTGTATCCAC-AACGACTCTCGGCAACGGATATCTCGGCTCTCGCATCGATGAAGAACGTAGCGAAATGCGATACTTGGTGTGAATTGCAGAATCCCGTGAACCATCGAGTCTTTGAACGCAAGTTGCGCCCGAGGCCATTAGGCCGAGGGCACGTCTGGCTGGGTGTCACGCGACGCCGCCCCA---AAACCCGACGCCCGTCGCAGGGCGCGGCGG-CGGGGCGGAGATTGGCCTCCCGCGGGCCGAGCCCCGCGGATGGCCGAAATACTGGTTCGCGGTGCGGCGAGCACCACGGCGCACGGTAGCTGAGCATCCATCAA----------CTCGGGCCCAGTCGTGCGTGCTCCGC---CCCCGGCGAACCCTCGGGACCCCTCGCGTCCG------------CATGCGGATGCCTCCAACGCGACCTCAGCTCAGGCGGGGCCACCCGCTGAGTTTAAGCATATCAATAAGCGGAGGAAAAGAAACTAACAAGGATTCCCCTAGTAACGGCGAGCGAACCGGGAAGAGCCCACCATGAAAATCGGTCGCCCCCGGCGTCCGAATTGTAGTCTGGAGAAGCGTCCTCAGCGGCGGACCGGGCCCAAGTCCCCTGGAAGGGGGCGCCGGAGAGGGTGAGAGCCCCGTCGTGCCCGGACCCTGTCGCACCACGAGGCGCTGTCGGCGAGTCGGGTTGTTTGGGAATGCAGCCCCAATCGGGCGGTAAATTCCGTCCAAGGCTAAATACGGGCGAGAGACCGATAGCGAACAAGTACCGCGAGGGAAAGATGAAAAGGACTTTGAAAAGAGAGTCAAAGAGTGCTTGAAATTGTCGGGAGGGAAGCGGATGGGGGCCGGCGATGCGCCCCGGTCGGATGTGGAACGGCGAGAGCCGGTCCGCCGATCGACTCGGGGCGCGGACCGACGCGGATTGCGGCGGCGGCCCAAGCCCGGGCTCTCGATATGCCCGAGGAGACGTCGTCGCCGCGATCGTGGCTGGCAGCGCGCGCCCCAGCGGCGTGCCT---CGGCACCTGCGCGCTCCCGGCGCCGGCCTGCGGGCTCCCCATCCGGCCCGTCTTGAAACACGGACCAAGGAGTCTGACATGTGTGCGAGTCAACGGGCGAGCAAACCCGTAAGGCGCAAGGAAGCTGAGTGGCGGGATCCCCCCAGC-GGGCTGCACCGCCGACCGACCCTGATCTTCTGTGAAGGGTTCGAGTGAGAGCATACCTGTCGGGACCCGAAAGATGGTGAACTATGCCTGAGCGGGGCGAAGCCAGAGGAAACTCTGGTGGAGGCCCGCAGCGATACTGACGTGCAAATCGTTCGTCTGACTTGGGTATAGGGGCGAAAGACTAATCGAACCGTCTAGTAGCTGGTTCCCTCCGAAGTTTCCCTCAGGATAGCTGGAGCTCGAGCGCGAGTTCTATCGGGTAAAGCCAATGATTAGAGGCATCGGGGGCGCAACGCCCTCGACCTATTCTCAAACTTTAAATAGGTAGGACGGCGCGGCTGCTCCGTTGAGCCGCGCCACGGAATCGAGAGCTCCAAGTGGGCCATTTTTGGTAAGCAGAACTGGCGATGCGGGATGAACCGGAAGCCGGGTTACGGTGCCCAACTGCGCGCTAACCTAGATCCCACAAAGGGTGTTGGTCGATTAAGACAGCAGGACGGTGGTCATGGAAGTCGAAATCCGCTAAGGAGTGTGTAACAACTCACCTGCCGAATCAACTAGCCCCGAAAATGGATGGCGCTGAAGCGCGCGACCCATACCCGGCCGTCGGGGCAAGCGCCAGGCCCCGATGAGTAGGAGGGCGCGGCGGTCGCTGCGAAACCTTGGGCGCGAGCCCGGGCGGAGCGTCCGTCGGTGCAGATCTTGGTGGTAGTAGCAAATATTCAAATGAGAACTTTGAAGGCCGAAGAGGGGAAAGGTTCCATGTGAACGGCACTTGCACATGGGTTAGTCGATCCTAAGAGACGGGGGAAGCCCGTCTGATAGCGTGCACG-CACGCGCACTTCGAAAGGGAATCGGGTTAAAATTCCTGAACCGGGATGTGGCGGCTGACGGCAACGTTAGGGAGTCCGGAGACGTCGGCGGGGGCCTCGGGAAGAGTTATCTTTTCTGTTTAACAGCCTGCCCACCCTGGAAACGGCTCAGCCGGAGGTAGGGTCCAGCGGCTGGAAGAGCACCGCACGTCGCGTGGTGTCCGGTGCGCCCCCGGCGGCCCTTGAAAATCCGGAGGACCGAGTGCCGCCCACGCCCGGTCGTACTCATAACCGCATCAGGTCTCCAAGGTGAACAGCCTCTGGTCGATGGAACAATGTAGGCAAGGGAAGTCGGCAAAATGGATCCGTAACCTCGGGAAAAGGATTGGCTCTGAGGACTGGGCACGGGGGTCCCAGCCCCGAAACCGTCGGCTGTCGGTGGACTGCTCGAGCTGCTCCCGCGGCGAGAGCGGGTCGCCGCGTGCCGGCCGGGGGACGGACTGGGAACGGGCCCTCCGGGGCCCCTTCCCCGGGCGTCGAACAGTCGACTCAGAACTGGTACGGACAAGGGGAATCCGACTGTTTAATTAAAACAAAGCATTGCGATGGTCCCTGCGGATGCTGACGCAATGTGATTTCTGCCCAGTGCTCTGAATGTCAAAGTGAAGAAATTCAACCAAGCGCGGGTAAACGGCGGGAGTAACTATGACTCTCTTAAGGTAGCCAAATGCCTCGTCATCTAATTAGTGACGCGCATGAATGGATTAACGAGATTCCCACTGTCCCTGTCTACTATCCAGCGAAACCACAGCCAAGGGAACGGGCTTGGCAGAATCAGCGGGGAAAGAAGACCCTGTTGAGCTTGACTCTAGTCCGACTTTGTGAAATGACTTGAGAGGTGTAGGATAAGTGGGAGCCGGAAACGGCGAAAGTGAAATACCACTACTTTTAACGTTATTTTACTTATTCCGTGAATCGGAGGCGGGGCATGGCCCCTCCTTTTGGACCCAAGGCTCGC----CTCGCGGGCCGATCCGGGCGGAAGACATTGTCAGGTGGGGAGTTTGGCTGGGGCGGCACATCTGTTAAAAGATAACGCAGGTGTCCTAAGATGAGCTCAACGAGAACAGAAATCTCGTGTGGAACAAAAGGGTAAAAGCTCGTTTGATTCTGATTTCCAGTACGAATACGAACCGTGAAAGCGTGGCCTATCGATCCTTTAGTCCTTCGGAATTTGAAGCTAGAGGTGTCAGAAAAGTTACCACAGGGATAACTGGCTTGTGGCAGCCAAGCGTTCATAGCGACGTTGCTTTTTGATCCTTCGATGTCGGCTCTTCCTATCATTGTGAAGCAGAATTCACCAAGTGTTGGATTGTTCACCCACCAATAGGGAACGTGAGCTGGGTTTAGACCGTCGTGAGACAGGTTAGTTTTACCCTACTGATGACAGTGTCGCAATAGTAATTCAACCTAGTACGAGAGGAACCGTTGATTCGCACAATTGGTCATCGCGCTTGGTTGAAAAGCCAGTGGCGCGAAGCTACCGTGCGTTGGATTATGACTGAACGCCTCTAAGTCAGAATCCGGGCTAGAAGCGACGCATGCGCCTATCGTCCGTTTGCCGACCAGCAGTAGGGGCCTCGGCCCCCAAAGGCACGTGTCGTTGGTGACCCTCGTGCGGCGGATGAGCCGTGCGAGACGCCTCGAAGCACAATTCCCACCGGGCGACGGGTAGAATCCTTTGCAGACGACTTAAATACGCGACGGGGTATTGTAAGTGGCAGAGTGGCCTTGCTGCCACGATCCACTGAGATTCAGCCCTTGTCGCTCCGATTCGTCCCTCCCC--------TTCATCAATTTTC---------------AAATCAATGG-GGCCCGCTGCTAGAGGCTTTTTGGGACACTGCCAAGG--------------------------------------------------------CACCTCCCGACGATACGAAACGATGGCAAAGGATGGATGCATTAATAGGAAAGTGAATGAACAATCAAAAG------------------CATCATGACCTTGC--------------ATGGACCCTGAA-ACACAATGGCCAAATGTGAATGC-------------ATGCCAAGGCACAAAGCTTGCCAAAGGAAAATAAGCAATGATGGCATGGAACCATGCCCACTGGTGCCCGTGTGGTGA---AACAAAATAGCGCCTATTTGCCCAAGTGCCAAGCAAATCACGTGAAGGCAAAGCCCCAA---GGCCCCCAATGGAATAGTGCAAGGGTGGCCATGCGCCAAGGCAGGCGACACCCAATAGCACAGTAGTGCCAAGGCGCCCACA-------------------------GCCCATGCGGGCAAC-TGGCAAG----------------GCGCC-TAACACCCGTTCGGCCT----------------------------------AATGCCAAGGTGCCCGTGCGGCCGTGC-GCCA--------------------------------AGGCGCCCAGTGCCCGTGCGGCCGTGC-GCCAATGAGCCC------------------AGCGCCCGTGCGGCCATGC-GCCAAGGCGCCC---------AGT-------------------------------------------------------------------------------------------------------------------GCCCGTGCGGGCTGG-TGCCAAGGCGA-----------------------------------------------------------------------------------------CCGTGC------------------------------------------------GCCAAGGCGCCC--------------------------AGCGCCCGCACGG---------------------------------------------------------------------------------------------------------------------------------------------------------------------------------------------------------------------------------------------------------------------------------------------------------------------------------------------------------------------------------------------------GCT-GGTGCCAAGGCGACCGTGCGGC----CGTGC-----GCCAAGGAGCCCA-GCGCCCGTGCGGCCGTG-CGCCAA--------------------------------------------------------------------------------------------------GGCGCCCAGCGCCCGTGCGGC-----------------------------------------------------------------------------------CGTGC---------GCCAAGGCACCCAGTGCCCGTGCGGGCTGG-TGCCAAGGCGCCCA-------------------------------------------------------------------------------------------------GCACCCGTGCGGGCTAGTGCCAAGGCGACCGTGCGGCCGTGCGCCAAGGAGCCCAGCGCCCGTGCGGG------------------------------------------------------------------------------------------------------------------------------------------------------------------------------------------------------------------------------------------------CGTGCG----------------------------------------CCAAGGCGCCCAGCGCCCGTGCGGGCGTGC-GCCAAGGCGCCCAGTGCCCGTGCGGGCTGG-TGCCAAGGCGACCGTGCGGCCGTGCGCCAAGGC---------GCCCAGCACCCGTGCGGGCTAG---------------------------------------------------------------------------------TGCCAAG------------------------------------------------------------------------------------------------------------------------------------------------GCGACCGTGCGG------------------------------------------------------------------------------------------------------------------------------------------------------------------------------------------------------------------------------------------------------------------------------------------------------------------------------------------------------------------------------------------------------------------------------------------------------------------------------------------------------------------------------------------------------------------------------------------------CCGCGC--------------------------------------------------------------------------------------------------------------------------------------------------------------------------------------------------------------------------------------------------------------------------------------------------------------------------------------------------------------------------------------------------------------------------------------------------------------------------------------------------------------------------------------------------------------------------------------------------------------------------------------------------------------------------------------------------------------------------------------------------------------------------------------------------------------------------------------------------------------------------------------------------------------GCTAAGGCGCCCAGCACCCGTGC--------GGGCTAG--TGCCAAG-------GCGACCGTGCGGCCGTGCGCCAAGG-CGCCCA--GCACCCGTGCGGGCTAG-TGCCAAGGCGCCCA-GCGCCCGCACGGGCTGGT-GCCAAG-------GCGACCGTGCGGCCGTGC-GCCAAGGCGCCCAGCAC----------------CCGTGCGGGCTNNNNNNNNNNNNNNNNNNNNNNNNNNNNNNNNNNNNNNNNNNNNNNNNNNNNNNNNNNNNNNNNNNNNNNNNNNNNNNNNNNNNNNNNNNNNNNNNNNNNNNNNNNNNNNNNNNNNNNNNNNNNNNNNNNNNNNNNNNNNNNNNNNNNNNNNNNNNNNNNNNNNNNNNNNNNNNNNNNNNNNNNNNNNNNNNNNNNNNNNNNNNNNNNNNNNNNNNNNNNNNNNNNNNNNNNNNNNNNNNNNNNNNNNNNNNNNNNNNNNNNNNNNNNNNNNNNNNNNNNNNNNNNNNNNNNNNNNNNNNNNNNNNNNNNNNNNNNNNNNNNNNNNNNNNNNNNNNNNNNNNNNNNNNNNNNNNNNNNNNNNNNNNNNNNNNNNNNNNNNNNNNNNNNNNNNNNNNNNNNNNNNNNNNNNNNNNNNNNNNNNNNNNNNNNNNNNNNNNNNNNNNNNNNNNNNNNNNNNNNNNNNNNNNNNNNNNNNNNNNNNNNNNNNNNNNNNNNNNNNNNNNNNNNNNNNNNNNNNNNNNNNNNNNNNNNNNNNNNNNNNNNNNNNNNNNNNNNNNNNNNNNNNNNNNNNNNNNNNNNNNNNNNNNNNNNNNNNNNNNNNNNNNNNNNNNNNNNNNNNNNNNNNNNNNNNNNNNNNNNNNNNNNNNNNNNNNNNNNNNNNNNNNNNNNNNNNNNNNNNNNNNNNNNNNNNNNNNNNNNNNNNNNNNNNNNNNNNNNNNNNNNNNNNNNNNNNNNNNNNNNNNNNNNNNNNNNNNNNNNNNNNNNNNNNNNNNNNNNNNNNNNNNNNNNNN
>Guibourtia ehie voucher Tabak 107 external transcribed spacer, 18S ribosomal RNA gene, internal transcribed spacer 1, 5.8S ribosomal RNA gene, internal transcribed spacer 2, and 28S ribosomal RNA gene, complete sequence
NNNNNNNNNNNNNNNNNNNNNNNNNNNNNNNNNNNNNNNNNNNNNNNNNNNNNNNNNNNNNNNNNNNNNNNNNNNNNNNNNNNNNNNNNNNNNNNNNNNNNNNNNNNNNNNNNNNNNNNNNNNNNNNNNNNNNNNNNNNNNNNNNNNNNNNNNNNNNNNNNNNNNNNNNNNNNNNNNNNNNNNNNNNNNNNNNNNNNNNNNNNNNNNNNNNNNNNNNNNNNNNNNNNNNNNNNNNNNNNNNNNNNNNNNNNNNNNNNNNNNNNNNNNNNNNNNNNNNNNNNNNNNNNNNNNNNNNNNNNNNNNNNNNNNNNNNNNNNNNNNNNNNNNNNNNNNNNNNNNNNNNNNNNNNNNNNNNNNNNNNNNNNNNNNNNNNNNNNNNNNNNNNNNNNNNNNNNNNNNNNNNNNNNNNNNNNNNNNNNNNNNNNNNNNNNNNNNNNNNNNNNNNNNNNNNNNNNNNNNNNNNNNNNNNNNNNNNNNNNNNNNNNNNNNNNNNNNNNNNNNNNNNNNNNNNNNNNNNNNNNNNNNNNNNNNNNNNNNNNNNNNNNNNNNNNNNNNNNNNNNNNNNNNNNNNNNNNNNNNNNNNNNNNNNNNNNNNNNNNNNNNNNNNNNNNNNNNNNNNNNNNNNNNNNNNNNNNNNNNNNNNNNNNNNNNNNNNNNNNNNNNNNNNNNNNNNNNNNNNNNNNNNNNNNNNNNNNNNNNNNNNNNNNNNNNNNNNNNNNNNNNNNNNNNNNNNNNNNNNNNNNNNNNNNNNNNNNNNNNNNNNNNNNNNNNNNNNNNNNNNNNNNNNNNNNNNNNNNNNNNNNNNNNNNNNNNNNNNNNNNNNNNNNNNNNNNNNNNNNNNNNNNNNNNNNNNNNNNNNNNNNNNNNNNNNNNNNNNNNNNNNNNNNNNNNNNNNNNNNNNNNNNNNNNNNNNNNNNNNNNNNNNNNNNNNNNNNNNNNNNNNNNNNNNNNNNNNNNNNNNNNNNNNNNNNNNNNNNNNNNNNNNNNNNNNNNNNNNNNNNNNNNNNNNNNNNNNNNNNNNNNNNNNNNNNNNNNNNNNNNNNNNNNNNNNNNNNNNNNNNNNNNNNNNNNNNNNNNNNNNNNNNNNNNNNNNNNNNNNNNNNNNNNNNNNNNNNNNNNNNNNNNNNNNNNNNNNNNNNNNNNNNNNNNNNNNNNNNNNNNNNNNNNNNNNNNNNNNNNNNNNNNNNNNNNNNNNNNNNNNNNNNNNNNNNNNNNNNNNNNNNNNNNNNNNNNNNNNNNNNNNNNNNNNNNNNNNNNNNNNNNNNNNNNNNNNNNNNNNNNNNNNNNNNNNNNNNNNNNNNNNNNNNNNNNNNNNNNNNNNNNNNNNNNNNNNNNNNNNNNNNNNNNNNNNNNNNNNNNNNNNNNNNNNNNNNNNNNNNNNNNNNNNNNNNNNNNNNNNNNNNNNNNNNNNNNNNNNNNNNNNNNNNNNNNNNNNNNNNNNNNNNNNNNNNNNNNNNNNNNNNNNNNNNNNNNNNNNNNNNNNNNNNNNNNNNNNNNNNNNNNNNNNNNNNNNNNNNNNNNNNNNNNNNNNNNNNNNNNNNNNNNNNNNNNNNNNNNNNNNNNNNNNNNNNNNNNNNNNNNNNNNNNNNNNNNNNNNNNNNNNNNNNNNNNNNNNNNNNNNNNNNNNNNNNNNNNNNNNNNNNNNNNNNNNNNNNNNNNNNNNNNNNNNNNNNNNNNNNNNNNNNNNNNNNNNNNNNNNNNNNNNNNNNNNNNNNNNNNNNNNNNNNNNNNNNNNNNNNNNNNNNNNNNNNNNNNNNNNNNNNNNNNNNNNNNNNNNNNNNNNNNNNNNNNNNNNNNNNNNNNNNNNNNNNNNNNNNNNNNNNNNNNNNNNNNNNNNNNNNNNNNNNNNNNNNNNNNNNNNNNNNNNNNNNNNNNNNNNNNNNNNNNNNNNNNNNNNNNNNNNNNNNNNNNNNNNNNNNNNNNNNNNNNNNNNNNNNNNNNNNNNNNNNNNNNNNNNNNNNNNNNNNNNNNNNNNNNNNNNNNNNNNNNNNNNNNNNNNNNNNNNNNNNNNNNNNNNNNNNNNNNNNNNNNNNNNNNNNNNNNNNNNNNNNNNNNNNNNNNNNNNNNNNNNNNNNNNNNNNNNNNNNNNNNNNNNNNNNNNNNNNNNNNNNNNNNNNNNNNNNNNNNNNNNNNNNNNNNNNNNNNNNNNNNNNNNNNNNNNNNNNNNNNNNNNNNNNNNNNNNNNNNNNNNNNNNNNNNNNNNNNNNNNNNNNNNNNNNNNNNNNNNNNNNNNNNNNNNNNNNNNNNNNNNNNNNNNNNNNNNNNNNNNNNNNNNNNNNNNNNNNNNNNNNNNNNNNNNNNNNNNNNNNNNNNNNNNNNNNNNNNNNNNNNNNNNNNNNNNNNNNNNNNNNNNNNNNNNNNNNNNNNNNNNNNNNNNNNNNNNNNNNNNNNNNNNNNNNNNNNNNNNNNNNNNNNNNNNNNNNNNNNNNNNNNNNNNNNNNNNNNNNNNNNNNNNNNNNNNNNNNNNNNNNNNNNNNNNNNNNNNNNNNNNNNNNNNNNNNNNNNNNNNNNNNNNNNNNNNNNNNNNNNNNNNNNNNNNNNNNNNNNNNNNNNNNNNNNNNNNNNNNNNNNNNNNNNNNNNNNNNNNNNNNNNNNNNNNNNNNNNNNNNNNNNNNNNNNNNNNNNNNNNNNNNNNNNNNNNNNNNNNNNNNNNNNNNNNNNNNNNNNNNNNNNNNNNNNNNNNNNNNNNNNNNNNNNNNNNNNNNNNNNNNNNNNNNNNNNNNNNNNNNNNNNNNNNNNNNNNNNNNNNNNNNNNNNNNNNNNNNNNNNNNNNNNNNNNNNNNNNNNNNNNNNNNNNNNNNNNNNNNNNNNNNNNNNNNNNNNNNNNNNNNNNNNNNNNNNNNNNNNNNNNNNNNNNNNNNNNNNNNNNNNNNNNNNNNNNNNNNNNNNNNNNNNNNNNNNNNNNNNNNNNNNNNCGTGCGGGCTGTT-------GCCAAGGCGCC-----------------------------------------------------------------------------------------------------------------------------------------------------------------------------------------------------------------------------------------------------------------------------------------------C-GTGCACCCGTGCAGGCTAGT-GCCAAGGCGCCCAGCGCCCGTGCAGGCTCGTGCCAAGGCAACCGTGCGGCCGTGCAT-GCTAGTGCCAAGGCGCCCGTGCGGCTTGG----CACCGTGGCAAGTGCCTACTAGCAAGGAGGTTC---CCTTGTCTAGTCTTGGACTTGTTGTGGCTTAAATGGTGGTTCCCTCACGTGTTTCTCCCCGATGTGGGCGTGGCAACAGGGTGATTCCCCAATGTAATGCCCCAACCTCGGCA-----------TGGTTGGTTAGGA--TCCACCGTGGCATACGTCGTCTAGCCTT---------------------------------------------CTTGACTTCTGC-----------CACCACCACCTAGGACCACTAAAATGGAATCCGTCACCTGGAATGGTTAGAATATGTCACAAATGCATCCCCTTTCGGCTTAAAGTTGATGTCTTGTTTGACATTGTGTTGTGCACTTGTCTTTCGTCACCCAACACAACCAAAACATCATAAATTGCATCCAAAAATGCCTCAAATTCTCACAATGATGTGATAATAAATTATTATATGTCCCAAGGATGCTGCCCACCAAATTTCAGAAGCGTACGATTAACGGTTTTTTTTTACGGATTTTTTGAATTTTACGAGTTTGAAAATTCATAAAAAATTCATCGGTTGTCAAAAAATTATAAAATTTTGGCTCATGGTAGAATCCATTTTTATCATCTTCTGTACAAAATTTCAGTCAAAAATTCCATCGTTTGCCCCCCGAAAGGCCCTTATGTCAACTCGCAGAAACCATGTCTAGCCCTCCCAGAAGGGGTTTCCCTCAGAATGCTCTATAGGGGGTACCATGCTGCCTGCT----CCCCCCAGCAGGCAGTCCCAAGCGCACG-----------GGGCGCCCGTGCGGATGTACCCCCAA-CCCCGGGTGCACGTCCCATCCTTTGCCTTTGCCTCGGGGGGAAGTGCCGAAGTGCCGGACGGGTGATGCCGTCT---------------------------------------------------------------------------------------------------------------------------------------------------------------------------------------------------------------------------------------------------------------------------------------------------------------------------------------------------------------------------------------------------------------------------------------------------CCGGCCGGCCGGCACGGGCGGGG----------------------------------------------------------------GCCGGAGTC--------------------------------GCGCAAGGATGTCCCTTTGTTGCGTGCGGCTTGCCGTGCGCTCTTTCGATGGTGCCCCGACCACTCGTGTCCCG-------ATATATCAATCGCCATAGGGGGTCGCCCGCACGCGAGGCG-------GCGGCGCCGCGCCTTCGGCCGGCATGGG--------------------------------------------------------CGTGCTCGCGACAAGCGATGCT-CGCCCCAAGGAAGGACGTGCGTTC-------GT-GCCCCTCCTCGTGCCAGGCATG--GGGGGTCCCCCCGAAGAGCTCGGCGTGGGCAAATGCCTGCGTCGTGCCCGACGAGGGCGAG--CCCCCACTGCCCGTTGCGGGC--GACCCCCTCGGTTATCGGTG-----CCCGTTGCTTTC------GTCGGTCGGTTCTTTTGTCATGCCCAGCGAAGTAGGTTCGGCGCCGCCCGATG-CTTCCATATGCTCGCTCGCC--GTGCGGCTTGC-GGGGTGTGGTTCGTTCGGCGGTGTTGGGCCTACGACCGTGCGGGCGTGTGAGTGGTGATTGGGTCGTTCGTGTTGGCTGGCTCCGTGC-AGTGCATCGAACAGTCCGCAGGCGGCCCTCCTCATTT----CCGTCCGAAGTTGGCAAATCCTCGGGCGATTTGCTGCGGTTCCTGTGTTGCCTACCGATTGAACGGAATTCACGTAGCACGT----TCGCCCCTCCCATCCAACAATCCCTGCGGG--TTGCTGGAGGGCCGCACGCTGGCCCTTGCGTTTCCCCGGGAGCGCCGCACTGCGGTCGGCTCTCAGGGGCCGCGAGGTCCCAGCGCTCTCTCGGATGCGGTGCATGCGGTGGTCGCGTGA----TGCTTCTCACGTCCGTCCATGCCAAATATCGGTG-------CCCGAATGATGCCCGCGCTCGCGTCGATCCGCCCG-GCCCAGGCTCGGGCGCTTCGCGCGCTGCTCGGCGTCGCAGAGGAATGCTACCTGGTTGATCCTGCCAGTAGTCATATGCTTGTCTCAAAGATTAAGCCATGCATGTGTAAGTATGAACTAATTCAGACTGTGAAACTGCGAATGGCTCATTAAATCAGTTATAGTTTGTTTGATGGTACCTACTACTCGGATAACCGTAGTAATTCTAGAGCTAATACGTGCAACAAACCCCGAC-TTCCGGAAGGGATGCATTTATTAGATAAAAGGTCGACGCGGGCATC-GCCCGTTGCTCTGATGATTCATGATAACTCGACGGATCGCACGGCCCCTGTGCCGGCGACGCATCATTCAAATTTCTGCCCTATCAACTTTCGATGGTAGGATAGTGGCCTACCATGGTGGTGACGGGTGACGGAGAATTAGGGTTCGATTCCGGAGAGGGAGCCTGAGAAACGGCTACCACATCCAAGGAAGGCAGCAGGCGCGCAAATTACCCAATCCTGACACGGGGAGGTAGTGACAATAAATAACAATACCGGGCTCATCGAGTCTGGTAATTGGAATGAGTACAATCTAAATCCCTTAACGAGGATCCATTGGAGGGCAAGTCTGGTGCCAGCAGCCGCGGTAATTCCAGCTCCAATAGCGTATATTTAAGTTGTTGCAGTTAAAAAGCTCGTAGTTGGACTTTGGGCTGGGTCGATCGGTCCGCCTCAGGGTGTGCACCGGTCTATTCGTCCCTTCTACCGGCGATGCGCTCCTGGCCTTAATTGGCCGGGTCGTGCCTCCGGTGCTGTTACTTTGAAGAAATTAGAGTGCTCAAAGCAAGCCTACGCTCTGGATACATTAGCATGGGATAACATCATAGGATTCTGATCCTATTGTGTTGGCCTTCGGGATCGGAGTAATGATTAACAGGGACAGTCGGGGGCATTCGTATTTCATAGTCAGAGGTGAAATTCTTGGATTTATGAAAGACGAACAACTGCGAAAGCATTTGCCAAGGATGTTTTCATTAATCAAGAACGAAAGTTGGGGGCTCGAAGACGATCAGATACCGTCCTAGTCTCAACCATAAACGATGCCGACCAGGGATCAGCGGATGTTGCTTTTAGGACTCCGCTGGCACCTTATGAGAAATCAAAGTTTTTGGGTTCCGGGGGGAGTATGGTCGCAAGGCTGAAACTTAAAGGAATTGACGGAAGGGCACCACCAGGAGTGGAGCCTGCGGCTTAATTTGACTCAACACGGGGAAACTTACCAGGTCCAGACATAGTAAGGATTGACAGACTGAGAGCTCTTTCTTGATTCTATGGGTGGTGGTGCATGGCCGTTCTTAGTTGGTGGAGCGATTTGTCTGGTTAATTCCGTTAACGAACGAGACCTCAGCCTGCTAACTAGCTATGTGGAGGTGACCCCCCACGGCCAGCTTCTTAGAGGGACTATGGCCTTCCAGGCCAAGGAAGTTTGAGGCAATAACAGGTCTGTGATGCCCTTAGATGTTCTGGGCCGCACGCGCGCTACACTGATGTATTCAACGAGTCTATAGCCTTGGCCGACAGGCCCGGGTAATCTTTGAAATTTCATCGTGATGGGGATAGATCATTGCAATTGTTGGTCTTCAACGAGGAATTCCTAGTAAGCGCGAGTCATCAGCTCGCGTTGACTACGTCCCTGCCCTTTGTACACACCGCCCGTCGCTCCTACCGATTGAATGGTCCGGTGAAGTGTTCGGATCGCGGCGACGTGGGCGGTTCGCTGCCGGCGACGTCGCGAGAAGTCCACTGAACCTTATCATTTAGAGGAAGGAGAAGTCGTAACAAGGTTTCCGTAGGTGAACCTGCGGAAGGATCATTGTCGCCACCTTACGAGCAGCACGACCCGCGAACGTGTTCTGAAATGACCCACGGGAGGCACGCGGCGTCCGCGGACGTCCCGCGGGCCTCCCGCGCCGGGACGGGCTCGCGGGCT-CGCCCCGCCCGCCCCCC---------CGGCGGAACAACGAACGAACCCCCGGCGCCACACGCGCCAAGGAACT-----------CGATCTGACGAGCGCGCTCCC-----GCCGCCCCGGAGACGGTGCGCGTGCGGCGAGCGACGCCGGA---TTTGTATCCAC-AACGACTCTCGGCAACGGATATCTCGGCTCTCGCATCGATGAAGAACGTAGCGAAATGCGATACTTGGTGTGAATTGCAGAATCCCGTGAACCATCGAGTCTTTGAACGCAAGTTGCGCCCGAGGCCATTAGGCCGAGGGCACGTCTGGCTGGGTGTCACGCGACGCCGCCCCA---AAACCCGACGCCCGTCGCAGGGCGCGGCGG-CGGGGCGGAGATTGGCCTCCCGCGGGCCGAGCCCCGCGGATGGCCGAAATACTGGTTCGCGGTGCGGCGAGCACCACGGCGCACGGTAGCTGAGCATCCATCAA----------CTCGGGCCCAGTCGTGCGTGCTCCGC---CCCCGGCGAACCCTCGGGACCCCTCGCGTCCG------------CATGCGGATGCCTCCAACGCGACCTCAGCTCAGGCGGGGCCACCCGCTGAGTTTAAGCATATCAATAAGCGGAGGAAAAGAAACTAACAAGGATTCCCCTAGTAACGGCGAGCGAACCGGGAAGAGCCCACCATGAAAATCGGTCGCCCCCGGCGTCCGAATTGTAGTCTGGAGAAGCGTCCTCAGCGGCGGACCGGGCCCAAGTCCCCTGGAAGGGGGCGCCGGAGAGGGTGAGAGCCCCGTCGTGCCCGGACCCTGTCGCACCACGAGGCGCTGTCGGCGAGTCGGGTTGTTTGGGAATGCAGCCCCAATCGGGCGGTAAATTCCGTCCAAGGCTAAATACGGGCGAGAGACCGATAGCGAACAAGTACCGCGAGGGAAAGATGAAAAGGACTTTGAAAAGAGAGTCAAAGAGTGCTTGAAATTGTCGGGAGGGAAGCGGATGGGGGCCGGCGATGCGCCCCGGTCGGATGTGGAACGGCGAGAGCCGGTCCGCCGATCGACTCGGGGCGCGGACCGACGCGGATTGCGGCGGCGGCCCAAGCCCGGGCTCTCGATATGCCCGAGGAGACGTCGTCGCCGCGATCGTGGCTGGCAGCGCGCGCCCCAGCGGCGTGCCT---CGGCACCTGCGCGCTCCCGGCGCCGGCCTGCGGGCTCCCCATCCGGCCCGTCTTGAAACACGGACCAAGGAGTCTGACATGTGTGCGAGTCAACGGGCGAGCAAACCCGTAAGGCGCAAGGAAGCTGAGTGGCGGGATCCCCCCAGC-GGGCTGCACCGCCGACCGACCCTGATCTTCTGTGAAGGGTTCGAGTGAGAGCATACCTGTCGGGACCCGAAAGATGGTGAACTATGCCTGAGCGGGGCGAAGCCAGAGGAAACTCTGGTGGAGGCCCGCAGCGATACTGACGTGCAAATCGTTCGTCTGACTTGGGTATAGGGGCGAAAGACTAATCGAACCGTCTAGTAGCTGGTTCCCTCCGAAGTTTCCCTCAGGATAGCTGGAGCTCGAGCGCGAGTTCTATCGGGTAAAGCCAATGATTAGAGGCATCGGGGGCGCAACGCCCTCGACCTATTCTCAAACTTTAAATAGGTAGGACGGCGCGGCTGCTCCGTTGAGCCGCGCCACGGAATCGAGAGCTCCAAGTGGGCCATTTTTGGTAAGCAGAACTGGCGATGCGGGATGAACCGGAAGCCGGGTTACGGTGCCCAACTGCGCGCTAACCTAGATCCCACAAAGGGTGTTGGTCGATTAAGACAGCAGGACGGTGGTCATGGAAGTCGAAATCCGCTAAGGAGTGTGTAACAACTCACCTGCCGAATCAACTAGCCCCGAAAATGGATGGCGCTGAAGCGCGCGACCCATACCCGGCCGTCGGGGCAAGCGCCAGGCCCCGATGAGTAGGAGGGCGCGGCGGTCGCTGCGAAACCTTGGGCGCGAGCCCGGGCGGAGCGTCCGTCGGTGCAGATCTTGGTGGTAGTAGCAAATATTCAAATGAGAACTTTGAAGGCCGAAGAGGGGAAAGGTTCCATGTGAACGGCACTTGCACATGGGTTAGTCGATCCTAAGAGACGGGGGAAGCCCGTCTGATAGCGTGCACG-CACGCGCACTTCGAAAGGGAATCGGGTTAAAATTCCTGAACCGGGATGTGGCGGCTGACGGCAACGTTAGGGAGTCCGGAGACGTCGGCGGGGGCCTCGGGAAGAGTTATCTTTTCTGTTTAACAGCCTGCCCACCCTGGAAACGGCTCAGCCGGAGGTAGGGTCCAGCGGCTGGAAGAGCACCGCACGTCGCGTGGTGTCCGGTGCGCCCCCGGCGGCCCTTGAAAATCCGGAGGACCGAGTGCCGCCCACGCCCGGTCGTACTCATAACCGCATCAGGTCTCCAAGGTGAACAGCCTCTGGTCGATGGAACAATGTAGGCAAGGGAAGTCGGCAAAATGGATCCGTAACCTCGGGAAAAGGATTGGCTCTGAGGACTGGGCACGGGGGTCCCAGCCCCGAAACCGTCGGCTGTCGGTGGACTGCTCGAGCTGCTCCCGCGGCGAGAGCGGGTCGCCGCGTGCCGGCCGGGGGACGGACTGGGAACGGGCCCTCCGGGGCCCCTTCCCCGGGCGTCGAACAGTCGACTCAGAACTGGTACGGACAAGGGGAATCCGACTGTTTAATTAAAACAAAGCATTGCGATGGTCCCTGCGGATGCTGACGCAATGTGATTTCTGCCCAGTGCTCTGAATGTCAAAGTGAAGAAATTCAACCAAGCGCGGGTAAACGGCGGGAGTAACTATGACTCTCTTAAGGTAGCCAAATGCCTCGTCATCTAATTAGTGACGCGCATGAATGGATTAACGAGATTCCCACTGTCCCTGTCTACTATCCAGCGAAACCACAGCCAAGGGAACGGGCTTGGCAGAATCAGCGGGGAAAGAAGACCCTGTTGAGCTTGACTCTAGTCCGACTTTGTGAAATGACTTGAGAGGTGTAGGATAAGTGGGAGCCGGAAACGGCGAAAGTGAAATACCACTACTTTTAACGTTATTTTACTTATTCCGTGAATCGGAGGCGGGGCATGGCCCCTCCTTTTGGACCCAAGGCTCGC----CTCGCGGGCCGATCCGGGCGGAAGACATTGTCAGGTGGGGAGTTTGGCTGGGGCGGCACATCTGTTAAAAGATAACGCAGGTGTCCTAAGATGAGCTCAACGAGAACAGAAATCTCGTGTGGAACAAAAGGGTAAAAGCTCGTTTGATTCTGATTTCCAGTACGAATACGAACCGTGAAAGCGTGGCCTATCGATCCTTTAGTCCTTCGGAATTTGAAGCTAGAGGTGTCAGAAAAGTTACCACAGGGATAACTGGCTTGTGGCAGCCAAGCGTTCATAGCGACGTTGCTTTTTGATCCTTCGATGTCGGCTCTTCCTATCATTGTGAAGCAGAATTCACCAAGTGTTGGATTGTTCACCCACCAATAGGGAACGTGAGCTGGGTTTAGACCGTCGTGAGACAGGTTAGTTTTACCCTACTGATGACAGTGTCGCAATAGTAATTCAACCTAGTACGAGAGGAACCGTTGATTCGCACAATTGGTCATCGCGCTTGGTTGAAAAGCCAGTGGCGCGAAGCTACCGTGCGTTGGATTATGACTGAACGCCTCTAAGTCAGAATCCGGGCTAGAAGCGACGCATGCGCCTATCGTCCGTTTGCCGACCAGCAGTAGGGGCCTCGGCCCCCAAAGGCACGTGTCGTTGGCGACCCTCGTGCGGCGGATGAGCCGTGCGAGACGCCTCGAAGCACAATTCCCACCGGGCGACGGGTAGAATCCTTTGCAGACGACTTAAATACGCGACGGGGTATTGTAAGTGGCAGAGTGGCCTTGCTGCCACGATCCACTGAGATTCAGCCCTTGTCGCTCCGATTCGTCCCTCCCC--------TTCATCAATTTTC---------------AAATCAATGG-GGCCCGCTGCTAGAGGCTTTTTGGGACACTGCCAAGG--------------------------------------------------------CACCTCCCGACGATACGAAACGATGGCAAAGGATGGATGCATTAATAGGAAAGTGAATGAACAATCAAAAG------------------AATCATGACCTTGC--------------ATGGACCCCGAA-ACACAATGGCCAAATGTGAATGC-------------ATGCCAAGGCACAAAGCTTGCCAAAGGAAAATAAGCAATGATGGCATGGAACCATGCCCACTGGTGCCCGTGTGGTGA---AACAAAATAGCGCCTATGTGCCCAAGTGCCAAGCAAATCACGTGAAGGCAAAGCCCCAA---GGCCCCCAATGGAATAGTGCAAGGGTGGCCATGCGCCAAGGCAGGCGACACCCAATAGCACAGTAGTGCCAAGGCGCCCACA-------------------------GCCCATGCGGGCAAC-TGGCAAG----------------GCGCC-TAACACCCGTTCGGCCT----------------------------------AATGCCAAGGTGCCCGTGCGGCCGTGC-GCCNNNNNNNNNNNNNNNNNNNNNNNNNNNNNNNNNNNNNNNNNNNNNNNNNNNNNNNNNNNNNNNNNNNNNNNNNNNNNNNNNNNNNNNNNNNNNNNNNNNNNNNNNNNNNNNNNNNNNNNNNNNNNNNNNNNNNNNNNNNNNNNNNNNNNNNNNNNNNNNNNNNNNNNNNNNNNNNNNNNNNNNNNNNNNNNNNNNNNNNNNNNNNNNNNNNNNNNNNNNNNNNNNNNNNNNNNNNNNNNNNNNNNNNNNNNNNNNNNNNNNNNNNNNNNNNNNNNNNNNNNNNNNNNNNNNNNNNNNNNNNNNNNNNNNNNNNNNNNNNNNNNNNNNNNNNNNNNNNNNNNNNNNNNNNNNNNNNNNNNNNNNNNNNNNNNNNNNNNNNNNNNNNNNNNNNNNNNNNNNNNNNNNNNNNNNNNNNNNNNNNNNNNNNNNNNNNNNNNNNNNNNNNNNNNNNNNNNNNNNNNNNNNNNNNNNNNNNNNNNNNNNNNNNNNNNNNNNNNNNNNNNNNNNNNNNNNNNNNNNNNNNNNNNNNNNNNNNNNNNNNNNNNNNNNNNNNNNNNNNNNNNNNNNNNNNNNNNNNNNNNNNNNNNNNNNNNNNNNNNNNNNNNNNNNNNNNNNNNNNNNNNNNNNNNNNNNNNNNNNNNNNNNNNNNNNNNNNNNNNNNNNNNNNNNNNNNNNNNNNNNNNNNNNNNNNNNNNNNNNNNNNNNNNNNNNNNNNNNNNNNNNNNNNNNNNNNNNNNNNNNNNNNNNNNNNNNNNNNNNNNNNNNNNNNNNNNNNNNNNNNNNNNNNNNNNNNNNNNNNNNNNNNNNNNNNNNNNNNNNNNNNNNNNNNNNNNNNNNNNNNNNNNNNNNNNNNNNNNNNNNNNNNNNNNNNNNNNNNNNNNNNNNNNNNNNNNNNNNNNNNNNNNNNNNNNNNNNNNNNNNNNNNNNNNNNNNNNNNNNNNNNNNNNNNNNNNNNNNNNNNNNNNNNNNNNNNNNNNNNNNNNNNNNNNNNNNNNNNNNNNNNNNNNNNNNNNNNNNNNNNNNNNNNNNNNNNNNNNNNNNNNNNNNNNNNNNNNNNNNNNNNNNNNNNNNNNNNNNNNNNNNNNNNNNNNNNNNNNNNNNNNNNNNNNNNNNNNNNNNNNNNNNNNNNNNNNNNNNNNNNNNNNNNNNNNNNNNNNNNNNNNNNNNNNNNNNNNNNNNNNNNNNNNNNNNNNNNNNNNNNNNNNNNNNNNNNNNNNNNNNNNNNNNNNNNNNNNNNNNNNNNNNNNNNNNNNNNNNNNNNNNNNNNNNNNNNNNNNNNNNNNNNNNNNNNNNNNNNNNNNNNNNNNNNNNNNNNNNNNNNNNNNNNNNNNNNNNNNNNNNNNNNNNNNNNNNNNNNNNNNNNNNNNNNNNNNNNNNNNNNNNNNNNNNNNNNNNNNNNNNNNNNNNNNNNNNNNNNNNNNNNNNNNNNNNNNNNNNNNNNNNNNNNNNNNNNNNNNNNNNNNNNNNNNNNNNNNNNNNNNNNNNNNNNNNNNNNNNNNNNNNNNNNNNNNNNNNNNNNNNNNNNNNNNNNNNNNNNNNNNNNNNNNNNNNNNNNNNNNNNNNNNNNNNNNNNNNNNNNNNNNNNNNNNNNNNNNNNNNNNNNNNNNNNNNNNNNNNNNNNNNNNNNNNNNNNNNNNNNNNNNNNNNNNNNNNNNNNNNNNNNNNNNNNNNNNNNNNNNNNNNNNNNNNNNNNNNNNNNNNNNNNNNNNNNNNNNNNNNNNNNNNNNNNNNNNNNNNNNNNNNNNNNNNNNNNNNNNNNNNNNNNNNNNNNNNNNNNNNNNNNNNNNNNNNNNNNNNNNNNNNNNNNNNNNNNNNNNNNNNNNNNNNNNNNNNNNNNNNNNNNNNNNNNNNNNNNNNNNNNNNNNNNNNNNNNNNNNNNNNNNNNNNNNNNNNNNNNNNNNNNNNNNNNNNNNNNNNNNNNNNNNNNNNNNNNNNNNNNNNNNNNNNNNNNNNNNNNNNNNNNNNNNNNNNNNNNNNNNNNNNNNNNNNNNNNNNNNNNNNNNNNNNNNNNNNNNNNNNNNNNNNNNNNNNNNNNNNNNNNNNNNNNNNNNNNNNNNNNNNNNNNNNNNNNNNNNNNNNNNNNNNNNNNNNNNNNNNNNNNNNNNNNNNNNNNNNNNNNNNNNNNNNNNNNNNNNNNNNNNNNNNNNNNNNNNNNNNNNNNNNNNNNNNNNNNNNNNNNNNNNNNNNNNNNNNNNNNNNNNNNNNNNNNNNNNNNNNNNNNNNNNNNNNNNNNNNNNNNNNNNNNNNNNNNNNNNNNNNNNNNNNNNNNNNNNNNNNNNNNNNNNNNNNNNNNNNNNNNNNNNNNNNNNNNNNNNNNNNNNNNNNNNNNNNNNNNNNNNNNNNNNNNNNNNNNNNNNNNNNNNNNNNNNNNNNNNNNNNNNNNNNNNNNNNNNNNNNNNNNNNNNNNNNNNNNNNNNNNNNNNNNNNNNNNNNNNNNNNNNNNNNNNNNNNNNNNNNNNNNNNNNNNNNNNNNNNNNNNNNNNNNNNNNNNNNNNNNNNNNNNNNNNNNNNNNNNNNNNNNNNNNNNNNNNNNNNNNNNNNNNNNNNNNNNNNNNNNNNNNNNNNNNNNNNNNNNNNNNNNNNNNNNNNNNNNNNNNNNNNNNNNNNNNNNNNNNNNNNNNNNNNNNNNNNNNNNNNNNNNNNNNNNNNNNNNNNNNNNNNNNNNNNNNNNNNNNNNNNNNNNNNNNNNNNNNNNNNNNNNNNNNNNNNNNNNNNNNNNNNNNNNNNNNNNNNNNNNNNNNNNNNNNNNNNNNNNNNNNNNNNNNNNNNNNNNNNNNNNNNNNNNNNNNNNNNNNNNNNNNNNNNNNNNNNNNNNNNNNNNNNNNNNNNNNNNNNNNNNNNNNNNNNNNNNNNNNNNNNNNNNNNNNNNNNNNNNNNNNNNNNNNNNNNNNNNNNNNNNNNNNNNNNNNNNNNNNNNNNNNNNNNNNNNNNNNNNNNNNNNNNNNNNNNNNNNNNNNNNNNNNNNNNNNNNNNNNNNNNNNNNNNNNNNNNNNNNNNNNNNNNNNNNNNNNNNNNNNNNNNNNNNNNNNNNNNNNNNNNNNNNNNNNNNNNNNNNNNNNNNNNNNNNNNNNNNNNNNNNNNNNNNNNNNNNNNNNNNNNNNNNNNNNNNNNNNNNNNNNNNNNNNNNNNNNNNNNNNNNNNNNNNNNNNNNNNNNNNNNNNNNNNNNNNNNNNNNNNNNNNNNNNNNNNNNNNNNNNNNNNNNNNNNNNNNNNNNNNNNNNNNNNNNNNNNNNNNNNNNNNNNNNNNNNNNNNNNNNNNNNNNNNNNNNNNNNNNNNNNNNNNNNNNNNNNNNNNNNNNNNNNNNNNNNNNNNNNNNNNNNNNNNNNNNNNNNNNNNNNNNNNNNNNNNNNNNNNNNNNNNNNNNNNNNNNNNNNNNNNNNNNNNNNNNNNNNNNNNNNNNNNNNNNNNNNNNNNNNNNNNNNNNNNNNNNNNNNNNNNNNNNNNNNNNNNNNNNNNNNNNNNNNNNNNNNNNNNNNNNNNNNNNNNNNNNNNNNNNNNNNNNNNNNNNNNNNNNNNNNNNNNNNNNNNNNNNNNNNNNNNNNNNNNNNNNNNNNNNNNNNNNNNNNNNNNNNNNNNNNNNNNNNNNNNNNNNNNNNNNNNNNNNNNNNNNNNNNNNNNNNNNNNNNNNNNNNNNNNNNNNNNNNNNNNNNNNNNNNNNNNNNNNNNNNNNNNNNNNNNNNNNNNNNNNNNNNNNNNNNNNNNNNNNNNNNNNNNNNNNNNNNNNNNNNNNNNNNNNNNNNNNNNNNNNNNNNNNNNNNNNNNNNNNNNNNNNNNNNNNNNNNNNNNNNNNNNNNNNNNNNNNNNNNNNNNNNNNNNNNNNNNNNNNNNNNNNNNNNNNNNNNNNNNNNNNNNNNNNNNNNNNNNNNNNNNNNNNNNNNNNNNNNNNNNNNNNNNNNNNNNNNNNNNNNNNNNNNNNNNNNNNNNNNNNNNNNNNNNNNNNNNNNNNNNNNNNNNNNNNNNNNNNNNNNNNNNNNNNNNNNNNNNNNNNNNNNNNNNNNNNNNNNNNNNNNNNNNNNNNNNNNNNNNNNNNNNNNNNNNNNNNNNNNNNNNNNNNNNNNNNNNNNNNNNNNNNNNNNNNNNNNNNNNNNNNNNNNNNNNNNNNNNNNNNNNNNNNNNNNNNNNNNNNNNNNNNNNNNNNNNNNNNNNNNNNNNNNNNNNNNNNNNNNNNNNNNNNNNNNNNNNNNNNNNNNNNNNNNNNNNNNNNNNNNNNNNNNNNNNNNNNNNNNNNNNNNNNNNNNNNNNNNNNNNNNNNNNNNNNNNNNNNNNNNNNNNNNNNNNNNNNNNNNNNNNNNNNNNNNNNNNNNNNNNNNNNNNNNNNNNNNNNNNNNNNNNNNNNNNNNNNNNNNNNNNNNNNNNNNNNNNNNNNNNNNNNNNNNNNNNNNNNNNNNNNNNNNNNNNNNNNNNNNNNNNNNNNNNNNNNNNNNNNNNNNNNNNNNNNNNNNNNNNNNNNNNNNNNNNNNNNNNNNNNNNNNNNNNNNNNNNNNN
>Guibourtia ehie voucher Bidault 1434 external transcribed spacer, 18S ribosomal RNA gene, internal transcribed spacer 1, 5.8S ribosomal RNA gene, internal transcribed spacer 2, and 28S ribosomal RNA gene, complete sequence
NNNNNNNNNNNNNNNNNNNNNNNNNNNNNNNNNNNNNNNNNNNNNNNNNNNNNNNNNNNNNNNNNNNNNNNNNNNNNNNNNNNNNNNNNNNNNNNNNNNNNNNNNNNNNNNNNNNNNNNNNNNNNNNNNNNNNNNNNNNNNNNNNNNNNNNNNNNNNNNNNNNNNNNNNNNNNNNNNNNNNNNNNNNNNNNNNNNNNNNNNNNNNNNNNNNNNNNNNNNNNNNNNNNNNNNNNNNNNNNNNNNNNNNNNNNNNNNNNNNNNNNNNNNNNNNNNNNNNNNNNNNNNNNNNNNNNNNNNNNNNNNNNNNNNNNNNNNNNNNNNNNNNNNNNNNNNNNNNNNNNNNNNNNNNNNNNNNNNNNNNNNNNNNNNNNNNNNNNNNNNNNNNNNNNNNNNNNNNNNNNNNNNNNNNNNNNNNNNNNNNNNNNNNNNNNNNNNNNNNNNNNNNNNNNNNNNNNNNNNNNNNNNNNNNNNNNNNNNNNNNNNNNNNNNNNNNNNNNNNNNNNNNNNNNNNNNNNNNNNNNNNNNNNNNNNNNNNNNNNNNNNNNNNNNNNNNNNNNNNNNNNNNNNNNNNNNNNNNNNNNNNNNNNNNNNNNNNNNNNNNNNNNNNNNNNNNNNNNNNNNNNNNNNNNNNNNNNNNNNNNNNNNNNNNNNNNNNNNNNNNNNNNNNNNNNNNNNNNNNNNNNNNNNNNNNNNNNNNNNNNNNNNNNNNNNNNNNNNNNNNNNNNNNNNNNNNNNNNNNNNNNNNNNNNNNNNNNNNNNNNNNNNNNNNNNNNNNNNNNNNNNNNNNNNNNNNNNNNNNNNNNNNNNNNNNNNNNNNNNNNNNNNNNNNNNNNNNNNNNNNNNNNNNNNNNNNNNNNNNNNNNNNNNNNNNNNNNNNNNNNNNNNNNNNNNNNNNNNNNNNNNNNNNNNNNNNNNNNNNNNNNNNNNNNNNNNNNNNNNNNNNNNNNNNNNNNNNNNNNNNNNNNNNNNNNNNNNNNNNNNNNNNNNNNNNNNNNNNNNNNNNNNNNNNNNNNNNNNNNNNNNNNNNNNNNNNNCGTGC-GCCAAGGCACCTAGCGCCCGTGCGGGTTGGT-GCCAAGGCGACCGTGCGGCCGTGCGGG-CTGGTGCCAAGGCGCC---------------------------------CAGCGCCCGTGCGGGCTAGC-GCCAAGGCGCCCGTGCGG-------------------------------GCTAGTGCCAAGGCG----------------------------------------------------------------------------------------------------------------------ACCGTGGGGGCTGGTGCCAAGGCCCCCGT-----------------------------------------------------------------------------------------------------------------------------------------------------------------------------------------------------------------------------------------------------------------------------------------------------------------------------------------------------------------------------------------------------------------------------------------------------------------------------------------------------------------------------------------------------------------------------------------------------------------------------------------------------------------------------------------------------------------------------------------------------------------------------------------------GCACCCGTGCGGGCTAG-TGCCAAGGCGCCCAGCGCCCGTGCGGACTAG-TGCCAAGACGCCCGGGCGGCCGTGC---------------------------------------------------------------------------------------------------------------------------------------------------------------------------------------------------------------------------------------------------------------------------------------------------------------------------------------------------------GCCAAGGCGCCCAGCGCCCGTGCGGGCTAG-CGCCAAGGCCC-------CCGTGCGGCCGTG----------------------------------CGCCAAGGCGCCC--------------------------AGCG------------------------------------------------CCCGTGCACCCGTGCGGGCTAG-TGCCAAGGCG-----------------------------------------------------------------------------------------------------------------------------CCCGTGCGGCCGTGC-------GCCAAGGCGCC-----------------------------------------------------------------------------------------------------------------------------------------------------------------------------------------------------------------------------------------------------------------------------------------------CAGCGCCCCCGTGCGGGCTAGT-GCCAAGGCGCCCGATGCCCGTGCAGGCTCGTGCCAAGGCAACCGTGCGGCCGTGCAT-GCTAGTGCCAAGGCGCCCGTGCGGCTTGG----CACCGTGGCAAGTGCCTACTAGCAAGGAGGTTC---CCTTGTCTAGTCTTGGACTTGTTGTGGCTTAAATGGTGGTTCCCTCACGTGTTTCTCCCCGATGTGGGCGTGGCAACAGGGTGATTCCCCAATGTAATGCCCCAACCTCGGCA-----------TGGTTGGTTAGGA--TCCACCGTGGCATACGTCGTCTAGCCTT---------------------------------------------CTTGACTTCTGC-----------CACCACCACCTAGGACCACTAAAATGGAATCCGTCACCTGGAATGGTTATAATATGTCACAAATGCATCCCCTTTCGGCTTAAAGTTGATGTCTTGTTTGACATTGTGTTGTGCACTTGTCTTTCGTCACCCAACACAACCAAAACATCATAAATTGCATCCAAAAATGCCTCAAATTCTCACAATGATGTGATAATAAATTATTATATGTCCCAAGGATGCTGCCCACCAAATTTCAGAAGCGTACGATTAACGGTTTTTTTTTACGGATTTTTTGAATTTTACGAGTTTGAAAAATCATAAAAAATTCATCGGTTGTCAAAAAATTATAAAATTTGGGCTCATGGTAGAATCCATTTTTATCATCTTCTGTACAAAATTTCAGTCAAAAATTCCATCGTTTGCCCCCCGAAAGGCCCTTATGTCAACTCGCAGAAACCATGTCTAGCCCTCCCAGAAGGGGTTTCCCTCAGAATGCTCTATAGGGGGTACCATGCTGCCTGCT----CCCCCCAGCAGGCAGTCCCAAGCGCACG-----------GGGCGCCCGTGCGGATGTACCCCCAA-CCCCGGGTGCACGTCCCATCCTTTGCCTTTGCCTCGGGGGGAAGTGCCGAAGTGCCGGACGGGTGATGCCGTCT---------------------------------------------------------------------------------------------------------------------------------------------------------------------------------------------------------------------------------------------------------------------------------------------------------------------------------------------------------------------------------------------------------------------------------------------------CCGGCCGGCCGGCACGGGCGGGG----------------------------------------------------------------GCCGGAGTC--------------------------------GCGCAAGGATGTCCCTTTGTTGCGTGCGGCTTGCCGTGCGCTCTTTCGATGGTGCCCCGACCACTCGTGTCCCG-------ATATATCAATCGCCATAGGGGGTCGCCCGCACGCGAGGCG-------GCGGCGCCGCGCCTTCGGCCGGCATGGG--------------------------------------------------------CGTGCTCGCGACAAGCGATGCT-CGCCCCAAGGAAGGACGTGCGTTC-------GT-GCCCCTCCTCGTGCCAGGCATG--GGGGGTCCCCCCGAAGAGCTCGGCGTGGGCAAATGCCTGCGTCGTGCCCGACGAGGGCGAG--CCCCCACTGCCCGGTGCGGGC--GACCCCCTCGGTTATCGGTG-----CCCGTTGCTTTC------GTCGGTCGGTTCTTTTGTCATGCCCAGCGAAGTAGGTTCGGCGCCGCCCGATG-CTTCCATATGCTCGCTCGCC--GTGCGGCTTGC-GGGGTGTGGTTCGTTCGGCGGTGTTGGGCCTACGACCGTGCGGGCGTGTGAGTGGTGATTGGGTCGTTCGTGTTGGCTGGCTCCGTGC-AGTGCATCGAACAGTCCGCAGGCGGCCCTCCTCATTT----CCGTCCGAAGTTGGCAAATCCTCGGGCGATTTGCTGCGGTTCCTGTGTTGCCTACCGATTGAACGGAATTCACGTAGCACGT----TCGCCCCTCCCATCCAACAATCCCTGCGGG--TTGCTGGAGGGCCGCACGCTGGCCCTTGCGTTTCCCCGGGAGCGCCGCACTGCGGTCGGCTCTCAGGGGCCGCGAGGTCCCAGCGCTCTCTCGGATGCGGTGCATGCGGTGGTCGCGTGA----TGCTTCTCACGTCCGTCCATGCCAAATATCGGTG-------CCCGAATGATGCCCGCGCTCGCGTCGATCCGCCCG-GCCCAGGCTCGGGCGCTTCGCGCGCTGCTCGGCGTCGCAGAGGAATGCTACCTGGTTGATCCTGCCAGTAGTCATATGCTTGTCTCAAAGATTAAGCCATGCATGTGTAAGTATGAACTAATTCAGACTGTGAAACTGCGAATGGCTCATTAAATCAGTTATAGTTTGTTTGATGGTACCTACTACTCGGATAACCGTAGTAATTCTAGAGCTAATACGTGCAACAAACCCCGAC-TTCCGGAAGGGATGCATTTATTAGATAAAAGGTCGACGCGGGCATC-GCCCGTTGCTCTGATGATTCATGATAACTCGACGGATCGCACGGCCCCTGTGCCGGCGACGCATCATTCAAATTTCTGCCCTATCAACTTTCGATGGTAGGATAGTGGCCTACCATGGTGGTGACGGGTGACGGAGAATTAGGGTTCGATTCCGGAGAGGGAGCCTGAGAAACGGCTACCACATCCAAGGAAGGCAGCAGGCGCGCAAATTACCCAATCCTGACACGGGGAGGTAGTGACAATAAATAACAATACCGGGCTCATCGAGTCTGGTAATTGGAATGAGTACAATCTAAATCCCTTAACGAGGATCCATTGGAGGGCAAGTCTGGTGCCAGCAGCCGCGGTAATTCCAGCTCCAATAGCGTATATTTAAGTTGTTGCAGTTAAAAAGCTCGTAGTTGGACTTTGGGCTGGGTCGATCGGTCCGCCTCAGGGTGTGCACCGGTCTATTCGTCCCTTCTACCGGCGATGCGCTCCTGGCCTTAATTGGCCGGGTCGTGCCTCCGGTGCTGTTACTTTGAAGAAATTAGAGTGCTCAAAGCAAGCCTACGCTCTGGATACATTAGCATGGGATAACATCATAGGATTCTGATCCTATTGTGTTGGCCTTCGGGATCGGAGTAATGATTAACAGGGACAGTCGGGGGCATTCGTATTTCATAGTCAGAGGTGAAATTCTTGGATTTATGAAAGACGAACAACTGCGAAAGCATTTGCCAAGGATGTTTTCATTAATCAAGAACGAAAGTTGGGGGCTCGAAGACGATCAGATACCGTCCTAGTCTCAACCATAAACGATGCCGACCAGGGATCAGCGGATGTTGCTTTTAGGACTCCGCTGGCACCTTATGAGAAATCAAAGTTTTTGGGTTCCGGGGGGAGTATGGTCGCAAGGCTGAAACTTAAAGGAATTGACGGAAGGGCACCACCAGGAGTGGAGCCTGCGGCTTAATTTGACTCAACACGGGGAAACTTACCAGGTCCAGACATAGTAAGGATTGACAGACTGAGAGCTCTTTCTTGATTCTATGGGTGGTGGTGCATGGCCGTTCTTAGTTGGTGGAGCGATTTGTCTGGTTAATTCCGTTAACGAACGAGACCTCAGCCTGCTAACTAGCTATGTGGAGGTGACCCCCCACGGCCAGCTTCTTAGAGGGACTATGGCCTTCCAGGCCAAGGAAGTTTGAGGCAATAACAGGTCTGTGATGCCCTTAGATGTTCTGGGCCGCACGCGCGCTACACTGATGTATTCAACGAGTCTATAGCCTTGGCCGACAGGCCCGGGTAATCTTTGAAATTTCATCGTGATGGGGATAGATCATTGCAATTGTTGGTCTTCAACGAGGAATTCCTAGTAAGCGCGAGTCATCAGCTCGCGTTGACTACGTCCCTGCCCTTTGTACACACCGCCCGTCGCTCCTACCGATTGAATGGTCCGGTGAAGTGTTCGGATCGCGGCGACGTGGGCGGTTCGCTGCCGGCGACGTCGCGAGAAGTCCACTGAACCTTATCATTTAGAGGAAGGAGAAGTCGTAACAAGGTTTCCGTAGGTGAACCTGCGGAAGGATCATTGTCGCCACCTTACGAGCAGCACGACCCGCGAACGTGTTCTGAAATGACCCACGGGAGGCACGCGGCGTCCGCGGACGTCCCGCGGGCCTCCCGCGCCGGGACGGGCTCGCGGGCT-CGCCCCGCCCGCCCCCC---------CGGCGGAACAACGAACGAACCCCCGGCGCCACACGCGCCAAGGAACT-----------CGATCTGACGAGCGCGCTCCC-----GCCGCCCCGGAGACGGTGCGCGTGCGGCGAGCGACGCCGGA---TTTGTATCCAC-AACGACTCTCGGCAACGGATATCTCGGCTCTCGCATCGATGAAGAACGTAGCGAAATGCGATACTTGGTGTGAATTGCAGAATCCCGTGAACCATCGAGTCTTTGAACGCAAGTTGCGCCCGAGGCCATTAGGCCGAGGGCACGTCTGGCTGGGTGTCACGCGACGCCGCCCCA---AAACCCGACGCCCGTCGCAGGGCGCGGCGG-CGGGGCGGAGATTGGCCTCCCGCGGGCCGAGCCCCGCGGATGGCCGAAATACTGGTTCGCGGTGCGGCGAGCACCACGGCGCACGGTAGCTGAGCATCCATCAA----------CTCGGGCCCAGTCGTGCGTGCTCCGC---CCCCGGCGAACCCTCGGGACCCCTCGCGTCCG------------CATGCGGATGCCTCCAACGCGACCTCAGCTCAGGCGGGGCCACCCGCTGAGTTTAAGCATATCAATAAGCGGAGGAAAAGAAACTAACAAGGATTCCCCTAGTAACGGCGAGCGAACCGGGAAGAGCCCACCATGAAAATCGGTCGCCCCCGGCGTCCGAATTGTAGTCTGGAGAAGCGTCCTCAGCGGCGGACCGGGCCCAAGTCCCCTGGAAGGGGGCGCCGGAGAGGGTGAGAGCCCCGTCGTGCCCGGACCCTGTCGCACCACGAGGCGCTGTCGGCGAGTCGGGTTGTTTGGGAATGCAGCCCCAATCGGGCGGTAAATTCCGTCCAAGGCTAAATACGGGCGAGAGACCGATAGCGAACAAGTACCGCGAGGGAAAGATGAAAAGGACTTTGAAAAGAGAGTCAAAGAGTGCTTGAAATTGTCGGGAGGGAAGCGGATGGGGGCCGGCGATGCGCCCCGGTCGGATGTGGAACGGCGAGAGCCGGTCCGCCGATCGACTCGGGGCGCGGACCGACGCGGATTGCGGCGGCGGCCCAAGCCCGGGCTCTCGATATGCCCGAGGAGACGTCGTCGCCGCGATCGTGGCTGGCAGCGCGCGCCCCAGCGGCGTGCCT---CGGCACCTGCGCGCTCCCGGCGCCGGCCTGCGGGCTCCCCATCCGGCCCGTCTTGAAACACGGACCAAGGAGTCTGACATGTGTGCGAGTCAACGGGCGAGCAAACCCGTAAGGCGCAAGGAAGCTGAGTGGCGGGATCCCCCCAGC-GGGCTGCACCGCCGACCGACCCTGATCTTCTGTGAAGGGTTCGAGTGAGAGCATACCTGTCGGGACCCGAAAGATGGTGAACTATGCCTGAGCGGGGCGAAGCCAGAGGAAACTCTGGTGGAGGCCCGCAGCGATACTGACGTGCAAATCGTTCGTCTGACTTGGGTATAGGGGCGAAAGACTAATCGAACCGTCTAGTAGCTGGTTCCCTCCGAAGTTTCCCTCAGGATAGCTGGAGCTCGAGCGCGAGTTCTATCGGGTAAAGCCAATGATTAGAGGCATCGGGGGCGCAACGCCCTCGACCTATTCTCAAACTTTAAATAGGTAGGACGGCGCGGCTGCTCCGTTGAGCCGCGCCACGGAATCGAGAGCTCCAAGTGGGCCATTTTTGGTAAGCAGAACTGGCGATGCGGGATGAACCGGAAGCCGGGTTACGGTGCCCAACTGCGCGCTAACCTAGATCCCACAAAGGGTGTTGGTCGATTAAGACAGCAGGACGGTGGTCATGGAAGTCGAAATCCGCTAAGGAGTGTGTAACAACTCACCTGCCGAATCAACTAGCCCCGAAAATGGATGGCGCTGAAGCGCGCGACCCATACCCGGCCGTCGGGGCAAGCGCCAGGCCCCGATGAGTAGGAGGGCGCGGCGGTCGCTGCGAAACCTTGGGCGCGAGCCCGGGCGGAGCGTCCGTCGGTGCAGATCTTGGTGGTAGTAGCAAATATTCAAATGAGAACTTTGAAGGCCGAAGAGGGGAAAGGTTCCATGTGAACGGCACTTGCACATGGGTTAGTCGATCCTAAGAGACGGGGGAAGCCCGTCTGATAGCGTGCACG-CACGCGCACTTCGAAAGGGAATCGGGTTAAAATTCCTGAACCGGGATGTGGCGGCTGACGGCAACGTTAGGGAGTCCGGAGACGTCGGCGGGGGCCTCGGGAAGAGTTATCTTTTCTGTTTAACAGCCTGCCCACCCTGGAAACGGCTCAGCCGGAGGTAGGGTCCAGCGGCTGGAAGAGCACCGCACGTCGCGTGGTGTCCGGTGCGCCCCCGGCGGCCCTTGAAAATCCGGAGGACCGAGTGCCGCCCACGCCCGGTCGTACTCATAACCGCATCAGGTCTCCAAGGTGAACAGCCTCTGGTCGATGGAACAATGTAGGCAAGGGAAGTCGGCAAAATGGATCCGTAACCTCGGGAAAAGGATTGGCTCTGAGGACTGGGCACGGGGGTCCCAGCCCCGAAACCGTCGGCTGTCGGTGGACTGCTCGAGCTGCTCCCGCGGCGAGAGCGGGTCGCCGCGTGCCGGCCGGGGGACGGACTGGGAACGGGCCCTCCGGGGCCCCTTCCCCGGGCGTCGAACAGTCGACTCAGAACTGGTACGGACAAGGGGAATCCGACTGTTTAATTAAAACAAAGCATTGCGATGGTCCCTGCGGATGCTGACGCAATGTGATTTCTGCCCAGTGCTCTGAATGTCAAAGTGAAGAAATTCAACCAAGCGCGGGTAAACGGCGGGAGTAACTATGACTCTCTTAAGGTAGCCAAATGCCTCGTCATCTAATTAGTGACGCGCATGAATGGATTAACGAGATTCCCACTGTCCCTGTCTACTATCCAGCGAAACCACAGCCAAGGGAACGGGCTTGGCAGAATCAGCGGGGAAAGAAGACCCTGTTGAGCTTGACTCTAGTCCGACTTTGTGAAATGACTTGAGAGGTGTAGGATAAGTGGGAGCCGGAAACGGCGAAAGTGAAATACCACTACTTTTAACGTTATTTTACTTATTCCGTGAATCGGAGGCGGGGCATGGCCCCTCCTTTTGGACCCAAGGCTCGC----CTCGCGGGCCGATCCGGGCGGAAGACATTGTCAGGTGGGGAGTTTGGCTGGGGCGGCACATCTGTTAAAAGATAACGCAGGTGTCCTAAGATGAGCTCAACGAGAACAGAAATCTCGTGTGGAACAAAAGGGTAAAAGCTCGTTTGATTCTGATTTCCAGTACGAATACGAACCGTGAAAGCGTGGCCTATCGATCCTTTAGTCCTTCGGAATTTGAAGCTAGAGGTGTCAGAAAAGTTACCACAGGGATAACTGGCTTGTGGCAGCCAAGCGTTCATAGCGACGTTGCTTTTTGATCCTTCGATGTCGGCTCTTCCTATCATTGTGAAGCAGAATTCACCAAGTGTTGGATTGTTCACCCACCAATAGGGAACGTGAGCTGGGTTTAGACCGTCGTGAGACAGGTTAGTTTTACCCTACTGATGACAGTGTCGCAATAGTAATTCAACCTAGTACGAGAGGAACCGTTGATTCGCACAATTGGTCATCGCGCTTGGTTGAAAAGCCAGTGGCGCGAAGCTACCGTGCGTTGGATTATGACTGAACGCCTCTAAGTCAGAATCCGGGCTAGAAGCGACGCATGCGCCTATCGTCCGTTTGCCGACCAGCAGTAGGGGCCTCGGCCCCCAAAGGCACGTGTCGTTGGCGACCCTCGTGCGGCGGATGAGCCGTGCGAGACGCCTCGAAGCACAATTCCCACCGGGCGACGGGTAGAATCCTTTGCAGACGACTTAAATACGCGACGGGGTATTGTAAGTGGCAGAGTGGCCTTGCTGCCACGATCCACTGAGATTCAGCCCTTGTCGCTCCGATTCGTCCCTCCCC--------TTCATCAATTTTC---------------AAATCAATGG-GGCCCGCTGCTAGAGGCTTTTTGGGACACTGCCAAGG--------------------------------------------------------CACCTCCCGACGATACGAAACGATGGCGAAGGATGGATGCATTAATAGGAAAGTGAATGAACAATCAAAAGA---ATCATGA--CCTTGAATCATGACCTTGC--------------ATGGACCCCGAA-ACACAATGGCCAAATGTGAATGC-------------ATGCCAAGGCACAAAGCTTGCCAAAGGAAAATAAGCAATGATGGCATGGAACCATGCCCACTGGTGCCCGTGTGGTGAT--GACAAAATAGCGCCTATGTGCCCAAGTGCCAAGCAAATCACGTGAAGGCAAAGCCCCAA---GGCCCCCAATGGAATAGTGCAAGGGTGGCCATGCGCCAAGGCAGGCGACACCCAATAGCACAGTAGTGCCAAGGCGCCCACA-------------------------GCCCATGCGGGCAAC-TGGCAAG----------------GCGCC-TAACACCCGTTCGGCCT----------------------------------AATGCCAAGGTGCCCGTGCGGCCGTGC-GCCAAGGAGCCCA-GCGCCCGTGCGGCCATGCGCCAAGGCGCCCAGTGCCCGTGCGGCCGTGC-GCCAATGAGCCC------------------AGCGCCCGTGCGGCCATGC-GCCAAGGCGCCC---------AGT-------------------------------------------------------------------------------------------------------------------GCCCGTGCGGGCTGG-TGCCAAGGCGACCGT---------------------------------------------------------------------------------GCGGCCGTGC------------------------------------------------GCCAAGGCGCCC--------------------------ACCACCCGTGCGG---------------------------------------------------------------------------------------------------------------------------------------------------------------------------------------------------------------------------------------------------------------------------------------------------------------------------------------------------------------------------------------------------GCT-GGTGCCAAGGCAACCGTGCGGCCGTGCGTGC-----GCCAAGGCGCCCA-GCACCCGTGCGGGCTAG-TGCCAA--------------------------------------------------------------------------------------------------GGCGCCCAGCACCCGTGCGGGCTGGTGCCAAGGCAACCGTGCGGCCGTGCGTGCGCCAAGGCGCCCAGCACCCGTGCGGGCTGGTGCCAAGGCGACTGTGCGGCCGTGC---------GCCAAGGCGCCCAGCACCCGTGCGGGCTAG-TGCCAAGGCGCCCA-------------------------------------------------------------------------------------------------GTGCCCGTGCGGGCTAGTGCCAAGGCGACCGTGCGGCCGCGCGCCAAGGCGCCCAGCACCCGTGCGGGCTAG-TGCCAAGGCGCCCA-GCGCCCGTGCG-------------------------------------------------------------------------------------------------GGCTAGTGCCAAGGCGACCGTGCGGCCGTGCGCCAAGGAGCCCAGCGGCCGTGCGGCCGTGCGCCAAGGCGCCCAGCGCCCGTGCGGCCGTGCGCCAAGGCGACCGTGCGGCCGTGCG----------------------------------------CCAAGGCGCCCAGCGCCCGTGCGGCCGTGC-GCCAAGTCGCCCAGCGCCCGTGCGGGCTGG-TGCCAAGGCGACCGTGCGGCCGTGCGCCAAGGC---------GCCCAGCGCCCGTGCGGGCTGG---------------------------------------------------------------------------------TGCCAAGGCGACCGTGCGGCCGCGCGCCAAGGCGCCCA-GCGCCCGTGCGGCCGTGCGCCAAGGCGCCCAGCGCCCGTGCGGGCGTGC-GCCAAGGCGC-CCAG------------------------TGCCCGTGCGGGCTGGTGCCAAGGCGACCGTGCGG------------------------------------------------------------------------------------------------------------------------------------------------------------------------------------------------------------------------------------------------------------------------------------------------------------------------------------------------------------------------------------------------------------------------------------------------------------------------------------------------------------------------------------------------------------------------------------------------CCGTGC--------------------------------------------------------------------------------------------------------------------------------------------------------------------------------------------------------------------------------------------------------------------------------------------------------------------------------------------------------------------------------------------------------------------------------------------------------------------------------------------------------------------------------------------------------------------------------------------------------------------------------------------------------------------------------------------------------------------------------------------------------------------------------------------------------------------------------------------------------------------------------------------------------------GCCAAGGCGCCCAGCGCCCGTGC--------GGGCTAG--TGCCAAG-------GCGACCGTGCGGCCGCGCGCCAAGG-CGCCCA--GCGCCCGTGCGGGCTAG-TGTCAAGGCGCCTA-GCGCCCGCACGGGCTGGT-GCCAAG-------GCGACCGTGCGGCCGTGC-GCCAAGGCGCCCAGCAC----------------CCGTGCGGGCTA--GTGCCAAGGCGCCCA-GCACCCGTGCGGGCTGGT---------GCCAAGGCGACCGTGCGGCCGTG---------CGCCAAGGC--------GCCCAGCA--------CCCGTGCGGGCTGGT-GCCAAGGC--------GACCGTGCGGCCGTGC---------GCCAAGGCGCCCAGCCTCCGTGCGGGCTAG------------------------------------------------------------------------------------------TGCCAAGGCGCCC------AGCGCCCGTGAGGC-CTAGCGCC-------------------------------------AAGG---------------------------CGCCCGTGCGGGCG-----------------------TGCGCCAAGG--TGCCCAGCACC--------------CGTGCGGCTGAG-CGCCAAGGCCCC------------CGTGCGGGNNNNNNNNNNNNNNNNNNNNNNNNNNNNNNNNNNNNNNNNNNNNNNNNNNNNNNNNNNNNNNNNNNNNNNNNNNNNNNNNNNNNNNNNNNNNNNNNNNNNNNNNNNNNNNNNNNNNNNNNNNNNNNNNNNNNNNNNNNNNNNNNNNNNNNNNNNNNNNNNNNNNNNNNNNNNNNNNNNNNNNNNNNNNNNNNNNNNNNNNNNNNNNNNNNNNNNNNNNNNNNNNNNNNNNNNNNNNNNNNNNNNNNNNNNNNNNNNNNNNNNNNNNNNNNNNNNN
>Guibourtia ehie voucher Breteler 10228 external transcribed spacer, 18S ribosomal RNA gene, internal transcribed spacer 1, 5.8S ribosomal RNA gene, internal transcribed spacer 2, and 28S ribosomal RNA gene, complete sequence
NNNNNNNNNNNNNNNNNNNNNNNNNNNNNNNNNNNNNNNNNNNNNNNNNNNNNNNNNNNNNNNNNNNNNNNNNNNNNNNNNNNNNNNNNNNNNNNNNNNNNNNNNNNNNNNNNNNNNNNNNNNNNNNNNNNNNNNNNNNNNNNNNNNNNNNNNNNNNNNNNNNNNNNNNNNNNNNNNNNNNNNNNNNNNNNNNNNNNNNNNNNNNNNNNNNNNNNNNNNNNNNNNNNNNNNNNNNNNNNNNNNNNNNNNNNNNNNNNNNNNNNNNNNNNNNNNNNNNNNNNNNNNNNNNNNNNNNNNNNNNNNNNNNNNNNNNNNNNNNNNNNNNNNNNNNNNNNNNNNNNNNNNNNNNNNNNNNNNNNNNNNNNNNNNNNNNNNNNNNNNNNNNNNNNNNNNNNNNNNNNNNNNNNNNNNNNNNNNNNNNNNNNNNNNNNNNNNNNNNNNNNNNNNNNNNNNNNNNNNNNNNNNNNNNNNNNNNNNNNNNNNNNNNNNNNNNNNNNNNNNNNNNNNNNNNNNNNNNNNNNNNNNNNNNNNNNNNNNNNNNNNNNNNNNNNNNNNNNNNNNNNNNNNNNNNNNNNNNNNNNNNNNNNNNNNNNNNNNNNNNNNNNNNNNNNNNNNNNNNNNNNNNNNNNNNNNNNNNNNNNNNNNNNNNNNNNNNNNNNNNNNNNNNNNNNNNNNNNNNNNNNNNNNNNNNNNNNNNNNNNNNNNNNNNNNNNNNNNNNNNNNNNNNNNNNNNNNNNNNNNNNNNNNNNNNNNNNNNNNNNNNNNNNNNNNNNNNNNNNNNNNNNNNNNNNNNNNNNNNNNNNNNNNNNNNNNNNNNNNNNNNNNNNNNNNNNNNNNNNNNNNNNNNNNNNNNNNNNNNNNNNNNNNNNNNNNNNNNNNNNNNNNNNNNNNNNNNNNNNNNNNNNNNNNNNNNNNNNNNNNNNNNNNNNNNNNNNNNNNNNNNNNNNNNNNNNNNNNNNNNNNNNNNNNNNNNNNNNNNNNNNNNNNNNNNNNNNNNNNNNNNNNNNNNNNNNNNNNNNNNNNNNNNNNNNNNNNNNNNNNNNNNNNNNNNNNNNNNNNNNNNNNNNNNNNNNNNNNNNNNNNNNNNNNNNNNNNNNNNNNNNNNNNNNNNNNNNNNNNNNNNNNNNNNNNNNNNNNNNNNNNNNNNNNNNNNNNNNNNNNNNNNNNNNNNNNNNNNNNNNNNNNNNNNNNNNNNNNNNNNNNNNNNNNNNNNNNNNNNNNNNNNNNNNNNNNNNNNNNNNNNNNNNNNNNNNNNNNNNNNNNNNNNNNNNNNNNNNNNNNNNNNNNNNNNNNNNNNNNNNNNNNNNNNNNNNNNNNNNNNNNNNNNNNNNNNNNNNNNNNNNNNNNNNNNNNNNNNNNNNNNNNNNNNNNNNNNNNNNNNNNNNNNNNNNNNNNNNNNNNNNNNNNNNNNNNNNNNNNNNNNNNNNNNNNNNNNNNNNNNNNNNNNNNNNNNNNNNNNNNNNNNNNNNNNNNNNNNNNNNNNNNNNNNNNNNNNNNNNNNNNNNNNNNNNNNNNNNNNNNNNNNNNNNNNNNNNNNNNNNNNNNNNNNNNNNNNNNNNNNNNNNNNNNNNNNNNNNNNNNNNNNNNNNNNNNNNNNNNNNNNNNNNNNNNNNNNNNNNNNNNNNNNNNNNNNNNNNNNNNNNNNNNNNNNNNNNNNNNNNNNNNNNNNNNNNNNNNNNNNNNNNNNNNNNNNNNNNNNNNNNNNNNNNNNNNNNNNNNNNNNNNNNNNNNNNNNNNNNNNNNNNNNNNNNNNNNNNNNNNNNNNNNNNNNNNNNNNNNNNNNNNNNNNNNNNNNNNNNNNNNNNNNNNNNNNNNNNNNNNNNNNNNNNNNNNNNNNNNNNNNNNNNNNNNNNNNNNNNNNNNNNNNNNNNNNNNNNNNNNNNNNNNNNNNNNNNNNNNNNNNNNNNNNNNNNNNNNNNNNNNNNNNNNNNNNNNNNNNNNNNNNNNNNNNNNNNNNNNNNNNNNNNNNNNNNNNNNNNNNNNNNNNNNNNNNNNNNNNNNNNNNNNNNNNNNNNNNNNNNNNNNNNNNNNNNNNNNNNNNNNNNNNNNNNNNNNNNNNNNNNNNNNNNNNNNNNNNNNNNNNNNNNNNNNNNNNNNNNNNNNNNNNNNNNNNNNNNNNNNNNNNNNNNNNNNNNNNNNNNNNNNNNNNNNNNNNNNNNNNNNNNNNNNNNNNNNNNNNNNNNNNNNNNNNNNNNNNNNNNNNNNNNNNNNNNNNNNNNNNNNNNNNNNNNNNNNNNNNNNNNNNNNNNNNNNNNNNNNNNNNNNNNNNNNNNNNNNNNNNNNNNNNNNNNNNNNNNNNNNNNNNNNNNNNNNNNNNNNNNNNNNNNNNNNNNNNNNNNNNNNNNNNNNNNNNNNNNNNNNNNNNNNNNNNNNNNNNNNNNNNNNNNNNNNNNNNNNNNNNNNNNNNNNNNNNNNNNNNNNNNNNNNNNNNNNNNNNNNNNNNNNNNNNNNNNNNNNNNNNNNNNNNNNNNNNNNNNNNNNNNNNNNNNNNNNNNNNNNNNNNNNNNNNNNNNNNNNNNNNNNNNNNNNNNNNNNNNNNNNNNNNNNNNNNNNNNNNNNNNNNNNNNNNNNNNNNNNNNNNNNNNNNNNNNNNNNNNNNNNNNNNNNNNNNNNNNNNNNNNNNNNNNNNNNNNNNNNNNNNNNNNNNNNNNNNNNNNNNNNNNNNNNNNNNNNNNNNNNNNNNNNNNNNNNNNNNNNNNNNNNNNNNNNNNNNNNNNNNNNNNNNNNNNNNNNNNNNNNNNNNNNNNNNNNNNNNNNNNNNNNNNNNNNNNNNNNNNNNNNNNNNNNNNNNNNNNNNNNNNNNNNNNNNNNNNNNNNNNNNNNNNNNNNNNNNNNNNNNNNNNNNNNNNNNNNNNNNNNNNNNNNNNNNNNNNNNNNNNNNNNNNNNNNNNNNNNNNNNNNNNNNNNNNNNNNNNNNNNNNNNNNNNNNNNNNNNNNNNNNNNNNNNNNNNNNNNNNNNNNNNNNNNNNNNNNNNNNNNNNNNNNNNNNNNNNNNNNNNNNNNNNNNNNNNNNNNNNNNNNNNNNNNNNNNNNNNNNNNNNNNNNNNNNNNNNNNNNNNNNNNNNNNNNNNNNNNNNNNNNNNNNNNNNNNNNNNNNNNNNNNNNNNNNNNNNNNNNNNNNNNNNNNNNNNNNNNNNNNNNNNNNNNNNNNNNNNNNNNNNNNNNNNNNNNNNNNNNNNNNNNNNNNNNNNNNNNNNNNNNNNNNNNNNNNNNNNNNNNNNNNNNNNNNNNNNNNNNNNNNNNNNNNNNNNNNNNNNNNNNNNNNNNNNNNGCCCGTGCAGGCTCGTGCCAAGGCAACCGTGCGGCCGTGCAT-GCTAGTGCCAAGGCGCCCGTGCGGCTTGG----CACCGTGGCAAGTGCCTACTAGCAAGGAGGTTC---CCTTGTCTAGTCTTGGACTTGTTGTGGCTTAAATGGTGGTTCCCTCACGTGTTTCTCCCCGATGTGGGCGTGGCAACAGGGTGATTCCCCAATGTAATGCCCCAACCTCGGCA-----------TGGTTGGTTAGGA--TCCACCGTGGCATACGTCGTCTAGCCTT---------------------------------------------CTTGACTTCTGC-----------CACCACCACCTAGGACCACTAAAATGGAATCCGTCACCTGGAATGGTTAGAATATGTCACAAATGCATCCCCTTTCGGCTTAAAGTTGATGTCTTGTTTGACATTGTGTTGTGCACTTGTCTTTCGTCACCCAACACAACCAAAACATCATAAATTGCATCCAAAAATGCCTCAAATTCTCACAATGATGTGATAATAAATTATTATATGTCCCAAGGATGCTGCCCACCAAATTTCAGAAGCGTACGATTAACGGTTTTTTTTTACGGATTTTTTGAATTTTACGAGTTTGAAAAATCATAAAAAATTCATCGGTTGTCAAAAAATTATAAAATTTGGGCTCATGGTAGAATCCATTTTTATCATCTTCTGTACAAAATTTCAGTCAAAAATTCCATCGTTTGCCCCCCGAAAGGCCCTTATGTCAACTCGCAGAAACCATGTCTAGCCCTCCCAGAAGGGGTTTCCCTCAGAATGCTCTATAGGGGGTACCATGCTGCCTGCT----CCCCCCAGCAGGCAGTCCCAAGCGCACG-----------GGGCGCCCGTGCGGATGTACCCCCAA-CCCCGGGTGCACGTCCCATCCTTTGCCTTTGCCTCGGGGGGAAGTGCCGAAGTGCCGGACGGGTGATGCCGTCT---------------------------------------------------------------------------------------------------------------------------------------------------------------------------------------------------------------------------------------------------------------------------------------------------------------------------------------------------------------------------------------------------------------------------------------------------CCGGCCGGCCGGCACGGGCGGGG----------------------------------------------------------------GCCGGAGTC--------------------------------GCGCAAGGATGTCCCTTTGTTGCGTGCGGCTTGCCGTGCGCTCTTTCGATGGTGCCCCGACCACTCGTGTCCGG-------ATATATCAATCGCCATAGGGGGTCGCCCGCACGCGAGGCG-------GCGGCGCCGCGCCTTCGGCCGGCATGGG--------------------------------------------------------CGTGCTCGCGACAAGCGATGCT-CGCCCCAAGGAAGGACGTGCGTTC-------GT-GCCCCTCCTCGTGCCAGGCATG--GGGGGTCCCCCCGAAGAGCTCGGCGTGGGCAAATGCCTGCGTCGTGCCCGACGAGGGCGAG--CCCCCACTGCCCGGTGCGGGC--GACCCCCTCGGTTATCGGTG-----CCCGTTGCTTTC------GTCGGTCGGTTCTTTTGTCATGCCCAGCGAAGTAGGTTCGGCGCCGCCCGATG-CTTCCATATGCTCGCTCGCC--GTGCGGCTTGC-GGGGTGTGGTTCGTTCGGCGGTGTTGGGCCTACGACCGTGCGGGCGTGTGAGTGGTGATTGGGTCGTTCGTGTTGGCTGGCTCCGTGC-AGTGCATCGAACAGTCCGCAGGCGGCCCTCCTCATTT----CCGTCCGAAGTTGGCAAATCCTCGGGCGATTTGCTGCGGTTCCTGTGTTGCCTACCGATTGAACGGAATTCACGTAGCACGT----TCGCCCCTCCCATCCAACAATCCCTGCGGG--TTGCTGGAGGGCCGCACGCTGGCCCTTGCGTTTCCCCGGGAGCGCCGCACTGCGGTCGGCTCTCAGGGGCCGCGAGGTCCCAGCGCTCTCTCGGATGCGGTGCATGCGGTGGTCGCGTGA----TGCTTCTCACGTCCGTCCATGCCAAATATCGGTG-------CCCGAATGATGCCCGCGCTCGCGTCGATCCGCCCG-GCCCAGGCTCGGGCGCTTCGCGCGCTGCTCGGCGTCGCAGAGGAATGCTACCTGGTTGATCCTGCCAGTAGTCATATGCTTGTCTCAAAGATTAAGCCATGCATGTGTAAGTATGAACTAATTCAGACTGTGAAACTGCGAATGGCTCATTAAATCAGTTATAGTTTGTTTGATGGTACCTACTACTCGGATAACCGTAGTAATTCTAGAGCTAATACGTGCAACAAACCCCGAC-TTCCGGAAGGGATGCATTTATTAGATAAAAGGTCGACGCGGGCATC-GCCCGTTGCTCTGATGATTCATGATAACTCGACGGATCGCACGGCCCCTGTGCCGGCGACGCATCATTCAAATTTCTGCCCTATCAACTTTCGATGGTAGGATAGTGGCCTACCATGGTGGTGACGGGTGACGGAGAATTAGGGTTCGATTCCGGAGAGGGAGCCTGAGAAACGGCTACCACATCCAAGGAAGGCAGCAGGCGCGCAAATTACCCAATCCTGACACGGGGAGGTAGTGACAATAAATAACAATACCGGGCTCATCGAGTCTGGTAATTGGAATGAGTACAATCTAAATCCCTTAACGAGGATCCATTGGAGGGCAAGTCTGGTGCCAGCAGCCGCGGTAATTCCAGCTCCAATAGCGTATATTTAAGTTGTTGCAGTTAAAAAGCTCGTAGTTGGACTTTGGGCTGGGTCGATCGGTCCGCCTCAGGGTGTGCACCGGTCTATTCGTCCCTTCTACCGGCGATGCGCTCCTGGCCTTAATTGGCCGGGTCGTGCCTCCGGTGCTGTTACTTTGAAGAAATTAGAGTGCTCAAAGCAAGCCTACGCTCTGGATACATTAGCATGGGATAACATCATAGGATTCTGATCCTATTGTGTTGGCCTTCGGGATCGGAGTAATGATTAACAGGGACAGTCGGGGGCATTCGTATTTCATAGTCAGAGGTGAAATTCTTGGATTTATGAAAGACGAACAACTGCGAAAGCATTTGCCAAGGATGTTTTCATTAATCAAGAACGAAAGTTGGGGGCTCGAAGACGATCAGATACCGTCCTAGTCTCAACCATAAACGATGCCGACCAGGGATCAGCGGATGTTGCTTTTAGGACTCCGCTGGCACCTTATGAGAAATCAAAGTTTTTGGGTTCCGGGGGGAGTATGGTCGCAAGGCTGAAACTTAAAGGAATTGACGGAAGGGCACCACCAGGAGTGGAGCCTGCGGCTTAATTTGACTCAACACGGGGAAACTTACCAGGTCCAGACATAGTAAGGATTGACAGACTGAGAGCTCTTTCTTGATTCTATGGGTGGTGGTGCATGGCCGTTCTTAGTTGGTGGAGCGATTTGTCTGGTTAATTCCGTTAACGAACGAGACCTCAGCCTGCTAACTAGCTATGTGGAGGTGACCCCCCACGGCCAGCTTCTTAGAGGGACTATGGCCTTCCAGGCCAAGGAAGTTTGAGGCAATAACAGGTCTGTGATGCCCTTAGATGTTCTGGGCCGCACGCGCGCTACACTGATGTATTCAACGAGTCTATAGCCTTGGCCGACAGGCCCGGGTAATCTTTGAAATTTCATCGTGATGGGGATAGATCATTGCAATTGTTGGTCTTCAACGAGGAATTCCTAGTAAGCGCGAGTCATCAGCTCGCGTTGACTACGTCCCTGCCCTTTGTACACACCGCCCGTCGCTCCTACCGATTGAATGGTCCGGTGAAGTGTTCGGATCGCGGCGACGTGGGCGGTTCGCTGCCGGCGACGTCGCGAGAAGTCCACTGAACCTTATCATTTAGAGGAAGGAGAAGTCGTAACAAGGTTTCCGTAGGTGAACCTGCGGAAGGATCATTGTCGCCACCTTACGAGCAGCACGACCCGCGAACGTGTTCTGAAATGACCCACGGGAGGCACGCGGCGTCCGCGGACGTCCCGCGGGCCTCCCGCGCCGGGACGGGCTCGCGGGCT-CGCCCCGCCCGCCCCCC---------CGGCGGAACAACGAACGAACCCCCGGCGCCACACGCGCCAAGGAACT-----------CGATCTGACGAGCGCGCTCCC-----GCCGCCCCGGAGACGGTGCGCGTGCGGCGAGCGACGCCGGA---TTTGTATCCAC-AACGACTCTCGGCAACGGATATCTCGGCTCTCGCATCGATGAAGAACGTAGCGAAATGCGATACTTGGTGTGAATTGCAGAATCCCGTGAACCATCGAGTCTTTGAACGCAAGTTGCGCCCGAGGCCATTAGGCCGAGGGCACGTCTGGCTGGGTGTCACGCGACGCCGCCCCA---AAACCCGACGCCCGTCGCAGGGCGCGGCGG-CGGGGCGGAGATTGGCCTCCCGTGGGCCGAGCCCCGCGGATGGCCGAAATACTGGTTCGCGGTGCGGCGAGCACCACGGCGCACGGTAGCTGAGCATCCATCAA----------CTCGGGCCCAGTCGTGCGTGCTCCGC---CCCCGGCGAACCCTCGGGACCCCTCGCGTCCG------------CATGCGGATGCCTCCAACGCGACCTCAGCTCAGGCGGGGCCACCCGCTGAGTTTAAGCATATCAATAAGCGGAGGAAAAGAAACTAACAAGGATTCCCCTAGTAACGGCGAGCGAACCGGGAAGAGCCCACCATGAAAATCGGTCGCCCCCGGCGTCCGAATTGTAGTCTGGAGAAGCGTCCTCAGCGGCGGACCGGGCCCAAGTCCCCTGGAAGGGGGCGCCGGAGAGGGTGAGAGCCCCGTCGTGCCCGGACCCTGTCGCACCACGAGGCGCTGTCGGCGAGTCGGGTTGTTTGGGAATGCAGCCCCAATCGGGCGGTAAATTCCGTCCAAGGCTAAATACGGGCGAGAGACCGATAGCGAACAAGTACCGCGAGGGAAAGATGAAAAGGACTTTGAAAAGAGAGTCAAAGAGTGCTTGAAATTGTCGGGAGGGAAGCGGATGGGGGCCGGCGATGCGCCCCGGTCGGATGTGGAACGGCGAGAGCCGGTCCGCCGATCGACTCGGGGCGCGGACCGACGCGGATTGCGGCGGCGGCCCAAGCCCGGGCTCTCGATATGCCCGAGGAGACGTCGTCGCCGCGATCGTGGCTGGCAGCGCGCGCCCCAGCGGCGTGCCT---CGGCACCTGCGCGCTCCCGGCGCCGGCCTGCGGGCTCCCCATCCGGCCCGTCTTGAAACACGGACCAAGGAGTCTGACATGTGTGCGAGTCAACGGGCGAGCAAACCCGTAAGGCGCAAGGAAGCTGAGTGGCGGGATCCCCCCAGC-GGGCTGCACCGCCGACCGACCCTGATCTTCTGTGAAGGGTTCGAGTGAGAGCATACCTGTCGGGACCCGAAAGATGGTGAACTATGCCTGAGCGGGGCGAAGCCAGAGGAAACTCTGGTGGAGGCCCGCAGCGATACTGACGTGCAAATCGTTCGTCTGACTTGGGTATAGGGGCGAAAGACTAATCGAACCGTCTAGTAGCTGGTTCCCTCCGAAGTTTCCCTCAGGATAGCTGGAGCTCGAGCGCGAGTTCTATCGGGTAAAGCCAATGATTAGAGGCATCGGGGGCGCAACGCCCTCGACCTATTCTCAAACTTTAAATAGGTAGGACGGCGCGGCTGCTCCGTTGAGCCGCGCCACGGAATCGAGAGCTCCAAGTGGGCCATTTTTGGTAAGCAGAACTGGCGATGCGGGATGAACCGGAAGCCGGGTTACGGTGCCCAACTGCGCGCTAACCTAGATCCCACAAAGGGTGTTGGTCGATTAAGACAGCAGGACGGTGGTCATGGAAGTCGAAATCCGCTAAGGAGTGTGTAACAACTCACCTGCCGAATCAACTAGCCCCGAAAATGGATGGCGCTGAAGCGCGCGACCCATACCCGGCCGTCGGGGCAAGCGCCAGGCCCCGATGAGTAGGAGGGCGCGGCGGTCGCTGCGAAACCTTGGGCGCGAGCCCGGGCGGAGCGTCCGTCGGTGCAGATCTTGGTGGTAGTAGCAAATATTCAAATGAGAACTTTGAAGGCCGAAGAGGGGAAAGGTTCCATGTGAACGGCACTTGCACATGGGTTAGTCGATCCTAAGAGACGGGGGAAGCCCGTCTGATAGCGTGCACG-CACGCGCACTTCGAAAGGGAATCGGGTTAAAATTCCTGAACCGGGATGTGGCGGCTGACGGCAACGTTAGGGAGTCCGGAGACGTCGGCGGGGGCCTCGGGAAGAGTTATCTTTTCTGTTTAACAGCCTGCCCACCCTGGAAACGGCTCAGCCGGAGGTAGGGTCCAGCGGCTGGAAGAGCACCGCACGTCGCGTGGTGTCCGGTGCGCCCCCGGCGGCCCTTGAAAATCCGGAGGACCGAGTGCCGCCCACGCCCGGTCGTACTCATAACCGCATCAGGTCTCCAAGGTGAACAGCCTCTGGTCGATGGAACAATGTAGGCAAGGGAAGTCGGCAAAATGGATCCGTAACCTCGGGAAAAGGATTGGCTCTGAGGACTGGGCACGGGGGTCCCAGCCCCGAAACCGTCGGCTGTCGGTGGACTGCTCGAGCTGCTCCCGCGGCGAGAGCGGGTCGCCGCGTGCCGGCCGGGGGACGGACTGGGAACGGGCCCTCCGGGGCCCCTTCCCCGGGCGTCGAACAGTCGACTCAGAACTGGTACGGACAAGGGGAATCCGACTGTTTAATTAAAACAAAGCATTGCGATGGTCCCTGCGGATGCTGACGCAATGTGATTTCTGCCCAGTGCTCTGAATGTCAAAGTGAAGAAATTCAACCAAGCGCGGGTAAACGGCGGGAGTAACTATGACTCTCTTAAGGTAGCCAAATGCCTCGTCATCTAATTAGTGACGCGCATGAATGGATTAACGAGATTCCCACTGTCCCTGTCTACTATCCAGCGAAACCACAGCCAAGGGAACGGGCTTGGCAGAATCAGCGGGGAAAGAAGACCCTGTTGAGCTTGACTCTAGTCCGACTTTGTGAAATGACTTGAGAGGTGTAGGATAAGTGGGAGCCGGAAACGGCGAAAGTGAAATACCACTACTTTTAACGTTATTTTACTTATTCCGTGAATCGGAGGCGGGGCATGGCCCCTCCTTTTGGACCCAAGGCTCGC----CTCGCGGGCCGATCCGGGCGGAAGACATTGTCAGGTGGGGAGTTTGGCTGGGGCGGCACATCTGTTAAAAGATAACGCAGGTGTCCTAAGATGAGCTCAACGAGAACAGAAATCTCGTGTGGAACAAAAGGGTAAAAGCTCGTTTGATTCTGATTTCCAGTACGAATACGAACCGTGAAAGCGTGGCCTATCGATCCTTTAGTCCTTCGGAATTTGAAGCTAGAGGTGTCAGAAAAGTTACCACAGGGATAACTGGCTTGTGGCAGCCAAGCGTTCATAGCGACGTTGCTTTTTGATCCTTCGATGTCGGCTCTTCCTATCATTGTGAAGCAGAATTCACCAAGTGTTGGATTGTTCACCCACCAATAGGGAACGTGAGCTGGGTTTAGACCGTCGTGAGACAGGTTAGTTTTACCCTACTGATGACAGTGTCGCAATAGTAATTCAACCTAGTACGAGAGGAACCGTTGATTCGCACAATTGGTCATCGCGCTTGGTTGAAAAGCCAGTGGCGCGAAGCTACCGTGCGTTGGATTATGACTGAACGCCTCTAAGTCAGAATCCGGGCTAGAAGCGACGCATGCGCCTATCGTCCGTTTGCCGACCAGCAGTAGGGGCCTCGGCCCCCAAAGGCACGTGTCGTTGGCGACCCTCGTGCGGCGGATGAGCCGTGCGAGACGCCTCGAAGCACAATTCCCACCGGGCGACGGGTAGAATCCTTTGCAGACGACTTAAATACGCGACGGGGTATTGTAAGTGGCAGAGTGGCCTTGCTGCCACGATCCACTGAGATTCAGCCCTTGTCGCTCCGATTCGTCCCTCCCC--------TTCATCAATTTTC---------------AAATCAATGG-GGCCCGCTGCTAGAGGCTTTTTGGGACACTGCCAAGG--------------------------------------------------------CACCTCCCGACGATACGAAACGATGGCAAAGGATGGATGCATTAATAGGAAAGTGAATGAACAATCAAAAGNNNNNNNNNNNNNNNNNNNNNNNNNNNNNNNNNNNNNNNNNNNNNNNNNNNNNNNNNNNNNNNNNNNNNNNNNNNNNNNNNNNNNNNNNNNNNNNNNNNNNNNNNNNNNNNNNNNNNNNNNNNNNNNNNNNNNNNNNNNNNNNNNNNNNNNNNNNNNNNNNNNNNNNNNNNNNNNNNNNNNNNNNNNNNNNNNNNNNNNNNNNNNNNNNNNNNNNNNNNNNNNNNNNNNNNNNNNNNNNNNNNNNNNNNNNNNNNNNNNNNNNNNNNNNNNNNNNNNNNNNNNNNNNNNNNNNNNNNNNNNNNNNNNNNNNNNNNNNNNNNNNNNNNNNNNNNNNNNNNNNNNNNNNNNNNNNNNNNNNNNNNNNNNNNNNNNNNNNNNNNNNNNNNNNNNNNNNNNNNNNNNNNNNNNNNNNNNNNNNNNNNNNNNNNNNNNNNNNNNNNNNNNNNNNNNNNNNNNNNNNNNNNNNNNNNNNNNNNNNNNNNNNNNNNNNNNNNNNNNNNNNNNNNNNNNNNNNNNNNNNNNNNNNNNNNNNNNNNNNNNNNNNNNNNNNNNNNNNNNNNNNNNNNNNNNNNNNNNNNNNNNNNNNNNNNNNNNNNNNNNNNNNNNNNNNNNNNNNNNNNNNNNNNNNNNNNNNNNNNNNNNNNNNNNNNNNNNNNNNNNNNNNNNNNNNNNNNNNNNNNNNNNNNNNNNNNNNNNNNNNNNNNNNNNNNNNNNNNNNNNNNNNNNNNNNNNNNNNNNNNNNNNNNNNNNNNNNNNNNNNNNNNNNNNNNNNNNNNNNNNNNNNNNNNNNNNNNNNNNNNNNNNNNNNNNNNNNNNNNNNNNNNNNNNNNNNNNNNNNNNNNNNNNNNNNNNNNNNNNNNNNNNNNNNNNNNNNNNNNNNNNNNNNNNNNNNNNNNNNNNNNNNNNNNNNNNNNNNNNNNNNNNNNNNNNNNNNNNNNNNNNNNNNNNNNNNNNNNNNNNNNNNNNNNNNNNNNNNNNNNNNNNNNNNNNNNNNNNNNNNNNNNNNNNNNNNNNNNNNNNNNNNNNNNNNNNNNNNNNNNNNNNNNNNNNNNNNNNNNNNNNNNNNNNNNNNNNNNNNNNNNNNNNNNNNNNNNNNNNNNNNNNNNNNNNNNNNNNNNNNNNNNNNNNNNNNNNNNNNNNNNNNNNNNNNNNNNNNNNNNNNNNNNNNNNNNNNNNNNNNNNNNNNNNNNNNNNNNNNNNNNNNNNNNNNNNNNNNNNNNNNNNNNNNNNNNNNNNNNNNNNNNNNNNNNNNNNNNNNNNNNNNNNNNNNNNNNNNNNNNNNNNNNNNNNNNNNNNNNNNNNNNNNNNNNNNNNNNNNNNNNNNNNNNNNNNNNNNNNNNNNNNNNNNNNNNNNNNNNNNNNNNNNNNNNNNNNNNNNNNNNNNNNNNNNNNNNNNNNNNNNNNNNNNNNNNNNNNNNNNNNNNNNNNNNNNNNNNNNNNNNNNNNNNNNNNNNNNNNNNNNNNNNNNNNNNNNNNNNNNNNNNNNNNNNNNNNNNNNNNNNNNNNNNNNNNNNNNNNNNNNNNNNNNNNNNNNNNNNNNNNNNNNNNNNNNNNNNNNNNNNNNNNNNNNNNNNNNNNNNNNNNNNNNNNNNNNNNNNNNNNNNNNNNNNNNNNNNNNNNNNNNNNNNNNNNNNNNNNNNNNNNNNNNNNNNNNNNNNNNNNNNNNNNNNNNNNNNNNNNNNNNNNNNNNNNNNNNNNNNNNNNNNNNNNNNNNNNNNNNNNNNNNNNNNNNNNNNNNNNNNNNNNNNNNNNNNNNNNNNNNNNNNNNNNNNNNNNNNNNNNNNNNNNNNNNNNNNNNNNNNNNNNNNNNNNNNNNNNNNNNNNNNNNNNNNNNNNNNNNNNNNNNNNNNNNNNNNNNNNNNNNNNNNNNNNNNNNNNNNNNNNNNNNNNNNNNNNNNNNNNNNNNNNNNNNNNNNNNNNNNNNNNNNNNNNNNNNNNNNNNNNNNNNNNNNNNNNNNNNNNNNNNNNNNNNNNNNNNNNNNNNNNNNNNNNNNNNNNNNNNNNNNNNNNNNNNNNNNNNNNNNNNNNNNNNNNNNNNNNNNNNNNNNNNNNNNNNNNNNNNNNNNNNNNNNNNNNNNNNNNNNNNNNNNNNNNNNNNNNNNNNNNNNNNNNNNNNNNNNNNNNNNNNNNNNNNNNNNNNNNNNNNNNNNNNNNNNNNNNNNNNNNNNNNNNNNNNNNNNNNNNNNNNNNNNNNNNNNNNNNNNNNNNNNNNNNNNNNNNNNNNNNNNNNNNNNNNNNNNNNNNNNNNNNNNNNNNNNNNNNNNNNNNNNNNNNNNNNNNNNNNNNNNNNNNNNNNNNNNNNNNNNNNNNNNNNNNNNNNNNNNNNNNNNNNNNNNNNNNNNNNNNNNNNNNNNNNNNNNNNNNNNNNNNNNNNNNNNNNNNNNNNNNNNNNNNNNNNNNNNNNNNNNNNNNNNNNNNNNNNNNNNNNNNNNNNNNNNNNNNNNNNNNNNNNNNNNNNNNNNNNNNNNNNNNNNNNNNNNNNNNNNNNNNNNNNNNNNNNNNNNNNNNNNNNNNNNNNNNNNNNNNNNNNNNNNNNNNNNNNNNNNNNNNNNNNNNNNNNNNNNNNNNNNNNNNNNNNNNNNNNNNNNNNNNNNNNNNNNNNNNNNNNNNNNNNNNNNNNNNNNNNNNNNNNNNNNNNNNNNNNNNNNNNNNNNNNNNNNNNNNNNNNNNNNNNNNNNNNNNNNNNNNNNNNNNNNNNNNNNNNNNNNNNNNNNNNNNNNNNNNNNNNNNNNNNNNNNNNNNNNNNNNNNNNNNNNNNNNNNNNNNNNNNNNNNNNNNNNNNNNNNNNNNNNNNNNNNNNNNNNNNNNNNNNNNNNNNNNNNNNNNNNNNNNNNNNNNNNNNNNNNNNNNNNNNNNNNNNNNNNNNNNNNNNNNNNNNNNNNNNNNNNNNNNNNNNNNNNNNNNNNNNNNNNNNNNNNNNNNNNNNNNNNNNNNNNNNNNNNNNNNNNNNNNNNNNNNNNNNNNNNNNNNNNNNNNNNNNNNNNNNNNNNNNNNNNNNNNNNNNNNNNNNNNNNNNNNNNNNNNNNNNNNNNNNNNNNNNNNNNNNNNNNNNNNNNNNNNNNNNNNNNNNNNNNNNNNNNNNNNNNNNNNNNNNNNNNNNNNNNNNNNNNNNNNNNNNNNNNNNNNNNNNNNNNNNNNNNNNNNNNNNNNNNNNNNNNNNNNNNNNNNNNNNNNNNNNNNNNNNNNNNNNNNNNNNNNNNNNNNNNNNNNNNNNNNNNNNNNNNNNNNNNNNNNNNNNNNNNNNNNNNNNNNNNNNNNNNNNNNNNNNNNNNNNNNNNNNNNNNNNNNNNNNNNNNNNNNNNNNNNNNNNNNNNNNNNNNNNNNNNNNNNNNNNNNNNNNNNNNNNNNNNNNNNNNNNNNNNNNNNNNNNNNNNNNNNNNNNNNNNNNNNNNNNNNNNNNNNNNNNNNNNNNNNNNNNNNNNNNNNNNNNNNNNNNNNNNNNNNNNNNNNNNNNNNNNNNNNNNNNNNNNNNNNNNNNNNNNNNNNNNNNNNNNNNNNNNNNNNNNNNNNNNNNNNNNNNNNNNNNNNNNNNNNNNNNNNNNNNNNNNNNNNNNNNNNNNNNNNNNNNNNNNNNNNNNNNNNNNNNNNNNNNNNNNNNNNNNNNNNNNNNNNNNNNNNNNNNNNNNNNNNNNNNNNNNNNNNNNNNNNNNNNNNNNNNNNNNNNNNNNNNNNNNNNNNNNNNNNNNNNNNNNNNNNNNNNNNNNNNNNNNNNNNNNNNNNNNNNNNNNNNNNNNNNNNNNNNNNNNNNNNNNNNNNNNNNNNNNNNNNNNNNNNNNNNNNNNNNNNNNNNNNNNNNNNNNNNNNNNNNNNNNNNNNNNNNNNNNNNNNNNNNNNNNNNNNNNNNNNNNNNNNNNNNNNNNNNNNNNNNNNNNNNNNNNNNNNNNNNNNNNNNNNNNNNNNNNNNNNNNNNNNNNNNNNNNNNNNNNNNNNNNNNNNNNNNNNNNNNNNNNNNNNNNNNNNNNNNNNNNNNNNNNNNNNNNNNNNNNNNNNNNNNNNNNNNNNNNNNNNNNNNNNNNNNNNNNNNNNNNNNNNNNNNNNNNNNNNNNNNNNNNNNNNNNNNNNNNNNNNNNNNNNNNNNNNNNNNNNNNNNNNNNNNNNNNNNNNNNNNNNNNNNNNNNNNNNNNNNNNNNNNNNNNNNNNNNNNNNNNNNNNNNNNNNNNNNNNNNNNNNNNNNNNNNNNNNNNNNNNNNNNNNNNNNNNNNNNNNNNNNNNNNNNNNNNNNNNNNNNNNNNNNNNNNNNNNNNNNNNNNNNNNNNNNNNNNNNNNNNNNNNNNNNNNNNNNNNNNNNNNNNNNNNNNNNNNNNNNNNNNNNNNNNNNNNNNNNNNNNNNNNNNNNNNNNNNNNNNNNNNNNNNNNNNNNNNNNNNNNNNNNNNNNNNNNNNNNNNNNNNNNNNNNNNNNNNNNNNNNNNNNNNNNNNNNNNNNNNNNNNNNNNNNNNNNNNNNNNNNNNNNNNNNNNNNNNNNNNNNNNNNNNNNNNNNNNNNNNNNNNNNNNNNNNNNNNNNNNNNNNNNNNNNNNNNNNNNNNNNNNNNNNNNNNNNNNNNNNNNNNNNNNNNNNNNNNNNNNNNNNNNNNNNNNNNNNNNNNNNNNNNNNNNNNNNNNNNNNNNNNNNNNNNNNNNNNNNNNNNNNNNNNNNNNNNNNNNNNNNNNNNNNNNNNNNNNNNNNNNNNNNNNNNNNNNNNNNNNNNNNNNNNNNNNNNNNNNNNNNNNNNNNNNNNNNNNNNNNNNNNNNNNNNNNNNNNNNNNNNNNNNNNNNNNNNNNNNNNNNNNNNNNNNNNNNNNNNNNNNNNNNNNNNNNNNNNNNNNNNNNNNNNNNNNNNNNNNNNNNNNNNNNNNNNNNNNNNNNNNNNNNNNNNNNNNNNNNNNNNNNNNNNNNNNNNNNNNNNNNNNNNNNNNNNNNNNNNNNNNNNNNNNNNNNNNNNNNNNNNNNNNNNNNNNNNNNNNNNNNNNNNNNNNN
>Guibourtia ehie voucher Wieringa 2241 external transcribed spacer, 18S ribosomal RNA gene, internal transcribed spacer 1, 5.8S ribosomal RNA gene, internal transcribed spacer 2, and 28S ribosomal RNA gene, complete sequence
NNNNNNNNNNNNNNNNNNNNNNNNNNNNNNNNNNNNNNNNNNNNNNNNNNNNNNNNNNNNNNNNNNNNNNNNNNNNNNNNNNNNNNNNNNNNNNNNNNNNNNNNNNNNNNNNNNNNNNNNNNNNNNNNNNNNNNNNNNNNNNNNNNNNNNNNNNNNNNNNNNNNNNNNNNNNNNNNNNNNNNNNNNNNNNNNNNNNNNNNNNNNNNNNNNNNNNNNNNNNNNNNNNNNNNNNNNNNNNNNNNNNNNNNNNNNNNNNNNNNNNNNNNNNNNNNNNNNNNNNNNNNNNNNNNNNNNNNNNNNNNNNNNNNNNNNNNNNNNNNNNNNNNNNNNNNNNNNNNNNNNNNNNNNNNNNNNNNNNNNNNNNNNNNNNNNNNNNNNNNNNNNNNNNNNNNNNNNNNNNNNNNNNNNNNNNNNNNNNNNNNNNNNNNNNNNNNNNNNNNNNNNNNNNNNNNNNNNNNNNNNNNNNNNNNNNNNNNNNNNNNNNNNNNNNNNNNNNNNNNNNNNNNNNNNNNNNNNNNNNNNNNNNNNNNNNNNNNNNNNNNNNNNNNNNNNNNNNNNNNNNNNNNNNNNNNNNNNNNNNNNNNNNNNNNNNNNNNNNNNNNNNNNNNNNNNNNNNNNNNNNNNNNNNNNNNNNNNNNNNNNNNNNNNNNNNNNNNNNNNNNNNNNNNNNNNNNNNNNNNNNNNNNNNNNNNNNNNNNNNNNNNNNNNNNNNNNNNNNNNNNNNNNNNNNNNNNNNNNNNNNNNNNNNNNNNNNNNNNNNNNNNNNNNNNNNNNNNNNNNNNNNNNNNNNNNNNNNNNNNNNNNNNNNNNNNNNNNNNNNNNNNNNNNNNNNNNNNNNNNNNNNNNNNNNNNNNNNNNNNNNNNNNNNNNNNNNNNNNNNNNNNNNNNNNNNNNNNNNNNNNNNNNNNNNNNNNNNNNNNNNNNNNNNNNNNNNNNNNNNNNNNNNNNNNNNNNNNNNNNNNNNNNNNNNNNNNNNNNNNNNNNNNNNNNNNNNNNNNNNNNNNNNNNNNNNNNNNNNNNNNNNNNNNNNNNNNNNNNNNNNNNNNNNNNNNNNNNNNNNNNNNNNNNNNNNNNNNNNNNNNNNNNNNNNNNNNNNNNNNNNNNNNNNNNNNNNNNNNNNNNNNNNNNNNNNNNNNNNNNNNNNNNNNNNNNNNNNNNNNNNNNNNNNNNNNNNNNNNNNNNNNNNNNNNNNNNNNNNNNNNNNNNNNNNNNNNNNNNNNNNNNNNNNNNNNNNNNNNNNNNNNNNNNNNNNNNNNNNNNNNNNNNNNNNNNNNNNNNNNNNNNNNNNNNNNNNNNNNNNNNNNNNNNNNNNNNNNNNNNNNNNNNNNNNNNNNNNNNNNNNNNNNNNNNNNNNNNNNNNNNNNNNNNNNNNNNNNNNNNNNNNNNNNNNNNNNNNNNNNNNNNNNNNNNNNNNNNNNNNNNNNNNNNNNNNNNNNNNNNNNNNNNNNNNNNNNNNNNNNNNNNNNNNNNNNNNNNNNNNNNNNNNNNNNNNNNNNNNNNNNNNNNNNNNNNNNNNNNNNNNNNNNNNNNNNNNNNNNNNNNNNNNNNNNNNNNNNNNNNNNNNNNNNNNNNNNNNNNNNNNNNNNNNNNNNNNNNNNNNNNNNNNNNNNNNNNNNNNNNNNNNNNNNNNNNNNNNNNNNNNNNNNNNNNNNNNNNNNNNNNNNNNNNNNNNNNNNNNNNNNNNNNNNNNNNNNNNNNNNNNNNNNNNNNNNNNNNNNNNNNNNNNNNNNNNNNNNNNNNNNNNNNNNNNNNNNNNNNNNNNNNNNNNNNNNNNNNNNNNNNNNNNNNNNNNNNNNNNNNNNNNNNNNNNNNNNNNNNNNNNNNNNNNNNNNNNNNNNNNNNNNNNNNNNNNNNNNNNNNNNNNNNNNNNNNNNNNNNNNNNNNNNNNNNNNNNNNNNNNNNNNNNNNNNNNNNNNNNNNNNNNNNNNNNNNNNNNNNNNNNNNNNNNNNNNNNNNNNNNNNNNNNNNNNNNNNNNNNNNNNNNNNNNNNNNNNNNNNNNNNNNNNNNNNNNNNNNNNNNNNNNNNNNNNNNNNNNNNNNNNNNNNNNNNNNNNNNNNNNNNNNNNNNNNNNNNNNNNNNNNNNNNNNNNNNNNNNNNNNNNNNNNNNNNNNNNNNNNNNNNNNNNNNNNNNNNNNNNNNNNNNNNNNNNNNNNNNNNNNNNNNNNNNNNNNNNNNNNNNNNNNNNNNNNNNNNNNNNNNNNNNNNNNNNNNNNNNNNNNNNNNNNNNNNNNNNNNNNNNNNNNNNNNNNNNNNNNNNNNNNNNNNNNNNNNNNNNNNNNNNNNNNNNNNNNNNNNNNNNNNNNNNNNNNNNNNNNNNNNNNNNNNNNNNNNNNNNNNNNNNNNNNNNNNNNNNNNNNNNNNNNNNNNNNNNNNNNNNNNNNNNNNNNNNNNNNNNNNNNNNNNNNNNNNNNNNNNNNNNNNNNNNNNNNNNNNNNNNNNNNNNNNNNNNNNNNNNNNNNNNNNNNNNNNNNNNNNNNNNNNNNNNNNNNNNNNNNNNNNNNNNNNNNNNNNNNNNNNNNNNNNNNNNNNNNNNNNNNNNNNNNNNNNNNNNNNNNNNNNNNNNNNNNNNNNNNNNNNNNNNNNNNNNNNNNNNNNNNNNNNNNNNNNNNNNNNNNNNNNNNNNNNNNNNNNNNNNNNNNNNNNNNNNNNNNNNNNNNNNNNNNNNNNNNNNNNNNNNNNNNNNNNNNNNNNNNNNNNNNNNNNNNNNNNNNNNNNNNNNNNNNNNNNNNNNNNNNNNNNNNNNNNNNNNNNNNNNNNNNNNNNNNNNNNNNNNNNNNNNNNNNNNNNNNNNNNNNNNNNNNNNNNNNNNNNNNNNNNNNNNNNNNNNNNNNNNNNNNNNNNNNNNNNNNNNNNNNNNNNNNNNNNNNNNNNNNNNNNNNNNNNNNNNNNNNNNNNNNNNNNNNNNNNNNNNNNNNNNNNNNNNNNNNNNNNNNNNNNNNNNNNNNNNNNNNNNNNNNNNNNNNNNNNNNNNNNNNNNNNNNNNNNNNNNNNNNNNNNNNNNNNNNNNNNNNNNNNNNNNNNNNNNNNNNNNNNNNNNNNNNNNNNNNNNNNNNNNNNNNNNNNNNNNNNNNNNNNNNNNNNNNNNNNNNNNNNNNNNNNNNNNNNNNNNNNNNNNNNNNNNNNNNNNNNNNNNNNNNNNNNNNNNNNNNNNNNNNNNNNNNNNNNNNNNNNNNNNNNNNNNNNNNNNNNNNNNNNNNNNNNNNNNNNNNNNNNNNNNNNNNNNNNNNNNNNNNNNNNNNNNNNNNNNNNNNNNNNNNNNNNNNNNNNNNNNNNNNNNNNNNNNNNNNNNNNNNCAACCGTGCGGCCGTGCAT-GCTAGTGCCAAGGCGCCCGTGCGGCTTGG----CACCGTGGCAAGTGCCTACTAGCAAGGAGGTTC---CCTTGTCTAGTCTTGGACTTGTTGTGGCTTAAATGGTGGTTCCCTCACGTGTTTCTCCCCGATGTGGGCGTGGCAACAGGGTGATTCCCCGATGTAATGCCCCAACCTCGGCA-----------TGGTTGGTTAGGA--TCCACCGTGGCATACGTCGTCTAGCCTT---------------------------------------------CTTGACTTCTGC-----------CACCACCACCTAGGACCACTAAAATGGAATCCGTCACCTGGAATGGTTAGAATATGTCACAAATGCATCCCCTTTCGGCTTAAAGTTGATGTCTTGTTTGACATTGTGTTGTGCACTTGTCTTTCGTCACCCAACACAACCAAAACATCATAAATTGCATCCAAAAATGCCTCAAATTCTAACAATGATGTGATAATAAATTATTATATGTCCCAAGGATGCTGCCCACCAAATTTCAGAAGCGTACGATTAACGGTTTTTTTTTACGGATTTTTTGAATTTTACGAGTTTGAAAAATCATAAAAAATTCATCGGTTGTCAAAAAATTATAAAATTTGGGCTCATGGTAGAATCCATTTTTATCATTTTCTGTACAAAATTTCAGTCAAAAATTCCATCGTTTGCCCCCCGAAAGGCCCTTATGTCAACTCGCAGAAACCATGTCTAGCCCTCCCAGAAGGGGTTTCCCTCAGAATGCTCTATAGGGGGTACCATGCTGCCTGCT----CCCCCCAGCAGGCAGTCCCAAGCGCACG-----------GGGCGCCCGTGCGGATGTACCCCCAA-CCCCGGGTGCACGTCCCATCCTTTGCCTTTGCCTCGGGGGGAAGTGCCGAAGTGCCGGACGGGTGATGCCGTCT---------------------------------------------------------------------------------------------------------------------------------------------------------------------------------------------------------------------------------------------------------------------------------------------------------------------------------------------------------------------------------------------------------------------------------------------------CCGGCCGGCCGGCACGGGCGGGG----------------------------------------------------------------GCCGGAGTC--------------------------------GCGCAAGGATGTCCCTTTGTTGCGTGCGGCTTGCCGTGCGCTCTTTCGATGGTGCCCCGACCACTCGTGTCCCG-------ATATATCAATCGCCATAGGGGGTCGCCCGCACGCGAGGCG-------GCGGCGCCGCGCCTTCGGCCGGCATGGG--------------------------------------------------------CGTGCTCGCGACAAGCGATGCT-CGCCCCAAGGAAGGACGTGCGTTC-------GT-GCCCCTCCTCGTGCCAGGCATG--GGGGGTCCCCCCGAAGAGCTCGGCGTGGGCAAATGCCTGCGTCGTGCCCGACGAGGGCGAG--CCCCCAATGCCCGGTGCGGGC--GACCCCCTCGGTTATCGGTG-----CCCGTTGCTTTC------GTCGGTCGGTTCTTTTGTCATGCCCAGCGAAGTAGGTTCGGCGCCGCCCGATG-CTTCCATATGCTCGCTCGCC--GTGCGGCTTGC-GGGGTGTGGTTCGTTCGGCGGTGTTGGGCCTACGACCGTGCGGGCGTGTGAGTGGTGATTGGGTCGTTCGTGTTGGCTGGCTCCGTGC-AGTGCATCGAACAGTCCGCAGGCGGCCCTCCTCATTT----CCGTCCGAAGTTGGCAAATCCTCGGGCGATTTGCTGCGGTTCCTGTGTTGCCTACCGATTGAGCGGAATTCACGTAGCACGT----TCGCCCCTCCCATCCAACAATCCCTGCGGG--TTGCTGGAGGGCCGCACGCTGGCCCTTGCGTTTCCCCGGGAGCGCCGCACTGCGGTCGGCTCTCAGGGGCCGCGAGGTCCCAGCGCTCTCTCGGATGCGGTGCATGCGGTGGTCGCGTGA----TGCTTCTCACGTCCGTCCATGCCAAATATCGGTG-------CCCGAATGATGCCCGCGCTCGCGTCGATCCGCCCG-GCCCAGGCTCGGGCGCTTCGCGCGCTGCTCGGCGTCACAGAGGAATGCTACCTGGTTGATCCTGCCAGTAGTCATATGCTTGTCTCAAAGATTAAGCCATGCATGTGTAAGTATGAACTAATTCAGACTGTGAAACTGCGAATGGCTCATTAAATCAGTTATAGTTTGTTTGATGGTACCTACTACTCGGATAACCGTAGTAATTCTAGAGCTAATACGTGCAACAAACCCCGAC-TTCCGGAAGGGATGCATTTATTAGATAAAAGGTCGACGCGGGCATC-GCCCGTTGCTCTGATGATTCATGATAACTCGACGGATCGCACGGCCCCTGTGCCGGCGACGCATCATTCAAATTTCTGCCCTATCAACTTTCGATGGTAGGATAGTGGCCTACCATGGTGGTGACGGGTGACGGAGAATTAGGGTTCGATTCCGGAGAGGGAGCCTGAGAAACGGCTACCACATCCAAGGAAGGCAGCAGGCGCGCAAATTACCCAATCCTGACACGGGGAGGTAGTGACAATAAATAACAATACCGGGCTCATCGAGTCTGGTAATTGGAATGAGTACAATCTAAATCCCTTAACGAGGATCCATTGGAGGGCAAGTCTGGTGCCAGCAGCCGCGGTAATTCCAGCTCCAATAGCGTATATTTAAGTTGTTGCAGTTAAAAAGCTCGTAGTTGGACTTTGGGCTGGGTCGATCGGTCCGCCTCAGGGTGTGCACCGGTCTATTCGTCCCTTCTACCGGCGATGCGCTCCTGGCCTTAATTGGCCGGGTCGTGCCTCCGGTGCTGTTACTTTGAAGAAATTAGAGTGCTCAAAGCAAGCCTACGCTCTGGATACATTAGCATGGGATAACATCATAGGATTCTGATCCTATTGTGTTGGCCTTCGGGATCGGAGTAATGATTAACAGGGACAGTCGGGGGCATTCGTATTTCATAGTCAGAGGTGAAATTCTTGGATTTATGAAAGACGAACAACTGCGAAAGCATTTGCCAAGGATGTTTTCATTAATCAAGAACGAAAGTTGGGGGCTCGAAGACGATCAGATACCGTCCTAGTCTCAACCATAAACGATGCCGACCAGGGATCAGCGGATGTTGCTTTTAGGACTCCGCTGGCACCTTATGAGAAATCAAAGTTTTTGGGTTCCGGGGGGAGTATGGTCGCAAGGCTGAAACTTAAAGGAATTGACGGAAGGGCACCACCAGGAGTGGAGCCTGCGGCTTAATTTGACTCAACACGGGGAAACTTACCAGGTCCAGACATAGTAAGGATTGACAGACTGAGAGCTCTTTCTTGATTCTATGGGTGGTGGTGCATGGCCGTTCTTAGTTGGTGGAGCGATTTGTCTGGTTAATTCCGTTAACGAACGAGACCTCAGCCTGCTAACTAGCTATGTGGAGGTGACCCCCCACGGCCAGCTTCTTAGAGGGACTATGGCCTTCCAGGCCAAGGAAGTTTGAGGCAATAACAGGTCTGTGATGCCCTTAGATGTTCTGGGCCGCACGCGCGCTACACTGATGTATTCAACGAGTCTATAGCCTTGGCCGACAGGCCCGGGTAATCTTTGAAATTTCATCGTGATGGGGATAGATCATTGCAATTGTTGGTCTTCAACGAGGAATTCCTAGTAAGCGCGAGTCATCAGCTCGCGTTGACTACGTCCCTGCCCTTTGTACACACCGCCCGTCGCTCCTACCGATTGAATGGTCCGGTGAAGTGTTCGGATCGCGGCGACGTGGGCGGTTCGCTGCCGGCGACGTCGCGAGAAGTCCACTGAACCTTATCATTTAGAGGAAGGAGAAGTCGTAACAAGGTTTCCGTAGGTGAACCTGCGGAAGGATCATTGTCGCCACCTTACGAGCAGCACGACCCGCGAACGTGTTCTGAAATGACCCACGGGAGGCACGCGGCGTCCGCGGACGTCCCGCGGGCCTCCCGCGCCGGGACGGGCTCGCGGGCT-CGCCCCGCCCGCCCCCC---------CGGCGGAACAACGAACGAACCCCCGGCGCCACACGCGCCAAGGAACT-----------CGATCTGACGAGCGCGCTCCC-----GCCGCCCCGGAGACGGTGCGCGTGCGGCGAGCGACGCCGGA---TTTGTATCCAC-AACGACTCTCGGCAACGGATATCTCGGCTCTCGCATCGATGAAGAACGTAGCGAAATGCGATACTTGGTGTGAATTGCAGAATCCCGTGAACCATCGAGTCTTTGAACGCAAGTTGCGCCCGAGGCCATTAGGCCGAGGGCACGTCTGGCTGGGTGTCACGCGACGCCGCCCCA---AAACCCGACGCCCGTCGCAGGGCGCGGCGG-CGGGGCGGAGATTGGCCTCCCGCGGGCCGAGCCCCGCGGATGGCCGAAATACCGGTTCGCGGTGCGGCGAGCACCACGGCGCACGGTAGCTGAGCATCCATCAA----------CTCGGGCCCAGTCGTGCGTGCTCCGC---CCCCGGCGAACCCTCGGGACCCCTCGCGTCCG------------CATGCGGATGCCTCCAACGCGACCTCAGCTCAGGCGGGGCCACCCGCTGAGTTTAAGCATATCAATAAGCGGAGGAAAAGAAACTAACAAGGATTCCCCTAGTAACGGCGAGCGAACCGGGAAGAGCCCACCATGAAAATCGGTCGCCCCCGGCGTCCGAATTGTAGTCTGGAGAAGCGTCCTCAGCGGCGGACCGGGCCCAAGTCCCCTGGAAGGGGGCGCCGGAGAGGGTGAGAGCCCCGTCGTGCCCGGACCCTGTCGCACCACGAGGCGCTGTCGGCGAGTCGGGTTGTTTGGGAATGCAGCCCCAATCGGGCGGTAAATTCCGTCCAAGGCTAAATACGGGCGAGAGACCGATAGCGAACAAGTACCGCGAGGGAAAGATGAAAAGGACTTTGAAAAGAGAGTCAAAGAGTGCTTGAAATTGTCGGGAGGGAAGCGGATGGGGGCCGGCGATGCGCCCCGGTCGGATGTGGAACGGCGAGAGCCGGTCCGCCGATCGACTCGGGGCGCGGACCGACGCGGATTGCGGCGGCGGCCCAAGCCCGGGCTCTCGATATGCCCGAGGAGACGTCGTCGCCGCGATCGTGGCTGGCAGCGCGCGCCCCAGCGGCGTGCCT---CGGCACCTGCGCGCTCCCGGCGCCGGCCTGCGGGCTCCCCATCCGGCCCGTCTTGAAACACGGACCAAGGAGTCTGACATGTGTGCGAGTCAACGGGCGAGCAAACCCGTAAGGCGCAAGGAAGCTGAGTGGCGGGATCCCCCCAGC-GGGCTGCACCGCCGACCGACCCTGATCTTCTGTGAAGGGTTCGAGTGAGAGCATACCTGTCGGGACCCGAAAGATGGTGAACTATGCCTGAGCGGGGCGAAGCCAGAGGAAACTCTGGTGGAGGCCCGCAGCGATACTGACGTGCAAATCGTTCGTCTGACTTGGGTATAGGGGCGAAAGACTAATCGAACCGTCTAGTAGCTGGTTCCCTCCGAAGTTTCCCTCAGGATAGCTGGAGCTCGAGCGCGAGTTCTATCGGGTAAAGCCAATGATTAGAGGCATCGGGGGCGCAACGCCCTCGACCTATTCTCAAACTTTAAATAGGTAGGACGGCGCGGCTGCTCCGTTGAGCCGCGCCACGGAATCGAGAGCTCCAAGTGGGCCATTTTTGGTAAGCAGAACTGGCGATGCGGGATGAACCGGAAGCCGGGTTACGGTGCCCAACTGCGCGCTAACCTAGATCCCACAAAGGGTGTTGGTCGATTAAGACAGCAGGACGGTGGTCATGGAAGTCGAAATCCGCTAAGGAGTGTGTAACAACTCACCTGCCGAATCAACTAGCCCCGAAAATGGATGGCGCTGAAGCGCGCGACCCATACCCGGCCGTCGGGGCAAGCGCCAGGCCCCGATGAGTAGGAGGGCGCGGCGGTCGCTGCGAAACCTTGGGCGCGAGCCCGGGCGGAGCGTCCGTCGGTGCAGATCTTGGTGGTAGTAGCAAATATTCAAATGAGAACTTTGAAGGCCGAAGAGGGGAAAGGTTCCATGTGAACGGCACTTGCACATGGGTTAGTCGATCCTAAGAGACGGGGGAAGCCCGTCTGATAGCGTGCACG-CACGCGCACTTCGAAAGGGAATCGGGTTAAAATTCCTGAACCGGGATGTGGCGGCTGACGGCAACGTTAGGGAGTCCGGAGACGTCGGCGGGGGCCTCGGGAAGAGTTATCTTTTCTGTTTAACAGCCTGCCCACCCTGGAAACGGCTCAGCCGGAGGTAGGGTCCAGCGGCTGGAAGAGCACCGCACGTCGCGTGGTGTCCGGTGCGCCCCCGGCGGCCCTTGAAAATCCGGAGGACCGAGTGCCGCCCACGCCCGGTCGTACTCATAACCGCATCAGGTCTCCAAGGTGAACAGCCTCTGGTCGATGGAACAATGTAGGCAAGGGAAGTCGGCAAAATGGATCCGTAACCTCGGGAAAAGGATTGGCTCTGAGGACTGGGCACGGGGGTCCCAGCCCCGAAACCGTCGGCTGTCGGTGGACTGCTCGAGCTGCTCCCGCGGCGAGAGCGGGTCGCCGCGTGCCGGCCGGGGGACGGACTGGGAACGGGCCCTCCGGGGCCCCTTCCCCGGGCGTCGAACAGTCGACTCAGAACTGGTACGGACAAGGGGAATCCGACTGTTTAATTAAAACAAAGCATTGCGATGGTCCCTGCGGATGCTGACGCAATGTGATTTCTGCCCAGTGCTCTGAATGTCAAAGTGAAGAAATTCAACCAAGCGCGGGTAAACGGCGGGAGTAACTATGACTCTCTTAAGGTAGCCAAATGCCTCGTCATCTAATTAGTGACGCGCATGAATGGATTAACGAGATTCCCACTGTCCCTGTCTACTATCCAGCGAAACCACAGCCAAGGGAACGGGCTTGGCAGAATCAGCGGGGAAAGAAGACCCTGTTGAGCTTGACTCTAGTCCGACTTTGTGAAATGACTTGAGAGGTGTAGGATAAGTGGGAGCCGGAAACGGCGAAAGTGAAATACCACTACTTTTAACGTTATTTTACTTATTCCGTGAATCGGAGGCGGGGCATGGCCCCTCCTTTTGGACCCAAGGCTCGC----CTCGCGGGCCGATCCGGGCGGAAGACATTGTCAGGTGGGGAGTTTGGCTGGGGCGGCACATCTGTTAAAAGATAACGCAGGTGTCCTAAGATGAGCTCAACGAGAACAGAAATCTCGTGTGGAACAAAAGGGTAAAAGCTCGTTTGATTCTGATTTCCAGTACGAATACGAACCGTGAAAGCGTGGCCTATCGATCCTTTAGTCCTTCGGAATTTGAAGCTAGAGGTGTCAGAAAAGTTACCACAGGGATAACTGGCTTGTGGCAGCCAAGCGTTCATAGCGACGTTGCTTTTTGATCCTTCGATGTCGGCTCTTCCTATCATTGTGAAGCAGAATTCACCAAGTGTTGGATTGTTCACCCACCAATAGGGAACGTGAGCTGGGTTTAGACCGTCGTGAGACAGGTTAGTTTTACCCTACTGATGACAGTGTCGCAATAGTAATTCAACCTAGTACGAGAGGAACCGTTGATTCGCACAATTGGTCATCGCGCTTGGTTGAAAAGCCAGTGGCGCGAAGCTACCGTGCGTTGGATTATGACTGAACGCCTCTAAGTCAGAATCCGGGCTAGAAGCGACGCATGCGCCTATCGTCCGTTTGCCGACCAGCAGTAGGGGCCTCGGCCCCCAAAGGCACGTGTCGTTGGCGACCCTCGTGCGGCGGATGAGCCGTGCGAGACGCCTCGAAGCACAATTCCCACCGGGCGACGGGTAGAATCCTTTGCAGACGACTTAAATACGCGACGGGGTATTGTAAGTGGCAGAGTGGCCTTGCTGCCACGATCCACTGAGATTCAGCCCTTGTCGCTCCGATTCGTCCCTCCCC--------TTCATCAATTTTC---------------AAATCAATGG-GGCCCGCTGCTAGAGGCTTTTTGGGACACTGCCAAGG--------------------------------------------------------CACCTCCCGACGATACGAAACGATGGCAAAGGATGGATGCATTAATAGGAAAGTGAATGAACAATCAAAAG------------------CATCATGACCTTGC--------------ATGGACCCCGAA-ACACAATGGCCAAATGTGAATGC-------------ATGCCAAGGCACAAAGCTTGCCAAAGGAAAATAAGCAATGATGGCATGGAACCATGCCCACTGGTGCCCGTGTGGTGA---AACAAAATAGCGCCTATGTGCCCAAGTGCCAAGCAAATCACGTGAAGGCAAAGCCCCAA---GGCNNNNNNNNNNNNNNNNNNNNNNNNNNNNNNNNNNNNNNNNNNNNNNNNNNNNNNNNNNNNNNNNNNNNNNNNNNNNNNNNNNNNNNNNNNNNNNNNNNNNNNNNNNNNNNNNNNNNNNNNNNNNNNNNNNNNNNNNNNNNNNNNNNNNNNNNNNNNNNNNNNNNNNNNNNNNNNNNNNNNNNNNNNNNNNNNNNNNNNNNNNNNNNNNNNNNNNNNNNNNNNNNNNNNNNNNNNNNNNNNNNNNNNNNNNNNNNNNNNNNNNNNNNNNNNNNNNNNNNNNNNNNNNNNNNNNNNNNNNNNNNNNNNNNNNNNNNNNNNNNNNNNNNNNNNNNNNNNNNNNNNNNNNNNNNNNNNNNNNNNNNNNNNNNNNNNNNNNNNNNNNNNNNNNNNNNNNNNNNNNNNNNNNNNNNNNNNNNNNNNNNNNNNNNNNNNNNNNNNNNNNNNNNNNNNNNNNNNNNNNNNNNNNNNNNNNNNNNNNNNNNNNNNNNNNNNNNNNNNNNNNNNNNNNNNNNNNNNNNNNNNNNNNNNNNNNNNNNNNNNNNNNNNNNNNNNNNNNNNNNNNNNNNNNNNNNNNNNNNNNNNNNNNNNNNNNNNNNNNNNNNNNNNNNNNNNNNNNNNNNNNNNNNNNNNNNNNNNNNNNNNNNNNNNNNNNNNNNNNNNNNNNNNNNNNNNNNNNNNNNNNNNNNNNNNNNNNNNNNNNNNNNNNNNNNNNNNNNNNNNNNNNNNNNNNNNNNNNNNNNNNNNNNNNNNNNNNNNNNNNNNNNNNNNNNNNNNNNNNNNNNNNNNNNNNNNNNNNNNNNNNNNNNNNNNNNNNNNNNNNNNNNNNNNNNNNNNNNNNNNNNNNNNNNNNNNNNNNNNNNNNNNNNNNNNNNNNNNNNNNNNNNNNNNNNNNNNNNNNNNNNNNNNNNNNNNNNNNNNNNNNNNNNNNNNNNNNNNNNNNNNNNNNNNNNNNNNNNNNNNNNNNNNNNNNNNNNNNNNNNNNNNNNNNNNNNNNNNNNNNNNNNNNNNNNNNNNNNNNNNNNNNNNNNNNNNNNNNNNNNNNNNNNNNNNNNNNNNNNNNNNNNNNNNNNNNNNNNNNNNNNNNNNNNNNNNNNNNNNNNNNNNNNNNNNNNNNNNNNNNNNNNNNNNNNNNNNNNNNNNNNNNNNNNNNNNNNNNNNNNNNNNNNNNNNNNNNNNNNNNNNNNNNNNNNNNNNNNNNNNNNNNNNNNNNNNNNNNNNNNNNNNNNNNNNNNNNNNNNNNNNNNNNNNNNNNNNNNNNNNNNNNNNNNNNNNNNNNNNNNNNNNNNNNNNNNNNNNNNNNNNNNNNNNNNNNNNNNNNNNNNNNNNNNNNNNNNNNNNNNNNNNNNNNNNNNNNNNNNNNNNNNNNNNNNNNNNNNNNNNNNNNNNNNNNNNNNNNNNNNNNNNNNNNNNNNNNNNNNNNNNNNNNNNNNNNNNNNNNNNNNNNNNNNNNNNNNNNNNNNNNNNNNNNNNNNNNNNNNNNNNNNNNNNNNNNNNNNNNNNNNNNNNNNNNNNNNNNNNNNNNNNNNNNNNNNNNNNNNNNNNNNNNNNNNNNNNNNNNNNNNNNNNNNNNNNNNNNNNNNNNNNNNNNNNNNNNNNNNNNNNNNNNNNNNNNNNNNNNNNNNNNNNNNNNNNNNNNNNNNNNNNNNNNNNNNNNNNNNNNNNNNNNNNNNNNNNNNNNNNNNNNNNNNNNNNNNNNNNNNNNNNNNNNNNNNNNNNNNNNNNNNNNNNNNNNNNNNNNNNNNNNNNNNNNNNNNNNNNNNNNNNNNNNNNNNNNNNNNNNNNNNNNNNNNNNNNNNNNNNNNNNNNNNNNNNNNNNNNNNNNNNNNNNNNNNNNNNNNNNNNNNNNNNNNNNNNNNNNNNNNNNNNNNNNNNNNNNNNNNNNNNNNNNNNNNNNNNNNNNNNNNNNNNNNNNNNNNNNNNNNNNNNNNNNNNNNNNNNNNNNNNNNNNNNNNNNNNNNNNNNNNNNNNNNNNNNNNNNNNNNNNNNNNNNNNNNNNNNNNNNNNNNNNNNNNNNNNNNNNNNNNNNNNNNNNNNNNNNNNNNNNNNNNNNNNNNNNNNNNNNNNNNNNNNNNNNNNNNNNNNNNNNNNNNNNNNNNNNNNNNNNNNNNNNNNNNNNNNNNNNNNNNNNNNNNNNNNNNNNNNNNNNNNNNNNNNNNNNNNNNNNNNNNNNNNNNNNNNNNNNNNNNNNNNNNNNNNNNNNNNNNNNNNNNNNNNNNNNNNNNNNNNNNNNNNNNNNNNNNNNNNNNNNNNNNNNNNNNNNNNNNNNNNNNNNNNNNNNNNNNNNNNNNNNNNNNNNNNNNNNNNNNNNNNNNNNNNNNNNNNNNNNNNNNNNNNNNNNNNNNNNNNNNNNNNNNNNNNNNNNNNNNNNNNNNNNNNNNNNNNNNNNNNNNNNNNNNNNNNNNNNNNNNNNNNNNNNNNNNNNNNNNNNNNNNNNNNNNNNNNNNNNNNNNNNNNNNNNNNNNNNNNNNNNNNNNNNNNNNNNNNNNNNNNNNNNNNNNNNNNNNNNNNNNNNNNNNNNNNNNNNNNNNNNNNNNNNNNNNNNNNNNNNNNNNNNNNNNNNNNNNNNNNNNNNNNNNNNNNNNNNNNNNNNNNNNNNNNNNNNNNNNNNNNNNNNNNNNNNNNNNNNNNNNNNNNNNNNNNNNNNNNNNNNNNNNNNNNNNNNNNNNNNNNNNNNNNNNNNNNNNNNNNNNNNNNNNNNNNNNNNNNNNNNNNNNNNNNNNNNNNNNNNNNNNNNNNNNNNNNNNNNNNNNNNNNNNNNNNNNNNNNNNNNNNNNNNNNNNNNNNNNNNNNNNNNNNNNNNNNNNNNNNNNNNNNNNNNNNNNNNNNNNNNNNNNNNNNNNNNNNNNNNNNNNNNNNNNNNNNNNNNNNNNNNNNNNNNNNNNNNNNNNNNNNNNNNNNNNNNNNNNNNNNNNNNNNNNNNNNNNNNNNNNNNNNNNNNNNNNNNNNNNNNNNNNNNNNNNNNNNNNNNNNNNNNNNNNNNNNNNNNNNNNNNNNNNNNNNNNNNNNNNNNNNNNNNNNNNNNNNNNNNNNNNNNNNNNNNNNNNNNNNNNNNNNNNNNNNNNNNNNNNNNNNNNNNNNNNNNNNNNNNNNNNNNNNNNNNNNNNNNNNNNNNNNNNNNNNNNNNNNNNNNNNNNNNNNNNNNNNNNNNNNNNNNNNNNNNNNNNNNNNNNNNNNNNNNNNNNNNNNNNNNNNNNNNNNNNNNNNNNNNNNNNNNNNNNNNNNNNNNNNNNNNNNNNNNNNNNNNNNNNNNNNNNNNNNNNNNNNNNNNNNNNNNNNNNNNNNNNNNNNNNNNNNNNNNNNNNNNNNNNNNNNNNNNNNNNNNNNNNNNNNNNNNNNNNNNNNNNNNNNNNNNNNNNNNNNNNNNNNNNNNNNNNNNNNNNNNNNNNNNNNNNNNNNNNNNNNNNNNNNNNNNNNNNNNNNNNNNNNNNNNNNNNNNNNNNNNNNNNNNNNNNNNNNNNNNNNNNNNNNNNNNNNNNNNNNNNNNNNNNNNNNNNNNNNNNNNNNNNNNNNNNNNNNNNNNNNNNNNNNNNNNNNNNNNNNNNNNNNNNNNNNNNNNNNNNNNNNNNNNNNNNNNNNNNNNNNNNNNNNNNNNNNNNNNNNNNNNNNNNNNNNNNNNNNNNNNNNNNNNNNNNNNNNNNNNNNNNNNNNNNNNNNNNNNNNNNNNNNNNNNNNNNNNNNNNNNNNNNNNNNNNNNNNNNNNNNNNNNNNNNNNNNNNNNNNNNNNNNNNNNNNNNNNNNNNNNNNNNNNNNNNNNNNNNNNNNNNNNNNNNNNNNNNNNNNNNNNNNNNNNNNNNNNNNNNNNNNNNNNNNNNNNNNNNNNNNNNNNNNNNNNNNNNNNNNNNNNNNNNNNNNNNNNNNNNNNNNNNNNNNNNNNNNNNNNNNNNNNNNNNNNNNNNNNNNNNNNNNNNNNNNNNNNNNNNNNNNNNNNNNNNNNNNNNNNNNNNNNNNNNNNNNNNNNNNNNNNNNNNNNNNNNNNNNNNNNNNNNNNNNNNNNNNNNNNNNNNNNNNNNNNNNNNNNNNNNNNNNNNNNNNNNNNNNNNNNNNNNNNNNNNNNNNNNNNNNNNNNNNNNNNNNNNNNNNNNNNNNNNNNNNNNNNNNNNNNNNNNNNNNNNNNNNNNNNNNNNNNNNNNNNNNNNNNNNNNNNNNNNNNNNNNNNNNNNNNNNNNNNNNNNNNNNNNNNNNNNNNNNNNNNNNNNNNNNNNNNNNNNNNNNNNNNNNNNNNNNNNNNNNNNNNNNNNNNNNNNNNNNNNNNNNNNNNNNNNNNNNNNNNNNNNNNNNNNNNNNNNNNNNNNNNNNNNNNNNNNNNNNNNNNNNNNNNNNNNNNNNNNNNNNNNNNNNNNNNNNNNNNNNNNNNNNNNNNNNNNNNNNNNNNNNNNNNNNNNNNNNNNNNNNNNNNNNNNNNNNNNNNNNNNNNNNNNNNNNNNNNNNNNNNNNNNNNNNNNNNNNNNNNNNNNNNNNNNNNNNNNNNNNNNNNNNNNNNNNNNNNNNNNNNNNNNNNNNNNNNNNNNNNNNNNNNNNNNNNNNNNNNNNNNNNNNNNNNNNNNNNNNNNNNNNNNNNNNNNNNNNNNNNNNNNNNNNNNNNNNNNNNNNNNNNNNNNNNNNNNNNNNNNNNNNNNNNNNNNNNNNNNNNNNNNNNNNNNNNNNNNNNNNNNNNNNNNNNNNNNNNNNNNNNNNNNNNNNNNNNNNNNNNNNNNNNNNNNNNNNNNNNNNNNNNNNN
>Guibourtia ehie voucher Breteler 10505 external transcribed spacer, 18S ribosomal RNA gene, internal transcribed spacer 1, 5.8S ribosomal RNA gene, internal transcribed spacer 2, and 28S ribosomal RNA gene, complete sequence
AAGGCGCCCAGCACCCGTGCGGGCTAGTGCCAAGGCGACCGTGCGGCCGTGCGCCAAGGCGCCCAGCACCCGTGCGGGCTAGTGCCAAGGCGCCCAGCGCCCGCACGGGCTGGTGCCAAGGCGACCGTACGGCCGTGCGCCAAGGCGCCCAGCACCCGTGTGGGCTAGTGCCAAGGCGCACAGCGCCCGCACGGGCTGGTGCCAAGGCGACCGTGCGGCCGTGCGCCAAGGCGCCCAGCGCCGGTGCGGCCGTGCGCCAAGGCGCCCAGCGTCCGTGCGGCCGTGCGCCAAGGCGCCCAGTGCCCGTGCGGGCTAGTGCCAAGGCGACCGTGCGCCAAGGCGCCCAGCACCCGTGCGGGCTAGTGCCAAGGCGACCGTGCGGCCGTGCGCCAAGGCGCCCAGCACCCGTGCGGGCTAGTGCCAAGGCGCCCAGCGCCCGCACGGGCTGGTGCCAAGGCGACCGTACGGCCGTGCGCCAAGGCGCCCAGCACCCGTGTGGGCTAGTGCCAAGGCGCCCAGCGCCCGCACGGGCTGGTGCCAAGGCGACCGTGCGGCCGTGCGCCAAGGCGCCCAGCGCCCGTGCGGGCGTGCGCCAAGGCGCCCAGTGCCCGTGCGGGCTAGTGCCAAGGCGACCGTGCGGCCGTGCGCCAAGGCGCCCAGCACCCGTGCGGGCTAGTGCCAAGGCGACCGTGCGGCCGTGCGCCAAGGCGCCCAGCACTCGTGCGGGCTAGTGCCAAGGCGCCCAGCGCCCGCACGGGCTGGTGCCAAGGCGACCGTGCGGCCGTGCGCCAAGGCGCCCAGCACCCGTGCGGGCTAGTGCCAAGGCGCCCAGCACCCGTGCGGGCTGG-TGCCAAGGCGACCGTGCGACCGTGCGCCAAGGCGCCCAGCA--TCCGTGCGGG-------CTAGTGCCAAGGCGCCCAGCGCCCGTGCGGCCT-------AGCGCCAAGGCGCCCGTGCGGGCGTGCGCCAAGGTGCCCAGCACCCGCGCG--------GCTGAGCGCCAAGGCCCCCGTGCGGCCGTGC-GCCAAGGCACCTAGCGCCCGTGCGGGTTGGT-GCCAAGGCGACCGTGCGGCCGTGCGGG-CTGGTGCCAAGGCGCC---------------------------------CAGCGCCCGTGCGGGCTAGC-GCCAAGGCGCCCGTGCGGCCGTGTGCCAAGGCGCCCAGCGCCCGTGCGGGCTAGTGCCAAGGCGCCCAGCACCCGTGCGGGCTGGTGCCAAGGCGACCGTGCGGCCGTGC-GCCAAGGCGCCCAGCACCCGTGCGGGCTGGTGCCAAGGCGACCGTGCGGCCGCGCGCTAAGGCGCCCAGCACCCGTGCGGGCTGGTGCCAAGGCGACCGTGCGGCCGTGCGCCAAGGCGCCCAGCACCCGTGCGGGCTAGTGCCAAGGCGCCCAGCGCCCGCACGGGCTGGTGCCAAGGCGACCGTACGGCCGTGCGCCAAGGCGCCCAGCACCCGTGTGGGCTAGTGCCAAGGCGCCCAGCGCCCGCACGGGCTGGTGCCAAGGCGACCGTGCGGCCGTGCGCCAAGGCGCCCAGCGCCCGTGCGGGCGTGCGCCAAGGCGCCCAGTGCCCGTGCGGGCTAGTGCCAAGGCGACCGTGCGGCCGTGCGCCAAGGCGCCCAGCACCCGTGCGGGCTAGTGCCAAGGCGACCGTGCGGCCGTGCGCCAAGGCGCCCAGCACTCGTGCGGGCTAGTGCCAAGGCGCCCAGCGCCCGCACGGGCTGGTGCCAAGGCGACCGTGCGGCCGTGCGCCAAGGCGCCCAGCACCCGTGCGGGCTAGTGCCAAGGCGCCCAGCACCCGTGCGGGCTGGTGCCAAGGCGACCGTGCGACCGTGCGCCAAGGCGCCCAGCATCCGTGCGGGCTAGTGCCAAGGCGCCCAGCGCCCGTGCGGCCTAGCGCCAAGGCGCCCGTGCGGGCGTGCGCCAAGGTGCCCAGCACCCGCGCGGCTGAGCGCCAAGGCCCCCGTGCGGCCGTGCGCCAAGGCACCTAGCGCCCGTGCGGGTTGGTGCCAAGGCGACCGTGCGGCCGTGCGGGCTGGTGCCAAGGCGCCCAGCGCCCGTGCGGGCTAGCGCCAAGGCGCCCGTGCGGCCGTGTGCCAAGGCGCCCAGCGCCCGTGCGGGCTAG-TGCCAAGGCGCCCAGCACCCGTGCGGGCTGG-TGCCAAGGCGACCGTGCGGCCGTGCGCCAAGGCGCCCAGCACCCGTGCGGGCTGGTGCCAAGGCGACCGTGCGGCCGTGCGCCAAGGCGCCCAGCACCCGTGCGGGCTAGTGCCAAGGCGCCCAGCACCCGTGCGGGCTGGTGCCAAGGCGACCGTGCGACCGTGCGCCAAGGCGCCCAGCATCCGTGCGGGCTAGTGCCAAGGCGCCCAGCGCCCGTGCGGCCTAGCGCCAAGGCGCCCGTGCGGGCGTGCGCCAAGGTGCCCAGCACCCGCGCGGCTGAGCGCCAAGGCCCCCGTGCGGCCGTGCGCCAAGGCACCTAGCGCCCGTGCGGGTTGGTGCCAAGGCGACCGTGCGGCCGTGCGGGCTGGTGCCAAGGCGCCCAGCGCCCGTGCGGGCTAG-CGCCAAGGCGC-------CCGTGCGGCCGTG----------------------------------TGCCAAGGCGCCC--------------------------AGCGCCCGTGCGGGCTAGTGCCAAGGCGACCGTGGGGGCTGGTGCCAAGGCCCCCGTGCACCCGTGCGGGCTAG-TGCCAAGGCGCCCAGCGCCCGTGCGGACTAGTGCCAAGACGCCCGGGCGGCCGTGCGCCAAGGCGCCCAGCGCCCGTGCGGGCTAGCGCCAAGGCCCCCGTGCGGCCGTGCGCCAAGGCGCCCAGCGCCCGTGCACCCGTGCGGCCGTGC-------GCCAAGGCGCC-----------------------------------------------------------------------------------------------------------------------------------------------------------------------------------------------------------------------------------------------------------------------------------------------CAGCACCCCCGTGCGGGCTAGT-GCCAAGGCGCCCGATGCCCGTGCAGGCTCGTGCCAAGGCAACCGTGCGGCCGTGCAT-GCTAGTGCCAAGGCGCCCGTGCGGCTTGG----CACCGTGGCAAGTGCCTACTAGCAAGGAGGTTC---CCTTGTCTAGTCTTGGACTTGTTGTGGCTTAAATGGTGGTTCCCTCACGTGTTTCTCCCCGATGTGGGCGTGGCAACAGGGTGATTCCCCAATGTAATGCCCCAACCTCGGCA-----------TGGTTGGTTAGGA--TCCACCGTGGCATACGTCGTCTAGCCTT---------------------------------------------CTTGACTTCTGC-----------CACCACCACCTAGGACCACTAAAATGGAATCCGTCACCTGGAATGGTTATAATATGTCACAAATGCATCCCCTTTCGGCTTAAAGTTGATGTCTTGTTTGACATTGTGTTGTGCACTTGTCTTTCGTCACCCAACACAACCAAAACATCATAAATTGCATCTAAAAATGCCTCAAATTCTCACAATGATGTGATAATAAATTATTATATGTCCCAAGGATGCTGCCCACCAAATTTCAGAAGCGTACGATTAACGGTTTTTTTTTACGGATTTTTTGAATTTTACGAGTTTGAAAAATCATAAAAAATTCATCGGTTGTCAAAAAATTATAAAATTTTGGCTCATGGTAGAATCCATTTTTATCATCTTCTGTACAAAATTTCAGTCAAAAATTCCATCGTTTGCCCCCCGAAAGGCCCTTATGTCAACTCGCAGAAACCATGTCTAGCCCTCCCAGAAGGGGTTTCCCTCAGAATGCTCTATAGGGGGTACCATGCTGCCTGCT----CCCCCCAGCAGGCAGTCCCAAGCGCACG-----------GGGCGCCCGTGCGGATGTACCCCCAA-CCCCGGGTGCACGTCCCATCCTTTGCCTTTGCCTCGGGGGGAAGTGCCGAAGTGCCGGACGGGTGATGCCGTCT---------------------------------------------------------------------------------------------------------------------------------------------------------------------------------------------------------------------------------------------------------------------------------------------------------------------------------------------------------------------------------------------------------------------------------------------------CCGGCCGGCCGGCACGGGCGGGG----------------------------------------------------------------GCCGGAGTC--------------------------------GCGCAAGGATGTCCCTTTGTTGCGTGCGGCTTGCCGTGCGCTCTTTCGATGGTGCCCCGACCACTCGTGTCCCG-------ATATATCAATCGCCATAGGGGGTCGCCCGCACGCGAGGCG-------GCGGCGCCGCGCCTTCGGCCGGCATGGG--------------------------------------------------------CGTGCTCGCGACAAGCGATGCT-CGCCCCAAGGAAGGACGTGCGTTC-------GT-GCCCCTCCTCGTGCCAGGCATG--GGGGGTCCCCCCGAAGAGCTCGGCGTGGGCAAATGCCTGCGTCGTGCCCGACGAGGGCGAG--CCCCCAATGCCCGGTGCGGGC--GACCCCCTCGGTTATCGGTG-----CCCGTTGCTTTC------GTCGGTCGATTCTTTTGTCATGCCCAGCGAAGTAGGTTCGGCGCCGCCCGATG-CTTCCATATGCTCGCTCGCC--GTGCGGCTTGC-GGGGTGTGGTTCGTTCGGCGGTGTTGGGCCTACGACCGTGCGGGCGTGTGAGTGGTGATTGGGTCGTTCGTGTTGGCTGGCTCCGTGC-AGTGCATCGAACAGTCCGCAGGCGGCCCTCCTCATTT----CCGTCCGAAGTTGGCAAATCCTCGGGCGATTTGCTGCGGTTCCTGTGTTGCCTACCGATTGAGCGGAATTCACGTAGCACGT----TCGCCCCTCCCATCCAACAATCCCTGCGGG--TTGCTGGAGGGCCGCACGCTGGCCCTTGCGTTTCCCCGGGAGCGCCGCACTGCGGTCGGCTCTCAGGGGCCGCGAGGTCCCAGCGCTCTCTCGGATGCGGTGCATGCGGTGGTCGCGTGA----TGCTTCTCACGTCCGTCCATGCCAAATATCGGTG-------CCCGAATGATGCCCGCGCTCGCGTCGATCCGCCCG-GCCCAGGCTCGGGCGCTTCGCGCGCTGCTCGGCGTCACAGAGGAATGCTACCTGGTTGATCCTGCCAGTAGTCATATGCTTGTCTCAAAGATTAAGCCATGCATGTGTAAGTATGAACTAATTCAGACTGTGAAACTGCGAATGGCTCATTAAATCAGTTATAGTTTGTTTGATGGTACCTACTACTCGGATAACCGTAGTAATTCTAGAGCTAATACGTGCAACAAACCCCGAC-TTCCGGAAGGGATGCATTTATTAGATAAAAGGTCGACGCGGGCATC-GCCCGTTGCTCTGATGATTCATGATAACTCGACGGATCGCACGGCCCCTGTGCCGGCGACGCATCATTCAAATTTCTGCCCTATCAACTTTCGATGGTAGGATAGTGGCCTACCATGGTGGTGACGGGTGACGGAGAATTAGGGTTCGATTCCGGAGAGGGAGCCTGAGAAACGGCTACCACATCCAAGGAAGGCAGCAGGCGCGCAAATTACCCAATCCTGACACGGGGAGGTAGTGACAATAAATAACAATACCGGGCTCATCGAGTCTGGTAATTGGAATGAGTACAATCTAAATCCCTTAACGAGGATCCATTGGAGGGCAAGTCTGGTGCCAGCAGCCGCGGTAATTCCAGCTCCAATAGCGTATATTTAAGTTGTTGCAGTTAAAAAGCTCGTAGTTGGACTTTGGGCTGGGTCGATCGGTCCGCCTCAGGGTGTGCACCGGTCTATTCGTCCCTTCTACCGGCGATGCGCTCCTGGCCTTAATTGGCCGGGTCGTGCCTCCGGTGCTGTTACTTTGAAGAAATTAGAGTGCTCAAAGCAAGCCTACGCTCTGGATACATTAGCATGGGATAACATCATAGGATTCTGATCCTATTGTGTTGGCCTTCGGGATCGGAGTAATGATTAACAGGGACAGTCGGGGGCATTCGTATTTCATAGTCAGAGGTGAAATTCTTGGATTTATGAAAGACGAACAACTGCGAAAGCATTTGCCAAGGATGTTTTCATTAATCAAGAACGAAAGTTGGGGGCTCGAAGACGATCAGATACCGTCCTAGTCTCAACCATAAACGATGCCGACCAGGGATCAGCGGATGTTGCTTTTAGGACTCCGCTGGCACCTTATGAGAAATCAAAGTTTTTGGGTTCCGGGGGGAGTATGGTCGCAAGGCTGAAACTTAAAGGAATTGACGGAAGGGCACCACCAGGAGTGGAGCCTGCGGCTTAATTTGACTCAACACGGGGAAACTTACCAGGTCCAGACATAGTAAGGATTGACAGACTGAGAGCTCTTTCTTGATTCTATGGGTGGTGGTGCATGGCCGTTCTTAGTTGGTGGAGCGATTTGTCTGGTTAATTCCGTTAACGAACGAGACCTCAGCCTGCTAACTAGCTATGTGGAGGTGACCCCCCACGGCCAGCTTCTTAGAGGGACTATGGCCTTCCAGGCCAAGGAAGTTTGAGGCAATAACAGGTCTGTGATGCCCTTAGATGTTCTGGGCCGCACGCGCGCTACACTGATGTATTCAACGAGTCTATAGCCTTGGCCGACAGGCCCGGGTAATCTTTGAAATTTCATCGTGATGGGGATAGATCATTGCAATTGTTGGTCTTCAACGAGGAATTCCTAGTAAGCGCGAGTCATCAGCTCGCGTTGACTACGTCCCTGCCCTTTGTACACACCGCCCGTCGCTCCTACCGATTGAATGGTCCGGTGAAGTGTTCGGATCGCGGCGACGTGGGCGGTTCGCTGCCGGCGACGTCGCGAGAAGTCCACTGAACCTTATCATTTAGAGGAAGGAGAAGTCGTAACAAGGTTTCCGTAGGTGAACCTGCGGAAGGATCATTGTCGCCACCTTACGAGCAGCACGACCCGCGAACGTGTTCTGAAATGACCCACGGGAGGCACGCGGCGTCCGCGGACGTCCCGCGGGCCTCCCGCGCCGGGACGGGCTCGCGGGCT-CGCCCCGCCCGCCCCCC---------CGGCGGAACAACGAACGAACCCCCGGCGCCACACGCGCCAAGGAACT-----------CGATCTGACGAGCGCGCTCCC-----GCCGCCCCGGAGACGGTGCGCGTGCGGCGAGCGACGCCGGA---TTTGTATCCAC-AACGACTCTCGGCAACGGATATCTCGGCTCTCGCATCGATGAAGAACGTAGCGAAATGCGATACTTGGTGTGAATTGCAGAATCCCGTGAACCATCGAGTCTTTGAACGCAAGTTGCGCCCGAGGCCATTAGGCCGAGGGCACGTCTGGCTGGGTGTCACGCGACGCCGCCCCA---AAACCCGACGCCCGTCGCAGGGCGCGGCGG-CGGGGCGGAGATTGGCCTCCCGCGGGCCGAGCCCCGCGGATGGCCGAAATACCGGTTCGCGGTGCGGCGAGCACCACGGCGCACGGTAGCTGAGCATCCATCAA----------CTCGGGCCCAGTCGTGCGTGCTCCGC---CCCCGGCGAACCCTCGGGACCCCTCGCGTCCG------------CATGCGGATGCCTCCAACGCGACCTCAGCTCAGGCGGGGCCACCCGCTGAGTTTAAGCATATCAATAAGCGGAGGAAAAGAAACTAACAAGGATTCCCCTAGTAACGGCGAGCGAACCGGGAAGAGCCCACCATGAAAATCGGTCGCCCCCGGCGTCCGAATTGTAGTCTGGAGAAGCGTCCTCAGCGGCGGACCGGGCCCAAGTCCCCTGGAAGGGGGCGCCGGAGAGGGTGAGAGCCCCGTCGTGCCCGGACCCTGTCGCACCACGAGGCGCTGTCGGCGAGTCGGGTTGTTTGGGAATGCAGCCCCAATCGGGCGGTAAATTCCGTCCAAGGCTAAATACGGGCGAGAGACCGATAGCGAACAAGTACCGCGAGGGAAAGATGAAAAGGACTTTGAAAAGAGAGTCAAAGAGTGCTTGAAATTGTCGGGAGGGAAGCGGATGGGGGCCGGCGATGCGCCCCGGTCGGATGTGGAACGGCGAGAGCCGGTCCGCCGATCGACTCGGGGCGCGGACCGACGCGGATTGCGGCGGCGGCCCAAGCCCGGGCTCTCGATATGCCCGAGGAGACGTCGTCGCCGCGATCGTGGCTGGCAGCGCGCGCCCCAGCGGCGTGCCT---CGGCACCTGCGCGCTCCCGGCGCCGGCCTGCGGGCTCCCCATCCGGCCCGTCTTGAAACACGGACCAAGGAGTCTGACATGTGTGCGAGTCAACGGGCGAGCAAACCCGTAAGGCGCAAGGAAGCTGAGTGGCGGGATCCCCCCAGC-GGGCTGCACCGCCGACCGACCCTGATCTTCTGTGAAGGGTTCGAGTGAGAGCATACCTGTCGGGACCCGAAAGATGGTGAACTATGCCTGAGCGGGGCGAAGCCAGAGGAAACTCTGGTGGAGGCCCGCAGCGATACTGACGTGCAAATCGTTCGTCTGACTTGGGTATAGGGGCGAAAGACTAATCGAACCGTCTAGTAGCTGGTTCCCTCCGAAGTTTCCCTCAGGATAGCTGGAGCTCGAGCGCGAGTTCTATCGGGTAAAGCCAATGATTAGAGGCATCGGGGGCGCAACGCCCTCGACCTATTCTCAAACTTTAAATAGGTAGGACGGCGCGGCTGCTCCGTTGAGCCGCGCCACGGAATCGAGAGCTCCAAGTGGGCCATTTTTGGTAAGCAGAACTGGCGATGCGGGATGAACCGGAAGCCGGGTTACGGTGCCCAACTGCGCGCTAACCTAGATCCCACAAAGGGTGTTGGTCGATTAAGACAGCAGGACGGTGGTCATGGAAGTCGAAATCCGCTAAGGAGTGTGTAACAACTCACCTGCCGAATCAACTAGCCCCGAAAATGGATGGCGCTGAAGCGCGCGACCCATACCCGGCCGTCGGGGCAAGCGCCAGGCCCCGATGAGTAGGAGGGCGCGGCGGTCGCTGCGAAACCTTGGGCGCGAGCCCGGGCGGAGCGTCCGTCGGTGCAGATCTTGGTGGTAGTAGCAAATATTCAAATGAGAACTTTGAAGGCCGAAGAGGGGAAAGGTTCCATGTGAACGGCACTTGCACATGGGTTAGTCGATCCTAAGAGACGGGGGAAGCCCGTCTGATAGCGTGCACG-CACGCGCACTTCGAAAGGGAATCGGGTTAAAATTCCTGAACCGGGATGTGGCGGCTGACGGCAACGTTAGGGAGTCCGGAGACGTCGGCGGGGGCCTCGGGAAGAGTTATCTTTTCTGTTTAACAGCCTGCCCACCCTGGAAACGGCTCAGCCGGAGGTAGGGTCCAGCGGCTGGAAGAGCACCGCACGTCGCGTGGTGTCCGGTGCGCCCCCGGCGGCCCTTGAAAATCCGGAGGACCGAGTGCCGCCCACGCCCGGTCGTACTCATAACCGCATCAGGTCTCCAAGGTGAACAGCCTCTGGTCGATGGAACAATGTAGGCAAGGGAAGTCGGCAAAATGGATCCGTAACCTCGGGAAAAGGATTGGCTCTGAGGACTGGGCACGGGGGTCCCAGCCCCGAAACCGTCGGCTGTCGGTGGACTGCTCGAGCTGCTCCCGCGGCGAGAGCGGGTCGCCGCGTGCCGGCCGGGGGACGGACTGGGAACGGGCCCTCCGGGGCCCCTTCCCCGGGCGTCGAACAGTCGACTCAGAACTGGTACGGACAAGGGGAATCCGACTGTTTAATTAAAACAAAGCATTGCGATGGTCCCTGCGGATGCTGACGCAATGTGATTTCTGCCCAGTGCTCTGAATGTCAAAGTGAAGAAATTCAACCAAGCGCGGGTAAACGGCGGGAGTAACTATGACTCTCTTAAGGTAGCCAAATGCCTCGTCATCTAATTAGTGACGCGCATGAATGGATTAACGAGATTCCCACTGTCCCTGTCTACTATCCAGCGAAACCACAGCCAAGGGAACGGGCTTGGCAGAATCAGCGGGGAAAGAAGACCCTGTTGAGCTTGACTCTAGTCCGACTTTGTGAAATGACTTGAGAGGTGTAGGATAAGTGGGAGCCGGAAACGGCGAAAGTGAAATACCACTACTTTTAACGTTATTTTACTTATTCCGTGAATCGGAGGCGGGGCATGGCCCCTCCTTTTGGACCCAAGGCTCGC----CTCGCGGGCCGATCCGGGCGGAAGACATTGTCAGGTGGGGAGTTTGGCTGGGGCGGCACATCTGTTAAAAGATAACGCAGGTGTCCTAAGATGAGCTCAACGAGAACAGAAATCTCGTGTGGAACAAAAGGGTAAAAGCTCGTTTGATTCTGATTTCCAGTACGAATACGAACCGTGAAAGCGTGGCCTATCGATCCTTTAGTCCTTCGGAATTTGAAGCTAGAGGTGTCAGAAAAGTTACCACAGGGATAACTGGCTTGTGGCAGCCAAGCGTTCATAGCGACGTTGCTTTTTGATCCTTCGATGTCGGCTCTTCCTATCATTGTGAAGCAGAATTCACCAAGTGTTGGATTGTTCACCCACCAATAGGGAACGTGAGCTGGGTTTAGACCGTCGTGAGACAGGTTAGTTTTACCCTACTGATGACAGTGTCGCAATAGTAATTCAACCTAGTACGAGAGGAACCGTTGATTCGCACAATTGGTCATCGCGCTTGGTTGAAAAGCCAGTGGCGCGAAGCTACCGTGCGTTGGATTATGACTGAACGCCTCTAAGTCAGAATCCGGGCTAGAAGCGACGCATGCGCCTATCGTCCGTTTGCCGACCAGCAGTAGGGGCCTCGGCCCCCAAAGGCACGTGTCGTTGGTGACCCTCGTGCGGCGGATGAGCCGTGCGAGACGCCTCGAAGCACAATTCCCACCGGGCGACGGGTAGAATCCTTTGCAGACGACTTAAATACGCGACGGGGTATTGTAAGTGGCAGAGTGGCCTTGCTGCCACGATCCACTGAGATTCAGCCCTTGTCGCTCCGATTCGTCCCTCCCC--------TTCATCAATTTTC---------------AAATCAATGG-GGCCCGCTGCTAGAGGCTTTTTGGGACACTGCCAAGG--------------------------------------------------------CACCTCCCGACGATACGAAACGATGGCAAAGGATGGATGCATTAATAGGAAAGTGAATGAACAATCAAAAGC---ATCATGA--CCTTGAATCATGACCTTGC--------------ATGGACCCCGAA-ACACAATGGCCAAATGTGAATGC-------------ATGCCAAGGCACAAAGCTTGCCAAAGGAAAATAAGCAATGATGGCATGGAACCATGCCCACTGGTGCCCGTGTGGTGA---AACAAAATAGCGCCTATGTGCCCAAGTGCCAAGCAAATCACGTGAAGGCAAAGCCCCAA---GGCACCCAATGGAATAGTGCAAGGGTGGCCATGCGCCAAGGCAGGCGACACCCAATTGCACAGTAGTGCCAAGGCGCCCACA-------------------------GCCCATGCGGGCAAC-TGGCAAG----------------GCGCC-TAACACCCGTTCGGCCT----------------------------------AATGCCAAGGTGCCCGTGCGGCCGTGC-GCCAAGGAGCCCA-GCGCCCGTGCGGCCATGCGCCAAGGCGCCCAGTGCCCGTGCGGGCTGGT-GCCAA-------------------------GGCGACCGTGCGGCCATGC-GCCAAGGCGCCC---------AGT-------------------------------------------------------------------------------------------------------------------GCCCGTGCGGGCTGG-TGCCAAGGCGACCGT---------------------------------------------------------------------------------GCGGCCGTGC------------------------------------------------GCCAAGGCGCCC--------------------------ACCACCCGTGCGG---------------------------------------------------------------------------------------------------------------------------------------------------------------------------------------------------------------------------------------------------------------------------------------------------------------------------------------------------------------------------------------------------GCT-GGTGCCAAGGCAACCGTGCGGCCGTGCGTGC-----GCCAAGGCGCCCA-GCACCCGTGCGGGCTAG-TGCCAA--------------------------------------------------------------------------------------------------GGCGAC----------------------------------------------------------------------------------------------------------------------------------------------------------------------------------------------------------------------------------------------------------------------------------------------------------------------------------------------------------------------------------------------------------------------------------------------------------------------------------------------------------------------------------------------------------------------------------CGTGCG----------------------------------------CCAAGGAGCCCAGCGCCCGTGCGGCTGTGC-GCCAAGGCGCCCAGTGC--------------------------------------------------------------------------------------------------------------------------------------------------------------------------------------------------------------------------------------------------------------------------------------------------------------------------CCATGCGA------------------------------------------------------------------------------------------------------------------------------------------------------------------------------------------------------------------------------------------------------------------------------------------------------------------------------------------------------------------------------------------------------------------------------------------------------------------------------------------------------------------------------------------------------------------------------------------------CCGTGC--------------------------------------------------------------------------------------------------------------------------------------------------------------------------------------------------------------------------------------------------------------------------------------------------------------------------------------------------------------------------------------------------------------------------------------------------------------------------------------------------------------------------------------------------------------------------------------------------------------------------------------------------------------------------------------------------------------------------------------------------------------------------------------------------------------------------------------------------------------------------------------------------------------GCCAAGGCGCCCAGCGCCCGTGC--------GGGCTGG--TGCCAAG-------GCGACCGTGCGGCCGCGCGCTNNNNNNNNNNNNNNNNNNNNNNNNNNNNNNNNNNNNNNNNNNNNNNNNNNNNNNNNNNNNNNNNNNNNNNNNNNNNNNNNNNNNNNNNNNNNNNNNNNNNNNNNNNNNNNNNNNNNNNNNNNNNNNNNNNNNNNNNNNNNNNNNNNNNNNNNNNNNNNNNNNNNNNNNNNNNNNNNNNNNNNNNNNNNNNNNNNNNNNNNNNNNNNNNNNNNNNNNNNNNNNNNNNNNNNNNNNNNNNNNNNNNNNNNNNNNNNNNNNNNNNNNNNNNNNNNNNNNNNNNNNNNNNNNNNNNNNNNNNNNNNNNNNNNNNNNNNNNNNNNNNNNNNNNNNNNNNNNNNNNNNNNNNNNNNNNNNNNNNNNNNNNNNNNNNNNNNNNNNNNNNNNNNNNNNNNNNNNNNNNNNNNNNNNNNNNNNNNNNNNNNNNNNNNNNNNNNNNNNNNNNNNNNNNNNNNNNNNNNNNNNNNNNNNNNNNNNNNNNNNNNNNNNNNNNNNNNNNNNNNNNNNNNNNNNNNNNNNNNNNNNNNNNNNNNNNNNNNNNNNNNNNNNNNNNNNNNNNNNNNNNNNNNNNNNNNNNNNNNNNNNNNNNNNNNNNNNNNNNNNNNNNNNNNNNNNNNNNNNNNNNNNNNNNNNNNNNNNNNNNNNNNNNNNNNNNNNNNNNNNNNNNNNNNNNNNNNNNNNNNNNNNNNNNNNNNNNNNNNNNNNNNNNNNNNNNNNNNNNNNNNNNNNNNNNNNNNNNNNNNNNNNNNNNNNNNNNNNNNNNNNNNNNNNNNNNNNNNNNNNNNNNNNNNNNNNNNNNNNNNNNNNNNNNNNNNNNNNNNNNNNNNNNNNNNNNNNNNNNNNNNNNNNNNNNNNNNNNNNNNNNNNNNNNNNNNNNNNNNNNNNNNNNNNNNNNNNNNNNNNNNNNNNNNNNNNNNNNNNNNNNNNNNNNNNNNN
>Guibourtia ehie voucher Maas 10274 external transcribed spacer, 18S ribosomal RNA gene, internal transcribed spacer 1, 5.8S ribosomal RNA gene, internal transcribed spacer 2, and 28S ribosomal RNA gene, complete sequence
NNNNNNNNNNNNNNNNNNNNNNNNNNNNNNNNNNNNNNNNNNNNNNNNNNNNNNNNNNNNNNNNNNNNNNNNNNNNNNNNNNNNNNNNNNNNNNNNNNNNNNNNNNNNNNNNNNNNNNNNNNNNNNNNNNNNNNNNNNNNNNNNNNNNNNNNNNNNNNNNNNNNNNNNNNNNNNNNNNNNNNNNNNNNNNNNNNNNNNNNNNNNNNNNNNNNNNNNNNNNNNNNNNNNNNNNNNNNNNNNNNNNNNNNNNNNNNNNNNNNNNNNNNNNNNNNNNNNNNNNNNNNNNNNNNNNNNNNNNNNNNNNNNNNNNNNNNNNNNNNNNNNNNNNNNNNNNNNNNNNNNNNNNNNNNNNNNNNNNNNNNNNNNNNNNNNNNNNNNNNNNNNNNNNNNNNNNNNNNNNNNNNNNNNNNNNNNNNNNNNNNNNNNNNNNNNNNNNNNNNNNNNNNNNNNNNNNNNNNNNNNNNNNNNNNNNNNNNNNNNNNNNNNNNNNNNNNNNNNNNNNNNNNNNNNNNNNNNNNNNNNNNNNNNNNNNNNNNNNNNNNNNNNNNNNNNNNNNNNNNNNNNNNNNNNNNNNNNNNNNNNNNNNNNNNNNNNNNNNNNNNNNNNNNNNNNNNNNNNNNNNNNNNNNNNNNNNNNNNNNNNNNNNNNNNNNNNNNNNNNNNNNNNNNNNNNNNNNNNNNNNNNNNNNNNNNNNNNNNNNNNNNNNNNNNNNNNNNNNNNNNNNNNNNNNNNNNNNNNNNNNNNNNNNNNNNNNNNNNNNNNNNNNNNNNNNNNNNNNNNNNNNNNNNNNNNNNNNNNNNNNNNNNNNNNNNNNNNNNNNNNNNNNNNNNNNNNNNNNNNNNNNNNNNNNNNNNNNNNNNNNNNNNNNNNNNNNNNNNNNNNNNNNNNNNNNNNNNNNNNNNNNNNNNNNNNNNNNNNNNNNNNNNNNNNNNNNNNNNNNNNNNNNNNNNNNNNNNNNNNNNNNNNNNNNNNNNNNNNNNNNNNNNNNNNNNNNNNNNNNNNNNNNNNNNNNNNNNNNNNNNNNNNNNNNNNNNNNNNNNNNNNNNNNNNNNNNNNNNNNNNNNNNNNNNNNNNNNNNNNNNNNNNNNNNNNNNNNNNNNNNNNNNNNNNNNNNNNNNNNNNNNNNNNNNNNNNNNNNNNNNNNNNNNNNNNNNNNNNNNNNNNNNNNNNNNNNNNNNNNNNNNNNNNNNNNNNNNNNNNNNNNNNNNNNNNNNNNNNNNNNNNNNNNNNNNNNNNNNNNNNNNNNNNNNNNNNNNNNNNNNNNNNNNNNNNNNNNNNNNNNNNNNNNNNNNNNNNNNNNNNNNNNNNNNNNNNNNNNNNNNNNNNNNNNNNNNNNNNNNNNNNNNNNNNNNNNNNNNNNNNNNNNNNNNNNNNNNNNNNNNNNNNNNNNNNNNNNNNNNNNNNNNNNNNNNNNNNNNNNNNNNNNNNNNNNNNNNNNNNNNNNNNNNNNNNNNNNNNNNNNNNNNNNNNNNNNNNNNNNNNNNNNNNNNNNNNNNNNNNNNNNNNNNNNNNNNNNNNNNNNNNNNNNNNNNNNNNNNNNNNNNNNNNNNNNNNNNNNNNNNNNNNNNNNNNNNNNNNNNNNNNNNNNNNNNNNNNNNNNNNNNNNNNNNNNNNNNNNNNNNNNNNNNNNNNNNNNNNNNNNNNNNNNNNNNNNNNNNNNNNNNNNNNNNNNNNNNNNNNNNNNNNNNNNNNNNNNNNNNNNNNNNNNNNNNNNNNNNNNNNNNNNNNNNNNNNNNNNNNNNNNNNNNNNNNNNNNNNNNNNNNNNNNNNNNNNNNNNNNNNNNNNNNNNNNNNNNNNNNNNNNNNNNNNNNNNNNNNNNNNNNNNNNNNNNNNNNNNNNNNNNNNNNNNNNNNNNNNNNNNNNNNNNNNNNNNNNNNNNNNNNNNNNNNNNNNNNNNNNNNNNNNNNNNNNNNNNNNNNNNNNNNNNNNNNNNNNNNNNNNNNNNNNNNNNNNNNNNNNNNNNNNNNNNNNNNNNNNNNNNNNNNNNNNNNNNNNNNNNNNNNNNNNNNNNNNNNNNNNNNNNNNNNNNNNNNNNNNNNNNNNNNNNNNNNNNNNNNNNNNNNNNNNNNNNNNNNNNNNNNNNNNNNNNNNNNNNNNNNNNNNNNNNNNNNNNNNNNNNNNNNNNNNNNNNNNNNNNNNNNNNNNNNNNNNNNNNNNNNNNNNNNNNNNNNNNNNNNNNNNNNNNNNNNNNNNNNNNNNNNNNNNNNNNNNNNNNNNNNNNNNNNNNNNNNNNNNNNNNNNNNNNNNNNNNNNNNNNNNNNNNNNNNNNNNNNNNNNNNNNNNNNNNNNNNNNNNNNNNNNNNNNNNNNNNNNNNNNNNNNNNNNNNNNNNNNNNNNNNNNNNNNNNNNNNNNNNNNNNNNNNNNNNNNNNNNNNNNNNNNNNNNNNNNNNNNNNNNNNNNNNNNNNNNNNNNNNNNNNNNNNNNNNNNNNNNNNNNNNNNNNNNNNNNNNNNNNNNNNNNNNNNNNNNNNNNNNNNNNNNNNNNNNNNNNNNNNNNNNNNNNNNNNNNNNNNNNNNNNNNNNNNNNNNNNNNNNNNNNNNNNNNNNNNNNNNNNNNNNNNNNNNNNNNNNNNNNNNNNNNNNNNNNNNNNNNNNNNNNNNNNNNNNNNNNNNNNNNNNNNNNNNNNNNNNNNNNNNNNNNNNNNNNNNNNNNNNNNNNNNNNNNNNNNNNNNNNNNNNNNNNNNNNNNNNNNNNNNNNNNNNNNNNNNNNNNNNNNNNNNNNNNNNNNNNNNNNNNNNNNNNNNNNNNNNNNNNNNNNNNNNNNNNNNNNNNNNNNNNNNNNNNNNNNNNNNNNNNNNNNNNNNNNNNNNNNNNNNNNNNNNNNNNNNNNNNNNNNNNNNNNNNNNNNNNNNNNNNNNNNNNNNNNNNNNNNNNNNNNNNNNNNNNNNNNNNNNNNNNNNNNNNNNNNNNNNNNNNNNNNNNNNNNNNNNNNNNNNNNNNNNNNNNNNNNNNNNNNNNNNNNNNNNNNNNNNNNNNNNNNNNNNNNNNNNNNNNNNNNNNNNNNNNNNNNNNNNNNNNNNNNNNNNNNNNNNNNNNNNNNNNNNNNNNNNNNNNNNNNNNNNNNNNNNNNNNNNNNNNNNNNNNNNNNNNNNNNNNNNNNNNNNNNNNNNNNNNNNNNNNNNNNNNNNNNNNNNNNNNNNNNNNNNNNNNNNNNNNNNNNNNNNNNNNNNNNNNNNNNNNNNNNNNNNNNNNNNNNNNNNNNNNNNNNNNNNNNNNNNNNNNNNNNNNNNNNNNNNNNNNNNNNNNNNNNNNNNNNNNNNNNNNNNNNNNNNNNNNNNNNNNNNNNNNNNNNNNNNNNNNNNNNNNNNNNNNNNNNNNNNNNNNNNNNNNNNNNNNNNNNNNNNNNNNNNNNNNNNNNNNNNNNNNNNNNNNNNNNNNNNNNNNNNNNNNNNNNNNNNNNNNNNNNNNNNNNNNNNNNNNNNNNNNNNNNNNNNNNNNNNNNNNNNNNNNNNNNNNNNNNNNNNNNNNNNNNATGTAATGCCCCAACCTCGGCA-----------TGGTTGGTTAGGA--TCCACCGTGGCATACGTCGTCTAGCCTT---------------------------------------------CTTGACTTCTGC-----------CACCACCACCTAGGACCACTAAAATGGAATCCGTCACCTGGAATGGTTATAATATGTCACAAATGCATCCCCTTTCGGCTGAAAGTTGATGTCTTGTTTGACATTGTGTTGTGCACTTGTCTTTCGTCACCCAACACAACCAAAACATCATAAATTGCATCTAAAAATGCCTCAAATTCTCACAATGATGTGATAATAAATTATTATATGTCCCAAGGATGCTGCCCACCAAATTTCAGAAGCGTACGATTAACGGTTTTTTTTTACGGATTTTTTGAATTTTACGAGTTTGAAAAATCATAAAAAATTCATCGGTTGTCAAAAAATTATAAAATTTTGGCTCATGGTAGAATCCATTTTTATCATCTTCTGTACAAAATTTCAGTCAAAAATTCCATCGTTTGCCCCCCGAAAGGCCCTTATGTCAACTCGCAGAAACCATGTCTAGCCCTCCCAGAAGGGGTTTCCCTCAGAATGCTCTATAGGGGGTACCATGCTGCCTGCT----CCCCCCAGCAGGCAGTCCCAAGCGCACG-----------GGGCGCCCGTGCGGATGTACCCCCAA-CCCCGGGTGCACGTCCCATCCTTTGCCTTTGCCTCGGGGGGAAGTGCCGAAGTGCCGGACGGGTGATGCCGTCT---------------------------------------------------------------------------------------------------------------------------------------------------------------------------------------------------------------------------------------------------------------------------------------------------------------------------------------------------------------------------------------------------------------------------------------------------CCGGCCGGCCGGCACGGGCGGGG----------------------------------------------------------------GCCGGAGTC--------------------------------GCGCAAGGATGTCCCTTTGTTGCGTGCGGCTTGCCGTGCGCTCTTTCGATGGTGCCCCGACCACTCGTGTCCCG-------ATATATCAATCGCCATAGGGGGTCGCCCGCACGCGAGGCG-------GCGGCGCCGCGCCTTCGGCCGGCATGGG--------------------------------------------------------CGTGCTCGCGACAAGCGATGCT-CGCCCCAAGGAAGGACGTGCGTTC-------GT-GCCCCTCCTCGTGCCAGGCATG--GGGGGTCCCCCCGAAGAGCTCGGCGTGGGCAAATGCCTGCGTCGTGCCCGACGAGGGCGAG--CCCCCACTGCCCGGTGCGGGC--GACCCCCTCGGTTATCGGTG-----CCCGTTGCTTTC------GTCGGTCGGTTCTTTTGTCATGCCCAGCGAAGTAGGTTCGGCGCCGCCCGATG-CTTCCATATGCTCGCTCGCC--GTGCGGCTTGC-GGGGTGTGGTTCGTTCGGCGGTGTTGGGCCTACGACCGTGCGGGCGTGTGAGTGGTGATTGGGTCGTTCGTGTTGGCTGGCTCCGTGC-AGTGCATCGAACAGTCCGCAGGCGGCCCTCCTCATTT----CCGTCCGAAGTTGGCAAATCCTCGGGCGATTTGCTGCGGTTCCTGTGTTGCCTACCGATTGAACGGAATTCACGTAGCACGT----TCGCCCCTCCCATCCAACAATCCCTGCGGG--TTGCTGGAGGGCCGCACGCTGGCCCTTGCGTTTCCCCGGGAGCGCCGCACTGCGGTCGGCTCTCAGGGGCCGCGAGGTCCCAGCGCTCTCTCGGATGCGGTGCATGCGGTGGTCGCGTGA----TGCTTCTCACGTCCGTCCATGCCAAATATCGGTG-------CCCGAATGATGCCCGCGCTCGCGTCGATCCGCCCG-GCCCAGGCTCGGGCGCTTCGCGCGCTGCTCGGCGTCACAGAGGAATGCTACCTGGTTGATCCTGCCAGTAGTCATATGCTTGTCTCAAAGATTAAGCCATGCATGTGTAAGTATGAACTAATTCAGACTGTGAAACTGCGAATGGCTCATTAAATCAGTTATAGTTTGTTTGATGGTACCTACTACTCGGATAACCGTAGTAATTCTAGAGCTAATACGTGCAACAAACCCCGAC-TTCCGGAAGGGATGCATTTATTAGATAAAAGGTCGACGCGGGCATC-GCCCGTTGCTCTGATGATTCATGATAACTCGACGGATCGCACGGCCCCTGTGCCGGCGACGCATCATTCAAATTTCTGCCCTATCAACTTTCGATGGTAGGATAGTGGCCTACCATGGTGGTGACGGGTGACGGAGAATTAGGGTTCGATTCCGGAGAGGGAGCCTGAGAAACGGCTACCACATCCAAGGAAGGCAGCAGGCGCGCAAATTACCCAATCCTGACACGGGGAGGTAGTGACAATAAATAACAATACCGGGCTCATCGAGTCTGGTAATTGGAATGAGTACAATCTAAATCCCTTAACGAGGATCCATTGGAGGGCAAGTCTGGTGCCAGCAGCCGCGGTAATTCCAGCTCCAATAGCGTATATTTAAGTTGTTGCAGTTAAAAAGCTCGTAGTTGGACTTTGGGCTGGGTCGATCGGTCCGCCTCAGGGTGTGCACCGGTCTATTCGTCCCTTCTACCGGCGATGCGCTCCTGGCCTTAATTGGCCGGGTCGTGCCTCCGGTGCTGTTACTTTGAAGAAATTAGAGTGCTCAAAGCAAGCCTACGCTCTGGATACATTAGCATGGGATAACATCATAGGATTCTGATCCTATTGTGTTGGCCTTCGGGATCGGAGTAATGATTAACAGGGACAGTCGGGGGCATTCGTATTTCATAGTCAGAGGTGAAATTCTTGGATTTATGAAAGACGAACAACTGCGAAAGCATTTGCCAAGGATGTTTTCATTAATCAAGAACGAAAGTTGGGGGCTCGAAGACGATCAGATACCGTCCTAGTCTCAACCATAAACGATGCCGACCAGGGATCAGCGGATGTTGCTTTTAGGACTCCGCTGGCACCTTATGAGAAATCAAAGTTTTTGGGTTCCGGGGGGAGTATGGTCGCAAGGCTGAAACTTAAAGGAATTGACGGAAGGGCACCACCAGGAGTGGAGCCTGCGGCTTAATTTGACTCAACACGGGGAAACTTACCAGGTCCAGACATAGTAAGGATTGACAGACTGAGAGCTCTTTCTTGATTCTATGGGTGGTGGTGCATGGCCGTTCTTAGTTGGTGGAGCGATTTGTCTGGTTAATTCCGTTAACGAACGAGACCTCAGCCTGCTAACTAGCTATGTGGAGGTGACCCCCCACGGCCAGCTTCTTAGAGGGACTATGGCCTTCCAGGCCAAGGAAGTTTGAGGCAATAACAGGTCTGTGATGCCCTTAGATGTTCTGGGCCGCACGCGCGCTACACTGATGTATTCAACGAGTCTATAGCCTTGGCCGACAGGCCCGGGTAATCTTTGAAATTTCATCGTGATGGGGATAGATCATTGCAATTGTTGGTCTTCAACGAGGAATTCCTAGTAAGCGCGAGTCATCAGCTCGCGTTGACTACGTCCCTGCCCTTTGTACACACCGCCCGTCGCTCCTACCGATTGAATGGTCCGGTGAAGTGTTCGGATCGCGGCGACGTGGGCGGTTCGCTGCCGGCGACGTCGCGAGAAGTCCACTGAACCTTATCATTTAGAGGAAGGAGAAGTCGTAACAAGGTTTCCGTAGGTGAACCTGCGGAAGGATCATTGTCGCCACCTTACGAGCAGCACGACCCGCGAACGTGTTCTGAAATGACCCACGGGAGGCACGCGGCGTCCGCGGACGTCCCGCGGGCCTCCCGCGCCGGGACGGGCTCGCGGGCT-CGCCCCGCCCGCCCCCC---------CGGCGGAACAACGAACGAACCCCCGGCGCCACACGCGCCAAGGAACT-----------CGATCTGACGAGCGCGCTCCC-----GCCGCCCCGGAGACGGTGCGCGTGCGGCGAGCGACGCCGGA---TTTGTATCCAC-AACGACTCTCGGCAACGGATATCTCGGCTCTCGCATCGATGAAGAACGTAGCGAAATGCGATACTTGGTGTGAATTGCAGAATCCCGTGAACCATCGAGTCTTTGAACGCAAGTTGCGCCCGAGGCCATTAGGCCGAGGGCACGTCTGGCTGGGTGTCACGCGACGCCGCCCCA---AAACCCGACGCCCGTCGCAGGGCGCGGCGG-CGGGGCGGAGATTGGCCTCCCGCGGGCCGAGCCCCGCGGATGGCCGAAATACTGGTTCGCGGTGCGGCGAGCACCACGGCGCACGGTAGCTGAGCATCCATCAA----------CTCGGGCCCAGTCGTGCGTGCTCCGC---CCCCGGCGAACCCTCGGGACCCCTCGCGTCCG------------CATGCGGATGCCTCCAACGCGACCTCAGCTCAGGCGGGGCCACCCGCTGAGTTTAAGCATATCAATAAGCGGAGGAAAAGAAACTAACAAGGATTCCCCTAGTAACGGCGAGCGAACCGGGAAGAGCCCACCATGAAAATCGGTCGCCCCCGGCGTCCGAATTGTAGTCTGGAGAAGCGTCCTCAGCGGCGGACCGGGCCCAAGTCCCCTGGAAGGGGGCGCCGGAGAGGGTGAGAGCCCCGTCGTGCCCGGACCCTGTCGCACCACGAGGCGCTGTCGGCGAGTCGGGTTGTTTGGGAATGCAGCCCCAATCGGGCGGTAAATTCCGTCCAAGGCTAAATACGGGCGAGAGACCGATAGCGAACAAGTACCGCGAGGGAAAGATGAAAAGGACTTTGAAAAGAGAGTCAAAGAGTGCTTGAAATTGTCGGGAGGGAAGCGGATGGGGGCCGGCGATGCGCCCCGGTCGGATGTGGAACGGCGAGAGCCGGTCCGCCGATCGACTCGGGGCGCGGACCGACGCGGATTGCGGCGGCGGCCCAAGCCCGGGCTCTCGATATGCCCGAGGAGACGTCGTCGCCGCGATCGTGGCTGGCAGCGCGCGCCCCAGCGGCGTGCCT---CGGCACCTGCGCGCTCCCGGCGCCGGCCTGCGGGCTCCCCATCCGGCCCGTCTTGAAACACGGACCAAGGAGTCTGACATGTGTGCGAGTCAACGGGCGAGCAAACCCGTAAGGCGCAAGGAAGCTGAGTGGCGGGATCCCCCCAGC-GGGCTGCACCGCCGACCGACCCTGATCTTCTGTGAAGGGTTCGAGTGAGAGCATACCTGTCGGGACCCGAAAGATGGTGAACTATGCCTGAGCGGGGCGAAGCCAGAGGAAACTCTGGTGGAGGCCCGCAGCGATACTGACGTGCAAATCGTTCGTCTGACTTGGGTATAGGGGCGAAAGACTAATCGAACCGTCTAGTAGCTGGTTCCCTCCGAAGTTTCCCTCAGGATAGCTGGAGCTCGAGCGCGAGTTCTATCGGGTAAAGCCAATGATTAGAGGCATCGGGGGCGCAACGCCCTCGACCTATTCTCAAACTTTAAATAGGTAGGACGGCGCGGCTGCTCCGTTGAGCCGCGCCACGGAATCGAGAGCTCCAAGTGGGCCATTTTTGGTAAGCAGAACTGGCGATGCGGGATGAACCGGAAGCCGGGTTACGGTGCCCAACTGCGCGCTAACCTAGATCCCACAAAGGGTGTTGGTCGATTAAGACAGCAGGACGGTGGTCATGGAAGTCGAAATCCGCTAAGGAGTGTGTAACAACTCACCTGCCGAATCAACTAGCCCCGAAAATGGATGGCGCTGAAGCGCGCGACCCATACCCGGCCGTCGGGGCAAGCGCCAGGCCCCGATGAGTAGGAGGGCGCGGCGGTCGCTGCGAAACCTTGGGCGCGAGCCCGGGCGGAGCGTCCGTCGGTGCAGATCTTGGTGGTAGTAGCAAATATTCAAATGAGAACTTTGAAGGCCGAAGAGGGGAAAGGTTCCATGTGAACGGCACTTGCACATGGGTTAGTCGATCCTAAGAGACGGGGGAAGCCCGTCTGATAGCGTGCACG-CACGCGCACTTCGAAAGGGAATCGGGTTAAAATTCCTGAACCGGGATGTGGCGGCTGACGGCAACGTTAGGGAGTCCGGAGACGTCGGCGGGGGCCTCGGGAAGAGTTATCTTTTCTGTTTAACAGCCTGCCCACCCTGGAAACGGCTCAGCCGGAGGTAGGGTCCAGCGGCTGGAAGAGCACCGCACGTCGCGTGGTGTCCGGTGCGCCCCCGGCGGCCCTTGAAAATCCGGAGGACCGAGTGCCGCCCACGCCCGGTCGTACTCATAACCGCATCAGGTCTCCAAGGTGAACAGCCTCTGGTCGATGGAACAATGTAGGCAAGGGAAGTCGGCAAAATGGATCCGTAACCTCGGGAAAAGGATTGGCTCTGAGGACTGGGCACGGGGGTCCCAGCCCCGAAACCGTCGGCTGTCGGTGGACTGCTCGAGCTGCTCCCGCGGCGAGAGCGGGTCGCCGCGTGCCGGCCGGGGGACGGACTGGGAACGGGCCCTCCGGGGCCCCTTCCCCGGGCGTCGAACAGTCGACTCAGAACTGGTACGGACAAGGGGAATCCGACTGTTTAATTAAAACAAAGCATTGCGATGGTCCCTGCGGATGCTGACGCAATGTGATTTCTGCCCAGTGCTCTGAATGTCAAAGTGAAGAAATTCAACCAAGCGCGGGTAAACGGCGGGAGTAACTATGACTCTCTTAAGGTAGCCAAATGCCTCGTCATCTAATTAGTGACGCGCATGAATGGATTAACGAGATTCCCACTGTCCCTGTCTACTATCCAGCGAAACCACAGCCAAGGGAACGGGCTTGGCAGAATCAGCGGGGAAAGAAGACCCTGTTGAGCTTGACTCTAGTCCGACTTTGTGAAATGACTTGAGAGGTGTAGGATAAGTGGGAGCCGGAAACGGCGAAAGTGAAATACCACTACTTTTAACGTTATTTTACTTATTCCGTGAATCGGAGGCGGGGCATGGCCCCTCCTTTTGGACCCAAGGCTCGC----CTCGCGGGCCGATCCGGGCGGAAGACATTGTCAGGTGGGGAGTTTGGCTGGGGCGGCACATCTGTTAAAAGATAACGCAGGTGTCCTAAGATGAGCTCAACGAGAACAGAAATCTCGTGTGGAACAAAAGGGTAAAAGCTCGTTTGATTCTGATTTCCAGTACGAATACGAACCGTGAAAGCGTGGCCTATCGATCCTTTAGTCCTTCGGAATTTGAAGCTAGAGGTGTCAGAAAAGTTACCACAGGGATAACTGGCTTGTGGCAGCCAAGCGTTCATAGCGACGTTGCTTTTTGATCCTTCGATGTCGGCTCTTCCTATCATTGTGAAGCAGAATTCACCAAGTGTTGGATTGTTCACCCACCAATAGGGAACGTGAGCTGGGTTTAGACCGTCGTGAGACAGGTTAGTTTTACCCTACTGATGACAGTGTCGCAATAGTAATTCAACCTAGTACGAGAGGAACCGTTGATTCGCACAATTGGTCATCGCGCTTGGTTGAAAAGCCAGTGGCGCGAAGCTACCGTGCGTTGGATTATGACTGAACGCCTCTAAGTCAGAATCCGGGCTAGAAGCGACGCATGCGCCTATCGTCCGTTTGCCGACCAGCAGTAGGGGCCTCGGCCCCCAAAGGCACGTGTCGTTGGTGACCCTCGTGCGGCGGATGAGCCGTGCGAGACGCCTCGAAGCACAATTCCCACCGGGCGACGGGTAGAATCCTTTGCAGACGACTTAAATACGCGACGGGGTATTGTAAGTGGCAGAGTGGCCTTGCTGCCACGATCCACTGAGATTCAGCCCTTGTCGCTCCGATTCGTCCCTCCCC--------TTCATCAATTTTC---------------AAATCAATGG-GGCCCGCTGCTAGAGGCTTTTTGGGACACTGCCAAGG--------------------------------------------------------CACCTCCCGACGATACGAAACGATGGCAAAGGATGGATGCANNNNNNNNNNNNNNNNNNNNNNNNNNNNNNNNNNNNNNNNNNNNNNNNNNNNNNNNNNNNNNNNNNNNNNNNNNNNNNNNNNNNNNNNNNNNNNNNNNNNNNNNNNNNNNNNNNNNNNNNNNNNNNNNNNNNNNNNNNNNNNNNNNNNNNNNNNNNNNNNNNNNNNNNNNNNNNNNNNNNNNNNNNNNNNNNNNNNNNNNNNNNNNNNNNNNNNNNNNNNNNNNNNNNNNNNNNNNNNNNNNNNNNNNNNNNNNNNNNNNNNNNNNNNNNNNNNNNNNNNNNNNNNNNNNNNNNNNNNNNNNNNNNNNNNNNNNNNNNNNNNNNNNNNNNNNNNNNNNNNNNNNNNNNNNNNNNNNNNNNNNNNNNNNNNNNNNNNNNNNNNNNNNNNNNNNNNNNNNNNNNNNNNNNNNNNNNNNNNNNNNNNNNNNNNNNNNNNNNNNNNNNNNNNNNNNNNNNNNNNNNNNNNNNNNNNNNNNNNNNNNNNNNNNNNNNNNNNNNNNNNNNNNNNNNNNNNNNNNNNNNNNNNNNNNNNNNNNNNNNNNNNNNNNNNNNNNNNNNNNNNNNNNNNNNNNNNNNNNNNNNNNNNNNNNNNNNNNNNNNNNNNNNNNNNNNNNNNNNNNNNNNNNNNNNNNNNNNNNNNNNNNNNNNNNNNNNNNNNNNNNNNNNNNNNNNNNNNNNNNNNNNNNNNNNNNNNNNNNNNNNNNNNNNNNNNNNNNNNNNNNNNNNNNNNNNNNNNNNNNNNNNNNNNNNNNNNNNNNNNNNNNNNNNNNNNNNNNNNNNNNNNNNNNNNNNNNNNNNNNNNNNNNNNNNNNNNNNNNNNNNNNNNNNNNNNNNNNNNNNNNNNNNNNNNNNNNNNNNNNNNNNNNNNNNNNNNNNNNNNNNNNNNNNNNNNNNNNNNNNNNNNNNNNNNNNNNNNNNNNNNNNNNNNNNNNNNNNNNNNNNNNNNNNNNNNNNNNNNNNNNNNNNNNNNNNNNNNNNNNNNNNNNNNNNNNNNNNNNNNNNNNNNNNNNNNNNNNNNNNNNNNNNNNNNNNNNNNNNNNNNNNNNNNNNNNNNNNNNNNNNNNNNNNNNNNNNNNNNNNNNNNNNNNNNNNNNNNNNNNNNNNNNNNNNNNNNNNNNNNNNNNNNNNNNNNNNNNNNNNNNNNNNNNNNNNNNNNNNNNNNNNNNNNNNNNNNNNNNNNNNNNNNNNNNNNNNNNNNNNNNNNNNNNNNNNNNNNNNNNNNNNNNNNNNNNNNNNNNNNNNNNNNNNNNNNNNNNNNNNNNNNNNNNNNNNNNNNNNNNNNNNNNNNNNNNNNNNNNNNNNNNNNNNNNNNNNNNNNNNNNNNNNNNNNNNNNNNNNNNNNNNNNNNNNNNNNNNNNNNNNNNNNNNNNNNNNNNNNNNNNNNNNNNNNNNNNNNNNNNNNNNNNNNNNNNNNNNNNNNNNNNNNNNNNNNNNNNNNNNNNNNNNNNNNNNNNNNNNNNNNNNNNNNNNNNNNNNNNNNNNNNNNNNNNNNNNNNNNNNNNNNNNNNNNNNNNNNNNNNNNNNNNNNNNNNNNNNNNNNNNNNNNNNNNNNNNNNNNNNNNNNNNNNNNNNNNNNNNNNNNNNNNNNNNNNNNNNNNNNNNNNNNNNNNNNNNNNNNNNNNNNNNNNNNNNNNNNNNNNNNNNNNNNNNNNNNNNNNNNNNNNNNNNNNNNNNNNNNNNNNNNNNNNNNNNNNNNNNNNNNNNNNNNNNNNNNNNNNNNNNNNNNNNNNNNNNNNNNNNNNNNNNNNNNNNNNNNNNNNNNNNNNNNNNNNNNNNNNNNNNNNNNNNNNNNNNNNNNNNNNNNNNNNNNNNNNNNNNNNNNNNNNNNNNNNNNNNNNNNNNNNNNNNNNNNNNNNNNNNNNNNNNNNNNNNNNNNNNNNNNNNNNNNNNNNNNNNNNNNNNNNNNNNNNNNNNNNNNNNNNNNNNNNNNNNNNNNNNNNNNNNNNNNNNNNNNNNNNNNNNNNNNNNNNNNNNNNNNNNNNNNNNNNNNNNNNNNNNNNNNNNNNNNNNNNNNNNNNNNNNNNNNNNNNNNNNNNNNNNNNNNNNNNNNNNNNNNNNNNNNNNNNNNNNNNNNNNNNNNNNNNNNNNNNNNNNNNNNNNNNNNNNNNNNNNNNNNNNNNNNNNNNNNNNNNNNNNNNNNNNNNNNNNNNNNNNNNNNNNNNNNNNNNNNNNNNNNNNNNNNNNNNNNNNNNNNNNNNNNNNNNNNNNNNNNNNNNNNNNNNNNNNNNNNNNNNNNNNNNNNNNNNNNNNNNNNNNNNNNNNNNNNNNNNNNNNNNNNNNNNNNNNNNNNNNNNNNNNNNNNNNNNNNNNNNNNNNNNNNNNNNNNNNNNNNNNNNNNNNNNNNNNNNNNNNNNNNNNNNNNNNNNNNNNNNNNNNNNNNNNNNNNNNNNNNNNNNNNNNNNNNNNNNNNNNNNNNNNNNNNNNNNNNNNNNNNNNNNNNNNNNNNNNNNNNNNNNNNNNNNNNNNNNNNNNNNNNNNNNNNNNNNNNNNNNNNNNNNNNNNNNNNNNNNNNNNNNNNNNNNNNNNNNNNNNNNNNNNNNNNNNNNNNNNNNNNNNNNNNNNNNNNNNNNNNNNNNNNNNNNNNNNNNNNNNNNNNNNNNNNNNNNNNNNNNNNNNNNNNNNNNNNNNNNNNNNNNNNNNNNNNNNNNNNNNNNNNNNNNNNNNNNNNNNNNNNNNNNNNNNNNNNNNNNNNNNNNNNNNNNNNNNNNNNNNNNNNNNNNNNNNNNNNNNNNNNNNNNNNNNNNNNNNNNNNNNNNNNNNNNNNNNNNNNNNNNNNNNNNNNNNNNNNNNNNNNNNNNNNNNNNNNNNNNNNNNNNNNNNNNNNNNNNNNNNNNNNNNNNNNNNNNNNNNNNNNNNNNNNNNNNNNNNNNNNNNNNNNNNNNNNNNNNNNNNNNNNNNNNNNNNNNNNNNNNNNNNNNNNNNNNNNNNNNNNNNNNNNNNNNNNNNNNNNNNNNNNNNNNNNNNNNNNNNNNNNNNNNNNNNNNNNNNNNNNNNNNNNNNNNNNNNNNNNNNNNNNNNNNNNNNNNNNNNNNNNNNNNNNNNNNNNNNNNNNNNNNNNNNNNNNNNNNNNNNNNNNNNNNNNNNNNNNNNNNNNNNNNNNNNNNNNNNNNNNNNNNNNNNNNNNNNNNNNNNNNNNNNNNNNNNNNNNNNNNNNNNNNNNNNNNNNNNNNNNNNNNNNNNNNNNNNNNNNNNNNNNNNNNNNNNNNNNNNNNNNNNNNNNNNNNNNNNNNNNNNNNNNNNNNNNNNNNNNNNNNNNNNNNNNNNNNNNNNNNNNNNNNNNNNNNNNNNNNNNNNNNNNNNNNNNNNNNNNNNNNNNNNNNNNNNNNNNNNNNNNNNNNNNNNNNNNNNNNNNNNNNNNNNNNNNNNNNNNNNNNNNNNNNNNNNNNNNNNNNNNNNNNNNNNNNNNNNNNNNNNNNNNNNNNNNNNNNNNNNNNNNNNNNNNNNNNNNNNNNNNNNNNNNNNNNNNNNNNNNNNNNNNNNNNNNNNNNNNNNNNNNNNNNNNNNNNNNNNNNNNNNNNNNNNNNNNNNNNNNNNNNNNNNNNNNNNNNNNNNNNNNNNNNNNNNNNNNNNNNNNNNNNNNNNNNNNNNNNNNNNNNNNNNNNNNNNNNNNNNNNNNNNNNNNNNNNNNNNNNNNNNNNNNNNNNNNNNNNNNNNNNNNNNNNNNNNNNNNNNNNNNNNNNNNNNNNNNNNNNNNNNNNNNNNNNNNNNNNNNNNNNNNNNNNNNNNNNNNNNNNNNNNNNNNNNNNNNNNNNNNNNNNNNNNNNNNNNNNNNNNNNNNNNNNNNNNNNNNNNNNNNNNNNNNNNNNNNNNNNNNNNNNNNNNNNNNNNNNNNNNNNNNNNNNNNNNNNNNNNNNNNNNNNNNNNNNNNNNNNNNNNNNNNNNNNNNNNNNNNNNNNNNNNNNNNNNNNNNNNNNNNNNNNNNNNNNNNNNNNNNNNNNNNNNNNNNNNNNNNNNNNNNNNNNNNNNNNNNNNNNNNNNNNNNNNNNNNNNNNNNNNNNNNNNNNNNNNNNNNNNNNNNNNNNNNNNNNNNNNNNNNNNNNNNNNNNNNNNNNNNNNNNNNNNNNNNNNNNNNNNNNNNNNNNNNNNNNNNNNNNNNNNNNNNNNNNNNNNNNNNNNNNNNNNNNNNNNNNNNNNNNNNNNNNNNNNNNNNNNNNNNNNNNNNNNNNNNNNNNNNNNNNNNNNNNNNNNNNNNNNNNNNNNNNNNNNNNNNNNNNNNNNNNNNNNNNNNNNNNNNNNNNNNNNNNNNNNNNNNNNNNNNNNNNNNNNNNNNNNNNNNNNNNNNNNNNNNNNNNNNNNNNNNNNNNNNNNNNNNNNNNNNNNNNNNNNNNNNNNNNNNNNNNNNNNNNNNNNNNNNNNNNNNNNNNNNNNNNNNNNNNNNNNNNNNNNNNNNNNNNNNNNNNNNNNNNNNNNNNNNNNNNNNNNNNNNNNNNNNNNNNNNNNNNNNNNNNNNNNNNNNNNNNNNNNNNNNNNNNNNNNNNNNNNNNNNNNNNNNNNNNNNNNNNNNNNNNNNNNNNNNNNNNNNNNNNNNNNNNNNNNNNNNNNNNNNNNNNNNNNNNNNNNNNNNNNNNNNNNNNNNNNNNNNNNNNNNNNNNNNNNNNNNNNNNNNNNNNNNNNNNNNNNNNNNNNNNNNNNNNNNNNNNNNNNNNNNNNNNNNNNNNNNNNNNNNNNNNNNNNNNNNNNNNNNNNNNNNNNNNNNNNNNNNNNNNNNNNNNNNNNNNNNNNNNNNNNNNNNNNNNNNNNNNNNNNNNNNNNNNNNNNNNNNNNNNNNNNNNNNNNNNNNNNNNNNNNNNNNNNNNNNNNNNNNNNNNNNNNNNNNNNNNNNNNNNNNNNNNNNNNNNNNNNNNNNNNNNNNNNNNNNNNNNNNNNNNNNNNNNNNNNNNNNNNNNNNNNNNNNNNNNNNNNNNNNNNNNNNNNNNNNNNNNNNNNNNNNNNNNNNNNNNNNNNNNNNNNNNNNNNNNNNNNNNNNNNNNNNNNNNNNNNNNNNNNNN
>Guibourtia ehie voucher Dauby 2674 external transcribed spacer, 18S ribosomal RNA gene, internal transcribed spacer 1, 5.8S ribosomal RNA gene, internal transcribed spacer 2, and 28S ribosomal RNA gene, complete sequence
NNNNNNNNNNNNNNNNNNNNNNNNNNNNNNNNNNNNNNNNNNNNNNNNNNNNNNNNNNNNNNNNNNNNNNNNNNNNNNNNNNNNNNNNNNNNNNNNNNNNNNNNNNNNNNNNNNNNNNNNNNNNNNNNNNNNNNNNNNNNNNNNNNNNNNNNNNNNNNNNNNNNNNNNNNNNNNNNNNNNNNNNNNNNNNNNNNNNNNNNNNNNNNNNNNNNNNNNNNNNNNNNNNNNNNNNNNNNNNNNNNNNNNNNNNNNNNNNNNNNNNNNNNNNNNNNNNNNNNNNNNNNNNNNNNNNNNNNNNNNNNNNNNNNNNNNNNNNNNNNNNNNNNNNNNNNNNNNNNNNNNNNNNNNNNNNNNNNNNNNNNNNNNNNNNNNNNNNNNNNNNNNNNNNNNNNNNNNNNNNNNNNNNNNNNNNNNNNNNNNNNNNNNNNNNNNNNNNNNNNNNNNNNNNNNNNNNNNNNNNNNNNNNNNNNNNNNNNNNNNNNNNNNNNNNNNNNNNNNNNNNNNNNNNNNNNNNNNNNNNNNNNNNNNNNNNNNNNNNNNNNNNNNNNNNNNNNNNNNNNNNNNNNNNNNNNNNNNNNNNNNNNNNNNNNNNNNNNNNNNNNNNNNNNNNNNNNNNNNNNNNNNNNNNNNNNNNNNNNNNNNNNNNNNNNNNNNNNNNNNNNNNNNNNNNNNNNNNNNNNNNNNNNNNNNNNNNNNNNNNNNNNNNNNNNNNNNNNNNNNNNNNNNNNNNNNNNNNNNNNNNNNNNNNNNNNNNNNNNNNNNNNNNNNNNNNNNNNNNNNNNNNNNNNNNNNNNNNNNNNNNNNNNNNNNNNNNNNNNNNNNNNNNNNNNNNNNNNNNNNNNNNNNNNNNNNNNNNNNNNNNNNNNNNNNNNNNNNNNNNNNNNNNNNNNNNNNNNNNNNNNNNNNNNNNNNNNNNNNNNNNNNNNNNNNNNNNNNNNNNNNNNNNNNNNNNNNNNNNNNNNNNNNNNNNNNNNNNNNNNNNNNNNNNNNNNNNNNNNNNNNNNNNNNNNNNNNNNNNNNNNNNNNNNNNNNNNNNNNNNNNNNNNNNNNNNNNNNNNNNNNNNNNNNNNNNNNNNNNNNNNNNNNNNNNNNNNNNNNNNNNNNNNNNNNNNNNNNNNNNNNNNNNNNNNNNNNNNNNNNNNNNNNNNNNNNNNNNNNNNNNNNNNNNNNNNNNNNNNNNNNNNNNNNNNNNNNNNNNNNNNNNNNNNNNNNNNNNNNNNNNNNNNNNNNNNNNNNNNNNNNNNNNNNNNNNNNNNNNNNNNNNNNNNNNNNNNNNNNNNNNNNNNNNNNNNNNNNNNNNNNNNNNNNNNNNNNNNNNNNNNNNNNNNNNNNNNNNNNNNNNNNNNNNNNNNNNNNNNNNNNNNNNNNNNNNNNNNNNNNNNNNNNNNNNNNNNNNNNNNNNNNNNNNNNNNNNNNNNNNNNNNNNNNNNNNNNNNNNNNNNNNNNNNNNNNNNNNNNNNNNNNNNNNNNNNNNNNNNNNNNNNNNNNNNNNNNNNNNNNNNNNNNNNNNNNNNNNNNNNNNNNNNNNNNNNNNNNNNNNNNNNNNNNNNNNNNNNNNNNNNNNNNNNNNNNNNNNNNNNNNNNNNNNNNNNNNNNNNNNNNNNNNNNNNNNNNNNNNNNNNNNNNNNNNNNNNNNNNNNNNNNNNNNNNNNNNNNNNNNNNNNNNNNNNNNNNNNNNNNNNNNNNNNNNNNNNNNNNNNNNNNNNNNNNNNNNNNNNNNNNNNNNNNNNNNNNNNNNNNNNNNNNNNNNNNNNNNNNNNNNNNNNNNNNNNNNNNNNNNNNNNNNNNNNNNNNNNNNNNNNNNNNNNNNNNNNNNNNNNNNNNNNNNNNNNNNNNNNNNNNNNNNNNNNNNNNNNNNNNNNNNNNNNNNNNNNNNNNNNNNNNNNNNNNNNNNNNNNNNNNNNNNNNNNNNNNNNNNNNNNNNNNNNNNNNNNNNNNNNNNNNNNNNNNNNNNNNNNNNNNNNNNNNNNNNNNNNNNNNNNNNNNNNNNNNNNNNNNNNNNNNNNNNNNNNNNNNNNNNNNNNNNNNNNNNNNNNNNNNNNNNNNNNNNNNNNNNNNNNNNNNNNNNNNNNNNNNNNNNNNNNNNNNNNNNNNNNNNNNNNNNNNNNNNNNNNNNNNNNNNNNNNNNNNNNNNNNNNNNNNNNNNNNNNNNNNNNNNNNNNNNNNNNNNNNNNNNNNNNNNNNNNNNNNNNNNNNNNNNNNNNNNNNNNNNNNNNNNNNNNNNNNNNNNNNNNNNNNNNNNNNNNNNNNNNNNNNNNNNNNNNNNNNNNNNNNNNNNNNNNNNNNNNNNNNNNNNNNNNNNNNNNNNNNNNNNNNNNNNNNNNNNNNNNNNNNNNNNNNNNNNNNNNNNNNNNNNNNNNNNNNNNNNNNNNNNNNNNNNNNNNNNNNNNNNNNNNNNNNNNNNNNNNNNNNNNNNNNNNNNNNNNNNNNNNNNNNNNNNNNNNNNNNNNNNNNNNNNNNNNNNNNNNNNNNNNNNNNNNNNNNNNNNNNNNNNNNNNNNNNNNNNNNNNNNNNNNNNNNNNNNNNNNNNNNNNNNNNNNNNNNNNNNNNNNNNNNNNNNNNNNNNNNNNNNNNNNNNNNNNNNNNNNNNNNNNNNNNNNNNNNNNNNNNNNNNNNNNNNNNNNNNNNNNNNNNNNNNNNNNNNNNNNNNNNNNNNNNNNNNNNNNNNAAGGCGCCC--------------------------AGCG------------------------------------------------CCCGTGCACCCGTGCGGGCTAG-CGCCAAGGCG-----------------------------------------------------------------------------------------------------------------------------CCCGTGCGGCCGTGC-------GCCAAGGCGCC-----------------------------------------------------------------------------------------------------------------------------------------------------------------------------------------------------------------------------------------------------------------------------------------------CAACGCCCCCGTGCGGGCTAGT-GCCAAGGCGCCCGATGCCCGTGCAGGCTCGTGCCAAGGCAACCGTGCGGCCGTGCAT-GCTAGTGCCAAGGCGCCCGTGCGGCTTGG----CACCGTGGCAAGTGCCTACTAGCAAGGAGGTTC---CCTTGTCTAGTCTTGGACTTGTTGTGGCTTAAATGGTGGTTCCCTCACGTGTTTCTCCCCGATGTGGGCGTGGCAACAGGGTGATTCCCCAATGTAATGCCCCAACCTCGGCA-----------TGGTTGGTTAGGA--TCCACCGTGGCATACGTCGTCTAGCCTT---------------------------------------------CTTGACTTCTGC-----------CACCACCACCTAGGACCACTAAAATGGAATCCGTCACCTGGAATGGTTAGAATATGTCACAAATGCATCCCCTTTCGGCTAAAAGTTGATGTCTTGTTTGACATTGTGTTGTGCACTTGTCTTTCGTCACCCAACACAACCAAAACATCATAAATTGCATCCAAAAATGCCTCAAATTCTCACAATGATGTGATAATAAATTATTATATGTCCCAAGGATGCTGCCCACCAAATTTCAGAAGCGTACGATTAACGGTTTTTTTTTACGGATTTTTTGAATTTTACGAGTTTGAAAAATCATAAAAAATTCATCGGTTGTCAAAAAATTATAAAATTTTGGCTCATGGTAGAATCCATTTTTATCATCTTCTGTACAAAATTTCAGTCAAAAATTCCATCGTTTGCCCCCCGAAAGGCCCTTATGTCAACTCGCAGAAACCATGTCTAGCCCTCCCAGAAGGGGTTTCCCTCAGAATGCTCTATAGGGGGTACCATGCTGCCTGCT----CCCCCCAGCAGGCAGTCCCAAGCGCACG-----------GGGCGCCCGTGCGGATGTACCCCCAA-CCCCGGGTGCACGTCCCATCCTTTGCCTTTGCCTCGGGGGGAAGTGCCGAAGTGCCGGACGGGTGATGCCGTCT---------------------------------------------------------------------------------------------------------------------------------------------------------------------------------------------------------------------------------------------------------------------------------------------------------------------------------------------------------------------------------------------------------------------------------------------------CCGGCCGGCCGGCACGGGCGGGG----------------------------------------------------------------GCCGGAGTC--------------------------------GCGCAAGGATGTCCCTTTGTTGCGTGCGGCTTGCCGTGCGCTCTTTCGATGGTGCCCCGACCACTCGTGTCCCG-------ATATATCAATCGCCATAGGGGGTCGCCCGCACGCGAGGCG-------GCGGCGCCGCGCCTTCGGCCGGCATGGG--------------------------------------------------------CGTGCTCGCGACAAGCGATGCT-CGCCCCAAGGAAGGACGTGCGTTC-------GT-GCCCCTCCTCGTGCCAGGCATG--GGGGGTCCCCCCGAAGAGCTCGGCGTGGGCAAATGCCTGCGTCGTGCCCGACGAGGGCGAG--CCCCCAATGCCCGGTGCGGGC--GACCCCCTCGGTTATCGGTG-----CCCGTTGCTTTC------GTCGGTCGATTCTTTTGTCATGCCCAGCGAAGTAGGTTCGGCGCCGCCCGATG-CTTCCATATGCTCGCTCGCC--GTGCGGCTTGC-GGGGTGTGGTTCGTTCGGCGGTGTTGGGCCTACGACCGTGCGGGCGTGTGAGTGGTGATTGGGTCGTTCGTGTTGGCTGGCTCCGTGC-AGTGCATCGAACAGTCCGCAGGCGGCCCTCCTCATTT----CCGTCCGAAGTTGGCAAATCCTCGGGCGATTTGCTGCGGTTCCTGTGTTGCCTACCGATTGAACGGAATTCACGTAGCACGT----TCGCCCCTCCCATCCAACAATCCCTGCGGG--TTGCTGGAGGGCCGCACGCTGGCCCTTGCGTTTCCCCGGGAGCGCCGCACTGCGGTCGGCTCTCAGGGGCCGCGAGGTCCCAGCGCTCTCTCGGATGCGGTGCATGCGGTGGTCGCGTGA----TGCTTCTCACGTCCGTCCATGCCAAATATCGGTG-------CCCGAATGATGCCCGCGCTCGCGTCGATCCGCCCG-GCCCAGGCTCGGGCGCTTCGCGCGCTGCTCGGCGTCGCAGAGGAACGCTACCTGGTTGATCCTGCCAGTAGTCATATGCTTGTCTCAAAGATTAAGCCATGCATGTGTAAGTATGAACTAATTCAGACTGTGAAACTGCGAATGGCTCATTAAATCAGTTATAGTTTGTTTGATGGTACCTACTACTCGGATAACCGTAGTAATTCTAGAGCTAATACGTGCAACAAACCCCGAC-TTCCGGAAGGGATGCATTTATTAGATAAAAGGTCGACGCGGGCATC-GCCCGTTGCTCTGATGATTCATGATAACTCGACGGATCGCACGGCCCCTGTGCCGGCGACGCATCATTCAAATTTCTGCCCTATCAACTTTCGATGGTAGGATAGTGGCCTACCATGGTGGTGACGGGTGACGGAGAATTAGGGTTCGATTCCGGAGAGGGAGCCTGAGAAACGGCTACCACATCCAAGGAAGGCAGCAGGCGCGCAAATTACCCAATCCTGACACGGGGAGGTAGTGACAATAAATAACAATACCGGGCTCATCGAGTCTGGTAATTGGAATGAGTACAATCTAAATCCCTTAACGAGGATCCATTGGAGGGCAAGTCTGGTGCCAGCAGCCGCGGTAATTCCAGCTCCAATAGCGTATATTTAAGTTGTTGCAGTTAAAAAGCTCGTAGTTGGACTTTGGGCTGGGTCGATCGGTCCGCCTCAGGGTGTGCACCGGTCTATTCGTCCCTTCTACCGGCGATGCGCTCCTGGCCTTAATTGGCCGGGTCGTGCCTCCGGTGCTGTTACTTTGAAGAAATTAGAGTGCTCAAAGCAAGCCTACGCTCTGGATACATTAGCATGGGATAACATCATAGGATTCTGATCCTATTGTGTTGGCCTTCGGGATCGGAGTAATGATTAACAGGGACAGTCGGGGGCATTCGTATTTCATAGTCAGAGGTGAAATTCTTGGATTTATGAAAGACGAACAACTGCGAAAGCATTTGCCAAGGATGTTTTCATTAATCAAGAACGAAAGTTGGGGGCTCGAAGACGATCAGATACCGTCCTAGTCTCAACCATAAACGATGCCGACCAGGGATCAGCGGATGTTGCTTTTAGGACTCCGCTGGCACCTTATGAGAAATCAAAGTTTTTGGGTTCCGGGGGGAGTATGGTCGCAAGGCTGAAACTTAAAGGAATTGACGGAAGGGCACCACCAGGAGTGGAGCCTGCGGCTTAATTTGACTCAACACGGGGAAACTTACCAGGTCCAGACATAGTAAGGATTGACAGACTGAGAGCTCTTTCTTGATTCTATGGGTGGTGGTGCATGGCCGTTCTTAGTTGGTGGAGCGATTTGTCTGGTTAATTCCGTTAACGAACGAGACCTCAGCCTGCTAACTAGCTATGTGGAGGTGACCCCCCACGGCCAGCTTCTTAGAGGGACTATGGCCTTCCAGGCCAAGGAAGTTTGAGGCAATAACAGGTCTGTGATGCCCTTAGATGTTCTGGGCCGCACGCGCGCTACACTGATGTATTCAACGAGTCTATAGCCTTGGCCGACAGGCCCGGGTAATCTTTGAAATTTCATCGTGATGGGGATAGATCATTGCAATTGTTGGTCTTCAACGAGGAATTCCTAGTAAGCGCGAGTCATCAGCTCGCGTTGACTACGTCCCTGCCCTTTGTACACACCGCCCGTCGCTCCTACCGATTGAATGGTCCGGTGAAGTGTTCGGATCGCGGCGACGTGGGCGGTTCGCTGCCGGCGACGTCGCGAGAAGTCCACTGAACCTTATCATTTAGAGGAAGGAGAAGTCGTAACAAGGTTTCCGTAGGTGAACCTGCGGAAGGATCATTGTCGCCACCTTACGAGCAGCACGACCCGCGAACGTGTTCTGAAATGACCCACGGGAGGCACGCGGCGTCCGCGGACGTCCCGCGGGCCTCCCGCGCCGGGA--------CGGGCT-CGCCCCGCCCGCCCCCC---------CGGCGGAACAACGAACGAACCCCCGGCGCCACACGCGCCAAGGAACT-----------CGATCTGACGAGCGCGCTCCC-----GCCGCCCCGGAGACGGTGCGCGTGCGGCGAGCGACGCCGGA---TTTGTATCCAC-AACGACTCTCGGCAACGGATATCTCGGCTCTCGCATCGATGAAGAACGTAGCGAAATGCGATACTTGGTGTGAATTGCAGAATCCCGTGAACCATCGAGTCTTTGAACGCAAGTTGCGCCCGAGGCCATTAGGCCGAGGGCACGTCTGGCTGGGTGTCACGCGACGCCGCCCCA---AAACCCGACGCCCGTCGCAGGGCGCGGCGG-CGGGGCGGAGATTGGCCTCCCGTGGGCCGAGCCCCGCGGATGGCCGAAATACTGGTTCGCGGTGCGGCGAGCACCACGGCGCACGGTAGCTGAGCATCCATCAA----------CTCGGGCCCAGTCGTGCGTGCTCCGC---CCCCGGCGAACCCTCGGGACCCCTCGCGTCCG------------CATGCGGATGCCTCCAACGCGACCTCAGCTCAGGCGGGGCCACCCGCTGAGTTTAAGCATATCAATAAGCGGAGGAAAAGAAACTAACAAGGATTCCCCTAGTAACGGCGAGCGAACCGGGAAGAGCCCACCATGAAAATCGGTCGCCCCCGGCGTCCGAATTGTAGTCTGGAGAAGCGTCCTCAGCGGCGGACCGGGCCCAAGTCCCCTGGAAGGGGGCGCCGGAGAGGGTGAGAGCCCCGTCGTGCCCGGACCCTGTCGCACCACGAGGCGCTGTCGGCGAGTCGGGTTGTTTGGGAATGCAGCCCCAATCGGGCGGTAAATTCCGTCCAAGGCTAAATACGGGCGAGAGACCGATAGCGAACAAGTACCGCGAGGGAAAGATGAAAAGGACTTTGAAAAGAGAGTCAAAGAGTGCTTGAAATTGTCGGGAGGGAAGCGGATGGGGGCCGGCGATGCGCCCCGGTCGGATGTGGAACGGCGAGAGCCGGTCCGCCGATCGACTCGGGGCGCGGACCGACGCGGATTGCGGCGGCGGCCCAAGCCCGGGCTCTCGATATGCCCGAGGAGACGTCGTCGCCGCGATCGTGGCTGGCAGCGCGCGCCCCAGCGGCGTGCCT---CGGCACCTGTGCGCTCCCGGCGCCGGCCTGCGGGCTCCCCATCCGGCCCGTCTTGAAACACGGACCAAGGAGTCTGACATGTGTGCGAGTCAACGGGCGAGCAAACCCGTAAGGCGCAAGGAAGCTGAGTGGCGGGATCCCCCCAGC-GGGCTGCACCGCCGACCGACCCTGATCTTCTGTGAAGGGTTCGAGTGAGAGCATACCTGTCGGGACCCGAAAGATGGTGAACTATGCCTGAGCGGGGCGAAGCCAGAGGAAACTCTGGTGGAGGCCCGCAGCGATACTGACGTGCAAATCGTTCGTCTGACTTGGGTATAGGGGCGAAAGACTAATCGAACCGTCTAGTAGCTGGTTCCCTCCGAAGTTTCCCTCAGGATAGCTGGAGCTCGAGCGCGAGTTCTATCGGGTAAAGCCAATGATTAGAGGCATCGGGGGCGCAACGCCCTCGACCTATTCTCAAACTTTAAATAGGTAGGACGGCGCGGCTGCTCCGTTGAGCCGCGCCACGGAATCGAGAGCTCCAAGTGGGCCATTTTTGGTAAGCAGAACTGGCGATGCGGGATGAACCGGAAGCCGGGTTACGGTGCCCAACTGCGCGCTAACCTAGATCCCACAAAGGGTGTTGGTCGATTAAGACAGCAGGACGGTGGTCATGGAAGTCGAAATCCGCTAAGGAGTGTGTAACAACTCACCTGCCGAATCAACTAGCCCCGAAAATGGATGGCGCTGAAGCGCGCGACCCATACCCGGCCGTCGGGGCAAGCGCCAGGCCCCGATGAGTAGGAGGGCGCGGCGGTCGCTGCGAAACCTTGGGCGCGAGCCCGGGCGGAGCGTCCGTCGGTGCAGATCTTGGTGGTAGTAGCAAATATTCAAATGAGAACTTTGAAGGCCGAAGAGGGGAAAGGTTCCATGTGAACGGCACTTGCACATGGGTTAGTCGATCCTAAGAGACGGGGGAAGCCCGTCTGATAGCGTGCACG-CACGCGCACTTCGAAAGGGAATCGGGTTAAAATTCCTGAACCGGGATGTGGCGGCTGACGGCAACGTTAGGGAGTCCGGAGACGTCGGCGGGGGCCTCGGGAAGAGTTATCTTTTCTGTTTAACAGCCTGCCCACCCTGGAAACGGCTCAGCCGGAGGTAGGGTCCAGCGGCTGGAAGAGCACCGCACGTCGCGTGGTGTCCGGTGCGCCCCCGGCGGCCCTTGAAAATCCGGAGGACCGAGTGCCGCCCACGCCCGGTCGTACTCATAACCGCATCAGGTCTCCAAGGTGAACAGCCTCTGGTCGATGGAACAATGTAGGCAAGGGAAGTCGGCAAAATGGATCCGTAACCTCGGGAAAAGGATTGGCTCTGAGGACTGGGCACGGGGGTCCCAGCCCCGAAACCGTCGGCTGTCGGTGGACTGCTCGAGCTGCTCCCGCGGCGAGAGCGGGTCGCCGCGTGCCGGCCGGGGGACGGACTGGGAACGGGCCCTCCGGGGCCCCTTCCCCGGGCGTCGAACAGTCGACTCAGAACTGGTACGGACAAGGGGAATCCGACTGTTTAATTAAAACAAAGCATTGCGATGGTCCCTGCGGATGCTGACGCAATGTGATTTCTGCCCAGTGCTCTGAATGTCAAAGTGAAGAAATTCAACCAAGCGCGGGTAAACGGCGGGAGTAACTATGACTCTCTTAAGGTAGCCAAATGCCTCGTCATCTAATTAGTGACGCGCATGAATGGATTAACGAGATTCCCACTGTCCCTGTCTACTATCCAGCGAAACCACAGCCAAGGGAACGGGCTTGGCAGAATCAGCGGGGAAAGAAGACCCTGTTGAGCTTGACTCTAGTCCGACTTTGTGAAATGACTTGAGAGGTGTAGGATAAGTGGGAGCCGGAAACGGCGAAAGTGAAATACCACTACTTTTAACGTTATTTTACTTATTCCGTGAATCGGAGGCGGGGCATGGCCCCTCCTTTTGGACCCAAGGCTCGC----CTCGCGGGCCGATCCGGGCGGAAGACATTGTCAGGTGGGGAGTTTGGCTGGGGCGGCACATCTGTTAAAAGATAACGCAGGTGTCCTAAGATGAGCTCAACGAGAACAGAAATCTCGTGTGGAACAAAAGGGTAAAAGCTCGTTTGATTCTGATTTCCAGTACGAATACGAACCGTGAAAGCGTGGCCTATCGATCCTTTAGTCCTTCGGAATTTGAAGCTAGAGGTGTCAGAAAAGTTACCACAGGGATAACTGGCTTGTGGCAGCCAAGCGTTCATAGCGACGTTGCTTTTTGATCCTTCGATGTCGGCTCTTCCTATCATTGTGAAGCAGAATTCACCAAGTGTTGGATTGTTCACCCACCAATAGGGAACGTGAGCTGGGTTTAGACCGTCGTGAGACAGGTTAGTTTTACCCTACTGATGACAGTGTCGCAATAGTAATTCAACCTAGTACGAGAGGAACCGTTGATTCGCACAATTGGTCATCGCGCTTGGTTGAAAAGCCAGTGGCGCGAAGCTACCGTGCGTTGGATTATGACTGAACGCCTCTAAGTCAGAATCCGGGCTAGAAGCGACGCATGCGCCTATCGTCCGTTTGCCGACCAGCAGTAGGGGCCTCGGCCCCCAAAGGCACGTGTCATTGGTGACCCTCGTGCGGCGGATGAGCCGTGCGAGACGCCTCGAAGCACAATTCCCACCGGGCGACGGGTAGAATCCTTTGCAGACGACTTAAATACGCGACGGGGTATTGTAAGTGGCAGAGTGGCCTTGCTGCCACGATCCACTGAGATTCAGCCCTTGTCGCTCCGATTCGTCCCTCCCC--------TTCATCAATTTTC---------------AAATCAATGG-GGCCCGCTGCTAGAGGCTTTTTGGGACACTGCCAAGG--------------------------------------------------------CACCTCCCGACGATACGAAACGATGGCAAAGGATGGATGCATTAATAGGAAAGTGAATGAACAATCAAAAGC---ATCATGG--CCTTGAATCATGACCTTGC--------------ATGGACCCCGAA-ACACAATGGCCAAATGTGAATGC-------------ATGCCAAGGCACAAAGCTTGCCAAAGGAAAATAAGCAATGATGGCATGGAACCATGCCCACTGGTGCCCGTGTGGTGATGACTCAAGATAGCGCCTATGTGCCCAAGTGCCAAGCAAATCACGTGAAGGCAAAGCCCCAA---GGCACCCAATGGAATAGTGCAAGGGTGGCCATGCGCCAAGGCAGGCGACACCCAATAGCACAGTAGTGCCAAGGCGCCCACA-------------------------GCCCATGCGGGCAAC-TGGCAAG----------------GCGCC-TAACACCCGTTCGGCCT----------------------------------AATGCCAAGGTGCCCGTGCGGCCGTGC-GCCAAGGAGCCCA-GCGCCCGTGCGGCCATGCGCCAAGGCGCCCAGTGCCCGTGCGGGCTGGT-GCCAA-------------------------GGCGACCGTGCGGCCGTGC-GCCAAGGCGCCC---------ACC-------------------------------------------------------------------------------------------------------------------ACCCGTGCGGGCTGG-TGCCAAGGCAACCGT---------------------------------------------------------------------------------GCGGCCGTGCG-----TGCGCCAAGGC-------GCCCAGCACCCGTGCGGGCTAGT-GCCAAGGCGCCC--------------------------AGCACCCGTGCGG---------------------------------------------------------------------------------------------------------------------------------------------------------------------------------------------------------------------------------------------------------------------------------------------------------------------------------------------------------------------------------------------------GCT-GGTGCCAAGGCGACCGTGCGGC----CGTGC-----GCCAAGGCGCCCA-GCACCCGTGCGGGCTAG-TGCCAA--------------------------------------------------------------------------------------------------GGCGACC------------------------------------------------------------------------------------------GTGCGGCCGTGC---------GCCAAGGCGCCCAGCACCCGTGCGGGCTAG-TGCCAAGGCGCCCA-------------------------------------------------------------------------------------------------GCACCCGTGCGGGCTAGTGCCAAGGC------------------------GCCCAGCACCCGTGCGGGCTGG-T-----------------------------------------------------------------------------------------------------------------------------------------------------------------------------------------------------------------------GCCAAGGCGACCGTGCGGCCGTGCG----------------------------------------CCAAGGCGCCCAGCATCCGTGCGGGCTAGT-GCCAAGGCGCCCAGCGCCCGTGCGGCCTAG-CGCCAAGGCGCCCGTGCGGGCGTGCGCCAAGGT---------GCCCAGCACCCGTGCGGCTGAG---------------------------------------------------------------------------------CGCCAAGGCCCCCGTGCGGGTTGGTGCCAAGGCGGCCG---------------------------------------TGCGGGCTGGT-GCCAAGGCGC-CCA------------------------------------------------GCGCCCGTGCGG------------------------------------------------------------------------------------------------------------------------------------------------------------------------------------------------------------------------------------------------------------------------------------------------------------------------------------------------------------------------------------------------------------------------------------------------------------------------------------------------------------------------------------------------------------------------------------------------CCGTGT--------------------------------------------------------------------------------------------------------------------------------------------------------------------------------------------------------------------------------------------------------------------------------------------------------------------------------------------------------------------------------------------------------------------------------------------------------------------------------------------------------------------------------------------------------------------------------------------------------------------------------------------------------------------------------------------------------------------------------------------------------------------------------------------------------------------------------------------------------------------------------------------------------------GCCAAGGCGCCCAGCGCCCGTGC--------GGGCTAG--TGCCAAG-------GCGACCGTGGGGGCTGGTGCCAAGG-CCCCCG-TGCACCCGTGCGGGCTAG-TGCCAAGGCGCCCA-GCGCCCGTGCGGACTAGT-GCCAAG-------ACGCCCGGGCGGCCGTGC-GCCAAGGCGCCCAGCGC----------------CCGTGCGGGCTA--GCGCCAAGGCCC-----------------------------------------CCGTGCGGCCGTG---------CGCCNNNNNNNNNNNNNNNNNNNNNNNNNNNNNNNNNNNNNNNNNNNNNNNNNNNNNNNNNNNNNNNNNNNNNNNNNNNNNNNNNNNNNNNNNNNNNNNNNNNNNNNNNNNNNNNNNNNNNNNNNNNNNNNNNNNNNNNNNNNNNNNNNNNNNNNNNNNNNNNNNNNNNNNNNNNNNNNNNNNNNNNNNNNNNNNNNNNNNNNNNNNNNNNNNNNNNNNNNNNNNNNNNNNNNNNNNNNNNNNNNNNNNNNNNNNNNNNNNNNNNNNNNNNNNNNNNNNNNNNNNNNNNNNNNNNNNNNNNNNNNNNNNNNNNNNNNNNNNNNNNNNNNNNNNNNNNNNNNNNNNNNNNNNNNNNNNNNNNNNNNNNNNNNNNNNNNNNNNNNNNNNNNNNNNNNNNNNNNNNNNNNNNNNNNNNNNNNNNNNNNNNNNNNNNNNNNNNNNNNNNNNNNNNNNNNNNNNNNNNNNNNNNNNNNNNNNNNNNNNNNNNNNNNNNNNNNNNNNNNNNNNNNNNNNNNNNNNNNNNNNNNNNNNNNNNNNNNNNNNNNNNNNNNNNNNNNNNNNNNNNNNNNNNNNNNNNNNNNNNNNNNNNNNNNNNNNNNNNNNNNNNNNNNNNNNNNNNNNNNNNNNNNNNNNNNNNNNNNNNNNNNNNNNNNNNNNNNNNNNNNNNNNNNNNNNNNNNNNNNNNNNNNNNNNNNNNNNNNNNNNNNNNNNNNN
>Guibourtia ehie voucher Senterre 145 external transcribed spacer, 18S ribosomal RNA gene, internal transcribed spacer 1, 5.8S ribosomal RNA gene, internal transcribed spacer 2, and 28S ribosomal RNA gene, complete sequence
NNNNNNNNNNNNNNNNNNNNNNNNNNNNNNNNNNNNNNNNNNNNNNNNNNNNNNNNNNNNNNNNNNNNNNNNNNNNNNNNNNNNNNNNNNNNNNNNNNNNNNNNNNNNNNNNNNNNNNNNNNNNNNNNNNNNNNNNNNNNNNNNNNNNNNNNNNNNNNNNNNNNNNNNNNNNNNNNNNNNNNNNNNNNNNNNNNNNNNNNNNNNNNNNNNNNNNNNNNNNNNNNNNNNNNNNNNNNNNNNNNNNNNNNNNNNNNNNNNNNNNNNNNNNNNNNNNNNNNNNNNNNNNNNNNNNNNNNNNNNNNNNNNNNNNNNNNNNNNNNNNNNNNNNNNNNNNNNNNNNNNNNNNNNNNNNNNNNNNNNNNNNNNNNNNNNNNNNNNNNNNNNNNNNNNNNNNNNNNNNNNNNNNNNNNNNNNNNNNNNNNNNNNNNNNNNNNNNNNNNNNNNNNNNNNNNNNNNNNNNNNNNNNNNNNNNNNNNNNNNNNNNNNNNNNNNNNNNNNNNNNNNNNNNNNNNNNNNNNNNNNNNNNNNNNNNNNNNNNNNNNNNNNNNNNNNNNNNNNNNNNNNNNNNNNNNNNNNNNNNNNNNNNNNNNNNNNNNNNNNNNNNNNNNNNNNNNNNNNNNNNNNNNNNNNNNNNNNNNNNNNNNNNNNNNNNNNNNNNNNNNNNNNNNNNNNNNNNNNNNNNNNNNNNNNNNNNNNNNNNNNNNNNNNNNNNNNNNNNNNNNNNNNNNNNNNNNNNNNNNNNNNNNNNNNNNNNNNNNNNNNNNNNNNNNNNNNNNNNNNNNNNNNNNNNNNNNNNNNNNNNNNNNNNNNNNNNNNNNNNNNNNNNNNNNNNNNNNNNNNNNNNNNNNNNNNNNNNNNNNNNNNNNNNNNNNNNNNNNNNNNNNNNNNNNNNNNNNNNNNNNNNNNNNNNNNNNNNNNNNNNNNNNNNNNNNNNNNNNNNNNNNNNNNNNNNNNNNNNNNNNNNNNNNNNNNNNNNNNNNNNNNNNNNNNNNNNNNNNNNNNNNNNNNNNNNNNNNNNNNNNNNNNNNNNNNNNNNNNNNNNNNNNNNNNNNNNNNNNNNNNNNNNNNNNNNNNNNNNNNNNNNNNNNNNNNNNNNNNNNNNNNNNNNNNNNNNNNNNNNNNNNNNNNNNNNNNNNNNNNNNNNNNNNNNNNNNNNNNNNNNNNNNNNNNNNNNNNNNNNNNNNNNNNNNNNNNNNNNNNNNNNNNNNNNNNNNNNNNNNNNNNNNNNNNNNNNNNNNNNNNNNNNNNNNNNNNNNNNNNNNNNNNNNNNNNNNNNNNNNNNNNNNNNNNNNNNNNNNNNNNNNNNNNNNNNNNNNNNNNNNNNNNNNNNNNNNNNNNNNNNNNNNNNNNNNNNNNNNNNNNNNNNNNNNNNNNNNNNNNNNNNNNNNNNNNNNNNNNNNNNNNNNNNNNNNNNNNNNNNNNNNNNNNNNNNNNNNNNNNNNNNNNNNNNNNNNNNNNNNNNNNNNNNNNNNNNNNNNNNNNNNNNNNNNNNNNNNNNNNNNNNNNNNNNNNNNNNNNNNNNNNNNNNNNNNNNNNNNNNNNNNNNNNNNNNNNNNNNNNNNNNNNNNNNNNNNNNNNNNNNNNNNNNNNNNNNNNNNNNNNNNNNNNNNNNNNNNNNNNNNNNNNNNNNNNNNNNNNNNNNNNNNNNNNNNNNNNNNNNNNNNNNNNNNNNNNNNNNNNNNNNNNNNNNNNNNNNNNNNNNNNNNNNNNNNNNNNNNNNNNNNNNNNNNNNNNNNNNNNNNNNNNNNNNNNNNNNNNNNNNNNNNNNNNNNNNNNNNNNNNNNNNNNNNNNNNNNNNNNNNNNNNNNNNNNNNNNNNNNNNNNNNNNNNNNNNNNNNNNNNNNNNNNNNNNNNNNNNNNNNNNNNNNNNNNNNNNNNNNNNNNNNNNNNNNNNNNNNNNNNNNNNNNNNNNNNNNNNNNNNNNNNNNNNNNNNNNNNNNNNNNNNNNNNNNNNNNNNNNNNNNNNNNNNNNNNNNNNNNNNNNNNNNNNNNNNNNNNNNNNNNNNNNNNNNNNNNNNNNNNNNNNNNNNNNNNNNNNNNNNNNNNNNNNNNNNNNNNNNNNNNNNNNNNNNNNNNNNNNNNNNNNNNNNNNNNNNNNNNNNNNNNNNNNNNNNNNNNNNNNNNNNNNNNNNNNNNNNNNNNNNNNNNNNNNNNNNNNNNNNNNNNNNNNNNNNNNNNNNNNNNNNNNNNNNNNNNNNNNNNNNNNNNNNNNNNNNNNNNNNNNNNNNNNNNNNNNNNNNNNNNNNNNNNNNNNNNNNNNNNNNNNNNNNNNNNNNNNNNNNNNNNNNNNNNNNNNNNNNNNNNNNNNNNNNNNNNNNNNNNNNNNNNNNNNNNNNNNNNNNNNNNNNNNNNNNNNNNNNNNNNNNNNNNNNNNNNNNNNNNNNNNNNNNNNNNNNNNNNNNNNNNNNNNNNNNNNNNNNNNNNNNNNNNNNNNNNNNNNNNNNNNNNNNNNNNNNNNNNNNNNNNNNNNNNNNNNNNNNNNNNNNNNNNNNNNNNNNNNNNNNNNNNNNNNNNNNNNNNNNNNNNNNNNNNNNNNNNNNNNNNNNNNNNNNNNNNNNNNNNNNNNNNNNNNNNNNNNNNNNNNNNNNNNNNNNNNNNNNNNNNNNNNNNNNNNNNNNNNNNNNNNNNNNNNNNNNNNNNNNNNNNNNNNNNNNNNNNNNNNNNNNNNNNNNNNNNNNNNNNNNNNNNNNNNNNNNNNNNNNNNGCG------------------------------------------------CCCGTGCACCCGTGCGGGCTAG-TGCCAAGGCG-----------------------------------------------------------------------------------------------------------------------------CCCGTGCGGCCGTGC-------GCCAAGGCGCC-----------------------------------------------------------------------------------------------------------------------------------------------------------------------------------------------------------------------------------------------------------------------------------------------CAGCGCCCCCGTGCGGGCTAGT-GCCAAGGCGCCCGATGCCCGTGCAGGCTCGTGCCAAGGCAACCGTGCGGCCGTGCAT-GCTAGTGCCAAGGCGCCCGTGCGGCTTGG----CACCGTGGCAAGTGCCTACTAGCAAGGAGGTTC---CCTTGTCTAGTCTTGGACTTGTTGTGGCTTAAATGGTGGTTCCCTCACGTGTTTCTCCCCGATGTGGGCGTGGCAACAGGGTGATTCCCCAATGTAATGCCCCAACCTCGGCA-----------TGGTTGGTTAGGA--TCGACCGTGGCATACGTCGTCTAGCCTT---------------------------------------------CTTGACTTCTGC-----------CACCACCACCTAGGACCACTAAAATGGAATCCGTCACCTGGAATGGTTATAATATGTCACAAATGCATCCCCTTTCGGCTTAAAGTTGATGTCTTGTTTGACATTGTGTTGTGCACTTGTCTTTCGTCACCCAACACAACCAAAACATCATAAATTGCATCTGAAAATGCCTCAAATTCTCACAATGATGTGATAATAAATTATTATATGTCCCAAGGATGCTGCCCACCAAATTTCAGAAGCGTACGATTAACGGTTTTTTTTTACGGATTTTTTGAATTTTACGAGTTTGAAAAATCATAAAAAATTCATCGGTTGTCAAAAAATTATAAAATTTTGGCTCATGGTAGAATCCATTTTTATCATCTTCTGTACAAAATTTCAGTCAAAAATTCCATCGTTTGCCCCCCGAAAGGCCCTTATGTCAACTCGCAGAAACCATGTCTAGCCCTCCCAGAAGGGGTTTCCCTCAGAATGCTCTATAGGGGGTACCATGCTGCCTGCT----CCCCCCAGCAGGCAGTCCCAAGCGCACG-----------GGGCGCCCGTGCGGATGTACCCCCAA-CCCCGGGTGCACGTCCCATCCTTTGCCTTTGCCTCGGGGGGAAGTGCCGAAGTGCCGGACGGGTGATGCCGTCTC-----------------------------------------------------------------------------------------------------------------------------------------------------------------------------------------------------------------------------------------------------------------------------------------------------------------------------------------------------------------------------------------------------------------------------------------------CGGCCGGCCGGCCGGCACGGGCGGGG----------------------------------------------------------------GCCGGAGTC--------------------------------GCGCAAGGATGTCCCTTTGTTGCGTGCGGCTTGCCGTGCGCTCTTTCGATGGTGCCCCGACCACTCGTGTCCCG-------ATATATCCATCGCCATAGGGGGTCGCCCGCACGCGAGGCG-------GCGGCGCCGCGCCTTCGGCCGGCATGGG--------------------------------------------------------CGTGCTCGCGACAAGCGATGCT-CGCCCCAAGGAAGGACGTGCGTTC-------GT-GCCCCTCCTCGTGCCAGGCATG--GGGGGTCCCCCCGAAGAGCTCGGCGTGGGCAAATGCCTGCGTCGTGCCCGACGAGGGCGAG--CCCCCAATGCCCGGTGCGGGC--GACCCCCTCGGTTATCGGTG-----CCCGTTGCTTTC------GTCGGTCGGTTCTTTTGTCATGCCCAGCGAAGTAGGTTCGGCGCCGCCCGATG-CTTCCATATGCTCGCTCGCC--GTGCGGCTTGC-GGGGTGTGGTTCGTTCGGCGGTGTTGGGCCTACGACCGTGCGGGCGTGTGAGTGGTGATTGGGTCGTTCGTGTCGGCTGGCTCCGTGC-AGTGCATCGAACAGTCCGCATGCGGCCCTCCTCATTT----CCGTCCGAAGTTGGCAAATCCTCGGGCGATTTGCTGCGGTTCCTGTGTTGCCTACCGATTGAACGGAATTCACGTAGCACGT----TCGCCCCTCCCGTCCAACAATCCCTGCGGG--TTGCTGGAGGGCCGCACGCTGGCCCTTGCGTTTCCCCGGGAGCGCCGCACTGCGGTCGGCTCTCAGGGGCCGCGAGGTCCCAGCGCTCTCTCGGATGCGGTGCATGCGGTGGTCGCGTGA----TGCTTCTCACGTCCGTCCATGCCAAATATCGGTG-------CCCGAATGATGCCCGCGCTCGCGTCGATCCGCCCG-GCCCAGGCTCGGGCGCTTCGCGCGCTGCTCGGCGTCACGGAGGAATGCTACCTGGTTGATCCTGCCAGTAGTCATATGCTTGTCTCAAAGATTAAGCCATGCATGTGTAAGTATGAACTAATTCAGACTGTGAAACTGCGAATGGCTCATTAAATCAGTTATAGTTTGTTTGATGGTACCTACTACTCGGATAACCGTAGTAATTCTAGAGCTAATACGTGCAACAAACCCCGAC-TTCCGGAAGGGATGCATTTATTAGATAAAAGGTCGACGCGGGCATC-GCCCGTTGCTCTGATGATTCATGATAACTCGACGGATCGCACGGCCCCTGTGCCGGCGACGCATCATTCAAATTTCTGCCCTATCAACTTTCGATGGTAGGATAGTGGCCTACCATGGTGGTGACGGGTGACGGAGAATTAGGGTTCGATTCCGGAGAGGGAGCCTGAGAAACGGCTACCACATCCAAGGAAGGCAGCAGGCGCGCAAATTACCCAATCCTGACACGGGGAGGTAGTGACAATAAATAACAATACCGGGCTCATCGAGTCTGGTAATTGGAATGAGTACAATCTAAATCCCTTAACGAGGATCCATTGGAGGGCAAGTCTGGTGCCAGCAGCCGCGGTAATTCCAGCTCCAATAGCGTATATTTAAGTTGTTGCAGTTAAAAAGCTCGTAGTTGGACTTTGGGCTGGGTCGATCGGTCCGCCTCAGGGTGTGCACCGGTCTATTCGTCCCTTCTACCGGCGATGCGCTCCTGGCCTTAATTGGCCGGGTCGTGCCTCCGGTGCTGTTACTTTGAAGAAATTAGAGTGCTCAAAGCAAGCCTACGCTCTGGATACATTAGCATGGGATAACATCATAGGATTCTGATCCTATTGTGTTGGCCTTCGGGATCGGAGTAATGATTAACAGGGACAGTCGGGGGCATTCGTATTTCATAGTCAGAGGTGAAATTCTTGGATTTATGAAAGACGAACAACTGCGAAAGCATTTGCCAAGGATGTTTTCATTAATCAAGAACGAAAGTTGGGGGCTCGAAGACGATCAGATACCGTCCTAGTCTCAACCATAAACGATGCCGACCAGGGATCAGCGGATGTTGCTTTTAGGACTCCGCTGGCACCTTATGAGAAATCAAAGTTTTTGGGTTCCGGGGGGAGTATGGTCGCAAGGCTGAAACTTAAAGGAATTGACGGAAGGGCACCACCAGGAGTGGAGCCTGCGGCTTAATTTGACTCAACACGGGGAAACTTACCAGGTCCAGACATAGTAAGGATTGACAGACTGAGAGCTCTTTCTTGATTCTATGGGTGGTGGTGCATGGCCGTTCTTAGTTGGTGGAGCGATTTGTCTGGTTAATTCCGTTAACGAACGAGACCTCAGCCTGCTAACTAGCTATGTGGAGGTGACCCCCCACGGCCAGCTTCTTAGAGGGACTATGGCCTTCCAGGCCAAGGAAGTTTGAGGCAATAACAGGTCTGTGATGCCCTTAGATGTTCTGGGCCGCACGCGCGCTACACTGATGTATTCAACGAGTCTATAGCCTTGGCCGACAGGCCCGGGTAATCTTTGAAATTTCATCGTGATGGGGATAGATCATTGCAATTGTTGGTCTTCAACGAGGAATTCCTAGTAAGCGCGAGTCATCAGCTCGCGTTGACTACGTCCCTGCCCTTTGTACACACCGCCCGTCGCTCCTACCGATTGAATGGTCCGGTGAAGTGTTCGGATCGCGGCGACGTGGGCGGTTCGCTGCCGGCGACGTCGCGAGAAGTCCACTGAACCTTATCATTTAGAGGAAGGAGAAGTCGTAACAAGGTTTCCGTAGGTGAACCTGCGGAAGGATCATTGTCGCCACCTTACGAGCAGCACGACCCGCGAACGTGTTCTGAAATGACCCACGGGAGGCACGCGGCGTCCGCGGACGTCCCGCGGGCCTCCCGCGCCGGGACGGGCTCGCGGGCT-CGCCCCGCCCGCCCCCC---------CGGCGGAACAACGAACGAACCCCCGGCGCCACACGCGCCAAGGAACT-----------CGATCTGACGAGCGCGCTCCC-----GCCGCCCCGGAGACGGTGCGCGTGCGGCGAGCGACGCCGGA---TTTGTATCCAC-AACGACTCTCGGCAACGGATATCTCGGCTCTCGCATCGATGAAGAACGTAGCGAAATGCGATACTTGGTGTGAATTGCAGAATCCCGTGAACCATCGAGTCTTTGAACGCAAGTTGCGCCCGAGGCCATTAGGCCGAGGGCACGTCTGGCTGGGTGTCACGCGACGCCGCCCCA---AAACCCGACGCCCGTCGCAGGGCGCGGCGG-CGGGGCGGAGATTGGCCTCCCGCGGGCCGAGCCCCGCGGATGGCCGAAATACCGGTTCGCGGTGCGGCGAGCACCACGGCGCACGGTAGCTGAGCATCCATCAA----------CTCGGGCCCAGTCGTGCGTGCTCCGC---CCCCGGCGAACCCTCGGGACCCCCCGCGTCCG------------CATGCGGACGCCTCCAACGCGACCTCAGCTCAGGCGGGGCCACCCGCTGAGTTTAAGCATATCAATAAGCGGAGGAAAAGAAACTAACAAGGATTCCCCTAGTAACGGCGAGCGAACCGGGAAGAGCCCACCATGAAAATCGGTCGCCCCCGGCGTCCGAATTGTAGTCTGGAGAAGCGTCCTCAGCGGCGGACCGGGCCCAAGTCCCCTGGAAGGGGGCGCCGGAGAGGGTGAGAGCCCCGTCGTGCCCGGACCCTGTCGCACCACGAGGCGCTGTCGGCGAGTCGGGTTGTTTGGGAATGCAGCCCCAATCGGGCGGTAAATTCCGTCCAAGGCTAAATACGGGCGAGAGACCGATAGCGAACAAGTACCGCGAGGGAAAGATGAAAAGGACTTTGAAAAGAGAGTCAAAGAGTGCTTGAAATTGTCGGGAGGGAAGCGGATGGGGGCCGGCGATGCGCCCCGGTCGGATGTGGAACGGCGAGAGCCGGTCCGCCGATCGACTCGGGGCGCGGACCGACGCGGATTGCGGCGGCGGCCCAAGCCCGGGCTCTCGATATGCCCGAGGAGACGTCGTCGCCGCGATCGTGGCTGGCAGCGCGCGCCCCAGCGGCGTGCCT---CGGCACCTGCGCGCTCCCGGCGCCGGCCTGCGGGCTCCCCATCCGGCCCGTCTTGAAACACGGACCAAGGAGTCTGACATGTGTGCGAGTCAACGGGCGAGCAAACCCGTAAGGCGCAAGGAAGCTGAGTGGCGGGATCCCCCCAGC-GGGCTGCACCGCCGACCGACCCTGATCTTCTGTGAAGGGTTCGAGTGAGAGCATACCTGTCGGGACCCGAAAGATGGTGAACTATGCCTGAGCGGGGCGAAGCCAGAGGAAACTCTGGTGGAGGCCCGCAGCGATACTGACGTGCAAATCGTTCGTCTGACTTGGGTATAGGGGCGAAAGACTAATCGAACCGTCTAGTAGCTGGTTCCCTCCGAAGTTTCCCTCAGGATAGCTGGAGCTCGAGCGCGAGTTCTATCGGGTAAAGCCAATGATTAGAGGCATCGGGGGCGCAACGCCCTCGACCTATTCTCAAACTTTAAATAGGTAGGACGGCGCGGCTGCTCCGTTGAGCCGCGCCACGGAATCGAGAGCTCCAAGTGGGCCATTTTTGGTAAGCAGAACTGGCGATGCGGGATGAACCGGAAGCCGGGTTACGGTGCCCAACTGCGCGCTAACCTAGATCCCACAAAGGGTGTTGGTCGATTAAGACAGCAGGACGGTGGTCATGGAAGTCGAAATCCGCTAAGGAGTGTGTAACAACTCACCTGCCGAATCAACTAGCCCCGAAAATGGATGGCGCTGAAGCGCGCGACCCATACCCGGCCGTCGGGGCAAGCGCCAGGCCCCGATGAGTAGGAGGGCGCGGCGGTCGCTGCGAAACCTTGGGCGCGAGCCCGGGCGGAGCGTCCGTCGGTGCAGATCTTGGTGGTAGTAGCAAATATTCAAATGAGAACTTTGAAGGCCGAAGAGGGGAAAGGTTCCATGTGAACGGCACTTGCACATGGGTTAGTCGATCCTAAGAGACGGGGGAAGCCCGTCTGATAGCGTGCACG-CACGCGCACTTCGAAAGGGAATCGGGTTAAAATTCCTGAACCGGGATGTGGCGGCTGACGGCAACGTTAGGGAGTCCGGAGACGTCGGCGGGGGCCTCGGGAAGAGTTATCTTTTCTGTTTAACAGCCTGCCCACCCTGGAAACGGCTCAGCCGGAGGTAGGGTCCAGCGGCTGGAAGAGCACCGCACGTCGCGTGGTGTCCGGTGCGCCCCCGGCGGCCCTTGAAAATCCGGAGGACCGAGTGCCGCCCACGCCCGGTCGTACTCATAACCGCATCAGGTCTCCAAGGTGAACAGCCTCTGGTCGATGGAACAATGTAGGCAAGGGAAGTCGGCAAAATGGATCCGTAACCTCGGGAAAAGGATTGGCTCTGAGGACTGGGCACGGGGGTCCCAGCCCCGAAACCGTCGGCTGTCGGTGGACTGCTCGAGCTGCTCCCGCGGCGAGAGCGGGTCGCCGCGTGCCGGCCGGGGGACGGACTGGGAACGGGCCCTCCGGGGCCCCTTCCCCGGGCGTCGAACAGTCGACTCAGAACTGGTACGGACAAGGGGAATCCGACTGTTTAATTAAAACAAAGCATTGCGATGGTCCCTGCGGATGCTGACGCAATGTGATTTCTGCCCAGTGCTCTGAATGTCAAAGTGAAGAAATTCAACCAAGCGCGGGTAAACGGCGGGAGTAACTATGACTCTCTTAAGGTAGCCAAATGCCTCGTCATCTAATTAGTGACGCGCATGAATGGATTAACGAGATTCCCACTGTCCCTGTCTACTATCCAGCGAAACCACAGCCAAGGGAACGGGCTTGGCAGAATCAGCGGGGAAAGAAGACCCTGTTGAGCTTGACTCTAGTCCGACTTTGTGAAATGACTTGAGAGGTGTAGGATAAGTGGGAGCCGGAAACGGCGAAAGTGAAATACCACTACTTTTAACGTTATTTTACTTATTCCGTGAATCGGAGGCGGGGCATGGCCCCTCCTTTTGGACCCAAGGCTCGC----CTCGCGGGCCGATCCGGGCGGAAGACATTGTCAGGTGGGGAGTTTGGCTGGGGCGGCACATCTGTTAAAAGATAACGCAGGTGTCCTAAGATGAGCTCAACGAGAACAGAAATCTCGTGTGGAACAAAAGGGTAAAAGCTCGTTTGATTCTGATTTCCAGTACGAATACGAACCGTGAAAGCGTGGCCTATCGATCCTTTAGTCCTTCGGAATTTGAAGCTAGAGGTGTCAGAAAAGTTACCACAGGGATAACTGGCTTGTGGCAGCCAAGCGTTCATAGCGACGTTGCTTTTTGATCCTTCGATGTCGGCTCTTCCTATCATTGTGAAGCAGAATTCACCAAGTGTTGGATTGTTCACCCACCAATAGGGAACGTGAGCTGGGTTTAGACCGTCGTGAGACAGGTTAGTTTTACCCTACTGATGACAGTGTCGCAATAGTAATTCAACCTAGTACGAGAGGAACCGTTGATTCGCACAATTGGTCATCGCGCTTGGTTGAAAAGCCAGTGGCGCGAAGCTACCGTGCGTTGGATTATGACTGAACGCCTCTAAGTCAGAATCCGGGCTAGAAGCGACGCATGCGCCTATCGTCCGTTTGCCGACCAGCAGTAGGGGCCTCGGCCCCCAAAGGCACGTGTCGTTGGCGACCCTCGTGCGGCGGATGAGCCGTGCGAGACGCCTCGAAGCACAATTCCCACCGGGCGACGGGTAGAATCCTTTGCAGACGACTTAAATACGCGACGGGGTATTGTAAGTGGCAGAGTGGCCTTGCTGCCACGATCCACTGAGATTCAGCCCTTGTCGCTCCGATTCGTCCCTCCCC--------TTCATCAATTTTC---------------AAATCAATGG-GGCCCGCTGCTAGAGGCTTTTTGGGACACTGCCAAGG--------------------------------------------------------CACCTCCCGACGATACGAAACGATGGCGAAGGATGGATGCATTAATAGGAAAGTGAATGAACAATCAAAAG------------------CATCATGACCTTGC--------------ATGGACCCCGAA-ACACAATGGCCAAATGTGAATGC-------------ATGCCAAGGCACAAAGCTTGCCAAAGGAAAATAAGCAATGATGGCATGGAACCATGCCCACTGGTGCCCGTGTGGTGATGACNNNNNNNNNNNNNNNNNNNNNNNNNNNNNNNNNNNNNNNNNNNNNNNNNNNNNNNNNNNNNNNNNNNNNNNNNNNNNNNNNNNNNNNNNNNNNNNNNNNNNNNNNNNNNNNNNNNNNNNNNNNNNNNNNNNNNNNNNNNNNNNNNNNNNNNNNNNNNNNNNNNNNNNNNNNNNNNNNNNNNNNNNNNNNNNNNNNNNNNNNNNNNNNNNNNNNNNNNNNNNNNNNNNNNNNNNNNNNNNNNNNNNNNNNNNNNNNNNNNNNNNNNNNNNNNNNNNNNNNNNNNNNNNNNNNNNNNNNNNNNNNNNNNNNNNNNNNNNNNNNNNNNNNNNNNNNNNNNNNNNNNNNNNNNNNNNNNNNNNNNNNNNNNNNNNNNNNNNNNNNNNNNNNNNNNNNNNNNNNNNNNNNNNNNNNNNNNNNNNNNNNNNNNNNNNNNNNNNNNNNNNNNNNNNNNNNNNNNNNNNNNNNNNNNNNNNNNNNNNNNNNNNNNNNNNNNNNNNNNNNNNNNNNNNNNNNNNNNNNNNNNNNNNNNNNNNNNNNNNNNNNNNNNNNNNNNNNNNNNNNNNNNNNNNNNNNNNNNNNNNNNNNNNNNNNNNNNNNNNNNNNNNNNNNNNNNNNNNNNNNNNNNNNNNNNNNNNNNNNNNNNNNNNNNNNNNNNNNNNNNNNNNNNNNNNNNNNNNNNNNNNNNNNNNNNNNNNNNNNNNNNNNNNNNNNNNNNNNNNNNNNNNNNNNNNNNNNNNNNNNNNNNNNNNNNNNNNNNNNNNNNNNNNNNNNNNNNNNNNNNNNNNNNNNNNNNNNNNNNNNNNNNNNNNNNNNNNNNNNNNNNNNNNNNNNNNNNNNNNNNNNNNNNNNNNNNNNNNNNNNNNNNNNNNNNNNNNNNNNNNNNNNNNNNNNNNNNNNNNNNNNNNNNNNNNNNNNNNNNNNNNNNNNNNNNNNNNNNNNNNNNNNNNNNNNNNNNNNNNNNNNNNNNNNNNNNNNNNNNNNNNNNNNNNNNNNNNNNNNNNNNNNNNNNNNNNNNNNNNNNNNNNNNNNNNNNNNNNNNNNNNNNNNNNNNNNNNNNNNNNNNNNNNNNNNNNNNNNNNNNNNNNNNNNNNNNNNNNNNNNNNNNNNNNNNNNNNNNNNNNNNNNNNNNNNNNNNNNNNNNNNNNNNNNNNNNNNNNNNNNNNNNNNNNNNNNNNNNNNNNNNNNNNNNNNNNNNNNNNNNNNNNNNNNNNNNNNNNNNNNNNNNNNNNNNNNNNNNNNNNNNNNNNNNNNNNNNNNNNNNNNNNNNNNNNNNNNNNNNNNNNNNNNNNNNNNNNNNNNNNNNNNNNNNNNNNNNNNNNNNNNNNNNNNNNNNNNNNNNNNNNNNNNNNNNNNNNNNNNNNNNNNNNNNNNNNNNNNNNNNNNNNNNNNNNNNNNNNNNNNNNNNNNNNNNNNNNNNNNNNNNNNNNNNNNNNNNNNNNNNNNNNNNNNNNNNNNNNNNNNNNNNNNNNNNNNNNNNNNNNNNNNNNNNNNNNNNNNNNNNNNNNNNNNNNNNNNNNNNNNNNNNNNNNNNNNNNNNNNNNNNNNNNNNNNNNNNNNNNNNNNNNNNNNNNNNNNNNNNNNNNNNNNNNNNNNNNNNNNNNNNNNNNNNNNNNNNNNNNNNNNNNNNNNNNNNNNNNNNNNNNNNNNNNNNNNNNNNNNNNNNNNNNNNNNNNNNNNNNNNNNNNNNNNNNNNNNNNNNNNNNNNNNNNNNNNNNNNNNNNNNNNNNNNNNNNNNNNNNNNNNNNNNNNNNNNNNNNNNNNNNNNNNNNNNNNNNNNNNNNNNNNNNNNNNNNNNNNNNNNNNNNNNNNNNNNNNNNNNNNNNNNNNNNNNNNNNNNNNNNNNNNNNNNNNNNNNNNNNNNNNNNNNNNNNNNNNNNNNNNNNNNNNNNNNNNNNNNNNNNNNNNNNNNNNNNNNNNNNNNNNNNNNNNNNNNNNNNNNNNNNNNNNNNNNNNNNNNNNNNNNNNNNNNNNNNNNNNNNNNNNNNNNNNNNNNNNNNNNNNNNNNNNNNNNNNNNNNNNNNNNNNNNNNNNNNNNNNNNNNNNNNNNNNNNNNNNNNNNNNNNNNNNNNNNNNNNNNNNNNNNNNNNNNNNNNNNNNNNNNNNNNNNNNNNNNNNNNNNNNNNNNNNNNNNNNNNNNNNNNNNNNNNNNNNNNNNNNNNNNNNNNNNNNNNNNNNNNNNNNNNNNNNNNNNNNNNNNNNNNNNNNNNNNNNNNNNNNNNNNNNNNNNNNNNNNNNNNNNNNNNNNNNNNNNNNNNNNNNNNNNNNNNNNNNNNNNNNNNNNNNNNNNNNNNNNNNNNNNNNNNNNNNNNNNNNNNNNNNNNNNNNNNNNNNNNNNNNNNNNNNNNNNNNNNNNNNNNNNNNNNNNNNNNNNNNNNNNNNNNNNNNNNNNNNNNNNNNNNNNNNNNNNNNNNNNNNNNNNNNNNNNNNNNNNNNNNNNNNNNNNNNNNNNNNNNNNNNNNNNNNNNNNNNNNNNNNNNNNNNNNNNNNNNNNNNNNNNNNNNNNNNNNNNNNNNNNNNNNNNNNNNNNNNNNNNNNNNNNNNNNNNNNNNNNNNNNNNNNNNNNNNNNNNNNNNNNNNNNNNNNNNNNNNNNNNNNNNNNNNNNNNNNNNNNNNNNNNNNNNNNNNNNNNNNNNNNNNNNNNNNNNNNNNNNNNNNNNNNNNNNNNNNNNNNNNNNNNNNNNNNNNNNNNNNNNNNNNNNNNNNNNNNNNNNNNNNNNNNNNNNNNNNNNNNNNNNNNNNNNNNNNNNNNNNNNNNNNNNNNNNNNNNNNNNNNNNNNNNNNNNNNNNNNNNNNNNNNNNNNNNNNNNNNNNNNNNNNNNNNNNNNNNNNNNNNNNNNNNNNNNNNNNNNNNNNNNNNNNNNNNNNNNNNNNNNNNNNNNNNNNNNNNNNNNNNNNNNNNNNNNNNNNNNNNNNNNNNNNNNNNNNNNNNNNNNNNNNNNNNNNNNNNNNNNNNNNNNNNNNNNNNNNNNNNNNNNNNNNNNNNNNNNNNNNNNNNNNNNNNNNNNNNNNNNNNNNNNNNNNNNNNNNNNNNNNNNNNNNNNNNNNNNNNNNNNNNNNNNNNNNNNNNNNNNNNNNNNNNNNNNNNNNNNNNNNNNNNNNNNNNNNNNNNNNNNNNNNNNNNNNNNNNNNNNNNNNNNNNNNNNNNNNNNNNNNNNNNNNNNNNNNNNNNNNNNNNNNNNNNNNNNNNNNNNNNNNNNNNNNNNNNNNNNNNNNNNNNNNNNNNNNNNNNNNNNNNNNNNNNNNNNNNNNNNNNNNNNNNNNNNNNNNNNNNNNNNNNNNNNNNNNNNNNNNNNNNNNNNNNNNNNNNNNNNNNNNNNNNNNNNNNNNNNNNNNNNNNNNNNNNNNNNNNNNNNNNNNNNNNNNNNNNNNNNNNNNNNNNNNNNNNNNNNNNNNNNNNNNNNNNNNNNNNNNNNNNNNNNNNNNNNNNNNNNNNNNNNNNNNNNNNNNNNNNNNNNNNNNNNNNNNNNNNNNNNNNNNNNNNNNNNNNNNNNNNNNNNNNNNNNNNNNNNNNNNNNNNNNNNNNNNNNNNNNNNNNNNNNNNNNNNNNNNNNNNNNNNNNNNNNNNNNNNNNNNNNNNNNNNNNNNNNNNNNNNNNNNNNNNNNNNNNNNNNNNNNNNNNNNNNNNNNNNNNNNNNNNNNNNNNNNNNNNNNNNNNNNNNNNNNNNNNNNNNNNNNNNNNNNNNNNNNNNNNNNNNNNNNNNNNNNNNNNNNNNNNNNNNNNNNNNNNNNNNNNNNNNNNNNNNNNNNNNNNNNNNNNNNNNNNNNNNNNNNNNNNNNNNNNNNNNNNNNNNNNNNNNNNNNNNNNNNNNNNNNNNNNNNNNNNNNNNNNNNNNNNNNNNNNNNNNNNNNNNNNNNNNNNNNNNNNNNNNNNNNNNNNNNNNNNNNNNNNNNNNNNNNNNNNNNNNNNNNNNNNNNNNNNNNNNNNNNNNNNNNNNNNNNNNNNNNNNNNNNNNNNNNNNNNNNNNNNNNNNNNNNNNNNNNNNNNNNNNNNNNNNNNNNNNNNNNNNNNNNNNNNNNNNNNNNNNNNNNNNNNNNNNNNNNNNNNNNNNNNNNNNNNNNNNNNNNNNNNNNNNNNNNNNNNNNNNNNNNNNNNNNNNNNNNNNNNNNNNNNNNNNNNNNNNNNNNNNNNNNNNNNNNNNNNNNNNNNNNNNNNNNNNNNNNNNNNNNNNNNNNNNNNNNNNNNNNNNNNNNNNNNNNNNNNNNNNNNNNNNNNNNNNNNNNNNNNNNNNNNNNNNNNNNNNNNNNNNNNNNNNNNNNNNNNNNNNNNNNNNNNNNNNNNNNNNNNNNNNNNNNNNNNNNNNNNNNNNNNNNNNNNNNNNNNNNNNNNNNNNNNNNNNNNNNNNNNNNNNNNNNNNNNNNNNNNNNNNNNNNNNNNNNNNNNNNNNNNNNNNNNNNNNNNNNNNNNNNNNNNNNNNNNNNNNNNNNNNNNNNNNNNNNNNNNNNNNNNNNNNNNNNNNNNNNNNNNNNNNNNNNNNNNNNNNNNNNNNNNNNNNNNNNNNNNNNNNNNNNNNNNNNNNNNNNNNNNNNNNNNNNNNNNNNNNNNNNNNNNNNNNNNNNNNNNNNNNNNNNNNNNNNNNNNNNNNNNNNNNNNNNNNNNNNNNNNNNNNNNNNNNNNNNNNNNNNNNNNNNNNNNNNNNNNNNNNNNNNNNNNNNNNNNNNNNNNNNNNNNNNNNNNNNNNNNNNNNNNNNNNNNNNNNNNNNNNNNNNNNNNNNNNNNNNNNNNNNNNNNNNNNNNNNNNNNNNNNNNNNNNNNNNNNNNNNNNNNNNNNNNNNNNNNNNNN
>Guibourtia ehie voucher Wieringa 1393 external transcribed spacer, 18S ribosomal RNA gene, internal transcribed spacer 1, 5.8S ribosomal RNA gene, internal transcribed spacer 2, and 28S ribosomal RNA gene, complete sequence
NNNNNNNNNNNNNNNNNNNNNNNNNNNNNNNNNNNNNNNNNNNNNNNNNNNNNNNNNNNNNNNNNNNNNNNNNNNNNNNNNNNNNNNNNNNNNNNNNNNNNNNNNNNNNNNNNNNNNNNNNNNNNNNNNNNNNNNNNNNNNNNNNNNNNNNNNNNNNNNNNNNNNNNNNNNNNNNNNNNNNNNNNNNNNNNNNNNNNNNNNNNNNNNNNNNNNNNNNNNNNNNNNNNNNNNNNNNNNNNNNNNNNNNNNNNNNNNNNNNNNNNNNNNNNNNNNNNNNNNNNNNNNNNNNNNNNNNNNNNNNNNNNNNNNNNNNNNNNNNNNNNNNNNNNNNNNNNNNNNNNNNNNNNNNNNNNNNNNNNNNNNNNNNNNNNNNNNNNNNNNNNNNNNNNNNNNNNNNNNNNNNNNNNNNNNNNNNNNNNNNNNNNNNNNNNNNNNNNNNNNNNNNNNNNNNNNNNNNNNNNNNNNNNNNNNNNNNNNNNNNNNNNNNNNNNNNNNNNNNNNNNNNNNNNNNNNNNNNNNNNNNNNNNNNNNNNNNNNNNNNNNNNNNNNNNNNNNNNNNNNNNNNNNNNNNNNNNNNNNNNNNNNNNNNNNNNNNNNNNNNNNNNNNNNNNNNNNNNNNNNNNNNNNNNNNNNNNNNNNNNNNNNNNNNNNNNNNNNNNNNNNNNNNNNNNNNNNNNNNNNNNNNNNNNNNNNNNNNNNNNNNNNNNNNNNNNNNNNNNNNNNNNNNNNNNNNNNNNNNNNNNNNNNNNNNNNNNNNNNNNNNNNNNNNNNNNNNNNNNNNNNNNNNNNNNNNNNNNNNNNNNNNNNNNNNNNNNNNNNNNNNNNNNNNNNNNNNNNNNNNNNNNNNNNNNNNNNNNNNNNNNNNNNNNNNNNNNNNNNNNNNNNNNNNNNNNNNNNNNNNNNNNNNNNNNNNNNNNNNNNNNNNNNNNNNNNNNNNNNNNNNNNNNNNNNNNNNNNNNNNNNNNNNNNNNNNNNNNNNNNNNNNNNNNNNNNNNNNNNNNNNNNNNNNNNNNNNNNNNNNNNNNNNNNNNNNNNNNNNNNNNNNNNNNNNNNNNNNNNNNNNNNNNNNNNNNNNNNNNNNNNNNNNNNNNNNNNNNNNNNNNNNNNNNNNNNNNNNNNNNNNNNNNNNNNNNNNNNNNNNNNNNNNNNNNNNNNNNNNNNNNNNNNNNNNNNNNNNNNNNNNNNNNNNNNNNNNNNNNNNNNNNNNNNNNNNNNNNNNNNNNNNNNNNNNNNNNNNNNNNNNNNNNNNNNNNNNNNNNNNNNNNNNNNNNNNNNNNNNNNNNNNNNNNNNNNNNNNNNNNNNNNNNNNNNNNNNNNNNNNNNNNNNNNNNNNNNNNNNNNNNNNNNNNNNNNNNNNNNNNNNNNNNNNNNNNNNNNNNNNNNNNNNNNNNNNNNNNNNNNNNNNNNNNNNNNNNNNNNNNNNNNNNNNNNNNNNNNNNNNNNNNNNNNNNNNNNNNNNNNNNNNNNNNNNNNNNNNNNNNNNNNNNNNNNNNNNNNNNNNNNNNNNNNNNNNNNNNNNNNNNNNNNNNNNNNNNNNNNNNNNNNNNNNNNNNNNNNNNNNNNNNNNNNNNNNNNNNNNNNNNNNNNNNNNNNNNNNNNNNNNNNNNNNNNNNNNNNNNNNNNNNNNNNNNNNNNNNNNNNNNNNNNNNNNNNNNNNNNNNNNNNNNNNNNNNNNNNNNNNNNNNNNNNNNNNNNNNNNNNNNNNNNNNNNNNNNNNNNNNNNNNNNNNNNNNNNNNNNNNNNNNNNNNNNNNNNNNNNNNNNNNNNNNNNNNNNNNNNNNNNNNNNNNNNNNNNNNNNNNNNNNNNNNNNNNNNNNNNNNNNNNNNNNNNNNNNNNNNNNNNNNNNNNNNNNNNNNNNNNNNNNNNNNNNNNNNNNNNNNNNNNNNNNNNNNNNNNNNNNNNNNNNNNNNNNNNNNNNNNNNNNNNNNNNNNNNNNNNNNNNNNNNNNNNNNNNNNNNNNNNNNNNNNNNNNNNNNNNNNNNNNNNNNNNNNNNNNNNNNNNNNNNNNNNNNNNNNNNNNNNNNNNNNNNNNNNNNNNNNNNNNNNNNNNNNNNNNNNNNNNNNNNNNNNNNNNNNNNNNNNNNNNNNNNNNNNNNNNNNNNNNNNNNNNNNNNNNNNNNNNNNNNNNNNNNNNNNNNNNNNNNNNNNNNNNNNNNNNNNNNNNNNNNNNNNNNNNNNNNNNNNNNNNNNNNNNNNNNNNNNNNNNNNNNNNNNNNNNNNNNNNNNNNNNNNNNNNNNNNNNNNNNNNNNNNNNNNNNNNNNNNNNNNNNNNNNNNNNNNNNNNNNNNNNNNNNNNNNNNNNNNNNNNNNNNNNNNNNNNNNNNNNNNNNNNNNNNNNNNNNNNNNNNNNNNNNNNNNNNNNNNNNNNNNNNNNNNNNNNNNNNNNNNNNNNNNNNNNNNNNNNNNNNNNNNNNNNNNNNNNNNNNNNNNNNNNNNNNNNNNNNNNNNNNNNNNNNNNNNNNNNNNNNNNNNNNNNNNNNNNNNNNNNNNNNNNNNNNNNNNNNNNNNNNNNNNNNNNNNNNNNNNNNNNNNNNNNNNNNNNNNNNNNNNNNNNNNNNNNNNNNNNNNNNNNNNNNNNNNNNNNNNNNNNNNNNNNNNNNNNNNNNNNNNNNNNNNNNNNNNNNNNNNNNNNNNNNNNNNNNNNNNNNNNNNNNNNNNNNNNNNNNNNNNNNNNNNNNNNNNNNNNNNNNNNNNNNNNNNNNNNNNNNNNNNNNNNNNNNNNNNNNNNNNNNNNNNNNNNNNNNNNNNNNNNNNNNNNNNNNNNNNNNNNNNNNNNNNNNNNNNNNNNNNNNNNNNNNNNNNNNNNNNNNNNNNNNNNNNNNNNNNNNNNNNNNNNNNNNNNNNNNNNNNNNNNNNNNNNNNNNNNNNNNNNNNNNNNNNNNNNNNNNNNNNNNNNNNNNNNNNNNNNNNNNNNNNNNNNNNNNNNNNNNNNNNNNNNNNNNNNNNNNNNNNNNNNNNNNNNNNNNNNNNNNNNNNNNNNNNNNNNNNNNNNNNNNNNNNNNNNNNNNNNNNNNNNNNNNNNNNNNNNNNNNNNNNNNNNNNNNNNNNNNNNNNNNNNNNNNNNNNNNNNNNNNNNNNNNNNNNNNNNNNNNNNNNNNNNNNNNNNNNNNNNNNNNNNNNNNNNNNNNNNNNNNNNNNNNNNNNNNNNNNNNNNNNNNNNNNNNNNNNNNNNNNNNNNNNNNNNNNNNNNNNNNNNNNNNNNNNNNNNNNNNNNNNNNNNNNNNNNNNNNNNNNNNNNNNNNNNNNNNNNNNNNNNNNNNNNNNNNNNNNNNNNNNNNNNNNNNNNNNNNNNNNNNNNNNNNNNNNNNNNNNNNNNNNNNNNNNNNNNNNNNNNNNNNNNNNNNNNNNNNNNNNNNNNNNNNNNNNNNNNNNNNNNNNNNNNNNNNNNNNNNNNNNNNNNNNNNNNNNNNNNNNNNNNNNNNNNNNNNNNNNNNNNNNNNNNNNNNNNNNNNNNNNNNNNNNNNNNNNNNNNNNNNNNNNNNNNNNNNNNNNNNNNNNNNNNNNNNNNNNNNNNNNNNNNNNNNNNNNNNNNNNNNNNNNNNNNNNNNNNNNNNNNNNNNNNNNNNNNNNNNNNNNNNNNNNNNNNNNNNNNNNNNNNNNNNNNNNNNNNNNNNNNNNNNNNNNNNNNNNNNNNNNNNNNNNNNNNNNNNNNNNNNNNNNNNNNNNNNNNNNNNNNNNNNNNNNNNNNNNNNNNNNNNNNNNNNNNNNNNNNNNNNNNNNNNNNNNNNNNNNNNNNNNNNNNNNNNNNNNNNNNNNNNNNNNNNNNNNNNNNNNNNNNNNNNNNNNNNNNNNNNNNNNNNNNNNNNNNNNNNNNNNNNNNNNNNNNNNNNNNNNNNNNNNNNNNNNNNNNNNNNNNNNNNNNNNNNNNNNNNNNNNNNNNNNNNNNNNNNNNNNNNNNNNNNNNNNNNNNNNNNNNNNNNNNNNNNNNNNNNNNNNNNNNNNNNNNNNNNNNNNNNNNNNNNNNNNNNNNNNNNNNNNNNNNNNNNNNNNNNNNNNNNNNNNNNNNNNNNNNNNNNNNNNNNNNNNNNNNNNNNNNNNNNNNNNNNNNNNNNNNNNNNNNNNNNNNNNNNNNNNNNNNNNNNNNNNNNNNNNNNNNNNNNNNNNNNNNNNNNNNNNNNNNNNNNNNNNNNNNNNNNNNNNNNNNNNNNNNNNNNNNNNNNNNNNNNNNNNNNNNNNNNNNNNNNNNNNNNNNNNNNNNNNNNNNNNNNNNNNNNNNNNNNNNNNNNNNNNNNNNNNNNNNNNNNNNNNNNNNNNNNNNNNNNNNNNNNNNNNNNNNNNNNNNNNNNNNNNNNNNNNNNNNNNNNNNNNNNNNNNNNNNNNNNNNNNNNNNNNNNNNNNNNNNNNNNNNNNNNNNNNNNNNNNNNNNNNNNNNNNNNNNNNNNNNNNNNNNNNNNNNNNNNNNNNNNNNNNNNNNNNNNNNNNNNNNNNNNNNNNNNNNNNNNNNNNNNNNNNNNNNNNNNNNNNNNNNNNNNNNNNNNNNNNNNNNNNNNNNNNNNNNNNNNNNNNNNNNNNNNNNNNNNNNNNNNNNNNNNNNNNNNNNNNNNNNNNNNNNNNNNNNNNNNNNNNNNNNNNNNNNNNNNNNNNNNNNNNNNNNNNNNNNNNNNNNNNNNNNNNNNNNNNNNNNNNNNNNNNNNNNNNNNNNNNNNNNNNNNNNNNNNNNNNNNNNNNNNNNNNNNNNNNNNNNNNNNNNNNNNNNNNNNNNNNNNNNNNNNNNNNNNNNNNNNNNNNNNNNNNNNNNNNNNNNNNNNNNNNNNNNNNNNNNNNNNNNNNNNNNNNNNNNNNNNNNNNNNNNNNNNNNNNNNNNNNNNNNNNNNNNNNNNNNNNNNNNNNNNNNNNNNNNNNNNNNNNNNNNNNNNNNNNNNNNNNNNNNNNNNNNNNNNNNNNNNNNNNNNNNNNNNNNNNNNNNNNNNNNNNNNNNNNNNNNNNNNNNNNNNNNNNNNNNNNNNNNNNNNNNNNNNNNNNNNNNNNNNNNNNNNNNNNNNNNNNNNNNNNNNNNNNNNNNNNNNNNNNNNNNNNNNNNNNNNNNNNNNNNNNNNNNNNNNNNNNNCGCGACAAGCGATGCT-CGCCCCAAGGAAGGACGTGCGTTC-------GT-GCCCCTCCTCGTGCCAGGCATG--GGGGGTCCCCCCGAAGAGCTCGGCGTGGGCAAATGCCTGCGCCGTGCCCGACGAGGGCGAG--CCCCCAMTGCCCGGTGCGGGC--GACCCCCTCGGTTATCGGTG-----CCCGTTGCTTTC------GTCGGTCGRTTCTTTTGTCATGCCCAGCGAAGTAGGTTCGGCGCCGCCCGATG-CTTCCATATGCTCGCTCGCC--GTGCGGCTTGC-GGGGTGTGGTTCGTTCGGCGGTGTTGGGCCTACGACCGTGCGGGCGTGTGAGTGGTGATTGGGTCGTTCGTGTTGGCTGGCTCCGTGC-AGTGCATCGAACAGTCCGCAGGCGGCCCTCCTCATTT----CCGTCCGAAGTTGGCAAATCCTCGGGCGATTTGCTGCGGTTCCTGTGTTGCCTACCGATTGARCGGAATTCACGTAGCACGT----TCGCCCCTCCCRTCCAACAATCCCTGCGGG--TTGCTGGAGGGCCGCACGCTGGCCCTTGCGTTTCCCCGGGAGCGCCGCACTGCGGTCGGCTCTCAGGGGCCGCGAGGTCCCAGCGCTCTCTCGGATGCGGTGCATGCGGTGGTCGCGTGA----TGCTTCTCACGTCCGTCCATGCCAAATATCGGTG-------CCCGAATGATGCCCGCGCTCGCGTCGATCCGCCCG-GCCCAGGCTCGGGCGCTTCGCGCGCTGCTCGGCGTCGCAGAGGAATGCTACCTGGTTGATCCTGCCAGTAGTCATATGCTTGTCTCAAAGATTAAGCCATGCATGTGTAAGTATGAACTAATTCAGACTGTGAAACTGCGAATGGCTCATTAAATCAGTTATAGTTTGTTTGATGGTACCTACTACTCGGATAACCGTAGTAATTCTAGAGCTAATACGTGCAACAAACCCCGAC-TTCCGGAAGGGATGCATTTATTAGATAAAAGGTCGACGCGGGCATC-GCCCGTTGCTCTGATGATTCATGATAACTCGACGGATCGCACGGCCCCTGTGCCGGCGACGCATCATTCAAATTTCTGCCCTATCAACTTTCGATGGTAGGATAGTGGCCTACCATGGTGGTGACGGGTGACGGAGAATTAGGGTTCGATTCCGGAGAGGGAGCCTGAGAAACGGCTACCACATCCAAGGAAGGCAGCAGGCGCGCAAATTACCCAATCCTGACACGGGGAGGTAGTGACAATAAATAACAATACCGGGCTCATCGAGTCTGGTAATTGGAATGAGTACAATCTAAATCCCTTAACGAGGATCCATTGGAGGGCAAGTCTGGTGCCAGCAGCCGCGGTAATTCCAGCTCCAATAGCGTATATTTAAGTTGTTGCAGTTAAAAAGCTCGTAGTTGGACTTTGGGCTGGGTCGATCGGTCCGCCTCAGGGTGTGCACCGGTCTATTCGTCCCTTCTACCGGCGATGCGCTCCTGGCCTTAATTGGCCGGGTCGTGCCTCCGGTGCTGTTACTTTGAAGAAATTAGAGTGCTCAAAGCAAGCCTACGCTCTGGATACATTAGCATGGGATAACATCATAGGATTCTGATCCTATTGTGTTGGCCTTCGGGATCGGAGTAATGATTAACAGGGACAGTCGGGGGCATTCGTATTTCATAGTCAGAGGTGAAATTCTTGGATTTATGAAAGACGAACAACTGCGAAAGCATTTGCCAAGGATGTTTTCATTAATCAAGAACGAAAGTTGGGGGCTCGAAGACGATCAGATACCGTCCTAGTCTCAACCATAAACGATGCCGACCAGGGATCAGCGGATGTTGCTTTTAGGACTCCGCTGGCACCTTATGAGAAATCAAAGTTTTTGGGTTCCGGGGGGAGTATGGTCGCAAGGCTGAAACTTAAAGGAATTGACGGAAGGGCACCACCAGGAGTGGAGCCTGCGGCTTAATTTGACTCAACACGGGGAAACTTACCAGGTCCAGACATAGTAAGGATTGACAGACTGAGAGCTCTTTCTTGATTCTATGGGTGGTGGTGCATGGCCGTTCTTAGTTGGTGGAGCGATTTGTCTGGTTAATTCCGTTAACGAACGAGACCTCAGCCTGCTAACTAGCTATGTGGAGGTGACCCCCCACGGCCAGCTTCTTAGAGGGACTATGGCCTTCCAGGCCAAGGAAGTTTGAGGCAATAACAGGTCTGTGATGCCCTTAGATGTTCTGGGCCGCACGCGCGCTACACTGATGTATTCAACGAGTCTATAGCCTTGGCCGACAGGCCCGGGTAATCTTTGAAATTTCATCGTGATGGGGATAGATCATTGCAATTGTTGGTCTTCAACGAGGAATTCCTAGTAAGCGCGAGTCATCAGCTCGCGTTGACTACGTCCCTGCCCTTTGTACACACCGCCCGTCGCTCCTACCGATTGAATGGTCCGGTGAAGTGTTCGGATCGCGGCGACGTGGGCGGTTCGCTGCCGGCGACGTCGCGAGAAGTCCACTGAACCTTATCATTTAGAGGAAGGAGAAGTCGTAACAAGGTTTCCGTAGGTGAACCTGCGGAAGGATCATTGTCGCCACCTTACGAGCAGCACGACCCGCGAACGTGTTCTGAAATGACCCACGGGAGGCACGCGGCGTCCGCGGACGTCCCGCGGGCCTCCCGCGCCGGGACGGGCTCGCGGGCT-CGCCCCGCCCGCCCCCC---------CGGCGGAACAACGAACGAACCCCCGGCGCCACACGCGCCAAGGAACT-----------CGATCTGACGAGCGCGCTCCC-----GCCGCCCCGGAGACGGTGCGCGTGCGGCGAGCGACGCCGGA---TTTGTATCCAC-AACGACTCTCGGCAACGGATATCTCGGCTCTCGCATCGATGAAGAACGTAGCGAAATGCGATACTTGGTGTGAATTGCAGAATCCCGTGAACCATCGAGTCTTTGAACGCAAGTTGCGCCCGAGGCCATTAGGCCGAGGGCACGTCTGGCTGGGTGTCACGCGACGCCGCCCCA---AAACCCGACGCCCGTCGCAGGGCGCGGCGG-CGGGGCGGAGATTGGCCTCCCGCGGGCCGAGCCCCGCGGATGGCCGAAATACTGGTTCGCGGTGCGGCGAGCACCACGGCGCACGGTAGCTGAGCATCCATCAA----------CTCGGGCCCAGTCGTGCGTGCTCCGC---CCCCGGCGAACCCTCGGGACCCCCCGCGTCCG------------CATGCGGATGCCTCCAACGCGACCTCAGCTCAGGCGGGGCCACCCGCTGAGTTTAAGCATATCAATAAGCGGAGGAAAAGAAACTAACAAGGATTCCCCTAGTAACGGCGAGCGAACCGGGAAGAGCCCACCATGAAAATCGGTCGCCCCCGGCGTCCGAATTGTAGTCTGGAGAAGCGTCCTCAGCGGCGGACCGGGCCCAAGTCCCCTGGAAGGGGGCGCCGGAGAGGGTGAGAGCCCCGTCGTGCCCGGACCCTGTCGCACCACGAGGCGCTGTCGGCGAGTCGGGTTGTTTGGGAATGCAGCCCCAATCGGGCGGTAAATTCCGTCCAAGGCTAAATACGGGCGAGAGACCGATAGCGAACAAGTACCGCGAGGGAAAGATGAAAAGGACTTTGAAAAGAGAGTCAAAGAGTGCTTGAAATTGTCGGGAGGGAAGCGGATGGGGGCCGGCGATGCGCCCCGGTCGGATGTGGAACGGCGAGAGCCGGTCCGCCGATCGACTCGGGGCGCGGACCGACGCGGATTGCGGCGGCGGCCCAAGCCCGGGCTCTCGATATGCCCGAGGAGACGTCGTCGCCGCGATCGTGGCTGGCAGCGCGCGCCCCAGCGGCGTGCCT---CGGCACCTGCGCGCTCCCGGCGCCGGCCTGCGGGCTCCCCATCCGGCCCGTCTTGAAACACGGACCAAGGAGTCTGACATGTGTGCGAGTCAACGGGCGAGCAAACCCGTAAGGCGCAAGGAAGCTGAGTGGCGGGATCCCCCCAGC-GGGCTGCACCGCCGACCGACCCTGATCTTCTGTGAAGGGTTCGAGTGAGAGCATACCTGTCGGGACCCGAAAGATGGTGAACTATGCCTGAGCGGGGCGAAGCCAGAGGAAACTCTGGTGGAGGCCCGCAGCGATACTGACGTGCAAATCGTTCGTCTGACTTGGGTATAGGGGCGAAAGACTAATCGAACCGTCTAGTAGCTGGTTCCCTCCGAAGTTTCCCTCAGGATAGCTGGAGCTCGAGCGCGAGTTCTATCGGGTAAAGCCAATGATTAGAGGCATCGGGGGCGCAACGCCCTCGACCTATTCTCAAACTTTAAATAGGTAGGACGGCGCGGCTGCTCCGTTGAGCCGCGCCACGGAATCGAGAGCTCCAAGTGGGCCATTTTTGGTAAGCAGAACTGGCGATGCGGGATGAACCGGAAGCCGGGTTACGGTGCCCAACTGCGCGCTAACCTAGATCCCACAAAGGGTGTTGGTCGATTAAGACAGCAGGACGGTGGTCATGGAAGTCGAAATCCGCTAAGGAGTGTGTAACAACTCACCTGCCGAATCAACTAGCCCCGAAAATGGATGGCGCTGAAGCGCGCGACCCATACCCGGCCGTCGGGGCAAGCGCCAGGCCCCGATGAGTAGGAGGGCGCGGCGGTCGCTGCGAAACCTYGGGCGCGAGCCCGGGCGGAGCGTCCGTCGGTGCAGATCTTGGTGGTAGTAGCAAATATTCAAATGAGAACTTTGAAGGCCGAAGAGGGGAAAGGTTCCATGTGAACGGCACTTGCACATGGGTTAGTCGATCCTAAGAGACGGGGGAAGCCCGTCTGATAGCGTGCACG-CACGCGCACTTCGAAAGGGAATCGGGTTAAAATTCCTGAACCGGGATGTGGCGGCTGACGGCAACGTTAGGGAGTCCGGAGACGTCGGCGGGGGCCTCGGGAAGAGTTATCTTTTCTGTTTAACAGCCTGCCCACCCTGGAAACGGCTCAGCCGGAGGTAGGGTCCAGCGGCTGGAAGAGCACCGCACGTCGCGTGGTGTCCGGTGCGCCCCCGGCGGCCCTTGAAAATCCGGAGGACCGAGTGCCGCCCACGCCCGGTCGTACTCATAACCGCATCAGGTCTCCAAGGTGAACAGCCTCTGGTCGATGGAACAATGTAGGCAAGGGAAGTCGGCAAAATGGATCCGTAACCTCGGGAAAAGGATTGGCTCTGAGGACTGGGCACGGGGGTCCCAGCCCCGAAACCGTCGGCTGTCGGTGGACTGCTCGAGCTGCTCCCGCGGCGAGAGCGGGTCGCCGCGTGCCGGCCGGGGGACGGACTGGGAACGGGCCCTCCGGGGCCCCTTCCCCGGGCGTCGAACAGTCGACTCAGAACTGGTACGGACAAGGGGAATCCGACTGTTTAATTAAAACAAAGCATTGCGATGGTCCCTGCGGATGCTGACGCAATGTGATTTCTGCCCAGTGCTCTGAATGTCAAAGTGAAGAAATTCAACCAAGCGCGGGTAAACGGCGGGAGTAACTATGACTCTCTTAAGGTAGCCAAATGCCTCGTCATCTAATTAGTGACGCGCATGAATGGATTAACGAGATTCCCACTGTCCCTGTCTACTATCCAGCGAAACCACAGCCAAGGGAACGGGCTTGGCAGAATCAGCGGGGAAAGAAGACCCTGTTGAGCTTGACTCTAGTCCGACTTTGTGAAATGACTTGAGAGGTGTAGGATAAGTGGGAGCCGGAAACGGCGAAAGTGAAATACCACTACTTTTAACGTTATTTTACTTATTCCGTGAATCGGAGGCGGGGCATGGCCCCTCCTTTTGGACCCAAGGCTCGC----CTCGCGGGCCGATCCGGGCGGAAGACATTGTCAGGTGGGGAGTTTGGCTGGGGCGGCACATCTGTTAAAAGATAACGCAGGTGTCCTAAGATGAGCTCAACGAGAACAGAAATCTCGTGTGGAACAAAAGGGTAAAAGCTCGTTTGATTCTGATTTCCAGTACGAATACGAACCGTGAAAGCGTGGCCTATCGATCCTTTAGTCCTTCGGAATTTGAAGCTAGAGGTGTCAGAAAAGTTACCACAGGGATAACTGGCTTGTGGCAGCCAAGCGTTCATAGCGACGTTGCTTTTTGATCCTTCGATGTCGGCTCTTCCTATCATTGTGAAGCAGAATTCACCAAGTGTTGGATTGTTCACCCACCAATAGGGAACGTGAGCTGGGTTTAGACCGTCGTGAGACAGGTTAGTTTTACCCTACTGATGACAGTGTCGCAATAGTAATTCAACCTAGTACGAGAGGAACCGTTGATTCGCACAATTGGTCATCGCGCTTGGTTGAAAAGCCAGTGGCGCGAAGCTACCGTGCGTTGGATTATGACTGAACGCCTCTAAGTCAGAATCCGGGCTAGAAGCGACGCATGCGCCTATCGTCCGTTTGCCGACCAGCAGTAGGGGCCTCGGCCCCCAAAGGCACGTGTCGTTGGTGACCCTCGTGCGGCGGATGAGCCGTGCGAGACGCCTCGAAGCACAATTCCCACCGGGCGACGGGTAGAATCCTTTGCAGACGACTTAAATACGCGACGGGGTATTGTAAGTGGCAGAGTGGCCTTGCTGCCACGATCCACTGAGATTCAGCCCTTGTCGCTCCGATTCGTCCCTCCCC--------TTCATCAATTTTC---------------AAATCAATGG-GGCCCGCTGCTAGAGGCTTTTTGGGACACTGCCAAGG--------------------------------------------------------CACCTCCCGACGATACGAAACGATGGCAAAGGATGGATGCATTAATAGGAAAGTGAATGAACAATCAAAAG------------------CATCATGACCTTGC--------------ATGGACCCTGAA-ACACAATGGCCAAATGTGAATGC-------------ATGCCAAGGCACAAAGCTTGCCAAAGGAAAATAAGCAATGATGGCATGGAACCATGCCCACTGGTGCCCGTGTGGTGA---AACAAAATAGCGCCTATGTGCCCAAGTGCCAAGCAAATCACGTGAAGGCAAAGCCCCAA---GGCCCCCAATGGAATAGTGCAAGGGTGGCCATGCGCCAAGGCAGGCGACACCCAATAGCACAGTAGTGCCAAGGCGCCCACA-------------------------GCCCATGCGGGCAAC-TGGCAAG----------------GCGCC-TAACACCCGTTCGGCCT----------------------------------AATGCCAAGGTGCCCGTGCGGCCGTGC-GCCA--------------------------------AGGCGCCCAGTGCCCGTGCGGCCGTGC-GCCAATGAGCCC------------------AGCGCCCGTGCGGCCATGC-GCCAAGGCGCCC---------AGT-------------------------------------------------------------------------------------------------------------------GCCCGTGCGGGCTGG-TGCCAAGGCGACCGT---------------------------------------------------------------------------------GCGGCCGTGC------------------------------------------------GCCAAGGCGCCC--------------------------ACCACCCGTGCGG---------------------------------------------------------------------------------------------------------------------------------------------------------------------------------------------------------------------------------------------------------------------------------------------------------------------------------------------------------------------------------------------------GCT-GGTGCCAAGGCAACCGTGCGGCCGTGCGTGC-----GCCAAGGCGCCCA-GCACCCGTGCGGGCTGG-TGCCAA--------------------------------------------------------------------------------------------------GGCGCCC-------------------------------------------------------------------------------------------------------------------------------------------------------------------------------------------------------------------------------------------------------------------------------------------------------------------AGCGCCCGCACGGGCTGG-T-----------------------------------------------------------------------------------------------------------------------------------------------------------------------------------------------------------------------GCCAAGGCGACCGTGCGGCCGTGCG----------------------------------------CCAAGGCGCCCAGCACCCGTGCGGGCTGGT-GCCAAGGCGCCCAGCGCCCGCACGGGCTGG-TGCCAAGGCGACCGTGCGGCCGTGCGCCAAGGA---------GCCCAGCGCCCGTGCGGCCGTG---------------------------------------------------------------------------------CGCCAAGGCGCCCA-----------------GCGCCCG---------------------------------------TGCGGCCGTGC-GCCAAGGCGC-CCA------------------------------------------------GCGCCCGTGCGG------------------------------------------------------------------------------------------------------------------------------------------------------------------------------------------------------------------------------------------------------------------------------------------------------------------------------------------------------------------------------------------------------------------------------------------------------------------------------------------------------------------------------------------------------------------------------------------------GCTGGT--------------------------------------------------------------------------------------------------------------------------------------------------------------------------------------------------------------------------------------------------------------------------------------------------------------------------------------------------------------------------------------------------------------------------------------------------------------------------------------------------------------------------------------------------------------------------------------------------------------------------------------------------------------------------------------------------------------------------------------------------------------------------------------------------------------------------------------------------------------------------------------------------------------GCCAAGGCGCCCAGCACCCGTGC--------GGGCTAG--TGCCAAG-------GCGACCGTGCGGCCGCGCGCT-----------------------------------AAGGCGCCCA-GCACCCGTGCGGGCTAGT-GCCAAG-------GCGACCGTGCGGCCGTGC-GCCAAGGCGCCCAGCNNNNNNNNNNNNNNNNNNNNNNNNNNNNNNNNNNNNNNNNNNNNNNNNNNNNNNNNNNNNNNNNNNNNNNNNNNNNNNNNNNNNNNNNNNNNNNNNNNNNNNNNNNNNNNNNNNNNNNNNNNNNNNNNNNNNNNNNNNNNNNNNNNNNNNNNNNNNNNNNNNNNNNNNNNNNNNNNNNNNNNNNNNNNNNNNNNNNNNNNNNNNNNNNNNNNNNNNNNNNNNNNNNNNNNNNNNNNNNNNNNNNNNNNNNNNNNNNNNNNNNNNNNNNNNNNNNNNNNNNNNNNNNNNNNNNNNNNNNNNNNNNNNNNNNNNNNNNNNNNNNNNNNNNNNNNNNNNNNNNNNNNNNNNNNNNNNNNNNNNNNNNNNNNNNNNNNNNNNNNNNNNNNNNNNNNNNNNNNNNNNNNNNNNNNNNNNNNNNNNNNNNNNNNNNNNNNNNNNNNNNNNNNNNNNNNNNNNNNNNNNNNNNNNNNNNNNNNNNNNNNNNNNNNNNNNNNNNNNNNNNNNNNNNNNNNNNNNNNNNNNNNNNNNNNNNNNNNNNNNNNNNNNNNNNNNNNNNNNNNNNNNNNNNNNNNNNNNNNNNNNNNNNNNNNNNNNNNNNNNNNNNNNNNNNNNNNNNNNNNNNNNNNNNNNNNNNNNNNNNNNNNNNNNNNNNNNNNNNNNNNNNNNNNNNNNNNNNNNNNNNNNNNNNNNNNNNNNNNNNNNNNNNNNNNNNNNNNNNNNNNNNNNNNNNNNNNNNNNNNNNNNNNNNNNNNNNNNNNNNNNNNNNNNNNNNNNNNNNNNNNNNNNNNNNNNNNNNNNNNNNNNNNNNNNNNNNNNNNNNN
>Guibourtia ehie voucher Demenou 88 external transcribed spacer, 18S ribosomal RNA gene, internal transcribed spacer 1, 5.8S ribosomal RNA gene, internal transcribed spacer 2, and 28S ribosomal RNA gene, complete sequence
NNNNNNNNNNNNNNNNNNNNNNNNNNNNNNNNNNNNNNNNNNNNNNNNNNNNNNNNNNNNNNNNNNNNNNNNNNNNNNNNNNNNNNNNNNNNNNNNNNNNNNNNNNNNNNNNNNNNNNNNNNNNNNNNNNNNNNNNNNNNNNNNNNNNNNNNNNNNNNNNNNNNNNNNNNNNNNNNNNNNNNNNNNNNNNNNNNNNNNNNNNNNNNNNNNNNNNNNNNNNNNNNNNNNNNNNNNNNNNNNNNNNNNNNNNNNNNNNNNNNNNNNNNNNNNNNNNNNNNNNNNNNNNNNNNNNNNNNNNNNNNNNNNNNNNNNNNNNNNNNNNNNNNNNNNNNNNNNNNNNNNNNNNNNNNNNNNNNNNNNNNNNNNNNNNNNNNNNNNNNNNNNNNNNNNNNNNNNNNNNNNNNNNNNNNNNNNNNNNNNNNNNNNNNNNNNNNNNNNNNNNNNNNNNNNNNNNNNNNNNNNNNNNNNNNNNNNNNNNNNNNNNNNNNNNNNNNNNNNNNNNNNNNNNNNNNNNNNNNNNNNNNNNNNNNNNNNNNNNNNNNNNNNNNNNNNNNNNNNNNNNNNNNNNNNNNNNNNNNNNNNNNNNNNNNNNNNNNNNNNNNNNNNNNNNNNNNNNNNNNNNNNNNNNNNNNNNNNNNNNNNNNNNNNNNNNNNNNNNNNNNNNNNNNNNNNNNNNNNNNNNNNNNNNNNNNNNNNNNNNNNNNNNNNNNNNNNNNNNNNNNNNNNNNNNNNNNNNNNNNNNNNNNNNNNNNNNNNNNNNNNNNNNNNNNNNNNNNNNNNNNNNNNNNNNNNNNNNNNNNNNNNNNNNNNNNNNNNNNNNNNNNNNNNNNNNNNNNNNNNNNNNNNNNNNNNNNNNNNNNNNNNNNNNNNNNNNNNNNNNNNNNNNNNNNNNNNNNNNNNNNNNNNNNNNNNNNNNNNNNNNNNNNNNNNNNNNNNNNNNNNNNNNNNNNNNNNNNNNNNNNNNNNNNNNNNNNNNNNNNNNNNNNNNNNNNNNNNNNNNNNNNNNNNNNNNNNNNNNCATGCTCCCGTGCGGGCTAGT-GCCAAG-------GCGCCCGTGCGGGCGTGC-GCCAAGGCGCCTGGGCGGCCGTGC---------GCCAAGGCGCC---------------------------------CAACGCCCGTGCGGGCTTGC-GCCAAGGCGCCCGTGCG----------------------------------------------------------------------------------------------------------------------------------------------------------------------------------------------------------------------------------------------------------------------------------------------------------------------------------------------------------------------------------------------------------------------------------------------------------------------------------------------------------------------CCCGTGCGACCGTGCGCCAAGGCGCCCAGCG--------------------------------------------------------------------------------------CCCGTTCGGGCTGGT---------------------------------------------------------------------------------------------------------------------GCCAAGGCGCCCGTG-----------------------------------------------------------------------------------------------------------------------------------------------------CGGGCTA------------------------GTGCCAAG-------GCGCCCGTGCGGGCTAG-TGCCAAGGCGCCCAGCGCCCGTGCGGGCTAG-TGCCAAGACGCCCGGGCGGCCGTGT---------------------------------------------------------------------------------------------------------------------------------------------------------------------------------------------------------------------------------------------------------------------------------------------------------------------------------------------------------GCCAAGGCGCCCTGCGCCCGTGCGGGCTAG-CGCCAAGGCCC-------CCGTGC------------------------------------------GCCAAGGCGCCC--------------------------AGCG------------------------------------------------CCCGTGCACCCGTGCGGGCTTG-TGCCAAGGCG-----------------------------------------------------------------------------------------------------------------------------CCCGTGCGGCCGTGC-------GCCAAGGCGCC-----------------------------------------------------------------------------------------------------------------------------------------------------------------------------------------------------------------------------------------------------------------------------------------------TAGCGCTCCCGTGCGGGCTAGT-GCCAAGGCGCCCAGCGCCCGTGCGGGCTC---------------------------------GTGCCAAAGCGCCCGTGCGGCTTGG----CACCGTGGCAAGTGCCTACTAGCAAGGAGGTTC---CCTTGTCTAGTCTTGGACTTGTTGTGGCTTAAATGGTGGTTCCCTCACATGTTTCTCCCCGATGTGGGCGTGGCAACAGGGTGATTCCCCAATGTAATGCCCCAACCTCGGCA-----------TGATTGGTTAGGA--TCCACCGTGGCATACGTCGTCTAGCCTT---------------------------------------------CTTGACTTCCGC-----------CACCACCACCTAGGACCACTAAAATGGAATCCGTCACCTGGAATGGTTAGAATATGTCACAAATGCATCCCCTTTTGGCTTAAAGTTGATGTCTTGTTTGACATTGTGTTGTGCACTTGTCTTTCGTCACCCAACACAACCAAAACATCATCAATTGCATCAAAAAATGCCTCAAATTCTCACAATGATGTGATAATAAATTATTAGATGTCCCAAGGATGCTGCCCACCAAATTTCAAAAGCGTACGATTAACTGTTTTTTTTTACGGATTTTTTGAATTTTACGAGTTTGAAAAATCATAAAAAATTCATCAGTTGTCAAAAAATTATAAAATTTGGGCTCATGGTAGAATCCATTTTTATCATGTTCTGTACAAAATTTCAGTCAAAAATTCCATCGTTTGCCCCCCGAAAGGCCCTTATGTCAACTCGCAGAAACCATGTCTAGCCCTCCCAGAAGGGGTTTCCCTCAGAATGCTCTATAGGGGGTACCATGCTGCCTGCT----CCCCCCAGCAGGCAGTCCCAAGCGCACG-----------GGGCGCCCGTGCGGATGTACCCCCAA-CCCCGGGTGCACGTCCCATCCTTTGCCTTTGCCTCGGGGGGAAGTGCCGAAGTGCCGGACGGGTGATGCCGTCT---------------------------------------------------------------------------------------------------------------------------------------------------------------------------------------------------------------------------------------------------------------------------------------------------------------------------------------------------------------------------------------------------------------------------------------------------CCGGCCGGCCGGCACGGGTGGGG----------------------------------------------------------------GCCGGAGTC--------------------------------GCGCAAGGATGTCCCTTTGTTGCGTGCGGCTTGCCGTGCGCTCTTTCGATGGTGCCCCGACCACTCGTGTCCCG-------ATATATCAATCGCCGTA-GGGGTCGCCCACACGCGAGGCG-------GCGGCGCCGCGCCTTCGGCCGGCATGGG--------------------------------------------------------CGTGCTCGCGACAAGCGATGCT-CGCCCCAAGGAAGGACGTGCGTTC-------GT-GCCCCTCCTCGTGCCAGGCATG--GGGGATCCCCCCGAAGAGCTCGGCGTGGGCAAATGCCTGCGTCGTGCCCGACGGGGGCGAG--CCCCCAATGCCCAGTGCGGGC--GACCCCCTCGGTTATCGATG-----CCCGTTGCTTTC------GTCGGTCGATTCTTTTGTCATGCCCAGCGAAGTAGGTTCGGCGCCGCCCGATG-CTTCCATATGCTCGCTCGCC--GTGCGGCTTGC-GGGGTGTGGTTCGTTCGGCGGTGTTGGGCCTACGACCGTGCGGGCGTGTGAGTGGTGATTGGGTCGTTCGTGTTGGCTGGCTCCGTGC-AGTGCATCGAACAGTCCGCAGGCGGCCCTCCTCATTT----CCGTCCGAAGTTGGCAAATCCTCGGGCGATTTGCTGCGGTTCCTGTGTTGCCTACCGATTGAACGGAATTCACGTAGCACGT----TCGCCCCTCCCATCCAGCAATCCCTGCGGG--TTGTTGGAGGGCCGCACGCTGGCCCTTGCGTTTCCTCGGGAGCGCCGCACTGCGGTCGGCTCTCGGGGGCCGCGAGGTCCCAGTGCTCTCTCGGATGCGGTGCATGCGGTGGTCGCGTGA----TGCTTCTCACGTCCGTCCATGCCAAATATCGGTGT----GCCCCGAATGATGCCCGCGCTCGCGTCGATCCGCCCG-GCCCAGGCTCGGGCGCTTGGCGCGCTGCTCGGCGTCGCAGAGGAATGCTACCTGGTTGATCCTGCCAGTAGTCATATGCTTGTCTCAAAGATTAAGCCATGCATGTGTAAGTATGAACTAATTCAGACTGTGAAACTGCGAATGGCTCATTAAATCAGTTATAGTTTGTTTGATGGTACCTACTACTCGGATAACCGTAGTAATTCTAGAGCTAATACGTGCAACAAACCCCGAC-TTCCGGAAGGGATGCATTTATTAGATAAAAGGTCGACGCGGGCATC-GCCCGTTGCTCTGATGATTCATGATAACTCGACGGATCGCACGGCCCCTGTGCCGGCGACGCATCATTCAAATTTCTGCCCTATCAACTTTCGATGGTAGGATAGTGGCCTACCATGGTGGTGACGGGTGACGGAGAATTAGGGTTCGATTCCGGAGAGGGAGCCTGAGAAACGGCTACCACATCCAAGGAAGGCAGCAGGCGCGCAAATTACCCAATCCTGACACGGGGAGGTAGTGACAATAAATAACAATACCGGGCTCATCGAGTCTGGTAATTGGAATGAGTACAATCTAAATCCCTTAACGAGGATCCATTGGAGGGCAAGTCTGGTGCCAGCAGCCGCGGTAATTCCAGCTCCAATAGCGTATATTTAAGTTGTTGCAGTTAAAAAGCTCGTAGTTGGACTTTGGGCTGGGTCGATCGGTCCGCCTCAGGGTGTGCACCGGTCTATTCGTCCCTTCTACCGGCGATGCGCTCCTGGCCTTAATTGGCCGGGTCGTGCCTCCGGTGCTGTTACTTTGAAGAAATTAGAGTGCTCAAAGCAAGCCTACGCTCTGGATACATTAGCATGGGATAACATCATAGGATTCTGATCCTATTGTGTTGGCCTTCGGGATCGGAGTAATGATTAACAGGGACAGTCGGGGGCATTCGTATTTCATAGTCAGAGGTGAAATTCTTGGATTTATGAAAGACGAACAACTGCGAAAGCATTTGCCAAGGATGTTTTCATTAATCAAGAACGAAAGTTGGGGGCTCGAAGACGATCAGATACCGTCCTAGTCTCAACCATAAACGATGCCGACCAGGGATCAGCGGATGTTGCTTTTAGGACTCCGCTGGCACCTTATGAGAAATCAAAGTTTTTGGGTTCCGGGGGGAGTATGGTCGCAAGGCTGAAACTTAAAGGAATTGACGGAAGGGCACCACCAGGAGTGGAGCCTGCGGCTTAATTTGACTCAACACGGGGAAACTTACCAGGTCCAGACATAGTAAGGATTGACAGACTGAGAGCTCTTTCTTGATTCTATGGGTGGTGGTGCATGGCCGTTCTTAGTTGGTGGAGCGATTTGTCTGGTTAATTCCGTTAACGAACGAGACCTCAGCCTGCTAACTAGCTATGTGGAGGTGACCCCCCACGGCCAGCTTCTTAGAGGGACTATGGCCTTCCAGGCCAAGGAAGTTTGAGGCAATAACAGGTCTGTGATGCCCTTAGATGTTCTGGGCCGCACGCGCGCTACACTGATGTATTCAACGAGTCTATAGCCTTGGCCGACAGGCCCGGGTAATCTTTGAAATTTCATCGTGATGGGGATAGATCATTGCAATTGTTGGTCTTCAACGAGGAATTCCTAGTAAGCGCGAGTCATCAGCTCGCGTTGACTACGTCCCTGCCCTTTGTACACACCGCCCGTCGCTCCTACCGATTGAATGGTCCGGTGAAGTGTTCGGATCGCGGCGACGTGGGCGGTTCGCTGCCGGCGACGTCGCGAGAAGTCCACTGAACCTTATCATTTAGAGGAAGGAGAAGTCGTAACAAGGTTTCCGTAGGTGAACCTGCGGAAGGATCATTGTCGCCACCTTACGAGCAGCACGACCCGCGAACATGTTCTGAAATACCCCACGGGAGGCACGCGACGTCCGCGGACGTTTCGCGGGCCTCCCGCGCCGGCACGGGCTCGCGGGCT-CGCCCCGCCCG-CCCCC---------CGGCGAAACAACGAACGAACCCCCGGCGCCACACGCGCCAAGGAACT-----------CGATCTGACGAGCGCGCTCCC-----GCCGCCCCGGAGACGGTGCGCGTGCGGCGAGCGACGCCGGA---TTTGTATCCAC-AACGACTCTCGGCAACGGATATCTCGGCTCTCGCATCGATGAAGAACGTAGCGAAATGCGATACTTGGTGTGAATTGCAGAATCCCGTGAACCATCGAGTCTTTGAACGCAAGTTGCGCCCGAGGCCATTAGGCCGAGGGCACGTCTGGCTGGGTGTCACGCAACGCCGCCCCA---AAACCCGACGCCCGTCGCAGGGCGCGGCGG-CGGGGCGGAGATTGGCCTCCCGTGGGCCGAGCCCCGCGGATGGCCGAAATACTGGTTCGCGGTGCGGCGAGCACCACGGCGCACGGTAGCTGAGCATCAATCAA----------CTCGGGCCCAGTCGTGCGTGCTCCGC---CCCCGGCGAACCCTCGGGACCCCTCGCGTCCG------------CATGCGGATGCCTCCAACGCGACCTCAGCTCAGGCGGGGCCACCCGCTGAGTTTAAGCATATCAATAAGCGGAGGAAAAGAAACTAACAAGGATTCCCCTAGTAACGGCGAGCGAACCGGGAAGAGCCCACCATGAAAATCGGTCGCCCTCGGCGTCCGAATTGTAGTCTGGAGAAGCGTCCTCAGCGGCGGACCGGGCCCAAGTCCCCTGGAAGGGGGCGCCGGAGAGGGTGAGAGCCCCGTCGTGCCCGGACCCTGTCGCACCACGAGGCGCTGTCGGCGAGTCGGGTTGTTTGGGAATGCAGCCCCAATCGGGCGGTAAATTCCGTCCAAGGCTAAATACGGGCGAGAGACCGATAGCGAACAAGTACCGCGAGGGAAAGATGAAAAGGACTTTGAAAAGAGAGTCAAAGAGTGCTTGAAATTGTCGGGAGGGAAGCGGATGGGGGCCGGCGATGCGCCCCGGTCGGATGTGGAACGGCGAGAGCCGGTCCGCCGATCGACTCGGGGCGCGGACCGACGCGGATTGCGGCGGCGGCCCAAGCCCGGGCTCTCGACATGCCCGAGGAGACGTCGTCGCCGCGATCGTGGCTGGCAGCGCGCGCCCCAGCGGCGTGCCT---CGGCACCTGCGCGCTCCCGGCGCCGGCCTGCGGGCTCCCCATCCGGCCCGTCTTGAAACACGGACCAAGGAGTCTGACATGTGTGCGAGTCAACGGGCGAGCAAACCCGTAAGGCGCAAGGAAGCTGAGTGGCGGGATCCCCCCAGC-GGGCTGCACCGCCGACCGACCCTGATCTTCTGTGAAGGGTTCGAGTGAGAGCATACCTGTCGGGACCCGAAAGATGGTGAACTATGCCTGAGCGGGGCGAAGCCAGAGGAAACTCTGGTGGAGGCCCGCAGCGATACTGACGTGCAAATCGTTCGTCTGACTTGGGTATAGGGGCGAAAGACTAATCGAACCGTCTAGTAGCTGGTTCCCTCCGAAGTTTCCCTCAGGATAGCTGGAGCTCGAGCGCGAGTTCTATCGGGTAAAGCCAATGATTAGAGGCATCGGGGGCGCAACGCCCTCGACCTATTCTCAAACTTTAAATAGGTAGGACGGCGCGGCTGCTCCGTTGAGCCGCGCCACGGAATCGAGAGCTCCAAGTGGGCCATTTTTGGTAAGCAGAACTGGCGATGCGGGATGAACCGGAAGCCGGGTTACGGTGCCCAACTGCGCGCTAACCTAGATCCCACAAAGGGTGTTGGTCGATTAAGACAGCAGGACGGTGGTCATGGAAGTCGAAATCCGCTAAGGAGTGTGTAACAACTCACCTGCCGAATCAACTAGCCCCGAAAATGGATGGCGCTGAAGCGCGCGACCCATACCCGGCCGTCGGGGCAAGCGCCAGGCCCCGATGAGTAGGAGGGCGCGGCGGTCGCTGCGAAACCCTGGGCGCGAGCCCGGGCGGAGCGTCCGTCGGTGCAGATCTTGGTGGTAGTAGCAAATATTCAAATGAGAACTTTGAAGGCCGAAGAGGGGAAAGGTTCCATGTGAACGGCACTTGCACATGGGTTAGTCGATCCTAAGAGACGGGGGAAGCCCGTCTGATAGCGTGCACG-CACGCGCACTTCGAAAGGGAATCGGGTTAAAATTCCTGAACCGGGATGTGGCGGCTGACGGCAACGTTAGGGAGTCCGGAGACGTCGGCGGGGGCCTCGGGAAGAGTTATCTTTTCTGTTTAACAGCCTGCCCACCCTGGAAACGGCTCAGCCGGAGGTAGGGTCCAGCGGCTGGAAGAGCACCGCACGTCGCGTGGTGTCCGGTGCGCCCCCGGCGGCCCTTGAAAATCCGGAGGACCGAGTGCCGCCCACGCCCGGTCGTACTCATAACCGCATCAGGTCTCCAAGGTGAACAGCCTCTGGTCGATGGAACAATGTAGGCAAGGGAAGTCGGCAAAATGGATCCGTAACCTCGGGAAAAGGATTGGCTCTGAGGACTGGGCACGGGGGTCCCAGCCCCGAAACCGTCGGCTGTCGGTGGACTGCTCGAGCTGCTCCCGCGGCGAGAGCGGGTCGCCGCGTGCCGGCCGGGGGACGGACTGGGAACGGGCCCTCCGGGGCCCCTTCCCCGGGCGTCGAACAGTCGACTCAGAACTGGTACGGACAAGGGGAATCCGACTGTTTAATTAAAACAAAGCATTGCGATGGTCCCTGCGGATGCTGACGCAATGTGATTTCTGCCCAGTGCTCTGAATGTCAAAGTGAAGAAATTCAACCAAGCGCGGGTAAACGGCGGGAGTAACTATGACTCTCTTAAGGTAGCCAAATGCCTCGTCATCTAATTAGTGACGCGCATGAATGGATTAACGAGATTCCCACTGTCCCTGTCTACTATCCAGCGAAACCACAGCCAAGGGAACGGGCTTGGCAGAATCAGCGGGGAAAGAAGACCCTGTTGAGCTTGACTCTAGTCCGACTTTGTGAAATGACTTGAGAGGTGTAGGATAAGTGGGAGCCGGAAACGGCGAAAGTGAAATACCACTACTTTTAACGTTATTTTACTTATTCCGTGAATCGGAGGCGGGGCATGGCCCCTCCTTTTGGACCCAAGGCTCGC----CTCGCGGGCCGATCCGGGCGGAAGACATTGTCAGGTGGGGAGTTTGGCTGGGGCGGCACATCTGTTAAAAGATAACGCAGGTGTCCTAAGATGAGCTCAACGAGAACAGAAATCTCGTGTGGAACAAAAGGGTAAAAGCTCGTTTGATTCTGATTTCCAGTACGAATACGAACCGTGAAAGCGTGGCCTATCGATCCTTTAGTCCTTCGGAATTTGAAGCTAGAGGTGTCAGAAAAGTTACCACAGGGATAACTGGCTTGTGGCAGCCAAGCGTTCATAGCGACGTTGCTTTTTGATCCTTCGATGTCGGCTCTTCCTATCATTGTGAAGCAGAATTCACCAAGTGTTGGATTGTTCACCCACCAATAGGGAACGTGAGCTGGGTTTAGACCGTCGTGAGACAGGTTAGTTTTACCCTACTGATGACAGTGTCGCAATAGTAATTCAACCTAGTACGAGAGGAACCGTTGATTCGCACAATTGGTCATCGCGCTTGGTTGAAAAGCCAGTGGCGCGAAGCTACCGTGCGTTGGATTATGACTGAACGCCTCTAAGTCAGAATCCGGGCTAGAAGCGACGCATGCGCCTATCGTCCGTTTGCCGACCAGCAGTAGGGGCCTCGGCCCCCAAAGGCACGTGTCGTTGGTGACCCTCGTGCGGCGGATGAGCCGTGCGAGACGCCTCGAAGCACAATTCCCACCGGGCGACGGGTAGAATCCTTTGCAGACGACTTAAATACGCGACGGGGTATTGTAAGTGGCAGAGTGGCCTTGCTGCCACGATCCACTGAGATTCAGCCCTTGTCGCTCCGATTCGTCCCTCCCC--------TTCATCAATTTTC---------------AAATCAATAG-GGCCCGCTGCTAGAGGCTTTTTGGGAGACTGCCAAGG--------------------------------------------------------CACCTCCCGACGATAGGA----------AAGGATGGATGCATTAATAGGAAACTAAATGAACAATCAAAAG------------------AATCATGACCTTGC--------------ATGGACCCTGAACAGCCAACGCGCTAGAAGGAATGCATGCCAG-----GATGCCAAGGCACAAAGCTTGCCAAAGGAAAATAAGCAATGATGGCATGGAACCATGCCCACTGGTGCCCATGTGGTGA---AACACAATAGCGCCTATGTGCCCGAGTGCCAAGCAAATCACGTGAAGGCAAAGCCCCAA---GGCACCCAATGGAATAGTGCAAGGGTGGCCATGCGCCAAGGCAGGCCACACCCAATAGCATAATAGTGCCAAAGCGCCCACA-------------------------GCCCATGCGGGCAAC-TGGCAAG----------------GCGCC-TAACACTCGTGCGGCCT----------------------------------AATGCCAAGGTGCCCGTGCAGCCGTGC-GCCAAGACGCCTA-GCGCGGGGG-------------TGGGACAAGGCACCCGTGCGGTCGCGT-GCCAAGGCACCC------------------ACCGCACGTGTGAGCAACT-GGCAAGGCGCCC---------AGCACACATGTGGCCT----------------------------------------------------------------------------------------------------AGGCCCTTGTGGGCTAG-TGCCAAGGTGACAGT---------------------------------------------------------------------------------GCGGCCGTGC---------GCCAAGGAGCCCGGCGCCCGGCGCCCGTGCGGCCGTGC-GCCAAGGCGCCC--------------------------GGCGCCCGTGCGG---------------------------------------------------------------------------------------------------------------------------------------------------------------------------------------------------------------------------------------------------------------------------------------------------------------------------------------------------------------------------------------------------GCT-GGTGCCAAGGTGCCCGTGTGG----GCGTGC-----GCCAACGTGCCCA-GCACCCGTGCGGCCTAG-TGCCAA--------------------------------------------------------------------------------------------------GGCGCCC------------------------------------------------------------------------------------------GTGCGGCCTTTC---------GCCAAGGC----------------------------------------------------------------------------------------------------------------------------------------------------------------------------------------GCCCAGTGCCCGTGCGGGCTGG-T-----------------------------------------------------------------------------------------------------------------------------------------------------------------------------------------------------------------------GCCAAGGCGCCCGTGCGGGCGTGCG----------------------------------------CCAAGGCGCGCAGCGCCCGTGCGGGCTAGT-GCCAAGGCGACC-------GTGCGGGCTGG-TGCCAAGGCGCCCGTGCGGGCTAACGCCAAGGC---------GCCCAGCGCCCGTGCGGGCTAG---------------------------------------------------------------------------------CGCCAAGGCCCCCG---------------------------------------------------------------TGCGGCCGTGC-GCCAAGGCGC-CCA------------------------------------------------GCGCCCGTGCAC------------------------------------------------------------------------------------------------------------------------------------------------------------------------------------------------------------------------------------------------------------------------------------------------------------------------------------------------------------------------------------------------------------------------------------------------------------------------------------------------------------------------------------------------------------------------------------------------CCGTGC---------------------------------------------------------------------------------------------------------------------------------------------------------------------------------------------------------------------------------------------------------------------------------------------------------------------------------------------------------------------------------------------------------------------------------------------------------------------------------------------------------------------------------------------------------------------------------------------------------------------------------------------------------------------------------------------------------------------------------------------------------------------------------------------------------------------------------------------------------------------------------------------------------------------------------------------GGGCTTG--TGCCAAG-------GCGCCCGTGCGGCCGTGCGCCAAGG-CGCCCAGCGCTCCCGTGCGGGCTAG-TGCCAAGGCGCCCA-GCGCCCGTGCGGGCTAGC-GCCAAG-------GCCCCCGTGCGGCCGTGC-GCCAAGGCGCCCAGCGCNNNNNNNNNNNNNNNNNNNNNNNNNNNNNNNNNNNNNNNNNNNNNNNNNNNNNNNNNNNNNNNNNNNNNNNNNNNNNNNNNNNNNNNNNNNNNNNNNNNNNNNNNNNNNNNNNNNNNNNNNNNNNNNNNNNNNNNNNNNNNNNNNNNNNNNNNNNNNNNNNNNNNNNNNNNNNNNNNNNNNNNNNNNNNNNNNNNNNNNNNNNNNNNNNNNNNNNNNNNNNNNNNNNNNNNNNNNNNNNNNNNNNNNNNNNNNNNNNNNNNNNNNNNNNNNNNNNNNNNNNNNNNNNNNNNNNNNNNNNNNNNNNNNNNNNNNNNNNNNNNNNNNNNNNNNNNNNNNNNNNNNNNNNNNNNNNNNNNNNNNNNNNNNNNNNNNNNNNNNNNNNNNNNNNNNNNNNNNNNNNNNNNNNNNNNNNNNNNNNNNNNNNNNNNNNNNNNNNNNNNNNNNNNNNNNNNNNNNNNNNNNNNNNNNNNNNNNNNNNNNNNNNNNNNNNNNNNNNNNNNNNNNNNNNNNNNNNNNNNNNNNNNNNNNNNNNNNNNNNNNNNNNNNNNNNNNNNNNNNNNNNNNNNNNNNNNNNNNNNNNNNNNNNNNNNNNNNNNNNNNNNNNNNNNNNNNNNNNNNNNNNNNNNNNNNNNNNNNNNNNNNNNNNNNNNNNNNNNNNNNNNNNNNNNNNNNNNNNNNNNNNNNNNNNNNNNNNNNNNNNNNNNNNNNNNNNNNNNNNNNNNNNNNNNNNNNNNNNNNNNNNNNNNNNNNNNNNNNNNNNNNNNNNNNNNNNNNNNNNNNNNNNNNNNNNNNNNNNNNNNNNNNNNNNNNNNNNNNNN
>Guibourtia ehie voucher Jongkind 1832 external transcribed spacer, 18S ribosomal RNA gene, internal transcribed spacer 1, 5.8S ribosomal RNA gene, internal transcribed spacer 2, and 28S ribosomal RNA gene, complete sequence
NNNNNNNNNNNNNNNNNNNNNNNNNNNNNNNNNNNNNNNNNNNNNNNNNNNNNNNNNNNNNNNNNNNNNNNNNNNNNNNNNNNNNNNNNNNNNNNNNNNNNNNNNNNNNNNNNNNNNNNNNNNNNNNNNNNNNNNNNNNNNNNNNNNNNNNNNNNNNNNNNNNNNNNNNNNNNNNNNNNNNNNNNNNNNNNNNNNNNNNNNNNNNNNNNNNNNNNNNNNNNNNNNNNNNNNNNNNNNNNNNNNNNNNNNNNNNNNNNNNNNNNNNNNNNNNNNNNNNNNNNNNNNNNNNNNNNNNNNNNNNNNNNNNNNNNNNNNNNNNNNNNNNNNNNNNNNNNNNNNNNNNNNNNNNNNNNNNNNNNNNNNNNNNNNNNNNNNNNNNNNNNNNNNNNNNNNNNNNNNNNNNNNNNNNNNNNNNNNNNNNNNNNNNNNNNNNNNNNNNNNNNNNNNNNNNNNNNNNNNNNNNNNNNNNNNNNNNNNNNNNNNNNNNNNNNNNNNNNNNNNNNNNNNNNNNNNNNNNNNNNNNNNNNNNNNNNNNNNNNNNNNNNNNNNNNNNNNNNNNNNNNNNNNNNNNNNNNNNNNNNNNNNNNNNNNNNNNNNNNNNNNNNNNNNNNNNNNNNNNNNNNNNNNNNNNNNNNNNNNNNNNNNNNNNNNNNNNNNNNNNNNNNNNNNNNNNNNNNNNNNNNNNNNNNNNNNNNNNNNNNNNNNNNNNNNNNNNNNNNNNNNNNNNNNNNNNNNNNNNNNNNNNNNNNNNNNNNNNNNNNNNNNNNNNNNNNNNNNNNNNNNNNNNNNNNNNNNNNNNNNNNNNNNNNNNNNNNNNNNNNNNNNNNNNNNNNNNNNNNNNNNNNNNNNNNNNNNNNNNNNNNNNNNNNNNNNNNNNNNNNNNNNNNNNNNNNNNNNNNNNNNNNNNNNNNNNNNNNNNNNNNNNNNNNNNNNNNNNNNNNNNNNNNNNNNNNNNNNNNNNNNNNNNNNNNNNNNNNNNNNNNNNNNNNNNNNNNNNNNNNNNNNNNNNNNNNNNNNNNNNNNNNNNNNNNNNNNNNNNNNNNNNNNNNNNNNNNNNNNNNNNNNNNNNNNNNNNNNNNNNNNNNNNNNNNNNNNNNNNNNNNNNNNNNNNNNNNNNNNNNNNNNNNNNNNNNNNNNNNNNNNNNNNNNNNNNNNNNNNNNNNNNNNNNNNNNNNNNNNNNNNNNNNNNNNNNNNNNNNNNNNNNNNNNNNNNNNNNNNNNNNNNNNNNNNNNNNNNNNNNNNNNNNNNNNNNNNNNNNNNNNNNNNNNNNNNNNNNNNNNNNNNNNNNNNNNNNNNNNNNNNNNNNNNNNNNNNNNNNNNNNNNNNNNNNNNNNNNNNNNNNNNNNNNNNNNNNNNNNNNNNNNNNNNNNNNNNNNNNNNNNNNNNNNNNNNNNNNNNNNNNNNNNNNNNNNNNNNNNNNNNNNNNNNNNNNNNNNNNNNNNNNNNNNNNNNNNNNNNNNNNNNNNNNNNNNNNNNNNNNNNNNNNNNNNNNNNNNNNNNNNNNNNNNNNNNNNNNNNNNNNNNNNNNNNNNNNNNNNNNNNNNNNNNNNNNNNNNNNNNNNNNNNNNNNNNNNNNNNNNNNNNNNNNNNNNNNNNNNNNNNNNNNNNNNNNNNNNNNNNNNNNNNNNNNNNNNNNNNNNNNNNNNNNNNNNNNNNNNNNNNNNNNNNNNNNNNNNNNNNNNNNNNNNNNNNNNNNNNNNNNNNNNNNNNNNNNNNNNNNNNNNNNNNNNNNNNNNNNNNNNNNNNNNNNNNNNNNNNNNNNNNNNNNNNNNNNNNNNNNNNNNNNNNNNNNNNNNNNNNNNNNNNNNNNNNNNNNNNNNNNNNNNNNNNNNNNNNNNNNNNNNNNNNNNNNNNNNNNNNNNNNNNNNNNNNNNNNNNNNNNNNNNNNNNNNNNNNNNNNNNNNNNNNNNNNNNNNNNNNNNNNNNNNNNNNNNNNNNNNNNNNNNNNNNNNNNNNNNNNNNNNNNNNNNNNNNNNNNNNNNNNNNNNNNNNNNNNNNNNNNNNNNNNNNNNNNNNNNNNNNNNNNNNNNNNNNNNNNNNNNNNNNNNNNNNNNNNNNNNNNNNNNNNNNNNNNNNNNNNNNNNNNNNNNNNNNNNNNNNNNNNNNNNNNNNNNNNNNNNNNNNNNNNNNNNNNNNNNNNNNNNNNNNNNNNNNNNNNNNNNNNNNNNNNNNGCGCCCAGCGCCCGTGCGGGCTAG-TGCCAAGACGCCCGGGCGGCCGTGT---------------------------------------------------------------------------------------------------------------------------------------------------------------------------------------------------------------------------------------------------------------------------------------------------------------------------------------------------------GCCAAGGCGCCCAGCGCCCGTGCGGGCTAG-CGCCAAGGCCC-------CCGTGC------------------------------------------GCCAAGGCGCCC--------------------------AGCG------------------------------------------------CCCGTGCACCCGTGCGGGCTTG-TGCCAAGGCG-----------------------------------------------------------------------------------------------------------------------------CCCGTGCGGCCGTGC-------GCCAAGGCGCC-----------------------------------------------------------------------------------------------------------------------------------------------------------------------------------------------------------------------------------------------------------------------------------------------TAGCGCTCCCGTGCGGGCTAGT-GCCAAGGCGCCCAGCGCCCGTGCGGGCTC---------------------------------GTGCCAAAGCGCCCGTGCGGCTTGG----CACCGTGGCAAGTGCCTACTAGCAAGGAGGTTC---CCTTGTCTAGTCTTGGACTTGTTGTGGCTTAAATGGTGGTTCCCTCACATGTTTCTCCCCGATGTGGGCGTGGCAACAGGGTGATTCCCCAATGTAATGCCCCAACCTCGGCA-----------TGATTGGTTAGGA--TCCACCGTGGCATACGTCGTCTAGCCTT---------------------------------------------CTTGACTTCCGC-----------CACCACCACCTAGGACCACTAAAATGGAATCCGTCACCTGGAATGGTTAGAATATGTCACAAATGCATCCCCTTTTGGCTTAAA--------CTTGTTTGACATTGTGTTGTGCACTTGTCTTTCGTCACCCAACACAACCAAAACATCATCAATTGCATCAAAAAATGCCTCAAATTCTCACAATGATGTGATAATAAATTATTAGATGTCCCAAGGATGCTGCCCACCAAATTTCAAAAGCGTACGATTAACTGTTTTTTTTTACGGATTTTTTGAATTTTACGAGTTTGAAAAATCATAAAAAATTCATCAGTTGTCAAAAAATTATAAAATTTGGGCTCATGGTAGAATCCATTTTTATCATGTTCTGTACAAAATTTCAGTCAAAAATTCCATCGTTTGCCCCCCGAAAGGCCCTTATGTCAACTCGCAGAAACCATGTCTAGCCCTCCCAGAAGGGGTTTCCCTCAGAATGCTCTATAGGGGGTACCATGCTGCCTGCT----CCCCCCAGCAGGCAGTCCCAAGCGCACG-----------GGGCGCCCGTGCGGATGTACCCCCAA-CCCCGGGTGCACGTCCCATCCTTTGCCTTTGCCTCGGGGGGAAGTGCCGAAGTGCCGGACGGGTGATGCCGTCT---------------------------------------------------------------------------------------------------------------------------------------------------------------------------------------------------------------------------------------------------------------------------------------------------------------------------------------------------------------------------------------------------------------------------------------------------CCGGCCGGCCGGCACGGGTGGGG----------------------------------------------------------------GCCGGAGTC--------------------------------GCGCAAGGATGTCCCTTTGTTGCGTGCGGCTTGCCGTGCGCTCTTTCGATGGTGCCCCGACCACTCGTGTCCCG-------ATATATCAATCGCCGTA-GGGGTCGCCCACACGCGAGGCG-------GCGGCGCCGCGCCTTCGGCCGGCATGGG--------------------------------------------------------CGTGCTCGCGACAAGCGATGCT-CGCCCCAAGGAAGGACGTGCGTTC-------GT-GCCCCTCCTCGTGCCAGGCATG--GGGGATCCCCCCGAAGAGCTTGGCGTGGGCAAATGCCTGCGTCGTGCCCGACGGGGGCGAG--CCCCCAATGCCCAGTGCGGGC--GACCCCCTCGGTTATCGATG-----CCCGTTGCTTTC------GTCGGTCGATTCTTTTGTCATGCCCAGCGAAGTAGGTTCGGCGCCGCCCGATG-CTTCCATATGCTCGCTCGCC--GTGCGGCTTGC-GGGGTGTGGTTCGTTCGGCGGTGTTGGGCCTACGACCGTGCGGGCGTGTGAGTGGTGATTGGGTCGTTCGTGTTGGCTGGCTCCGTGC-AGTGCATCGAACAGTCCGCAGGCGGCCCTCCTCATTT----CCGTCCGAAGTTGGCAAATCCTCGGGCGATTTGCTGCGGTTCCTGTGTTGCCTACCGATTGAACGGAATTCACGTAGCACGT----TCGCCCCTCCCATCCAGCAATCCCTGCGGG--TTGTTGGAGGGCCGCACGCTGGCCCTTGCGTTTCCTCGGGAGCGCCGCACTGCGGTCGGCTCTCGGGGGCCGCGAGGTCCCAGTGCTCTCTCGGATGCGGTGCATGCGGTGGTCGCGTGA----TGCTTCTCACGTCCGTCCATGCCAAATATCGGTGT----GCCCCGAATGATGCCCGCGCTCGCGTCGATCCGCCCG-GCCCAGGCTCGGGCGCTTGGCGCGCTGCTCGGCGTCGCAGAGGAATGCTACCTGGTTGATCCTGCCAGTAGTCATATGCTTGTCTCAAAGATTAAGCCATGCATGTGTAAGTATGAACTAATTCAGACTGTGAAACTGCGAATGGCTCATTAAATCAGTTATAGTTTGTTTGATGGTACCTACTACTCGGATAACCGTAGTAATTCTAGAGCTAATACGTGCAACAAACCCCGAC-TTCCGGAAGGGATGCATTTATTAGATAAAAGGTCGACGCGGGCATC-GCCCGTTGCTCTGATGATTCATGATAACTCGACGGATCGCACGGCCCCTGTGCCGGCGACGCATCATTCAAATTTCTGCCCTATCAACTTTCGATGGTAGGATAGTGGCCTACCATGGTGGTGACGGGTGACGGAGAATTAGGGTTCGATTCCGGAGAGGGAGCCTGAGAAACGGCTACCACATCCAAGGAAGGCAGCAGGCGCGCAAATTACCCAATCCTGACACGGGGAGGTAGTGACAATAAATAACAATACCGGGCTCATCGAGTCTGGTAATTGGAATGAGTACAATCTAAATCCCTTAACGAGGATCCATTGGAGGGCAAGTCTGGTGCCAGCAGCCGCGGTAATTCCAGCTCCAATAGCGTATATTTAAGTTGTTGCAGTTAAAAAGCTCGTAGTTGGACTTTGGGCTGGGTCGATCGGTCCGCCTCAGGGTGTGCACCGGTCTATTCGTCCCTTCTACCGGCGATGCGCTCCTGGCCTTAATTGGCCGGGTCGTGCCTCCGGTGCTGTTACTTTGAAGAAATTAGAGTGCTCAAAGCAAGCCTACGCTCTGGATACATTAGCATGGGATAACATCATAGGATTCTGATCCTATTGTGTTGGCCTTCGGGATCGGAGTAATGATTAACAGGGACAGTCGGGGGCATTCGTATTTCATAGTCAGAGGTGAAATTCTTGGATTTATGAAAGACGAACAACTGCGAAAGCATTTGCCAAGGATGTTTTCATTAATCAAGAACGAAAGTTGGGGGCTCGAAGACGATCAGATACCGTCCTAGTCTCAACCATAAACGATGCCGACCAGGGATCAGCGGATGTTGCTTTTAGGACTCCGCTGGCACCTTATGAGAAATCAAAGTTTTTGGGTTCCGGGGGGAGTATGGTCGCAAGGCTGAAACTTAAAGGAATTGACGGAAGGGCACCACCAGGAGTGGAGCCTGCGGCTTAATTTGACTCAACACGGGGAAACTTACCAGGTCCAGACATAGTAAGGATTGACAGACTGAGAGCTCTTTCTTGATTCTATGGGTGGTGGTGCATGGCCGTTCTTAGTTGGTGGAGCGATTTGTCTGGTTAATTCCGTTAACGAACGAGACCTCAGCCTGCTAACTAGCTATGTGGAGGTGACCCCCCACGGCCAGCTTCTTAGAGGGACTATGGCCTTCCAGGCCAAGGAAGTTTGAGGCAATAACAGGTCTGTGATGCCCTTAGATGTTCTGGGCCGCACGCGCGCTACACTGATGTATTCAACGAGTCTATAGCCTTGGCCGACAGGCCCGGGTAATCTTTGAAATTTCATCGTGATGGGGATAGATCATTGCAATTGTTGGTCTTCAACGAGGAATTCCTAGTAAGCGCGAGTCATCAGCTCGCGTTGACTACGTCCCTGCCCTTTGTACACACCGCCCGTCGCTCCTACCGATTGAATGGTCCGGTGAAGTGTTCGGATCGCGGCGACGTGGGCGGTTCGCTGCCGGCGACGTCGCGAGAAGTCCACTGAACCTTATCATTTAGAGGAAGGAGAAGTCGTAACAAGGTTTCCGTAGGTGAACCTGCGGAAGGATCATTGTCGCCACCTTACGAGCAGCACGACCCGCGAACATGTTCTGAAATACCCCACGGGAGGCACGCGACGTCCGCGGACGTTTCGCGGGCCTCCCGCGCCGGCACGGGCTCGCGGGCT-CGCCCCGCCCG-CCCCC---------CGGCGGAACAACGAACGAACCCCCGGCGCCACACGCGCCAAGGAACT-----------CGATCTGACGAGCGCGCTCCC-----GCCGCCCCGGAGACGGTGCGCGTGCGGCGAGCGACGCCGGA---TTTGTATCCAC-AACGACTCTCGGCAACGGATATCTCGGCTCTCGCATCGATGAAGAACGTAGCGAAATGCGATACTTGGTGTGAATTGCAGAATCCCGTGAACCATCGAGTCTTTGAACGCAAGTTGCGCCCGAGGCCATTAGGCCGAGGGCACGTCTGGCTGGGTGTCACGCAACGCCGCCCCA---AAACCCGACGCCCGTCGCAGGGCGCGGCGG-CGGGGCGGAGATTGGCCTCCCGTGGGCCGAGCCCCGCGGATGGCCGAAATACTGGTTCGCGGTGCGGCGAGCACCACGGCGCACGGTAGCTGAGCATCAATCAA----------CTCGGGCCCAGTCGTGCGTGCTCCGC---CCCCGGCGAACCCTCGGGACCCCTCGCGTCCG------------CATGCGGATGCCTCCAACGCGACCTCAGCTCAGGCGGGGCCACCCGCTGAGTTTAAGCATATCAATAAGCGGAGGAAAAGAAACTAACAAGGATTCCCCTAGTAACGGCGAGCGAACCGGGAAGAGCCCACCATGAAAATCGGTCGCCCTCGGCGTCCGAATTGTAGTCTGGAGAAGCGTCCTCAGCGGCGGACCGGGCCCAAGTCCCCTGGAAGGGGGCGCCGGAGAGGGTGAGAGCCCCGTCGTGCCCGGACCCTGTCGCACCACGAGGCGCTGTCGGCGAGTCGGGTTGTTTGGGAATGCAGCCCCAATCGGGCGGTAAATTCCGTCCAAGGCTAAATACGGGCGAGAGACCGATAGCGAACAAGTACCGCGAGGGAAAGATGAAAAGGACTTTGAAAAGAGAGTCAAAGAGTGCTTGAAATTGTCGGGAGGGAAGCGGATGGGGGCCGGCGATGCGCCCCGGTCGGATGTGGAACGGCGAGAGCCGGTCCGCCGATCGACTCGGGGCGCGGACCGACGCGGATTGCGGCGGCGGCCCAAGCCCGGGCTCTCGACATGCCCGAGGAGACGTCGTCGCCGCGATCGTGGCTGGCAGCGCGCGCCCCAGCGGCGTGCCT---CGGCACCTGCGCGCTCCCGGCGCCGGCCTGCGGGCTCCCCATCCGGCCCGTCTTGAAACACGGACCAAGGAGTCTGACATGTGTGCGAGTCAACGGGCGAGCAAACCCGTAAGGCGCAAGGAAGCTGAGTGGCGGGATCCCCCCAGC-GGGCTGCACCGCCGACCGACCCTGATCTTCTGTGAAGGGTTCGAGTGAGAGCATACCTGTCGGGACCCGAAAGATGGTGAACTATGCCTGAGCGGGGCGAAGCCAGAGGAAACTCTGGTGGAGGCCCGCAGCGATACTGACGTGCAAATCGTTCGTCTGACTTGGGTATAGGGGCGAAAGACTAATCGAACCGTCTAGTAGCTGGTTCCCTCCGAAGTTTCCCTCAGGATAGCTGGAGCTCGAGCGCGAGTTCTATCGGGTAAAGCCAATGATTAGAGGCATCGGGGGCGCAACGCCCTCGACCTATTCTCAAACTTTAAATAGGTAGGACGGCGCGGCTGCTCCGTTGAGCCGCGCCACGGAATCGAGAGCTCCAAGTGGGCCATTTTTGGTAAGCAGAACTGGCGATGCGGGATGAACCGGAAGCCGGGTTACGGTGCCCAACTGCGCGCTAACCTAGATCCCACAAAGGGTGTTGGTCGATTAAGACAGCAGGACGGTGGTCATGGAAGTCGAAATCCGCTAAGGAGTGTGTAACAACTCACCTGCCGAATCAACTAGCCCCGAAAATGGATGGCGCTGAAGCGCGCGACCCATACCCGGCCGTCGGGGCAAGCGCCAGGCCCCGATGAGTAGGAGGGCGCGGCGGTCGCTGCGAAACCCTGGGCGCGAGCCCGGGCGGAGCGTCCGTCGGTGCAGATCTTGGTGGTAGTAGCAAATATTCAAATGAGAACTTTGAAGGCCGAAGAGGGGAAAGGTTCCATGTGAACGGCACTTGCACATGGGTTAGTCGATCCTAAGAGACGGGGGAAGCCCGTCTGATAGCGTGCACG-CACGCGCACTTCGAAAGGGAATCGGGTTAAAATTCCTGAACCGGGATGTGGCGGCTGACGGCAACGTTAGGGAGTCCGGAGACGTCGGCGGGGGCCTCGGGAAGAGTTATCTTTTCTGTTTAACAGCCTGCCCACCCTGGAAACGGCTCAGCCGGAGGTAGGGTCCAGCGGCTGGAAGAGCACCGCACGTCGCGTGGTGTCCGGTGCGCCCCCGGCGGCCCTTGAAAATCCGGAGGACCGAGTGCCGCCCACGCCCGGTCGTACTCATAACCGCATCAGGTCTCCAAGGTGAACAGCCTCTGGTCGATGGAACAATGTAGGCAAGGGAAGTCGGCAAAATGGATCCGTAACCTCGGGAAAAGGATTGGCTCTGAGGACTGGGCACGGGGGTCCCAGCCCCGAAACCGTCGGCTGTCGGTGGACTGCTCGAGCTGCTCCCGCGGCGAGAGCGGGTCGCCGCGTGCCGGCCGGGGGACGGACTGGGAACGGGCCCTCCGGGGCCCCTTCCCCGGGCGTCGAACAGTCGACTCAGAACTGGTACGGACAAGGGGAATCCGACTGTTTAATTAAAACAAAGCATTGCGATGGTCCCTGCGGATGCTGACGCAATGTGATTTCTGCCCAGTGCTCTGAATGTCAAAGTGAAGAAATTCAACCAAGCGCGGGTAAACGGCGGGAGTAACTATGACTCTCTTAAGGTAGCCAAATGCCTCGTCATCTAATTAGTGACGCGCATGAATGGATTAACGAGATTCCCACTGTCCCTGTCTACTATCCAGCGAAACCACAGCCAAGGGAACGGGCTTGGCAGAATCAGCGGGGAAAGAAGACCCTGTTGAGCTTGACTCTAGTCCGACTTTGTGAAATGACTTGAGAGGTGTAGGATAAGTGGGAGCCGGAAACGGCGAAAGTGAAATACCACTACTTTTAACGTTATTTTACTTATTCCGTGAATCGGAGGCGGGGCATGGCCCCTCCTTTTGGACCCAAGGCTCGC----CTCGCGGGCCGATCCGGGCGGAAGACATTGTCAGGTGGGGAGTTTGGCTGGGGCGGCACATCTGTTAAAAGATAACGCAGGTGTCCTAAGATGAGCTCAACGAGAACAGAAATCTCGTGTGGAACAAAAGGGTAAAAGCTCGTTTGATTCTGATTTCCAGTACGAATACGAACCGTGAAAGCGTGGCCTATCGATCCTTTAGTCCTTCGGAATTTGAAGCTAGAGGTGTCAGAAAAGTTACCACAGGGATAACTGGCTTGTGGCAGCCAAGCGTTCATAGCGACGTTGCTTTTTGATCCTTCGATGTCGGCTCTTCCTATCATTGTGAAGCAGAATTCACCAAGTGTTGGATTGTTCACCCACCAATAGGGAACGTGAGCTGGGTTTAGACCGTCGTGAGACAGGTTAGTTTTACCCTACTGATGACAGTGTCGCAATAGTAATTCAACCTAGTACGAGAGGAACCGTTGATTCGCACAATTGGTCATCGCGCTTGGTTGAAAAGCCAGTGGCGCGAAGCTACCGTGCGTTGGATTATGACTGAACGCCTCTAAGTCAGAATCCGGGCTAGAAGCGACGCATGCGCCTATCGTCCGTTTGCCGACCAGCAGTAGGGGCCTCGGCCCCCAAAGGCACGTGTCGTTGGTGACCCTCGTGCGGCGGATGAGCCGTGCGAGACGCCTCGAAGCACAATTCCCACCGGGCGACGGGTAGAATCCTTTGCAGACGACTTAAATACGCGACGGGGTATTGTAAGTGGCAGAGTGGCCTTGCTGCCACGATCCACTGAGATTCAGCCCTTGTTGCTCCGATTCGTCCCTCCCC--------TTCATCAATTTTC---------------AAATCAATAG-GGCCCGCTGCTAGAGGCTTTTTGGGAGACTGCCAAGG--------------------------------------------------------CACCTCCCGACGATAGGA----------AAGGATGGATGCATTAATAGGAAACTAAATGAACAATCAAAAG------------------AATCATGACCTTGC--------------ATGGACCCTGAACAGCCAACGCGCTAGAAGGAATGCATGCCAG-----GATGCCAAGGCACAAAGCTTGCCAAAGGAAAATAAGCAATGATGGCATGGAACCATGCCCACTGGTGCCCATGTGGTGA---AACACAATAGCGCCTATGTGCCCGAGTGCCAAGCAAATCACGTGAAGGCAAAGCCCCAA---GGCACCCAATGGAATAGTGCAAGGGTGGCCATGCGCCAAGGCAGGCCACACCCAATAGCATAATAGTGCCAAAGCGCCCACA-------------------------GCCCATGCGGGCAAC-TGGCAAG----------------GCGCC-TAACACTCGTGCGGCCT----------------------------------AATGCCAAGGTGCCCGTGCAGCCGTGC-GCCAAGACGCCTA-GCGCGGGGG-------------TGGGACAAGGCACCCGTGCGGTCGCGT-GCCAAGGCACCC------------------ACCGCACGTGTGAGCAACT-GGCAAGGCACCC---------AGCACACATGTGGCCT----------------------------------------------------------------------------------------------------AGGCCCTTGTGGGCTAG-TGCCAAGGTGACAGT---------------------------------------------------------------------------------GCGGCCGTGC---------GCCAAGGA-------GCCCGGCGCCCGTGCGGCCGTGC-GCCAAGGCGCCC--------------------------GGCGCCCGTGCGGCCGTGC---------GCCAAG-----------------------------------------------------------------------------------------------------------------------------------------------------------------------------------------------------------------------------------------------------------------------------------------------------------------------------------------------------------GCGCCCGGCGCCCGTGCGGGCT-GGTGCCAAGGTGCCCGTGTGG----GCGTGC-----GCCAACGTGCCCA-GCACCCGTGCGGCCTAG-TGCCAA--------------------------------------------------------------------------------------------------GGCGCCC------------------------------------------------------------------------------------------GTGCGGCCTTTC---------GCCAAGGC----------------------------------------------------------------------------------------------------------------------------------------------------------------------------------------GCCCAGTGCCCGTGCGGGCTGG-T-----------------------------------------------------------------------------------------------------------------------------------------------------------------------------------------------------------------------GCCAAGGCGCCCGTGCGGGCGTGCG----------------------------------------CCAAGGCGCGCAGCGCCCGTGCGGGCTAGT-GCCAAGGCGACC-------GTGCGGGCTGG-TGCCAAGGCGCCCGTGTGGGCTAACGCCAAGGC---------GCCCAGCGCCCGTGCGGGCTAG---------------------------------------------------------------------------------CGCCAAGGCCCCCG---------------------------------------------------------------TGCGGCCGTGC-GCCAAGGCGC-CCA------------------------------------------------GCGCCCGTGCAC------------------------------------------------------------------------------------------------------------------------------------------------------------------------------------------------------------------------------------------------------------------------------------------------------------------------------------------------------------------------------------------------------------------------------------------------------------------------------------------------------------------------------------------------------------------------------------------------CCGTGCGGGCTTGTGCCAAGGCGCCCGTGCGGCCGTGTGCCAAGGCGCCCAGCGCTCCCGTGCGGGCTA--GTGCCTAGTGCCAAGGCGCCC-------AGCGCCCGTGCGGGCTAGTGCGCAGCGCCAAGGCGCCTGGGCG----------------------------GCCGTGCG----CCAAGGTGCCCAGCGCC-----------CGTGCGGCCGTGCGCCAAGGCCCCCATGCGGGCTCG-----------------------------------------------------------------------------------------------------------------------------------------------------------------------------------------------------------------------------------------------------------------------------------------------------------------------------------TGCCAAGGCGACCGTGCGGGCGTGCGCCAAGGCGCCTGGGCGGCCGTGCGCCAAGGCGCCCAGCGC--------------------CCGTGCGGGCGTGCGCCAAGG----------CGCGCA-GCGCCCGTGCGGGCTTGCGCCAAGGCGCCCGTGCGGGCGTGCGCCAAGGCGCGCAACGCCCGTGCGGGCTAGTGCCAAGGCGACCGT-------GTGGGCTGGTGCCAAGGCGCCCG----------------TGCGGGCTAACGCCAAGG-CGCCCAGCGCCCGTGCGGGCTGCACCAAGGCCCCCGTGCGCCAAGGCGCCCAGCGCCCGTGCACCCGTGGGGGCTTG--TGCCAAG-------GCGCCCGTGCGGCCGTGCGCCAAGG-CGCCCAGCGCTCCCGTGCGGGCTAG-TGCCAAGGCGCCCA-GCGCCCGTGCGGGCTAGC-GCCAAG-------GCCCCCGTGCGGCCGTGC-GCCAAGGCGCCCAGCGCT--------------CCCGTGCGGGCTAGTGCGCCAAGGTGCCCA-GCGCCCGTGCGGGCTAGC---------GCCAAGGCCCCCGTGCGGCCGTG---------CGCCAAGGC--------GCCCAGCGCCCGTGCTCCCGTGCGGGCTAGT-GCCAAGGC--------GCCCGTGCGGGCGTGC---------GCCAAGGCGCCTGG-------GCGGCCGTG------------------------------------------------------------------------------------------CGCCAAGGCGCCC------AACGCCCGTGCGGG-CTTGCGCC-------------------------------------AAGG---------------------------CGCCCGTGCAACCG-----------------------TGCGCCAAGG--CGCCCAGCGCC--------------CGTTCGGGCTGG-TGCCAAGGCGCC------------CGTGCGGGCTAGTGCCAAGNNNNNNNNNNNNNNNNNNNNNNNNNNNNNNNNNNNNNNNNNNNNNNNNNNNNNNNNNNNNNNNNNNNNNNNNNNNNNNNNNNNNNNNNNNNNNNNNNNNNNNNNNNNNNNNNNNNNNNNNNNNNNNNNNNNNNNNNNNNNNNNNNNNNNNNNNNNNNNNNNNNNNNNNNNNNNNNNNNNNNNNNNNNNNNNNNNNNNNNNNNNNNNNNNNNNNNNNNNNNNNNNNNNNNNNNNNNNNNNNNNNNNNNNNNNNNNNNNNNNNNNN
>Guibourtia ehie voucher Jongkind 7335 external transcribed spacer, 18S ribosomal RNA gene, internal transcribed spacer 1, 5.8S ribosomal RNA gene, internal transcribed spacer 2, and 28S ribosomal RNA gene, complete sequence
NNNNNNNNNNNNNNNNNNNNNNNNNNNNNNNNNNNNNNNNNNNNNNNNNNNNNNNNNNNNNNNNNNNNNNNNNNNNNNNNNNNNNNNNNNNNNNNNNNNNNNNNNNNNNNNNNNNNNNNNNNNNNNNNNNNNNNNNNNNNNNNNNNNNNNNNNNNNNNNNNNNNNNNNNNNNNNNNNNNNNNNNNNNNNNNNNNNNNNNNNNNNNNNNNNNNNNNNNNNNNNNNNNNNNNNNNNNNNNNNNNNNNNNNNNNNNNNNNNNNNNNNNNNNNNNNNNNNNNNNNNNNNNNNNNNNNNNNNNNNNNNNNNNNNNNNNNNNNNNNNNNNNNNCCGTGCGCCAAGGCGCCCGGCGCCCGTGCGGGCTGGTGCCAAGGTGCCCGTGTGGGCGTGCGCCAACGTGCCCAGCACCCGTGCGGCCTAGTGCCAAG----------------------------------------------------------------------------------------------------------------------------------------------------GCGCCCGTGCGGCCTTTCGCCAAGGCGCCCAGTGCCCGTGCGGGCTGGTGCCAAGGCGCCCGTGCGGGCGTGCGCCAAGGCGCGCAGCGCCCGTGCGGGCTAGTGCCAAGGCGACCGTGCGGGCTGGTGCCAAGGCGCC-------CGTGTGGGCTAACGCCAAGGCGCCCAGCGCCCGTGCGGGCTAGCGCCAAGGCCCCCGTGCGGCCGTGCGCCAAGGCGCCCAGCGCCCGT-----------------------GCACCCGTGCGGGCTTG-TGCCAAGGCGCCCGTGCGGCCGTGTGCCAAGGCGCCCAGCGCTCCCGTGCGGGCTAGTGCCTAGTGCCAAGGCGCCCAGCGCCCGTGCGGGCTAGTGCGCAGCGCCAAGGCGCCTGGGCGGCCGTGCGCCAAGGTGCCCAGCGCCCGTGCG--------GCCGTGCGCCAAGGCCCCCATGCGGGCTCGT-GCCAAG-------GCGACCGTGCGGGCGTGC-GCCAAGGCGCCTGGGCGGCCGTGC---------GCCAAGGCGCCCA-GCGCCCGTGCGGGCGTGC-GCCAAGGCGCGCAGCGCCCGTGCGGGCTTGC-GCCAAGGCGCCCGTGCGGGCGTGCGCCAAGGCGCGCAACGCCCGTGCGGGCTAGTGCCAAGGCG-------ACCGTGTGGGCTGGTGCCAAGGCGCCCGTGCGGGCTAAC-GCCAAGGCGCCCAGCGCCCGTGCGGGCT-GCACCAAGGCCCCCGTGCGCCAAGGCGCCCAGCGCCCGTGCACCCGTGGGGGCTTGTGCCAAGGCGCCCGTGCGGCCGTGCGCCAAGGCGCCCAGC------------------------------------------------------------------------------------GCTCCCGTGCGGGCTAGTGCCAAGGCGCCCAGCGCCCGTGCGGGCTAGCGCCAAGGCCCCCGTGCGGCCGTGCGCCAAGGCGCCCAGCGCT-----------------------------CCCGTGCGGGCTA----------------------GTGCGCCAAGGTGCCCAGCGCCCGTGCGGGCTAGCGCCAAGGCCCCCGTGCGGCCGTGCGCCAAGGCGCCCAGCGCCCGTG------------------------------------------------------------------------------CTCCCGTGCGGGCTAGT---------------------------------------------------------------------------------------------------------------------GCCAAGGCGCCCGTGCGGGCGTGCGCCAAGGCGCCTGG-------------------------------GCGGCCGTGCGCCAAGGCGCCCAACGCCCGTGCGGGCTTGCGCCAAGGCGCCCGTGCAACCGTGC--------GCCAAGGCGCCCAGCGCCCGTTCGGGCTG------------------------GTGCCAAG-------GCGCCCGTGCGGGCTAG-TGCCAAGGCGCCCAGCGCCCGTGCGGGCTAG-TGCCAAGACGCCCGGGCGGCCGTGT---------------------------------------------------------------------------------------------------------------------------------------------------------------------------------------------------------------------------------------------------------------------------------------------------------------------------------------------------------GCCAAGGCGCCCAGCGCCCGTGCGGGCTAG-CGCCAAGGCCC-------CCGTGC------------------------------------------GCCAAGGCGCCC--------------------------AGCG------------------------------------------------CCCGTGCACCCGTGCGGGCTTG-TGCCAAGGCG-----------------------------------------------------------------------------------------------------------------------------CCCGTGCGGCCGTGC-------GCCAAGGCGCC-----------------------------------------------------------------------------------------------------------------------------------------------------------------------------------------------------------------------------------------------------------------------------------------------TAGCGCTCCCGTGCGGGCTAGT-GCCAAGGCGCCCAGCGCCCGTGCGGGCTC---------------------------------GTGCCAAAGCGCCCGTGCGGCTTGG----CACCGTGGCAAGTGCCTACTAGCAAGGAGGTTC---CCTTGTCTAGTCTTGGACTTGTTGTGGCTTAAATGGTGGTTCCCTCACATGTTTCTCCCCGATGTGGGCGTGGCAACAGGGTGATTCCCCAATGTAATGCCCCAACCTCGGCA-----------TGATTGGTTAGGA--TCCACCGTGGCATACGTCGTCTAGCCTT---------------------------------------------CTTGACTTCCGC-----------CACCACCACCTAGGACCACTAAAATGGAATCCGTCACCTGGAATGGTTAGAATATGTCACAAATGCATCCCCTTTTGGCTTAAA--------CTTGTTTGACATTGTGTTGTGCACTTGTCTTTCGTCACCCAACACAACCAAAACATCATCAATTGCATCAAAAAATGCCTCAAATTCTCACAATGATGTGATAATAAATTATTAGATGTCCCAAGGATGCTGCCCACCAAATTTCAAAAGCGTACGATTAACTGTTTTTTTTTACGGATTTTTTGAATTTTACGAGTTTGAAAAATCATAAAAAATTCATCAGTTGTCAAAAAATTATAAAATTTGGGCTCATGGTAGAATCCATTTTTATCATGTTCTGTACAAAATTTCAGTCAAAAATTCCATCGTTTGCCCCCCGAAAGGCCCTTATGTCAACTCGCAGAAACCATGTCTAGCCCTCCCAGAAGGGGTTTCCCTCAGAATGCTCTATAGGGGGTACCATGCTGCCTGCT----CCCCCCAGCAGGCAGTCCCAAGCGCACG-----------GGGCGCCCGTGCGGATGTACCCCCAA-CCCCGGGTGCACGTCCCATCCTTTGCCTTTGCCTCGGGGGGAAGTGCCGAAGTGCCGGACGGGTGATGCCGTCT---------------------------------------------------------------------------------------------------------------------------------------------------------------------------------------------------------------------------------------------------------------------------------------------------------------------------------------------------------------------------------------------------------------------------------------------------CCGGCCGGCCGGCACGGGTGGGG----------------------------------------------------------------GCCGGAGTC--------------------------------GCGCAAGGATGTCCCTTTGTTGCGTGCGGCTTGCCGTGCGCTCTTTCGATGGTGCCCCGACCACTCGTGTCCCG-------ATATATCAATCGCCGTA-GGGGTCGCCCACACGCGAGGCG-------GCGGCGCCGCGCCTTCGGCCGGCATGGG--------------------------------------------------------CGTGCTCGCGACAAGCGATGCT-CGCCCCAAGGAAGGACGTGCGTTC-------GT-GCCCCTCCTCGTGCCAGGCATG--GGGGATCCCCCCGAAGAGCTTGGCGTGGGCAAATGCCTGCGTCGTGCCCGACGGGGGCGAG--CCCCCAATGCCCAGTGCGGGC--GACCCCCTCGGTTATCGATG-----CCCGTTGCTTTC------GTCGGTCGATTCTTTTGTCATGCCCAGCGAAGTAGGTTCGGCGCCGCCCGATG-CTTCCATATGCTCGCTCGCC--GTGCGGCTTGC-GGGGTGTGGTTCGTTCGGCGGTGTTGGGCCTACGACCGTGCGGGCGTGTGAGTGGTGATTGGGTCGTTCGTGTTGGCTGGCTCCGTGC-AGTGCATCGAACAGTCCGCAGGCGGCCCTCCTCATTT----CCGTCCGAAGTTGGCAAATCCTCGGGCGATTTGCTGCGGTTCCTGTGTTGCCTACCGATTGAACGGAATTCACGTAGCACGT----TCGCCCCTCCCATCCAGCAATCCCTGCGGG--TTGTTGGAGGGCCGCACGCTGGCCCTTGCGTTTCCTCGGGAGCGCCGCACTGCGGTCGGCTCTCGGGGGCCGCGAGGTCCCAGTGCTCTCTCGGATGCGGTGCATGCGGTGGTCGCGTGA----TGCTTCTCACGTCCGTCCATGCCAAATATCGGTGT----GCCCCGAATGATGCCCGCGCTCGCGTCGATCCGCCCG-GCCCAGGCTCGGGCGCTTGGCGCGCTGCTCGGCGTCGCAGAGGAATGCTACCTGGTTGATCCTGCCAGTAGTCATATGCTTGTCTCAAAGATTAAGCCATGCATGTGTAAGTATGAACTAATTCAGACTGTGAAACTGCGAATGGCTCATTAAATCAGTTATAGTTTGTTTGATGGTACCTACTACTCGGATAACCGTAGTAATTCTAGAGCTAATACGTGCAACAAACCCCGAC-TTCCGGAAGGGATGCATTTATTAGATAAAAGGTCGACGCGGGCATC-GCCCGTTGCTCTGATGATTCATGATAACTCGACGGATCGCACGGCCCCTGTGCCGGCGACGCATCATTCAAATTTCTGCCCTATCAACTTTCGATGGTAGGATAGTGGCCTACCATGGTGGTGACGGGTGACGGAGAATTAGGGTTCGATTCCGGAGAGGGAGCCTGAGAAACGGCTACCACATCCAAGGAAGGCAGCAGGCGCGCAAATTACCCAATCCTGACACGGGGAGGTAGTGACAATAAATAACAATACCGGGCTCATCGAGTCTGGTAATTGGAATGAGTACAATCTAAATCCCTTAACGAGGATCCATTGGAGGGCAAGTCTGGTGCCAGCAGCCGCGGTAATTCCAGCTCCAATAGCGTATATTTAAGTTGTTGCAGTTAAAAAGCTCGTAGTTGGACTTTGGGCTGGGTCGATCGGTCCGCCTCAGGGTGTGCACCGGTCTATTCGTCCCTTCTACCGGCGATGCGCTCCTGGCCTTAATTGGCCGGGTCGTGCCTCCGGTGCTGTTACTTTGAAGAAATTAGAGTGCTCAAAGCAAGCCTACGCTCTGGATACATTAGCATGGGATAACATCATAGGATTCTGATCCTATTGTGTTGGCCTTCGGGATCGGAGTAATGATTAACAGGGACAGTCGGGGGCATTCGTATTTCATAGTCAGAGGTGAAATTCTTGGATTTATGAAAGACGAACAACTGCGAAAGCATTTGCCAAGGATGTTTTCATTAATCAAGAACGAAAGTTGGGGGCTCGAAGACGATCAGATACCGTCCTAGTCTCAACCATAAACGATGCCGACCAGGGATCAGCGGATGTTGCTTTTAGGACTCCGCTGGCACCTTATGAGAAATCAAAGTTTTTGGGTTCCGGGGGGAGTATGGTCGCAAGGCTGAAACTTAAAGGAATTGACGGAAGGGCACCACCAGGAGTGGAGCCTGCGGCTTAATTTGACTCAACACGGGGAAACTTACCAGGTCCAGACATAGTAAGGATTGACAGACTGAGAGCTCTTTCTTGATTCTATGGGTGGTGGTGCATGGCCGTTCTTAGTTGGTGGAGCGATTTGTCTGGTTAATTCCGTTAACGAACGAGACCTCAGCCTGCTAACTAGCTATGTGGAGGTGACCCCCCACGGCCAGCTTCTTAGAGGGACTATGGCCTTCCAGGCCAAGGAAGTTTGAGGCAATAACAGGTCTGTGATGCCCTTAGATGTTCTGGGCCGCACGCGCGCTACACTGATGTATTCAACGAGTCTATAGCCTTGGCCGACAGGCCCGGGTAATCTTTGAAATTTCATCGTGATGGGGATAGATCATTGCAATTGTTGGTCTTCAACGAGGAATTCCTAGTAAGCGCGAGTCATCAGCTCGCGTTGACTACGTCCCTGCCCTTTGTACACACCGCCCGTCGCTCCTACCGATTGAATGGTCCGGTGAAGTGTTCGGATCGCGGCGACGTGGGCGGTTCGCTGCCGGCGACGTCGCGAGAAGTCCACTGAACCTTATCATTTAGAGGAAGGAGAAGTCGTAACAAGGTTTCCGTAGGTGAACCTGCGGAAGGATCATTGTCGCCACCTTACGAGCAGCACGACCCGCGAACATGTTCTGAAATACCCCACGGGAGGCACGCGACGTCCGCGGACGTTTCGCGGGCCTCCCGCGCCGGCACGGGCTCGCGGGCT-CGCCCCGCCCG-CCCCC---------CGGCGGAACAACGAACGAACCCCCGGCGCCACACGCGCCAAGGAACT-----------CGATCTGACGAGCGCGCTCCC-----GCCGCCCCGGAGACGGTGCGCGTGCGGCGAGCGACGCCGGA---TTTGTATCCAC-AACGACTCTCGGCAACGGATATCTCGGCTCTCGCATCGATGAAGAACGTAGCGAAATGCGATACTTGGTGTGAATTGCAGAATCCCGTGAACCATCGAGTCTTTGAACGCAAGTTGCGCCCGAGGCCATTAGGCCGAGGGCACGTCTGGCTGGGTGTCACGCAACGCCGCCCCA---AAACCCGACGCCCGTCGCAGGGCGCGGCGG-CGGGGCGGAGATTGGCCTCCCGTGGGCCGAGCCCCGCGGATGGCCGAAATACTGGTTCGCGGTGCGGCGAGCACCACGGCGCACGGTAGCTGAGCATCAATCAA----------CTCGGGCCCAGTCGTGCGTGCTCCGC---CCCCGGCGAACCCTCGGGACCCCTCGCGTCCG------------CATGCGGATGCCTCCAACGCGACCTCAGCTCAGGCGGGGCCACCCGCTGAGTTTAAGCATATCAATAAGCGGAGGAAAAGAAACTAACAAGGATTCCCCTAGTAACGGCGAGCGAACCGGGAAGAGCCCACCATGAAAATCGGTCGCCCTCGGCGTCCGAATTGTAGTCTGGAGAAGCGTCCTCAGCGGCGGACCGGGCCCAAGTCCCCTGGAAGGGGGCGCCGGAGAGGGTGAGAGCCCCGTCGTGCCCGGACCCTGTCGCACCACGAGGCGCTGTCGGCGAGTCGGGTTGTTTGGGAATGCAGCCCCAATCGGGCGGTAAATTCCGTCCAAGGCTAAATACGGGCGAGAGACCGATAGCGAACAAGTACCGCGAGGGAAAGATGAAAAGGACTTTGAAAAGAGAGTCAAAGAGTGCTTGAAATTGTCGGGAGGGAAGCGGATGGGGGCCGGCGATGCGCCCCGGTCGGATGTGGAACGGCGAGAGCCGGTCCGCCGATCGACTCGGGGCGCGGACCGACGCGGATTGCGGCGGCGGCCCAAGCCCGGGCTCTCGACATGCCCGAGGAGACGTCGTCGCCGCGATCGTGGCTGGCAGCGCGCGCCCCAGCGGCGTGCCT---CGGCACCTGCGCGCTCCCGGCGCCGGCCTGCGGGCTCCCCATCCGGCCCGTCTTGAAACACGGACCAAGGAGTCTGACATGTGTGCGAGTCAACGGGCGAGCAAACCCGTAAGGCGCAAGGAAGCTGAGTGGCGGGATCCCCCCAGC-GGGCTGCACCGCCGACCGACCCTGATCTTCTGTGAAGGGTTCGAGTGAGAGCATACCTGTCGGGACCCGAAAGATGGTGAACTATGCCTGAGCGGGGCGAAGCCAGAGGAAACTCTGGTGGAGGCCCGCAGCGATACTGACGTGCAAATCGTTCGTCTGACTTGGGTATAGGGGCGAAAGACTAATCGAACCGTCTAGTAGCTGGTTCCCTCCGAAGTTTCCCTCAGGATAGCTGGAGCTCGAGCGCGAGTTCTATCGGGTAAAGCCAATGATTAGAGGCATCGGGGGCGCAACGCCCTCGACCTATTCTCAAACTTTAAATAGGTAGGACGGCGCGGCTGCTCCGTTGAGCCGCGCCACGGAATCGAGAGCTCCAAGTGGGCCATTTTTGGTAAGCAGAACTGGCGATGCGGGATGAACCGGAAGCCGGGTTACGGTGCCCAACTGCGCGCTAACCTAGATCCCACAAAGGGTGTTGGTCGATTAAGACAGCAGGACGGTGGTCATGGAAGTCGAAATCCGCTAAGGAGTGTGTAACAACTCACCTGCCGAATCAACTAGCCCCGAAAATGGATGGCGCTGAAGCGCGCGACCCATACCCGGCCGTCGGGGCAAGCGCCAGGCCCCGATGAGTAGGAGGGCGCGGCGGTCGCTGCGAAACCCTGGGCGCGAGCCCGGGCGGAGCGTCCGTCGGTGCAGATCTTGGTGGTAGTAGCAAATATTCAAATGAGAACTTTGAAGGCCGAAGAGGGGAAAGGTTCCATGTGAACGGCACTTGCACATGGGTTAGTCGATCCTAAGAGACGGGGGAAGCCCGTCTGATAGCGTGCACG-CACGCGCACTTCGAAAGGGAATCGGGTTAAAATTCCTGAACCGGGATGTGGCGGCTGACGGCAACGTTAGGGAGTCCGGAGACGTCGGCGGGGGCCTCGGGAAGAGTTATCTTTTCTGTTTAACAGCCTGCCCACCCTGGAAACGGCTCAGCCGGAGGTAGGGTCCAGCGGCTGGAAGAGCACCGCACGTCGCGTGGTGTCCGGTGCGCCCCCGGCGGCCCTTGAAAATCCGGAGGACCGAGTGCCGCCCACGCCCGGTCGTACTCATAACCGCATCAGGTCTCCAAGGTGAACAGCCTCTGGTCGATGGAACAATGTAGGCAAGGGAAGTCGGCAAAATGGATCCGTAACCTCGGGAAAAGGATTGGCTCTGAGGACTGGGCACGGGGGTCCCAGCCCCGAAACCGTCGGCTGTCGGTGGACTGCTCGAGCTGCTCCCGCGGCGAGAGCGGGTCGCCGCGTGCCGGCCGGGGGACGGACTGGGAACGGGCCCTCCGGGGCCCCTTCCCCGGGCGTCGAACAGTCGACTCAGAACTGGTACGGACAAGGGGAATCCGACTGTTTAATTAAAACAAAGCATTGCGATGGTCCCTGCGGATGCTGACGCAATGTGATTTCTGCCCAGTGCTCTGAATGTCAAAGTGAAGAAATTCAACCAAGCGCGGGTAAACGGCGGGAGTAACTATGACTCTCTTAAGGTAGCCAAATGCCTCGTCATCTAATTAGTGACGCGCATGAATGGATTAACGAGATTCCCACTGTCCCTGTCTACTATCCAGCGAAACCACAGCCAAGGGAACGGGCTTGGCAGAATCAGCGGGGAAAGAAGACCCTGTTGAGCTTGACTCTAGTCCGACTTTGTGAAATGACTTGAGAGGTGTAGGATAAGTGGGAGCCGGAAACGGCGAAAGTGAAATACCACTACTTTTAACGTTATTTTACTTATTCCGTGAATCGGAGGCGGGGCATGGCCCCTCCTTTTGGACCCAAGGCTCGC----CTCGCGGGCCGATCCGGGCGGAAGACATTGTCAGGTGGGGAGTTTGGCTGGGGCGGCACATCTGTTAAAAGATAACGCAGGTGTCCTAAGATGAGCTCAACGAGAACAGAAATCTCGTGTGGAACAAAAGGGTAAAAGCTCGTTTGATTCTGATTTCCAGTACGAATACGAACCGTGAAAGCGTGGCCTATCGATCCTTTAGTCCTTCGGAATTTGAAGCTAGAGGTGTCAGAAAAGTTACCACAGGGATAACTGGCTTGTGGCAGCCAAGCGTTCATAGCGACGTTGCTTTTTGATCCTTCGATGTCGGCTCTTCCTATCATTGTGAAGCAGAATTCACCAAGTGTTGGATTGTTCACCCACCAATAGGGAACGTGAGCTGGGTTTAGACCGTCGTGAGACAGGTTAGTTTTACCCTACTGATGACAGTGTCGCAATAGTAATTCAACCTAGTACGAGAGGAACCGTTGATTCGCACAATTGGTCATCGCGCTTGGTTGAAAAGCCAGTGGCGCGAAGCTACCGTGCGTTGGATTATGACTGAACGCCTCTAAGTCAGAATCCGGGCTAGAAGCGACGCATGCGCCTATCGTCCGTTTGCCGACCAGCAGTAGGGGCCTCGGCCCCCAAAGGCACGTGTCGTTGGTGACCCTCGTGCGGCGGATGAGCCGTGCGAGACGCCTCGAAGCACAATTCCCACCGGGCGACGGGTAGAATCCTTTGCAGACGACTTAAATACGCGACGGGGTATTGTAAGTGGCAGAGTGGCCTTGCTGCCACGATCCACTGAGATTCAGCCCTTGTTGCTCCGATTCGTCCCTCCCC--------TTCATCAATTTTC---------------AAATCAATAG-GGCCCGCTGCTAGAGGCTTTTTGGGAGACTGCCAAGG--------------------------------------------------------CACCTCCCGACGATAGGA----------AAGGATGGATGCATTAATAGGAAACTAAATGAACAATCAAAAG------------------AATCATGACCTTGC--------------ATGGACCCTGAACAGCCAACGCGCTAGAAGGAATGCATGCCAG-----GATGCCAAGGCACAAAGCTTGCCAAAGGAAAATAAGCAATGATGGCATGGAACCATGCCCACTGGTGCCCATGTGGTGA---AACACAATAGCGCCTATGTGCCCGAGTGCCAAGCAAATCACGTGAAGGCAAAGCCCCAA---GGCACCCAATGGAATAGTGCAAGGGTGGCCATGCGCCAAGGCAGGCCACACCCAATAGCATAATAGTGCCAAAGCGCCCACA-------------------------GCCCATGCGGGCAAC-TGGCAAG----------------GCGCC-TAACACTCGTGCGGCCT----------------------------------AATGCCAAGGTGCCCGTGCAGCCGTGC-GCCAAGACGCCTA-GCGCGGGGG-------------TGGGACAAGGCACCCGTGCGGTCGCGT-GCCAAGGCACCC------------------ACCGCACGTGTGAGCAACT-GGCAAGGCACCC---------AGCACACATGTGGCCT----------------------------------------------------------------------------------------------------AGGCCCTTGTGGGCTAG-TGCCAAGGTGACAGT---------------------------------------------------------------------------------GCGGCCGTGC---------GCCAAGGA-------GCCCGGCGCCCGTGCGGCCGTGC-GCCAAGGCGCCC--------------------------GGCGCCCGTGCGGNNNNNNNNNNNNNNNNNNNNNNNNNNNNNNNNNNNNNNNNNNNNNNNNNNNNNNNNNNNNNNNNNNNNNNNNNNNNNNNNNNNNNNNNNNNNNNNNNNNNNNNNNNNNNNNNNNNNNNNNNNNNNNNNNNNNNNNNNNNNNNNNNNNNNNNNNNNNNNNNNNNNNNNNNNNNNNNNNNNNNNNNNNNNNNNNNNNNNNNNNNNNNNNNNNNNNNNNNNNNNNNNNNNNNNNNNNNNNNNNNNNNNNNNNNNNNNNNNNNNNNNNNNNNNNNNNNNNNNNNNNNNNNNNNNNNNNNNNNNNNNNNNNNNNNNNNNNNNNNNNNNNNNNNNNNNNNNNNNNNNNNNNNNNNNNNNNNNNNNNNNNNNNNNNNNNNNNNNNNNNNNNNNNNNNNNNNNNNNNNNNNNNNNNNNNNNNNNNNNNNNNNNNNNNNNNNNNNNNNNNNNNNNNNNNNNNNNNNNNNNNNNNNNNNNNNNNNNNNNNNNNNNNNNNNNNNNNNNNNNNNNNNNNNNNNNNNNNNNNNNNNNNNNNNNNNNNNNNNNNNNNNNNNNNNNNNNNNNNNNNNNNNNNNNNNNNNNNNNNNNNNNNNNNNNNNNNNNNNNNNNNNNNNNNNNNNNNNNNNNNNNNNNNNNNNNNNNNNNNNNNNNNNNNNNNNNNNNNNNNNNNNNNNNNNNNNNNNNNNNNNNNNNNNNNNNNNNNNNNNNNNNNNNNNNNNNNNNNNNNNNNNNNNNNNNNNNNNNNNNNNNNNNNNNNNNNNNNNNNNNNNNNNNNNNNNNNNNNNNNNNNNNNNNNNNNNNNNNNNNNNNNNNNNNNNNNNNNNNNNNNNNNNNNNNNNNNNNNNNNNNNNNNNNNNNNNNNNNNNNNNNNNNNNNNNNNNNNNNNNNNNNNNNNNNNNNNNNNNNNNNNNNNNNNNNNNNNNNNNNNNNNNNNNNNNNNNNNNNNNNNNNNNNNNNNNNNNNNNNNNNNNNNNNNNNNNNNNNNNNNNNNNNNNNNNNNNNNNNNNNNNNNNNNNNNNNNNNNNNNNNNNNNNNNNNNNNNNNNNNNNNNNNNNNNNNNNNNNNNNNNNNNNNNNNNNNNNNNNNNNNNNNNNNNNNNNNNNNNNNNNNNNNNNNNNNNNNNNNNNNNNNNNNNNNNNNNNNNNNNNNNNNNNNNNNNNNNNNNNNNNNNNNNNNNNNNNNNNNNNNNNNNNNNNNNNNNNNNNNNNNNNNNNNNNNNNNNNNNNNNNNNNNNNNNNNNNNNNNNNNNNNNNNNNNNNNNNNNNNNNNNNNNNNNNNNNNNNNNNNNNNNNNNNNNNNNNNNNNNNNNNNNNNNNNNNNNNNNNNNNNNNNNNNNNNNNNNNNNNNNNNNNNNNNNNNNNNNNNNNNNNNNNNNNNNNNNNNNNNNNNNNNNNNNNNNNNNNNNNNNNNNNNNNNNNNNNNNNNNNNNNNNNNNNNNNNNNNNNNNNNNNNNNNNNNNNNNNNNNNNNNNNNNNNNNNNNNNNNNNNNNNNNNNNNNNNNNNNNNNNNNNNNNNNNNNNNNNNNNNNNNNNNNNNNNNNNNNNNNNNNNNNNNNNNNNNNNNNNNNNNNNNNNNNNNNNNNNNNNNNNNNNNNNNNNNNNNNNNNNNNNNNNNNNNNNNNNNNNNNNNNNNNNNNNNNNNNNNNNNNNNNNNNNNNNNNNNNNNNNNNNNNNNNNNNNNNNNNNNNNNNNNNNNNNNNNNNNNNNNNNNNNNNNNNNNNNNNNNNNNNNNNNNNNNNNNNNNNNNNNNNNNNNNNNNNNNNNNNNNNNNNNNNNNNNNNNNNNNNNNNNNNNNNNNNNNNNNNNNNNNNNNNNNNNNNNNNNNNNNNNNNNNNNNNNNNNNNNNNNNNNNNNNNNNNNNNNNNNNNNNNNNNNNNNNNNNNNNNNNNNNNNNNNNNNNNNNNNNNNNNNNNNNNNNNNNNNNNNNNNNNNNNNNNNNNNNNNNNNNNNNNNNNNNNNNNNNNNNNNNNNNNNNNNNNNNNNNNNNNNNNNNNNNNNNNNNNNNNNNNNNNNNNNNNNNNNNNNNNNNNNNNNNNNNNNNNNNNNNNNNNNNNNNNNNNNNNNNNNNNNNNNNNNNNNNNNNNNNNNNNNNNNNNNNNNNNNNNNNNNNNNNNNNNNNNNNNNNNNNNNNNNNNNNNNNNNNNNNNNNNNNNNNNNNNNNNNNNNNNNNNNNNNNNNNNNNNNNNNNNNNNNNNNNNNNNNNNNNNNNNNNNNNNNNNNNNNNNNNNNNNNNNNNNNNNNNNNNNNNNNNNNNNNNNNNNNNNNNNNNNNNNNNNNNNNNNNNNNNNNNNNNNNNNNNNNNNNNNNNNNNNNNNNNNNNNNNNNNNNNNNNNNNNNNNNNNNNNNNNNNNNNNNNNNNNNNNNNNNNNNNNNNNNNNNNNNNNNNNNNNNNNNNNNNNNNNNNNNNNNNNNNNNNNNNNNNNNNNNNNNNNNNNNNNNNNNNNNNNNNNNNNNNNNNNNNNNNNNNNNNNNNNNNNNNNNNNNNNNNNNNNNNNNNNNNNNNNNNNNNNNNNNNNNNNNNNNNNNNNNNNNNNNNNNNNNNNNNNNNNNNNNNNNNNNNNNNNNNNNNNNNNNNNNNNNNNNNNNNNNNNNNNNNNNNNNNNNNNNNNNNNNNNNNNNNNNNNNNNNNNNNNNNNNNNNNNNNNNNNNNNNNNNNNNNNNNNNNNNNNNNNNNNNNNNNNNNNNNNNNNNNNNNNNNNNNNNNNNNNNNNNNNNNNNNNNNNNNNNNNNNNNNNNNNNNNNNNNNNNNNNNNNNNNNNNNNNNNNNNNNNNNNNNNNNNNNNNNNNNNNNNNNNNNNNNNNNNNNNNNNNNNNNNNNNNNNNNNNNNNNNNNNNNNNNNNNNNNNNNNNNNNNNNNNNNNNNNNNNNNNNNNNNNNNNNNNNNNNNNNNNNNNNNNNNNNNNNNNNNNNNNNNNNNNNNNNNNNNNNNNNNNNNNNNNNNNNNNNNNNNNNNNNNNNNNNNNNNNNNNNNNNNNNNNNNNNNNNNNNNNNNNNNNNNNNNNNNNNNNNNNNNNNNNNNNNNNNNNNNNNNNNNNNNNNNNNNNNNNNNNNNNNNNNNNNNNNNNNNNNNNNNNNNNNNNNNNNNNNNNNNNNNNNNNNNNNNNNNNNNNNNNNNNNNNNNNNNNNNNNNNNNNNNNNNNNNNNNNNNNNNNNNNNNNNNNNNNNNNNNNNNNNNNNNNNNNNNNNNNNNNNNNNNNNNNNNNNNNNNNNNNNNNNNNNNNNNNNNNNNNNNNNNNNNNNNNNNNNNNNNNNNNNNNNNNNNNNNNNNNNNNNNNNNNNNNNNNNNNNNNNNNNNNNNNNNNNNNNNNNNNNNNNNNNNNNNNNNNNNNNNNNNNNNNNNNNNNNNNNNNNNNNNNNNNNNNNNNNNNNNNNNNNNNNNNNNNNNNNNNNNNNNNNNNNNNNNNNNNNNNNNNNNNNNNNNNNNNNNNNNNNNNNNNNNNNNNNNNNNNNNNNNNNNNNNNNNNNNNNNNNNNNNNNNNNNNNNNNNNNNNNNNNNNNNNNNNNNNNNNNNNNNNNNNNNNNNNNNNNNNNNNNNNNNNNNNNNNNNNNNNNNNNNNNNNNNNNNNNNNNNNNNNNNNNNNNNNNNNNNNNNNNNNNNNNNNNNNNNNNNNNNNNNNNNNNNNNNNNNNNNNNNNNNNNNNNNNNNNNNNNNNNNNNNNNNNNNNNNNNNNNNNNNNNNNNNNNNNNNNNNNNNNNNNNNNNNNNNNNNNNNNNNNNNNNNNNNNNNNNNNNNNNNNNNNNNNNNNNNNNNNNNNNNNNNNNNNNNNNNNNNNNNNNNNNNNNNNNNNNNNNNNNNNNNNNNNNNNNNNNNNNNNNNNNNNNNNNNNNNNNNNNNNNNNNNNNNNNNNNNNNNNNNNNNNNNNNNNNNNNNNNNNNNNNNNNNNNNNNNNNNNNNNNNNNNNNNNNNNNNNNNNNNNNNNNNNNNNNNNNNNNNNNNNNNNNNNNNNNNNNNNNNNNNNNNNNNNNNNNNNNNNNNNNNNNNNNNNNNNNNNNNNNNNNNNNNNNNNNNNNNNNNNNNNNNNN
>Guibourtia pellegriniana voucher Breteler 14537 external transcribed spacer, 18S ribosomal RNA gene, internal transcribed spacer 1, 5.8S ribosomal RNA gene, internal transcribed spacer 2, and 28S ribosomal RNA gene, complete sequence
[truncated: 257,181 more chars]
