# Supplementary material for: Genetic characterization of a group of commercial African timber species: From genomics to barcoding
Source: PLoS One. 2023 Apr 20;18(4):e0284732. doi: 10.1371/journal.pone.0284732 (PMC10118144; doi:10.1371/journal.pone.0284732)
Supplement: S8 File — (FASTA) [file pone.0284732.s010.fasta]

>Leplaea cedrata voucher Angoboy S.N. chloroplast, complete genome
GGGCGAACGACGGGAATTGAACCCGCGCATGGTGGATTCACAATCCACTGCCTTGATCCACTTGGCTACATCCGCCCCTCCATTGCTCCACGATTTACAAAATTTTAAATACAAATATTTCAGATTTCAATTTGTACCACTGATCATTATTTTTTTATCTTAC---------------------------TTATTTATTAAAATAGAAGTGAAGATCTAAAAGGCATAAAATTACAACCTTTCTCTTTTCTTTTATATTAAATTAACTAAAAAATTATTATAAAATTATAAA--AAAAATATAAAAATCGAATTTTATTAATTCGATTTTTATTAGTGTTATTAACACCTAACTAATATTTTTCGT-AAAAAAAGGATATACATAAAAAACTACTAAAGAAAAACCTACTAAATAACAGCGCAA----------------------TCGGTATTGCGCTGTTATTTTCAAAAACTCGTCTACACTAAGACAAAAATCTTATCCATTTGTAGATGGAGCTTCAATAGCAGCTAGGTCTAGAGGGAAGTTATGAGCATTACGTTCATGCATAACTTCCATACCAAGGTTAGCACGGTTAATAATATCAGCCCAGGTATTAATTACACGACCTTGACTATCAACTACAGATTGGTTGAAATTGAAACCATTTAGGTTGAAAGCCATAGTACTAATACCTAAAGAAGTGAACCAGATCCCTACTACAGGCCAAGCAGCTAGGAAGAAATGTAAAGAACGAGAATTGTTGAAACTAGCATATTGGAAGATCAATCGGCCAAAATAACCGTGAGCAGCTACGATATTATAAGTTTCTTCTTCTTGACCGAATCTGTAACCTGCATTAGCAGATTCGTTTTCTGTGGTTTCCCTGATCAAACTAGAGGTTACCAAGGAACCATGCATAGCACTGAATAGGGAGCCGCCGAATACACCAGCTACGCCTAACATGTGAAATGGGTGCATAAGGATGTTGTGCTCAGCCTGGAATACAATCATGAAGTTGAAAGTACCAGAGATTCCTAGAGGCATACCATCAGAAAAACTTCCTTGACCAATTGGGTAGATCAAGAAAACAGCAGTAGCTGCTGCAACAGGAGCTGAATATGCAACAGCAATCCAAGGGCGCATACCCAGACGGAAACTAAGTTCCCACTCACGACCCATGTAACAAGCTACACCAAGTAAGAAGTGTAGAACAATTAGCTCATAAGGACCGCCATTGTATAACCATTCATCAACGGATGCCGCTTCCCATATCGGGTAAAAGTGCAAACCTATAGCTGCAGAAGTAGGAATAATGGCACCAGAAATAATATTGTTTCCATAAAGTAGAGATCCAGAAACAGGTTCACGAATACCATCAATATCTACTGGAGGGGCAGCAATGAAGGCGATAATAAATACAGAAGTTGCGGTCAATAAAGTAGGGATCATCAAAACACCAAACCATCCAATGTAAAGACGGTTTTCGGTGCTAGTTATCCAGTTACAGAAACGACCCCATAGGCGTTCGCTTTCGCGTCTCTCTAAAATTGCAGTCATGGTAAAATCTTGGTTTATTTAATCATCAGGGACTCCCAAGCACACAAATTCTCTAGAAATAGATAATTGAGGGCTTGTTATTCAACAGTATAACATGACTTATATCTCCGTGTCAACCAATAGCAACATCCATAGAAAAATATCCACGATCTTATCTATCTAGATTCAGATTCAGAAGAAATTCGTTTTTTTTGAACGAATGAAGTAAGTAAGAAAAATAGAATATCGATTTATATAGATATATGATTTTGATATGATAATCATAATGGGTTGCCCGGGACTCGAACCCGGAACTAGTCGGATGGAGTAGAAAATTTCCTTGTTAAATTGAAATAGGTAAAAAAATCCCTCCCCAAGCCGTGCCTGCATTTTTCATTGCACACAGCTTTCCCTATGTATAATGTATAACATCTAAAACTCCCTTTACTTCCCTAATCCCTAAAGAAGAGGCTAAAAAAGTTGAATACTCAGTTGATCAACCTTTATTTTATTATTCTTATTGCATGAATATTTAATAGAAATGAATGAATTTTTTTGTTATCGATTCACTATATTAGGAAGAATTTCTAATTTACACAGTCTCGTAACTAATCATTCATGATTAACCAGATCGTTGATACAAATAATATCCAAATACCAAATCTGCCCTCTATATAACCTCCGAGAAGTAGACGAAGCTGTTGGAAAGATTAAAGAAAGAACGTGCTCTTCCTCCGTAAGGAATTCTTCCAATAATTCCGAACCTAATCTTTTCAAAAAAGCGCGTACGGTACTTTTGTGTTTACGAACCAAACTTTTAACACAAGAAAGCCGAAGTATATATTTTATTCGATACAAACCCTTTTTTTTTGAGGATCCGCTGCAATAATGAGAAAGATTTCTGCAAATACGCGCAAATCGGTCGATAATATGAGAATCCGCGGAATCGGCCCAGGTCGGCTTACTGATGGGATGCCCTAATTGATTACAAAACCGTGCCTTAGTCAATGATCCAATCAGATGACTAATTGGAACGGTTGTATCAACCTTCTTCACAGTATTATCTATTAGAAATGAATTTTCTAGCATTTGACTCCGTACCACCAAAGGATTTAGTCGCACACTAGAAAGATAGCCCAGAAAGTTGATAGAGTGCTTGTCTAAGTGATTTATATGAGACATTCCTGGTTGAGACCACACATGAAAATGCCATTGCCATAAATTGACAAGGTAATATTTCCATTTATTCATCAGAAGAGGCGTATCTTTTGAAGCCAGAATGAATTTTCCTTGATATCTAACATAATGCATAAAAGGATCCTTGAACAACCATAAGATGTCCTGAAAATCATTAGTAAAGACTTCGACAAGATGTTCGACTTTTCTATAGAAAAATATTCGCTCAACAAGGACTCCAGAGGATGTTGATCGTAAATGAGAAGATTGGTTACAGAGAAAAAAGAAGATGGATTCATATTCATATACATGAGAATTATATAGAAACAATAATAATCTTGGATTCCTTTTTGAAAAAATAGAAATGGAGTTCTTTGGAATAATAAGACTATTCCAATTAAAATGCTCGTGGAGAAAGAACCGTAATAAATGTAAAGAAGAGGCATCTTTTACCCAGTAGCGAAGGGGTTGAACCAAGATTTCAGGGCGAGTGGGGTGGGGTATTAGTACATCTAACACATAATTTAAATGTGAGAATTTGTCCTCAAAAAAAGGAAATATTGAATGAATTGATTGTAATTTATGAGATTTTTCTATTTCTTTCCCTTCTAAAAAAGATACTAGTCCTAGGGAAAATGGAATTTCCACAATGACTGCAAATACCTCTGATATAATTTGAGAATACAAATTATAGTTGTGCACAAAAAATCGATTTTGGTTAGAATCATTAGCAGAAATACTCAAATAAATTTGTTGATACATTCGAGTAATTAACCGTTTCACACTTAGTGAACTAGATTTATTGTCATAACCCACATTTTCCAATGAAATCATCGATCTATTTAAACCATGATCATGAGCAAGTGCATAAATATACTCCCGAAAAAAAAGTGGGTATAGGAAGTCGTGTTGTTGAGATCTATCTAGTTCTAAATATACTTGAAATTCCTTCATTTGAAATTAGATTGAACCCGAAAGTAAAAGTAAGGGATTTATTGAATGATCAAATGATACATAGTGCGATACAGCGAAAACAAAGTATTGTAGTAAAAAAAAGTAGATACCTTGAAAACGAGTCGACTCATCACCGGATTCTCTATCCTCTCATTTTCCATTTAATTTAATTGCTTTCTATTTGTTATAGTATAAAAGTTAGAAATCCTTTATTTTTTCAATCCAATCGCTCTTTTGATTTTGG---AAAAAAAACTATCTTTATCAATATACTGCTTCTTCTACACATTCATCTTTGACCCATAATAGGGACTAACTAATACTTAGGATTCATTAAATAAATCGATAATCCACTCGTGGGAAACCCTTTCCCCGCGTTAGGAACTAATATCTTTTTAACGTTTAATTAGATCGGGGAATCATTCAAATTAAGAACAGAAGCTCGTTACTTTTTGTTTCCCTATAATTGGAACCCTAGGGCTCTATCCATTTATTCACTCGACCCAA---------------------CTTTGAATTAAATTTCTTTTTCTTTTGTTCCGCGCCAAGAATTAAAACTTGGTTTTGTTTGTATCGATTGAATAAGAATAAAATATTCTCAAAATTCTCGATTGATACGACATGCTGTTTTTTCCATTCATTCCTTTCAGGATCAGTCGTGGTCTTACAAACTCTCCCGAAGATCTGGACGAATCCTTTGCTTCATATAAATGTGTAAAAGATGCTAGCCGTACTTAAAAGCCGAGTACTCTACCGTTGAGTTAGCAACCCGATCGAATAGGTAGATACAATCGAAATAAAAATAAATAAAAGCGGTTGAATTTCACAACAGAATCAAAATAGTAAGTAAACTAGCAAGAAATCGAATAAAAAAATTTATAATCGATTCTGAACATAAAAAT-AAT-AAAAAAAAAAAAACAAACCTATAGGACGGAGATAAATAGCTCCATTTATCCACGATCGAATTATATTTGTTCGATACACTGTTGTCAATATGACGTTGAATGTTGAATATGAAGGTTGAGAAAAGAATACAAAAAATAGAATAGCGAAAACAAAAAGAGGAGTTAATTATTTATTAAGTTAAGTTAATTTAATTCAAATCCAAATATATATATTAATAAATAAATAAATATATTAATATATAAAAATATATAAAATATTAATATATAAAAATATAT--------------AAAATTAGATAAATAAAAAAATTTAGGAATACTTGATATAAATACTTGAAAAAAAAATCTAAAAGAAAAAGGACTTATCCTGAATTTACACTCCATAGATAATATACATAAATACAAATAGATAGAAAGGAGGTGTAGGTGAAAGAATAAATTCAGAAAAAACTAGGAAGAAATCTTGGGTTTATTCAATCAATAAATATTAAGTAAAATAAACAAGCTTAATCCCTCGTTTTGTTATTTGTTAATAGATTTCCAACGAACAACCACCGGGTTTCAGGTAATTAAATTTTTGCTATTTCCAGATCCAATTAGTTCATTATATTTTCTTTATCTTTTTTATATGCATCTTATATCAATCAAATTCTAGCAAGAGAATCAATTTTTGTTCTTATACTTATAGAACATGATATTCTATGGTAAGAATTCTAAATCGGAATAATAAATAGGTATGAATAGAAC-AAAAAAAGGGGGGGTTAGTAAAGAAAAAATTATACAAAACTATATAGGATTTATCCACACCCTTTTTTTTGTTCTATTCCTTAATTGAATTTCGTGTAATTAAGACTAAGTTCTGTAAAAACCCCCGCCTTTTTTGAAATATCATGAACGGTTCCTGTAGGTTGAGCGCCCTTGTCAAGGAAATATCGAATAGCAGGAACATTTAAATGGGTTTGATTATTTATCGGATCATAAAAACCCACCTTCCGAAGATCTCTTCCTTCTCTTCGGGATCGAACATCAATTGCAACGATTCGATAAACGGCTCATTGGGATAGATATAGCTGAAAAATACCCCCCCTAGAAACGTATAAGAAGTTTTCTCCTCGTACGGCTCGAGAAAAAATGATTAGAAGTTATGTCTATATAGAGAATTAGAATATCAAATAGATCTATAAAATAATCAAATCAATTAGAGATTTAAGTCCTTC-------TTTTCTTTTTCTTTTTGAAAAAGAAAAAAGCATTCATACTCTCATAACTCAAGTTGGATAACTTTCGAACAGTCCAAAAGAAAATCCTTAGGCATCTCATTTTTTGAGTGGTCTCGAACCCCCTTTTTTGTCTCGTTTTGAATCTATTTTTTGATTCTTCATTCTGACTAATTGTTGAGACAATCGAAAACGGTATTTTCTTGTTCCAGGATCCGTTATCTTTGCCTTGAATCATTGGGTTTAGACATTACTTCGGTGATCTTTAATGTTTTAAAAAATGGCAGCAACACACCCC----TTTTTTTTTATTTCTTTCTATCAAAGAATCATACAAACAATTGATTCTTGCATGATACACTTTTTATCGAAAGAGGTTTCCCAATTCCAACAAATTTTCCTTTTGTTTTTGGATTTAAAAATTGCTCGAATCAGATCCTTTCGATTTCTATATCGAAAATATACTTACGAAGTTTTTTCCAACTTATTGATTGGTATTAACCCTAGATCCTTGCCCCTGAGAAATGAATAAATACTTTCTACTCGAGCTCCATCATGTACTATTTACATTACAACCCGCCCAAAAATGAGGATTCTAATAGAACAGAACAAAGGATGTCGAGCCAGGAACCTATTCATATAAAATCGAAAACAGTGGATGTAAAGAAATCCATAGCGGATCATGGCCTTCAAGTCGCACGTTGCTTTCTACCACATCGTTTCAAACGAAGTTTTACCATAACATTTCTCTAGTTTGGAACCGGTATGTAATTGATTCAATTATGGAATCATGAATAGTCATTGCTTCGGCCGATACACAGTCTTTTTTCCTTCTATATGAAGTGAATAGTTAATTTATGAAGAAGAAGCCTCAGTAAGAATTCAAATAAACCCTCTATTTTATTGTATGAATGCAATATTTTTTTATTTAT------AAATAAGACAACTAAAAAATAAGTTAAGTTCTTTTTGAATCCCCGTTGCATCTTCAAATGATTCGATAGAATCGATTCAACAATCTTACACTTCTTCGAGTACCAAGGACCAATAAGAAAGAT-----TAAAACTATTTAATTGAAAAAATTTCCTGCCTCAACATCACCATTATATTTAACAGTAAGGTAAGGGCTCACAAATCTTTTTC--AAAAAAAAAAGCGAAAGAACGTTATCACTGAAATAGAAGGATAGCAATCCATATGCATATAAGCATTTCCTCAATTTACAATTTATGCGTAGTTTCTTTGGCTTGTGCTTGATATTCAATAATCTTGAATCTTTCCCAAATATGAAAATTATAAAAATATTATGAAAATAAAATGAATAAGATGTATGAATCACCCCCGTCTAAATTGTTTTTCCATAGATTTACAATTATTCATTAAAGCCAAAGACAAAATACCTAAAAAAGAAGGTCAAAGAAAATCCATTCCATGTGGAACTAGATTATTGGTTAATGATATTTGGACAGACACAGATAATCAAATCGATATCTTCCATTGCTCACTAACTCTTATCTACTTCCACGCCCAATTCATTCTGTGGGGATGATGAATGATGAATCCTAAATAAAAAAAAAAAGACCCTATTTTAGGGGATGCTAGACTATTTTGTATAGATACAAAGCCAAAAAGGTCCAGATTAAGTCATCGTTTCCTTTCCTA-TTTTTTTTTTATTTTAACCTAACCTAGTCTTAAGAAACTTAATCCCGAATTCAATCAGTATCAGGAATACCCTCTTGTTTTGAATTCAGAAATGAAAGGAGAATCATTGAACTGTCTTCTTAAAAAAAGATAACAAATATATAGAGGCTTTCGCATTTCGATTTAGAATGGATCCTTGAAAATTCAACTAGATATGGGACGTAAAGCTTTTCTAAGAAACTAACTTAAATATAAAAGTGAAAGGGAGGGGCATAGGCTAAAACGCCCATCCAACTTTTTTGACTTCAAACTCTTGTGATCGATATTTCCATCTTCCCTGGATCACAAATGCATTCAGTTACATTTTCGTATTATTTGACTTCAATTCAATTTGTGAAAAAGGATCTGATTCAGAGAATAATTTTGAAAAATTAGAAAGAAGAAGTACATTTTATTAAAAATTATACTCTTAAGAAGGTTGATCAAAAGGGTAATTTTAATTCTGTCCACTCTGGGACGGAAGGATTCGAACCTCCGAATACCGGGACCAAAACCCGTTGCCTTACCACTTGGCCACGCCCCATTTCAATTTCGATTCGGTACTAATAAACACTAATATTGTTATTGGTTGTTCGTCAATTCCAGTCCAAATCTCTAAAATTCGATTTTGGTTTTAATGTTAGGATTTTGACACGTGTAGATGGAAAATTAAACCAAATTTCTTGATCATTACATAGAATTCAATTAAGATATTGTATGAAAGTATGATTTCTTCTATTCTCTTGTGAGAAGTGAAGGATTTTTGTTTTGATTGGTTCGGTTCAAAGAAGTATTTTTTTTGTTTACTTTACTTTCTTTTCTTCATTTTTATCTTATATCAATAACATATTAATAACTCAATCAAAATACAATTATCTCCAAGAACAAAATGTTTGTTATGCTTAATATCTTTAGTTTGATCTATATCTGTCTTAATTCTGCCCTTTCTTCGAGTAGTTTTTTATTCGCCAAATTGCCCGAGGCCTACGCTTTTTTGAATCCAATTGTAGATGTTATGCCAGTAATACCCCTTCTATTTTTTCTCTTAGCCTTTGTGTGGCAAGCTGCTGTAAGTTTTCGATGAGATCTTTAATACTGTCCTAGAAAAATTCATGATTTATTCGAGTTCGAGAAGAAAAATTCTAACAATTGATAAGATCAGATGAGTCTTACAATATGAACGAACCCTCAATTTAAAGAGTGAACGTCTTGGGGAGCCACGATCAATTTGGACCCCCCATTTACTGATTCTGACCCTTTTTCATTGAAAAAACCGTATTAGAGCCCACCACAATATCGAAGTATAATTGTGTGAATTTCTGAAAACTCTTTTCTATTTATAGAAATTCTAAAAAGTTATAGAAATTCTAAAAAGAACTTCATTTCTTGGTGTCAAAATCGGATATGTAGTATAAAAATAGAGAATCTATTCTCTTTTTCCTTTTCCCAAAAAAACGATTTGGAGATTGTGTAATGCTTACTCTCAAACTCTTTGTTTACACCGTAGTGATATTCTTTGTTTCTCTCTTCATCTTCGGATTCCTATCTAATGATCCAGGACGTAATCCCGGGCGCGAAGAATAAAAAATAAGAAGTTTTTCCTTGCTTTATTCTTATTCTTATAAATGTTCTTAGGATTTTATCTATTCCACATCTTTTACTATT---------AAAAAAAAGAAAAAATGTTCGCAAAATTCGAATTTGAAAGATACCAAGCCATCGACGGAAACGGAAAGAGAGGGATTCGAACCCTCGGTACGAATAACTCGTACACCGGATTAGCAATCCGACGCTTTAATCCACTCAGCCATCTCTCCTAATTGAAAAAACAAAAGAATTACTATGGTACATTAC-AAAAAAAAATAATGCTTGAAAAAAGCCCTTCTTTACTTTATTTTAAATCTTTACTTTCTATATTACTATATTATTTTAGTATATTATTTTAGTATATTATTTTATTTTCTATATTACAGACTATATTATAGAAATATTTAGTATATAAATAAATTGATTATATAATATCAATCAATTTTATTCTATAGCTTATAGAAAATCTATAGCTTATAGAAAATAGCGTTTATAGAATTGA---TTTTTTTTATTTTCTTTTGTATTCTATTATATAAATAGATACCACTTTTATCAGCAATTCGATTT-----ATATAAAATTAAAATAAAGAAAGGATTCGAAAGAGATATCTCGAATCAAAATAGAAAAAA-----AAATAAAGAAAAAAATATCTCTTTAATTTCGTTCAACAGGGCCTTTTTTGATTTCCACTTCCACGGCCTGGCCTGGTCAGTACCCAGCCGGGCCCTTTTTTTGTTCCAATGAACCATACCGCCGAACCATAGAAAAAATGATTTATTTGTATTTGATTTGAAAACAAAAAAATTAAATCCTTCTTATTGTATTCAAACAACAATAAAAAGAAGGACTATTTCCATTTATTAATTATTAAATTAAATTATTTAAACAAAATAAGTCCTCTTTTCCTAATTTCATTAGGACTACTGACAAAGACATCAACGTCCTAATCTCTAATTTTCATTTCATGATTATTTAGAATTTCCGTCCTATCTTGATTACGCCCGATTCTCTTGTTCGACAAAAGTCCCTTTTTTATACAATAATCGCATTGTAGCGGGTATAGTTTAGTGGTAAAAGTGTGATTCGTTCGATTAATCCCCTTAATAGTTAAAGGGTCCTTCAGTTTAATTCATATTCCAATCAAAAACTTTATTTCTTAAAAGGATTTTATTTGAATCCTTTCCCTCTAAATGAAAGATTCGAGGAAAAATATGCATTCTCGTGATTTGTATCTAAGGGTCAATTCCAAATTGAAAATTTGGATTATGAAATTACGAAACATAA--TTTTTTTTGAATTGGATCAATACTTCCAATTTTTTAAGTATAAGGAAAGGATCCATGGATAAAGATAGAAAGGCCTATTTTGAATCGTAACTAAATCTTCAATTTTGGTTTTGGATAGGGTAGATTGAAGCAAAATAGCTATTAAACGATAACTTTAGTTTACTAGAGACATCGACATATTCATATTCTAC------TTTTTTAGCTCGGCGGAAACAAAAAACTTTTCCTAAGGATTCTCTCAAATAGAAATAGAGAACGAAGTAACTAGAAAGATTGGTATTGTTATAATCCCACTCTTCTAAAGGGATCATCTAGAAAGCGAATTGTTTTGAATGTATTCAGACAAAAAAAGCTGACATAGATGTTATGGGTCAAATTTGGTTATTTCGTTCCCGTCTTATATCGGGGAATTTATCCATCTTCCATAAAGGAGCCGAATGAGCCCAAAGTTTCATGTTCGGTTTTGAATTAGAGGCGTTAAAACGTATGAATTGACGTCGACTATAACCCCTAGCCTTCCAAGCTAACGATGCGGGTTCGATTCCCGCTACCCGCTCCATATGATAATTATATCAATTCAGCGATGCATTAATTAAATTTTAATTAATGCATCGCTGAATTGAATACGAAAGTCCTGAAATTCTATCACATATTCTTTCTGGTTTCCGAACAAGAGATAGGAAAGAAAAATGCGAAAATTCGGAATGAAAGGCGTCCATTGTCTAATGGATAGGACAGAGGTCTTCTAAACCTTTGGTATAGGTTCAAATCCTATTGGACGCAATTTCTTTACATTTCCCTATATTATTATTAATAGACTTTTATTATTCTATTTTTATTATTATTTATTAATATATTAATTTTATTAATTTTGATTTTATTCTATTTTTAATATTACATTTATTTTAATATAAATAATTATTTATTATTATATTAATATATTATATTAATATATTAATTTTAATTAAAATTACTTATATTTTA-TTTTTTT----------------TTAAGTATTATAAAGATTAAGAATAAAGATTAAGAATGATCGATTTTTTTATTTAGAATTATTCCTGAAGTAGAAAGCGTTCCATTTGTTCCTGAATAGCTTCTTTCAAAAGGGCTTCTGCTTCCTCGGTGAATGTCTTGGTAGAAGATATTATTTCTTGGAACTGAGGTTTATTCGTTTTTAAGTAAGTACGTAACTCAACGAGAAATTTGCTTACCTGTCCAATTTCTAATGAATCAAGATAACCATTCGTTCCGGTATAAATAGTAATTATCTGTTCTTCGACCGTGAGAGGGGCTGATTGGGATTGTTTGAGCAACTCACGTAATCGTTGACCCCTTGCCAATTGATTCTGAGTAGCTTTATCGAGATCAGAAGCAAATTGTGCAAAGGCTTCTAATTCTGCGAATTGGGCCAATTCCAATTTTAATTTCCCGGCTACTTGTTTCATAGCTTTAATTTGAGCTGCGGATCCTACTCTGGAGACAGAAATACCCACATTAATAGCGGGTCTGATTCCAGCATTGAATAGATCCGCAGATAAGAATATTTGTCCATCTGTAATGGAAATTACATTAGTAGGAATATAAGCCGAAACATCTCCTGACTGGGTCTCAACTATTGGTAAAGCGGTCATACTTCCTTCACCTAACTGCGAACTTAATTTAGCGGCTCTTTCCAAAAGTCGTGAATGCAAATAAAAAACATCTCCGGGATAAGCTTCGCGACCGGGCGGTCTTCGTAATAGAAGAGACATTTGTCGATAAGCCTGTGCTTGTTTGGAGGGATCATCATAAATGATTAAAGTGTGTCGTTCACGGTACATAAAATATTCAGCCAGAGCTGCGCCTGTATAAGGAGCGAGGTATTGTAATGTAGCGGGGGAATCCGCCGTTTCGGCTACCACAATAGTGTATTCCATCGCCCCCCTTTCCTGGAAAGTAGTCACTACCTGAGCCACAGAAGATGCTTTTTGACCAATAGCTACATAAACACATATTACATTTTGACCTTGTTGATTGAGAATCGTATCCGTGGCTACTGCTGTTTTACCGGTCTGTCTGTCCCCAATAATTAATTCTCGCTGACCGCGTCCTATCGGGATCATCGAATCAATAGCAATAAGTCCTGTTTGAAGAGGCTCATATACGGAACGTCTCGAAATAATACCTGGAGCGGGAGATTCAATTAATCGAGATTCAGAAGCTGAAATTTCACCTCGACCGTCAATAGGTTTAGCCAGGGCATTTATAACACGACCCAAATAAGCCTCGCTTACTGGTATCTGAGCAATTTTTCCTGTTGCTTTTACAGAACTTCCCTCTTGTATCATTAAACCATCACCCATTAATACAACACCAACATTATTTGATTCCAAATTCAGAGCAATGCCTATTGTACCCTCTTCAAATTCTACTAATTCACCTGCCATTACTTCATCAAGACCATAAATACGAGCGATGCCGTCGCCTACTTGAAGTACGGTACCTATATTTACAATCTTTACTTCTCTATTATATTGCTCAATACGTTCACGGATAATATTACTAATTTCGTCGGCTCTAATTGTTACCATGAGTATTTCTTAA-TTTTTTTTTTGGAAGAAAAAAAATAATGCCTACCGTAAAAGGACTAATCAGTTATTTATTTCATCGTCCCAAACATGTCAATATTTGCACTAATGGTACGTAAATGTAACTCCTTGTTCAAACAACTATTCAGGGTTCCTAGAGCTCCTTGTAAAGCTTGTTGAAAAACCCGTTGTCGGACTTGATTAATTGCTCTTTGTTGTTCAAAATGAATGGTTTCATTTTTGTAATTTTCTAATTGTTCCAAAGTCTTATAAGTTGAATTAATCAAATTTAATTTTTCTCGTTCTATCTCCGAGTATCCATTCACTCGAAACTGATCTGCCTCCATTTCGGCTTTCCGTAAGCGGGCCCGGGCTTTTTCCAACCGTTCAATGGCCCCTCCCTGCAGTTCTTCTGAATTTCGAATAGTATTCAAGATCCTCAGTTTTCGATTATCTAATAAATCACTTAATGAAAGTAGATTATCTTTCCATTCATCTCAAAACTTCCATGATCCCTTCCCGAACCAAACATGAACTTTTCGATTCATTTGGCTCTCACGCTCAATTACTTCAACTACTTATGTATGGGGGG-GAATTCCCATATCTTTTTTTTAGTGTAATGAGTCTATCCTCTCCCTATCTTCTCTATTCATATTCCAAAATGAATGTTGCGACTGATCACTAATCCAAGACCAGAATATTCAGAGGACTCTTCTGACAAAACAAAAATCTATAATTGTCAGCAAAGTTGTTTCTTTTTTTCTTCAAATCCAAAGAATTCTTCTTACTTTATACATAGGTCATCGATTCAGCATAAAAAGGGTTGGTTAAAATACCTATTTTTCCAATATTTTCCAATAAAATTGCCAATACCAATAAAAGGCTCAAATCTTTTTATCGACATGAGTGTTTTATATCG---AAAAAAAAATTTCCAATTATTATTATTCATTTTGAAAACATTTCTATTCTATATTAACATAGTAGTAGAAAGAGTACCGTGCTGTGTCTGGACTTCAAACTTTAGCTTTAACCATGTTAATGGTCCCGCATTATTGGTTTGGTTGATAGAGAATCAAAATAGATTTACCAATGAATCACGAAATGCTATGGTTCTTAAATATGATTTGAAATTGATTCAGAAGTAATTCGCGGAATCATGCACCCTTTTCAGTCCTAGTTATAACGAAAAAAAAGTGCAGCTGGTTAGATCCAGCCTATTCTTGAAATAAACAACTCGCACACACTCCCTTTCCAAAAAAGATCAATACACCAAGCACTACACTTAGATTTATTGGATTTGTTGCTAAAATATCGGTATTAAACCCGAAACTCCCGGCGAATGGCCAGTGAACCAAAGAAACGAAAGAATCGGTTACATTTTTCATATGATCTCCTCTTTTAGATAGACTAAAAAAAAAGGAACTCTGTTC-TTTTTTTTTGTATCATTTCACC--TTTTTTTTTCTACTTAATATTTTTAATATTTATTTAATTAATTTGCTTTTTTTTTTTAGTAATTTACCTATTTCGAAACAGAGTCAAAAATTATATTTCGAAATCTTTTCTTTCAATGGGAGCTTCCCAATAAGAAGGATACTTTTTAGTATTAGGGACCTGGTCTCATGTCAATTGCAAAAAACCTCCTTTGTTACAACACTCCTTAAAAAGAGGGTTTCCCCTAGACTAAGAAAGGGAAAGAAAAAAGTGAACTGGTATGCTTATGCTAATTCCTCACCCTCAAATCAATCCTTCCAACTGTAGGAGTGAAATCTTGATAGAATTCGAAAAAGCAAGAAACACAGGTCTATAAATAAGAGAAAAATAAATAAATAAGTAATTTTCCTATTTCCTATTTATAGGATTAAACAAAAGGATTCGCAAATAAAAGCGCTAATGCTACAACCAATCCATAAATTGTTAAAGCTTCCATAAAAGCCAGACTAAGCAATAAAGTACCTCGTATTTTTCCCTCCGCCTCGGGTTGTCTCGCGATACCTTCTACAGCTTGGCCCGCAGCAGTACCTTGACCAACTCCAGGTCCAATAGAAGCAAGCCCGACAGCCAACCCGGCAGCAATAACAGAAGCGGCAGAAATCAGTGGATTCATGATAAGTTCCTCGCACTAAAATAAAGAAAAAATAAAGAAATAGTTAATGATACAATTGTCCAATGAATTATGACTTAATTCTTCCATTGCTAAGATTCATCCAGCCGAAGTAACTAAGAACTGCGAATTGAATTAATAATAATATTCCATCAAAACGAAAACTACTTCGATATCTCTTTTTTAGTTCCGATCCACAGGATTTTTGTGAATCCATACGACTTTTGTTCTTCCATTTCTTTTTTCCGAACCTTTTTTTGAATTCTTCGTTCGTTTTCTTTATTTCATCTCTTTATTTTTATTCATTCAATTCCCAGTCAAAGACGAAATCGAAGAATTTCTATTGGAATCCCTATCGAAATTCACAATAGTAGGGCGGATTAGATATATCTTTAGTTCATCTATAACTAGCAATATCTAATATCACATATACATGTCTTTCTTCCATAACGTAAACCAACTATTCATATCTTAGATTCAAAGTATTCGTATCTTAAAGTCAATCGTATTCTAGAATCATTTTTCGAAACATCCACAAGAGTTGGCTTATAGCCATTAGATTCCATATACCTAATTCTGTCCCCCTCGTCTACTCACCCCATTTTTTATGAATCTCGTTTTTTGTAAATTCTTCTATTCCTTTTATTTATCATTATCCAACATGGCTACAATCGAAATAGACGAATTCATTAGGTCGAATCATTGCATAGAAATAAATATCATTATTTGATTGAGGTAAGCTTGTGCAATTTCTTAGTTATTATATTAATATTTTCTTTTGGCCAATCGTTGAATTGAATAAAATCAACTCAAATGGGAATCATTCTATAAAGCATCTTTT-------TTTTTTTTTTTAATCACCCGCCTGTGAGACTATAAGAATTTTTATTCAAATTATGACTCTTGATATTTGATATTGGAATTGAATGAACAAAAAGGAACAAAACAATATAAAGAGAATATTAATTGGCGGGGGGTATGATATAATAAGGCCAAAGAGGAATTTTCGGAAAAAGATCTTTTAGATCTCTTTCTTTTTTTTTACAATTCCGCAATATCGTAATTTTTTTCTATGACTCTTGATCGTATATCCTGTATTTGGAGATTTATGTTTGGATATTTATGTTTCCTAAGTAGATTAGCTTGAGTTACGCATACATTGCCCTGTTCTAAGCTAAAAAAAGACTCTTTCGAAAACTAGTCAATGATGGCCCTCCATAGATTCGCCTATATAAGCCGCAGCTAAAGTTGCAAAAATAAGAGCTTGAATACCGCTTGTAAATAATCCAAGGAACATGACAGGTATAGGAACCACTAAAGGTACTAAAGAAACAAGAACAACAACTACTAATTCATCGGCTAATATATTCCCGAAAAGTCGAAAACTAAGTGATAAAGGTTTTGTGAAATCTTCTAAAATGTTAATGGGTAAAAGAATTGGAGTTGGTTGAATGTATTTACTGAAATAACCTAATCCTTTTTTGGAAAGACCCGCATAGAAGTATGCTACTGACGTGAGCAAAGCTAAAGCAACGGTAGTATTTATATCATTCGTGGGTGCGGCTAACTCCCCATGAGGTAATTCTATGATTTTCCAAGGTAAAAGAGCACCTGACCAATTAGAAACAAAAATAAATAGAAACATAGTTCCAATAAAAGGAACCCATGGACCGTATTCTTCTCCAATCTGAGTTTTGCTCACGTCTCGAATGAATTCAAGGACATATTCGAAGAAATTTTGACCGGCGGTTGGGATGGTTTGTGGATTCCGAACAGCTATAAAGGCTGAACCTAATAAGATAGCAATTACAACCCAAGAAGTAATAAGTACTTGGGCATGGACTTGGAAACCGCCTATTTGCCAATAGAAATGTTGGCCTACTTCCACACCGGAGATATCGTATAACCCCTTTAGTGTGTTGATGGAACATGATATAACATTCATATTGCCCTCTGACAGAAATAGAACTTTAAAAGGAATTATTTTGATTCAACCATCTTCTTTGCGACTTGTCTACTTAAATTGTATATTTTGAATACTTGCTAATTACAAAATATCCACTAGTTTTTGTCTCTTTTCTTTTGTGCGATTCAGGAATAGTAACCAATTCCATAAATCTATGGAGTTACCAAAATAATTTATTTATCTTATTATTAATCAAGGATTTCGTATATAGCTAGAACGACCCTCACAAATTGCGAATACTAATTTGTTAAGAATTAATCGGATTGAAGCTATAGCGTCATCGTTTGCTGGAATCGAAATATCTGCGAGATCAGGGTCACAATTTGTATCGATTAAACAAATTGTTGGAATTCCCAAAGTGATACATTCTCGAAGAGCCGTATATTCTTCTTGCTGATCAACGATGATTACAATATCGGGTACCCTCGTCATATATTTAATCCCGCCCAGATACGTTTGCAGACGTGATAATTGTCTCTTCAACATAGCGGCATCCCTTTTGGGAAGACGGTTGAGTCTCCCCGTTTTTTGTTCCGTTCTCAAATCCCTGAACTTATGAAGTCTCGTTTCTGTAGTGGACCAATTCGTTAACATACCACCGAGCCATTTTTTATTAACATAATGACACCGAGCCCTTATTGCAGCTCGCGCTACTGAATCAGCTGCTTTATTTTTAGTACCAACAATTAAGAATTGTTTTCCCCTACTCGCTGCATCAAAAACTAAATCACAAGCTTCTGATAAAAAACGAGCAGTTCGAGTCAGATTTGTAATATGAATACCCTTATGTTTTGCAGATATATAAGGTGCCATTCTAGGATTCCATTTCCTAGTACCATGACCAAAATGAATTCCTGCTTCCATCATCTCTTCCAAATTGATGTTCCAATATCTTCTTGCCATTTCTCCCCCACTTCCTCTTTTTAAAGAGACGAGGTGCCCTGAAATAAATAATTGTTCCGATGGAACCTTCTCTTCTACCAGAGATTGACCGTTGATACACGATGCAGGCCATTCATTACTTTCTATTCATTATTATCCTTCTTTTCTTACCATTAAGAAATCAAATGATCACAAATAGTTAAAAAAATCTGCTCCTAGGACTCATTAAAC------CCTCTAAGTAATTGTTCTGATGTATCATGGAAAGTCGTTGAAATGCAAGAGTCAAATAATTCTCTGTGGTGTAAGAAAAGATCTCTCATTTCCCCCCCGAATAAATTCTTTTTTTGTGTTTCCAAAAGAATATTGTTATGCTGCCTTGAACCGTGCACTAATCCTTTGAATCCGGTACCAACGGGTATTATCCCCCCCAGAACAACGTTCTCTTTCAGGCCTTTCAACCAATCGATACGACCCCGGAGAGCAGCTTTTGCTAAAACTCGAGCGGTTTCTTGAAAACTTGCTTCGGATATAAAACTTTGAGTATTCAGAGATGCTCTCGTTATTCCCAATAAGATAGCTCGATAACGGATCGCTTCTTCCAAAGCGCGCCCCGTTCGTTCCGCTCGTAACAATCCAATCAGTTCGCCGGGTAAAAAAACATTAGACATTCCATCTTCTGAAACCAAGACTTTTGATGTTATTTGACGTACAATAATTTCTATATGCCTATTATGGATCTGCACCCCCTGCGATCGATAAACCTTTTGGATCTTATTAATCAAAGAGATACGACTTTGCACTATAGTTAGCTCAGCACCAATCAAGAATCCCCAACGAATTCCAAGAATTCTTGTTATACGCGCGTTCCAACCCTCAATTCTCTTTTCTAGGTTCATCGATATTGAATCAATCGAACGCACTTCTAACACTTGTTCTACTTTTGGAAGACCCTGCGTTATATCACCAGATCTCGATTTTTCATATATAAATGTAACTAATGTATTCCCCTCGTAAAGGATTTCTCCATAATGCCCATGAACAGTTGCTCCAGGAGTAGCCAAATAGGGCTTAGCCGATCTTATTACTACAGAGTCAACTTGAACAATTAAAACTTGACCTGATTTTAGGTGGGGTCCGTTTTTTGCTATACATACATTTTCACAAATAAGCTGCCCAAGATTAATTATTGTGGACATTTCCTCACAATAATTATGATGGAGAAAATACCAATTCAAATTAAATGGATTCAAAACGATCTGACTGTCTGGATCAGGATTATAAATTTCCCCGTTTTCATCCATTAAATAATATTTAACTTGAAAAGGCTGTTTTAAATTGTCAAGTTTCAAATATTTAGTTACCGAAATCTGATTATGAGTTATTAAATAGTAAAATGAATAAAAATTCGCAATTTGAAGGACTGTTCCTAAGGGTCCCAACGAATTCTTAATTCGAATTAGAGAATCCTTTTGGATTTTAATTGATTGTTTTATCACATTGTGATATTTTACGTCGTTGAATGGACCCATTCGAAAACAATTAGATGATGACAAAATTATCAAAGATTGGGATTCCTTATTTCTATTCAACAACGTACGAATAGTTCCTTGATTTTGGCTAAGTGATTGTTCAACCCTTGCCTTGAAATAAATGGAATAAAACGGATTGATATTGGTGCGATCTGAACCATTATCAGAGATCAATCCTGAACCTGACGGATCATTCCTTTTTCTGATATACGAAATCTGGGATTTCACTAAGTTGATTCTTAGGAAATCTCGAATTAGACCATTTGTACTTACTTCAACAAAGGAAGCGCAAACCTCTTCGATGGAAGAACTTTTTTTGTCTTGGTCCCAATTCAACACTAAACAAGTCCGAACTAATTGAATACTTGTATCAGAAATTCCCCGAGTGGGTTTGCCCTTTCCAGAAAGGACATAATTGACAACTCGAAATTGCATATTATCCTTTTCCCGCAGCAGATCCTGGGGGAAGAGTGTTGCTAAATTTATACCGTCCGCTATTTGATATGTGACTACGGGTCGAACCAAAACAAAATACTTTTTCTTGGCAGGTGTGATCCGTTGGACATAGATCCATTTTTTCAATTTTTTTGATTCCTTAGTTGATTCCTTAAGTTTTTTTTTTTCCCTTTCTGGTGGTATCAAGATGCCACTGTGTCGGGATATCTTATCTGTCTCTCCGGGAAAATGGATATCTCCAGAAAATATTTTCAGTTCAATCCCCCCTTTTTTTCTCTCCATTCGGACCAATCCGCCCACTCGGCTTCTTATATTTAAAGCGATTCGTGTATCTACTCCAATGATACTATTATTCCGTACCATTACGTAAGAAGATTCGGGCAAAGTATGCACTTCCTCGGGAATGAAAAAAAAGCGATCTATTTTCATTTGGTATTTTGGCTTAATTTTTTTGAGTCCTCGATACTCAATCAAGTCCTCTTTTTTGACGATTGAATGCGCCCCTAGAGTCCCATATTTAGTAATTCCCGAACTCTTTCTTCTGTATCGAGGATCATCGAAATAAGCAAGAATACTATTTCTACGGAAAATACCCTTTATGGGTATTTCAATCGAGATACCTGAATGGGGCATTAGCTCTTTCTCTTGTTCGTGAATCGATTTGAATGGAATGAGAAATCGATTTCTTCGCCTTTTTGCCAATAAATCCGAATTCTCGTGGCGAATTGAAGGATGTATGAGATTACAATGACCAGTACCTATGATTCGATTAAATCCCGAATAATCAGGAATCTCAAAAATCC------CACCTTCTTTTTTAGCAGAAAAATAAGAACTAAATAATTTGTGTCTCGCTTGATCATTATTCACTGAGAGCGAGAGGCTAGAAATGTCTCTTCGTTCGACAGAAAGAGAATGAATATTCATTTGATCTTGATCCTTGTGGAGTGAAAAAGAAACTACACTGGATCCGCACGAACCTCCTGATAATATCCATAAATGACTTGTTTTTGGTAAGAGGTGTACATTACTATATGTAAATTCGGGCGCATGGTACACATCAGTACTCCAGTGCATTTCTCCCTCTGAGTCAGAATAAATATGTTTTCGAACCCGCTCTTTAAAATTCAAAGTGTATGCTCCCGCCCGAATCTCAGCAATCACTTGTTCTGATTCTACATATTGATCATTTTGAACTAAAAGAAAACTTTTTGGGGGAATAGACACGTTATGCATAATATCTTCACTCTCAATAATTACATACAAATCTATATAACATAGAAAAGCAGGATGCCCGTGACGTGTACGTGTGGGATGAACCAAATCCTCATTGAATTTGATTTTACCATTAGAAGGGGCTCGTACATGTTCTGCAGTGCCCCCTGTAAATACTCCACCGGTATGAAAAGTTCTTAATGTTAGTTGAGTCCCCGGTTCCCCAATCGATTGACCCGAAATAATACCTACGGCTTCTCCCAATTCAACCAGGTCACCATGAGTGGGACTCCGACCATAGCATAATCGACAGATCCAAGATGTACTCCTACAAGTAAAGGGGGTTCGAATAGATATTGCTTGTGTTCGAAAGGTTATGAATCGATTGACAAGTACAATCCCAATATCTTGATTTCTAATGGCGATGCATCGCGGGCCCATATATATATCGTCTGCTAATACACGACCGATTAATGTTTGGCTAAAAACTCTTTCCGGCATCATCCTATTTTGAGGACTTACAGAAATTCCTCGGATGGTGCCACAATCTGTTCTACGTACAACAATGTGTTGAACTACTTCAACAAGTCTGCGCGTAAGATATCCAGCATCTGATGTTCTTACAGCGGTATCCACAACTCCCTTGCGGGCTCCATAGCAAGAAATTATATATTCTGTTAAAGACAGTCCTTCGCGTAAATTACTTTGAATGGGTAAATCAATCATTTGTCCTTGGGGATCAGACATTAATCCTCTCATACCCACTAATTGGTGTACTTGAGATGCATTTCCTCTAGCTCCCGAAAAAGACATTATATGGACTGGATTAAAGGGATCAGTCATCCTAAAATTAGGATTCATTTCTTGTCGCAAATATTCACTTGTAGCATACCATATCTCAATGGATTGGCGTAGTTTTTCTACCGCGTGTACATTCCCATAATGATGGTGTTTTTCCAAAATAAAACTTTGTTGTTCAGCATCTTGGACTAGCCATCGCTTAGAAGGTATCGTTAAAAGGTCATCAATGCCTAATGAAATAGATGTAGCAGTGGCTTGCTGGAAACCCAGAGTCTTTACTTGATCCAGAATGTGTGATGTATATGCCATTCCGAAGTGATCTATTAACCTGCTAATAAGTCGTTTAATGGCAGTTCCATCTATCATTTTATTGTGAAAGACCAGACTCGCCCGTTCTGCCATAAGTACCTCCGTATTCCGCTGAGTAGGATTCGACAATGGATTTGAGTCAATGATTGGAAAACTTCCTTTTCTCGATCTTGATTCGCGTAGAAAGGTCAGGAACGATGGTCCTACTTGAACCGGAAAGACCCAAATTCACACCAGTGTCATAGAATTACTTAGTTTAGACACCATATGATTAGGTACCATATGAGCAGGCCCGACAAAAACCTTGTATAGCTTCTTCGATTTCTCGATAAAGAGAAATATGACCAACAGTGGTTCGAATGTATATAGAAAGAATTTTTTTTTTTACACTTCGTACTATTAGATAATGTCCATAAATCTCATGATAAGTACCCAAAGATTCATAGTGAACTTCGATGGGAACTTCTCTTGAAGCAATAACGCGGTGATCTAATCGCCACCGGAGCCACAAAAGACTATCTAAATTGATTCTTTTCTGCCGATAAGCTCCAATTGCATCATAGGAATTACAAAAAAAGGGTTCTTTCGTATACTTATAGCTATTATCGTCAATTCTTTCATCTTGATAGTTTCTTAGATTACATGGATTATACCTATTTGCACAAATACCTCGACGATTCCCGTTCGTTAATACATAGAGTCCAATAAGCATATCTTGAGTCGGTACGGAAATGGGATCCCCGATAGCAGGAGACAATAGATTCATATGAGAAAACATAAGTAAACGAGCCTCCGCTTGAGCCTCTAAAGATAAAGGTACATGAACAGCCATTTGATCCCCATCAAAGTCTGCATTGAATCCCTTACAAACTAATGGATGTAAACAAATAGCACGCCCTTCCACTAAAATGGGCTGGAATGCCTGTATGCCTAATCTATGCAGAGTAGGCGCTCTATTCAGCAATACAGGATGTCCCTGCATAACTTCCTGAAGTATTTCCCATACAATCGGCCCTTTTTCCCGAATTTTACTTTTAGCAACTCCTATGTTCGAAGCAAGATGTTGTCTAATTAGACCACAAATTACAAAAGTCTGGAAAAGCTCTATTGCGATTTCGCGAGGCAATCCACATCGATGTAATGAAAGTGAGGGGCCTACGACAATGACAGAACGCCCCGAATAATCGACCCGTTTGCCAAGCAGAGTCTCACGGAATCTTCCCTCTTTGCCTTCAATTACATCTGAAAACGACTTATAAACCTTATTATGACCATCCCTCATTGGTTGTCCACGGATTCCATTATCAAGAAGTGTATCCACGGCTTCTTGTACCAATTTCTCCTGACACATTACTAATTCCCCTGGCGTAGATCTACTTGTTGTTAATAGATCGGTAAGAGTATTGTTCCGATAGATAACTCTTCTATAGAGTTCATTAATATCTGAACTCATTAGTTTACCTCCATCTATCTGAATGATCGGTCTCAACTCGGGAGGAAGAACAGGTAATAGACATAAAACCATCCACTCCGGTTCGATATTTGTTCGAAGAAAATGCTTAGCTAATTCCATGCGTCTAACCAAAAAATCCCTTCTTCTTCCAATTTTTCGATCTTCCCATTCATTACCTGTGGGCCCTTCTTCCCCTAATTCTTTCCATTCTACCAAGGAATAATCTATAATAATTCGCAAATCTAGATCGGCTAATTGTTCCCGGATAGCAACAGCTCCAGTAGAAATTTCTCGGTTGCGAAATGTATCGAAACCTTGGGTAGTAAAAAAAAGTGGGATGCTGTATTTCCAGGATTGGATTTCATATTCGAATGAACCTCGTAATCGTAAAAAAGTCGGTCTTTTAGCTATAGGCCTAGCAAAAGAAAAATTGGGATAGGATCCTATAGGATCTCCCCCCCTTCAAAATCGGACATGAACGTTTCCTCTCATCCGGCTCAAGTAGTTACACCAAATAAGGATAAAGAAAGGGGTTCTCGCTTTCAAATTCTAGAAAACCCCCACCCCCAAAACAACTACTCCTTACTCAAGTTCCCAGTAAAGACCAAGCAACATTTCATTGATTCATTCTTCTTTTCCTTTTATTTAGATTTTAAAATTCTTTATTCAATTAGAAATTACGAAAATGAAATGTGAAATTCTTGAGTAGTCTACTTCCCCTCGAATGATGAATCTCCTTAAATTAAATTAAAGGAAAGAAGTGCCTTGGAATTCATAAGGGATTTACTTGTCTATGTATCGTTCCTTTCGATCTTTTAGGTCTTGCTTCACCTCGACGGTTATGCCACGATGGACTTAAAGCCTATATGCGATGTATAGACTCCCGCAACCATGACATATTTGCTTCCTTGAACATAATTTCATTTCTTTCGAAAGATAAAGAAGGGGAATGATTAATTCCACAAAAGAAGTCTTTTTTCACGAGGTACAACTAGAAATTCTTATTGATTTTTTACTGAATCGACCATAGACCAATTCCCCTTTTTTCGGGAGTATTGAATACACCCATCGCATCAGTCTGAGCTTCATGTGACTCCTCCCAAGAGACATGTCAGATTCAGGGCATCCCAATTCGATTGACTGGGATGACAGTTTCATATTTCTAATCTGTAAAATCAAAATTTCGATCAAATCACACATCGCAATATACTAGGCCTTCTAATTCTTTAAGGGGTTTATCTAAAAGATTCGCGATATAACTAGGAAGACGTTTCAAATACCACACGTGGGTTACCGGGCATCCCAGTTTTATGTATCCCATTTGATATCTTCGTATCCTAGAATCAATAAATTCAACTCCACATTGTTCACAAAATTGCGGGTCTTCTTTTTCATCTCCGATTATTCGATAATTTCCACAAGTACAAATTCCACTTTTAATAGGCCCAAAAATTCTTTCACAAAATAATCCATCCTTTTCCGGTTTATTGGTTTTGTAATGAAAAGTATAGGGTTTTGTCACCTCTCCAACTATCTCTCCATTAGGTAGGATTTTATTGGCCCAAGCGCTTATTTGTTGAGGAGAAACTGATCCAATTCGGAGTTGTTGATGTTTATACCGATCAATCATAGAAGAAAAATTGTGATTCATTCCGATTAAGCTTCCTTCTTATTAATCTGGAAATTCTTCTCAGAGACAAGAAAATGATTCAGTTCCAAAGCCAAAGATCGTAGTTCTCGAACCAGCAATCGAAAAGATTCTGGAGCATCCTCGGGTTTTGGTATTGTTCCTCCAATGATCGTAGTACCAAGTACTTCTTGGCGAGCTCTAATATGATCAGATTTATAAGTAAGCATCTCTTGTAAAATATGAGCAACACCAAAGCCCTCTAGAGCCCAAACCTCCATTTCTCCTACCCGTTGTCCCCCTTGTTTGGACCTTCCTCTAAGGGGTTGTTGGGTAACAAGTGCATAATGCCCACTGGAACGTCCATGTACTTTATCATCAACTTGATGAATTAATTTCAAGATATAAGGCTTTCCTATTAGAACAGGTTGTTCAAAAGGATCTCCTGTTCGTCCATCAAATATTCTGCTTTTTCCCGGATATTCCGGTTCAAATACCCATGGATTTGCTGTTTGCTTACTGGCTTCATATAATTCAGAAAACACGAGTTTTCTCGAAGCCTCTTGTTCATATCTCTCATCAAAAGGTGCGATTCGATAATGTCTATTTAGCAGATCCCCCGCTAACCCGAGCGAGCATTCAAATATCTGTCCGACATTCATTCGCGAGGGTACTCCTAATGGATTGAAAACCATATCAACAGGCCTTCCATCTTGCAAATAAGGCATATCCTGTCTAGGCAAAATTTTTGAAATGATACCTTTATTTCCATGTCTTCCAGCTACTTTATCACCTACTTTGATTTCACGTTTCTGTGAAATATATACACAAATCATTTCTGGATTATAACTCGAACCCCCCTTTTTCTGGATCCATCTCACATCAATAACTCGACCCCTACCACCTATAGGTAGTTTTAGACAAGTTTCCTTTGAAGTGGATACCTGAATGCCAAGTATGGCCCGTAATAATCTATCTTCCGGAGCATACGACGATTCTTTCGCCGTCTGAGGCGTTAATTTACCTACTAAAATATCGCCCGTCTCTACCCAAGATCCCAGCATCACAATTCCATTTTTGTCTAAATTGCGGAGTAAATGGGCTTCTAGATGCGGTATTTCATTAGTGATCCTTTCGGGACCTTGGCTTGTCACATGAGTCTGAATTTCATATTTCCGTATGTGAAAAGAAGTATAAATATCTCCATATATCAGACGTTCGTTAATAAGTACCGCATCCTCAAAATTGTAGCCTTCCCATGGCATATAAGCTACTACTACGTTTTTCCCCAAAGCGAGTTCGCCACCAACTGTAGCGGCACCATCCGCTAAAACTTGTCCTTTTTTAATGCATTTACCCCGCTCAACCTGGGTTTTTTGATGCATACAAGTATTTTTGTTCGAACGTTGATACATAACTAATGGAATACTTATAGTATCTCCATTGCCCGATAAAACGATCTTGTTAATATCGGTATAAACGATCTTTCCCTCGTGTTCGGCTATAGCGGGAACCCCTGAATCTAGAGCCACTTGGCGTTCCAACCCAGTTCCAACAATGCACTTCTCGGACCGAGAGAGCGGAACTGCTTGGCGTTGCATATTAGAACTCATTAAAGCCCGATTCGCATCATTATGCTCGATAAAAGGAATGAGGGAAGCTCCAATAGAAAAATATTGGAAAGGAAAAATACTTCGAAGATGAACCTGTTCCCACGCAATAGTCAGGAATTCTTGACGGTATCGAGTCGGAACAACCTGTTCTTCTTGAATACCCTGATTCAGCGCCAAAGAATTTCCCGCCGCTACCATATAGTATTCATCTCTACTTGGTGATAAATAAAGCATTCGTGCTTTTTTTGATTTTTCAAAGATTTCATAAAATGGGCTTTCTAGAGATCCCCAATAACCAATTCTCGCATGAATTGCTAAGGATCCAATAAGCCCAACATTGATTCCTTCCGACGTGTCAATTGGGCAAATGCGGCCATAGTGACTAGGATGGATATCTCGTATCCGAAAACTAGCAGTTCGTCCTGTCAATCCTCCGGGGCCCAAATAACTCAATTTTCTCCCATGAACTATTTGTGTCAATGGATTAGTTCGATCCAAAACTTGAGATAATGGATGTAATCCGAAAAACGAATCATAAGTGGTTGTTAATGGAGTTGAAGTTACCAAATTTTGAGGAGTCGGCATCAATTTATGTCTAATAGCTCCGCATATAGTTCCTCTAATCACATTTTCTAACCGAACCAGGGCCAATCCGAATTGATCTTGTAAGAGATCCGCTACAGACCGAATACGTTTATTTTTCAAATGATTCATATCGTCAAGTGTACCCATTCCAAATTTCAGTCCAATCAAATGATCCGCAGCTGCCAATACATCTCGCGGTAACAAAAATGTATTGTTCTGAGGTATATTAAGATTAAGCCTCCGGTTCATATTTCGTCGACCAATCTTTCCTAATTCACATCTTTGGTGAAAAAATTTCTTTTGTAATTCCTTACATAAGGATTCAGAAAATACCGGATCTCCGCCTACACAAGCAAATTGTTGATAAAACTCCAAAATGGCATTTTCTTTTGATCCAATTTTTTTTTTCTCCTTATTCGTCAGGAAAGACAAGAAAATCTCAGGGTAGCAAATATTCTCTAGAATTTCTCTTAGATTCGAACCCATAGCTGATGATAGAACTAGAATAGATATTTTCTGTTTCCTACTCACACGAGCCCAGATCCTTGCTTTTCTATCAATCTCTAATTCTAATCTTCCTCCCCAATCTGATATTATGGTGCCCGCATAGATCGAAATTCCGTTATGGTCCAATTCTGACCGATAATAAATACCGGGACTTTGCAATATTTGATTGATCACAATTCTGTATATTCCATTTACTATAGAGGTTCCCAAAGAATTCATTAAAGGAATGTTTCCAATAAAAATTGTTTGTTCTTGCATATCCCCTATGCTTTTCCAAATTAATCCTGCGGATACATATAATTCAGAAGAATACGTGAGTGATTTATATACAGCATCTCTTTCTTTTAGCAAGGGTTCTACCAATTGATATGTTTCCACAAATAATTGAAATTCAATTTCTTGATCTGTATCTTCAATTTTTGGAAACTTATAAAGTTCTTCTGTTAAGCCCTGATCAATGAACCTACAAAATCCTTCAAATTGTATCTGATTAAACCCAGGTATTGTAGACATTCCCGCATTTCCATCTCCGAGCATTTTGAATTTCTCATTTATCAAAAAATCCCATTCGTTTTTTATTCTGCATCGAATCATATGAATCGATCTAGCAATGATGGAATTTAGATTCTGTTTACTGAATCACATGAAATTTTACCCAACTCC------ATATAGATGGAATGTATGAAATACGTATGAACGGAGGAAAAAAGATGATTTTAGACTTAATTAAATTGGAATTTCTAAGAGACCGATACAAATGGAAAGGAATTGAGAAATTCTACTTAGACTTATGGAATTTTGTATAGAATATCAAAAAAAAAAGTAATTCAATTTATACCATTATTATGATATTACATATTCCAATCCGATTGGATACCAGAAAAATACAAGGATTCCCAATTTGATCTATTCGCTGAGATTGAGATAAAGACATAATAATCAGACACAATATAACAACATAAAGTTAATTTTTTTAGCACTTAACTTTTTCGTGGATTCCGTTGTTCAAAAAATGATTTGCAGAGAACC----------------CTTTTTTCTTTTTTTAGTAGAATTTTTAGAATACGATTGAAGTGCGTAAGAAGGCTTGTATTTAGTAAACCAGTGCCGATATAGCTATCTATATATACATCACTCCTC-----TTTATTGCATAGTTCTATTCAGGACAGCACATGTGGTGCTCTATCAAAATTTCTATTTTCTCTTCAATCGAAATTGCAGTACGACAATTTCCGGCTAATTCCCTATAGAGAGGCATCATACACAGATAAGATAACCGATAAACTAGCTGCGAAACAATTTATGTTCTGGGGTTTACATATACTTATAACTGCTGTTATAATTGAAATTGAGAAGGATTTTTTTTAATAAAAAAATCAATACCTGATTAGTTAGGTAGCAATTTTGATTTTCTTCTATCATTTATCATCAGGGAACACAATTTTAGATTTAAATCCAAGAGTCGTTCATGAATTTACAGTCACTAGTTAATGGGTCCAATTTGTCCTGAATTTTGGCTTTTGTGACTGAAAATACACATTTGGGTTTTCAATAGAAAAGAGAGGGATTTAGATATTGTGTGTTTTGAGATACTATAAAATCAATTGAAGAACTGGATCCACTCCAAAAAAAGGACGGATTTCTTGTAGGCAAGGAATTAAGAAAAACGAGATTTCAGATGGAAGTACAAAAAATAAAGACATTTAGTA---CCCCCCCCAACCCAAACAAAACAAGCAAAGGGGGAATATTTTCATCGATTTTGTATCGTTTTGGCGGCATGGCCGAGCGGTAAGGTGGGGGACTGCAAATCCTTTTTCCCCAGTTCAAATCTGGGTGTCGCCTGATCAACAAAAGACAAGACTCGAAATCCCTTATTCTGTTTGGCTGGTATAACTCGCCAAATCTTTTCCAGCAAAACACGCGTAGGAAAAAGACTCTTGAGACTTTCTTGATTCTAAATAGCTGGGGTTTCTGTTCTTTAAAGCGCTGTAAATCCTTGCATTTAGGATTCACGGAAAAATTATAGTAGTGGAGAAGGACTATCCTATCAATTACCGATTTATTTCCACTGCTAATGTAGTGTCTACTGACCGGGTCTTGAATTAGATTGAATAGCCCAAGGGGGAATCTAATTAATAGTTATGGAAGGGGCGGAAGATACTTTGTAGACAGTATACAGAATATACAGACTCATGAGAGTCTCTGAGTGCACGGGTATTCAATCAATATTCGATTGGATAGATAATTCGCTTTTACTTTTACTTAATGATAATCAAGGGCAACAAAAAAACGAATCGGTCTTATTATTACTACATATTAAGTAACATTCTCTTTGATACTTCCAAAGAAAAGTGTGACTGCGTATTTTGTTTCATTTTTCCCGATTCTACTAGAAATCATATATGAACTTGTTATAAGTGGATTTTTTGGAGTGGTTCATATTTATTGGAAAGGGTGTCGAAGCAGAATCCCTTTTTGACTCTGCACCTGTGATTCCACTATTATTAGTAAACAATAATGGAAAAACTTCTTCATATTCATAGAGATAGGGGACATAATTCACATGGATATAGTAAGTCTCGCTTGGGCCGCTTTAATGGTAGTCTTTACATTTTCCCTTTCACTCGTAGTATGGGGAAGAAGTGGACTCTAGATATACTACTAATTGAGTTGGGGAATCAAACTGTATCACTTTTTTTATAGATTTTTTCTAGATCGTTCTGCAAAGCCTATATAATTATATTAATTATATAATATTAAGTTAATTAGTTTAATTAGTTAATTATCGTTAATTAACTTAATATTTAATTCATTAATTTAATTCCATTTAGAATTTCGAAATTGAATTAATCAAAATATCTTCATTTCGAAATTCTATTGGCTTGGATTCTAGTGAAGTAATTGTATTCTATTCATAATATATATGAATAATACTCTTTCACAATCCAAATCAAACAAATATTTCAAGAATTCCCCTATTCGTATCTTGAAAGGAAAAGGGATAATAGGAATTTTATTCCAACCTAAGTCTTCCTAAATTTTATATTTCGCGGAACCGGCTCTTACCAGAGTTATATATGGACAATGAGGAAGAACGAGGAACGCCGGGCCCTTTTTTACTTTATTATTTGTTTTTATTGTCCTTTTTACTGTTCAACGAGAAAAGAAAGAAGTTCCGCTATTTAATAATAATAAGATCGTGCCTTGGTCAAGTCACATATTTCGCATTTACCAC-TTTTTTATTATATTATTTTCTAAATTTGATTTATGCTATGCTTTATTGACTCGTTTTATATCATGGCTCAAGGGTTGAAAATCGCTGGGTACCCCTTTTCGAAATCCGAAGAAGTTACCATAGAACTCCTTGGATCATCTGTCAACCGCTCAATCAATTACTTATTCGGAATGCTAAAAAAAAGATTACTTTATTTCATTTTCTTTTATTAACTTGATTTTCTTTTAGTAATATATGCCCAATTTTGTTTTTCTTTCATTGATTTGATTCTTTTTTTAATGGATACCGGGATTCATATTGAAAATAATCAGAAATCTAGAAATTAGAAAATCGTAAGAGTTGCCTTTCGATTATTTCAGATTGATTGGAATGAACAAAAATCAAATAGATGAAGCAAAGAAATATAATTGAAATACTGTGTACATTACATATATTGAATTGATATTAACATGGCTGAAGATACATATACATATTGTAGATTGATCTCTATTTAGTTTGTATCTTTATACATTACAATAATAAAAATAGATAGATAGTATGGTAGAAAGATTCATATATGAATCTTTCTACCATACTATCGGATCTCATAGGCTACTGCTCATTTAAGACGTGAAATTGGAAT-TTTTTTCTTAAATCATTGATAAGAACTAAGAAGTCAAGTTTCATTCAAATTAATCACTTTGACTGACCGTTTTTACGTATATTATAAGCAAAAAAGCAGTAGGAACTAGAATGAACAGTGCAGTAGCAATAAATGCGAGAATATTTACTTCCATAATCTCATCGTTTCG--TT-TTTTTTTTTTTTACTTTTTACTTCGCAATAACTCGGGATTTAATCCCATAGAGATGATAAACCTTTCGCTTGTAAATTCAATGGGATGAATTCCATTTCGATGATAGCGAATGGGATCAATATCATGAATAACAATATCTGAGCTACCAAGTCGATTCATCGTCGAGAATTGAATAGTATAACATAGGCAGATCTTTTATCCACACACCGAATACAAACTTTGATTTCTGATTCAATCAAAAGAATTCCTTTACTTTTACTTTAATACTTTATTTATAATACTTTACTTTATTTATAATACTTTACTTTTATTTATCATTCTTTTCTATTCTGTCTTTTCCCTAAGCGACCGCCTTCCTTGTACAACCACCTAACCGCTTTCCACTTCCATTGTTTACAAACGGTTTACAAATAAACCAAACAAAGAATCGAAACAAAATAGAAAAAAAAAA--GAAAAGGATACCATTAGGCATGAAATTCTACCATTTGTACCCAGTTTAACAGAAAATGGCGAGATATATTGATCTATTTTTTTATTGGATTTGGATTCGTCGGGACTGACGGGGCTCGAACCCGTAGCTTCCGCCTTGACAGGGCGGTGCTCTGACCAATTGAACTACAATCCCGGGGAAATCAAATGTACAGCATACATATTCTTATGATTTCATTCAAACCTTTTCTATTTAGATAAAAATCGCCGTGTTGTAACGGAGACGCGAATGATATATGGATATCCACATGAGTATACACTTTAGTGAGAGCAGCACGGTAATACTTTCGTTATTGCCGATAATCCATTTTTCAATGAAAAAACGAGTCTTTTTTTTGTCCTTACTTTATTCCTTTCATTAGACTTTATACTTTCTATTTAATGATCCTGATATGAATCTAGATCGTTAGCAAGATCAGAATTTATGGGAACAAATAAATGGAGCAAATAAAAAAATAAATGGCGGTAGGGATATATCAGAAAATTGGACTTTTTTTATTCTTTATTCTTTCGTATCTGGCATTTCGGGAAAACAAAAGGGGTTATATCATTTCATGGTGGACAGCGAATTATTGGGCCGAGCTGGATTTGAACCAGCGTAGACATATTGCCAACGAATTTACAGTCCGTCCCCATTAACCGCTCGGGCATCGACCCAGGAAGAATCAATTCTAGGCTTATTGATAATACACGATCAACTAACTTCCTTTCGTAGTACCCTACCCCCAGGGGAAGTCGAATCCCCGCTGCCTCCTTGAAAGAGAGATGTCCTGAACCACTAGACGATGGGGGCATACTTCCCCGACTGCCATCATACTATGCTCATAGTATGAACAGTTTTTTGAAATTGTCAATATAATAGAATGGTATGACTAGATCGGAAGGATCTTTCCGTCTTTTCTGATCCCATACCCACAGCATTTTTTGATTCGTCATTTATATTTATATTCATCAATCACTCATTCTAATCGACATTCTATTCTAAAACTAAAATTGCTATTAAAAATAATAAAAATCGGACAAAGTAGAGGACTTTTTGGGGAAGTGATTGGTCCGACATAAAAGAGGGTTAAACTTCATTTATTCCACTTTCATTCATTGATTCACTCCTTGTTAAGATGAGATAGGCGTATCCCTATATCACACTAGGCTGGGAAATTAACAAATGAGAAATATGAAAATCGGGGAATGGAGATCAACAAGTTATCAAAAATTG---TTTTTTTTCTCTAAAAATTAGGTTCAGGAGACAAACCGAATCTCTTCATCACATGGTCAAATTGGTAGGTACATGTATCAATCAAATGAATTTCGTTCCGTTCTGATGGGGTCAGGTCAATTCAAGTCAATTCCATTAGGGTTGGGCTTGAAACAATTCATTTTGTTGATATTTATCAAATCCAATATCAATAAACCAAATTTACCCTATACTTATACTCCTTAAGTAACTAAAAATTCTCGTTACCCGTGGGACACTAACCGCTATGAGTCTACTGAATATACTTAATATATATATATATACATAGATAGATCTCTCTTATCCGCCTAGTGACTCATTTAGTAATTGAATCAAACGGCCCTTTTAACTCAGTGGTAGAGTAACGCCATGGTAAGGCGTAAGTCATCGGTTCAAATCCGATAAGGGGCTTTTTCATAAAAAAACTCAAGTAGTAATATTCATATTGAAACGAAGAATAGAGATATTGTTGATTTGTAATAAAAA-AAAGTAACCAACTGTATAATAAAGTAATTTTAAACTTTCGAATTTAATGATAATAAGTTATCCTTATAATGAGTTAGAATATACTAATTAGAATAGTAATTCTAGTTATAAAAGAAAGTTGAATATTTGTTTATTATAATGAGGAATGATAAGTCATCTCTTCAATCGCCAAATATTTTTCTTTTCCATTATTCCAATCTAATCCATTGTTAAAGATTAGAAATCAACAAAAGAAAAAGTAAGTGGACCTAACCCATTGAATCATGACTATATCCACTATTCTGATATTAAAATTTCAAATTCGATAGATATTAAATTCGAACAGTGGATCTTTTGTTATTTCATATTTCTTTGGACTCCGCAAGAATCCGTCGATATTTCCGATTAAATCTTCTTGTTCCTAGGCGTTCCATACGGAGAAAAGTTTATTTCCAAGTTACAAGACAAGAAATATTTCCAATATCTTTCTTTTTCTTTGATTCTCGAACACAAGAAGATCAATTTTGATTTCTATCTAATTTATATCTATATAAGATTTATATATAGATAAATCAGATCATGGCTTCATGTATCAAATATTTGCATATCGAGGCATACGATCTTTTTGTTTTGTTCCGACAATGTGAGAGAGTGGGTGTGAGAAAGAAACTTTCATTTACAGTCTCCTATTATTTAATTTAATATTGTATTGAATTTAAAAAATAGAAATTAGAAGAGTACATAAAAATATTTATTTTTCTCAATCTCACGAACAAGATCCAAGAATAAGATTAGTTGATAGCGCCAGAGGAGTAGGAATAGGTCTGGTGATCAACCAGTAAGGAGAGAGGGGATCACTTCTTCCTTGAATTGAAGTGAAGAGTTCTTTCAAAAAATTCATCGATCTGATTGATGAGTCATAAGACAATTCATGGTTCAGTTTCAGACGATTATTAACAATAGGAAGGAATAAACAAATTGAGTTCATGGATTTACCTAAGTCAGGCTATGGAC------CAATAAAGGATTTTTATCTTCGAAACCAATTATAAGGGGCAGTGTACGGTACGAGAAATCAAATCATACCTAAATGATCGAATCCTCGAGCGTCCCGAAAGTTCCATAACATAAGGTGTTCGGAAATGGTTGAAGTAGTTGAATAGGAGGACCGTTATGACTATAGCCCTTGGTAAATTTACCAAAGATGAAAATGATTTATTTGATATTATGGATGACTGGTTACGGAGGGACCGTTTCGTTTTTGTAGGTTGGTCCGGTCTATTGCTCTTTCCTTGTGCCTATTTCGCTTTAGGGGGTTGGTTCACAGGTACAACCTTTGTAACTTCATGGTATACCCATGGATTGGCCAGTTCCTATTTGGAAGGTTGTAACTTCTTAACCGCCGCAGTTTCAACTCCTGCTAATAGTTTAGCACATTCTTTGTTGTTACTATGGGGTCCTGAAGCACAAGGGGATTTTACTCGTTGGTGTCAATTAGGTGGTCTTTGGACTTTTGTTGCTCTCCACGGTGCTTTCGGACTAATAGGTTTCATGTTACGTCAATTTGAACTTGCTCGATCTGTTCAATTGCGACCTTATAATGCAATAGCATTCTCTGCTCCAATTGCTGTTTTTGTTTCTGTATTCCTGATTTATCCACTAGGTCAGTCTGGTTGGTTCTTTGCGCCTAGTTTTGGTGTAGCAGCGATATTTCGATTCATCCTTTTTTTCCAAGGGTTTCATAATTGGACATTGAACCCATTTCATATGATGGGAGTTGCCGGTGTATTGGGCGCTGCTCTGCTATGTGCTATTCATGGTGCTACCGTAGAAAATACTTTATTTGAAGATGGTGATGGTGCAAATACATTCCGTGCTTTTAACCCAACTCAAGCCGAAGAAACTTATTCAATGGTCACCGCTAACCGCTTTTGGTCCCAAATCTTTGGGGTTGCTTTTTCCAATAAACGTTGGTTACATTTCTTTATGTTATTTGTACCCGTAACCGGTTTATGGATGAGTGCTCTTGGAGTAGTCGGCCTGGCTCTGAACCTACGTGCTTATGACTTCGTTTCCCAGGAAATCCGTGCAGCGGAAGATCCTGAATTTGAGACTTTCTACACCAAAAATATTCTTTTAAACGAGGGTATTCGTGCTTGGATGGCGGCTCAAGATCAGCCTCATGAAAACCTTATATTCCCTGAGGAGGTTCTACCCCGTGGAAACGCTCTTTAATGGAACTTTAGCTGTAACAGGTCGTGACCAAGAAACCACCGGTTTCGCTTGGTGGGCCGGGAATGCCCGACTTATCAATTTATCCGGGAAACTGCTGGGGGCTCATGTAGCCCATGCCGGATTAATCGTATTCTGGGCCGGAGCAATGAACCTATTTGAAGTGGCTCATTTCGTACCAGAAAAGCCCATGTATGAACAAGGATTAATTTTACTTCCCCACCTAGCTACTCTAGGCTGGGGAGTAGGTCCTGGTGGGGAAGTTATAGACACCTTTCCATATTTTGTATCTGGAGTACTTCACCTAATTTCCTCTGCAGTATTGGGCTTTGGTGGTATTTATCATGCACTTCTGGGACCTGAGACTCTTGAAGAATCTTTTCCATTCTTCGGTTATGTATGGAAAGATAGAAATAAAATGACCACAATTTTGGGTATTCACTTAATCTTGTTAGGTATAGGTGCTTTTCTTCTAGTATTCAAGGCTCTTTATTTTGGGGGCGTATATGATACCTGGGCTCCGGGGGGGGGAGATGTAAGAAAAATTACCAACTTGACCCTTAGCCCAAGTGTTATATTTGGTTATTTACTAAAATCCTTCTTTGGAGGAGAAGGGTGGATTGTTAGTGTGGATGATTTGGAAGATATAATTGGAGGGCATGTATGGTTAGGTTCCATTTGTATATTTGGTGGAATCTGGCATATCTTAACCAAACCCTTTGCATGGGCTCGCCGTGCACTTGTATGGTCTGGGGAGGCTTACTTGTCTTATAGTTTAGGTGCTTTATCTGTTTTTGGTTTCATTGCTTGTTGCTTTGTCTGGTTCAATAATACCGCTTATCCTAGTGAGTTTTATGGGCCCACTGGCCCAGAAGCTTCTCAAGCTCAAGCATTTACTTTTCTAGTTAGAGACCAACGTCTTGGGGCTAACGTGGGATCCGCTCAAGGGCCTACTGGTTTAGGTAAATATCTAATGCGTTCCCCGACTGGAGAAGTCATTTTTGGAGGAGAAACTATGCGTTTTTGGGATCTGCGTGCTCCATGGTTAGAACCTCTAAGGGGTCCCAACGGTTTAGACTTGAGTAGGTTGAAAAAAGACATACAACCTTGGCAAGAACGACGTTCTGCGGAATATATGACCCATGCTCCTTTAGGTTCTTTAAATTCTGTGGGTGGCGTAGCTACCGAGATCAATGCAGTTAATTATGTCTCTCCGAGAAGTTGGTTAGCTACTTCTCATTTTGTTCTAGGCTTCTTCCTATTCGTAGGTCATTTATGGCACGCGGGAAGAGCTCGTGCAGCTGCAGCAGGATTTGAAAAGGGAATTGATCGTGAGCTTGAACCTGTTCTTTCCATGACTCCTCTTAACTGAGAGAGGGGCTCCAATGCTTATGCTTAAAATAGGAATCGATTTGATTGCACCATCCATATTGAGGGAAGCGGGTCATACTTAAAAAGTATTCCTTTTTACTTTCTTTTCAACTCAGTTATATCTAATTGATTTTCTCTTTTTTTCTGGCTCGGCTATCCTGCCTAGCCGAGCCATTCCCTTTTATGAGACGAAAAAGAAAAGCCAGGCAAAACCAATAAAAAAAATCGATTCACCGAGCAAAAGGAGAGAGAGGGATTCGAACCCTCGATAGTTCTTTGTTTTGAACTATACCGGTTTTCAAGACCGGAGCTATCAACCACTCGGCCATCTCTCCGAAAGACAATTTCTATTTTACTTTTACTGAATAGAACATGGCTATATGAGTTAGTTGATATCATTACTATGTATAGAAAGATATTAGGCGTGAATCTATAGATCAATCTATCTATCTGTATATATAGAAAATAGATAGATGCCCGATCCAGCACTCCCGTTTTTGAAGTCAAAAAAAAGTACTCTCGACTCCATGTCCGAATAAAAGTGGTAAAAAGTTGGAAATACGTCATATAGAATCAATTGATTCATGGTAAAATCCCTCTATGATGCATTCTATTCAAATTTTTTGGCTGATAGAGGGATCAAATGGTATAGTTCTTTTTTGTTGGTAACTTGGAGGATTAGAAACATGACTATTGCTTTCCAGTTGGCTGTTTTTGCATTAATTGCTACTTCATCCATCCTACTGATTAGTGTACCCGTTGTATTTGCTTCCCCGGACGGTTGGTCGAGTAACAAAAATGTTGTATTTTCTGGTACATCATTATGGATTGGATTAGTATTTCTGGTGGGTATCCTTAATTCTCTCATCTCTTGAATCCATTCATTCCAGATCCAACAATGAAATGACCCCTCCCACGAATTTTTTCGGGTTGTGAGACACATTAAAATTTACTATAAGTCTCCAAAATGAAAATAAAGAAAACAAAAAAATTAGAGGGAGGGGTCAAACTTTTGGAACTTGACTGAAAAATGAACAATAAAATTAGATTAT-------------------TATAAATAAAAATAATATAAAAAAATAATAATCTAAATTAGATTAGTATAATCTATTTAATAGAATTTAATAGAATTCTAATAAACTAAATTCTAGAATTTTAATAAAGATAATAGAATTATCTAATTATTAATATAAATCTATATAGATATTAGAAATATAAATCAAATTGAAATAGAAATAAAATATTGAAAAATATTCAATAATGAATTTAAATTAATATTGAAAATTTCAATATTTACTTGGCTTTCATTTAAATTGGTTTTAATTGGTTTGTTGGTGGAATTTGATGGAATCACCCTGAAGAGTGTATCTGGCCTAACTGGGGATAAATATTATCCAGACATTTCAAGGAAAAATGCGGATATAGTCGAATGGTAAAATTTCTCTTTGCCAAGGAGAAGACGCGGGTTCGATTCCCGCTATCCGCCAAAATGTATTTAAGAGGATAAAAGATTCCTTATAGTTGACCGTGATAGTATAGTGGTTCTATCTTTCCACCCCAACAGAAAAAGAAAAGTGTTAATTAATTACTAGTTAACAGAATCAAACCTAATTTTTTTGTCAAAAAAGACAAAAATGTTGCGGAGACGGGATTTGAACCCGTGACCTCAAGGTTATGAGCCTTGCGAGCTACCAAACTGCTCTACTCCGCGATGAAGAGAAGAACTGGGAACTAATGAACAAACAAGGATTGAATGCGCCCCTCTTCCATATCTGTATAAATAGAATAGCCTATTTATACAGAATGGTAAAGGGGCCCCTCTATGATCATGGATCATAGAAATAAATAGAAAAATGAAGGGATATTTTAATCCTTACCAACTTGATCTTGTTGCCCCCGGCAACAAACATACATGAACCATTTCACGAAGTATGTGTCCGGATAGTCCAAAGTCCCGATAGTTAGCTCTCGGTCTTCCGGTCGAAAAACAACGTCGATGAAGACGTGTAGGTGCACTATTACGCGGTAAGGATTGTAACTTTCCATGAATTTTCCATTTATCGCTCAACGACGGAACTTTGTTTATTTCTTTTTTTGAGGATCGACGAATCAAATGATATTTTTGTTCCAATTTTTGCCTTTTCTTCTCCCTATGAATCAAACTTTTCCTTGCCATAATGGTTCAGTTCCTATGATTATCATATCAATGATACAAGTCGGATCCTAGATGTAGAAATATAGCTGTAGAAATATAAGAAGGCATATACCCTTCTCCATCGAAAGAAATGATATTATCGCGCGGATACAAGACAGAAAGAATTAACCAAATTTGCCCGATGTAGAGGCAATCAAGAAAGCCGCATAAGTGAATATATAACCTACAGAGAAGTGGGCTAATCCAACCAATCTTGCTTGCACAATGGAAAGAGCCACAGGTTTATCTCTCCATCGAATCAAATTAGCCAAAGGTGTGCGTTCGTGAGCCCATGCTAAAGTTTCAATCAATTCCTGCCAATACCCGCGCCAGGAAATTAAGAACATAAATCCAGTAGCCCAAACAAGATGTCCAAATAAGAACATCCACGCCCAGACTGATAAACTATTCATACCAAACGGGTTATACCCATTGATAAGTTGGGAAGAGTTTAACCATAGATAATCTCTTAACCATCCCATCAAATAAGTGGAAGATTCATTAAACTGTGAAACGTTACCCTGCCATAACGTGATGTGTTTCCAATGCCAATAAAAAGTAACCCATCCAATGGTATTTAACATCCAGAAAACTGCCAAATAAAATGCGTCCCAAGCCGAAATATCACAAGTACCGCCTCGTCCCGGACCGTCGCAAGGAAAACTATAACCGAAATCCTTTTTATCTGGCATTAACTTGGAACCACGTGCATCTAAAGCACCCTTTACTAAGATCAATGTAGTTGTATGTAAACCAAGAGCAATAGCATGATGAACCAAGAAGTCTCCAGGACCTATTGTTAAGAATAGAGAATTACTATTCTCATTAACAGCATTTAACCAGCCAGGCAACCATATGCTTCGACCCGCATTGAATGCTGGGCCATTCGTTGAAGATAAAAGTACATCGAATCCATATGAAGTTTTACCATGAGCAGATTGTATCCATTGGGCAAATATCGGTTCGATCAAGATTTGTTTCTCCGGAGTACCAAAAGCAAGCATGACATCATTATGAACATAAAGTCCCAAAGTATGGAACCCCAGAAACAGGCTGGCCCAACTTAAATGGGATATGATAGCTTCCTTATGGTCTAACATTCTTGCCAATACATTATCCTCATTCTGTTCCGGATTGTAATCTCTAATAAAAAATATAGCTCCATGAGCAAAAGCTCCTGTCATGATGAATCCTGCGATGTATTGGTGATGAGTATATAACGCAGCTTGAGTAGTAAAATCTTGCGCTATGAATGCATAAGCAGGTAAAGAGTACATGTGTTGAGCTACCAAGGAAGTAATAACCCCTAAAGAGGCTAGAGCAAGGCCTAATTGAAAATGAAGCGAATTATTGATTGTGTCATAAAGACCCTTATGCCCGCGCCCCAATCGTCCTCCCGGAGGAATATGTGCTTCTAAAAGATCTTTTATACTGTGCCCAATCCCGAAATTAGTTCTATACATATGACCAGCAACGAGAAAAATAAATGCAATAGCTAAATGATGATGAGCAATATCGGTCAGCCATAAGCTTTGCGTTTGTGGATGGAATCCCCCGAGAAGGGTTAGAATGGCAGTTCCTGATCCTTGAGGGGTACCAAATAAATGACTACTTGAATCGGGGTTTTGAGCATAAAGATTCCACTGACCTGTAAAAAGTGGGCCTAACCCTTGGGGATGCGGCAATACATCTAAGAAATTATTCCATCGAACATATTCCCCCCTGGATCCAGGAATAGCGACATGTACTAAATGCCCTGTCCAAGCCAAGGAACTTACTCCGAACAGTCCTGACAAATGATGATTGAGACGGGATTCGGCATTTTTGAACCACGAAACGCTCGGTTTCCATTTCGGTTGTAGGTGTAACCAACCCGCTATTAAGGATATGGCAGAAAGAAATAATAGAAAAAGAGCTCCAGTATAAAGATCCTCATTAGTGCGTAAACCGATTGTATACCACCACTGATAAACACCAGAATAAGCGATATTCACTGGACCGAGAGCACCTCCTCGAGAAAAAGCTTCCACGGCCGGTTGACCAAAATGAGGATCCCAAATTGCATGAGCAATAGGTCTTACATGTAAAGGGTCCTGTACCCATGCCTCAAAATTTCCTTGCCAAGCTACATGAAAGAGATTTCCGGAAGTCCACAGAAAAATTATTGCTAATTGCCCGAAGTGAGAAGCAAAAATATTCTGATAAAGACGTTCCTCAGTAATATCATCATGACTCTCAAAGTCATGTGCGGTAGCAATACCAAACCAAATACGACGAGTAGTGGGGTCCTGCGCTAAGCCTTGGCTAAACCTTGGAAATCTTAATGCCATAATGCCTTTCAAATCCTCCTAGCCATTATCCTACTGCAATAATTCTTGCTAAGAAGAACGCCCATGTTGTGGCAATTCCACCCAGAAGGTAATGGGTTACTCCTACAGCACGTCCTTGTACAATGCTCAAGGCTCTAGGCTGAGTAGCAGGAGCAACTTTTAATTTATTATGAGCCCAAACGATTGATTCAATAAGTTCTTGCCAATAACCACGCCCGCTGAATAGAAACATTAAACTAAAAGCCCATACAAAATGAGCACCTAGGAAAAAAAGGCCATATGCAGATAATGAAGAACCATAAGACTGAATTACCTGGGATGCTTGTGCCCATAAAAAATCGCGGAGCCACCCATTAATCGTAATGGAACTCTGCGCAAAGTTTCCTCCTGTAATATGAGTTACCACCCCTTGATCGCTTATACTACCCCAAACATCTGACTGCATTTTCCAACTGAAATGAAATATTACTACCGAAATTGCATTGTACATCCAGAATAGTCCTAAGAAGACATGATCCCAAGCGGATACTTGACATGTCCCCCCTCTTCCAGGCCCATCACAAGGGAAACGAAACCCAAGATTTGCTTTATCCGGTATCAAACGCGAGCTACGAGCAAATAGAACTCCTTTCAGGAGTATCAATACCGTCACATGAATCGTAAATGCATGAATGTGATGTACCAAAAAATCTGCGGTTCCTAATGGAATAGGTAACAAAGCTACTTTGCCACCCACTGCCACTAAATCACCACCCCCCCAAGTCAAACTGGTGCTTGCTGTTGCACCAGGGGCCGTTCCACCAGGCGCTAAGGCGTGGGTGTTTTGTATCCATTGAGCAAAGACAGGTTGTAATTGTATCGCGGTATCTGAAAACATATCTTGTGGACGTCCTAAAGCACTCATGGTATCATTATGAATATACAACCCAAAACTGTGAAATCCTAGAAATATACATACCCAGTTGAGATGTGATATGATTGCATCGCGATGCCTAAGGACACGATCTAATAGATCGTTGTATCGAGTAGTTGGATCATAGTCTCTTACCATAAAAATGGCTGCATGCGCAGCAGCACCAACGATGAGAAATCCACCAATCCACATGTGATGTGTGAACAATGACAATTGTGTACCATAGTCAGTAGCTAGATATGGATAAGGGGGCATGGAATACATATGATGAGCTACTACAATGGTTAAAGATCCTAACATAGCTAGGTTAAGAGATAATTGAGCATGCCATGACGTTGTTAGGATCTCATATAGTCCTTTATGGCCCTGACCTGTAAATGGACCTTTATGAGCCTCTAAAATATCTTTTAGACCATGACCAATTCCCCAGTTGGTCCTATACATGTGACCCGCTATCAGGAAAAGAATTGCAATAGCTAAATGATGGTGTGCAATATCGGTCAGCCATAGACCCCCAGTTACTGGATCTAATCCTCCACGAAAAGTCAGAAATTCCGCATATTTTGACCAATTCAAGGTAAAAAATGGGGTTGCTCCTTCGGCAAAACTGGGATAAAGTTGAGCCAAAAGATCCCGATTCAAGATAAATTCATGAGGAAGTGGGATCTCTTTAGGATCTACTCCAGCATTTAAAAATTGGTTAATCGGTAAAGATACATGTACTTGATGCCCCGCCCAAGAAAGGGACCCAAGCCCTAGCAGCCCCGCTAAATGGTGATTCAACATAGATTCTACATCCTGAAACCAAGCCAATTTTGGAGCAGCTTTGTGATAATGGAACCAACCGGCAAAAAGCATTAAGGCTGCAAAGATCAATGCGCCAATTGCGGTACAATAGAGTTGTAATTCACTAGTTATTCCCGACGCTCGCCAAATCTGAAAAAAACCGGAGGTTATTTGTATTCCTCGGAAACCCCCGCCCACATCACCATTCAATATTTCTTGGCCCACTATTGGCCAAACCACCTGTGCACTAGGTCCAATGTGAGTCGGATCGCTTAGCCAGGCTTCATAATTGGAAAAACGAGCACCGTGGAAATACATGCCACTCAGCCAAAGAAAAATGATGGAGAGTTGTCCGAAATGGGCACTAAATACTTTTCGAGAGATCTCCTCCAAATCACTGGTATGGCTATCGAAGTCGTGAGCATCAGCATGTAGGTTCCAGATCCAAGTGGTAGTATCAGGTCCCTTAGCTATGGTTCTTGAGAAATGACCCGGTCTGGCCCATTCCTCGAAAGAAGTTTTTATGGGATCCCTATCTACCAAAATTTTTACTTCTGGTTCCGGCGAACGAATAATCATTGAGTCCTCCTCTTTCCGGACAACACATACAAAGAAACCCGCCAACAGTCAGTCAAGCGATTAGTGAACCTATGAGAGATGCTTATAATTAGTTTCTTTCTCTTCTACTTCTTATCTCCCATCTATTTATTTTCTTTAGTTATTCACTAGAGCAATTATGTCTGGAAGTCGATCCAGGGCAAGTGTTCGGATCTATTATGACATATCCATGAGGTGCTCAACGGACCTTTTGAATCGTTTTTAATCTTATAAAACCCTTTCCAGGCTTTAAATTTCTCAAAAACAATTTTTTTGTACAACCTAGTGTATTCATATCGCAATTAGAAGTCCCTAAATGGAACTACTTTATCGCGTGAGCAGTCATTAGTCATTACTAGGATAAGAGACATTCCGGCGAGGGTCTCTTTTATTAGTTTTATTTTATTAGTTTTAATAGGAG-AAAAAAAAATACATTCTCTGCCCTATCCCTGTATCGTTTATCCGTACGAAATACCAGACGAAATAGAATAATCTTAGAAAGGATATAATGAAATTCTTTGATTGGTTCTTCCCAGAGAAATGATCCTTTTTATTTTACCGATGGGGCCAACAAACAATTAATTATTAACTATAACAAACGAAAATAGATATCTAAATTATAAAGAAATAAATAAACAGAGAGTTATTATTCGAAACGCCCCGTGATCTTCAACCAATTCTGCGCTTCAATATAATTACCAGGAGTAAGCGCAATAGCTTGTTTCCAATACTCGGCGGCTTGATTGAACCAAGCCTCCGCAATTTCAGAATCTCCCTGTCTAATGGCCTGTTCTCCCCGGTCGGAATAGGCGGGTCAATTCCTTTCCTTAGAACCGTACTTGAGAGTTTCCCGCCTCATACGGCTCGGCAATCAATTCTTTTGGTGTCCCAGTTTTTTTTAATCTACTATATCGAAATCGAATTGAATGAGATTTCTCATAGATCTATCCTTATAC-TTTTTTTCGCGGGTTAACCAAAAGAGATTAATTCCATGAGCATGAGTTTCAAACTTGACTTTTGATTAAATTAATAATCAGCTTTCATTTTATCTTTTCTCCCACCGTCAGAAGAATAACATATAAGCATTTCCACTATCGTTAGAATTTTCTGAAAGGTATCTATCTCGCTTTCATATAAAAATTTATATAGAATCGTTGAAAAAGTCTTTTCTTCCTAAGAAAGAAAAGACTTACTGTCTTTGGGATCTGATGCTACACCGCTGCTCAATACCTTAGGGGATCGACTTTATTACATAAGTTGATTCCTTACTTTTATCTCATATCATGACATAAATAAGCAGTTCTTATTGGATCGGCATCGGCCCAAAACCTCGCGAATTGGTCTTTACGGTGCTTCCTCTATCAATTAGATCCTTTATCCATAGAATAAACTATCTAGGCTTCAACTTCTATGAAGTTTCTTTCTTTGCTACGGCTGATAAAAATCGTTTTTTGCACGATGCGTATGTAGAAAGCCTA-TTTTTTTTCTAGTATTTAGTAGTGTATTTGCTCTTTCTTCCCCTCCCCC-TTTTTTTTCTTTTCCTTTTTTTCTTTCTATAGTAGAGATAGTCGCACGTAATGACAGATCACAGCCATATTATTAAAAGCTTGTGGTAAGAACGGGTTTCGTTCTAGTGCCCGAAAATAATATTCTAAAGCTTTTGTATGTTCTCCGTTACTTGTGTGGATAAGGCCTATGTTATAGAGTATATAGCTTCGATCATAGGGATCAATTTCTAGTCGCATAGCTTCATAATAATTCTGTAAAGCTTCCGCATAATTGCCTTCAGATTGAGCTGACATCCGTTACGGTCGTCATTCGATTCAAAGAATTCTCCGTTCCAGAACCGTACATGAGATTTTCATCTCATACGGCTCCTCCCTTATGTGCATAATGAGAATCTTTCAATCTTTTTTGATTCCATGTATTATTCTCATTATGAACTGAGTGGGGCTAATGTTTTTACAAGAAATCTCTAGCCAACCTTCCTGCAAAAGATCTTTTCTTAACATCACGCGTGTTGGTACTGGTACTAGATAAAACTGTAAACTTCAACAATTTCTTTGTTCTCAACGCCCCTAAATTTCCAGGAATTAATCACTTCAACAGTCTTCGATGGTTCTAAGGGTATCCAAAGGACGAACGAGATGGATGTTTGTTATCCCAACCATTCTTCTTAGTCCCGATCCCGATAAGGAAAAGGGGCAATTTCTAACAAAGTTTTCGTGTTGTTGATTCCTAGGCGTAGCGCCTTTTCCCCTATGCCCGCCTATTGGTACTAGTGTAGTAGGGTTGACCTGCAATACAGAACCCATAATAGGTGTAACCTTTCGCTCAATACTAGAATCGACAATTGAAGCATCTGAGGCTGCATTAATCGGGGATACACGACAGAAGGAATTGTTTTATCTCTAAACTTCACCTTCAACAAGCGTAGATTTTTTCAATAATCTTTTTTTGTTCTTTTCTATCCCGAATCGTCTTTCTTTCTCCTAAGACCGAAAGCGGTAAATAAAAAGATAATCAAATCACACCATCTCTGTAATAGGTAAATGCCTCTTTTTCTCCTGAAGTGGTCGGAATTATTCGTAATAAGATATTGGCTACAATTGAAAAGGTCTTATCAATAAAATTTCCATTTATCCGCGATCTAGGCATAGGGAAAAATCCATTCTATAATTCTTTTCATTACCTCTCTCGTGAGAAAATTATCCCACAAACAAAGGAATTGTACAGTACAAAATAACATAAAAGCAGACTCATTAAAAAACAGATATGACCTTCTACTTCAAATTTTTCTTTTTGGCAGGAGTCGATAAAAAATAAGAAATATTTGAATCCGATTTGATTTCATTCAAATGGAGTAGTATAAGAATGAAAGGAACTATTCCGATTTGATCGAAGTTGAAGAATCAAAGAATTTCTCCTGCAGATTAGGATAAGGATAATTCGAGAAGTTTTTCTTAAATTATGATCCAAAGAAGAAAAAGCATGGAATAATCGTTCTATGATGAAAATAGAATAACCCTCCCTTTTGTGAGTTGTGCATAGCGGGTATACGCTTATACACTATACGATCAAATCGAAAAATCCCT----GGGATGCTTTATGAATTTGTAATAGATTTACAGGTTAAGGGGTTAAGTGATCTAAAACTGGAAAGGAATTTTAGAATTCTTATGGAAATCGAATTCGAATTTAAAGATAATTATGATCGAAAGATATCCATTAACCATAGTCTAAAAAAAAAAAATAGACCGATCGGTTGATTCGTTCCAATTGATTGATTGAATCTGGTAGAAATATCAGAAAAAAATCGGAGCACCGCCTTGGCAAACAAGATATATATCTTATTTGTTTTTAACAGTTTTTCACAAACAC-A-AAAAAAATTCTCTTTTTCTCCCAGGCTCGAAGGAAGGA---TTTTTTTCTTTGATGAAAAGTTTTCTA-TTTTTCTAGTTAGAATGGATTCGATTGTCCGTATCCATCTAACAATCTAATATGAACAACTCGCTATTCACTCGGGTTCTCGGTCATAATCATTATGTAGGAGAGATGGCCGAGTGGTTCAAGGCGTAGCATTGGAACTGCTATGTAGACTTTTGTTTACCGGGGGTTCGAATCCCTCTCTTTCCGTACCTTCACCTAATTTACCAATGTTACTGACCGCAATTGATCCAATCAAAAAACAATGAATACCAGACAGTCAGACCTTTTTTTGAGATAGATTCTCAATTCCTAATTTCTGTGATACGGAAAATCCAGGAAAGAAAGGGCGGGCAGGGGATAAAAATCTACCCTCTGATCTATGATACATGAATGGGAGAAAAATAAAACTCCCCGGATCAAATTCCTTGCCTTGTGTC-----CCTTTCCTTAACTTAGGTGAAAGAGGAAAATTGTACGAACC------TCTTATTCTTATTTTAGTTAGGTTTAAGTCTGACGAGAATAATATTCTACGACAAGCAATTCATTTATTTTCAAACCGACCCATTTACTATCTATTATTTGATTGACTAATCCTTTATATTGGAATGCGTGAAGAGTCAAATGTTTTGGCAATTCCTCGGGGTGGGATGAATCAAGATAATTTTGAATTAGAGCTCTAGATTTTTGGTCATCCCTTGCTGTAATAATATCTCGGGGTTTGCAACGATAACTTGGTATATCGACTATACGACCATTAACTAAAATATGTCTATGGTTAACTAATTGGCGGGCTTGAGGAATAGTTGAAGCCATACCCAATCGAAAAAGAATGTTATCCAAACGCATTTCAAGTAATTGTAGTAAAACCAGACCTGTTGACCCTTTAGCTTTTCCGGCGATACGAACGTATTTAAGTAATTGTCGTTCTGTAAGACCATAATGAAAACGCAATTTTTGTTTTTCTTCTAAACGAATACGATATTGAGATTTTTTTCCGGAGCGCGATTGGTTTCTAAGATCGCTTCCGGCTCTAGGCCTTTTACTCGTTAGTCCCGGTAAAGCCCCCAGACGGCGTATTTTTTTGAAACGAGGCCCTCGGTAACGTGACATAAAGACTCCTTATTTTATTGAATTTCATAAACCTAAATTAAAACTGAGCTAAATGATAAATGAAGCGAAATTCACTGAAGTATTGGACTACAAAGAATAATGAGATGATTTGTATAAATAGCCAGACCCTTTTTTGTATTGTATATACATATATAAATATAAATAAAAAAAAAGGAACCTTTTTTTGATTTATTCTGTCGAGATCTAACTCCTCCAATTTTTATTCATAATTGGAAGCTCCTACAGCATACTAGATCGCTGACCTTTGG-AAAAAAGGGAAGAAGCCTTTTCAATGTTCTTTTCTTTCAAAAAGACAAAATAAATCATGTAAAAAATCAAACAAATAGAGAAAAGCCGGCTATCGGAATCGAACCGATGACCATCGCATTACAAATGCGATGCTCTAACCTCTGAGCTAAGCGGGCTTAAATAACAGAAATTGTACATGCATAGGAATTCATTAAATTCCTAGGATCTTATCTATTAACTTTCATTCTTAGATATTCATAA-----AGAATAGAATTTCAAATAAATATATTCAATACTATAGAACATAACAATTAATAGAATATAGCGATATATATTATAGAATTTTAATTTATTTATCAATTAGATATTTATCAATAATAAATATCTTACTCTTAATTAGCTAATAAGA-TTTTTTTTTCATTTTTGAATTCAAATTCAAATGGTATTTTAAATTC------TTTTTTTTTTTTTTTTTTCTAACCTAATTTTATTAATATATTCTATTCGATTATTCTATATTAGAGAATATACATAATATTCTATTCTTATTATATAGATATTTAGTTATTCTAAATCGAATCGAATATTCGATTCTTATTATACATTATCTAAGTTCTATATTCTTCTATTCGAATTTCTAAGTCTAAATAATTAGGCTTTAGACTAAATAATTAGAATTATCTTCGAATTCTAAATTAATGGAATGATTAGTTATAGCTATTATATTCTAAACGATTAATGAATATTTAATAAATTTAGTTATTTTTGGTTATGTTATATAGGATCTTCCTTAAGGAAAGGATAAGAAGAAAAATGAAATTAAAGAGAAAGATAGAATCCAGATAAATGTAATCCAGATTAGAATGAGACATTTCTCCGTTTTTGTTTTCATTCGAAAAGGCGGAAGAAAAGACGAAAAAAAGAATCGACCGTTCGGGTATTTCCACCGGATTGCATGAGAAAAATGAGAGTAAGAGAGGCATATATATATGTTATGGTAGTATATATCCATCTATATTGAATTGCGGATACAGAAAAGATAGAATCATTTCTGACAAGAAATCAAAACACTTTTCGATATAGGAATCCGTATCTAAGGAATTCAACGGTTTTCGCATAAATGAAAGAAAAAAGGGAACAGCATTGAGATCCTAAAACACAAAGGGGGATATGGCGAAATTGGTAGACGCTACGGACTTAATTGGATTGAGCCTTGGTATGGAAACCTACTAAGTGATAACTTTCAAATTCAGAGAAACCCTGGAATCAAAAATGGGCAATCCTGAGCCAAATCCTGTTTTACAAGAACAAACAAGGGTTCAGAAAGCGAAAAAGG-----GGATAGGTGCAGAGACTCAATGGAAGCTGTTCTAACAAATGGGGTTGACTGC-------CTTTTTTGGTAAAGAAAGGAAAATGAATCCTTCTATCGAATATTGAAACTCCATAAAGGATGAAGGATAAGCGTATATACACTATGTATACGCAATGAAAAACTATCTCAAAAATGACAACCGAATTCGTATTTTTTTTATGAAAAAGAAAAGAATTGTTATGAATCGATTCCAAGTTGAAGAAAGAATCGAATATTCATTGATCAAATCATTCACTCCATAGTCTGATCGATCTTTTCTTTTGAAGAACTGATTAATTGGACGAGAATAAAGATAGAGTCCCATTCTACATGTCAATATCAATACCGGCAACAATGAAATTTATAGTAAGAGGAAAATCCGTCGACTTTAGAAATCGTGAGGGTTCAAGTCCCTCTATCCCCAAAAAAAGTACCATACCATTTGACTCTCTAACCATTTCTCCTACCCTCTCTTTTTCTCTTTTTGTTAATGGTTCAAAATTCGTTGGGTTTCTCATTCATCCTACTCTTTTCCATTTACAAACGTATCTGAGCAGAATTTTTTTCTCTTATCACCAGTCGTGTGTTATATATGATAGACGTACAAATGAACACCCTTGAGCAAGGAATCCCCATTTGAATGATTCACAATCCATATCATTGCTCATACTGAAACTTACAAAGTCTTCTTTTTGAAGATTCAAGAAATGAAATTCCCCCTGCAAGACTTTGAATACTTTTTTTTGTCTTTTTTAATTGACATATATCCAAGTCATCTAGTAAAATGAGGATGGTGTGTTGGAAATGGTCGGGATAGCTCAGCTGGTAGAGCAGAGGACTGAAAATCCTCGTGTCACCAGTTCAAATCTGGTTCCTGGCATATGATTAATATGTATGAGTATCTATTCTACAAATTAAGTGATATGGATCGCCATACATAATACATACATACTTATCCATCTAGCTAGATGTCTGGGAAT----AGACCTTTTTTTATTTC-TTTTTTTTTTTTAGATGAGTAAAGAGTATATAAAGTATGGATATGTACTAAAAGAATTCGATTCTCTTTCCTCTTC-TTTTTTATTTTTGTTCATACTATGTCTCCTCTAGTTCAAAAAGAATGTCAATACGTCATACATATTCGAAAGGTTAAATTTGTGGGTTGAAAGACCCAACCAAAAGTCTAGTCTGGAGGAGTTGAATGAAAGGTGGGAATAGACAAGATTCATCTCAGATACAGTACAACTCGAATACGATCCCTTTTCATTTCTTTGTTTGTA-TTTTTTTTTCTTTTTTGTATTTCTTTCTTCCCCCCTATGTGACCCGCTAGAGCCCATCTAAGTGATGTACGCGATACAAAGTTCATGCTGCAGAACTCTTTTTTTTAGTTCATCCTATTGGCTTGGCTCATCCGAAATAAGCATCTTCCAATTTTGAGAAGCTCAAAGAATGTATTGTCTTTTTCTATTTAATTTATTTCATAATAATAATACGAATGAGACTTCAATTCCTCTGTTTGATCTAGAAAAGAACGTACAAATATTTCTTGAATATCGGGAGTTGTAAAAATAAAGATTAGTTTCTTAGAATTCAATACGCATCTTGTATTTCATAAAAATTGGGGGCAATATAATCCTTACGTAAGGGCCATCCTATCCAACTTTCAGGCATTAAGATACGTTTCAGTCGTGGATGATTATCATAAAGGATTCCCAACATATCATAAGATTCCCGTTCTTGAAAATTCGAACTTTTCCAAACCCAGAAAACAGATGGAATTTTAGGATTACTCCTTGGAGCAAATACTTTTATGCATATCTCTTCCGGTTGATCTACACCATACTCTATTCTCGTAAGATGATACACACTGGCTAAAAGTCCGCCCGGTGCTACATCATAGGCACATTGGGAACGTAGATAATTGTAACCATATACATACAAAATGACAGCAACGGAATGCCAATCCTCGGGCTTTATTTGTAAAGTTTCTATTCCTTGGTAATCGAAGCCCAAAGATCTATGAACTAGTCCATGTTTGACTAGCCAAGCAGACAAACGACCCTGCATCTTTTTTATCTCTCCCACATTTTGATTTCTA-TAAGTATTTCACATTTACGATGAAATTTTTGAATTTATGAAGATTAATTCGCTCTTTCTTATTCTGTACAAATAAATCCTGCCTAATTAATGAATTCAGGGGAAGATACTGAACTCTTGTATTTGAAAAATGTTTCAGGCGGGATTTCTGACGTAGATGGTGGTTGATAGAGTAATCCTTGATCATAATTTTCAGTATGAATACTGCATACAACACGAAACTTGTGATTGGTAGTAAAAGTAAACGAGTGATTCTCCTGTTGCAATCGAATTCGATCTTCATAGATTTCTCGAGATATTTTCTTACGAAGTTTTGTTATGGCATCTATAACTGCCTCTGGTTTAGGCGGACAGCCCGGTAAATAAACATCTACAGGAATTAGCTTATCGACTCCTCGAACAGTGCTATAAGAATCGGTACTGAACATCCCCCCTGTAATTGTACATGCTCCCATAGCAATAACATATTTTGGTTCAGGCATTTGTTCATATAATCTCACTAAAGAAGGAGCCATTTTCATTGTTACTGTGCCGGCTGTTAAAATTAGGTCCGCCTGTCTAGGACTCGATCTTGGTACCAGTCCATAACGGTCAAAATCGAACCGCGAGCCGATTAATGAAGCAAATTCAATGAAGCAACAACTGGTACCATAAAGAAGCGGCCATAAGCTGGAGAGTCTTGACCAATTTGAAAGATCATTTGATGTAGTTGAAATAACGGAATTTTGGATTGTTCGATCAAGTAAGGAAAACTCAATGGAATTCATAATTCTCTCAATGTTATTTTTTTTTTACTTTTTTGTTATTGTCTGAATATTCAGAAACTAAGACCACTCTAATGCTCCTTTTCGCCACGCATAAACTGAACCTACAATTAGGATAAGCATGAAAATGAAAGCTTCTATAAATACGGATACCCCTAATACATCAAAACTCATTGCCCATGGATAAAGAAAAACCGTTTCAACATCAAAAACAACAAAAACTAGAGCAAACATATAATACCGGATTCGAAATTGTAACCAAGCATCACCCATCGGTTCTATACCCGATTCATAACTAGAAAGTTTCTCTGGCCCTTTGTTAATCGGGGCTAAAACTGCGGAAATTAGAAATGCCAAAATAGGAATAATGCTTGATATTATTAGAAATGCCCAGAAAATATCATATTTGTAAAGCAGAAACATAGACGAACTCCTATGAATGTGGAAAATATACCGAATTCGTCGATTCGAATTGGAATTCATTGTCAAGTCATCAATAACTGGTTAGTCAAAACACCA----ATTTTGATCGAACCGAATAGTTTCGTTTGTTTGTTGTGATGTCTCGTTTTAAGATTTCTCAATTGTAATCCTAGTTTCATTACACTTCCTTCGATTTTATTTCAATATAGTATAAGT------ATAAATCTCTTATACAAACAAAACAAACAAAATTCTCTTGTGTTCACCTCGCTTCGGACTTGTCTAAATAAAAAGAATTCCAAATAAAATTCTCATTTTTGTTTCGAATTTCGAAATTTCTAATATTCGAATTCGAAATTCAATCTATTTTGATTCTATTCTATAATCTATTTTATTTTATGTTTATGAAAACATATTCGTTTTTCAAACTCTGACGTGTCGACAAATACAGTAATCCGTTCCTATATCCATGTGACTTACTATTCCATTTGAGTTGGGTTACGTTGGAGTTTTTAACCGTATTCATGTCATGATTTTGACTCCACAAATTCACCACAAGTGGGTGAGTATACCAAAGAAAGGAAGGATCAATAACTCTTTGATTGTGAACAGTAAAAGAGGCAAATTCATATGTAATTCACATACAAAGATTATTAATTACTGAAGAAAAGTGG------TTATCCGAGATTAG-AAAAAAAAATATCGATTAAATCCCTTGAAATGTGCTTTTGTTTTCAGTTTTATGTTCTGCTCTGAACGAGCCCCCTATGAGCAAGCTTATGGGAATGATTTTATTTCGATGAACCAAGCAGCCTCGAGGGGTCAGTTACAAACAACAAGAAATACAATAATGAGCAAATGAAAACTATACAACTTTTGTATTTCTTCAATTTTATTATTATTATTATTTGATTATTATTTATTATAGGGCTATACGGACTCGAACCGTAGACCTTCTCGGTAAAAGAGATCAAACTAATTCTTATCAAAAGGATTCGAACTCTTTCAAAGACCCAACATGCATTTTTTTTGCATTGGGCTCTTTCATTAACTGATAGAAATATCAGTTAGTCTACCATATTGTTTCTTGACAGAAAAAGAAGGAAATGGCTCCATGTGCTCTAATTCATTATTAGGATTCTGATAGAGGAGCACTACCAAAGTGTTTCAAAGAAGGATTATCTTGACGTAGGTCTGCTTATGGCCTAGATCAACCTAAGTTAAATGGAGTCTCTATCATCCTGATTAAAGAATCAAATATGAAACTTCATACGCCTTAAGGTTCATAGGGCGAAAAGAGAATTTTTGAGGTCCTTATACTCATTATGCCTAGCATTGAATAGACTAGGTATTCACCTTATCAATATCTCAAATCAATGATGGATTCGATTTGGTTCCTAAAAGGGCACCCGAATCGGACCGAACCAACCGTTTGTCAGGCTATTGTTCTCTTGTTTTGTTCCCTACAAGTCATGGAGTCAGACATTGATTTCTCAAAAAGATCAATTCCTTTGATTGCATGATGGACTCCTCTGAAAACCATTGGCGCGCGTGTAAACGAGGTGCTCTACCTAACTGAGCTATAGCCCTTGGCCTTGTGATACATATTTTATCATATTATGTAGATAATTTCTTGTCAAGATGAATATTCCATGAT-CCCACATCATATCTCTTTGATCTTTTTGATTGGTATTGCTTAGAAGTCGTATTGGATTTATAATCCATCGATGTTATGCGATGGGTCCCTTTTTGTTTCTCGTTATCGTTATAATGATAAATGACCTACTTAACTCAGTGGTTAGAGTATTGCTTTCATACGGCGGGAGTCATTGGTTCAAATCCAATAGTAGGTAGAACTTATTAGATACCACGGTCAATGGTATCTAATAAGTTTTTCTACTCACCTTCGTTTATTGATTTTGTATCTTTTCTATCCTATTCGATTTTATTTTCGAATTTCAACTTAAAGTTTTTTCCTTACATCAGAATCCGATTCCACTTGCTTGAATTTAATTGTATTCAATCGGCAGAATCAAAATCAAAATAGGGTATATAAACAGAAATTCTTTTGATTATTCGATTCGGGCGCACCAACTAGTTACGAAATCGCATTGATAACTTCTACTCGTGTCCTAGCTCGTCTGAGAGCTAAATTTGCCTCAATTGTTTGTCTCTTACTTTCAGCTTTCCTCAAATTAGCTTCTGCTATTTCAAGAGTTTTCCGGGCTTCTTGGGGATCAATGTCACTACTCTTCTCCGCATCATTTACTAAAATAGTGATCTCATTCTTACCTATTCTAGCAAAACCACCCATCAGAGCCATCGTTAACCATTCGTCGTTAAAGCGTATTCTTAAAATACCTATATCTACAGCTGTGGCGATAGGCGCGTGATTTGGTAATACGCCAATTTGTCCACTATTAGTAGATAAAATGATTTCTTTCACTTCTGAATCCCAAACAATTCGATTAGGGGTCAGTACACAAAGATTTAAGGTCATTTCTTCAAATTGCTCTCCATTTCTAAGTTTGTAGCCTTCGCAGTAACTTCATCGATGTTACCTACCAAATAAAAGGCCTGTTCAGGAAGACCATCTAATTCTCCGGACAGGATCAATTTAAACCCTCTAATAGTTTCTGCTAGACCAACATATTTCCCCGGGGAACCGGTAAATACTTCTGCTACAAAAAAGGGTTGTGATAAGAAACGCTCAATTTTTCGCGCTCTTGCTACGGTTAAGCGATCCTCTTCGGACAATTCGTCCAACCCAAGGATCGCTATAATGTCCTGAAGTTCTTTGTAACGTTGTAAAGTTTGCTTAACTCTTTGCGCAGTTTCATAATGTTCCTCACCAACGATCCGAGGTTGGAGCATAGTTGACGTTGAGTCTAAAGGATCAACTGCTGGATAGATACCTTTAGCAGCCAATCCTCTTGATAGTACGGTAGTAGCATCTAAATGGGCAAATGTCGTGGCAGGAGCGGGGTCGGTCAAATCATCCGCAGGTACATAAACTGCTTGAATAGAAGTTATGGACCCCTCTTTTGTAGAAGTAATTCTTTCTTGTAAAGAACCCATTTCGGTACTAAGGGTAGGTTGATAACCCACAGCGGAAGGCATTCTACCCAATAAGGCGGATACCTCGGATCCCGCTTGAACGAAACGGAAGATATTGTCGATAAATAGAAGTACGTCTTGTTCATTAACATCTCGGAAATATTCCGCCATAGTTAGGGCGGTCAAACCAACTCTCATACGAGCTCCCGGCGGTTCATTCATCTGACCGTAGACTAGAGCCACTTTTGATTCCGCAATATTTTGTTCATTAATTACTCCAGATTCTTTCATTTCCATGTAGAGATCATTTCCTTCACGAGTACGTTCACCGACTCCGCCAAATACGGATACACCCCCATGAGCTTTGGCAATGTTGTTGATCAATTCCATAATGAGTACTGTTTTACCCACTCCAGCTCCCCCGAATAGTCCGATTTTTCCTCCCCGACGATAAGGAGCTAAAAGATCTACTACTTTTATTCCTGTTTCAAAAATAGATAATTTTGTATCTAACTGTATAAAGGCAGGCGCTGGTTTATGAATAGGGGATGTTGTGCGAGTATCTACAGGACCTAAATTATCAACAGGCTCTCCAAGCACGTTGAAAATTCGTCCTAGAGTCGCTCCGCCGACTGGAACACTTAGAGGAGCTCCCGTGTCAATCACTTCCATTCCTCTCGTTAGACCATCTGTAGCACTCATGGCTACAGCTCTAACTCGATTATTCCCTAATAATTGCTGTACCTCGCAAGTCACATTAATTGGTTGACCGACAGTATCTCGACCCTTAACTACCAGAGCGTTGTAAATATTAGGCATCTTGCCAGGGGGAAAGGCTACATCCAGTACCGGACCAATGATTTGAGCGATATGTCCCAG-TTTTTTTTTTTCAAGTGCGGAAACCCCAGGACCAGAAGTAGTAGGATTTATTCTCATAATAATAAAGTGAAATATGTCAAAATTTTTTTTTTTTTCGAAATTTATAGAATCCAAAAGAAAATCTTCGATAGCAAGTTGATCGGTTAATTCAATAAGAAATGGGAGTTCGCGCTCGATTTCGTTGGTACCGTCCAACCGAATGCAATTCAAT----------TGTTTACTTATGCAATTTCCATAAGGGAATTTTCAAGCTCAACCAACCGATTTTCAAAATCTCAAGTGGATGAATAAAAATTTTGAGAAAGTCTTTCATTTATCTATCATTATAGACAATACCAGCCATATTATCTATGGAATTCGAACCTGAACTCTATTTTTTGATTCATTATTTCTATCTCATTGGCCCTTCTTTCTTATTTTAGCATATCGATTTATGCCTAGCCTATGCTTTTTATAGATATTTATACCCCCTTTCTTTCATGGACGAATTCCGCATATTTTCTTTGCACATCTAGGATTTACATTTACATATACAACATATATTACTGTCAAGAGTCAATTTCTTATTATTTAGATATTTCGATTG----AAAAAAAAAGTAAGGGATTAGAAACTTGAAAAACAAGGATTGGGTTGCGCCATACATATGAAAGAGTATACAATAATGATGTATTTGGTGAATCAAATACCATGGTCTAAAAAAATAAGGAACCGTTCTGATTAGTTGATAATATTAATATAATATATTAATTGAAAATCTTGTGAAAGATTCCTGTGAAGGGGTTTCATTCACTCCTAATTTATGTCGAGTAGACCTTGTTCTTGCGAGAATTCTTAATTCATGAGTTGTAGGGAGGGACTTATGTCACCACAAACAGAGACTAAAGCAAGTGTTGGATTCAAAGCCGGTGTTAAAGATTATAAATTGACTTATTATACTCCTGACTATGTAACCAAAGATACTGATATCTTGGCAGCATTCCGAGTAACTCCTCAACCCGGAGTTCCGCCCGAGGAAGCAGGAGCTGCGGTAGCTGCGGAATCTTCTACTGGTACATGGACAACTGTGTGGACCGATGGGCTTACTAGCCTTGATCGTTACAAAGGACGATGCTACAACATTGAGCCCGTTGCTGGAGAAGAAAATCAATATATATGTTATGTAGCTTACCCTTTAGACCTTTTTGAAGAAGGTTCTGTTACTAACATGTTTACGTCCATTGTGGGTAATGTATTTGGGTTCAAAGCCCTGCGCGCTCTACGTCTAGAGGATCTACGAATCCCTACCGCATATATTAAAACTTTCCAAGGTCCACCTCATGGCATCCAAGTTGAGAGAGATAAATTGAACAAGTATGGCCGTCCCCTATTGGGATGTACTATTAAACCAAAATTGGGGTTATCCGCTAAGAATTACGGTAGAGCAGTTTATGAATGTCTACGCGGTGGACTTGACTTTACCAAAGATGATGAGAACGTGAACTCCCAACCATTTATGCGTTGGCGAGACCGTTTCGTATTTTGTGCGGAAGCAATCTTTAAAGCACAAGCTGAAACAGGTGAAATCAAAGGTCATTACTTGAATGCTACTGCAGGTACATGCGAAGAAATGATGAAAAGGGCTGTCTTTGCCAGAGAGTTGGGAGTTCCTATCGTAATGCATGACTACTTAACAGGTGGATTCACCGCAAATACTAGCTTGGCTCATTATTGCCGAGATAATGGTCTACTTCTTCACATCCACCGTGCAATGCATGCAGTTATTGATAGACAGAAAAATCATGGTATGCACTTTCGTGTACTAGCTAAAGCTTTACGTCTGTCTGGTGGAGATCATGTTCACTCTGGTACAGTAGTAGGTAAACTTGAAGGGGAAAGAGATATAACTTTGGGATTTGTTGATCAATTACGTGATGATTTTATTGAAAAAGATCGAAGCCGCGGGAATTATTTCACTCAAGATTGGGTCTCTATACCAGGTGTTCTGCCCGTGGCTTCCGGAGGTATTCACGTTTGGCATATGCCCGCTTTGACTGAAATCTTTGGAGATGATTCCGTACTACAATTCGGTGGAGGAACTTTAGGACACCCTTGGGGAAATGCACCCGGCGCCGTAGCTAATCGAGTAGCTCTAGAAGCATGTGTAAAAGCTCGTAATGAAGGACGCGATCTTGCTAGCGAAGGTAATGAAATTATCCGTGAGGCTAGCAAATGGAGTCCTGAACTGGCTGCTGCTTGTGAAGTATGGAAGGAGATCAAATTTGAATTCGAGGCAGTGGATATTTTGGATCCTTCGTAATCCCGTAACTAACGTTTGGTTTATTAGTTGAATTTCAATTAAACTCGGCCCAATCTTTTACTAAAAGGATTGAGCCGAACCCAATGCTTCTATTGTATCTATTTTGGATAGCTACATATTTATCTAGATATACAAGATCTTAAATACAAAATATACGACTAAACACAACTCTTTATATTGTTGTGTTGGGTCTACAATTAATCCTAGAGGCTCTTAGGATTGATGTATTCTTTTCTATCCCGCAGTTTCGTCATGGATCGAGCCAAGTATCACAACTTCTTCTACCCATCCTGTATATTGTCCGTTTCGTTCTGTGTTGGAATATAAACTTGTTATAATATAAACTTGTTATATTAGTAGACGAGATTTTACGAAAAAAGTTCTTCATATTTATAGGAGAGAACAAATAGTTGCGAATTTTACACAAAATGAGGG------CAACCACTATTTCGAATTGAAAAAGATCGTATATAGTGAAGTGATACTCTGGGGTCTCACAAAAGAGAATGATTTCTTTCAATTGACTATTCATCTATTGTATTTTCATGAAAATAGGGGAAAGAGAGCTCTATGAAAAAATGGCGGTTCAATTCGATGTTATCTAAGGGTAAGGGGGAATTAGAATACAGGTGTGGGTTAAGTAAATCAATGGATAGTCTTGGTCCTATTAAAAATACTAGTGTAAGCGAGGACCCGGTTATAAATGATAAGGATAAAAACACTCCTAGTTGGAGTGATAGTGACAGTTCGAGTTCCAGTAATGTTGATCATTTAGTTGGTCTCAGGGACATTCGGAATTTCATCGCGGATGACACTTTTTTTGTTAAGGATAGTACTAGGGACAGTTATTCCATATATTTTGATATTGAAAATCAAATTTTGGAGATTGATAATGATCCTTCTTTTCTGAGTGAACTAGAAAGTTTTTTTTATAGTTTTCGTAATTATAGTTATAGGAATAATGGATCTAAAAGTGATGATCCCGACTATGATCGTTACATGTATGATACTAAATCGAGTTGGAATAATCACATTCATAATTGCGTTGACTCTTATCTTCATTCTCAAATCTGTATTGATAGTCACATTTTAAGTAGTAGTGACCGTTACAGTGACAGTTACATTTCTAATTTCATTTGTGGTAAAAGTGGAAATAGTAGTGAAAGCGAGAGTTCCAATATAAAAACCAGCACGAATGGTAGTGATTTAACTATAAGTATAAGAGAAAGTTCTAATGATTTCGATGTAACTCAAAAATACAGGGATTTGTGGGTTCAATGCGAAAATTGTTATGGATTAAATTATAAGAAATTTATTAAGTCAAAAATGCATATTTGTGAAGAATGTGGATATCATTTGAAAATGAGTAGTTCAGATAGAATCGAACTTTCGGTTGATCCAGGTACTTGGGATCCGATGGATGACGACATGGTCTCTATGGATCCCATTGAATTTCATTCAGAAGAGGAACCTTATCAAAATCGTATTGATTCTTATCAAAGAAAGACAGGATTAACGGAGGCTGTTCAAACAGGTACAGGGCAACTAAACGGGATTCCCATCGCAATTGGGGTTATGGATTTTCAGTTTATGGGGGGTAGTATGGGATCCGTAGTAGGCGAGAAAATCACCCGTTTGATCGAGTATGCTGCCAATAAATTTTTACCTCTTGTTCTAGTGTGTGCTTCCGGAGGAGCACGCATGCAAGAAGGAAGTTTGAGCTTGATGCAAATGGCTAAAATATCTTCCGCTTTATATGATTATCAATCAAATAAAAAGTTATTCTATGTATCAATTCTTACATCTCCTACTACTGGTGGAGTGACAGCTAGTTTTGGTATGTTGGGGGATATTATTATTGCTGAACCTAATGCCTATATTGCATTTGCGGGTAAAAGAGTAATTGAACAAACATTGAAAAAGACAGTACCTGAAGGTTCACAAGCGGCTGAATATTTATTCCATAAGGGCTTATTCGACCTAATCGTACCACGTAATCCTTTAAAAGGTGTTCTGAGTGAGTTATTTCAGCTCCACGCCTTTTTTCCTTTGAATCAAAATTAACGCAAGTAGAGTTCCTAAGTTAAA-TTTTTTTTGTGGCGAACAATTAGTTAGTTAGTTTATCAGAATCAAAATAAAACAAAACCCGAAGAATGGATTTTTCTTT-------------------------------------------------------------------------------------------------------------AAAAGAGAATTCTTCCTTAGAATTAGGAGGCAAGGCAAATAAAACGAATTTCATGTTCCCCCTCTTGCGTATGTATATATAATTCAAATAGAGAAAATATAGAATCTTGCATCTTTCTATATCTCCATCTCCCAACAAGTCCCGTTTTTCCTAAGAATCCCTGCTCTTGGATCGGATTCTAACGAATCGTTCGGGAATTTGTAAGAAACTTTTTTTTATTAAAAAAACTATTAGATATTCAAAAAGAAATTAGAAGCTAAGAACAACCGAAGAAGAAAACTCAAA--------------TAAGTAAGAATAATAAATAATAAAGAAAATGGATTATCATAGATATATTTCATGGAGAAAGATGCGTTTATTTAGTTCTATATTCCTTGCACTTAGTATAGATACTCATTTAGTATACTTATATACGAATTAGAATATGATACGAATTAGAATATGAATTCTAATTATTATAGGATATCTTTATACCAATAACAGGTACAAATTTTAAATCGAGGTACCCTTTCTATGACAATTCTCAACAATTTTCCCTCTATTTTTGTGCCTTTAGTGGGCCTAGTATTTCCGGCAATTGCAATGGCTTCTTTATTTCTTCATGTTCAAAAAAATAAGATTTTTTAAATCCGATGGGGTCAAATGTCATCTAGTTTTTTTT-TTCAAGACTTAACGAACACAGATATCAATTTAGTAGAATATTGTATAAGACTAACAGGTGGCTTTCTCGAAACATAAACGAAAGAGCTTTTATGCATGCGTAAACATGATATATAGGTAAATGAATTCTAGCTATTTTCAACAATAAGCGGGATCCGAGCTCATGTCTGCGATGAAAGTCAATGTATCTATATGTATGTAGCTATCTATAGGGAATCATATGAAGGGGATGCTCTTATTTTATTATATCTAACCAATTCGATGAATTACTGCTAAAAGTTCACATCAGAATAGTACTAGTTGATGAGAGTTACTTCGGAAACAAAATCAAGTAAAGTCAAATTGATTTTAGTTATTCCCTTAATTCCAAGAAAATGCAACTGGATCTAGTATGTATGAGTTGGCGATCAGAATATATATGGATAGAATTTATAGCAGGATCTCGCAAAATAAGTAATTTCTGCTGGGCTTTTATCCTTTTTTTAGGTTCAGTAGGATTCTTATTGGTTGGAATTTCTAGTTATCTTGATAGAAATTTGATATCTTTATTTCCATCTCAGCAAATCAAATTTTTCCCACAAGGGATCGTGATGTCTTTCTATGGGATCGCGGGTCTCTTTATTAGTTCCTATTTGGGGTGCACAATTACATGGAATGTAGGTAGCGGTTATGATCGATTTGATAGAAAAGAAGGAATAGTGTGTATTTTTCGTTGGGGATTTCCTGGAAAAAATCGCCGCATCTTTCTACGATTCCTTATGAAAGATATTCAGTCCATCAGAATAGAAGTTCAAGAGGGTATTTATGCTCGTCGTGTCCTTTATCTAGAAATCAGAGGCTTGGGGGCCATTCCCTTGAATCGTACTGATGAGAATTTGACTCCACGAGAAATTGAGCAAAAGGCTGCGGAATTGGCCTATTTCTTGCGTGTACCAATTGAAGGATTTTGAAAAATGAACTGAAGAATAAATGCTTTCTTAGCAGGAGGAAAAACCCAAGAATCCTCTTTTTTCTATAGCATAACTTACTTAATTGAAGTTTCTTCAGAACGCCCGGTTGGACAAAAGCAAGGCAAATGTGTACGGAACAGCCATAACATAAAACGAAAATGTTTTTTTTGTCTACAAAAAAAATTGTTTTTTTGCGTATGGAAATCCCCACTCAACTCAATTCAGTAACAAAAGAAGTAAGAAATCAAAATAATAGATTCATCTCATATATCAAAACAGTTCGAAATAAAAAATTGATCTTTTTCTTTTCACTATTTGGAATTGATACCTTAGATATGGATAGATCATATCTTGTAAATTATCTCTATTTTCTTTTGTCAACCGACCCTTTTCTTTTATCCTTTCTTTTGTCTTTCTTAATGAACAAAGAATTGGATCTCGTAGAATGAGAACTTTTCTGTCTTTTTTTTCCACTCATTTTTGATCATCACAATATTCTTCCATCACACTATTCTTCAGAAAATTCTCTCAAATATTCCTAGACTATGCTTTGGGGCCGGGGAGCCCGCGAA-TTTTTTTTTTTCGAAATATTTGATATTTTCATTTTTAATAGAAAGGAAGTTCTTTCATTTCGAAATCCGAATAATATTCATTATTTGAACATTCATCGAAAGGGGGAATTGCTTCGAATATTTGATCAATTGAGATATCTGGAAACAATATTTTTTTTTATTATTTCTTCATTCGAATTCAAAGTGGATTCTTCTTCTATTTCTGTATTTTTTCTACACTAGATTCAAGGACTAACCGCTGAATCACAACTAAAAAACAGAGACTAGATTCATAGGCGCGATACCTTGTAATAGAACTCATGCTTGATAGAAATCTTAGATCGCATCGAATCTACGAATGAGGTGGGTTCATTAACAATTCACAGATGAAAAAATGACAAAAAAGAACGCATCCATTCCCCTTCGATATCTTTCATCTATAGTCTTTTTAGTATTTTTGCCCTGGTGGATCTCTCTCTCATTTCAAAAAAGTATGGAATCTTGGGTTACTAATTGGCGGAATACTAGGCAATCCGAAACTTTTTTGAATGATATTCAAGAAAAGAGTATTCTAGAAAAATTCATAGAATTAGAGGATTTATTCCTCTTGGACGAAATGATAAAGGAATTTCCGGAAAGACATCTAGAAAAGCTTCGTATAGGGCTCCAGAAAGAAACAATCCAATTGATCAAGATGCACGATGAGGATCATATCCATACGATTTTGCACTTCTCGACAAATACAATCGCTTTCGTTATTCTAAGCGGTTATTCTATTCTGGGTAATGAAGAACTTGTTATTCTTAACTCTTGGGTTCAAGAATTCCTATATAATTTAAGCGACACAATAAAAGCCTTTTCGATTCTTTTAGTAACTGATTTATGTATCGGATTCCATTCTCCTCACGGTTGGGAACTAATGATTGGCTATGTCTACAACGATTTTGGATTTGCTCATAATGATCAAATTATATCTGGTCTTGTTTCCACTTTTCCAGTCATTCTAGATACAATTTTTAAATATTGGATTTTCCGTTATTTAAATCGTGTATCTCCGTCACTTGTAGTGATTTATCATTCAATGAATGACTGAAAAACGATTCACTGATCCAATTATAATCTTTGTACATAAGCAAAGCATTCAAAGTCGTACTTACCTTACTTTTTCTACCCATCCAGAGGATTCCTCCCAGATTCCAGTAATCCTATATTCCAGTAAAATTATTTCAGTATAATAGCAGAATCGCGGATAGGGAACTATATTAGCGACCTACCTAATTTTATTGTAGAAATTTTCGGGATCAACGATTGGACCATGCAAATTAAAAATACCTTTTCTTCGCTAAAGGAAGAGATTACTCGATTCATTTCCGTATCGCTCATGATATATATAATAACTCGGGCATCCGTTTCAAATGCATATCCCATTTTTGCGCAGCAGGGTTTTGAAAATCCACGAGAAGCAACTGGTCGTATTGTATGCGCCAATTGCCATTTAGCTAATAAGCCCGTGGATATTGAGGTTCCACAGGCGGTACTCCCTGATACTGTATTTGAAGCAGTTGTTAGAATTCCTTATGATATGCAACTGAAACAAGTTCTTGCTAATGGTAAAAGGGGGGCTTTGAATGTGGGGGCCGTTCTTATTTTACCAGAGGGGTTTGAACTAGCCCCCCCCGATCGTATTTCGCCCGAGATGAAAGAAAAGATAGGGAAGCTGTCTTTTCAGACTTACCGACCCACTAAAAAAAATATTCTTGTGATAGGGCCTGTTCCTGGTCAGAAATATAGTGAAATCACTTTTCCTCTTCTTTCCCCGGACCCCGCGACTAATAAGGATGTTCACTTCTTAAAATATCCAATATACGTAGGTGGGAACAGGGGAAGGGGTCAGATTTATCCCGACGGGAACAAAAGTAACAATACGGTTTATAATGCTACAGCTGCGGGTGTAGTAAGCAAAATCATACGAAAAGAAAAAGGGGGATACGAAGTAACCATAACAGATGCATTGAATGGACGTGAAGTGGTTGATATTATCCCTCCAGGACCAGAACTTCGTGTTTCAGAGGGCCAATCTATCAAACTTGATCAGCCATTAACAAGTAATCCTAATGTGGGTGGATTTGGTCAGGCAGATGCAGAAATAGTACTTCAAGATCCATTGCGTGTCCAAGGCCTTTTGTTCTTTTTTGCATCTGTTGTTTTGGCACAAATTTTTTTGGTTCTTAAAAAGAAACAGTTTGAGAAGGTTCAATTGTCCGAAATGAATTTCTAGATCCGCGGCTTTATCAATTATCAACTTTCTAAAAAAAACCAAATTCTTCTTGGCAATTATGTTATGTATGAGCAAAAAAACTATCAAAAGTCTTTTGCTTGTTTATATTCTTTTTCTACCGAATGTCGGGAATTTCTTGTACTGCACTCCTAAATCATAGTATATATATATTGTGAAGAAGGCTATTTGACTTTCCCCCTTCTTTGTTTTTCCAATCCAAATTGGAGGGGTGTGACTATGTCACTATTATCAGATTTAAATATCATAGAATGTGTCAATAGTTTTCTATTCTATTTCGTAGTTTAGATTTTTTCCAGGTTTATCAGAACTCCTTTTGGATTTCTTACGTATAATTAAGTAGTGGTAAAACAAACAAAAATAAATGGAAAGTTGTTGAGCAAATAGAACTTCTTCAATGAACTTAGAAAACAATTTCAATTGATGAGACACTAAAATAAATAGAGTAAAGTTGTATTAGTATAGAAAGGATTTGGTATGATATCTGATCGACAGAAATCTATATATAGATGGATTGTGATTCTGTGATCCGGGAAAAAAATTGAGTGATTCCTTAATTTCTTCTAACTTTGAAAGTATCGATAGATACTATCGGGGAACAGATAACAGATGTTCTAAATCAATTAAGCAAGTTAATAAAAAAAAATCATCAGAAAAAAATGAAATGGAGTTTTTTGAAGCATCGGTGATCTATTTTGTCATTTAT----CCGAACAAAACAAAATAGTATGATCATTAAGAACTCAAGGGGCCCTACCCCTCGAATCAGACAAAGAAGGGAGTGATAGGGTACCTTGAGTTCTTACGCTTTTATGTCTATAACGCAGTTCATTCGATTACTACAAGGACGAACCTAATCCGGAATATGAACCATAAAAGAAAATGCCTATTAAACCGATCACAGGAATACCAGTTACAGTACCTATTATCCAAAGGGGAATCCTTCCAGTAGTATCGGCCATTTATCCCGCCTCCCTCCACGTTTTATCAAGTGGTCGTGCTAGAG-ACATAAACAGTCATAGATAATTATAAGATGCGATCCTTCCGAATGGGATAAGAGAATTCCTACTAATTTTTATTCTTCTACTATTCTTTTTTCTTCGCTTAATTGAAGAAATAATTGGAAAATAAAACAGCAAGTACAAAAATGAGTAATAACCCCCAGTAGAGACTGGTACGGTTCAATTCAACATTTTGTTCGTTCGGGTTTGATTGTGTCATAGTTCTCTAATTCGTATTA-GGTTTATCGTTGGATGAACTGCATTGCTGATATTGACCCCAAAAAAGAAACGGTAGGTACAGCTAGTCCGTGAACAGCCAACCATCGCACTGTAAAAATTGGATAGGTTCGATCTATGGTCATTGGGTCCTCCTAAAAAGATCTACTAAATTCATCGAGTTGTTCCAAAGAATCAAAACGGCCGGTTATTAATGGAATTCCTTGTCGGCTCTCTGTAAAATACTCATTTGGACGAGGGCTTCCAAACACATCGTAAGCTAAACCCGTGCTGACGAATAACCAACCCGCAATGAATAGGGAAGGTATAGTAATGCTATGAATGACCCAGTACCGAATACTGGTAATAATATCAGCAAAAGAACGTTCTCCTGTGCTTCCAGACATGCTGAGCTCCACATATTCTTGTACAGTCAAAGGGCGATCGCTTCCGTAAAAGATAAAATCCGTAAATGGAAATTCACCGAATTTTAATCTTTGTGAGATCGTCAATATAGTACCCAGGGTATTTTTAGAATATACCGAATCAGTATAGCTATCCTTCTTCTGACACAGCAACGCAATTTCAATCAGTATCGAAATGCAATGCTAGAAAATTTCTTTTTTCTTTTCTTGCTGGTCGATGTATAACTATGTACTATTCGTACTATTTAATAGAAAATGTACCCTTTAATAGAAAGCATTCAATAGAAAATTCCTCCAATTTCTGCAGTATGGGGTTTCTTTTCTCTCCATTTACATTATTGGCTTTGGACTCGAAATTCAAGATCAAGTAAAGTGGGAATCCGCCGGATTGTTTTCTAATAATTCATGACGGAGATTATCATATTTCCCCATTTAAATTAGATGTGAAATCCACAAATATCCTTTTCGTAGGTGTAGAATTTTTTGTTGTAACCCCCCTCCTTTTTTCAAGGAATTGGTTAGTCGTCCAGAAACACGTAACAGTGGGAGATAGGATTCGATAAAAGAAAGAGAAAAATGAATAAAATAATTCTAATAATTTAGATTTGTGATGCACGCGTTGTTGTATTAGATCCAAAGGATCTTTCTTGACCTAACTCCAAAGAAGGAGCTTTATTGTTTATATATAATATGGAAAGACAAAATGGAAAATCTATAAAGAAAAAGATAATAGGAATTTTGAGTTTTAGAATCTAATTGGACCGAAATAAAAATTTGATTTTTT-GAGTGATCTGATTGTGCAATACCTTTTTTTCTTCTCAGTTGAGCTATTATGTGAATGAACCTACTGCTGAAACTAATGAGTTAAAAATTCAAGTTTAAAGTAAATAAAA-----TAAAGTAAAAA-AAAAAGTAAAAGTCAAAAAGAAAAAAATCAAGCAAAAGAAAAGGTATTTAAAGTAAAGAAAAAAGTATTATAAAAAGTATTATAAGGTCACTCTTTATTCAAAAATAGAAAATGTATTCGATACACTAAAAAATCAAAATATAAAATAGAAGCGATCCCCCAATTTTGTCCATATGGATTAAAAAAAAGTTTCGTTTTTGGAATGAAGTTACATGACACTGTTTTCATTATTATTTTAATATTAATTGACTCAAGAGTTGACCACCGAATCCGCTGATTTGGAATCGTGGGATGGGTCGATGTCAAAGATGATGAATTGATTTCTTTTTCTATCCCTGTCACTCATTTTTGTTAGTACCTTCTATAATACTTGATGAATCAAAAACTTTCAATTGAAAGAATAAGTTCAATTGGTATGGTATTTTTGCTTATCCTCGTATCTTTCAAAAGTTGAAACTTAGGGAAGTGCTTTATAAACATATGTATAAAAAGAACATATTTCCTTTAGCTCCTTCATGCCTACTATAACTAGTTATTTTGGTTTTCTACTAGCGGCTTTAACTATAACCTCGGCTCTATTTATTGGTCTGAGTAAGATAGGACTTATTTGAAATTAATTGACTGAATAATTTATAAAAAGAAATCTTTCTGTCGTATTCCATATATTTTCTAGTGTTAATTACCAAGTAGTGGTTATTGAGATTCCTAGGCAATACAGATTAATATTTAGGGATAGATATTACCTCTCTTTTTCCCTTTTCAAATAAATTAAATTGAAATGATTGAAGTCTTTCTATTTGGAATTGTCTTAGGTCTAATTCCTATTACTTTGGCTGGATTATTCGTAACCGCATATTTACAATACAGACGGGGTGATCAGTTGGACCTTTGATTAATTAACATCTCTTTTTTTAACTGACCTCCCCCTTTCTTTAATTAAATCCGGGGGGAGGTCAAAGTCAAATTCAGATTGCTGTTCAATTATTTCAGTTCAGTGTGTGTGTAATTTTTGATCTAAGACGACAAGAGCAGAATCACGCTCTGTAGGATTTGAACCTACGACATTGGGTTTTGGAGACCCACGTTCTACCGAACTGAACTAAGAGCGCTTTCGTATCACAACGTAAAAGACTGTAAAGAAGGAGATTCGGTTT------TTTTTACCCCAATAAAATACTTCTTGCATGTGTATACTATCATAAAATTAAAGATTATGTATGTCAAAATTTAATCGATCTAAAATCGATCTCTGGTTACTCCTCCTCTGATCTCTGGTTACTCCTCCTCTGAGCAGTAATTGATAGGGATGACAGGATTTGAACCCGTGACATTTTGTACCCAAAACAAACGCGCTACCAAGCTGCGCTACATCCCTTTCAATTGGTCTACAGTATCATTGTAGAGAATCCCCGTCTTGTTTTCCACATCCTTATTATTTTATTCCCTCCGTTGATATGCAAAATTGATCTTACCATTTCTTCTTTTTGGTCTCATATCATATAACATATAATAATAAATGAATATTTTTCTTGGGAATTCTCAGGCGTAAAGTGAATCTTTTTTCTGCTTTAAGAAAAAGAAAATCTTATCTACCAAACCATTGCACATTTCAATTTGAATTAGGATTCCGCGCACAAATACAAGTGGTCTTTAACTACATATACATCTCTTACCATAATGTATTATAATATGGTATGGAATAC-AAAAAAAAGGAGGATTTTTAATGCGAGATCTAAAAACATATCTTTCCGTGGCACCGGTACTAAGTACTCTATGGTTCGGGTCTTTAGCAGGTTTATTGATCGAAATCAATCGTTTATTCCCGGATGCGTTGACATTTCCTTTTTTTTCATTCTAGTTATTGAAATGGAAAGGGGTGAAGAAGATTAGAGATAGAATCAAATATTTGTGACTAATCTCTTTTTCCCCTCTTTT--TTTTTTTTTTTTAGAATTAGATAGATAGAATAAGGGAGGAAAGAGAAAGAAAAAAGTGGATTCAACCTCCGCGAAACTGGGGTCGGGCTCCAATTAAATTAATAATACAGTTAAAAGAAAACGGAAATGTGGCTAGGATAAGAGTATCATACAATACAAGATACTTAAATGAAATACTGTACTGTGATTAGCAATATAGTTAGAAATTATTGTATTACTTATTATTTACTATATTGATTGCAACAAAATCTTTATTTCAAAATAAAATTTTGAGTGGTTAGCAACTTCTATTTTTTTGTTCCTTGCTTCTTATTCGCTTCGGATCAGAAAATAGAAAAGTTGGGTGAATCAAAAACCCAAAGGAGGTTCATGGCCAAGGGTAAAGATGTCCGAGTAAGGGTTATTTTGGAATGTACCAGTTGTATTCGAAACGGTGTTAATAAGGAATCAAGGGGTATTTCCAGATATATTACTCAAAAGAATCGACACAATACACCTAGTCGATTGGAATTGAGAAAATTCTGTCCTTATTGTTACACACATACAATTCATGGGGAGATAAAGAAATAGAGATGGATCGAACCGAGTGCTTGTGTGTCACCCTTCCAAGGAACATGAAAAATAATATAGATATATATCTATATTATTTCATATATTTAAATGGAAACAAATACAAATAAATAAATATAGACAAACCAAATCCTCTTAATTAATTCTATAAATCATTTTTGATTTCATCGAAATGGGATTTTAGCGATAAGGAATAAACAAATTATGGATAAATCCAAGCGACTCTTTCTTAAATCCAAGCGATCTTTTCGTAGGCGTTTGCCCCCGATCCAATCGGGGGATCGAATTGATTATAGAAATATGAGTTTAATTAGTCGATTTATTAGTGAACAAGGAAAAATATTATCTAGACGGGTGAATAGACTGACCTTAAAAGAACAACGATTAATTACTATTGCTATAAAACAAGCTCGTATTTTATCTTCGTTACCTTTTCTTAATAATGAGAAACAATTTGAAAGAAGTGAGTCGACCGCTAGAACTACTGGTCTTAGAACCAGAAAAAAATAGGCTTTGGCTTTCTCTTCAACTGAATCAAAATTCCAATTCAAACTCAAACACAGATGAATGTTCTATTCAAAAAATACGAGAAGCAGTCGTGTCGTAATAAAAAAAAAAAAGAATTGGGGAAGAAGAATAAATC-TTTTTTTTATTGAGCGTGTTCGCTCATTTTGACGACTTTATCATATTATCCTATACTAATTTCTACTCTACCTTCCCGGAGTTCATTCTCCAGAGAACTCCATTTAAAAATTATGACGAATTCCTTCCAACTTCTTTATTTTATGATCTCATTGGAAATCATATAAAGACAATTCCTATTTGATATAGCTATTTGTGCAAGTATTTTGCGATTAAGAAGCAACTGCGCCTTATACAGATTGTGTATTAATCTACTATAAATATAGGATACCTGATTCCCGCGAATTGCTGCATTTATTCGAGTTATCCACAAACGACGAAAATCCCTTTTTTTCCTATCTCTATCACGATGAGCCGAAACCAAAGCTCTTAGTTTCTGTTGAGTAATTGTTCGAGTAAGTCTTGAATGAGCCCCGCGAAAGCTTGATGCAAATAAACGAATTTTTGTTCTACGTCTCCGAGCTATATATCCTCGTCTAATTCTGGTCATTGAATAAATGAAACTTTGATGAATAACTAATTGATTTCCTTTCTTTCAGTTATTCTTTTCCCCTTTCCTAGTCTATTAATAACAAAACGGATTCTTCCAATTTATAAAATCAAAATTCCAATGGCTTTTGCTACTCTAACCTTCCCGACCACGCTTTTTTCCTTTTTTCTAGGCATTGGAAATAAAGTAGTAAATATAAATAGATAAATAAATTGTGGGTTCCATCGTCTCTATGGTTACTTCTTAAACGGTGAGGTCCTCTCTATACACCGGAGCCCCTTCTTTCATTTAATCAATGCTATTGGTAACTTGTACAGTTACCACTCTTTGGCTCTACCCGTGAATTTTCTAGTAATAGGTCTTTCATAACGAGATAGACTTTATACAGTAACGGTATTTAATTATGAAGATTGGTGAGGTAGCTGACCCTGTTAGTCCGTTCTTGCAAGAGTAGAAACATAATCTTTCTGCTTTTTTTTTAATAGTATTTACCCCGCTTAATGGATAACTATTTGTTACCAATGGGGAATTCTTTCTCACCTTAAATTACAAATTGAGGTGATTGAATTTGCGCCAATGGAAACCATAAATTTCATACACAATAGAAAGATATGATAGATCTATT-TTTTTTATATAGTGAATGCAGTTCTTCCATTCTATCCGATTCACTGGTACTGATCATTGATACTGGAAAATTTTTTTCTTTTATTTTGTCTCAGCCCATGATTTAAACGAGTCGCACATACACCCTTGTACATGTTCCTCGGCGCTGAGGGCATCCCCCAAGAGCGGGGGATTTCGTGACGTTTCTGATTGGCTGTCTTGGGTTTCTAATAAGTTGTTTAATAGTTGGCATGCTGAATTATACATTATGGGCTGGTTTAGATCGATCCTAACCGGATGATTATGAATTTCTTGTATTTAATAGATTAATAGAATATTAAACCCTTAAGAAGTAAGAAGATAAAATCTTAAATTGTGTATTTGCGTGAAATCACTCTTCTTTTTTATCCAACCGCTACAAGATCAACAATTCCATGAGCTTGGGCTTCTGTTGCTGACATAAAAACATCCCTTTCCATGTCTTCGGATACAACCCATAAGGGCTTGCCTGTTCTTTGTACATAAACCCTTGTAAGGATTTCGCGCAGTTTCAGTAGTTCTTCCGCTTCCAGGATAACTTCTCCCGTTTGCCCCTCAGAAAAACCGCCAATAGGTTGATGGATCATTACCCTGATGATATATTATAACATAATAAAAGGTTCCTCTATCTCGCACGATTAGGCGGAGGGAAGAGATAAAGAATAAGAAAAAGAGAGAATTGAACAACCGTACAGGCATTTTTTCGCATTGCATACGGCTCGACAATGGAATTCGCCTTTTTACCTTTCATCAAAAAAAGAGAAAATATGGGGTCTATTATCCCCAGATCGGTCAATGATCCAATTACCACCCTTCTTTTTTTTGGAGGAGTTCAAAAATACTATGATGGCCCCGTTGCTTTATATATTTATTTCGTTTGTGAGTCAGCAATCCCAAAGTTTCTTTG----TTTTTTTTTCAAATCAAAAAG-AAAAAAAATCTTCTTTTTTTTTTTCGTACTTTTTCATAATATAAATATTGTTAATAACCTTCCGGTGTGAAAAAAGTTTGTGACGCTGAAATAGGCCTACGATAGGTAAGATAAACTCGGAATACCCCTCCTTTATCTCATACTACTCCTTCGATACATAATCTAATATTTTGAAAAAAAAAAACAATAACAATTTTCATATCGAATTCGAAGTGCCATGCTATTATTACTTAATATATTAATAATTCATATGGCGAAGGCATAGTCTTCTTTTTTCTCTCAAATAAAAAACTCATTGGCGCCAAGCGTGAGGGAATGCTAGACGTTTGGTAATTTCGCCCCCGGCCAGGAGAAAAGACCCCATTGAGGCGGCCAATCCCATGCATATTGTCTGTACATCTGGTCGTATAAATTGCATAGTATCATAAATAGCTATTCCGGGTATTACCCACCCGCCAGGAGAGTTTATAAACAAATACAAATCCTTGGTCTCATTCTCTATACTAAGATATACCATAACACCAATAAGTTGATTCGAGATCTCGCTATCAACCATTTGGCCTAAAAAAAGTAATCTTTCTCGATAAAGTCGGTTGATTAGGATAAAATTGTATCCCTTCGGAGCCGTACAGGCACTTTTTGATGCATACGGTTCAACAAAACTTGCGAAAAAAAATCAATGTGTAGCTCCCAGCCCCCTTTCTTGTTTCCTAGCGGGCTCTTTCTATCGAAGGGGTTTTTCTTCCATTTTTTAAGAACAATGAGTTTGGCCGGTTTTCCTATACCTATAATATTCTTATATAAAAAAAGCAATTCACTAATCGAACTAACTTTTCATTGATGTATTTTTTCATCGAGATCCAATCCAAAAATCACGATGTAATTTTCTTGTTCCTGAATGGGCTTCTTCCATTTTTTTAGGTTTATGCTCTACTCCGAGTAAGGATCTGCCCGATTTTTATTTGTACATATAGGACAAATGACCCCCATACCACGTCTCTTTTTTGCTATGACTTCGTCCC--TTTTTTTTTAATTCATTTGTTTCATGTCTTCCGCCAAATATTCGACATATTCATCATATTTATTATTCCATTGATTAACAGTTTGAGATCACTCCTATTTCGAATCAATTTCTAAATGGAATCGTTTATGATATCTATGATCTAAGTAATAATCATAGATATATTCCCAATTGGGTTTTTCTAAACGGAGCCTGGATACCTCATTTTATTGGTCCAGCCAAGACGACCATAAATTTTTTTTATTGCTAATATTAATCTGGATACCTCCGCACAAAAAGGATCTAATTGCACTTCATTGCACTTCACGCTACAAATTTTTGATAATTCAATCAATTTTTTTTGGGTGAAACCGAGGCTATCTCGATCAGGGGAGAGAATGGGGAAATCCCATATGACCCAATAGATCTGACAAGTCGCACTATACGTCAACCCAAGATGCATTCTTTTCTCCGGAACCTCGAAAAGGTACTTTTGGAACACCAATAGGCATAAAATGAAAGAAAAAAGAATTAAGTACTCTAGTTCACTTTGATGTGGAAGCGTAATAATGGGCTTCTTGTCTTAATAATATTGGCCTTTATCATATTTTATACATAGATTGAATAAGTTCAGAAAATAAAGGAAAATTCTTACGAATAGGTCCTTTGAATGATGACCAAATATGGATGCATCCGCTCATAGAAAAGGGAATCAACCCCCATTGCGTATTGGTACTTATCGAGTATAGAATAGATTTGCTTCTCTTTTTTCCTACGAACCGAATTCTTCCATTACCATTATTACTAAAAAATATTACTAAAAGAATAGAACAAATATTCATCCTTTTTTCGAGATAATCCACTGAAAAAAAGGGGGTACATAGCAGAGTTTTTTTCAATGCAATAAAGTTACACAGTGTCTATTTTTTGTTAATAAAGGGGTAGTCCCATGGGTTTGCCTTGGTATCGTGTTCATACCGTCGTATTGAATGATCCCGGTCGTTTGATTGCTGTCCATATAATGCATACAGCTCTGGTTGCTGGTTGGGCCGGTTCAATGGCTCTATATGAATTAGCAGTTTTTGATCCCTCCGATCCAGTTCTTGATCCAATGTGGAGACAAGGCATGTTCGTCATACCCTTCATGACTCGTTTAGGAATAACCAATTCATGGGGCGGTTGGAGTATTACAGGAGGGACGATAACGAATCCGGGTATTTGGAGTTACGAAGGTGTAGCCGGGGCACATATTGTGTTTTCTGGCTTGTGCTTCTTGGCAGCTATCTGGCATTGGGTGTATTGGGATCTAGAAATATTTGGTGATGAACGTACAGGAAAGCCTTCTTTGGATTTGCCTAAGATCTTTGGAATTCATTTATTTCTTTCAGGAGTGGCTTGCTTTGGTTTTGGGGCATTTCATGTAACAGGATTGTATGGTCCTGGAATATGGGTGTCCGACCCGTATGGACTAACTGGAAAGGTACAATCTGTAAATCCAGCGTGGGGTGTGGAAGGTTTTGATCCTTTTGTTCCAGGAGGAATAGCCTCTCATCATATTGCAGCAGGGACATTGGGCATATTAGCAGGCTTATTCCATCTTAGTGTCCGCCCACCTCAACGTCTATACAAAGGATTACGTATGGGTAATATTGAAACCGTTCTTTCCAGCAGCATCGCTGCTGTCTTTTTTGCAGCTTTTGTTGTTGCTGGAACTATGTGGTATGGTTCAGCAACTACCCCCATCGAATTATTTGGTCCCACCCGTTATCAATGGGATCAGGGATACTTTCAGCAAGAAATATATCGAAGAGTTAGTGCTGGACTAGCCGAAAATCAAAGTTTATCAGAAGCTTGGTCTAAAATTCCTGAAAAATTAGCTTTTTATGATTACATCGGAAATAATCCGGCGAAAGGGGGATTATTCAGAGCGGGTTCAATGGATAACGGGGATGGAATAGCTGTCGGGTGGTTAGGACACCCTATCTTTAGAGATAAAGAAGGGCGTGAACTTTTTGTACGTCGTATGCCTACTTTTTTTGAAACATTTCCTGTTGTTTTGGTAGACGGAGATGGAATTGTTAGAGCCGATGTTCCTTTTAGAAGGGCAGAATCGAAGTATAGTGTCGAACAAGTAGGTGTAACTGTTGAGTTCTATGGTGGCGAACTGAATGGAGTGAGTTATAGTGATCCTGCTACTGTGAAAAAATATGCTAGACGTGCTCAATTGGGTGAAATTTTTGAATTAGATCGTGCTACTTTGAAATCCGATGGTGTTTTTCGTAGCAGTCCAAGGGGTTGGTTTACTTTTGGACACGCTTCGTTTGCTCTGCTTTTCTTCTTCGGACACATTTGGCATGGTGCTAGAACCTTGTTCAGAGATGTTTTTGCTGGTATTGACCCAGATTTGGATGCTCAAGTGGAATTTGGAGCATTCCAAAAACTTGGCGATCCAACTACAAGAAGACAAGTAGCCTGATGCAACATTGCTCTGCTATTTTTCGCTTCTCGCTTCTATCTATTTTCGGTTTGTGATTTTAAATAAGGTACTGGAGAAATCTGGATTTAAATCCTCGTCTTTTTTTGATTCTTTTTTTTTTTTATTC-TTTTTTTTTCCTTTAATCCGGGAGATGATCCCACCCAAATAAACAGGTATGGAAGCTATAATTGTAAACCACGATCGAATTTATGGAAGCATTGGTTTATACATTCCTCTTAGTCTCGACTCTAGGGATCATTTTTTTCGCTATCTTTTTTCGAGAACCGCCTAAAGTTCCAACTAAAAAATGAAATGATTTTTCATTATATCAATTGAAGTAATGGGCCTCCCAATATCGGGAGGCCCATTACTTCAACTAATCCCCGTGTTCCTCGAATGGATCTCTTAGCTGTTGAGAGGGTTGCCCAAAAGCAGTATATAAGGCGTACCCCGTAAAACTTACAAGTAAACCAGATATAGAGATGGCGACTAGAGTTGCTGTTTCCATTATTATATAATTTCAAGACTACAATGGATCTATGATAAGATCGTTTATTTACAACGGAATGGTATACAAAGTCAACAGATCTCGATGAATACAAAATAGGATTTATGGCTGCACAAACTGTTGAGGGTAGTTCTAGAGCTCGTCCAAGACGAACTTCTGTAGGGGGTTTATTGAAACCATTGAATTCGGAATATGGTAAAGTAGCTCCTGGATGGGGAACTACTCCTTTGATGGGTGTCGCAATGGCTCTATTTGCGATATTCCTATCTATTATTTTGGAGATTTATAATTCTTCCGTTTTACTGGACGGAATTTCACTGAATTAGATTCACAAGAACCCCAAAATCCTAGCTGTTAAATAAGCATTTAGGTCTCGGA--TTTTTTTTTTTTTTAGTTGATTGGTAGTTCGACCGCGAAATTTTTTTGTTTCTGTATTTCCGGAATATGAGTGTGTGACTTGTTCTAATTGATCCTATTGATAGTACAGAGAATGGGTCTGTCGTCTTGAGAGAGATGGTTTTACCCCGTCGGATATTCATTCTAGTATCTGGAGCACGGAATATATAAAATAGATCACGAAGTATTCGAACTATGATTCATACTTAATATTCAGACCTCGCGGCCGGATTCAAAAAATTTTTCCAAAGAAAAAGTTATAAATCATAAATTGAAAAATTTTTCTTCTTTCAAATTCCCCATTTCTGCTTTGATTTTGCTCAAAGGACAAACGTTTCTTTGGATTTTTAGTCATTATATTTATATCTATTCTACTCGTTGAATAAATGATGATCCAATGGTTCTTACTCAGGGAATCTTTGGACTTAATTTGAAGGTTTTGTTGAATCATCGTGGTTCCAGTATGAATCTGAAGTTTCAATTGATTCATAGGGTCTTAACAAGAAAATTCCTATCAATAATAAAGAAAACATAAAGTAAAGCTGCATTACATACAAATAAAACTAACAAAT--AAAAAAAACAAAATAGGTAAATAGAAGATTCAAGAGGCCTGTAACGATCAACATAAAGACAAGCGAGTCGACTTGATTTTTTGGCATGCTAATTATAAGCACAAAGAATAGCTTTCTGATTTTTATTCTTTCGTATCTTTAGATAAGATTGAATCAAAAGATTAAGAAGTTTCCAATTTTCTATTCCATACCTCTTTCAACCAGTATTGGGGTGTTTTTGTTTGAGCCGTACGAGATGAAATTCTCATATACGGTTCTCAGAGGGGGAGTCCCCTTGGTTTACCTATCTCAATAAAGTCTACGATTGGTTCGAAGAACGTCTCGAGATTCAGGCGATTGCAGATGATATAACTAGTAAATATGTTCCTCCTCATGTCAACATATTTTATTGTCTAGGAGGAATTACACTTACTTGTTTTTTAGTACAAGTAGCTACAGGGTTTGCTATGACTTTTTATTACCGTCCGACCGTTACTGAGGCTTTTGCTTCTGTTCAATATATAATGACGGAAGCTAACTTTGGTTGGTTAATCCGATCAGTTCATCGATGGTCGGCAAGTATGATGGTCCTAATGACAATCCTGCACGTATTTCGTGTGTATCTCACTGGTGGTTTTAAAAAACCTCGCGAATTGACTTGGGTTACAGGTGTGGTTCTGGCTGTATTGACTGCATCTTTTGGTGTAACAGGTTATTCTTTACCTTGGGACCAAATTGGGTATTGGGCAGTAAAAATTGTAACAGGTGTACCAGAAGCGATTCCGGTAATAGGATCTCCTTTGGTAGAGTTATTACGCGGAAGTGCTAGTGTGGGACAGTCCACTTTGACTCGTTTTTATAGTTTACACACTTTTGTATTACCTCTTCTTACTGCCGTATTTATGTTAATGCATTTCCTAATGATACGTAAGCAAGGTATTTCTGGTCCTTTAT----------------------AAAAAAAAATCTAGATCATAGCGATTTGTAATCAATCCTTTATCTTATTGCTTGGGGGAGGAACAATAATATTTCATTGCTACAAATATGGATTATTGACAAAAAATAAGACATGTATTTGGAAATTTCCCCTCAACTCCATAATCATAATATTGTATTATTTATTTGACATGAATGAATAGTTGAAGGGAATTCTCCGAAGAGAAAATGGATTATGGGAGTGTGTGACTTGAACTTATTGATTGGGCTGTGCAGAAATATTCCTTTATCTGCTACATTGGAATTCACAACCAAATGTGTCTTTGTTCCAACCGCCGCCCCATAGAGAGGGTAGGCTGGTTCGATTGAAAAGAATCTTTTCTATGATCAGACCCAAGCATGCCGTGCATGAACAGGCTCCGTAAGATCCAGT------AGAATAAGTGATGTGGCATAATCCAGATTAAGTTTTCGCTATATTACTTCCTTAATAGTATGGAAATGCATTCATTTCTTCTGCATCGATCCGATTTATGATACTATCGGAGTGAAACAAAGGATCTAAAGAAGAGTAGCGGCTAGACTATATTAGTAACAAGTAAATCCTTTGTACGCAAAAAATAAAAATTTCAGCTCGATCTATTTTTGTTTTGTTGGGGGATAAGGGTGAATCACAAGGGCTGAGACAACCCAGAAAGCTCTTGATCATGATCAATTCTGTAAGCCTACTTGGGTATTGAGCATATACCTGTAAGAACTGAATTCCTTGCAATTGATAGTTGCAACTTCGTAAAATGGAATCCGGTAATTTTACCTATAGAATTATTCAGATATGCGTAGAGATAACTAAATATAGATTTTATAAAATTTCTATTTATTTTTTTATGTATCCGTTTAGTTCGGTTAATTCTTGCTCGAGCCGGATGATAAAAAATTATCATGTCCGGTTCTTTGGGGGGATGGATCTATAAGAATTCACCTATCCCAATAACAAAAAAACCTGACTTGAATGATCCTGTATTAAGAGCTAAGTTGGCTAAAGGTATGGGTCATAATTATTACGGAGAACCCGCATGGCCCAACGATCTTTTATATATTTTTCCGGTAGTAATTCTCGGTACTATTGCATGTAACGTAGGCTTAGCGGTTCTAGAACCATCAATGATTGGTGAACCCGCGGATCCATTTGCAACTCCTTTGGAAATATTACCCGAATGGTATTTCTTTCCCGTATTTCAAATACTTCGTACAGTACCCAATAAGCTGTTGGGTGTTCTTTTAATGGTTTCAGTACCTGCGGGATTATTAACAGTACCTTTTTTGGAAAATGTTAATAAATTCCAAAATCCATTTCGCCGCCCAGTAGCGACAACCGTCTTTTTGATTGGTACCGCAGTGGCCTTGTGCTTGGGTATTGGAGCAACATTACCTATTGATAAATCCCTAACTTTAGGTCTTTTTTAAATTGATTCAATTGTAAAATATCATAACGTGTGTATCTAGGGAGTAGTCGCTTCAAAGTCAAAGTGAATTCTCCCTAGATACTTTTATTCAATTATTCAATTAAATTCCGGTCCGAATATATAGATTGTGCGAAAGGTGCAAACCCATTTCATTTTTTCTA--------TTTTTTTTCTAAAGAATAAACAAATTACAATAAATTCAATTGATTTAAAACTTATTTTATTTTTCTTTTCGGTAAATCACGATTGTGAAATGCTTTTCTATTTCTTTTCTAGAATACCCACTATCTGTTTTACATCTTCTATGCGAAAGTGTTCAATTTTCATAAGGTCTTCTTGACTCTTATTCAAAAGGTCAAATAATGTGTGTATATTGGACTTTTTGAGACAATTATAGATCCTGGGAGACAATTCTGATTGGTCAATAAAAATAGATTTCAATGCGATTTCTTTTTTCTTTTTCTTTAGTTTTTTCAATCTATCATGAAAAGTAAAAAAAGGTAAAATAACCTTGTATTGATTGTTCTCTAAATGGAAGTTTTCTTCTGCTGCCTGTAGAAAGGGAATAAATAAATCAATCAAATTCCGGGAGGCTTCATGAAGTGCTTCTTTAGGAGTTAAACTTCCGTTTGTCCATATTTCTAGAAAAAGGATCTCTTGTTTTTCATTTCCATTCCCATAAGAATGAATACTATGATTCGCATTTCGAACAGGCATGAATACAGCATCTATAGGATAACTTCCGTCTTGAAAGTTCTTTGGCCTTTTTATATTATATCCTCGATTCCTCTCGATTTGTAATCCAATACACAAATCAATTGGTTCCGTTAGGCTAGCTATATGCTGCGTATTATCAACGATTTCCACAGAAGGTGGTAAGAGGATGTCTTGAGCAGTTACATATCCCGGACCTTTGACACAAATAAGCGCGTCACGAGTTCCATACAGATTACTTCTCAATACAATTTCTTTCAAATTCATTAAAATTTCATGTACTGATTCTTGAATACCTACTAGGGTAGAATATTCATGTGGGATTTTCTCAGATTTTGCGCGTGTAATACATGTTCCTTCGATTTCTCCAAGCAAAGCTCTTCGCATCGCAATGCCTATTGTGTCGGCTTGACCTTTCATAAGTGGAGACAAAATAAAGCGTCCATAATAAAGACGCTTACTGTCTACTCTTGATTCAACACACTTCCACTCTAGTGTCCGAGTAGATACTTTTACTTTCTCTCGAACCATAGTAATATTATTTGGCAGATTTTTGAGTTATTTATTTCTCTTGAAATCTCTTCAATGTTTATTTCTACACCCGTCTTTTTTTAGGGGGTCTGCAACCATTATGTGGCATAGGGGTTACATCCCGTACGAAACTTAAAAGTATACCACTTCTACGAATAGCTCGTAATGCTGCATCTCTTCCGAGACCAGGACCCTTTATCATGACTTCCGCTCGTTGCATACCTTGATCTGCTACTGCTCGAATAGCATTTCCTGCTGCGGTTTGAGCAGCAAAAGGTGTCCCTCTTCGTGTACCCCTGAATCCACAAGTACCGGCTGAGGACCAAGAAATTACCCGACCCCGTACATCTGTAACAGTCACAATGGTGTTGTTGAAACTTGCTTGAACATGAATAACGCCCTTGGGGATTCGACGTGCACTTTTACGTGAACCAACCCGTCCAGTCCTACGTGAACCACTTCTTGGTATAGATTTTGCCATATTTTATCATTTCATAAATATAAGTCAGAGATATATGGATATATCCATTTCATCTTAAAACCGATCTTTTATTTTGATTTGTTCATCAGTTCTTTTCTTTTATAGAGTCTCTTTTCGAAAGATTATCCTTGTCTTTGTTTATGTCTCGGGTTGGAACAAATGACTATAATTCGTCCCCTCCTACGGATCAGTCGACATTTTTCACAAATTTTACGAACGGAAGCCCTTATTTTCATAGTTGTTATTCCTTAACTGAATTTCAAATCTACTTAATTGGAAGAAAATAAGTTTCTGGAAATTTTTGAACCGTGAATTGTATCCCCATGAAAGGAATGTTGAAAAATCACCTAATTGTTCGAATCCTTGTTTTGTTGTGGAGTCGATAAATTATCCGTCTTCCGTTTGAATCCTAACGACTTACTTCAATTTTGACTCTATCTCCTGGTAGTATATGTATAAAACTGTGTCGGATCCTTCTTGAAACATAACTTAAAATTCAAATCTGACTTCGCTATCTAAAGGATCTAAAAGAACCCGGAATATACCATTGGTAAGTGATTCAGTAATTACA---CCTCGCTGAATC--TATTTTTTTCTTTTTTTCTTTCATTCCAGGCAAACCCTCCTTGAAGTATCAACTAATGTAGGAGGAGCAATATTAGACAACTTGACTTTTTTTCGTTTTTTTTTTTTACAAATAGGAAGTTCCGGATACAATTCGTATAGCAAAAGAATTACCATATATAACACAAAACTTCTCCGCCGATTCTTTCTAGTCGAGCCGCTCGGTCTGTCATTATACCCCGAGAAGTAGAGAGAATTACAATCCCCATCCCGTCTAAAATTCTAGGAATTTGTTGATAGTTAGAATAGATTCGTAGACCGGGTCGACTGATTCGTTTTAAATTTAAAATAGGCCTATATGCTCCTTTCCTATTCCTTCGATGTCGTAGGGTTAAAACCAAAAAATATTTGTTGTTTTCCACAAGTTTCCTTACGTTTTCGAGAAAACCCTCTCGTAAAAGTATTTTAACAATGTTTTCGGTGATGTTAGTAGATGCTATTCGAACCGTACCTTTTCTATTCATGTCAGCATTTCGTATAGAAGTTATTATGTCAGCAATAGTGTCCTTACCCATGATAAACTAAAAATTTTGTTGCTTCCCAAATTTGATATAATCAACATGTTCTTTTTTTTATGAAAATTATTAAAAGTATATACATGAGACATACTCTACTAAATTTATATTTATCTATTTTATTTAAATACTATTACTATATC------GCGGTTTCATCTCATCTTATAATACTTCAGGTGCTAATGAAACTATTTTAGTAAAATTTAACTGTCTCAATTCCCGGGCGATCGCACCAAAAACTCGAGTTCCTTTTGGATTTCCTTCTTGATCAATGACAACTGCAGCATTGTCATCATATCGTATTATCATACCGTTGTCACGTTTGAGTTCTTTACAAGTACGTACAATTACAGCTCTGATCACTTCTGATCTTTCTAGAGGCGTATTTGGCACTGCTTCCTTGATCACAGCAACAATAACGTCACCAATATGAGCATATCGTCGATTACTGGCTCCTATGATTCGAATACACATCAATTCTCGGGCCCCGCTATTGTCTGCTACATTCAAATGGGTTTGAGGTTGAATCATATCATTTTTTGAATCTGTTTTTTTAATGTTTAATGTAAAGTAAAGCAAAGGACGAGGTAAAAAAAAAAAAAAAAGAAAACCTGCAATTG-TTTTTTTATATCCAAGATTTCTTTCCTTTGATTCTACATTCCTATCCAGAAATAATGAATTGAGTTCTTATAGGCATTTTGGACGCCGCTATTGAAATAGCCTTTCGAGCTATATTTTCGGCTACTCCACTCATTTCATAAAGTATTCTACCGGGTTTAACGACAGCTACCCAATATTCGGGGGATCCTTTCCCCGACCCCATACGGGTTTCTGTGGGTCTTACTGTAACTGGTTTGTCTGGAAATATACGTACCCAGATTTTTCCACCACGACGTACATTTCGTGTCATTGCTCGGCGCCCTGCTTCGATTTGTCTAGATGTGATCCAAGCGGGCTCAAGTGCTTGAAGAGCATATCTACCGAAACAAATATGATTACCTCGATAAGATATTCCTTTCATTCTTCCTCTATGTTGTTTACGAAATCTTGTTCTTTTGGGGTTATAGTTGATGGTTCTTTCTCAATTCCATCTCTACTACAGAACTGGACATGAGAGTTTCTTCTCATCCAGCTCCTCGCGAATGAAACGACTAAAAAAGATTTTATCAAGATATATACATATCCATCGATTTAATGAATACTATACTGAAGCATAGGATTCTTTGAAATTTCATCTAATTAATCGATTCGAAATTTGTATATGGTGTTTAGATATATAATTAAACATGCATATTCTATTTCTAGATAATCTCAATGTCCTTTTTTTTATAACGTTATAACAAATTTTTA----------------------TTTTTTTTGCCTTTTACCATATTGGATCGATCAAAATTTATGAATCCAATACAATCAAACTTTCGCGGGCGAATATTTACTCTTTCAATATCTATTTCAGTTGTAGATTGAGTCCATGACCTCTCCGAAAAAACGAATAGGTCCCTGGTCCCTTTCGCCATCCCACCCAATGAATCATTAAGATTCATTTTCAATAGAATCTTCTGTATTCACGGATTCCATCGTTCCCATTGCTTCTCGATTAATGGTTAGGTCTGAATTCTCCAACGGAGTCCTTAATGAAATTTTTTCTTAAGTCAATTTTCTCAGTTTTTATTGGCTACAGGCTCTTGATTTTTTTGTTATTCATCTAATTATGGATGAATCATTATTGATGCTTTATTACACTGTTTTTTATGAGATGACTCAGAGACCTTACATATTGGAATCCTATATCATTGATATTTTCTTTCTCTCTTTCTCTCATCCTTCCATTTATCCGCATACTTTTCGATTTCGCTTCACAACTTAGAACTTCACAACTCATAATTGGAATGGTTTTTTTTGTTTATGCAAAAAAGATTTCAGTTGCTACAATGATATGACCAATATATTATATCTTGACTGGTTCTTTGGATCCAGATAATGCGAAGCAATGAGTTGGTTATTAGTGTTCTAGTTATTAGTTCATACTACAGGCCGGTCCGTTTTTTTTTTGAATCCTAGCCCTAAAAAAAACCAACGAGTCGCACACTAAGCATAGCAATTATATAAAATGATCAATCGAATTTTTATTCAACCCTGTAGAATTGCGGAATTTATCGTTTTTGTTTTGATTGAACATAAAAAG-AGTTCGTTCTTTTTTGTTCTATTTCCATCAATGGGTAGACTGTAAAGACTCGTACAGTCTTATTTTTCTTCGTCTACAAATATCCAAATTTTGATTCCTAATACCCCGTATATAGTTCGAACTGTATAGGAACAATAATCAATTTTAGCTCCAATGGTTTGTAGAGGAACCCTACCTTCTCTGATCCATTCGACGCGTGCAATTTCTTTTCCGTCAATACGCCCTGCAATTTGTACTTGAATTCCTTTTGTATCTGCCTGTTCAGTTAATTCAATAGCTTTTTTCATTGCTTTGCGAAAAGAAACTCTATTTTTTAATTGTCCGGCTATAAATTCTGCAAGAATATTAGGGTGTCCATAAGGATTTGCAATTCTTGTAATAGCAATGTTTAGTTTTCGGTTCACACAATTAAGTTCTTTTTGTACATTCATCTGTAATTCTTCGATTCGTCGCGGTCTATTTTCTATTAATAATTTTGGGAATCCTATATAGATTATGACTTGAATTAGATCAATTCTTTTTTGAATCTCTATCCGTGCGATTCCCTCAACACCGGAGGATATTCGCATATTTTTTTGTACATAATTCTTAATACAGTTTCGTATTTTTTGATCTTCTTGTAGACCTTCGGAATAATTTTTTGGTTGTGCAAACCAAAGAGAATGATGACTTTGTGTTGTACCAAGTCGGAAACCAAGTGGATTTATTTTTTGTCCCATAATCCCCCACTGCTGTATGTATCACGACATGTCAGATTTGTGTTCTTTTGTTTATTTATCAATTCAAGTTTTTTTGAGCACGTGAGATAGTCTGAATATTCATATTCATCTAAGGATATATCTTTTAAACCAATAGTTATATGACAAGTGGGTCTTTTTATCAGATAACTCCGCCCCCGAGCTTGAGGTTTTAATCTTTTCGCAGCAGTACCCTCGTTTACTTCGGCTTTAATAATGACTAAACTTGCTTCGTTGAAACCCAGATTGTGAATCCCATTTGCTGCTGCAGAATAAACCAATTTAAAAATGGGATAACATGCTCGATAAGGCATGAGTTCTAGTATCATAAGGGTTTCCTCGTAAGAACGTCCACGAATCTGATCAATTACCCTTCGGGCTTTGTGAGCAGACATACATATATGTTGACCTAAAGCATATACTTCTACCTTCTTCTTTATTATCTTTATCATAAGGTTCACCTCTCACCAATGAATCTATATTCACTTTATTAACGACGGGATCTATTATCATTTTTTGCATGTCCACGGAAATTTATAGTGGGCGCAAATTCTCCCAATTTATGTCCTACCATACGATCTGTTATATAAATAGGCAAATGTTCCTTTCCATTATGGATAGCAATAGTATGGCCGACCATTGTGGGTATAATGGTAGATGCCCGGGACCAAGTTATTATTATTTCTTTTTCCGCTTTTGTATTAAGCTTATCGATTTTTCTTAATAAATGATTCGCTACAAAAGGATTTTTTTTTAGTGAACGTGCCACAGTTAATTAACTCCTATTTTTTTCTTTTGTAAATTGTAAAAACGAAGAAAGAAATTCTATTTTCTCTCCTATTTACTACGGCGGCGAAGAATCAAATTATCACTATATTTATTCCTTTTTCTACTTCTTCTTCCAAGTGCAGGATAACCCCAAGGGGTTGCGGGTCTTTTTCTACCAATTGGAGCCCTTCCTTCACCACCCCCATGGGGGTGGTCTACAGGGTTCATAACTACTCCTCTTACTACAGGACGCTTACCTAGCCAACATTTCGATCCGGCTCTACCCAAACTTTTCTGGTTCACCCCAACATTCCCCACTTGTCCGACTGTTGCTGAGCAGTTTTTGGATATCAAACGGACCTCCCCAGAAGGTAATTTTAATGTGGCCGATTTCCCCTCTTTTGCAATCAGTTTCGCTACAGCACCCGCTGCTCTAGCTAATTGTCCACCCTTTCCAAGTGTGATTTCTATGTTATGTATGGCCGTGCCTAAGGGCATATCGGTTGAAGTAGATTCGTCTTTTTGATCAATCAAAACCCCTTCCCAAACTGTACAAGCTTCTTCCAAAGCATACGGCTTTCTGGATGTAGATGATGATATCTATACAGATGGATCTTATATATATCATATAATGAAGTACCACATGCGTGGATATATAGGAATCCAAATCTGCCGAATCACTCATGTTATGATCTTCTACATCCTAGGTTTTCCCGTTCCGTCATCTGGCTTATGTTCTTCATGTAGCATTCAGACCGAATGACTCTATGAAATTACGTCGATCCTTCCACATATTATGGGTAACGTAGGAGACATCTCTATTTTTCCCCGGGAAATCTTTCTAATTACCATTACCACTGCTTAGCTTTCAATTCGCCTCTGACCATCAAATCAAATGTGAATAACCCGTCCTCCTCTCTTTGAAACAAGGGGCGCTTCTGGTTCTGTCGGTGCTTGAAACAATTTTGTCTTCTCCATATTACTATATCTCTAGAGTCAATAATTTTATATGAGGAACTACTGAACTCAATCACTTGCTGCCGTTACTCTTCAGTTTTCTGTTGAGGTCTATCCTGTAGAGGTACTCAAATTGGATCAGTGATCGATTTCTAGGTTTCGTCGTAAACCTAATTGGTTACTTCCAATTACGTAAATCAATAGTTCAAACCGCACTCAAAGGTAGGGCATTTCCCATTTTTATAGGAACTTCTGTACCAGAAACAATGGTATCTCCAATTATAGCCCCTCTGGGATGTAAAATATATCTCTTCTCACCATCCCCATAGTGTATGAGACAAATGTATGCATTTCGATTAGGGTCGTATTCTATGGTTACGATTCTACCATATATGTCTTTTTCATTCCGTCGAAAATCGATTTTACGGTATAGACGCTTATGACCTCCCCCTCTATGCCCTGCGGTAATGATTCCTCTGGCATTACGACCTTTACCACAACGATGCTGTCCATAGATCAAATTATTTCGTGGATTGGATTTCACTTGACTGTCTACGGCTCCATTGCGTGTGCTCGGGGTAGAAGTTTTGTATAAATGTATCGCCATGCTATTAAGTATTTTGATTTAAGTTCTTTTCTTTCTAAGAGGTGGAATAGAATAACCCGGTTGAAGCGTAATGATCATACGTCTGTAATGCATTGTATGTCCCATAATAGGTCCCATTCTTCTACCCTTTCGGGGGAGTTGATGACTATTCATAGCTATTACCTTGACACCAAAGAAGAGTTCGACCCAATGCTTTATTTCTGTCCTAGTTGATCCTGATTCGACATTAGAAGTATATTGATTTTTCCCCAATAACCGAATACTTTTGTCTGTAAATACTGCATATTTGATTCCATCCATAAATCGATTTTCTTCCCTATTAGTTCTAGTCTCAATAAGAATGCTAGTTCTTACTGTTCATATGTTATGATATGAATATACCACACCAATTCGTTATGTATAGATGATGAGATTCCATTGATACAGAGCCAATTCCAATAGACTTATTGGAGGGTCCCATTGGCGTGCATCCAGTAGGAATTGAACCTACGAATTCGCCAATTATGAGTTGGGCGCTTTAACCATTCAGCCATGGATGCTTAGCGGGGATCCTCGTACATGGTGAATAACCAAATTCCAATTGAAATGAAATCTTTAGGATAAATCAATGCAATTTAGGAGGAATCAATGAAAGGACATCAATTCAAATCCTGGATTTTCGAATTGAGAGAGATATTGAGAGAGATCAAGAATTCTCACTATTTCTTAGATTCATGGACCCAATTCAATTCAGTGGGATCTTTCATTCACATTTTTTTCCACCAAGAACGTTTTATAAAACTCTTGGACCCACGAATTTGGAGTATCCTACTTTCACGCAATTCACAGGGTTCAACAAGCAATCGATATTTCACGATCAAGGGTGTAGTACTATTTGTAGTAGCGATCCTTATATATCGTATTAACAATCGAAATATGGTCGAAAGAAAAAATCTCTATTTGACAGGGCTTCTTCCTATACCTATGAATTCCATTGGACCCAGAAATGATACATTGGAAGAATCTTTTGGGTCTTCCAATATCAATAGGTTGATTGTTTCGCTCCTGTATCTTCCAAAAGGAAAAAAGATCTCTGAGAGCTTTTTCCTGGATCCGAAAGAGAGTACTTGGGTTCTCCCAATAACTAAAAAGTGTATCATGCCTGAATCTAACTGGGGTTCGCGGTGGTGGAGGAACTGGCTCGGAAAAAAGAGGGATTCTAGTTGTAAGATATCTAATGAAACCGTCGCTGGAATTGAGATCTCATTCAAAGAGAAAGATATCAAATATCTGGAGTTTCTTTTTGTATATTATATGGATGATCCGATCCGCAAGGACCATGATTGGGAATTGTTTGATCGTCTTTCTCCGAGTAAGAGGCGAAACATAATCAACTTGAATTCGGGACATCTATTCGAAATCTTAGTGAAAGACTGGATTTGTTATCTCATGTTTGCTTTTCGTGAAAAAATACCAATTGAAGTGGAGGGTTTCTTCAAACAACAAGGAGCTGGGTCAACTATTCAATCAAATGATATTGAGCGTTTTTCCCATCTCTTCTTGAGAAACAAGTGGGCTATTTCTTTGCAAAATTGTGCTCAATTTCATATGTGGCAATTCCGCCAAGATCTCTTCGTTAGTTGGGGGAAGAATCCGCACGAATCGGATTTTTTGAGGAACATATCGAGAGAGAATTGGATTTGGTTAGACAATGTGTGGTTGGTAAACAAGGATCGATTTTTTAGCAAGGTACGGAATGGATCGTCAAATATTCAATATGATTCCACAAGATCTAGTTTCGTTCAAGTAACGGATTCTAGCCAATTGAAAGGATCTTCTGATCAATCCAGAGATCATTTCGATTCCATTAGTAATGAGGATTCGGAATATCACACATTGATCAATCAAAGAGAGATTCAACAACGAAAAGAAAGATCGATTCTTTGGGATCCTTCCTTTCTTCAAACGGAACGAACAGAGATAGAATCAGACCGATTCCCTAAAAGCCTTTCTGGATATTCCTCAATGTCCCGGCTATTCACGGAACGTGAAAGGCAGATGAATAAGCATCTGCTTCCGGAAGAAATCGAAGAATTTCTTGGGAATCCTACAAAATCCATTCGTTCTTTTTTCTCTGACAGATGGTCAGAACTTCATCTGGGTTCGAATCCTACTGAGAGGTCCACTAGAGATCAGAAATTGTTGAAGAAAGAAGAGGATGTTTCTTTTGTCCCTTCCAGGCGATCGGAAAATAAAGAAATAGTTAATATATTCAAGATAATTACGTATTTACAAAATACCGTCTCAATTCATCCTATTTCATCAGATCCGGGATGTGATATGGTTCCGAAGGATGAACTGGATATGGACAGTTCCAATAAGATTTCATTCTTAAACAAAAATCCATTTTTTGATTTATTTCATCTATTCCATGACCGGAACAGGGGGGGATACACGTTACACCACGATTTTGAATCAGAAGAGAGATTTCAAGAAATGGCAGATCTATTCACTCTATCAATAACCGAGCCGGATCTGGTGTATCATAAGGGATTTGCCTTTTCTATTGATTCCTACGGATTGGATCAAAAACAATTCTTGAATGAGGTATTCAACTCCAGGAATGAATCGAAAAAGAAATCTTTATTGGTTCTACCTCCTATTTTTTATGAAGAGAATGAATCTTTTTATCGGAGGATCAGAAAAAAATGGGTCCGGATCTCCTGCGGGAATGATTTGGAAGATCCAAAACCAAAAATAGTGGTATTTGCTAGCAACAACATAATGGAGGCAGTCAATCAATATAGATTGATCCGAAATCGGATTCAAATCCAATATAGCACCTATGGGTACATAAGAAATGTATTGAATCGATTCTTTTTAATGAATAGATCCGATCGCAACTTCGAATATGGAATTCACAGGGATCAAATAGGAAATGATACTCTGAATCATAGAACTATAATGAAATATACGATCAACCAACATTTATCGAATTTGAAAAAGAGTCAGAAGAAATGGTTCGATCCTCTTATTTTTATTTCTCGAACCGAGAGATTCATGAATCGGGATCCTAATGCATATAGATACAAATGGTCCAAAGGGAGCAAGAATTTCCAGGAGCATTTGGAACATTTCGTTTCTGAGCAGAAGAGCCGTTTTCAAGTAGTGTTCGATCGATTACGTATTAATCAATATTCGATTGATTGGTCTGAGGTTATCGACAAAAAAGATTTGTCTAAGTCACTTCCTTTCTTTTTGTCCAAGTTGCTTTTCTTTTTGTCTAACTCACTTCCTTTTTTCTTTGTGAGTTTCGGGAATATCCCCATTCATAGGTCTGAGATCCACATCTATGAATTGAAAGGTCCGAATGATCAACTCTGCAATCAGTTGTTAGAATCAATAGGTCTTCAAATCGTTCATTTGAAAAAATTGAAACCCTTCTTATTGGATGATCATAATACTTCCCAAAAATCGAAATTCTTGATCAATGGAGGAAGAATATCACCATTTTTGTTCAATAAGATACCAAAGTGGATGATTGACTCATTCCATACTAGAAATAATCGCAGGAAATCTTTTGATAACACGGATTCCTATTTCTCAATGATATCCCACGATCAAGACAATTGGCTGAATCCTGTGAAACCATTTCATAGAAGTTCATTGATATCTTCTTTTTATAAAGCAAATCGACTTCGATTCTTGAATAATCCACATCGCTTCCGCTTCTATTGTAACAAAAGATTCCCTTTTTATGTGGAAAAGGCCCGTATCAAGAATTCTGATTTTACGTATGGACAATTCCTCAATATCTTGTTCATTCGCAACAAAATATTTTCTTTGTGCGGCGGTAAAAAAAAACATGCTTTTTTGGAGAGAGATACTATTTCACCAATCGAGTCACAGGTATCTAACATATTCATACCTAACGATTTTCCACAAAGTGGTGACGAAAGGTATAACTTATACAAATCTTTCCCTTTTTCAATTCGATCCGATCTATTAGTTCGTAGAGCTATTTACTCGATCGCAGCCATTTCTGGAACACCTCTAACAGAGGGACAAATAGTCAATTTTGAAAGAACTTATTGTCAACCTCTTTCAGATATGAATCTATCTGATTCAGAAGAGAAGAACTTGCATCAGTATCTCAATTTCAATTCAAACATGGGTTTGATTCACACTCCATGTTCTGAGAAATATTTACCATCCGAAAAGAGGAAAAAACGGAGTCTTTGTCTAAAGAAATGCGTTGAGAAAGGGCAGATGTATAGAACCGTTCAACGAGACAGTGCTTTTTCAACTCTCTCAAAATGGAATCTATTCCAAACATATATGCCATGGTTCCTTACTTCGACAGGGTACAAATATCTAAATTTGATATTTTTAGATACTTTTTCAGACCTATTGCCGGTACTAAGTAGCAGTCAAAAATTTGTATCCATTTTTCATGATATTATGCATCGATCAGATAGATCATGGCGAATTCTTCAGAAAAAATGGTGTCTTCCACAATGGAATCTGATAAGTGAGATTTCGAGTAAGTGTTTACATAATCTTCTTCTGTCCGAAGAAATGATTCATCGAAATAATGAGTCACCATTGATATCGACACATCTGAGATCGCCAAATGTTCGGGAGTTCCTCTATTCAATCCTTTTCCTTCTTCTTGTTGCTGGATATCTCGTTCGTACACATCTTCTCTTTGTTTCCCGAGCCTATAGTGAGTTACAGACAGAGTTCGAAAAGGTCAAATCTTTGATGATTCCATCATACATGATTGAGTTGCGAAAACTTCTGGATAGGTATCCCACATCTGAACTGAATTCTTTCTGGTTAAAGAATCTCTTTCTAGTTGCTCTGGAACAATTAGGAGATTCTCTAGAAGAAATACGGGGTTCTGCTTTTGGCGGCAACATGCTATGGGGTGGTGGTCCCGCGGATGGGGTTAAATCAATACGTTCTAAGACGAAAGATTGGAATATCAATCTCATCGATATCATCGATCTCATAAGTATCATACCAAATCCCATCAATCGAATCACTTTTTCGAGAAATACGAGACATCTAAGTCATACAAGTAAAGAGATCTATTCATTGATAAGAAAAAGAAAAAAGGGGGACGGTGATTGGATTGATGATAAAATAGAATCCTGGGTCGCGAACAGTGATTGGATTGATGATAAAGAAAGAGAATTCTTGGTTCAGTTCTCCACCTTAACGACAGAAAAAAGGATTGATCAAATTCTATTGAGTCTGACTCATAGTGATCATTTATCAAAGAATGACTCTGGTTATCAAATGATTGAACAACCGGGAACAATTTACTTACGATACTTAGTTGACATTCATAAAAAGCATTTAATGAATTATGAGTTCAATACATCCTGTTTAGCAGAAAGACGGATATTCCTTGCTCATTATCAGACAATCACTTATTCACAAACTTCGTGTGGGGCTAATAGTTTTCATTTCCCATCTCATGGAAAACCCTTTTCGCTCCGCCTAGCCCTATCCCCCTCTAGGGGTATTTTAGTGATAGGTTCTATAGGAACCGGACGCTCCTATTTGGTCAAATACCTAGCGACAAACTCCTATGTTCCTTTCATTACAGTATTTCTGAACAGGTTCCTGGATAACAAGCCTAAAGGTTTTCGTATTGATGATATCGATATTGATGATAGTGACGATATTGATGCTAGTGACGATATTGATGCTAGTGACGATATTGATGCTAGTGACGATATCGATCGTGACCTTGATACGGAGCTGGAGCTTCTAACTATGATGAATGCGCTAACTATCGATATGATGTCGGAAATAGGCCGATTTTATATCACCCTTGAATTCGAATTAGCAAAAGCAATGTCTCCTTGCATAATATGGATTCCAAACATTCATGATCTGGATGTGAATGAGTCGAATTACTTATCCCTCGGTCTATTAGTGAACTATCTCTCCAGGGATTGTGAAAGATGTTCCACTAGAAATATTCTTGTTATTGCTTCGACTCATATTCCCCAAAAAGTGGATCCCGCTCTAATAGCCCCGAATAAATTAAATACATGCATTAAGATACGAAGGCTTCTTATTCCACAACAACGAAAGCACTTTTTCACTCTTTCATATACTAGGGGATTTCACTTGGAAAAGAAAATGTTCCATACTAATGGATTCGGGTCCATAACCATGGGTTCCAATGCACGAGATCTTGTAGCACTTACCAATGAGGCCCTATCGATTAGTATTACACAGAAGAAATCAATTATAGACACTAATACAATTAGATCTGCTCTTCATAGACAAACTTGGGATTTGCGATCCCAGGTAAGATCGGTTCAGGATCATGGGATCCTTTTCTATCAGATAGGAAGGGCTGTTGCACAAAATGTACTTCTAAGTAATTGCCCCATAGATCCTATATCTATCTATATGAAGAAGAAATCATGTAACGAAGGGGATTCTTATTTGTACAAATGGTACTTCGAACTTGGAACGAGCATGAAGAAATTAACGATACTTCTTTATCTTTTGAGTTGTTCTGCCGGATCGGTCGCTCAAGACCTTTGGTCTCTACCCGGACCCGATGAAAAAAACGGGATCACTTCTTCTGGACTCGTTGAGAATGATTCTGATCTAGTCCATGGCCTATTAGAAGTAGAAGGTGCTCTGGTGGGATCCTCACGGACAGAAAAAGATTGCAGTCGGTTTGATAATGATCGAGTGACATTGCTTCTTCGGCCCGAACCAAGGAATCCCTTAGATATGATGCAAAATGGATCTTGTTCTATCGTTGATCAGAGATTTCTCTATGAAAAATACGAATCGGAGTTTGAAGAAGGGGAAGGAGAAGGAGTCCTCGACCCGCAACAGATAGAGGAGGATTTATTCAATCACATAGTCTGGGCTCCTAGAATATGGCGCCCCTGGGGCTTTCTATTTGATTGTATCGAAAGGCCCAATGAATTGGGATTTCCCTATCGGGCCGGGTCATTTCGGGGCAAGCGGATCATTTATGATGAAAAGGATGAGCTTCAAGAGAATGATTCGGAGTTCTTGCAGAGTAGAACCATGCAGTACCAGACACGAGATAGATCTTCCAAAGAACAAGGCTTTTTTCGAATAAGCCAATTCATTTGGGACCCTGCGGATCCACTCTTTTTCCTATTCAACGATCAGCCCCTTGTCTCTGTGTTTTCACATCGAGAATTCTTTGCAGATGAAGAGATGTCAAGGGGGCTTCTTACTTCCCAACCAGATCCTCCTACATCTATATCTAAACGCTGGTTTATCAAGAATACGCAAGAAAAGCACTTCGAATTGTTGATTCATCGCCAGAGATGGCTTAGAACCAATAGTTCATTATCTAATGGATTTTTCCGTTCTAATACTCCATCCGAGAGTTATCAGTATTTATCAAATCTGTTCCTATCTAACGGAGCGCTATTGGATCAAATGACAAAGACATTGTTGAGAAAAAGATGGCTTTTCCCGGATGAAATGAAAATTGAATTCATGTAAGAGGAGAAAGGTTTCCCATTACTTAGCCGGAAAGATATGTGGCCATGAAATAGGGATTAAGTGGAACAGAATTGACTGGGTGGTAGAGTCGTGGAAACACCTGTTTCTTCCATATTTTGGACCTTAGCTCCATGGAACAATATGCTACTGCTGAAACATAGAAGAATTAAAATCTTAGATCAAAACACTATGTATGGATGGTATGAACTGCTTAAACAAGAATTCTTGAACAGCGAACCACCAGAGCTATTACTAACTACATCAAAAAATTTCCATTAATGAAAGATAAAGATGTAAATCTATTGGAAAATCAAAAATACGCATGTCGGATGAAATGGTTGTTGCTATCTGCTCCAATAACGAATCATTGGTTTAACTGAATAACTAAATAAAATAGATAGACCCTTCTCTTCGTCTCAGGTCGATGGATCTTCTCAATTGGAAGATCCCCTATATGGATAATACACATTCCAGTTGACCGAGCCTAATTCGAATTCTTTTGTTCCGAAGGAAAGATATCCATGGGGCGGTTCGCCCTATTCAGATATTCACGACCAAGAAGAAGAAGTACTGGATTCTCTTTCGGATAGGTCCTGAAAGGAGAAGGAAGGCTGGAATGCCAACAGGCGTCTATTATTGAATTCACCCGACCCGATAGTACCAATTTTGGGAACGTCCAGTGCCAAAGTCACTGAACGGGTAAGTCGCCAATCCCTAAAACGGACTATGTAATGTACTTTATCTGCTGGGTTACAGGCGGGCATTTTACCAGAGGTTTATATTGTATCAATCTACCCTTGTGTGATTCCTGTTGAAGTATATACTCGGGGGGTGGGTGCAGGGCGGACGATTTCAAAGCGGACTCCCCATTCATTAGATAGAGAAGATCAACAAGATTTCGTGATCCGCTGCCGAACTTATTCCAATTCCA----AGATCTCGGATCGAATCGGTATATCAATATCGATTCGATCCGAGATCTCTTATTGAATTGCTCATTCAATGAGCATTCTCAATATTATGCCTTGAAGAGGACTCGAACCTCCACGCTCTTTAGCACGAGATTTTGAGTCTCGCGTGTCTACCATTTCACCACCAAGGCATCTTGAAAGTGAATCGTATTCCATGAAGATGATATCTATCTAGTGTGATGTATGGAATATATGACAAAGGTGGAGTGTTGGAGTATTTCTAGTGATCGGTCATGTCATATAGGCCCCAATCGGACATCCAATTGCTTCGATTTGAATTATCCGGAGGATGCCTTATATATATATTAATATTATATCAAAAAGATGGACAATCAAACCTATTTCTCGATTCAATAGAAGCCCAAAGAGGTGAATAGGGTCCCAAATAACGAGAGATATGTAAAAAGCGGGTCCGATTACGCCTATTCCTAATCCTAAATGGAATGTAACGACGTAGGGATCCATATGTAAACATAGTATCTATTTAGATACGCTCGAATGACCCCTTCTCATAATGAGAATGTATATAACCCTATTCCGGTCTGGTCCGGTATGGAATGAACTTATAATCATGGAATCGACTCGATCATCAGATTATAGATTATAAGTTCATAACCCTAGCCCATTCCCATTTTGTTCGGAACAGATCTACTAATTCTTTGATTCCAGTTAGTAAGAGGGATCTTGAACTAAGAAATAGATTCTAGAAGCTAACTAGAAGCTAAAAAAGGGTATCCTGAGCAATTGCAATAATCGGGTTCATTGATATTCCTGGTATAGTAGATGCTATCACACATACAATCATACTCAATTCGATGGAATTGTTTGATCTTAAAGGGGATCCTCTATAATTTCGCACGTGAGGGGTTATTTCTTGCTTTCGTCCAGTCATTAATAACTTGATTATTTTTAGATAATAGTAGATAGAAACAACGCTCGTAAGGAGTCCTATTGAAACCAAGAAATATAGGCCTGCCTGCCATCCACACCAGAATAAATGGAGTTTTCCGAAAAAACCTGCTAGTGGAGGAAGACCTCCTAGGGATAAGAGACATAGAGCTAAAGAGAGAGCCAAAAAAGGATCTTTTGTGTATAATCCTGCATAATCTCGAATGTTATCAGTTCCGGTACGTAGACCAAATAATACAATGCAAGCAAAAGTTCCTAGATTCATGGAGATATAGAACAGCATATAAGTTATCATGCTCGCATATCCACCATTTGAGTCTCCAACAATTATTCCAATAATTACATATCCGATTTGACCTATGGACGAATATGCAAGCATACGTTTCATGCTTGTTTGAGTAATAGCAATGAGATTCCCCAATATCATGCTAAGAATAGCTAGGATTTCCAGAAGAAGATGCCATTCGTTTGATGAGAAATAAAAAGGAATATCGAAAATTCGAGTGGCTGAAGCTGAAGCAGCTACTTTCGAAGTAACAGAAAGAAAAGCAACGACTGGAGTGGGAGAGTCAGAGTCGAAAAGAGGATTCCTCACTTCTTTCTCTCATTCAAAACCGTGCATGAGACTTTCATCTCGCACGGCTCCTAAGTGATCAAAGTAAAGAAGAACTCATCTTCTTTCTTTTTTGATTACCTTCCTCGCGTATGTATAAGATCGAATCCATTCGATTTCTAAAAAGGATTACTAATCCTTAACTTTTCGAGGAATCCTTCATCAGTGGTTGTGAATGACTGATTTTTCTCAATCTTTTCGACCTTGGTTCCGTAGGAGCAAGAGCAAGTCAGAAAGATTGAGAAATAGAACCATCTGATTTGATTCGTTCTCAATAGCCATGAGATGATCATCTTAGGGTGATCCTTTTGTCGACGGATGCTCCTATTACACTCGTAGTCTCTGAAGGATGAGAATCAACTCTGTAGCATCTACATCGAGAATTCAAGTATTGTATACGTCATTAGTCCGATCCTTTGTAGGAACTACCCGTAATAACGAACTTGCAAAATGGATCTGTTTATCATAAAGAGATTCGTTGTTCCTGACCCTGCTTGACCTTAATTGTTATTTGAACAAGTAAAAGTTATGTCTTGGTCCGAGTGGGGATAGCATTTCTCTTCTGCATGTCCATGGAGTTTTGAAAAATCCAAACATCTCAGAGATAGATAGAGAGGTAGGAATTTATCGAACGAACCGCACTCCTTCGTATACGTCAGGAGTCCATTGATGAGAAGGGGCTGGGGAAAGCTTGAACCCAATTCCTACAGTGATGAATATAAGCGCAATTGAAATTCCTGGGGAGTTATACATTTGTGTATTGATAAGACCATTCACTATTTCTTGAAGCTCGATCTCGCCCCCGGATGAACCATATAGCCAAGAGAAACCATGAACCAGAATAGAAGAGCTTGCCCCACCCATGAGTAAATATTTCATAGTAGCCTCATTAGACCGTACGTCTTTCTTGGTATATCCAGATAATAGGTAGGAGCATAAACTGAAACATTCTGGAGCTACAAAGATAGTTATTAAATCGTTAGCACCGCATAAAAACATTCCTCCTAGAGTAGCTGTTAATACGAATAACAGAAACTCTGTTATAGCCATTTCTGTACATTCAATGTACTCCACGGATAGAGGAATACATAGAGTTGAACATAGTAAAATAAGAAATTGAAAGATTTCGTTGAAATTGTTCGTTTGGAAATTTCCCGAAAAGCTAATCATAGGTTCTTCTCTCCATCGGAACAATAGGGCCGTTATGCTCATTACTAAACTTGTTGAAGAGATGAAATATAACCAAGGTATATCTTTTTGATCAGAGGTTGAATCGATCATCAGAAGAAGAATTAGGCCAAAAATTAGGATACATTCTGGGAAAATAAAACTTCCATCGAAGAGAAGCAAATGAAAGGCTTTCATAAAAATTCTCGTAGAATCGAGAATGAAGTTTTCATTCTGTACATGCCAGATCAGGAATTAGTAACTGCATACAATCTCCAAAAAAATCCCAATTGTTTCGAACTTTCTATTTTTGGAATGGAATATTTACGGAATCCCCATGAATAGGATCAAACCTTATTCCATGGTATTTACATGAGATTCCTCTTTCTTATTCTTATTCTTAAGCAAGTCCCCGAGAGGGCTTAGTTGATCCATGATTTATGTTTCATCTTTCGTTTCCTTTTCGTTTGTTTCGAGAAATATATCGATCAATTCCGACTCTTTCTTTTTCTATTGATTCTTTTCCGCTCGAGATGTATGGATCCACGGATCTATGTGTCTATATAGACCCTGTTATGGATTAACGAAAATGTGCAAAAGCTCTGTTTGCCTCTGCCATTCTATGAGTCTCTTCCTTTTTGCGTATGGCATCGCCACTCCCTTTGGCAGCATCCACTAATTCGGAACTTAATTTGAAAGCCATATTTCGACCCGGACGTTTTCGGGATGCCCCTAATAACCAACGAACGGCAAGTGCTTTTCCTTGTGCGGATCCTATTTCAATGGGAACTTGATGAGTCGATCCGCCTACACGTCTTGCTTTTACTGCTATATCGGGAGTTACTCCACGTATTGCTTGACGTAAAACAGATAGTGGATTTTTTTCTGTCTTTTGTTGAATCTTTTTCAAGGCTCGATAGATAATTTGATAAGCCAATGATTTTTTTCCGTGTTTCAGAATACGGTTAACCAACATGTTAACTAATCGATTACGATAAATTGGATCGGACTTTGCAGTTTTTTCTTCTGTAGTACCTCGACGTGACATGAGCGCGAAAGGGGTTCAAGAATCCGTTTTCTTTTTATAAGGGCTAAAATCATTTATTTTGGCTTTTTGACCCCATATTGTAGGGTGGATCTCGAAAGATATGAAAGATCTCCCTCCAAGCCGTACATACGACTTTCATCGAATACGGCTTTCCACAGAATTCTATATGTATCTATGAGATCGAGTATGGAATTCTGTTTACTCACTTTAAATTGAGTATCCGTTTCCCCCCCTTTCCTGCTAGGATTGGAAATCCTGTATTTTACATATCCATACGATTGAGTCCTTGGGTTTCCGAAATAGTGTAAAAAGAAGTGCTTCGAATCATTGCTATTTGACCCGGACCTGTTCTAAAAAAGTCGAGGCATTTCGAATTGTTTGTTGACACGGACAAAGTCAGGGAAAACCTCTAAAATTATTTCAATATTGGACCTTGGACATATAATAGTTCCGAATCGAATCTCTTTAGAAAGAAGATCTTTTGTCTCATGGTAGCCTGCTCCAGTCCCCTTACGAAACTTTCGTTATTGGGTTAGCCATACACTTCACATGTTTCTAGCGATTCACATGGCATCATCAAATGATACAAGTCTTGGATAAGAATCTACAACGCACTAGAACGCCCTTGTTGACGATCCTTTACTCCGACAGCATCTAGGGTTCCTCGAACAATGTGATATCTCACACCGGGTAAATCCTTAACCCTCCCCCCTCTTACTAAGACTACAGAATGTTCTTGTGAATTATGGCCAATACCAGGTATATAAGCAGTGATTTCAAACCCAGAGGTTAATCGTACTCTGGCAACTTTACGTAAGGCAGAGTTTGGTTTTTTGGGGGTGATAGTGGAAAAGTTGACAGATAAGTCACCCTTACTGCCACTCTACAGAACCGTACATGAGATTTTCACCTCATACGGCTCCTCGTTCAATTCTTTCGAAGTCATTGGGTCCTTTTCGTCGTTCGATAATCTCCTCCCTTCTTCCACTCCGTCCCCAAGAGTAACTAGGACCAATTCAGTCACGTTTTCATGTTCCAATTGAACACTTTCCATTTTTGATTATTCTCAAAGGAGAAGATTATTCTTTTTACCAAACATCTGCGGATCCAATCACACGATCTTATAATAAGAACAAGAGATCTTTCTCGATCAATCCCTTTGCCCCTCATTCTTCGAGAATCAGAAAGATCCTTTTCAAGTTTGAATTTGTTCATTTGGAATCCGGGTTCTTCTACTTCATTTTTATTTACTTATTTCTTTATTATTTTTTTTCCTTCTCTTTTCTTTTTTTATTTCTTTTTTTTTTATTTTATTCCCTTCCATCATTCCTTAAGTCCCATAGGTTTGATCCTATAGAATCTGATCCATTTTCTCATTGAGCGAAGGGTACGAAATAAATCGGATTGATTTTTCGATCAAAAGTACTATGTGAAATCTTCGGTTTTTCCTCTTTCTCTATCCCTATCCCATAGGTACAGCATTTGAATCAATAGAGAACCTTTTCTTCTGTATCTATATGAATCGATATTATTACATTCCAATTCCTTCCCGATACCTCCCAAGGAAAATCCCGAATTGGATCCCAAATTGACGGGTTAGTGTGAGCTTATCCATGCGGTTATGCACTCTTCGAATGGGAATCCATTTTCTGAAAGATCCTGGCTTTCGTGCTTTGGTGGGTCTCCGAGATCCTTTCGACGACCTATGTTGTGTTGAAGGGATATCTATATGATCCGATCGATTGCGTAAAGCCCGCGGTAGCAAGGGAACCGGGGAAAGTATACATAAGTATACAGAAAAGACAGTTCTTTTCTATTCTATTAGTATTTTCTATTCTATTAGTATTAGATTAGTATTAGTTAGTGATCCCGGCTCAGTGAGTCCTTTCTTCCGTGATTAACTGTTGGCACCAGTCCTACATTTTGTCTCTGTGGACCGAGGAGAAAGGGGGCTCGGCGGGAAGAGGATTGTACCATGAGAGAAGCAAGGAGGTCAACCTCTTTCAAATATACAACATGTATTCTGGCAATGCAATGTAGTTGGACTTTCATCTTGATCCGAACGAATCATCTTTTCCACGGAGGCAAATCTTTGCCTGCTAGGCAAGAGGATAGCAAGTTAAAAATTCTGTTTCGGTAGGACATGTATTTCTATTACTATGAAATTCATAAATGAAGTAGTTAATCGTTTTGTCAATTTTTCGGGGTCTTAAAGGGGCGTGGAAAGACATAAGAACTCTTGAATGGAAATGGAAAAGAGATGTAACTCCAGTTCCTTCGGAAATGGTAAGATCTTTGGCGCAAGAAGAAGGGGTTGATCCGTATCATCTTGACTTGGTTCTGATTTCTCTATTTTTTTAAGAATACCGCTTCTCCTACCCGTATCGAATAGAACTTCTTCATGGAAAAAACCTGCTTGATTTAGATCGGGAGAATCGTACGTTTTTATGAAAGCATGTGCTACGGTTCGAATCCGTAGTCAATCCTATTTCTAGGAGCAGTTGACAATTGAATCCAATTTTTCCCATTAATTTCGTATCCGTAATAGTGCGAAAGGAAGGCCCGGCTCCAAGTTGTTCAAGAATAGTGGCGTTGAGTTTCTCGACCCTTTGCCTTAGGATTAGTCAGCTCTATTTCTTGGTGGGGGCAGGGAAGGGATATAACTCAGCGGTAGAGTGTCACCTTGACGTGGTGGAAGTCATCAGTTCGAGCCTGATTATCCCTAAACCCAATATGAGTTGTGAGTTTTTCTATTTTGACTTGCCCCCCCGCCGTGATCGAATAAGAATGGGAATGGATAAGAGGCTCGTGGGATTGACGTGAGGGGGTAGGGATGGCTATATTTCTGGGAGCGAACTCCAGGCGAATATGAAGCGCATGGATACAAGTTATGCCTTGGAATGAAAGACAATTCCGAATCAGCTTTGTCTACGAACAAGGAAGCTATAAGTAATGCAACTATGAATCTCATGGAGAGTTCGATCCTGGCTCAGGATGAACGCTGGCGGCATGCTTAACACATGCAAGTCGGACGGGAAGTGGTGTTTCCAGTGGCGGACGGGTGAGTAACGCGTAAGAACCTGCCCTTGGGAGGGGAACAACAGCTGGAAACGGCTGCTAATACCCCGTAGGCTGAGGAGCAAAAGGAGGAATCTGCCCGAGGAGGGGCTCGCGTCTGATTAGCTAGTTGGTGAGGCAATAGCTTACCAAGGCGATGATCAGTAGCTGGTCCGAGAGGATGATCAGCCACACTGGGACTGAGACACGGCCCAGACTCCTACGGGAGGCAGCAGTGGGGAATTTTCCGCAATGGGCGAAAGCCTGACGGAGCAATGCCGCGTGGAGGTAGAAGGCCCACGGGTCGTGAACTTCTTTTCCCGGAGAAGAAGCAATGACGGTATCTGGGGAATAAGCATCGGCTAACTCTGTGCCAGCAGCCGCGGTAATACAGAGGATGCAAGCGTTATCCGGAATGATTGGGCGTAAAGCGTCTGTAGGTGGCTTTTTAAGTCCGCCGTCAAATCCCAGGGCTCAACCCTGGACAGGCGGTGGAAACTACCAAGCTGGAGTACGGTAGGGGCAGAGGGAATTTCCGGTGGAGCGGTGAAATGCGTAGAGATCGGAAAGAACACCAACGGCGAAAGCACTCTGCTGGGCCGACACTGACACTGAGAGACGAAAGCTAGGGGAGCGAATGGGATTAGATACCCCAGTAGTCCTAGCCGTAAACGATGGATACTAGGCGCTGTGCGTATCGACCCGTGCAGTGCTGTAGCTAACGCGTTAAGTATCCCGCCTGGGGAGTACGTTCGCAAGAATGAAACTCAAAGGAATTGACGGGGGCCCGCACAAGCGGTGGAGCATGTGGTTTAATTCGATGCAAAGCGAAGAACCTTACCAGGGCTTGACATGCCGCGAATCCTCTTGAAAGAGAGGGGTGCCTTCGGGAACGCGGACACAGGTGGTGCATGGCTGTCGTCAGCTCGTGCCGTAAGGTGTTGGGTTAAGTCCCGCAACGAGCGCAACCCTCGTGCTTAGTTGCCACCGTTGAGTTTGGAACCCTGAGCAGACTGCCGGTGATAAGCCGGAGGAAGGTGAGGATGACGTCAAGTCATCATGCCCCTTATGCCCTGGGCGACACACGTGCTACAATGGCCGGGACAAAGGGTCGCGATCCCGCGAGGGTGAGCTAACTCCAAAAACCCGTCCTCAGTTCGGATTGCAGGCTGCAACTCGCCTGCATGAAGCCGGAATCGCTAGTAATCGCCGGTCAGCCATACGGCGGTGAATTCGTTCCCGGGCCTTGTACACACCGCCCGTCACACTATGGGAGCTGGCCATGCCCGAAGTCGTTACCTTAACCGCAAGGAGGGGGGTGCCGAAGGCAGGGCTAGTGACTGGAGTGAAGTCGTAACAAGGTAGCCGTACTGGAAGGTGCGGCTGGATCACCTCCTTTTCAGGGAGAGCGAATGCTTGTTGGGTATTTTGGTTTGACACCGCTTCACACCCAAAAAGAAGCGAGCTACGCCTGAGTTAAACTTGGAGATGGAAGTCTTCTTTCGTTTCTCGACGGTGAAGTAAGACCAAGCCCATGAGCTTATTATCCTAGGTCGGAACAAGTTGATAGGATCCCCCTTTTACGCCCCCATGTCCCTCCCGTGTGGCGACATGGGGGCGTAAAAAGGAAAGAGAGGGATGGGGTTTCTCTCGCTTTTGGCATAGTGGGCCCCCAGCGGGAGGCCCGCACGACGGGCTATTAGCTCAGTGGTAGAGCGCGCCCCTGATAATTGCGTCGTTGTGCCTGGGCTGTGAGGGCTCTCAGCCACATGGATAGTTCAATGTGCTCATCAGCGCCTGACCCTGAGATGTGGATCATCCAAGGCACATTAGCATGGCGTACTTCTCCTGTTCGAACCGGGGGTTTGAAAACAAACTCCTCCTCAGGAGGATAGATGGGGCGATTCAGGTGAGATCCAATGTAGATCCAACTTTCTATTCACTCGTGGGATCCGGGCGGTCCGGGGGGGACCACCACGGCTCCTCTCTTCTCGATAATCCATACATCCCTTATCAGTGTATGGACAGCTATCTCTCGAGCACAGGTTTAGGTTCGGCCTCAATGGGAAAAAAAATGGAGCACCTAACAACGTATCTTCACAGACCAAGAACTACGAGATCGCCCCTTTCATTTCATTCTGGGGTGACGGAGGGATCGTACCATTCGAGCCTTTTTTTTCATGCTTTTCCCGGAGGTCTGGAGAAAGCTGCAATCAATAGGATTTTCCTAATCCTCCCTTCCCGAAAGGAAGAACGTGAAATTCTTTTTCCTTTTCCTTTCCGCAGGGACCAGGAGATTGGATCTAGCCGTAAGAAGAATGCTTGGCTGATAAATAACTCACTTCTTGGTCTTCGACCCCCTCAGTCACTACGAACGCCCCCGATAGGTGCAATGGGATGTGTCTATTTATCTATCTCTTGACTCGAAATGGGAGCAGGTTTGAAAAAGGATCTTAGAGTGTCTAGGGTTGGGCCGGGAGGGTCTCTTAACGCCTTCTTTTTTCTTCTCATCGGAGTTATTTCACAAATACTTGCCATGATAAGGAAGAAGGGGGGAACAAGCACACTTGGAGAGCGCAGTACAACGGAGAGTTGTATGCTGCGTTCGGGAAGGATGAATCGCTCCCGAAAAGGAATCCGTTGATTCTCTCCCAATTGGTTGGACCGTAGGTGCGATGATTTACTTCACGGGCGAGGTCTCTGGTTCAAATCCAGGATGGCCCAGCTGCGCCAAGGAAAAGAAAAAGAATAGAAGAAGCATCGGACTCCTTCATGCATGCTCCACTTGGCTCGGGGGGATATAGCTCAGTTGGTAGAGCTCCGCTCTTGCAATTGGGTCGTTGCGATTACGGGTTGGATGTCTAATTGTCCAGGCGGTAATGATAGTATCTTGTACCTGAACCGGTGGCTCACTTTTTCTAAGTAATGGGGAAGAGGACCGAAACATGCCACTGAAAGACTCTACTGAGACAAAGATGGGCTGTCAAGAACGTAGAAGAGGTAGGATGGGCGGTTGGTCAGATCTAGTATGGATCGTACATGGACGGTAGTTGGAGTCGGCGGCTCTCTTAGGGTTCCCTCATCTGGGATCCCTGGGGAAGAGGATCAAGTTGGCCCTTGCGAACAGCTTGATGCACTATCTCCCTTCAACCCTTTGAGCGAAATGCGACAAAAGGAAGGAAAATCCATGGACCGACCCCATCGTCTCCACCCCGTAGGAACTACGAGATCACCCCAAGGACGCCTTCGGTATCCAGGGGTCGCGGACCGACCATAGAACCCTGCTCAATAAGTGGAATGCATTAGCTGTCCACTCTCAGGTTGGGCAGTAAGGGTCGGAGAAGGGCAATTACTCATTCTTAAAACCAGCGGTCGGAGAAGGAGCAATCACTCATTCTTAAAACCAGCATTCTTAAGACCAAAGAGTGGGGGCGGAAAAGGAGGGAAAGCTCTCCGTTCCTGGTTCTCCTGTAGCTGGATCCTCCGGAACCACAAGAATCCTTAGTTAGAATGGGATTCCAACTCAGCACCTTTTGAGATTTTGAGAAGAGTTGCTCTTTGGAGAGCACAGTACGATGAAAGTTGTAAGCTGTGTTCGGGGGGGAGTTATTGTCTATCGTTGGCCTCTATGGTAGAATCAGTGGGGGCCTGAGAGGCGGTGGTTTACCCTGTGGCGGATGTCAGCGGTTCGAGTCCGCTTATCTCCAACTCGTGAACTTAGCCGATACAAAGCTATATGAATATGATAGCACCCAATTTTTCCGATTCGGCAGTTCGATCTATGGTTTATCATTCATGGACGTTGATAAGATCCTTCCATTTAGCAGCACCTTAGGATGGCATAGCCTTAAAGTCAAGTTAAGGGCGAGGTTCAAACAAGGAAAGGCTTACGGTGGATACCTAGGCACCCAGAGACGAGGAAGGGCGTAGTAAGCGACGAAATGCTTCGGGGAGTTGAAAATAAGCGTAGATCCGGAGATTCCCGAATAGGTCAACCTTTCGAACTGCTGCTGAATCCATGGGCAGGCAAGAGACAACCTGGCGAACTGAAACATCTTAGTAGCCAGAGGAAAAGAAAGCAAAAGCGATTCCCGTAGTAGCGGCGAGCGAAATGGGAGCAGCCTAAACCGTGAAAACGGGGTTGTGGGAGAGCAATACAAGCGTCGTGCTGCTAGGCGAAGCGGTGGAGTGCTGCACCCTAGATGGCGAAAGTCCAGTAGCCGAAAGCATCACTAGCTTACGCTCTGACCCGAGTAGCATGGGGCACGTGGAATCCCGTGTGAATCAGCAAGGACCACCTTGCAAGGCTAAATACTCCTGGGTGACCGATAGCGAAGTAGTACCGTGAGGGAAGGGTGAAAAGAACCCCCATCGGGGAGTGAAATAGAACATGAAACCGTAAGCTCCCAAGCAGTGGGAGGAGCCCAGGGCTCTGACCGCGTGCCTGTTGAAGAATGAGCCGGCGACTCATAGGCAGTGGCTTGGTTAAGGGAACCCACCGGAGCCGTAGCGAAAGCGAGTCTTCATAGGGCAATTGTCACTGCTTATGGACCCGAACCTGGGTGACCTATCCATGACCAGGATGAAGCTTGGGTGAAACTAAGTGGAGGTCCGAACCGACTGATGTTGAAGAATCAGCGGATGAGTTGTGGTTAGGGGTGAAATGCCACTCGAACCCAGAGCTAGCTGGTTCTCCCCGAAATGCGTTGAGGCGCAGCAGTTGACTGGACATCTAGGGGTAAAGCACTGTTTCGGTGCGGGCCGCGAGAGCGGTACCAAATCGAGGCAAACTCTGAATACTAGATATGACCTCAAAATAACAGGGGTCAAGGTCGGCCAGTGAGACGATGGGGGATAAGCTTCATCGTCGAGAGGGAAACAGCCCGGATCACCAGCTAAGGCCCCTAAATGACCGCTCAGTGATAAAGGAGGTAGGGGTGCAGAGACAGCCAGGAGGTTTGCCTAGAAGCAGCCACCCTTGAAAGAGTGCGTAATAGCTCACTGATCGAGCGCTCTTGCGCCGAAGATGAACGGGGCTAAGCGATCTGCCGAAGCTGTGGGATGTAAAAATGCATCGGTAGGGGAGCGTTCCGCCTTAGAGGGAAGCACCCGCGCGAGCGGCGGTGGACGAAGCGGAAGCGAGAATGTCGGCTTGAGTAACGCAAACATTGGTGAGAATCCAATGCCCCGAAAACCCAAGGGTTCCTCCGCAAGGTTCGTCCACGGAGGGTGAGTCAGGGCCTAAGATCAGGCCGAAAGGCGTAGTCGATGGACAACAGGTGAATATTCCTGTACTACCCCTTGTTGGTCCCGAGGGACGGAGGAGGCTAGGTTAGCCGAAAGATGGTTATCGGTTCAAGGACGCAAGGTGCCCCTGCTTTTTCAGGGTAAGAAGGGGTAGAGAAAATGCCCCGAGCCAATGTTCGAGTACCAGGCGCTACGGCGCTGAAGTAACCCATGCTATACTCCCAGGAAAAGCTCGAACGACCTTCAACAAAAGGGTACCTGTACCCGAAACCGACACAGGTGGGTAGGTAGAGAATACCTAGGGGCGCGAGACAACTCTCTCTAAGGAACTCGGCAAAATAGCCCCGTAACTTCGGGAGAAGGGGTGCCTCCTCACAAAGGGGGTCGCAGTGACCAGGCCCGGGCGACTGTTTACCAAAAACACAGGTCTCCGCAAAGTCGTAAGACCATGTATGGGGGCTGACGCCTGCCCAGTGCCGGAAGGTCAAGGAAGTTGGTGACCTGATGACAGGGGAGCCGGCGACCGAAGCCCCGGTGAACGGCGGCCGTAACTATAACGGTCCTAAGGTAGCGAAATTCCTTGTCGGGTAAGTTCCGACCCGCACGAAAGGCGTAACGATCTGGGCACTGTCTCGGAGAGAGGCTCGGTGAAATAGACATGTCTGTGAAGATGCGGACTACCTGCACCTGGACAGAAAGACCCTATGAAGCTTCACTGTTCCCTGGGATTGGCTTTGGGCTTTTCCTGCGCAGCTTAGGTGGAAGGCGAAGAAGGCCTCCTTCCGGGGGGGCCCGAGCCATCAGTGAGATACCACTCTGGAAGAGCTAGAATTCTAACCTTGTGTCAGGCCCTACGGGCCAAGGGACAGTCTCAGGTAGACAGTTTCTATGGGGCGTAGGCCTCCCAAAAGGTAACGGAGGCGTGCAAAGGTTTCCTCGGGCCGGACGGAGATTGGCCCTCGAGTGCAAAGGCAGAAGGGAGCTTGACTGCAAGACCCACCCGTCGAGCAGGGACGAAAGTCGGCCTTAGTGATCCGACGGTGCCGAGTGGAAGGGCCGTCGCTCAACGGATAAAAGTTACTCTAGGGATAACAGGCTGATCTTCCCCAAGAGCTCACATCGACGGGAAGGTTTGGCACCTCGATGTCGGCTCTTCGCCACCTGGGGCTGTAGTATGTTCCAAGGGTTGGGCTGTTCGCCCATTAAAGCGGTACGTGAGCTGGGTTCAGAACGTCGTGAGACAGTTCGGTCCATATCCGGTGTGGGCGTTAGAGCATTGAGAGGACCTTTCCCTAGTACGAGAGGACCGGGAAGGACGCACCTCTGGTGTACCAGTTATCGTGCCCACGGTAAACGCTGGGTAGCCAAGTGCGGAGCGGATAACTGCTGAAAGCATCTAAGTAGTAAGCCCACCCCAAGATGAGTGCTCTCCTATTCCGACTTCCCCAGAGCCTCCGGTAGCACAGCCGAGACAGCGACGGGTTCTCTGCCCCTGCGGGGATGGAGCGACAGAAGTTTTGAGAATTCAAGAGAAGGTCACGGCGAGACGAGCCGTTTATCATTACGATAGGTGTCAAGTGGAAGTGCAGTGATGTATGCAGCTGAGGCATCCTAACAGACCGGTAGACTTGAACCTTGTTCCTACATGACCCGATCAATTCGATCAGGCACTCGCCATCTATTTTCATTGTTCAACTCTTTGACAACACGAAAAAACCATTGTTCAACTCTTTGACAACATGAAAAACCCAAAAGCTCTGCCCTCCCTCTCTATCTATCCAAGGGATGGAAGGGCGGAGGCCTTTGGTGTCCCCTCCAGTCAAGAATTGGGGCCTCACAATCACTCGCCAATATGCTTTTCTCGCATGCCTTTCTTCGTTCATGGTTCGATATTCTGGTGTCCTAGGCGTAGAGGAACCACACCAATCCATCCCGAACTTGGTGGTTAAACTCTACTGCGGTGACGATACTGTAGGGGAGGTCCTGCGGAAAAATAGCTCGACGCCAGGATGATAAAAAGCTTAACACCTCTCATTCTTATTACTTTTGCAATATG---AAAAAAAAAAATGAAAAATGAAAAGGTCGTCTTATTCAAAACCCCAATTATGAAATCCCTTCTCTCCCACTTCCCACCTCGTAACGCACCGTGTTCTTATAGAGAAAAAGGTGCTTTCCCATCTTCTTAACCCGAAATGGCTGAGGAGAGGAAAGGTTCCTTTTTTTTTAGGGTACTTCCGGGAACAGATCCAGTGGGGACGGGGCGGGGCCTGTAGCTCAGAGGATTAGAGCACGTGGCTACGAACCACGGTGTCGGGGGTTCGAATCCCTCCTCGCCCACAACCTTCCCTTTTGGGAAGGACCCTTCCCTCTGGGGGTAGGAAAATCATGATCGGGATAGCGGACCCAAAGCTATGGAACTTAGGTGTGGGTCTTTTGTCGAAATGGAGTAGCCTTACTTTTTC---TTTTTTTTTTATTTACCATTAAGGCTTTTAAAAAATATAAATATAGTATTCCAGACCCGAATCGGCATATTTTTTTTTTTACGCCCCGTAACTCTTCCTCGGCCAGGCTTGGGCAGAATAGGAGAGCAAGTATTAGTAGCATAGCAAAAATGCGTTCCTCGTCATTAATATGTTTGCTCGCGGTAATTGTGGCCTCTCGGGAGAATCGATGACTGCATCTTTGATGCACTTGCTAGTACTAGTACATCTGAGAATTCTTAATTGGCTAATTGTAAATAGCCCCAGGACTATGGAACAAAGGATTATCCCGGACCTACGCCGAGGTATTGACGGTGATTCTCAAATATCGCAGAACAGAATGTGATACGATGAGATAGAATGCAATAGAAACAAAGACACAGGGAACGGGTTACCTACTTTTAACGGTCAAAGCGAACCCTTTCATTCTGACATTCTGAATTCTTTAATTCGGAATGAATCAAATCTCCCCAAGTAGGATTCGAACCTACGACCAGTCAGTTAACAGCCGACCGCTCTACCACTGAGCTACTGAGGAACTGCGGGAGATTCTCTCTCATAGAGTTCAATTCCCGTTCTCAACCCATGACCAATATGAACTCGAAGTTTCCTTCGTAACTCCCGGAACTTCTTCGTAGTGGCTCCGTTCCATGCCTCGTTTCATAGGGAACCTCAAAGTGGCTCTATTTCATTATATTCCATCCATATCCCAATTCCATTTATTTAATATCCCTTTGGTGTCATTGACATAAGAATTGACATAAGAGATGTCGTTTCTAGTCTATCTGTTTCTATTTCTATATATGGAAAGTTAAAAAATCATCAAAAGTTAAAAAATCATCATATAATAATCCAGAAATTGAAATAGAAAAGAAAAAAGGGAGGTTTGTGATGATTTTTCAATCTTTTATACTAGGTAATCTAGTATCCTTATGCATGAAGATAATCAATTCGGTCGTTGTGGTCGGACTCTATTATGGATTTCTGACCACATTCTCCATAGGGCCCTCTTATCTTTATCTCTTCCTTCTCCGAGCTCGGGTTATGGAAGAAGGAGAAGAAGGAACCGAGAAGAAGGTATCAGCAACAACTGGTTTTATTGCGGGACAGCTCATGATGTTCATATCGATCTATTATGCGCCTCTGCATCTAGCATTGGGTAGACCTCATACAATAACTGTCCTAGCTCTACCGTATCTTTTGTTTCATTTCTTCTGGAACAATCACAATCACTTTTTTGATTATGGATCTACTACCAGAAATTCAATGCGTAATCTTAGCATTCAATGTGTATTCCTGAATAATCTCATTTTTCAATTATTCAACCATTTCATTTTACCAAGTTCAATGTTAGCCAGATTAGTCAACATTTATATGTTTCGATGCAACAACAAGATGTTATTTGTAACAAGTAGTTTTGTTGGTTGGTTAATTGGTCACATTTTATTCATGAAATGGGTTGGATTGGTATTAGTTTGGATACAGCAAAAGAATTCTATTAGGTCTAATGTACTTATTCGATTTAATAAGTACCTTGTGCTTGTGTCAGAATTGAGAAATTCTATGGCTCGAATCTTTAGTATTCTCTTATTTATTACCTGTATCTACTATTTAGGCAGAATACCGTCACCCATTTTGACTAAGAAATTGAAAGAAACCTCAGAAACGGAGGAAGAAACAGATGTAGAAATAGAAACAACTTTCGAAAGGAGGGGGACTAAACAGGAACAAGAGGTATCCACCGAAGAAGATCCTTCTCCTTCCCTTTTTTCGGAAGAAAAGGAGGATCCGGACAAAATCGAGGAAACGGAAGAGATCCGAGTGAATGGAAAAAAAAAAACAAAGCATGAATTCCACTTTCACTTTAAAGAGACATGCGATAAAAAAAGCCCAGTTTATGAAACTTCTTATCTGGCTGGGAATCAAGAAAATTCGAAATTAGAAATATTGAAAGAAAAAAAAGCAACTTATTAACAAGACTAATACAGAAAATAAATATAATAAAAGATAAAAAGAGATGCGGCTTCCCCCTAAATATTTTAGACCTTCCCCTACAAAAAAACTCGTAATACCAATCCCATTCGTAATTCCATCAATTACTCGTCTATCAAACAAATGAGTTAGTTCAGCTAATCCTCTTATACCTTCCGTTAAGGATCTTGTATAAAAAGCATCTATATAAGCACGATTATAAGACCAATCATATAGAAAATTGATTATTTTATCCCAAAGAATTCTCTTAGGTCCTCTTTTAGCAAATAAATTAAGTATGTTCCAATTTTGTAAAGATGAATAAAAGGGCTTATATAAAAAGTAAGCTATAAATAGTCCGAAATACGTTATACTGACGGAAAGGGTTGAATTTTTCAAAACTTCATACCAATCAAAAAAATGATTTGAATTTTGATGTAAAAGATTTATAGACGGAGTTAACAATTTGGATAAGATATCTAAATCTATTCCTTCTTGATTGAAAGGAATTCCTATAGCTCCAATAAACAAAGGAAATAGCACTAATACAAGCATAACAAATAACATAGTATTGTCTGATTCATGAGGATAAAAAAAAGTCTTC------GTAGCACCAAAAGGAAAGATAGTAATAAAAGGCGTATTTGTTACATTACTAGCAATTCGACAGGTCTTCTTCGAAAAAAAAGAAGCCCTTTCATTATTATTCATTGTTAATAAAGCGACTAAACGAAAATCTTTTTTAATTGAGTTTTGCTCTTCTTTACCCCATAGAGATATTGAATAGAAGGAATTGCTTTTTTTGCCACTGTAATTTTGAAAACAAACGTTTAAATGTCCCTCAAACGTAAGTAAATAAATCCGAAACATATAAAATGCGGTTAATCCGGCTGTGCTAAAAGCTATTATTGCGAAAATCGGCGAATACAACCAACTATCATTAAGAATTTCATCCTTGGACCAAAAACAAGCAAGGGGTGGAATACCACAAAGAGAAAGGGTACCTAATAAAAAAGCGGTTTTTGTAATTGGCACGTGCTTTCTTAACCCGCCCATAAGAACCATATTCTGGCTTTTATCTGGAGAATATCCAACAACAGCTTCCATTGAATGAATAATTGATCCGGATCCTAAAAACAAGAGGGCTTTCGAATAAGCATGAGTAGTCAAATGAAATAAAGCGGCTCGATAAGACCCCATACCTAGAGCTAACATCATATAACCCAATTGAGACATTGTAGAATAAGCTAAACCTCTCTTAATATCTTTTTGAGCAAGAGCTAAAGTAGCTCCTAAAAAAACTGTTATTATACCTATCAAAGATATTAGATTCATAATGTACGGTATGACTATGAAAAGCGGAAGAAGACGAGCTACAAGAAAAATTCCCGCTGCTACCATAGTAGCAGCATGGATAAGAGCCGAAATAGGAGTCGGCCCTTCCATGGCATCGGGTAACCATACATGGAGGGGGAATTGCGCAGATTTAGCAACCGCGCCGGCAAATAATAGAAATGCACACAAAGTAACAAAGAAAAAGTTAATCGCATTATTAGAAATCAAGTTATTGAATATTTCGAACAAATCTCGAAATTCGAAACTACCCGTTATCCAATAAAGACCTAAGATTCCTAATAATAATCCAAAATCCCCTACACGATTAGTTACAAATGCTTTTTGACAAGCACTCGCCGCAATAGGGCGTGTGAACCAAAATCCTATTAATAGATAAGAACACATTCCAACCAATTCCCAAAAAATATAAATTTGTATGAAATTCGAACTTGTAACTAATCCCAACATTGAAGTATTGAAAAAACTCATATAAGCAAAAAATCTCAAATATCCTTGATCATGAGACATATAATTGTCACTATAAATAAGAACCAGAATTCCAACCGTAGTGATTAATATTAACATAATAGAAGTAAGTGGATCAATAAAGTATCCGAACTCGAAAGAAAAATCATTATTGATGGTCCAAGACCATACGGATTGATAGATAGAAGTTCGATCGATTTGCTGAATAAATAGATCGACCGAAAAAATCATAACTATACTTAACAATAAAATACTAGGAAAAGCCCATATACGGCGAAGATTTTTTGTTGCCGTCGGAAAAAGTAGAAGTCCCACTCCTATTAACATAGGGACTGGAAGTGGAACGAAAGGTATGATCCAGGAATATTGATATGTATGTTCCATAAAATAATAATAA--TTTTTTTTATTCTTAATTAATTGTTTCTGATTCACCGGTTCTAATCTCTTTTAAAAGAGATTAATAAAAAAATTAAGGTATTAAAAAAACGTAAATAAAATTTTCTATTCATAGTTATTTTGAATCTTTTCCAACTACTTCAAAAAAAAA---------------------------------------------------------------------------------------------------------------------------------------------------------------------------------------------------------------------------------------------------------------------------------------------------------------------------------------------------------ATGAAAATTTTTTTTTGATTAGGTAGGTAAAACCTCTTCGATGTATTTTTCATATCTAAATGTAGCATGCCGAAAATAGAAAGAGATAGAAATGAAAGGACTTTTGCCCCTTTTTTTTATCAACTTCAACCAATTCTATTTTTATTAGATGGCATAATCCACCCTATAGATATACGATTTGAATAGGTATAGAAAGGTACCACCAATAACTCCGAAATAGGAATTTTTCTTTCACCGATATTTATGGAATAGAAATTGAAAAACTCCTATATTATATTGTTTTTTTTGTTCTAGTACCATTTTATGCCATTTTCACATATTTATTTTTGTTTATAAAGGGAGTATACTTTAGGAAATAAATAGACAAATAATGAAATGAATAGTCTGAAATGAATAGCAAAAATTAAAAATGATTTGTTTTTAAACAATAGATGTCTTTCACATCCAATTTTATCAATGAATAACCTTTTCTTTTTTGAATGGCAGTTCCAAAAAAACGTACTTCTATATTAAAAAAACGTATTCGTAAAAATATTTGGAAAAAGGGGGGATATTGGGCAGCGTTGAAAGCTTTTTCGTTAGCGAAATCCCTTTCTACCGGGAATTCAAAAAGTTTTTTTGTACGACAGATACGACAGATAAATAATAAAAGGCTGGAATAATCTGACTCAGCCTGACTCGAAAAATGAGTTAATTTCTTTTAGAATTTAGACTCTATAATCTCTATAATATAGAATAGGAAAATTGAAATAAAAAAAAAAGCAAAAT----AAAAAAAGTAAGTAACGATTTCCATTCCCTAAAATTTTGAACCAATTGATTTGTCTACTGAATTCGAAAAAATGGTACTTTGTTTTTATTTGAAAACAGAATCAAGAGAAACTAGAAAGTTTCACCTTTCTTTTTATTTGAATATTTTTTTTAGTCCCAGGGTGGGGATTCTTATTTTCCCCATCACCCTACCCACTTATAAATAATACAATAATAA--TTTTTTTTTTTCTATTTAGACTTTTCTATTTCTATTTAGACTATACAAGAAGAGATATAAAATCTTTCGACAAAATCAATGTTAGGAAAAATTAATGGATTGTTGAAACTAATTGATTAAGTATAAAACTTTTTGTAACTTTCTGAATCATTATTTTTTTGAATCACTATATATACCATATACCCCATACCTCGCACTTTCACTCCAATTGAGAAAAGCGCCCTTTTCCATTTAGGCAGATATTGTATACGAATAGTGTGAAAATTTTAAGTGATTCAAAAC-AAAAAAAAATCCTATGTTTGAAAGCAAGGATCAATCAAAAAATATATATCTTTATAATTCGAATTTAGAAAGAAGTTTTTGAAGTCGAGTACAATTACAATTACGATAGAAATCAAAAATTTTTTATATAATATCGTCCAGCTCCAATACCTAATAGGTTTGATAAATCCTAGCACAAATTAATACTGAAAAAAACATAACAATTACAACAATACAAAAGTTATAAAAAATG-AAAAAAAAAAAAGGGAAAGAACATTTTTT---TTTAGTTTGCCGCCGGATTGAAGTTAGAACTATTTAGTTACAACCGTTATAATTATAACAGTTCTAGTTTATCAAAACATAAACTATGAAAACTTCCATTGTTGAGTTAAATAAAACTGAAATCTTAAATAACTAAATAAGACGACAAAAAGGGGAATCTTTCAATCTCTATTTAAATGAATTTTTATTCATCAATTTGAATGTTTCCTAAAAACGATTTCATTGAAATTGAGTCTTTCAATCTCGACGATTGACTAAAAATAGGTTATTATGATTTTGAGTAAGCCGCTATGGTGAAATCGGTAGACACGCTGCTCTTAGGAAGCAGTGCTAGAGCATCTCGGTTCGAGTCCGAGTGGCGGCATAGCGTCTTCGAAAAGATATCCAAAAAGTCCTTTAATGAATTTAATTTATGATTCCCATTCTGTATACTTTAGGGATTCTCGCTTTTCA--TTTTTTTTTATGATATTTTCAACTTTAGAGCATATATTAACTCATATATCTTTTTCGGTCGTTTCAATTGGAATTACAATTCATTTGATAACCTTATTAGTCGATGAAATCAAAGGACTATATGATTCATCCGAAAAGGGGATGATAGCTACCCTTTTCTGTCTAACAGGATTATTAATCACCCGTTGGATTTATTCGAGGCATTTCCCATTAAGTGATTTATATGAATCATTAATCTTTTTTTCATGGAGTTTCTCCATTATTCATAGGATTTTCTATTTTAAAAATCATAAAAATCATTTAAGCACTATAATCGCGCCAAGTGCTATTTTTACCCAAGGCTTTGCTACTTCGGGTTTTTTAACCAAACTCCATCAATCCGGAATATTAGTACCCGCTCTCCAAGTCCAGTGGTTAATGATGCACGTAAGTATGATGGTATTAGGCTATGCAGCCCTTTTATGTGGATCATTATTATCCACGGCCCTTCTAGTCATTACATTTCGAAAAGTTATAAGGATTTTTGGGAAAAGCAATAATTTTTTAAATGGAAATGAGTCATTTTGCTTTGGCGAAATTCACTACATGAATGAAAAAAGTAATGTTTTACTAAATACTTATTTTCTTTCTGCTAGAAATTATTACAGGTATCAAGTGATTCAACAATTGGATCGTTGGAGTTATCGTATTATTAGTTTAGGATTTATCTTTTTAACCATAGGGATTCTTTCGGGAGCAGTATGGGCTAATGAGGCATGGGGATCATATTGGAATTGGGATCCCAAGGAAACTTGGGCATTTATTACTTGGACTATATTCGGGATTTATTTACATACTCGAACAAATACAAATTTGGAAGGTGTAAATTCTGCAATTGTGGCTTCTCTCGGCTTTCTTATAATTTGGATATGCTATTTCGGGGTCAATCTATTAGGAATAGGGTTACATAGTTATGGTTCATTTAATTAACATCTACTTGAATTGAAGAAAGGAGAAAGGGCTTGATGAATACAAACATAGGACAGCGCATATATCGAAACGAAACTTAGTATAAGACGCCGAGAACCTTTTGAATCAAGTAGTGTGGTGATTCAAAAGGTTCTTACAAACGCCAAAGGCGTCTGGTCACAATTAAAATTCCATTTTTTTTTTTACTTC-----TTTTTTTTTTATTTAACTTAAACTTAAGAGAAGAAAAAAGACTTCTTTTTTCATTGGACAACGAACTATTTTAAAAATCATGGGATTGCTTTTTGATTTTTTTGTGTTTT-TTTTTATTCATGAAAACTATCTATAAAAAAAAATTAGATATAATAGCTTCGACCTTGTCCACTGATAGTGAGAGAACGAAATCCGGATAAATACCAATACCTATTACGGGTAGAATAATAGAGATCAAAACAAATAACTCACGGGGTCCAGAATCAAAAAAATAAGAGTTTGGGGCATTAAATTTAAATAGCTTGTACCCATAGAACATTTGCCGTGACATAGATAATGAATAAATAGGAGTTAATATCATTCCAATTGCCATTACAAAGGCGATGAGTATTTTTGTCATTAACAAAAATTTTTGGCTGGTAATTATTCCCAAAAATACTATCAATTCCGCAACAAAACCACTCATGCCCGGTAATGCAAGGGAAGCCATCGATAAGATACTGAATAGCGTGAATATCTTTGGAATTGGGATAG------CCAGCCCGCCCATTTCGTCGAGATAAGCAAGACGTATTCTATCATAACTCGTTCCTGCCAAGAAAAAAAGTGCAGCACTAATAAACCCATGAGAAATTATTTGTAAAATGGCTCCGTTAAGTCCTGTATCGGTTATCGAGCCAATTCCTATAATTATGAAACCCATATGAGATACGGAGGAATAAGCTATTCTTTTTTTTAAATTCCGTTGGCCAGGAGATGCTGAAGCTGCATAAATTATTTGCATTGTACCTACTATCATGAACCAGGGAGAAAATATAGAATGAGCGTGCGGTAATAGTTCCATATTGATCCGAACCAACCCATACGCCCCCATTTTTAATAAGATTCCGGCTAAAAGCATACAAGTACTGTAATGTGCCTCTCCGTGGGTGTCTGGTAACCATGTATGGAAGGGTATAATCGGTGATTTGACAGCAAAAGCAATAAGAAATCCAATATAGAATATTATTTCCAGTGCCACGGGATACGATTGATTAGCTAATGTTTCCAAATTTAATGTTGGTTCATTGGAACCATATAAACCGATACCCAAAACTCCTATTAATAGAAAAATGGAACCTCCTGCAGTGTACAAAATAAACTTTGTAGCTGAATAAAGACGTTTCTTTCCACCCCACACGGATAGAAGTAGATAAACGGGAATTAATTCTAACTCCCACATGATGAAAAAAAGTAAAAGGTCCCGAGAAGAAAATGATCCTATTTGACCGCTGTACATCGCTAACATCAGGAAATGGAATAGTCGGGAATTCCGAGTAACTGGCCGAGCCGCTAAAGTAGCTAAAGTGGTAATAAATCCCGTCAGTAAAATAGGTCCTAGGGAAAGTCCATCTATTCCCAATCGCCAGTCAAAATCAAAAAAGTTGATCCATTTATAATCCTCTGCCAGCTGGATTAATGGATCGTCCAAGCGGAAATGATAACAGAATGCATAGGCCGTTAGAAGGAGTTCTAAGACACATATATATATAGTATACCCCCTAGTCACCTTATTTCCTCTATGAGGGAGAAAGAAAATTAAAGAACCCGCGGCTATCGGAAAAACTACAATTATTGTTAACCAAGGAAAATAATTCGTGGTAAAGACAAGATACACTTGGACCATAAAAACCCGTGCTCGAAAAAAAATATATTCTTATTTT-T-TTTTTCGAGCACGGGTTTTTGTCGGTAATCGGTAAAAAAAACTAAACTGTATTCAAAATGTATTCAAGTGGGGTTTTCGGGAACGTATCAATATCAATAAGCTAGACCCATGCTTCGAGTTGTTTCATGCCATAAATAAACTCGAACACTCAAGAAATCCGTTGGACAGGCGGATTCACATCGCTTACAACCAACACAGTCCTCTGTTCTTGGAGCCGAAGCAATTTGCTTTGCTTTACATCCGTCCCAAGGTATCATTTCTAATACATCTGTAGGGCAAGCTCGGACACATTGAGTACACCCTATACATGTATCATAAATCTTTACTGAATGTGACATTGGATCTATCAATTTTTGAACTCTTAAATTTTCGATCTAGTCAATTTGGAAACACCATATATTTGAACACCAGATGAATCAATAATTTACCAGAATTTTTCTAATTAATCCACTTCTGGATCAACTCCTAAGAGGGAACAAAGATACTTTGATTTCTTCCGGTTTCACAAACATCATCGAGATTACGACATATTATATATGCTAAATCGAATTGATGACTATTATTCTAAATACTACTTATTCAACAAAGTCGATTGATTGATACGAGTCGATTTTCTGTTACGATAAATTGAGGAAACAATAGCTGATCCAATAGCTGCTTCAGCGGCTGCAATAGCTATAACAAAAATTGAGAAAATATCTCCTTTTAATTGTCGACTATCAAAAAAATCAGAGAATGTTACGAAATTTATATTAACCGCATTTAGTATAAGTTCAAGACACATCAGGGCCCGAACCATATTTCGACTCGTAATCAATCCATAGATACCGATAGAAAATAAATAGGCACTCAAAACAAGTACATGCTCGAGCATC----ATTGACCAACTCCGTACCAATTTGGATTCATTTCAATATGAACAATAATTCAAGTGATTCGATTACTTAGAATAGAACAAGTACGGAACAAAAGAATATATTGGTAATAGATCGAATAAAAAAATTTCTATTTTTATTTTCTATTTATACATGAATAGTATTCAACTAGAATTGAAGGGAAATGTATGTGATAAGACAGAAAAAGGTTGAATTTTGATTGCTGTTGCTAGTTATAAAGATTTTTTACTGACGAGCCACGGCAATTGCACCTATCAAAGCAACTAAAAGAATTATTGAAACGAGTTCAAATGGAAGAAAAAAGTCTGTTGATAAATGAATTCCAATTTGTTGACTATTACTTATCAAATCTTGTTCTATAATCTGGTTGGATCGTGTAGTCCAAATAATGCCGTACCACGACGTATCTAGAATAGTAGTGATTAGCGAAAAAAAAATACTTGTACAAACCAGGGAAGTAACCCCATCACCAATAGTCCAAAGATTAAAATGAAAATCGTTGGAATAGTCTGAACCATTCATGAACATTACAGCAAATATGATTAAAACATTTACAGCTCCCACGTAAATAAGGAGCTGTGCGGCAGCTACAAAATGGGAATTTGATAGAATATAAAATAAGGATATACAAACAAGAACCAATCCTAAGGAAAAGGCAGAATAAATTGGGTTGGTAAGTAATACCACTCCCAGACCTCCTAATATAAGACCCGATCCCAGAAAAACTAAAAGAAAATCATGTATTGGTCCAGGCAAATCCATTATATTAAAATAAGAGATAAATAAATCGAAATGTTTTTCATGACCTTATTGAACCGACCAGGAAAAATTTTTTTATGAGACATTCCCAATTGAATTAAATTCTAATTTATTAAGTGAGAATTGATGCGGATACAGCTATTGGATCAATTTCGTTCTTTTTTTTATTCGAAATGGCAATTTGAAATTGAAACTA-------TATAGTTCGAAAAAATTATGTATATATTAATAGACTTTCCATACAAATTAAGTTGTACTTCTCATCACCCAATCAATAGTTGGGCTTTGTAGTTATTGACCAAGCAAAGAAAAAACTCTTATTCTTTTATACCAAATATACCAAAACTGAACCTTAGTAATTGGAAATTAAGAGGTTTACCCATTTTTTCTTTGAGGCGAATTCAAAACTGTTCGAATTGTAAAATCGTCACTTATTGACATTGGTAAACGACCTAAAGCAATTTGATTATAATTCAATTCATGACGGTCGTAAGTAGCAAGTTCATATTCTTCAGTCATTGATAAACAATTTGTTGGACAATACTCAACGCAGTTACCACAAAAAATACAAATTCCAAAATCAATACTGTAATTAAGCAAGCGTTTCTTTCGAATATCTGTTTCCAATTTCCAATCAACAACAGGCAGATCTATAGGACATACGCGAACACATACTTCACAAGCAATACATTTATCAAATTCAAAATGGATTCGACCGCGAAAACGCTCCGATGTGATTAATTTTTCATAAGGATATTGAATAGTTACAGGTAAACGATTTGCTTGGGATAAGGTAATCATGAAACTTTGACCAATGTACCTTGCAGCTCGTATTGTTTGTTGACCATAATTCATGAATCCAGTTACCATAGGGAACATATCGTGAATATCTCTGAATAATTTGAGTTTCTTTCT----TTCTCTTGTTTGAGACAAGCGGGGAATATAGTATTCCTTTTTTCTTTACAGCGAAAGGAGTTGGGAAGAAGTTGTTAATAATAGATTACCGAGAGAAATAGGTAAAAGAAATTTCCATCCAAGATTTAATAGTTGGTCCATTCTTAGTCTAGGTAAAGTCCATCTTGTTGTAATAGGAATGAACAAGAACAAATAAGTTTTAGCTAATGTAATAAAGATACCAATTGTCGTTCCAAAGATTCCATCCGCTTTATTTATTTCAAATAGCTCAGGAACTAATATATATGGAATGGAAAGATTCCAACCGCCCAAGTAGAGAACTGTTACAAATAATGAGGAAACTAATAGATTTAGATAGGAAGCAACGTAAAATAAACCAAATTTGATTCCTGAATATTCGGTTTGATAACCTGCTACTAATTCTTCTTCTGCTTCTGGTAAATCAAAAGGCAATCTCTCGCATTCCGCTAGGGAAGAAATTAGAAAAACGATAAACCCTATAGGTTGACGCCACAAATTCCACCCCCAAACCCCATATTTGGATTGCGCCCCAACTATATCAACTGTACTTGAACTGTTAGATAATCATAGTCGGTGAGAACATTACTGTTCCCATCGCTATTACAAAACCGTACATGAGATTTTCACCTCATACGGCTCCTCAGGGCCACAAATAAATGTAAGGACCGGACCAGTATTAGTTATCTTGATATGGTTATACGATAGATAGAGTCAAAATCTAGCGGAGGGTCCCCAATTATACCAATGGAATTCTGTCTGCTAGAAGGATAAAAAAAAAGAGGATTTCTGAATTAATCTCATCCTTTAATAATTTCAATTTTTCTGTGTTGAGTAATAACTTAATCAACTCTTCAATAAAACACTCCTTGTAGAAATATCAATAGATATTTCAACCCATCCTTTTATTTTCGATTACAAAAAAAAATTAGACATTACATTAGTTCATGAATGATGACACGAATTTGATTTCTATGAATATATGAAAGAAAGAATAAAAGGACCCCCCCTTTTTTTTTTATATATTGTAATTGTATTTTTTCTACTTTTTTTGTTCCTCTTCTTCTTTCTGAGAAAAAGGGGGGCTTAAAAAAAGTAAAGGATTATTTCGTTCCTGATAGTAATTTCTTTAATTGATGGATAGGAGCATACTCGGGATCGGAATTGTGGGGAGTACTGCCTGATCATTTCTACCAACGTAAAGCCCCAATTAGTATTCTTTTTATGTTATGCAGAAGTATCCTTTTAGATAATTTACATAATCTCCATTACTAATCTGTTGTGTGTATTTTGGTGTTCCTTACTATCCACCCA-TTTTTTTTTCAATCTCCCGTTTTGGAATATATGTATTGTAATACATACAACTGCTAGTGAAAATTCCATATGGGTGATCTTTTGAGCCCGCTTCAAGCTAGGATGATCAATCAACCAATCTTGGGGTAAAGGGTTTCTTCCACTTTTGTTTACTTACCCTTAACTCTTGTACATAGGAAATGAGACTCAATCCACTTTACTGCGAATTTATAAGTTGTTTTCTTTCACTCATATATAACTATCTAATATATAACTATCTAATTTCTTTTATTAACCTAAAGAATAAATAAATGAATAAAAAAATGAAGATATCTATTCAATCTAGAGTCAAAAGGAAAAGAATAGGAAAAAGAAAAGCTTAGGTTTTAGCGAACCGCACGTAGAGATATTGATAAAACACATAAAGTTAATGGTATTTCATAACTAATCGATTGAGCAGCAGCTCGCAGACCACCTAAAAAGGAATATTTATTATTTGATCCATATCCGGACATAAGAAGTCCAATAGGAGCAATACTTGAAACGGCAATCCATAAAAAAATACCGATATTGAGGTCAGCTAAAACAAGGTTATAACTAAAAGGAATTACTGAATAACTTAGTAGAATTGCTATGACTGCTATAGATGGTCCAATACTGAATAAAAAGGTATTTCCTCTAGATGGAAGAAGATTCTCTTTGAAAAGTAGTTTTGTCCCATCTGCTAAAGCTTGAAGAATTCCAAAAGGGCTGGCGTATTCAGGCCCAATACGTTGTTGTATTCCTGCGGATATTTCTCTTTCTAACCACACAATTACTAGTACACCTATTGTGATTCCCAATACAGGAGTCAAAATAGGGACAAGCATCCATATGATCCCAGAGACCTCTTG------TAAGGATTCCAATCTGGAAAAAGAATTGATATCTTGTACTTCTGTTGTATCAATTATCATTTCAACGATCAACTTCCCCCATAATGATATCTATACTACCTAATATCGTCATAATATCAGCCAATTTCCTTCTTTTAACTAATTGCGGAAGAATTTGCAAATTGATAAAACCCGGTGGGCGAATTTTCCATCTCCAAGGAAAACCACTTTGATCTCCTATCAGAAAAATTCCCAATTCTCCTTTTGGGGCTTCGACTCTTACATAAAGTTCTTGTTTCGGCAATTCAAAAGTAGGAGAAGGTTTTTTACTAATGAATCGATCTTCAAAATCATTCCATTCTTGATCGCTTTCTCTATTAAAGCATCGGATTTCTAAATTCTCATAGGGTCCTCCCGGAATTCCTTCCAAAGCCTGTTGAATAATTTTTATGGATTCCGTCATTTCACCGATTCGGACTAAATACCGAGCTAATGAATCTCCTTCTTTTTGCCATTGGACTTCCCAATCAAATTCGTCATAACACTCATAATGATCAACTTTACGAAGATCCCATTCGATTCCAGACGCTCGTAGCATTGGTCCTGATAACCCCCAATTTATTGCTTCTTCTCCACCAACAATGCCCACTCCTTCAACTCGTTCTAAAAAAATAGGGTTTCGCGTAATAAGTTTTTGATATTCAACAATCCCGGTTAAAAAATAATCACAGAAATCCAAACATTTATCTATCCAGCCATGAGGTAAATCAGCCGCTATTCCTCCGATACGAAAATAATTATGCATCATTCTCATACCGGTGGCAGCTTCGAATAGATCATATACTAATTCTCTTTCTCTGAAAATATAGAAGAAAGGAGTCTGTGCACCAATATCTGCCATAAAAGGGCCAAGCCACAACAGATGAGAAGCTATACGACTCAACTCCAACATAATTACTCTGATATAGCTAGCCCTTTTAGGTACTTGAATATTTCCCAACTGTTCTGGTCCATTTACAGTTATTGCTTCTGTGAACATAGTAGCTAAATAATCCCAACGGGTTACATAAGGCAGATATTGTATAATTGTTCGGTTTTCCGCAATTTTTTCCATCCCTCTGTGTAAATAACCCAATATCGGTTCACAGTCAATAACATCCTCACCATCTAGAGTAACGATGAGACGAAGAACACCGTGCATTGATGGGTGGTGAGGTCCCATATTGACTATCATAAAGTCTTTTCCTGTAGATAGTATACTCATAGGTTTTTCCTCTATTCATTCTTACATGAATTGTTGAAAGCAACAAGAAGTTCATCAAGATTCAAAATCGAATAAATCAAATAATTCAAAATTGTTTTTCAAATTAACGATTTTTTGACTCCCGAATATTCAACTGACTAATTAATTCTTTATAACGTACTCTATTTTTCTTTGACAAATAAGCTAGGAGACGCCGGCGTTTTTCCAGAATTTTCCGTAGACCCCTTTGAGATAAATAGTCTTTTCTGTGCAATTCTAAATGTGAAGTAAGTCTTTGTATCTTATTGGTGAAACGGAATACTTGAAATTCAACCGATCCGCTGTTTTCTTCTTTTTTTTCTTGAAAAATAACTGAGATGAATGAATTTTTTACCATAAAACGAAACCCCCCCTCTGTTTTTTTAATATGAATTTTACTGATCAGTAATAATAATTCTAGTTACTTGATTCTAGTTACTTGAATTTGATATACACAATAATCTTAAGTTCGTTATGAACTTCCTAGAAAATCAATAATAAATAATAAATCCAATTTTCAATTTGATTAGGGATCCATCCAAAAGGATGGTATATTTATGCAAAAGAAAAAAATTTAGACCT-AAAAAAAAAAGATTTTCTTGATTCATTTATGGATCTAATTGATATATCATTAAATTAGTATCATGTATCAGACTGGAATGTAAGACAAGACATGTGTATATTTCTTTGTTTTCATATCCCAAACATGGGACATGATAGATAGAAAAAACGTACTATTAACGAATTTTCAATCATGGATACATATGTATCCTTACCATACTGAAACGACTGCCGTTATTGGTATTAAACCAATAGCGATTCATACAAATTAAATCTTCTAATCGATAATTGGGCCAAATAAAGAACTTTAATTTAATTAGGTTATTTTTCTCTCTAGCAAGATCTTTGCTTTTATCCAAACTAGCAAGATCTTTGCTTTTATCCAA---------------------------AGCGTGACCACCATTTTTTACGTTATTAAAAAATACTGGATTTCTATGCATACCATTTTGATTCTTTAAATTGAAACAAATTTGAGTTCTCAATTCTCTACGCCGTTTAGGGACTAAAATATTTTCAGGAACAAGCAAATCATAATGATTTTTGTTTCTACTTCCAGTCATTTTTTGCTGTCTTGCAATGGATTCATCAAAATTTTTCTTATCAACATATCCTTTTTCTCGGTATCTTTTAGTAATTTTGCGCTTATTCTTATGAACCAATGAAATACCTACGGTTTGATATATAAAAAATTGTCCATCGTTTTTTACAGACAGACTAAGGGGTTCGATAATCAACATTCCCTTTTCTATCAATTCTCTAAGAGTTAAATCTTTCTGAAGCGTCAAAATATCCAGACGAATTTCGCCCCTTTGAATAGAGGATATAGCAATTTCTCTAGGATTTATCAGTCGAATCAGGAGAGAATATATGTTGATATTATTGATTATTTTTTGATTTAAAGAATCATCCCATCTCAATTGAAAACACAAATTTTTTTTTAAGAAGAAATCAAGCTCTGCTTCTGTGTTGATGAAATCAAGCTCTCCGTTTCGCTTGTATTGCTTTTTCTTTCTACGTTTTTTCATGGTCGATCCCGTATAATTTTCTTCAACATCTTTTTCTTCTTGACTTTGTGAAGCAAAGTCAAGATATTTTTTTTGATTGGATGATATAAAAAGATCTGCCTTTTTCTTTGCAGTTATATTTTTCTTACCATTTTCATTTCCATTAAAATTGAAAAGAAGTAATTTGATTGGTATAATCCAGGGTTTCATTTTATATGCATTCCAAAGTAGCACAAATTCTGGGAAGAACCAAAGCTCCTCGTTTGATATAGGACGACTTCGTATTTCTTCATTCATTCTCATCCAACCAACCCAGGATTCAATATCAACCTTATTTCTAAGGCAAAAATTGAGACTTCCCCAATCAAAATATTTTCTATCCGAATTTTTATTTTTTTCCATATCCATAATATCATCTTTTCCTAGATAATTATTGATAGGGATACCTCCCAGCATAGCAAATAATTTGCCTTTCTTTATATTGTATATATAAAAAAATTCTTCTTTATTATTTACTTGGACTAGTGATTTATCAATATACGAGTCTTTCTTATCTTCATAATTAATCGATTTATATGATAAAAGATCATATCTACAGTATTTTTTAAAATTATAGTTTTGATTCCGTAATGGGTCTGCTTCAAAAAAATTTTGTTTTTCGCAATGAGTTAATTTGTTTTTTTCATATGAATCTCTTTTAGTTAAATCCTTATTTTGAGCCATACAGTGTTGATTGATTCTATTTCGCCATTCTTGTGGTACTAATCTAGCCCATCTAATCGGAGATAAATCATATTGATATTGATAATGATCGCTTAACCAGTTTTTCCATTGGTTCATTCCAAAATTCAAAAAAGGTTTATGTCTTAATTCGTAATTAAATATTCTTTGTTTTTCAAAAAAATCTTTTATTTCATTCTTAAGAAATAGAGATGTTCCGTGATATTGAAGAACGGATCTTAAATTGTAAAAGTTAATAACTTGGGCTTGAAATAATTTGTAAAATACATATGCTTGTGATTGTGAGAAAGACGATAAATCACAAGAAATCTTTGAATTCTTATTCCTAATCTTAGAAAGTGATTTTTTTATAGTTGAAATAAAGTGAATTCGATTTTGATTTGTTTTATTAATTAGTTTCTGATTTGCTTCATTATTGTAGACGTTTTTATCAATAATTTGAATTTTTTTTATGCTTGATTCAAGAAAAGGTTTTCCATTGATTCTTGGAATAGTAAGGATAGATAGAAAAATATTTATGTATATCTTTTCAATGAAAAATTTTATAAAAAAATAGGATTTGCGGATTAATTGAGTATTTCTTTTTTTTAATATCTGCCAAATTTTTTTTGATGATTCTAATATTTTAGCATAATAACTTGTTTTGTTCGAACTAATATTTATTTCTTGAGTTAGCGATCCTTTTTTCTTTTCTTTTGTAATTTTATCTATTTGATTTCTGATTATGTTTGTTCTATTAGTTAGATCTTTCAGTTTTTTTTCTATCAGTGAGAAATTTGTCCAATCCATAGATGGAATTTCAATAGACGATTCGTGAATCATCTGATTACTGATTATCGAATTTTTTTTAGTTTCACCCAATTTATCTATTTCTCTCAATCTAAATAAGTTTATTGTTGAAAGTTC------TCTTCCTTTTAGAAAAGGAATCCTTTTGATGACCCATTTTGTGGTTTCTTTTGCGACCTTTCGAAGCAATTTTGTTCGTTCTTTTAAAACTCTTAAAACTATAAAAGAATTCGTTTTCAATTTTCTAATTTTTTTTTTGAGTTCTTTAAAAATGGGTTTAAAAAACGAACCTTGTTTTCGGGGAGAACCAAAAGGCCGTTCGGATTCCAGTCCCCAAATTGTTAAAAAACAAAAATCATTTTCTTGTCCACTTTTTTTGTTTATTGGATCTTTATGGGGGGATTGTATCTTAGATCTGTGCCAGGGTTTCAGGCGAAAAGGGAATAGGATCTTTATCTGCATACCGTCTGTTAACCAGTTTTTCGGAAATTCTGTTTCGGATAATTGAACACCGGTATAGGTGCATTTAACATGCATTTCCCGATTCCAATCCTTTAAATCCTCGGACCACTCGGGGACTTGGAATAATAACATGCGGACAATATTTTTAGCTATTATCAATGAAGGTAATATAATATATTTTCTAAGAATCGATTGGGTTACTAACACATAACCTCTTAGTGCTTGACCAAGTAACATGTTTTCCCAGATTTCTGCTCTTTCGCTACGTGTTTTTTCGTTGG------------------TTTTGTATTTTTCTCTTCTTTTGTATTTTTCTCTTTTTGTCTTTTCGTTTGTATAATCAGAAAATTTTTGATCTTTATTTTTCCACATCCAATTTCTAAAAATTACTTTCATCAGTGCGGAAATATTAAAAGAAAAATAAAATGCTTTGTCTATTCTGTCCAAAAAAAGAGGGGAATGGGCATTTGCTTGAACCAGTTCCCAAATAACGGTTTTACGTCTTTGTGTGCGCATGGAACCCTTGATTATATCTCGACGAAAATCCGATTTTTGCACATAACGTAGCAAAGTAACTTCCGCCACTTGATCAGGATTATGAGTATATTTGGTATTAGTATAAGTAGCGATATTTGGCCGGTTTTCAGTAAAAAGCATTAGACGTTTGGCTTTTCGTGAACGAATTGCATGCTCTTCCGGCACATGTCCTTCGTTTTCTGTCTCCTCTTGTTCTAAATTATCGATTAATTTGTATGACCACCGGGGAACTTTTTTACTAATTTCTTTTATTCCAATCGATTTTTTTCTAATTCTTTGATTGTTGGGGTCGGTTATAACTGCATCGAATAAAAATTTTAAAATTGGGATTCGGTTTTCTGAATTAATTTGTTCTCCTTCGTGTTCTGGAAATAAAAACCGGACTTTTTCTGTTGAAAATGATTTTCGATTAAATCTGTCTATTGTCTGTTCAAATTCGTGATAATCATTAGTAAGAAGTAGACCGTGAATCTTATTTATCCAACTTGTTCTTATCTTATTTTTGATATAAGTTTCATTTGTGATTACGGGTGAAAATATTTTTTTGATTCTTCCACGATAAGGTCCATACAAGAAAGGATCGTATATTTTAGGTAAGTATTTTTTTTTAGTCTCAACATTACATAATTGAGTCCTTTTTTCGAGTACATCCAGAAAAAGAGATCCTTTATCTAAAATTTCTATTCTATTTATAAATTCCTTGGTTAAGTTGTTTTTTTTTTTTTCGTTGGTGTAATGCCAATGATTATACAATTCATCAGAGGCTTCTAGTTTTTCTGTTGTGAAAAGAGACATTTTTTTTTTTATCATTTCCAAAAAAGTTGACAAACTGGCTGGATATGTAAAAGATATTCTTTCTTTTCCATCACTTCGACATGTATAAAAAAAATAGTGTGACATTTCATTTCTTACAGCATTTTCAAATCGATTATTTTTTTTATATCGAAATGGACGATTCCATCGTCGATAGTCGAAAAGAAGAGTCACAAGAGGTTTTTCAAACCATAATAAGGATTTCCTCTTTTTTTCTTTCAATATTTCTAATTTCGAATTTTCTTGATTCCCAGCCAGATAAGAAGTTTCATAAACTGGGCTTTTTTTATCGCATGTCTCTTTAAAGTGAAAGTGGAATTCATGCTTTGTTTTTTTTTTTCCATTCACTCGGATCTCTTCCGTTTCCTCGATTTTGTCCGGATCCTCCTTTTCTTCCGAAAAAAGGGAAGGAGAAGGATCTTCTTCGGTGGATACCTCTTGTTCCTGTTTAGTCCCCCTCCTTTCGAAAGTTGTTTCTATTTCTACATCTGTTTCTTCCTCCGTTTCTGAGGTTTCTTTCAATTTCTTAGTCAAAATGGGTGACGGTATTCTGCCTAAATAGTAGATACAGGTAATAAATAAGAGAATACTAAAGATTCGAGCCATAGAATTTCTCAATTCTGACACAAGCACAAGGTACTTATTAAATCGAATAAGTACATTAGACCTAATAGAATTCTTTTGCTGTATCCAAACTAATACCAATCCAACCCATTTCATGAATAAAATGTGACCAATTAACCAACCAACAAAACTACTTGTTACAAATAACATCTTGTTGTTGCATCGAAACATATAAATGTTGACTAATCTGGCTAACATTGAACTTGGTAAAATGAAATGGTTGAATAATTGAAAAATGAGATTATTCAGGAATACACATTGAATGCTAAGATTACGCATTGAATTTCTGGTAGTAGATCCATAATCAAAAAAGTGATTGTGATTGTTCCAGAAGAAATGAAACAAAAGATACGGTAGAGCTAGGACAGTTATTGTATGAGGTCTACCCAATGCTAGATGCAGAGGCGCATAATAGATCGATATGAACATCATGAGCTGTCCCGCAATAAAACCAGTTGTTGCTGATACCTTCTTCTCGGTTCCTTCTTCTCCTTCTTCCATAACCCGAGCTCGGAGAAGGAAGAGATAAAGATAAGAGGGCCCTATGGAGAATGTGGTCAGAAATCCATAATAGAGTCCGACCACAACGACCGAATTGATTATCTTCATGCATAAGGATACTAGATTACCTAGTATAAAAGATTGAAAAATCATCACAAACCTCCCTTTTTTCTTTTCTATTTCAATTTCTGGATTATTATATGATGATTTTTTAACTTTTGATGATTTTTTAACTTTCCATATATAGAAATAGAAACAGATAGACTAGAAACGACATCTCTTATGTCAATTCTTATGTCAATGACACCAAAGGGATATTAAATAAATGGAATTGGGATATGGATGGAATATAATGAAATAGAGCCACTTTGAGGTTCCCTATGAAACGAGGCATGGAACGGAGCCACTACGAAGAAGTTCCGGGAGTTACGAAGGAAACTTCGAGTTCATATTGGTCATGGGTTGAGAACGGGAATTGAACTCTATGAGAGAGAATCTCCCGCAGTTCCTCAGTAGCTCAGTGGTAGAGCGGTCGGCTGTTAACTGACTGGTCGTAGGTTCGAATCCTACTTGGGGAGATTTGATTCATTCCGAATTAAAGAATTCAGAATGTCAGAATGAAAGGGTTCGCTTTGACCGTTAAAAGTAGGTAACCCGTTCCCTGTGTCTTTGTTTCTATTGCATTCTATCTCATCGTATCACATTCTGTTCTGCGATATTTGAGAATCACCGTCAATACCTCGGCGTAGGTCCGGGATAATCCTTTGTTCCATAGTCCTGGGGCTATTTACAATTAGCCAATTAAGAATTCTCAGATGTACTAGTACTAGCAAGTGCATCAAAGATGCAGTCATCGATTCTCCCGAGAGGCCACAATTACCGCGAGCAAACATATTAATGACGAGGAACGCATTTTTGCTATGCTACTAATACTTGCTCTCCTATTCTGCCCAAGCCTGGCCGAGGAAGAGTTACGGGGCGTAAAAAAAAAAATATGCCGATTCGGGTCTGGAATACTATATTTATATTTTTTAAAAGCCTTAATGGTAAAT---AAAAAAAAAAGAAAAAGTAAGGCTACTCCATTTCGACAAAAGACCCACACCTAAGTTCCATAGCTTTGGGTCCGCTATCCCGATCATGATTTTCCTACCCCCAGAGGGAAGGGTCCTTCCCAAAAGGGAAGGTTGTGGGCGAGGAGGGATTCGAACCCCCGACACCGTGGTTCGTAGCCACGTGCTCTAATCCTCTGAGCTACAGGCCCCGCCCCGTCCCCACTGGATCTGTTCCCGGAAGTACCCTAAAAAAAAAGGAACCTTTCCTCTCCTCAGCCATTTCGGGTTAAGAAGATGGGAAAGCACCTTTTTCTCTATAAGAACACGGTGCGTTACGAGGTGGGAAGTGGGAGAGAAGGGATTTCATAATTGGGGTTTTGAATAAGACGACCTTTTCATTTTTCA---TTTTTTTTTTTCATATTGCAAAAGTAATAAGAATGAGAGGTGTTAAGCTTTTTATCATCCTGGCGTCGAGCTATTTTTCCGCAGGACCTCCCCTACAGTATCGTCACCGCAGTAGAGTTTAACCACCAAGTTCGGGATGGATTGGTGTGGTTCCTCTACGCCTAGGACACCAGAATATCGAACCATGAACGAAGAAAGGCATGCGAGAAAAGCATATTGGCGAGTGATTGTGAGGCCCCAATTCTTGACTGGAGGGGACACCAAAGGCCTCCGCCCTTCCATCCCTTGGATAGATAGAGAGGGAGGGCAGAGCTTTTGGGTTTTTCATGTTGTCAAAGAGTTGAACAATGGTTTTTTCGTGTTGTCAAAGAGTTGAACAATGAAAATAGATGGCGAGTGCCTGATCGAATTGATCGGGTCATGTAGGAACAAGGTTCAAGTCTACCGGTCTGTTAGGATGCCTCAGCTGCATACATCACTGCACTTCCACTTGACACCTATCGTAATGATAAACGGCTCGTCTCGCCGTGACCTTCTCTTGAATTCTCAAAACTTCTGTCGCTCCATCCCCGCAGGGGCAGAGAACCCGTCGCTGTCTCGGCTGTGCTACCGGAGGCTCTGGGGAAGTCGGAATAGGAGAGCACTCATCTTGGGGTGGGCTTACTACTTAGATGCTTTCAGCAGTTATCCGCTCCGCACTTGGCTACCCAGCGTTTACCGTGGGCACGATAACTGGTACACCAGAGGTGCGTCCTTCCCGGTCCTCTCGTACTAGGGAAAGGTCCTCTCAATGCTCTAACGCCCACACCGGATATGGACCGAACTGTCTCACGACGTTCTGAACCCAGCTCACGTACCGCTTTAATGGGCGAACAGCCCAACCCTTGGAACATACTACAGCCCCAGGTGGCGAAGAGCCGACATCGAGGTGCCAAACCTTCCCGTCGATGTGAGCTCTTGGGGAAGATCAGCCTGTTATCCCTAGAGTAACTTTTATCCGTTGAGCGACGGCCCTTCCACTCGGCACCGTCGGATCACTAAGGCCGACTTTCGTCCCTGCTCGACGGGTGGGTCTTGCAGTCAAGCTCCCTTCTGCCTTTGCACTCGAGGGCCAATCTCCGTCCGGCCCGAGGAAACCTTTGCACGCCTCCGTTACCTTTTGGGAGGCCTACGCCCCATAGAAACTGTCTACCTGAGACTGTCCCTTGGCCCGTAGGGCCTGACACAAGGTTAGAATTCTAGCTCTTCCAGAGTGGTATCTCACTGATGGCTCGGGCCCCCCCGGAAGGAGGCCTTCTTCGCCTTCCACCTAAGCTGCGCAGGAAAAGCCCAAAGCCAATCCCAGGGAACAGTGAAGCTTCATAGGGTCTTTCTGTCCAGGTGCAGGTAGTCCGCATCTTCACAGACATGTCTATTTCACCGAGCCTCTCTCCGAGACAGTGCCCAGATCGTTACGCCTTTCGTGCGGGTCGGAACTTACCCGACAAGGAATTTCGCTACCTTAGGACCGTTATAGTTACGGCCGCCGTTCACCGGGGCTTCGGTCGCCGGCTCCCCTGTCATCAGGTCACCAACTTCCTTGACCTTCCGGCACTGGGCAGGCGTCAGCCCCCATACATGGTCTTACGACTTTGCGGAGACCTGTGTTTTTGGTAAACAGTCGCCCGGGCCTGGTCACTGCGACCCCCTTTGTGAGGAGGCACCCCTTCTCCCGAAGTTACGGGGCTATTTTGCCGAGTTCCTTAGAGAGAGTTGTCTCGCGCCCCTAGGTATTCTCTACCTACCCACCTGTGTCGGTTTCGGGTACAGGTACCCTTTTGTTGAAGGTCGTTCGAGCTTTTCCTGGGAGTATAGCATGGGTTACTTCAGCGCCGTAGCGCCTGGTACTCGAACATTGGCTCGGGGCATTTTCTCTACCCCTTCTTACCCTGAAAAAGCAGGGGCACCTTGCGTCCTTGAACCGATAACCATCTTTCGGCTAACCTAGCCTCCTCCGTCCCTCGGGACCAACAAGGGGTAGTACAGGAATATTCACCTGTTGTCCATCGACTACGCCTTTCGGCCTGATCTTAGGCCCTGACTCACCCTCCGTGGACGAACCTTGCGGAGGAACCCTTGGGTTTTCGGGGCATTGGATTCTCACCAATGTTTGCGTTACTCAAGCCGACATTCTCGCTTCCGCTTCGTCCACCGCCGCTCGCGCGGGTGCTTCCCTCTAAGGCGGAACGCTCCCCTACCGATGCATTTTTACATCCCACAGCTTCGGCAGATCGCTTAGCCCCGTTCATCTTCGGCGCAAGAGCGCTCGATCAGTGAGCTATTACGCACTCTTTCAAGGGTGGCTGCTTCTAGGCAAACCTCCTGGCTGTCTCTGCACCCCTACCTCCTTTATCACTGAGCGGTCATTTAGGGGCCTTAGCTGGTGATCCGGGCTGTTTCCCTCTCGACGATGAAGCTTATCCCCCATCGTCTCACTGGCCGACCTTGACCCCTGTTATTTTGAGGTCATATCTAGTATTCAGAGTTTGCCTCGATTTGGTACCGCTCTCGCGGCCCGCACCGAAACAGTGCTTTACCCCTAGATGTCCAGTCAACTGCTGCGCCTCAACGCATTTCGGGGAGAACCAGCTAGCTCTGGGTTCGAGTGGCATTTCACCCCTAACCACAACTCATCCGCTGATTCTTCAACATCAGTCGGTTCGGACCTCCACTTAGTTTCACCCAAGCTTCATCCTGGTCATGGATAGGTCACCCAGGTTCGGGTCCATAAGCAGTGACAATTGCCCTATGAAGACTCGCTTTCGCTACGGCTCCGGTGGGTTCCCTTAACCAAGCCACTGCCTATGAGTCGCCGGCTCATTCTTCAACAGGCACGCGGTCAGAGCCCTGGGCTCCTCCCACTGCTTGGGAGCTTACGGTTTCATGTTCTATTTCACTCCCCGATGGGGGTTCTTTTCACCCTTCCCTCACGGTACTACTTCGCTATCGGTCACCCAGGAGTATTTAGCCTTGCAAGGTGGTCCTTGCTGATTCACACGGGATTCCACGTGCCCCATGCTACTCGGGTCAGAGCGTAAGCTAGTGATGCTTTCGGCTACTGGACTTTCGCCATCTAGGGTGCAGCACTCCACCGCTTCGCCTAGCAGCACGACGCTTGTATTGCTCTCCCACAACCCCGTTTTCACGGTTTAGGCTGCTCCCATTTCGCTCGCCGCTACTACGGGAATCGCTTTTGCTTTCTTTTCCTCTGGCTACTAAGATGTTTCAGTTCGCCAGGTTGTCTCTTGCCTGCCCATGGATTCAGCAGCAGTTCGAAAGGTTGACCTATTCGGGAATCTCCGGATCTACGCTTATTTTCAACTCCCCGAAGCATTTCGTCGCTTACTACGCCCTTCCTCGTCTCTGGGTGCCTAGGTATCCACCGTAAGCCTTTCCTTGTTTGAACCTCGCCCTTAACTTGACTTTAAGGCTATGCCATCCTAAGGTGCTGCTAAATGGAAGGATCTTATCAACGTCCATGAATGATAAACCATAGATCGAACTGCCGAATCGGAAAAATTGGGTGCTATCATATTCATATAGCTTTGTATCGGCTAAGTTCACGAGTTGGAGATAAGCGGACTCGAACCGCTGACATCCGCCACAGGGTAAACCACCGCCTCTCAGGCCCCCACTGATTCTACCATAGAGGCCAACGATAGACAATAACTCCCCCCCGAACACAGCTTACAACTTTCATCGTACTGTGCTCTCCAAAGAGCAACTCTTCTCAAAATCTCAAAAGGTGCTGAGTTGGAATCCCATTCTAACTAAGGATTCTTGTGGTTCCGGAGGATCCAGCTACAGGAGAACCAGGAACGGAGAGCTTTCCCTCCTTTTCCGCCCCCACTCTTTGGTCTTAAGAATGCTGGTTTTAAGAATGAGTGATTGCTCCTTCTCCGACCGCTGGTTTTAAGAATGAGTAATTGCCCTTCTCCGACCCTTACTGCCCAACCTGAGAGTGGACAGCTAATGCATTCCACTTATTGAGCAGGGTTCTATGGTCGGTCCGCGACCCCTGGATACCGAAGGCGTCCTTGGGGTGATCTCGTAGTTCCTACGGGGTGGAGACGATGGGGTCGGTCCATGGATTTTCCTTCCTTTTGTCGCATTTCGCTCAAAGGGTTGAAGGGAGATAGTGCATCAAGCTGTTCGCAAGGGCCAACTTGATCCTCTTCCCCAGGGATCCCAGATGAGGGAACCCTAAGAGAGCCGCCGACTCCAACTACCGTCCATGTACGATCCATACTAGATCTGACCAACCGCCCATCCTACCTCTTCTACGTTCTTGACAGCCCATCTTTGTCTCAGTAGAGTCTTTCAGTGGCATGTTTCGGTCCTCTTCCCCATTACTTAGAAAAAGTGAGCCACCGGTTCAGGTACAAGATACTATCATTACCGCCTGGACAATTAGACATCCAACCCGTAATCGCAACGACCCAATTGCAAGAGCGGAGCTCTACCAACTGAGCTATATCCCCCCGAGCCAAGTGGAGCATGCATGAAGGAGTCCGATGCTTCTTCTATTCTTTTTCTTTTCCTTGGCGCAGCTGGGCCATCCTGGATTTGAACCAGAGACCTCGCCCGTGAAGTAAATCATCGCACCTACGGTCCAACCAATTGGGAGAGAATCAACGGATTCCTTTTCGGGAGCGATTCATCCTTCCCGAACGCAGCATACAACTCTCCGTTGTACTGCGCTCTCCAAGTGTGCTTGTTCCCCCCTTCTTCCTTATCATGGCAAGTATTTGTGAAATAACTCCGATGAGAAGAAAAAAGAAGGCGTTAAGAGACCCTCCCGGCCCAACCCTAGACACTCTAAGATCCTTTTTCAAACCTGCTCCCATTTCGAGTCAAGAGATAGATAAATAGACACATCCCATTGCACCTATCGGGGGCGTTCGTAGTGACTGAGGGGGTCGAAGACCAAGAAGTGAGTTATTTATCAGCCAAGCATTCTTCTTACGGCTAGATCCAATCTCCTGGTCCCTGCGGAAAGGAAAAGGAAAAAGAATTTCACGTTCTTCCTTTCGGGAAGGGAGGATTAGGAAAATCCTATTGATTGCAGCTTTCTCCAGACCTCCGGGAAAAGCATGAAAAAAAAGGCTCGAATGGTACGATCCCTCCGTCACCCCAGAATGAAATGAAAGGGGCGATCTCGTAGTTCTTGGTCTGTGAAGATACGTTGTTAGGTGCTCCATTTTTTTTCCCATTGAGGCCGAACCTAAACCTGTGCTCGAGAGATAGCTGTCCATACACTGATAAGGGATGTATGGATTATCGAGAAGAGAGGAGCCGTGGTGGTCCCCCCCGGACCGCCCGGATCCCACGAGTGAATAGAAAGTTGGATCTACATTGGATCTCACCTGAATCGCCCCATCTATCCTCCTGAGGAGGAGTTTGTTTTCAAACCCCCGGTTCGAACAGGAGAAGTACGCCATGCTAATGTGCCTTGGATGATCCACATCTCAGGGTCAGGCGCTGATGAGCACATTGAACTATCCATGTGGCTGAGAGCCCTCACAGCCCAGGCACAACGACGCAATTATCAGGGGCGCGCTCTACCACTGAGCTAATAGCCCGTCGTGCGGGCCTCCCGCTGGGGGCCCACTATGCCAAAAGCGAGAGAAACCCCATCCCTCTCTTTCCTTTTTACGCCCCCATGTCGCCACACGGGAGGGACATGGGGGCGTAAAAGGGGGATCCTATCAACTTGTTCCGACCTAGGATAATAAGCTCATGGGCTTGGTCTTACTTCACCGTCGAGAAACGAAAGAAGACTTCCATCTCCAAGTTTAACTCAGGCGTAGCTCGCTTCTTTTTGGGTGTGAAGCGGTGTCAAACCAAAATACCCAACAAGCATTCGCTCTCCCTGAAAAGGAGGTGATCCAGCCGCACCTTCCAGTACGGCTACCTTGTTACGACTTCACTCCAGTCACTAGCCCTGCCTTCGGCACCCCCCTCCTTGCGGTTAAGGTAACGACTTCGGGCATGGCCAGCTCCCATAGTGTGACGGGCGGTGTGTACAAGGCCCGGGAACGAATTCACCGCCGTATGGCTGACCGGCGATTACTAGCGATTCCGGCTTCATGCAGGCGAGTTGCAGCCTGCAATCCGAACTGAGGACGGGTTTTTGGAGTTAGCTCACCCTCGCGGGATCGCGACCCTTTGTCCCGGCCATTGTAGCACGTGTGTCGCCCAGGGCATAAGGGGCATGATGACTTGACGTCATCCTCACCTTCCTCCGGCTTATCACCGGCAGTCTGCTCAGGGTTCCAAACTCAACGGTGGCAACTAAGCACGAGGGTTGCGCTCGTTGCGGGACTTAACCCAACACCTTACGGCACGAGCTGACGACAGCCATGCACCACCTGTGTCCGCGTTCCCGAAGGCACCCCTCTCTTTCAAGAGGATTCGCGGCATGTCAAGCCCTGGTAAGGTTCTTCGCTTTGCATCGAATTAAACCACATGCTCCACCGCTTGTGCGGGCCCCCGTCAATTCCTTTGAGTTTCATTCTTGCGAACGTACTCCCCAGGCGGGATACTTAACGCGTTAGCTACAGCACTGCACGGGTCGATACGCACAGCGCCTAGTATCCATCGTTTACGGCTAGGACTACTGGGGTATCTAATCCCATTCGCTCCCCTAGCTTTCGTCTCTCAGTGTCAGTGTCGGCCCAGCAGAGTGCTTTCGCCGTTGGTGTTCTTTCCGATCTCTACGCATTTCACCGCTCCACCGGAAATTCCCTCTGCCCCTACCGTACTCCAGCTTGGTAGTTTCCACCGCCTGTCCAGGGTTGAGCCCTGGGATTTGACGGCGGACTTAAAAAGCCACCTACAGACGCTTTACGCCCAATCATTCCGGATAACGCTTGCATCCTCTGTATTACCGCGGCTGCTGGCACAGAGTTAGCCGATGCTTATTCCCCAGATACCGTCATTGCTTCTTCTCCGGGAAAAGAAGTTCACGACCCGTGGGCCTTCTACCTCCACGCGGCATTGCTCCGTCAGGCTTTCGCCCATTGCGGAAAATTCCCCACTGCTGCCTCCCGTAGGAGTCTGGGCCGTGTCTCAGTCCCAGTGTGGCTGATCATCCTCTCGGACCAGCTACTGATCATCGCCTTGGTAAGCTATTGCCTCACCAACTAGCTAATCAGACGCGAGCCCCTCCTCGGGCAGATTCCTCCTTTTGCTCCTCAGCCTACGGGGTATTAGCAGCCGTTTCCAGCTGTTGTTCCCCTCCCAAGGGCAGGTTCTTACGCGTTACTCACCCGTCCGCCACTGGAAACACCACTTCCCGTCCGACTTGCATGTGTTAAGCATGCCGCCAGCGTTCATCCTGAGCCAGGATCGAACTCTCCATGAGATTCATAGTTGCATTACTTATAGCTTCCTTGTTCGTAGACAAAGCTGATTCGGAATTGTCTTTCATTCCAAGGCATAACTTGTATCCATGCGCTTCATATTCGCCTGGAGTTCGCTCCCAGAAATATAGCCATCCCTACCCCCTCACGTCAATCCCACGAGCCTCTTATCCATTCCCATTCTTATTCGATCACGGCGGGGGGGCAAGTCAAAATAGAAAAACTCACAACTCATATTGGGTTTAGGGATAATCAGGCTCGAACTGATGACTTCCACCACGTCAAGGTGACACTCTACCGCTGAGTTATATCCCTTCCCTGCCCCCACCAAGAAATAGAGCTGACTAATCCTAAGGCAAAGGGTCGAGAAACTCAACGCCACTATTCTTGAACAACTTGGAGCCGGGCCTTCCTTTCGCACTATTACGGATACGAAATTAATGGGAAAAATTGGATTCAATTGTCAACTGCTCCTAGAAATAGGATTGACTACGGATTCGAACCGTAGCACATGCTTTCATAAAAACGTACGATTCTCCCGATCTAAATCAAGCAGGTTTTTTCCATGAAGAAGTTCTATTCGATACGGGTAGGAGAAGCGGTATTCTTAAAAAAATAGAGAAATCAGAACCAAGTCAAGATGATACGGATCAACCCCTTCTTCTTGCGCCAAAGATCTTACCATTTCCGAAGGAACTGGAGTTACATCTCTTTTCCATTTCCATTCAAGAGTTCTTATGTCTTTCCACGCCCCTTTAAGACCCCGAAAAATTGACAAAACGATTAACTACTTCATTTATGAATTTCATAGTAATAGAAATACATGTCCTACCGAAACAGAATTTTTAACTTGCTATCCTCTTGCCTAGCAGGCAAAGATTTGCCTCCGTGGAAAAGATGATTCGTTCGGATCAAGATGAAAGTCCAACTACATTGCATTGCCAGAATACATGTTGTATATTTGAAAGAGGTTGACCTCCTTGCTTCTCTCATGGTACAATCCTCTTCCCGCCGAGCCCCCTTTCTCCTCGGTCCACAGAGACAAAATGTAGGACTGGTGCCAACAGTTAATCACGGAAGAAAGGACTCACTGAGCCGGGATCACTAACTAATACTAATCTAATACTAATAGAATAGAAAATACTAATAGAATAGAAAAGAACTGTCTTTTCTGTATACTTATGTATACTTTCCCCGGTTCCCTTGCTACCGCGGGCTTTACGCAATCGATCGGATCATATAGATATCCCTTCAACACAACATAGGTCGTCGAAAGGATCTCGGAGACCCACCAAAGCACGAAAGCCAGGATCTTTCAGAAAATGGATTCCCATTCGAAGAGTGCATAACCGCATGGATAAGCTCACACTAACCCGTCAATTTGGGATCCAATTCGGGATTTTCCTTGGGAGGTATCGGGAAGGAATTGGAATGTAATAATATCGATTCATATAGATACAGAAGAAAAGGTTCTCTATTGATTCAAATGCTGTACCTATGGGATAGGGATAGAGAAAGAGGAAAAACCGAAGATTTCACATAGTACTTTTGATCGAAAAATCAATCCGATTTATTTCGTACCCTTCGCTCAATGAGAAAATGGATCAGATTCTATAGGATCAAACCTATGGGACTTAAGGAATGATGGAAGGGAATAAAATAAAAAAAAAAGAAATAAAAAAAGAAAAGAGAAGGAAAAAAAATAATAAAGAAATAAGTAAATAAAAATGAAGTAGAAGAACCCGGATTCCAAATGAACAAATTCAAACTTGAAAAGGATCTTTCTGATTCTCGAAGAATGAGGGGCAAAGGGATTGATCGAGAAAGATCTCTTGTTCTTATTATAAGATCGTGTGATTGGATCCGCAGATGTTTGGTAAAAAGAATAATCTTCTCCTTTGAGAATAATCAAAAATGGAAAGTGTTCAATTGGAACATGAAAACGTGACTGAATTGGTCCTAGTTACTCTTGGGGACGGAGTGGAAGAAGGGAGGAGATTATCGAACGACGAAAAGGACCCAATGACTTCGAAAGAATTGAACGAGGAGCCGTATGAGGTGAAAATCTCATGTACGGTTCTGTAGAGTGGCAGTAAGGGTGACTTATCTGTCAACTTTTCCACTATCACCCCCAAAAAACCAAACTCTGCCTTACGTAAAGTTGCCAGAGTACGATTAACCTCTGGGTTTGAAATCACTGCTTATATACCTGGTATTGGCCATAATTCACAAGAACATTCTGTAGTCTTAGTAAGAGGGGGGAGGGTTAAGGATTTACCCGGTGTGAGATATCACATTGTTCGAGGAACCCTAGATGCTGTCGGAGTAAAGGATCGTCAACAAGGGCGTTCTAGTGCGTTGTAGATTCTTATCCAAGACTTGTATCATTTGATGATGCCATGTGAATCGCTAGAAACATGTGAAGTGTATGGCTAACCCAATAACGAAAGTTTCGTAAGGGGACTGGAGCAGGCTACCATGAGACAAAAGATCTTCTTTCTAAAGAGATTCGATTCGGAACTATTATATGTCCAAGGTCCAATATTGAAATAATTTTAGAGGTTTTCCCTGACTTTGTCCGTGTCAACAAACAATTCGAAATGCCTCGACTTTTTTAGAACAGGTCCGGGTCAAATAGCAATGATTCGAAGCACTTCTTTTTACACTATTTCGGAAACCCAAGGACTCAATCGTATGGATATGTAAAATACAGGATTTCCAATCCTAGCAGGAAAGGGGGGGAAACGGATACTCAATTTAAAGTGAGTAAACAGAATTCCATACTCGATCTCATAGATACATATAGAATTCTGTGGAAAGCCGTATTCGATGAAAGTCGTATGTACGGCTTGGAGGGAGATCTTTCATATCTTTCGAGATCCACCCTACAATATGGGGTCAAAAAGCCAAAATAAATGATTTTAGCCCTTATAAAAAGAAAACGGATTCTTGAACCCCTTTCGCGCTCATGTCACGTCGAGGTACTACAGAAGAAAAAACTGCAAAGTCCGATCCAATTTATCGTAATCGATTAGTTAACATGTTGGTTAACCGTATTCTGAAACACGGAAAAAAATCATTGGCTTATCAAATTATCTATCGAGCCTTGAAAAAGATTCAACAAAAGACAGAAAAAAATCCACTATCTGTTTTACGTCAAGCAATACGTGGAGTAACTCCCGATATAGCAGTAAAAGCAAGACGTGTAGGCGGATCGACTCATCAAGTTCCCATTGAAATAGGATCCGCACAAGGAAAAGCACTTGCCGTTCGTTGGTTATTAGGGGCATCCCGAAAACGTCCGGGTCGAAATATGGCTTTCAAATTAAGTTCCGAATTAGTGGATGCTGCCAAAGGGAGTGGCGATGCCATACGCAAAAAGGAAGAGACTCATAGAATGGCAGAGGCAAACAGAGCTTTTGCACATTTTCGTTAATCCATAACAGGGTCTATATAGACACATAGATCCGTGGATCCATACATCTCGAGCGGAAAAGAATCAATAGAAAAAGAAAGAGTCGGAATTGATCGATATATTTCTCGAAACAAACGAAAAGGAAACGAAAGATGAAACATAAATCATGGATCAACTAAGCCCTCTCGGGGACTTGCTTAAGAATAAGAATAAGAAAGAGGAATCTCATGTAAATACCATGGAATAAGGTTTGATCCTATTCATGGGGATTCCGTAAATATTCCATTCCAAAAATAGAAAGTTCGAAACAATTGGGATTTTTTTGGAGATTGTATGCAGTTACTAATTCCTGATCTGGCATGTACAGAATGAAAACTTCATTCTCGATTCTACGAGAATTTTTATGAAAGCCTTTCATTTGCTTCTCTTCGATGGAAGTTTTATTTTCCCAGAATGTATCCTAATTTTTGGCCTAATTCTTCTTCTGATGATCGATTCAACCTCTGATCAAAAAGATATACCTTGGTTATATTTCATCTCTTCAACAAGTTTAGTAATGAGCATAACGGCCCTATTGTTCCGATGGAGAGAAGAACCTATGATTAGCTTTTCGGGAAATTTCCAAACGAACAATTTCAACGAAATCTTTCAATTTCTTATTTTACTATGTTCAACTCTATGTATTCCTCTATCCGTGGAGTACATTGAATGTACAGAAATGGCTATAACAGAGTTTCTGTTATTCGTATTAACAGCTACTCTAGGAGGAATGTTTTTATGCGGTGCTAACGATTTAATAACTATCTTTGTAGCTCCAGAATGTTTCAGTTTATGCTCCTACCTATTATCTGGATATACCAAGAAAGACGTACGGTCTAATGAGGCTACTATGAAATATTTACTCATGGGTGGGGCAAGCTCTTCTATTCTGGTTCATGGTTTCTCTTGGCTATATGGTTCATCCGGGGGCGAGATCGAGCTTCAAGAAATAGTGAATGGTCTTATCAATACACAAATGTATAACTCCCCAGGAATTTCAATTGCGCTTATATTCATCACTGTAGGAATTGGGTTCAAGCTTTCCCCAGCCCCTTCTCATCAATGGACTCCTGACGTATACGAAGGAGTGCGGTTCGTTCGATAAATTCCTACCTCTCTATCTATCTCTGAGATGTTTGGATTTTTCAAAACTCCATGGACATGCAGAAGAGAAATGCTATCCCCACTCGGACCAAGACATAACTTTTACTTGTTCAAATAACAATTAAGGTCAAGCAGGGTCAGGAACAACGAATCTCTTTATGATAAACAGATCCATTTTGCAAGTTCGTTATTACGGGTAGTTCCTACAAAGGATCGGACTAATGACGTATACAATACTTGAATTCTCGATGTAGATGCTACAGAGTTGATTCTCATCCTTCAGAGACTACGAGTGTAATAGGAGCATCCGTCGACAAAAGGATCACCCTAAGATGATCATCTCATGGCTATTGAGAACGAATCAAATCAGATGGTTCTATTTCTCAATCTTTCTGACTTGCTCTTGCTCCTACGGAACCAAGGTCGAAAAGATTGAGAAAAATCAGTCATTCACAACCACTGATGAAGGATTCCTCGAAAAGTTAAGGATTAGTAATCCTTTTTAGAAATCGAATGGATTCGATCTTATACATACGCGAGGAAGGTAATCAAAAAAGAAAGAAGATGAGTTCTTCTTTACTTTGATCACTTAGGAGCCGTGCGAGATGAAAGTCTCATGCACGGTTTTGAATGAGAGAAAGAAGTGAGGAATCCTCTTTTCGACTCTGACTCTCCCACTCCAGTCGTTGCTTTTCTTTCTGTTACTTCGAAAGTAGCTGCTTCAGCTTCAGCCACTCGAATTTTCGATATTCCTTTTTATTTCTCATCAAACGAATGGCATCTTCTTCTGGAAATCCTAGCTATTCTTAGCATGATATTGGGGAATCTCATTGCTATTACTCAAACAAGCATGAAACGTATGCTTGCATATTCGTCCATAGGTCAAATCGGATATGTAATTATTGGAATAATTGTTGGAGACTCAAATGGTGGATATGCGAGCATGATAACTTATATGCTGTTCTATATCTCCATGAATCTAGGAACTTTTGCTTGCATTGTATTATTTGGTCTACGTACCGGAACTGATAACATTCGAGATTATGCAGGATTATACACAAAAGATCCTTTTTTGGCTCTCTCTTTAGCTCTATGTCTCTTATCCCTAGGAGGTCTTCCTCCACTAGCAGGTTTTTTCGGAAAACTCCATTTATTCTGGTGTGGATGGCAGGCAGGCCTATATTTCTTGGTTTCAATAGGACTCCTTACGAGCGTTGTTTCTATCTACTATTATCTAAAAATAATCAAGTTATTAATGACTGGACGAAAGCAAGAAATAACCCCTCACGTGCGAAATTATAGAGGATCCCCTTTAAGATCAAACAATTCCATCGAATTGAGTATGATTGTATGTGTGATAGCATCTACTATACCAGGAATATCAATGAACCCGATTATTGCAATTGCTCAGGATACCCTTTTTTAGCTTCTAGTTAGCTTCTAGAATCTATTTCTTAGTTCAAGATCCCTCTTACTAACTGGAATCAAAGAATTAGTAGATCTGTTCCGAACAAAATGGGAATGGGCTAGGGTTATGAACTTATAATCTATAATCTGATGATCGAGTCGATTCCATGATTATAAGTTCATTCCATACCGGACCAGACCGGAATAGGGTTATATACATTCTCATTATGAGAAGGGGTCATTCGAGCGTATCTAAATAGATACTATGTTTACATATGGATCCCTACGTCGTTACATTCCATTTAGGATTAGGAATAGGCGTAATCGGACCCGCTTTTTACATATCTCTCGTTATTTGGGACCCTATTCACCTCTTTGGGCTTCTATTGAATCGAGAAATAGGTTTGATTGTCCATCTTTTTGATATAATATTAATATATATATAAGGCATCCTCCGGATAATTCAAATCGAAGCAATTGGATGTCCGATTGGGGCCTATATGACATGACCGATCACTAGAAATACTCCAACACTCCACCTTTGTCATATATTCCATACATCACACTAGATAGATATCATCTTCATGGAATACGATTCACTTTCAAGATGCCTTGGTGGTGAAATGGTAGACACGCGAGACTCAAAATCTCGTGCTAAAGAGCGTGGAGGTTCGAGTCCTCTTCAAGGCATAATATTGAGAATGCTCATTGAATGAGCAATTCAATAAGAGATCTCGGATCGAATCGATATTGATATACCGATTCGATCCGAGATCT----TGGAATTGGAATAAGTTCGGCAGCGGATCACGAAATCTTGTTGATCTTCTCTATCTAATGAATGGGGAGTCCGCTTTGAAATCGTCCGCCCTGCACCCACCCCCCGAGTATATACTTCAACAGGAATCACACAAGGGTAGATTGATACAATATAAACCTCTGGTAAAATGCCCGCCTGTAACCCAGCAGATAAAGTACATTACATAGTCCGTTTTAGGGATTGGCGACTTACCCGTTCAGTGACTTTGGCACTGGACGTTCCCAAAATTGGTACTATCGGGTCGGGTGAATTCAATAATAGACGCCTGTTGGCATTCCAGCCTTCCTTCTCCTTTCAGGACCTATCCGAAAGAGAATCCAGTACTTCTTCTTCTTGGTCGTGAATATCTGAATAGGGCGAACCGCCCCATGGATATCTTTCCTTCGGAACAAAAGAATTCGAATTAGGCTCGGTCAACTGGAATGTGTATTATCCATATAGGGGATCTTCCAATTGAGAAGATCCATCGACCTGAGACGAAGAGAAGGGTCTATCTATTTTATTTAGTTATTCAGTTAAACCAATGATTCGTTATTGGAGCAGATAGCAACAACCATTTCATCCGACATGCGTATTTTTGATTTTCCAATAGATTTACATCTTTATCTTTCATTAATGGAAATTTTTTGATGTAGTTAGTAATAGCTCTGGTGGTTCGCTGTTCAAGAATTCTTGTTTAAGCAGTTCATACCATCCATACATAGTGTTTTGATCTAAGATTTTAATTCTTCTATGTTTCAGCAGTAGCATATTGTTCCATGGAGCTAAGGTCCAAAATATGGAAGAAACAGGTGTTTCCACGACTCTACCACCCAGTCAATTCTGTTCCACTTAATCCCTATTTCATGGCCACATATCTTTCCGGCTAAGTAATGGGAAACCTTTCTCCTCTTACATGAATTCAATTTTCATTTCATCCGGGAAAAGCCATCTTTTTCTCAACAATGTCTTTGTCATTTGATCCAATAGCGCTCCGTTAGATAGGAACAGATTTGATAAATACTGATAACTCTCGGATGGAGTATTAGAACGGAAAAATCCATTAGATAATGAACTATTGGTTCTAAGCCATCTCTGGCGATGAATCAACAATTCGAAGTGCTTTTCTTGCGTATTCTTGATAAACCAGCGTTTAGATATAGATGTAGGAGGATCTGGTTGGGAAGTAAGAAGCCCCCTTGACATCTCTTCATCTGCAAAGAATTCTCGATGTGAAAACACAGAGACAAGGGGCTGATCGTTGAATAGGAAAAAGAGTGGATCCGCAGGGTCCCAAATGAATTGGCTTATTCGAAAAAAGCCTTGTTCTTTGGAAGATCTATCTCGTGTCTGGTACTGCATGGTTCTACTCTGCAAGAACTCCGAATCATTCTCTTGAAGCTCATCCTTTTCATCATAAATGATCCGCTTGCCCCGAAATGACCCGGCCCGATAGGGAAATCCCAATTCATTGGGCCTTTCGATACAATCAAATAGAAAGCCCCAGGGGCGCCATATTCTAGGAGCCCAGACTATGTGATTGAATAAATCCTCCTCTATCTGTTGCGGGTCGAGGACTCCTTCTCCTTCCCCTTCTTCAAACTCCGATTCGTATTTTTCATAGAGAAATCTCTGATCAACGATAGAACAAGATCCATTTTGCATCATATCTAAGGGATTCCTTGGTTCGGGCCGAAGAAGCAATGTCACTCGATCATTATCAAACCGACTGCAATCTTTTTCTGTCCGTGAGGATCCCACCAGAGCACCTTCTACTTCTAATAGGCCATGGACTAGATCAGAATCATTCTCAACGAGTCCAGAAGAAGTGATCCCGTTTTTTTCATCGGGTCCGGGTAGAGACCAAAGGTCTTGAGCGACCGATCCGGCAGAACAACTCAAAAGATAAAGAAGTATCGTTAATTTCTTCATGCTCGTTCCAAGTTCGAAGTACCATTTGTACAAATAAGAATCCCCTTCGTTACATGATTTCTTCTTCATATAGATAGATATAGGATCTATGGGGCAATTACTTAGAAGTACATTTTGTGCAACAGCCCTTCCTATCTGATAGAAAAGGATCCCATGATCCTGAACCGATCTTACCTGGGATCGCAAATCCCAAGTTTGTCTATGAAGAGCAGATCTAATTGTATTAGTGTCTATAATTGATTTCTTCTGTGTAATACTAATCGATAGGGCCTCATTGGTAAGTGCTACAAGATCTCGTGCATTGGAACCCATGGTTATGGACCCGAATCCATTAGTATGGAACATTTTCTTTTCCAAGTGAAATCCCCTAGTATATGAAAGAGTGAAAAAGTGCTTTCGTTGTTGTGGAATAAGAAGCCTTCGTATCTTAATGCATGTATTTAATTTATTCGGGGCTATTAGAGCGGGATCCACTTTTTGGGGAATATGAGTCGAAGCAATAACAAGAATATTTCTAGTGGAACATCTTTCACAATCCCTGGAGAGATAGTTCACTAATAGACCGAGGGATAAGTAATTCGACTCATTCACATCCAGATCATGAATGTTTGGAATCCATATTATGCAAGGAGACATTGCTTTTGCTAATTCGAATTCAAGGGTGATATAAAATCGGCCTATTTCCGACATCATATCGATAGTTAGCGCATTCATCATAGTTAGAAGCTCCAGCTCCGTATCAAGGTCACGATCGATATCGTCACTAGCATCAATATCGTCACTAGCATCAATATCGTCACTAGCATCAATATCGTCACTATCATCAATATCGATATCATCAATACGAAAACCTTTAGGCTTGTTATCCAGGAACCTGTTCAGAAATACTGTAATGAAAGGAACATAGGAGTTTGTCGCTAGGTATTTGACCAAATAGGAGCGTCCGGTTCCTATAGAACCTATCACTAAAATACCCCTAGAGGGGGATAGGGCTAGGCGGAGCGAAAAGGGTTTTCCATGAGATGGGAAATGAAAACTATTAGCCCCACACGAAGTTTGTGAATAAGTGATTGTCTGATAATGAGCAAGGAATATCCGTCTTTCTGCTAAACAGGATGTATTGAACTCATAATTCATTAAATGCTTTTTATGAATGTCAACTAAGTATCGTAAGTAAATTGTTCCCGGTTGTTCAATCATTTGATAACCAGAGTCATTCTTTGATAAATGATCACTATGAGTCAGACTCAATAGAATTTGATCAATCCTTTTTTCTGTCGTTAAGGTGGAGAACTGAACCAAGAATTCTCTTTCTTTATCATCAATCCAATCACTGTTCGCGACCCAGGATTCTATTTTATCATCAATCCAATCACCGTCCCCCTTTTTTCTTTTTCTTATCAATGAATAGATCTCTTTACTTGTATGACTTAGATGTCTCGTATTTCTCGAAAAAGTGATTCGATTGATGGGATTTGGTATGATACTTATGAGATCGATGATATCGATGAGATTGATATTCCAATCTTTCGTCTTAGAACGTATTGATTTAACCCCATCCGCGGGACCACCACCCCATAGCATGTTGCCGCCAAAAGCAGAACCCCGTATTTCTTCTAGAGAATCTCCTAATTGTTCCAGAGCAACTAGAAAGAGATTCTTTAACCAGAAAGAATTCAGTTCAGATGTGGGATACCTATCCAGAAGTTTTCGCAACTCAATCATGTATGATGGAATCATCAAAGATTTGACCTTTTCGAACTCTGTCTGTAACTCACTATAGGCTCGGGAAACAAAGAGAAGATGTGTACGAACGAGATATCCAGCAACAAGAAGAAGGAAAAGGATTGAATAGAGGAACTCCCGAACATTTGGCGATCTCAGATGTGTCGATATCAATGGTGACTCATTATTTCGATGAATCATTTCTTCGGACAGAAGAAGATTATGTAAACACTTACTCGAAATCTCACTTATCAGATTCCATTGTGGAAGACACCATTTTTTCTGAAGAATTCGCCATGATCTATCTGATCGATGCATAATATCATGAAAAATGGATACAAATTTTTGACTGCTACTTAGTACCGGCAATAGGTCTGAAAAAGTATCTAAAAATATCAAATTTAGATATTTGTACCCTGTCGAAGTAAGGAACCATGGCATATATGTTTGGAATAGATTCCATTTTGAGAGAGTTGAAAAAGCACTGTCTCGTTGAACGGTTCTATACATCTGCCCTTTCTCAACGCATTTCTTTAGACAAAGACTCCGTTTTTTCCTCTTTTCGGATGGTAAATATTTCTCAGAACATGGAGTGTGAATCAAACCCATGTTTGAATTGAAATTGAGATACTGATGCAAGTTCTTCTCTTCTGAATCAGATAGATTCATATCTGAAAGAGGTTGACAATAAGTTCTTTCAAAATTGACTATTTGTCCCTCTGTTAGAGGTGTTCCAGAAATGGCTGCGATCGAGTAAATAGCTCTACGAACTAATAGATCGGATCGAATTGAAAAAGGGAAAGATTTGTATAAGTTATACCTTTCGTCACCACTTTGTGGAAAATCGTTAGGTATGAATATGTTAGATACCTGTGACTCGATTGGTGAAATAGTATCTCTCTCCAAAAAAGCATGTTTTTTTTTACCGCCGCACAAAGAAAATATTTTGTTGCGAATGAACAAGATATTGAGGAATTGTCCATACGTAAAATCAGAATTCTTGATACGGGCCTTTTCCACATAAAAAGGGAATCTTTTGTTACAATAGAAGCGGAAGCGATGTGGATTATTCAAGAATCGAAGTCGATTTGCTTTATAAAAAGAAGATATCAATGAACTTCTATGAAATGGTTTCACAGGATTCAGCCAATTGTCTTGATCGTGGGATATCATTGAGAAATAGGAATCCGTGTTATCAAAAGATTTCCTGCGATTATTTCTAGTATGGAATGAGTCAATCATCCACTTTGGTATCTTATTGAACAAAAATGGTGATATTCTTCCTCCATTGATCAAGAATTTCGATTTTTGGGAAGTATTATGATCATCCAATAAGAAGGGTTTCAATTTTTTCAAATGAACGATTTGAAGACCTATTGATTCTAACAACTGATTGCAGAGTTGATCATTCGGACCTTTCAATTCATAGATGTGGATCTCAGACCTATGAATGGGGATATTCCCGAAACTCACAAAGAAAAAAGGAAGTGAGTTAGACAAAAAGAAAAGCAACTTGGACAAAAAGAAAGGAAGTGACTTAGACAAATCTTTTTTGTCGATAACCTCAGACCAATCAATCGAATATTGATTAATACGTAATCGATCGAACACTACTTGAAAACGGCTCTTCTGCTCAGAAACGAAATGTTCCAAATGCTCCTGGAAATTCTTGCTCCCTTTGGACCATTTGTATCTATATGCATTAGGATCCCGATTCATGAATCTCTCGGTTCGAGAAATAAAAATAAGAGGATCGAACCATTTCTTCTGACTCTTTTTCAAATTCGATAAATGTTGGTTGATCGTATATTTCATTATAGTTCTATGATTCAGAGTATCATTTCCTATTTGATCCCTGTGAATTCCATATTCGAAGTTGCGATCGGATCTATTCATTAAAAAGAATCGATTCAATACATTTCTTATGTACCCATAGGTGCTATATTGGATTTGAATCCGATTTCGGATCAATCTATATTGATTGACTGCCTCCATTATGTTGTTGCTAGCAAATACCACTATTTTTGGTTTTGGATCTTCCAAATCATTCCCGCAGGAGATCCGGACCCATTTTTTTCTGATCCTCCGATAAAAAGATTCATTCTCTTCATAAAAAATAGGAGGTAGAACCAATAAAGATTTCTTTTTCGATTCATTCCTGGAGTTGAATACCTCATTCAAGAATTGTTTTTGATCCAATCCGTAGGAATCAATAGAAAAGGCAAATCCCTTATGATACACCAGATCCGGCTCGGTTATTGATAGAGTGAATAGATCTGCCATTTCTTGAAATCTCTCTTCTGATTCAAAATCGTGGTGTAACGTGTATCCCCCCCTGTTCCGGTCATGGAATAGATGAAATAAATCAAAAAATGGATTTTTGTTTAAGAATGAAATCTTATTGGAACTGTCCATATCCAGTTCATCCTTCGGAACCATATCACATCCCGGATCTGATGAAATAGGATGAATTGAGACGGTATTTTGTAAATACGTAATTATCTTGAATATATTAACTATTTCTTTATTTTCCGATCGCCTGGAAGGGACAAAAGAAACATCCTCTTCTTTCTTCAACAATTTCTGATCTCTAGTGGACCTCTCAGTAGGATTCGAACCCAGATGAAGTTCTGACCATCTGTCAGAGAAAAAAGAACGAATGGATTTTGTAGGATTCCCAAGAAATTCTTCGATTTCTTCCGGAAGCAGATGCTTATTCATCTGCCTTTCACGTTCCGTGAATAGCCGGGACATTGAGGAATATCCAGAAAGGCTTTTAGGGAATCGGTCTGATTCTATCTCTGTTCGTTCCGTTTGAAGAAAGGAAGGATCCCAAAGAATCGATCTTTCTTTTCGTTGTTGAATCTCTCTTTGATTGATCAATGTGTGATATTCCGAATCCTCATTACTAATGGAATCGAAATGATCTCTGGATTGATCAGAAGATCCTTTCAATTGGCTAGAATCCGTTACTTGAACGAAACTAGATCTTGTGGAATCATATTGAATATTTGACGATCCATTCCGTACCTTGCTAAAAAATCGATCCTTGTTTACCAACCACACATTGTCTAACCAAATCCAATTCTCTCTCGATATGTTCCTCAAAAAATCCGATTCGTGCGGATTCTTCCCCCAACTAACGAAGAGATCTTGGCGGAATTGCCACATATGAAATTGAGCACAATTTTGCAAAGAAATAGCCCACTTGTTTCTCAAGAAGAGATGGGAAAAACGCTCAATATCATTTGATTGAATAGTTGACCCAGCTCCTTGTTGTTTGAAGAAACCCTCCACTTCAATTGGTATTTTTTCACGAAAAGCAAACATGAGATAACAAATCCAGTCTTTCACTAAGATTTCGAATAGATGTCCCGAATTCAAGTTGATTATGTTTCGCCTCTTACTCGGAGAAAGACGATCAAACAATTCCCAATCATGGTCCTTGCGGATCGGATCATCCATATAATATACAAAAAGAAACTCCAGATATTTGATATCTTTCTCTTTGAATGAGATCTCAATTCCAGCGACGGTTTCATTAGATATCTTACAACTAGAATCCCTCTTTTTTCCGAGCCAGTTCCTCCACCACCGCGAACCCCAGTTAGATTCAGGCATGATACACTTTTTAGTTATTGGGAGAACCCAAGTACTCTCTTTCGGATCCAGGAAAAAGCTCTCAGAGATCTTTTTTCCTTTTGGAAGATACAGGAGCGAAACAATCAACCTATTGATATTGGAAGACCCAAAAGATTCTTCCAATGTATCATTTCTGGGTCCAATGGAATTCATAGGTATAGGAAGAAGCCCTGTCAAATAGAGATTTTTTCTTTCGACCATATTTCGATTGTTAATACGATATATAAGGATCGCTACTACAAATAGTACTACACCCTTGATCGTGAAATATCGATTGCTTGTTGAACCCTGTGAATTGCGTGAAAGTAGGATACTCCAAATTCGTGGGTCCAAGAGTTTTATAAAACGTTCTTGGTGGAAAAAAATGTGAATGAAAGATCCCACTGAATTGAATTGGGTCCATGAATCTAAGAAATAGTGAGAATTCTTGATCTCTCTCAATATCTCTCTCAATTCGAAAATCCAGGATTTGAATTGATGTCCTTTCATTGATTCCTCCTAAATTGCATTGATTTATCCTAAAGATTTCATTTCAATTGGAATTTGGTTATTCACCATGTACGAGGATCCCCGCTAAGCATCCATGGCTGAATGGTTAAAGCGCCCAACTCATAATTGGCGAATTCGTAGGTTCAATTCCTACTGGATGCACGCCAATGGGACCCTCCAATAAGTCTATTGGAATTGGCTCTGTATCAATGGAATCTCATCATCTATACATAACGAATTGGTGTGGTATATTCATATCATAACATATGAACAGTAAGAACTAGCATTCTTATTGAGACTAGAACTAATAGGGAAGAAAATCGATTTATGGATGGAATCAAATATGCAGTATTTACAGACAAAAGTATTCGGTTATTGGGGAAAAATCAATATACTTCTAATGTCGAATCAGGATCAACTAGGACAGAAATAAAGCATTGGGTCGAACTCTTCTTTGGTGTCAAGGTAATAGCTATGAATAGTCATCAACTCCCCCGAAAGGGTAGAAGAATGGGACCTATTATGGGACATACAATGCATTACAGACGTATGATCATTACGCTTCAACCGGGTTATTCTATTCCACCTCTTAGAAAGAAAAGAACTTAAATCAAAATACTTAATAGCATGGCGATACATTTATACAAAACTTCTACCCCGAGCACACGCAATGGAGCCGTAGACAGTCAAGTGAAATCCAATCCACGAAATAATTTGATCTATGGACAGCATCGTTGTGGTAAAGGTCGTAATGCCAGAGGAATCATTACCGCAGGGCATAGAGGGGGAGGTCATAAGCGTCTATACCGTAAAATCGATTTTCGACGGAATGAAAAAGACATATATGGTAGAATCGTAACCATAGAATACGACCCTAATCGAAATGCATACATTTGTCTCATACACTATGGGGATGGTGAGAAGAGATATATTTTACATCCCAGAGGGGCTATAATTGGAGATACCATTGTTTCTGGTACAGAAGTTCCTATAAAAATGGGAAATGCCCTACCTTTGAGTGCGGTTTGAACTATTGATTTACGTAATTGGAAGTAACCAATTAGGTTTACGACGAAACCTAGAAATCGATCACTGATCCAATTTGAGTACCTCTACAGGATAGACCTCAACAGAAAACTGAAGAGTAACGGCAGCAAGTGATTGAGTTCAGTAGTTCCTCATATAAAATTATTGACTCTAGAGATATAGTAATATGGAGAAGACAAAATTGTTTCAAGCACCGACAGAACCAGAAGCGCCCCTTGTTTCAAAGAGAGGAGGACGGGTTATTCACATTTGATTTGATGGTCAGAGGCGAATTGAAAGCTAAGCAGTGGTAATGGTAATTAGAAAGATTTCCCGGGGAAAAATAGAGATGTCTCCTACGTTACCCATAATATGTGGAAGGATCGACGTAATTTCATAGAGTCATTCGGTCTGAATGCTACATGAAGAACATAAGCCAGATGACGGAACGGGAAAACCTAGGATGTAGAAGATCATAACATGAGTGATTCGGCAGATTTGGATTCCTATATATCCACGCATGTGGTACTTCATTATATGATATATATAAGATCCATCTGTATAGATATCATCATCTACATCCAGAAAGCCGTATGCTTTGGAAGAAGCTTGTACAGTTTGGGAAGGGGTTTTGATTGATCAAAAAGACGAATCTACTTCAACCGATATGCCCTTAGGCACGGCCATACATAACATAGAAATCACACTTGGAAAGGGTGGACAATTAGCTAGAGCAGCGGGTGCTGTAGCGAAACTGATTGCAAAAGAGGGGAAATCGGCCACATTAAAATTACCTTCTGGGGAGGTCCGTTTGATATCCAAAAACTGCTCAGCAACAGTCGGACAAGTGGGGAATGTTGGGGTGAACCAGAAAAGTTTGGGTAGAGCCGGATCGAAATGTTGGCTAGGTAAGCGTCCTGTAGTAAGAGGAGTAGTTATGAACCCTGTAGACCACCCCCATGGGGGTGGTGAAGGAAGGGCTCCAATTGGTAGAAAAAGACCCGCAACCCCTTGGGGTTATCCTGCACTTGGAAGAAGAAGTAGAAAAAGGAATAAATATAGTGATAATTTGATTCTTCGCCGCCGTAGTAAATAGGAGAGAAAATAGAATTTCTTTCTTCGTTTTTACAATTTACAAAAGAAAAAAATAGGAGTTAATTAACTGTGGCACGTTCACTAAAAAAAAATCCTTTTGTAGCGAATCATTTATTAAGAAAAATCGATAAGCTTAATACAAAAGCGGAAAAAGAAATAATAATAACTTGGTCCCGGGCATCTACCATTATACCCACAATGGTCGGCCATACTATTGCTATCCATAATGGAAAGGAACATTTGCCTATTTATATAACAGATCGTATGGTAGGACATAAATTGGGAGAATTTGCGCCCACTATAAATTTCCGTGGACATGCAAAAAATGATAATAGATCCCGTCGTTAATAAAGTGAATATAGATTCATTGGTGAGAGGTGAACCTTATGATAAAGATAATAAAGAAGAAGGTAGAAGTATATGCTTTAGGTCAACATATATGTATGTCTGCTCACAAAGCCCGAAGGGTAATTGATCAGATTCGTGGACGTTCTTACGAGGAAACCCTTATGATACTAGAACTCATGCCTTATCGAGCATGTTATCCCATTTTTAAATTGGTTTATTCTGCAGCAGCAAATGGGATTCACAATCTGGGTTTCAACGAAGCAAGTTTAGTCAT
>Leplaea cedrata voucher Beeckman 18 chloroplast, complete genome
GGGCGAACGACGGGAATTGAACCCGCGCATGGTGGATTCACAATCCACTGCCTTGATCCACTTGGCTACATCCGCCCCTCCATTGCTCCACGATTTACAAAATTTTAAATACAAATATTTCAGATTTCAATTTGTACCACTGATCATTATTTTTTTATCTTAC---------------------------TTATTTATTAAAATAGAAGTGAAGATCTAAAAGGCATAAAATTACAACCTTTCTCTTTTCTTTTATATTAAATTAACTAAAAAATTATTATAAAATTATAAA--AAAAATATAAAAATCGAATTTTATTAATTCGATTTTTATTAGTGTTATTAACACCTAACTAATATTTTTCGT-AAAAAAAGGATATACATAAAAAACTACTAAAGAAAAACCTACTAAATAACAGCGCAA----------------------TCGGTATTGCGCTGTTATTTTCAAAAACTCGTCTACACTAAGACAAAAATCTTATCCATTTGTAGATGGAGCTTCAATAGCAGCTAGGTCTAGAGGGAAGTTATGAGCATTACGTTCATGCATAACTTCCATACCAAGGTTAGCACGGTTAATAATATCAGCCCAGGTATTAATTACACGACCTTGACTATCAACTACAGATTGGTTGAAATTGAAACCATTTAGGTTGAAAGCCATAGTACTAATACCTAAAGAAGTGAACCAGATCCCTACTACAGGCCAAGCAGCTAGGAAGAAATGTAAAGAACGAGAATTGTTGAAACTAGCATATTGGAAGATCAATCGGCCAAAATAACCGTGAGCAGCTACGATATTATAAGTTTCTTCTTCTTGACCGAATCTGTAACCTGCATTAGCAGATTCGTTTTCTGTGGTTTCCCTGATCAAACTAGAGGTTACCAAGGAACCATGCATAGCACTGAATAGGGAGCCGCCGAATACACCAGCTACGCCTAACATGTGAAATGGGTGCATAAGGATGTTGTGCTCAGCCTGGAATACAATCATGAAGTTGAAAGTACCAGAGATTCCTAGAGGCATACCATCAGAAAAACTTCCTTGACCAATTGGGTAGATCAAGAAAACAGCAGTAGCTGCTGCAACAGGAGCTGAATATGCAACAGCAATCCAAGGGCGCATACCCAGACGGAAACTAAGTTCCCACTCACGACCCATGTAACAAGCTACACCAAGTAAGAAGTGTAGAACAATTAGCTCATAAGGACCGCCATTGTATAACCATTCATCAACGGATGCCGCTTCCCATATCGGGTAAAAGTGCAAACCTATAGCTGCAGAAGTAGGAATAATGGCACCAGAAATAATATTGTTTCCATAAAGTAGAGATCCAGAAACAGGTTCACGAATACCATCAATATCTACTGGAGGGGCAGCAATGAAGGCGATAATAAATACAGAAGTTGCGGTCAATAAAGTAGGGATCATCAAAACACCAAACCATCCAATGTAAAGACGGTTTTCGGTGCTAGTTATCCAGTTACAGAAACGACCCCATAGGCGTTCGCTTTCGCGTCTCTCTAAAATTGCAGTCATGGTAAAATCTTGGTTTATTTAATCATCAGGGACTCCCAAGCACACAAATTCTCTAGAAATAGATAATTGAGGGCTTGTTATTCAACAGTATAACATGACTTATATCTCCGTGTCAACCAATAGCAACATCCATAGAAAAATATCCACGATCTTATCTATCTAGATTCAGATTCAGAAGAAATTCGTTTTTTTTGAACGAATGAAGTAAGTAAGAAAAATAGAATATCGATTTATATAGATATATGATTTTGATATGATAATCATAATGGGTTGCCCGGGACTCGAACCCGGAACTAGTCGGATGGAGTAGAAAATTTCCTTGTTAAATTGAAATAGGTAAAAAAATCCCTCCCCAAGCCGTGCCTGCATTTTTCATTGCACACAGCTTTCCCTATGTATAATGTATAACATCTAAAACTCCCTTTACTTCCCTAATCCCTAAAGAAGAGGCTAAAAAAGTTGAATACTCAGTTGATCAACCTTTATTTTATTATTCTTATTGCATGAATATTTAATAGAAATGAATGAATTTTTTTGTTATCGATTCACTATATTAGGAAGAATTTCTAATTTACACAGTCTCGTAACTAATCATTCATGATTAACCAGATCGTTGATACAAATAATATCCAAATACCAAATCTGCCCTCTATATAACCTCCGAGAAGTAGACGAAGCTGTTGGAAAGATTAAAGAAAGAACGTGCTCTTCCTCCGTAAGGAATTCTTCCAATAATTCCGAACCTAATCTTTTCAAAAAAGCGCGTACGGTACTTTTGTGTTTACGAACCAAACTTTTAACACAAGAAAGCCGAAGTATATATTTTATTCGATACAAACCCTTTTTTTTTGAGGATCCGCTGCAATAATGAGAAAGATTTCTGCAAATACGCGCAAATCGGTCGATAATATGAGAATCCGCGGAATCGGCCCAGGTCGGCTTACTGATGGGATGCCCTAATTGATTACAAAACCGTGCCTTAGTCAATGATCCAATCAGATGACTAATTGGAACGGTTGTATCAACCTTCTTCACAGTATTATCTATTAGAAATGAATTTTCTAGCATTTGACTCCGTACCACCAAAGGATTTAGTCGCACACTAGAAAGATAGCCCAGAAAGTTGATAGAGTGCTTGTCTAAGTGATTTATATGAGACATTCCTGGTTGAGACCACACATGAAAATGCCATTGCCATAAATTGACAAGGTAATATTTCCATTTATTCATCAGAAGAGGCGTATCTTTTGAAGCCAGAATGAATTTTCCTTGATATCTAACATAATGCATAAAAGGATCCTTGAACAACCATAAGATGTCCTGAAAATCATTAGTAAAGACTTCGACAAGATGTTCGACTTTTCTATAGAAAAATATTCGCTCAACAAGGACTCCAGAGGATGTTGATCGTAAATGAGAAGATTGGTTACAGAGAAAAAAGAAGATGGATTCATATTCATATACATGAGAATTATATAGAAACAATAATAATCTTGGATTCCTTTTTGAAAAAATAGAAATGGAGTTCTTTGGAATAATAAGACTATTCCAATTAAAATGCTCGTGGAGAAAGAACCGTAATAAATGTAAAGAAGAGGCATCTTTTACCCAGTAGCGAAGGGGTTGAACCAAGATTTCAGGGCGAGTGGGGTGGGGTATTAGTACATCTAACACATAATTTAAATGTGAGAATTTGTCCTCAAAAAAAGGAAATATTGAATGAATTGATTGTAATTTATGAGATTTTTCTATTTCTTTCCCTTCTAAAAAAGATACTAGTCCTAGGGAAAATGGAATTTCCACAATGACTGCAAATACCTCTGATATAATTTGAGAATACAAATTATAGTTGTGCACAAAAAATCGATTTTGGTTAGAATCATTAGCAGAAATACTCAAATAAATTTGTTGATACATTCGAGTAATTAACCGTTTCACACTTAGTGAACTAGATTTATTGTCATAACCCACATTTTCCAATGAAATCATCGATCTATTTAAACCATGATCATGAGCAAGTGCATAAATATACTCCCGAAAAAAAAGTGGGTATAGGAAGTCGTGTTGTTGAGATCTATCTAGTTCTAAATATACTTGAAATTCCTTCATTTGAAATTAGATTGAACCCGAAAGTAAAAGTAAGGGATTTATTGAATGATCAAATGATACATAGTGCGATACAGCGAAAACAAAGTATTGTAGTAAAAAAAAGTAGATACCTTGAAAACGAGTCGACTCATCACCGGATTCTCTATCCTCTCATTTTCCATTTAATTTAATTGCTTTCTATTTGTTATAGTATAAAAGTTAGAAATCCTTTATTTTTTCAATCCAATCGCTCTTTTGATTTTGG---AAAAAAAACTATCTTTATCAATATACTGCTTCTTCTACACATTCATCTTTGACCCATAATAGGGACTAACTAATACTTAGGATTCATTAAATAAATCGATAATCCACTCGTGGGAAACCCTTTCCCCGCGTTAGGAACTAATATCTTTTTAACGTTTAATTAGATCGGGGAATCATTCAAATTAAGAACAGAAGCTCGTTACTTTTTGTTTCCCTATAATTGGAACCCTAGGGCTCTATCCATTTATTCACTCGACCCAA---------------------CTTTGAATTAAATTTCTTTTTCTTTTGTTCCGCGCCAAGAATTAAAACTTGGTTTTGTTTGTATCGATTGAATAAGAATAAAATATTCTCAAAATTCTCGATTGATACGACATGCTGTTTTTTCCATTCATTCCTTTCAGGATCAGTCGTGGTCTTACAAACTCTCCCGAAGATCTGGACGAATCCTTTGCTTCATATAAATGTGTAAAAGATGCTAGCCGTACTTAAAAGCCGAGTACTCTACCGTTGAGTTAGCAACCCGATCGAATAGGTAGATACAATCGAAATAAAAATAAATAAAAGCGGTTGAATTTCACAACAGAATCAAAATAGTAAGTAAACTAGCAAGAAATCGAATAAAAAAATTTATAATCGATTCTGAACATAAAAAT-AAT-AAAAAAAAAAAAACAAACCTATAGGACGGAGATAAATAGCTCCATTTATCCACGATCGAATTATATTTGTTCGATACACTGTTGTCAATATGACGTTGAATGTTGAATATGAAGGTTGAGAAAAGAATACAAAAAATAGAATAGCGAAAACAAAAAGAGGAGTTAATTATTTATTAAGTTAAGTTAATTTAATTCAAATCCAAATATATATATTAATAAATAAATAAATATATTAATATATAAAAATATATAAAATATTAATATATAAAAATATAT--------------AAAATTAGATAAATAAAAAAATTTAGGAATACTTGATATAAATACTTGAAAAAAAAATCTAAAAGAAAAAGGACTTATCCTGAATTTACACTCCATAGATAATATACATAAATACAAATAGATAGAAAGGAGGTGTAGGTGAAAGAATAAATTCAGAAAAAACTAGGAAGAAATCTTGGGTTTATTCAATCAATAAATATTAAGTAAAATAAACAAGCTTAATCCCTCGTTTTGTTATTTGTTAATAGATTTCCAACGAACAACCACCGGGTTTCAGGTAATTAAATTTTTGCTATTTCCAGATCCAATTAGTTCATTATATTTTCTTTATCTTTTTTATATGCATCTTATATCAATCAAATTCTAGCAAGAGAATCAATTTTTGTTCTTATACTTATAGAACATGATATTCTATGGTAAGAATTCTAAATCGGAATAATAAATAGGTATGAATAGAAC-AAAAAAAGGGGGGGTTAGTAAAGAAAAAATTATACAAAACTATATAGGATTTATCCACACCCTTTTTTTTGTTCTATTCCTTAATTGAATTTCGTGTAATTAAGACTAAGTTCTGTAAAAACCCCCGCCTTTTTTGAAATATCATGAACGGTTCCTGTAGGTTGAGCGCCCTTGTCAAGGAAATATCGAATAGCAGGAACATTTAAATGGGTTTGATTATTTATCGGATCATAAAAACCCACCTTCCGAAGATCTCTTCCTTCTCTTCGGGATCGAACATCAATTGCAACGATTCGATAAACGGCTCATTGGGATAGATATAGCTGAAAAATACCCCCCCTAGAAACGTATAAGAAGTTTTCTCCTCGTACGGCTCGAGAAAAAATGATTAGAAGTTATGTCTATATAGAGAATTAGAATATCAAATAGATCTATAAAATAATCAAATCAATTAGAGATTTAAGTCCTTC-------TTTTCTTTTTCTTTTTGAAAAAGAAAAAAGCATTCATACTCTCATAACTCAAGTTGGATAACTTTCGAACAGTCCAAAAGAAAATCCTTAGGCATCTCATTTTTTGAGTGGTCTCGAACCCCCTTTTTTGTCTCGTTTTGAATCTATTTTTTGATTCTTCATTCTGACTAATTGTTGAGACAATCGAAAACGGTATTTTCTTGTTCCAGGATCCGTTATCTTTGCCTTGAATCATTGGGTTTAGACATTACTTCGGTGATCTTTAATGTTTTAAAAAATGGCAGCAACACACCCC----TTTTTTTTTATTTCTTTCTATCAAAGAATCATACAAACAATTGATTCTTGCATGATACACTTTTTATCGAAAGAGGTTTCCCAATTCCAACAAATTTTCCTTTTGTTTTTGGATTTAAAAATTGCTCGAATCAGATCCTTTCGATTTCTATATCGAAAATATACTTACGAAGTTTTTTCCAACTTATTGATTGGTATTAACCCTAGATCCTTGCCCCTGAGAAATGAATAAATACTTTCTACTCGAGCTCCATCATGTACTATTTACATTACAACCCGCCCAAAAATGAGGATTCTAATAGAACAGAACAAAGGATGTCGAGCCAGGAACCTATTCATATAAAATCGAAAACAGTGGATGTAAAGAAATCCATAGCGGATCATGGCCTTCAAGTCGCACGTTGCTTTCTACCACATCGTTTCAAACGAAGTTTTACCATAACATTTCTCTAGTTTGGAACCGGTATGTAATTGATTCAATTATGGAATCATGAATAGTCATTGCTTCGGCCGATACACAGTCTTTTTTCCTTCTATATGAAGTGAATAGTTAATTTATGAAGAAGAAGCCTCAGTAAGAATTCAAATAAACCCTCTATTTTATTGTATGAATGCAATATTTTTTTATTTAT------AAATAAGACAACTAAAAAATAAGTTAAGTTCTTTTTGAATCCCCGTTGCATCTTCAAATGATTCGATAGAATCGATTCAACAATCTTACACTTCTTCGAGTACCAAGGACCAATAAGAAAGAT-----TAAAACTATTTAATTGAAAAAATTTCCTGCCTCAACATCACCATTATATTTAACAGTAAGGTAAGGGCTCACAAATCTTTTTC--AAAAAAAAAAGCGAAAGAACGTTATCACTGAAATAGAAGGATAGCAATCCATATGCATATAAGCATTTCCTCAATTTACAATTTATGCGTAGTTTCTTTGGCTTGTGCTTGATATTCAATAATCTTGAATCTTTCCCAAATATGAAAATTATAAAAATATTATGAAAATAAAATGAATAAGATGTATGAATCACCCCCGTCTAAATTGTTTTTCCATAGATTTACAATTATTCATTAAAGCCAAAGACAAAATACCTAAAAAAGAAGGTCAAAGAAAATCCATTCCATGTGGAACTAGATTATTGGTTAATGATATTTGGACAGACACAGATAATCAAATCGATATCTTCCATTGCTCACTAACTCTTATCTACTTCCACGCCCAATTCATTCTGTGGGGATGATGAATGATGAATCCTAAATAAAAAAAAAAAGACCCTATTTTAGGGGATGCTAGACTATTTTGTATAGATACAAAGCCAAAAAGGTCCAGATTAAGTCATCGTTTCCTTTCCTA-TTTTTTTTTTATTTTAACCTAACCTAGTCTTAAGAAACTTAATCCCGAATTCAATCAGTATCAGGAATACCCTCTTGTTTTGAATTCAGAAATGAAAGGAGAATCATTGAACTGTCTTCTTAAAAAAAGATAACAAATATATAGAGGCTTTCGCATTTCGATTTAGAATGGATCCTTGAAAATTCAACTAGATATGGGACGTAAAGCTTTTCTAAGAAACTAACTTAAATATAAAAGTGAAAGGGAGGGGCATAGGCTAAAACGCCCATCCAACTTTTTTGACTTCAAACTCTTGTGATCGATATTTCCATCTTCCCTGGATCACAAATGCATTCAGTTACATTTTCGTATTATTTGACTTCAATTCAATTTGTGAAAAAGGATCTGATTCAGAGAATAATTTTGAAAAATTAGAAAGAAGAAGTACATTTTATTAAAAATTATACTCTTAAGAAGGTTGATCAAAAGGGTAATTTTAATTCTGTCCACTCTGGGACGGAAGGATTCGAACCTCCGAATACCGGGACCAAAACCCGTTGCCTTACCACTTGGCCACGCCCCATTTCAATTTCGATTCGGTACTAATAAACACTAATATTGTTATTGGTTGTTCGTCAATTCCAGTCCAAATCTCTAAAATTCGATTTTGGTTTTAATGTTAGGATTTTGACACGTGTAGATGGAAAATTAAACCAAATTTCTTGATCATTACATAGAATTCAATTAAGATATTGTATGAAAGTATGATTTCTTCTATTCTCTTGTGAGAAGTGAAGGATTTTTGTTTTGATTGGTTCGGTTCAAAGAAGTATTTTTTTTGTTTACTTTACTTTCTTTTCTTCATTTTTATCTTATATCAATAACATATTAATAACTCAATCAAAATACAATTATCTCCAAGAACAAAATGTTTGTTATGCTTAATATCTTTAGTTTGATCTATATCTGTCTTAATTCTGCCCTTTCTTCGAGTAGTTTTTTATTCGCCAAATTGCCCGAGGCCTACGCTTTTTTGAATCCAATTGTAGATGTTATGCCAGTAATACCCCTTCTATTTTTTCTCTTAGCCTTTGTGTGGCAAGCTGCTGTAAGTTTTCGATGAGATCTTTAATACTGTCCTAGAAAAATTCATGATTTATTCGAGTTCGAGAAGAAAAATTCTAACAATTGATAAGATCAGATGAGTCTTACAATATGAACGAACCCTCAATTTAAAGAGTGAACGTCTTGGGGAGCCACGATCAATTTGGACCCCCCATTTACTGATTCTGACCCTTTTTCATTGAAAAAACCGTATTAGAGCCCACCACAATATCGAAGTATAATTGTGTGAATTTCTGAAAACTCTTTTCTATTTATAGAAATTCTAAAAAGTTATAGAAATTCTAAAAAGAACTTCATTTCTTGGTGTCAAAATCGGATATGTAGTATAAAAATAGAGAATCTATTCTCTTTTTCCTTTTCCCAAAAAAACGATTTGGAGATTGTGTAATGCTTACTCTCAAACTCTTTGTTTACACCGTAGTGATATTCTTTGTTTCTCTCTTCATCTTCGGATTCCTATCTAATGATCCAGGACGTAATCCCGGGCGCGAAGAATAAAAAATAAGAAGTTTTTCCTTGCTTTATTCTTATTCTTATAAATGTTCTTAGGATTTTATCTATTCCACATCTTTTACTATT---------AAAAAAAAGAAAAAATGTTCGCAAAATTCGAATTTGAAAGATACCAAGCCATCGACGGAAACGGAAAGAGAGGGATTCGAACCCTCGGTACGAATAACTCGTACACCGGATTAGCAATCCGACGCTTTAATCCACTCAGCCATCTCTCCTAATTGAAAAAACAAAAGAATTACTATGGTACATTAC-AAAAAAAAATAATGCTTGAAAAAAGCCCTTCTTTACTTTATTTTAAATCTTTACTTTCTATATTACTATATTATTTTAGTATATTATTTTAGTATATTATTTTATTTTCTATATTACAGACTATATTATAGAAATATTTAGTATATAAATAAATTGATTATATAATATCAATCAATTTTATTCTATAGCTTATAGAAAATCTATAGCTTATAGAAAATAGCGTTTATAGAATTGA---TTTTTTTTATTTTCTTTTGTATTCTATTATATAAATAGATACCACTTTTATCAGCAATTCGATTT-----ATATAAAATTAAAATAAAGAAAGGATTCGAAAGAGATATCTCGAATCAAAATAGAAAAAA-----AAATAAAGAAAAAAATATCTCTTTAATTTCGTTCAACAGGGCCTTTTTTGATTTCCACTTCCACGGCCTGGCCTGGTCAGTACCCAGCCGGGCCCTTTTTTTGTTCCAATGAACCATACCGCCGAACCATAGAAAAAATGATTTATTTGTATTTGATTTGAAAACAAAAAAATTAAATCCTTCTTATTGTATTCAAACAACAATAAAAAGAAGGACTATTTCCATTTATTAATTATTAAATTAAATTATTTAAACAAAATAAGTCCTCTTTTCCTAATTTCATTAGGACTACTGACAAAGACATCAACGTCCTAATCTCTAATTTTCATTTCATGATTATTTAGAATTTCCGTCCTATCTTGATTACGCCCGATTCTCTTGTTCGACAAAAGTCCCTTTTTTATACAATAATCGCATTGTAGCGGGTATAGTTTAGTGGTAAAAGTGTGATTCGTTCGATTAATCCCCTTAATAGTTAAAGGGTCCTTCAGTTTAATTCATATTCCAATCAAAAACTTTATTTCTTAAAAGGATTTTATTTGAATCCTTTCCCTCTAAATGAAAGATTCGAGGAAAAATATGCATTCTCGTGATTTGTATCTAAGGGTCAATTCCAAATTGAAAATTTGGATTATGAAATTACGAAACATAA--TTTTTTTTGAATTGGATCAATACTTCCAATTTTTTAAGTATAAGGAAAGGATCCATGGATAAAGATAGAAAGGCCTATTTTGAATCGTAACTAAATCTTCAATTTTGGTTTTGGATAGGGTAGATTGAAGCAAAATAGCTATTAAACGATAACTTTAGTTTACTAGAGACATCGACATATTCATATTCTAC------TTTTTTAGCTCGGCGGAAACAAAAAACTTTTCCTAAGGATTCTCTCAAATAGAAATAGAGAACGAAGTAACTAGAAAGATTGGTATTGTTATAATCCCACTCTTCTAAAGGGATCATCTAGAAAGCGAATTGTTTTGAATGTATTCAGACAAAAAAAGCTGACATAGATGTTATGGGTCAAATTTGGTTATTTCGTTCCCGTCTTATATCGGGGAATTTATCCATCTTCCATAAAGGAGCCGAATGAGCCCAAAGTTTCATGTTCGGTTTTGAATTAGAGGCGTTAAAACGTATGAATTGACGTCGACTATAACCCCTAGCCTTCCAAGCTAACGATGCGGGTTCGATTCCCGCTACCCGCTCCATATGATAATTATATCAATTCAGCGATGCATTAATTAAATTTTAATTAATGCATCGCTGAATTGAATACGAAAGTCCTGAAATTCTATCACATATTCTTTCTGGTTTCCGAACAAGAGATAGGAAAGAAAAATGCGAAAATTCGGAATGAAAGGCGTCCATTGTCTAATGGATAGGACAGAGGTCTTCTAAACCTTTGGTATAGGTTCAAATCCTATTGGACGCAATTTCTTTACATTTCCCTATATTATTATTAATAGACTTTTATTATTCTATTTTTATTATTATTTATTAATATATTAATTTTATTAATTTTGATTTTATTCTATTTTTAATATTACATTTATTTTAATATAAATAATTATTTATTATTATATTAATATATTATATTAATATATTAATTTTAATTAAAATTACTTATATTTTA-TTTTTTT----------------TTAAGTATTATAAAGATTAAGAATAAAGATTAAGAATGATCGATTTTTTTATTTAGAATTATTCCTGAAGTAGAAAGCGTTCCATTTGTTCCTGAATAGCTTCTTTCAAAAGGGCTTCTGCTTCCTCGGTGAATGTCTTGGTAGAAGATATTATTTCTTGGAACTGAGGTTTATTCGTTTTTAAGTAAGTACGTAACTCAACGAGAAATTTGCTTACCTGTCCAATTTCTAATGAATCAAGATAACCATTCGTTCCGGTATAAATAGTAATTATCTGTTCTTCGACCGTGAGAGGGGCTGATTGGGATTGTTTGAGCAACTCACGTAATCGTTGACCCCTTGCCAATTGATTCTGAGTAGCTTTATCGAGATCAGAAGCAAATTGTGCAAAGGCTTCTAATTCTGCGAATTGGGCCAATTCCAATTTTAATTTCCCGGCTACTTGTTTCATAGCTTTAATTTGAGCTGCGGATCCTACTCTGGAGACAGAAATACCCACATTAATAGCGGGTCTGATTCCAGCATTGAATAGATCCGCAGATAAGAATATTTGTCCATCTGTAATGGAAATTACATTAGTAGGAATATAAGCCGAAACATCTCCTGACTGGGTCTCAACTATTGGTAAAGCGGTCATACTTCCTTCACCTAACTGCGAACTTAATTTAGCGGCTCTTTCCAAAAGTCGTGAATGCAAATAAAAAACATCTCCGGGATAAGCTTCGCGACCGGGCGGTCTTCGTAATAGAAGAGACATTTGTCGATAAGCCTGTGCTTGTTTGGAGGGATCATCATAAATGATTAAAGTGTGTCGTTCACGGTACATAAAATATTCAGCCAGAGCTGCGCCTGTATAAGGAGCGAGGTATTGTAATGTAGCGGGGGAATCCGCCGTTTCGGCTACCACAATAGTGTATTCCATCGCCCCCCTTTCCTGGAAAGTAGTCACTACCTGAGCCACAGAAGATGCTTTTTGACCAATAGCTACATAAACACATATTACATTTTGACCTTGTTGATTGAGAATCGTATCCGTGGCTACTGCTGTTTTACCGGTCTGTCTGTCCCCAATAATTAATTCTCGCTGACCGCGTCCTATCGGGATCATCGAATCAATAGCAATAAGTCCTGTTTGAAGAGGCTCATATACGGAACGTCTCGAAATAATACCTGGAGCGGGAGATTCAATTAATCGAGATTCAGAAGCTGAAATTTCACCTCGACCGTCAATAGGTTTAGCCAGGGCATTTATAACACGACCCAAATAAGCCTCGCTTACTGGTATCTGAGCAATTTTTCCTGTTGCTTTTACAGAACTTCCCTCTTGTATCATTAAACCATCACCCATTAATACAACACCAACATTATTTGATTCCAAATTCAGAGCAATGCCTATTGTACCCTCTTCAAATTCTACTAATTCACCTGCCATTACTTCATCAAGACCATAAATACGAGCGATGCCGTCGCCTACTTGAAGTACGGTACCTATATTTACAATCTTTACTTCTCTATTATATTGCTCAATACGTTCACGGATAATATTACTAATTTCGTCGGCTCTAATTGTTACCATGAGTATTTCTTAA-TTTTTTTTTTGGAAGAAAAAAAATAATGCCTACCGTAAAAGGACTAATCAGTTATTTATTTCATCGTCCCAAACATGTCAATATTTGCACTAATGGTACGTAAATGTAACTCCTTGTTCAAACAACTATTCAGGGTTCCTAGAGCTCCTTGTAAAGCTTGTTGAAAAACCCGTTGTCGGACTTGATTAATTGCTCTTTGTTGTTCAAAATGAATGGTTTCATTTTTGTAATTTTCTAATTGTTCCAAAGTCTTATAAGTTGAATTAATCAAATTTAATTTTTCTCGTTCTATCTCCGAGTATCCATTCACTCGAAACTGATCTGCCTCCATTTCGGCTTTCCGTAAGCGGGCCCGGGCTTTTTCCAACCGTTCAATGGCCCCTCCCTGCAGTTCTTCTGAATTTCGAATAGTATTCAAGATCCTCAGTTTTCGATTATCTAATAAATCACTTAATGAAAGTAGATTATCTTTCCATTCATCTCAAAACTTCCATGATCCCTTCCCGAACCAAACATGAACTTTTCGATTCATTTGGCTCTCACGCTCAATTACTTCAACTACTTATGTATGGGGGG-GAATTCCCATATCTTTTTTTTAGTGTAATGAGTCTATCCTCTCCCTATCTTCTCTATTCATATTCCAAAATGAATGTTGCGACTGATCACTAATCCAAGACCAGAATATTCAGAGGACTCTTCTGACAAAACAAAAATCTATAATTGTCAGCAAAGTTGTTTCTTTTTTTCTTCAAATCCAAAGAATTCTTCTTACTTTATACATAGGTCATCGATTCAGCATAAAAAGGGTTGGTTAAAATACCTATTTTTCCAATATTTTCCAATAAAATTGCCAATACCAATAAAAGGCTCAAATCTTTTTATCGACATGAGTGTTTTATATCG---AAAAAAAAATTTCCAATTATTATTATTCATTTTGAAAACATTTCTATTCTATATTAACATAGTAGTAGAAAGAGTACCGTGCTGTGTCTGGACTTCAAACTTTAGCTTTAACCATGTTAATGGTCCCGCATTATTGGTTTGGTTGATAGAGAATCAAAATAGATTTACCAATGAATCACGAAATGCTATGGTTCTTAAATATGATTTGAAATTGATTCAGAAGTAATTCGCGGAATCATGCACCCTTTTCAGTCCTAGTTATAACGAAAAAAAAGTGCAGCTGGTTAGATCCAGCCTATTCTTGAAATAAACAACTCGCACACACTCCCTTTCCAAAAAAGATCAATACACCAAGCACTACACTTAGATTTATTGGATTTGTTGCTAAAATATCGGTATTAAACCCGAAACTCCCGGCGAATGGCCAGTGAACCAAAGAAACGAAAGAATCGGTTACATTTTTCATATGATCTCCTCTTTTAGATAGACTAAAAAAAAAGGAACTCTGTTC-TTTTTTTTTGTATCATTTCACC--TTTTTTTTTCTACTTAATATTTTTAATATTTATTTAATTAATTTGCTTTTTTTTTTTAGTAATTTACCTATTTCGAAACAGAGTCAAAAATTATATTTCGAAATCTTTTCTTTCAATGGGAGCTTCCCAATAAGAAGGATACTTTTTAGTATTAGGGACCTGGTCTCATGTCAATTGCAAAAAACCTCCTTTGTTACAACACTCCTTAAAAAGAGGGTTTCCCCTAGACTAAGAAAGGGAAAGAAAAAAGTGAACTGGTATGCTTATGCTAATTCCTCACCCTCAAATCAATCCTTCCAACTGTAGGAGTGAAATCTTGATAGAATTCGAAAAAGCAAGAAACACAGGTCTATAAATAAGAGAAAAATAAATAAATAAGTAATTTTCCTATTTCCTATTTATAGGATTAAACAAAAGGATTCGCAAATAAAAGCGCTAATGCTACAACCAATCCATAAATTGTTAAAGCTTCCATAAAAGCCAGACTAAGCAATAAAGTACCTCGTATTTTTCCCTCCGCCTCGGGTTGTCTCGCGATACCTTCTACAGCTTGGCCCGCAGCAGTACCTTGACCAACTCCAGGTCCAATAGAAGCAAGCCCGACAGCCAACCCGGCAGCAATAACAGAAGCGGCAGAAATCAGTGGATTCATGATAAGTTCCTCGCACTAAAATAAAGAAAAAATAAAGAAATAGTTAATGATACAATTGTCCAATGAATTATGACTTAATTCTTCCATTGCTAAGATTCATCCAGCCGAAGTAACTAAGAACTGCGAATTGAATTAATAATAATATTCCATCAAAACGAAAACTACTTCGATATCTCTTTTTTAGTTCCGATCCACAGGATTTTTGTGAATCCATACGACTTTTGTTCTTCCATTTCTTTTTTCCGAACCTTTTTTTGAATTCTTCGTTCGTTTTCTTTATTTCATCTCTTTATTTTTATTCATTCAATTCCCAGTCAAAGACGAAATCGAAGAATTTCTATTGGAATCCCTATCGAAATTCACAATAGTAGGGCGGATTAGATATATCTTTAGTTCATCTATAACTAGCAATATCTAATATCACATATACATGTCTTTCTTCCATAACGTAAACCAACTATTCATATCTTAGATTCAAAGTATTCGTATCTTAAAGTCAATCGTATTCTAGAATCATTTTTCGAAACATCCACAAGAGTTGGCTTATAGCCATTAGATTCCATATACCTAATTCTGTCCCCCTCGTCTACTCACCCCATTTTTTATGAATCTCGTTTTTTGTAAATTCTTCTATTCCTTTTATTTATCATTATCCAACATGGCTACAATCGAAATAGACGAATTCATTAGGTCGAATCATTGCATAGAAATAAATATCATTATTTGATTGAGGTAAGCTTGTGCAATTTCTTAGTTATTATATTAATATTTTCTTTTGGCCAATCGTTGAATTGAATAAAATCAACTCAAATGGGAATCATTCTATAAAGCATCTTTT-------TTTTTTTTTTTAATCACCCGCCTGTGAGACTATAAGAATTTTTATTCAAATTATGACTCTTGATATTTGATATTGGAATTGAATGAACAAAAAGGAACAAAACAATATAAAGAGAATATTAATTGGCGGGGGGTATGATATAATAAGGCCAAAGAGGAATTTTCGGAAAAAGATCTTTTAGATCTCTTTCTTTTTTTTTACAATTCCGCAATATCGTAATTTTTTTCTATGACTCTTGATCGTATATCCTGTATTTGGAGATTTATGTTTGGATATTTATGTTTCCTAAGTAGATTAGCTTGAGTTACGCATACATTGCCCTGTTCTAAGCTAAAAAAAGACTCTTTCGAAAACTAGTCAATGATGGCCCTCCATAGATTCGCCTATATAAGCCGCAGCTAAAGTTGCAAAAATAAGAGCTTGAATACCGCTTGTAAATAATCCAAGGAACATGACAGGTATAGGAACCACTAAAGGTACTAAAGAAACAAGAACAACAACTACTAATTCATCGGCTAATATATTCCCGAAAAGTCGAAAACTAAGTGATAAAGGTTTTGTGAAATCTTCTAAAATGTTAATGGGTAAAAGAATTGGAGTTGGTTGAATGTATTTACTGAAATAACCTAATCCTTTTTTGGAAAGACCCGCATAGAAGTATGCTACTGACGTGAGCAAAGCTAAAGCAACGGTAGTATTTATATCATTCGTGGGTGCGGCTAACTCCCCATGAGGTAATTCTATGATTTTCCAAGGTAAAAGAGCACCTGACCAATTAGAAACAAAAATAAATAGAAACATAGTTCCAATAAAAGGAACCCATGGACCGTATTCTTCTCCAATCTGAGTTTTGCTCACGTCTCGAATGAATTCAAGGACATATTCGAAGAAATTTTGACCGGCGGTTGGGATGGTTTGTGGATTCCGAACAGCTATAAAGGCTGAACCTAATAAGATAGCAATTACAACCCAAGAAGTAATAAGTACTTGGGCATGGACTTGGAAACCGCCTATTTGCCAATAGAAATGTTGGCCTACTTCCACACCGGAGATATCGTATAACCCCTTTAGTGTGTTGATGGAACATGATATAACATTCATATTGCCCTCTGACAGAAATAGAACTTTAAAAGGAATTATTTTGATTCAACCATCTTCTTTGCGACTTGTCTACTTAAATTGTATATTTTGAATACTTGCTAATTACAAAATATCCACTAGTTTTTGTCTCTTTTCTTTTGTGCGATTCAGGAATAGTAACCAATTCCATAAATCTATGGAGTTACCAAAATAATTTATTTATCTTATTATTAATCAAGGATTTCGTATATAGCTAGAACGACCCTCACAAATTGCGAATACTAATTTGTTAAGAATTAATCGGATTGAAGCTATAGCGTCATCGTTTGCTGGAATCGAAATATCTGCGAGATCAGGGTCACAATTTGTATCGATTAAACAAATTGTTGGAATTCCCAAAGTGATACATTCTCGAAGAGCCGTATATTCTTCTTGCTGATCAACGATGATTACAATATCGGGTACCCTCGTCATATATTTAATCCCGCCCAGATACGTTTGCAGACGTGATAATTGTCTCTTCAACATAGCGGCATCCCTTTTGGGAAGACGGTTGAGTCTCCCCGTTTTTTGTTCCGTTCTCAAATCCCTGAACTTATGAAGTCTCGTTTCTGTAGTGGACCAATTCGTTAACATACCACCGAGCCATTTTTTATTAACATAATGACACCGAGCCCTTATTGCAGCTCGCGCTACTGAATCAGCTGCTTTATTTTTAGTACCAACAATTAAGAATTGTTTTCCCCTACTCGCTGCATCAAAAACTAAATCACAAGCTTCTGATAAAAAACGAGCAGTTCGAGTCAGATTTGTAATATGAATACCCTTATGTTTTGCAGATATATAAGGTGCCATTCTAGGATTCCATTTCCTAGTACCATGACCAAAATGAATTCCTGCTTCCATCATCTCTTCCAAATTGATGTTCCAATATCTTCTTGCCATTTCTCCCCCACTTCCTCTTTTTAAAGAGACGAGGTGCCCTGAAATAAATAATTGTTCCGATGGAACCTTCTCTTCTACCAGAGATTGACCGTTGATACACGATGCAGGCCATTCATTACTTTCTATTCATTATTATCCTTCTTTTCTTACCATTAAGAAATCAAATGATCACAAATAGTTAAAAAAATCTGCTCCTAGGACTCATTAAAC------CCTCTAAGTAATTGTTCTGATGTATCATGGAAAGTCGTTGAAATGCAAGAGTCAAATAATTCTCTGTGGTGTAAGAAAAGATCTCTCATTTCCCCCCCGAATAAATTCTTTTTTTGTGTTTCCAAAAGAATATTGTTATGCTGCCTTGAACCGTGCACTAATCCTTTGAATCCGGTACCAACGGGTATTATCCCCCCCAGAACAACGTTCTCTTTCAGGCCTTTCAACCAATCGATACGACCCCGGAGAGCAGCTTTTGCTAAAACTCGAGCGGTTTCTTGAAAACTTGCTTCGGATATAAAACTTTGAGTATTCAGAGATGCTCTCGTTATTCCCAATAAGATAGCTCGATAACGGATCGCTTCTTCCAAAGCGCGCCCCGTTCGTTCCGCTCGTAACAATCCAATCAGTTCGCCGGGTAAAAAAACATTAGACATTCCATCTTCTGAAACCAAGACTTTTGATGTTATTTGACGTACAATAATTTCTATATGCCTATTATGGATCTGCACCCCCTGCGATCGATAAACCTTTTGGATCTTATTAATCAAAGAGATACGACTTTGCACTATAGTTAGCTCAGCACCAATCAAGAATCCCCAACGAATTCCAAGAATTCTTGTTATACGCGCGTTCCAACCCTCAATTCTCTTTTCTAGGTTCATCGATATTGAATCAATCGAACGCACTTCTAACACTTGTTCTACTTTTGGAAGACCCTGCGTTATATCACCAGATCTCGATTTTTCATATATAAATGTAACTAATGTATTCCCCTCGTAAAGGATTTCTCCATAATGCCCATGAACAGTTGCTCCAGGAGTAGCCAAATAGGGCTTAGCCGATCTTATTACTACAGAGTCAACTTGAACAATTAAAACTTGACCTGATTTTAGGTGGGGTCCGTTTTTTGCTATACATACATTTTCACAAATAAGCTGCCCAAGATTAATTATTGTGGACATTTCCTCACAATAATTATGATGGAGAAAATACCAATTCAAATTAAATGGATTCAAAACGATCTGACTGTCTGGATCAGGATTATAAATTTCCCCGTTTTCATCCATTAAATAATATTTAACTTGAAAAGGCTGTTTTAAATTGTCAAGTTTCAAATATTTAGTTACCGAAATCTGATTATGAGTTATTAAATAGTAAAATGAATAAAAATTCGCAATTTGAAGGACTGTTCCTAAGGGTCCCAACGAATTCTTAATTCGAATTAGAGAATCCTTTTGGATTTTAATTGATTGTTTTATCACATTGTGATATTTTACGTCGTTGAATGGACCCATTCGAAAACAATTAGATGATGACAAAATTATCAAAGATTGGGATTCCTTATTTCTATTCAACAACGTACGAATAGTTCCTTGATTTTGGCTAAGTGATTGTTCAACCCTTGCCTTGAAATAAATGGAATAAAACGGATTGATATTGGTGCGATCTGAACCATTATCAGAGATCAATCCTGAACCTGACGGATCATTCCTTTTTCTGATATACGAAATCTGGGATTTCACTAAGTTGATTCTTAGGAAATCTCGAATTAGACCATTTGTACTTACTTCAACAAAGGAAGCGCAAACCTCTTCGATGGAAGAACTTTTTTTGTCTTGGTCCCAATTCAACACTAAACAAGTCCGAACTAATTGAATACTTGTATCAGAAATTCCCCGAGTGGGTTTGCCCTTTCCAGAAAGGACATAATTGACAACTCGAAATTGCATATTATCCTTTTCCCGCAGCAGATCCTGGGGGAAGAGTGTTGCTAAATTTATACCGTCCGCTATTTGATATGTGACTACGGGTCGAACCAAAACAAAATACTTTTTCTTGGCAGGTGTGATCCGTTGGACATAGATCCATTTTTTCAATTTTTTTGATTCCTTAGTTGATTCCTTAAGTTTTTTTTTTTCCCTTTCTGGTGGTATCAAGATGCCACTGTGTCGGGATATCTTATCTGTCTCTCCGGGAAAATGGATATCTCCAGAAAATATTTTCAGTTCAATCCCCCCTTTTTTTCTCTCCATTCGGACCAATCCGCCCACTCGGCTTCTTATATTTAAAGCGATTCGTGTATCTACTCCAATGATACTATTATTCCGTACCATTACGTAAGAAGATTCGGGCAAAGTATGCACTTCCTCGGGAATGAAAAAAAAGCGATCTATTTTCATTTGGTATTTTGGCTTAATTTTTTTGAGTCCTCGATACTCAATCAAGTCCTCTTTTTTGACGATTGAATGCGCCCCTAGAGTCCCATATTTAGTAATTCCCGAACTCTTTCTTCTGTATCGAGGATCATCGAAATAAGCAAGAATACTATTTCTACGGAAAATACCCTTTATGGGTATTTCAATCGAGATACCTGAATGGGGCATTAGCTCTTTCTCTTGTTCGTGAATCGATTTGAATGGAATGAGAAATCGATTTCTTCGCCTTTTTGCCAATAAATCCGAATTCTCGTGGCGAATTGAAGGATGTATGAGATTACAATGACCAGTACCTATGATTCGATTAAATCCCGAATAATCAGGAATCTCAAAAATCC------CACCTTCTTTTTTAGCAGAAAAATAAGAACTAAATAATTTGTGTCTCGCTTGATCATTATTCACTGAGAGCGAGAGGCTAGAAATGTCTCTTCGTTCGACAGAAAGAGAATGAATATTCATTTGATCTTGATCCTTGTGGAGTGAAAAAGAAACTACACTGGATCCGCACGAACCTCCTGATAATATCCATAAATGACTTGTTTTTGGTAAGAGGTGTACATTACTATATGTAAATTCGGGCGCATGGTACACATCAGTACTCCAGTGCATTTCTCCCTCTGAGTCAGAATAAATATGTTTTCGAACCCGCTCTTTAAAATTCAAAGTGTATGCTCCCGCCCGAATCTCAGCAATCACTTGTTCTGATTCTACATATTGATCATTTTGAACTAAAAGAAAACTTTTTGGGGGAATAGACACGTTATGCATAATATCTTCACTCTCAATAATTACATACAAATCTATATAACATAGAAAAGCAGGATGCCCGTGACGTGTACGTGTGGGATGAACCAAATCCTCATTGAATTTGATTTTACCATTAGAAGGGGCTCGTACATGTTCTGCAGTGCCCCCTGTAAATACTCCACCGGTATGAAAAGTTCTTAATGTTAGTTGAGTCCCCGGTTCCCCAATCGATTGACCCGAAATAATACCTACGGCTTCTCCCAATTCAACCAGGTCACCATGAGTGGGACTCCGACCATAGCATAATCGACAGATCCAAGATGTACTCCTACAAGTAAAGGGGGTTCGAATAGATATTGCTTGTGTTCGAAAGGTTATGAATCGATTGACAAGTACAATCCCAATATCTTGATTTCTAATGGCGATGCATCGCGGGCCCATATATATATCGTCTGCTAATACACGACCGATTAATGTTTGGCTAAAAACTCTTTCCGGCATCATCCTATTTTGAGGACTTACAGAAATTCCTCGGATGGTGCCACAATCTGTTCTACGTACAACAATGTGTTGAACTACTTCAACAAGTCTGCGCGTAAGATATCCAGCATCTGATGTTCTTACAGCGGTATCCACAACTCCCTTGCGGGCTCCATAGCAAGAAATTATATATTCTGTTAAAGACAGTCCTTCGCGTAAATTACTTTGAATGGGTAAATCAATCATTTGTCCTTGGGGATCAGACATTAATCCTCTCATACCCACTAATTGGTGTACTTGAGATGCATTTCCTCTAGCTCCCGAAAAAGACATTATATGGACTGGATTAAAGGGATCAGTCATCCTAAAATTAGGATTCATTTCTTGTCGCAAATATTCACTTGTAGCATACCATATCTCAATGGATTGGCGTAGTTTTTCTACCGCGTGTACATTCCCATAATGATGGTGTTTTTCCAAAATAAAACTTTGTTGTTCAGCATCTTGGACTAGCCATCGCTTAGAAGGTATCGTTAAAAGGTCATCAATGCCTAATGAAATAGATGTAGCAGTGGCTTGCTGGAAACCCAGAGTCTTTACTTGATCCAGAATGTGTGATGTATATGCCATTCCGAAGTGATCTATTAACCTGCTAATAAGTCGTTTAATGGCAGTTCCATCTATCATTTTATTGTGAAAGACCAGACTCGCCCGTTCTGCCATAAGTACCTCCGTATTCCGCTGAGTAGGATTCGACAATGGATTTGAGTCAATGATTGGAAAACTTCCTTTTCTCGATCTTGATTCGCGTAGAAAGGTCAGGAACGATGGTCCTACTTGAACCGGAAAGACCCAAATTCACACCAGTGTCATAGAATTACTTAGTTTAGACACCATATGATTAGGTACCATATGAGCAGGCCCGACAAAAACCTTGTATAGCTTCTTCGATTTCTCGATAAAGAGAAATATGACCAACAGTGGTTCGAATGTATATAGAAAGAATTTTTTTTTTTACACTTCGTACTATTAGATAATGTCCATAAATCTCATGATAAGTACCCAAAGATTCATAGTGAACTTCGATGGGAACTTCTCTTGAAGCAATAACGCGGTGATCTAATCGCCACCGGAGCCACAAAAGACTATCTAAATTGATTCTTTTCTGCCGATAAGCTCCAATTGCATCATAGGAATTACAAAAAAAGGGTTCTTTCGTATACTTATAGCTATTATCGTCAATTCTTTCATCTTGATAGTTTCTTAGATTACATGGATTATACCTATTTGCACAAATACCTCGACGATTCCCGTTCGTTAATACATAGAGTCCAATAAGCATATCTTGAGTCGGTACGGAAATGGGATCCCCGATAGCAGGAGACAATAGATTCATATGAGAAAACATAAGTAAACGAGCCTCCGCTTGAGCCTCTAAAGATAAAGGTACATGAACAGCCATTTGATCCCCATCAAAGTCTGCATTGAATCCCTTACAAACTAATGGATGTAAACAAATAGCACGCCCTTCCACTAAAATGGGCTGGAATGCCTGTATGCCTAATCTATGCAGAGTAGGCGCTCTATTCAGCAATACAGGATGTCCCTGCATAACTTCCTGAAGTATTTCCCATACAATCGGCCCTTTTTCCCGAATTTTACTTTTAGCAACTCCTATGTTCGAAGCAAGATGTTGTCTAATTAGACCACAAATTACAAAAGTCTGGAAAAGCTCTATTGCGATTTCGCGAGGCAATCCACATCGATGTAATGAAAGTGAGGGGCCTACGACAATGACAGAACGCCCCGAATAATCGACCCGTTTGCCAAGCAGAGTCTCACGGAATCTTCCCTCTTTGCCTTCAATTACATCTGAAAACGACTTATAAACCTTATTATGACCATCCCTCATTGGTTGTCCACGGATTCCATTATCAAGAAGTGTATCCACGGCTTCTTGTACCAATTTCTCCTGACACATTACTAATTCCCCTGGCGTAGATCTACTTGTTGTTAATAGATCGGTAAGAGTATTGTTCCGATAGATAACTCTTCTATAGAGTTCATTAATATCTGAACTCATTAGTTTACCTCCATCTATCTGAATGATCGGTCTCAACTCGGGAGGAAGAACAGGTAATAGACATAAAACCATCCACTCCGGTTCGATATTTGTTCGAAGAAAATGCTTAGCTAATTCCATGCGTCTAACCAAAAAATCCCTTCTTCTTCCAATTTTTCGATCTTCCCATTCATTACCTGTGGGCCCTTCTTCCCCTAATTCTTTCCATTCTACCAAGGAATAATCTATAATAATTCGCAAATCTAGATCGGCTAATTGTTCCCGGATAGCAACAGCTCCAGTAGAAATTTCTCGGTTGCGAAATGTATCGAAACCTTGGGTAGTAAAAAAAAGTGGGATGCTGTATTTCCAGGATTGGATTTCATATTCGAATGAACCTCGTAATCGTAAAAAAGTCGGTCTTTTAGCTATAGGCCTAGCAAAAGAAAAATTGGGATAGGATCCTATAGGATCTCCCCCCCTTCAAAATCGGACATGAACGTTTCCTCTCATCCGGCTCAAGTAGTTACACCAAATAAGGATAAAGAAAGGGGTTCTCGCTTTCAAATTCTAGAAAACCCCCACCCCCAAAACAACTACTCCTTACTCAAGTTCCCAGTAAAGACCAAGCAACATTTCATTGATTCATTCTTCTTTTCCTTTTATTTAGATTTTAAAATTCTTTATTCAATTAGAAATTACGAAAATGAAATGTGAAATTCTTGAGTAGTCTACTTCCCCTCGAATGATGAATCTCCTTAAATTAAATTAAAGGAAAGAAGTGCCTTGGAATTCATAAGGGATTTACTTGTCTATGTATCGTTCCTTTCGATCTTTTAGGTCTTGCTTCACCTCGACGGTTATGCCACGATGGACTTAAAGCCTATATGCGATGTATAGACTCCCGCAACCATGACATATTTGCTTCCTTGAACATAATTTCATTTCTTTCGAAAGATAAAGAAGGGGAATGATTAATTCCACAAAAGAAGTCTTTTTTCACGAGGTACAACTAGAAATTCTTATTGATTTTTTACTGAATCGACCATAGACCAATTCCCCTTTTTTCGGGAGTATTGAATACACCCATCGCATCAGTCTGAGCTTCATGTGACTCCTCCCAAGAGACATGTCAGATTCAGGGCATCCCAATTCGATTGACTGGGATGACAGTTTCATATTTCTAATCTGTAAAATCAAAATTTCGATCAAATCACACATCGCAATATACTAGGCCTTCTAATTCTTTAAGGGGTTTATCTAAAAGATTCGCGATATAACTAGGAAGACGTTTCAAATACCACACGTGGGTTACCGGGCATCCCAGTTTTATGTATCCCATTTGATATCTTCGTATCCTAGAATCAATAAATTCAACTCCACATTGTTCACAAAATTGCGGGTCTTCTTTTTCATCTCCGATTATTCGATAATTTCCACAAGTACAAATTCCACTTTTAATAGGCCCAAAAATTCTTTCACAAAATAATCCATCCTTTTCCGGTTTATTGGTTTTGTAATGAAAAGTATAGGGTTTTGTCACCTCTCCAACTATCTCTCCATTAGGTAGGATTTTATTGGCCCAAGCGCTTATTTGTTGAGGAGAAACTGATCCAATTCGGAGTTGTTGATGTTTATACCGATCAATCATAGAAGAAAAATTGTGATTCATTCCGATTAAGCTTCCTTCTTATTAATCTGGAAATTCTTCTCAGAGACAAGAAAATGATTCAGTTCCAAAGCCAAAGATCGTAGTTCTCGAACCAGCAATCGAAAAGATTCTGGAGCATCCTCGGGTTTTGGTATTGTTCCTCCAATGATCGTAGTACCAAGTACTTCTTGGCGAGCTCTAATATGATCAGATTTATAAGTAAGCATCTCTTGTAAAATATGAGCAACACCAAAGCCCTCTAGAGCCCAAACCTCCATTTCTCCTACCCGTTGTCCCCCTTGTTTGGACCTTCCTCTAAGGGGTTGTTGGGTAACAAGTGCATAATGCCCACTGGAACGTCCATGTACTTTATCATCAACTTGATGAATTAATTTCAAGATATAAGGCTTTCCTATTAGAACAGGTTGTTCAAAAGGATCTCCTGTTCGTCCATCAAATATTCTGCTTTTTCCCGGATATTCCGGTTCAAATACCCATGGATTTGCTGTTTGCTTACTGGCTTCATATAATTCAGAAAACACGAGTTTTCTCGAAGCCTCTTGTTCATATCTCTCATCAAAAGGTGCGATTCGATAATGTCTATTTAGCAGATCCCCCGCTAACCCGAGCGAGCATTCAAATATCTGTCCGACATTCATTCGCGAGGGTACTCCTAATGGATTGAAAACCATATCAACAGGCCTTCCATCTTGCAAATAAGGCATATCCTGTCTAGGCAAAATTTTTGAAATGATACCTTTATTTCCATGTCTTCCAGCTACTTTATCACCTACTTTGATTTCACGTTTCTGTGAAATATATACACAAATCATTTCTGGATTATAACTCGAACCCCCCTTTTTCTGGATCCATCTCACATCAATAACTCGACCCCTACCACCTATAGGTAGTTTTAGACAAGTTTCCTTTGAAGTGGATACCTGAATGCCAAGTATGGCCCGTAATAATCTATCTTCCGGAGCATACGACGATTCTTTCGCCGTCTGAGGCGTTAATTTACCTACTAAAATATCGCCCGTCTCTACCCAAGATCCCAGCATCACAATTCCATTTTTGTCTAAATTGCGGAGTAAATGGGCTTCTAGATGCGGTATTTCATTAGTGATCCTTTCGGGACCTTGGCTTGTCACATGAGTCTGAATTTCATATTTCCGTATGTGAAAAGAAGTATAAATATCTCCATATATCAGACGTTCGTTAATAAGTACCGCATCCTCAAAATTGTAGCCTTCCCATGGCATATAAGCTACTACTACGTTTTTCCCCAAAGCGAGTTCGCCACCAACTGTAGCGGCACCATCCGCTAAAACTTGTCCTTTTTTAATGCATTTACCCCGCTCAACCTGGGTTTTTTGATGCATACAAGTATTTTTGTTCGAACGTTGATACATAACTAATGGAATACTTATAGTATCTCCATTGCCCGATAAAACGATCTTGTTAATATCGGTATAAACGATCTTTCCCTCGTGTTCGGCTATAGCGGGAACCCCTGAATCTAGAGCCACTTGGCGTTCCAACCCAGTTCCAACAATGCACTTCTCGGACCGAGAGAGCGGAACTGCTTGGCGTTGCATATTAGAACTCATTAAAGCCCGATTCGCATCATTATGCTCGATAAAAGGAATGAGGGAAGCTCCAATAGAAAAATATTGGAAAGGAAAAATACTTCGAAGATGAACCTGTTCCCACGCAATAGTCAGGAATTCTTGACGGTATCGAGTCGGAACAACCTGTTCTTCTTGAATACCCTGATTCAGCGCCAAAGAATTTCCCGCCGCTACCATATAGTATTCATCTCTACTTGGTGATAAATAAAGCATTCGTGCTTTTTTTGATTTTTCAAAGATTTCATAAAATGGGCTTTCTAGAGATCCCCAATAACCAATTCTCGCATGAATTGCTAAGGATCCAATAAGCCCAACATTGATTCCTTCCGACGTGTCAATTGGGCAAATGCGGCCATAGTGACTAGGATGGATATCTCGTATCCGAAAACTAGCAGTTCGTCCTGTCAATCCTCCGGGGCCCAAATAACTCAATTTTCTCCCATGAACTATTTGTGTCAATGGATTAGTTCGATCCAAAACTTGAGATAATGGATGTAATCCGAAAAACGAATCATAAGTGGTTGTTAATGGAGTTGAAGTTACCAAATTTTGAGGAGTCGGCATCAATTTATGTCTAATAGCTCCGCATATAGTTCCTCTAATCACATTTTCTAACCGAACCAGGGCCAATCCGAATTGATCTTGTAAGAGATCCGCTACAGACCGAATACGTTTATTTTTCAAATGATTCATATCGTCAAGTGTACCCATTCCAAATTTCAGTCCAATCAAATGATCCGCAGCTGCCAATACATCTCGCGGTAACAAAAATGTATTGTTCTGAGGTATATTAAGATTAAGCCTCCGGTTCATATTTCGTCGACCAATCTTTCCTAATTCACATCTTTGGTGAAAAAATTTCTTTTGTAATTCCTTACATAAGGATTCAGAAAATACCGGATCTCCGCCTACACAAGCAAATTGTTGATAAAACTCCAAAATGGCATTTTCTTTTGATCCAATTTTTTTTTTCTCCTTATTCGTCAGGAAAGACAAGAAAATCTCAGGGTAGCAAATATTCTCTAGAATTTCTCTTAGATTCGAACCCATAGCTGATGATAGAACTAGAATAGATATTTTCTGTTTCCTACTCACACGAGCCCAGATCCTTGCTTTTCTATCAATCTCTAATTCTAATCTTCCTCCCCAATCTGATATTATGGTGCCCGCATAGATCGAAATTCCGTTATGGTCCAATTCTGACCGATAATAAATACCGGGACTTTGCAATATTTGATTGATCACAATTCTGTATATTCCATTTACTATAGAGGTTCCCAAAGAATTCATTAAAGGAATGTTTCCAATAAAAATTGTTTGTTCTTGCATATCCCCTATGCTTTTCCAAATTAATCCTGCGGATACATATAATTCAGAAGAATACGTGAGTGATTTATATACAGCATCTCTTTCTTTTAGCAAGGGTTCTACCAATTGATATGTTTCCACAAATAATTGAAATTCAATTTCTTGATCTGTATCTTCAATTTTTGGAAACTTATAAAGTTCTTCTGTTAAGCCCTGATCAATGAACCTACAAAATCCTTCAAATTGTATCTGATTAAACCCAGGTATTGTAGACATTCCCGCATTTCCATCTCCGAGCATTTTGAATTTCTCATTTATCAAAAAATCCCATTCGTTTTTTATTCTGCATCGAATCATATGAATCGATCTAGCAATGATGGAATTTAGATTCTGTTTACTGAATCACATGAAATTTTACCCAACTCC------ATATAGATGGAATGTATGAAATACGTATGAACGGAGGAAAAAAGATGATTTTAGACTTAATTAAATTGGAATTTCTAAGAGACCGATACAAATGGAAAGGAATTGAGAAATTCTACTTAGACTTATGGAATTTTGTATAGAATATCAAAAAAAAAAGTAATTCAATTTATACCATTATTATGATATTACATATTCCAATCCGATTGGATACCAGAAAAATACAAGGATTCCCAATTTGATCTATTCGCTGAGATTGAGATAAAGACATAATAATCAGACACAATATAACAACATAAAGTTAATTTTTTTAGCACTTAACTTTTTCGTGGATTCCGTTGTTCAAAAAATGATTTGCAGAGAACC----------------CTTTTTTCTTTTTTTAGTAGAATTTTTAGAATACGATTGAAGTGCGTAAGAAGGCTTGTATTTAGTAAACCAGTGCCGATATAGCTATCTATATATACATCACTCCTC-----TTTATTGCATAGTTCTATTCAGGACAGCACATGTGGTGCTCTATCAAAATTTCTATTTTCTCTTCAATCGAAATTGCAGTACGACAATTTCCGGCTAATTCCCTATAGAGAGGCATCATACACAGATAAGATAACCGATAAACTAGCTGCGAAACAATTTATGTTCTGGGGTTTACATATACTTATAACTGCTGTTATAATTGAAATTGAGAAGGATTTTTTTTAATAAAAAAATCAATACCTGATTAGTTAGGTAGCAATTTTGATTTTCTTCTATCATTTATCATCAGGGAACACAATTTTAGATTTAAATCCAAGAGTCGTTCATGAATTTACAGTCACTAGTTAATGGGTCCAATTTGTCCTGAATTTTGGCTTTTGTGACTGAAAATACACATTTGGGTTTTCAATAGAAAAGAGAGGGATTTAGATATTGTGTGTTTTGAGATACTATAAAATCAATTGAAGAACTGGATCCACTCCAAAAAAAGGACGGATTTCTTGTAGGCAAGGAATTAAGAAAAACGAGATTTCAGATGGAAGTACAAAAAATAAAGACATTTAGTA---CCCCCCCCAACCCAAACAAAACAAGCAAAGGGGGAATATTTTCATCGATTTTGTATCGTTTTGGCGGCATGGCCGAGCGGTAAGGTGGGGGACTGCAAATCCTTTTTCCCCAGTTCAAATCTGGGTGTCGCCTGATCAACAAAAGACAAGACTCGAAATCCCTTATTCTGTTTGGCTGGTATAACTCGCCAAATCTTTTCCAGCAAAACACGCGTAGGAAAAAGACTCTTGAGACTTTCTTGATTCTAAATAGCTGGGGTTTCTGTTCTTTAAAGCGCTGTAAATCCTTGCATTTAGGATTCACGGAAAAATTATAGTAGTGGAGAAGGACTATCCTATCAATTACCGATTTATTTCCACTGCTAATGTAGTGTCTACTGACCGGGTCTTGAATTAGATTGAATAGCCCAAGGGGGAATCTAATTAATAGTTATGGAAGGGGCGGAAGATACTTTGTAGACAGTATACAGAATATACAGACTCATGAGAGTCTCTGAGTGCACGGGTATTCAATCAATATTCGATTGGATAGATAATTCGCTTTTACTTTTACTTAATGATAATCAAGGGCAACAAAAAAACGAATCGGTCTTATTATTACTACATATTAAGTAACATTCTCTTTGATACTTCCAAAGAAAAGTGTGACTGCGTATTTTGTTTCATTTTTCCCGATTCTACTAGAAATCATATATGAACTTGTTATAAGTGGATTTTTTGGAGTGGTTCATATTTATTGGAAAGGGTGTCGAAGCAGAATCCCTTTTTGACTCTGCACCTGTGATTCCACTATTATTAGTAAACAATAATGGAAAAACTTCTTCATATTCATAGAGATAGGGGACATAATTCACATGGATATAGTAAGTCTCGCTTGGGCCGCTTTAATGGTAGTCTTTACATTTTCCCTTTCACTCGTAGTATGGGGAAGAAGTGGACTCTAGATATACTACTAATTGAGTTGGGGAATCAAACTGTATCACTTTTTTTATAGATTTTTTCTAGATCGTTCTGCAAAGCCTATATAATTATATTAATTATATAATATTAAGTTAATTAGTTTAATTAGTTAATTATCGTTAATTAACTTAATATTTAATTCATTAATTTAATTCCATTTAGAATTTCGAAATTGAATTAATCAAAATATCTTCATTTCGAAATTCTATTGGCTTGGATTCTAGTGAAGTAATTGTATTCTATTCATAATATATATGAATAATACTCTTTCACAATCCAAATCAAACAAATATTTCAAGAATTCCCCTATTCGTATCTTGAAAGGAAAAGGGATAATAGGAATTTTATTCCAACCTAAGTCTTCCTAAATTTTATATTTCGCGGAACCGGCTCTTACCAGAGTTATATATGGACAATGAGGAAGAACGAGGAACGCCGGGCCCTTTTTTACTTTATTATTTGTTTTTATTGTCCTTTTTACTGTTCAACGAGAAAAGAAAGAAGTTCCGCTATTTAATAATAATAAGATCGTGCCTTGGTCAAGTCACATATTTCGCATTTACCAC-TTTTTTATTATATTATTTTCTAAATTTGATTTATGCTATGCTTTATTGACTCGTTTTATATCATGGCTCAAGGGTTGAAAATCGCTGGGTACCCCTTTTCGAAATCCGAAGAAGTTACCATAGAACTCCTTGGATCATCTGTCAACCGCTCAATCAATTACTTATTCGGAATGCTAAAAAAAAGATTACTTTATTTCATTTTCTTTTATTAACTTGATTTTCTTTTAGTAATATATGCCCAATTTTGTTTTTCTTTCATTGATTTGATTCTTTTTTTAATGGATACCGGGATTCATATTGAAAATAATCAGAAATCTAGAAATTAGAAAATCGTAAGAGTTGCCTTTCGATTATTTCAGATTGATTGGAATGAACAAAAATCAAATAGATGAAGCAAAGAAATATAATTGAAATACTGTGTACATTACATATATTGAATTGATATTAACATGGCTGAAGATACATATACATATTGTAGATTGATCTCTATTTAGTTTGTATCTTTATACATTACAATAATAAAAATAGATAGATAGTATGGTAGAAAGATTCATATATGAATCTTTCTACCATACTATCGGATCTCATAGGCTACTGCTCATTTAAGACGTGAAATTGGAAT-TTTTTTCTTAAATCATTGATAAGAACTAAGAAGTCAAGTTTCATTCAAATTAATCACTTTGACTGACCGTTTTTACGTATATTATAAGCAAAAAAGCAGTAGGAACTAGAATGAACAGTGCAGTAGCAATAAATGCGAGAATATTTACTTCCATAATCTCATCGTTTCG--TT-TTTTTTTTTTTTACTTTTTACTTCGCAATAACTCGGGATTTAATCCCATAGAGATGATAAACCTTTCGCTTGTAAATTCAATGGGATGAATTCCATTTCGATGATAGCGAATGGGATCAATATCATGAATAACAATATCTGAGCTACCAAGTCGATTCATCGTCGAGAATTGAATAGTATAACATAGGCAGATCTTTTATCCACACACCGAATACAAACTTTGATTTCTGATTCAATCAAAAGAATTCCTTTACTTTTACTTTAATACTTTATTTATAATACTTTACTTTATTTATAATACTTTACTTTTATTTATCATTCTTTTCTATTCTGTCTTTTCCCTAAGCGACCGCCTTCCTTGTACAACCACCTAACCGCTTTCCACTTCCATTGTTTACAAACGGTTTACAAATAAACCAAACAAAGAATCGAAACAAAATAGAAAAAAAAAA--GAAAAGGATACCATTAGGCATGAAATTCTACCATTTGTACCCAGTTTAACAGAAAATGGCGAGATATATTGATCTATTTTTTTATTGGATTTGGATTCGTCGGGACTGACGGGGCTCGAACCCGTAGCTTCCGCCTTGACAGGGCGGTGCTCTGACCAATTGAACTACAATCCCGGGGAAATCAAATGTACAGCATACATATTCTTATGATTTCATTCAAACCTTTTCTATTTAGATAAAAATCGCCGTGTTGTAACGGAGACGCGAATGATATATGGATATCCACATGAGTATACACTTTAGTGAGAGCAGCACGGTAATACTTTCGTTATTGCCGATAATCCATTTTTCAATGAAAAAACGAGTCTTTTTTTTGTCCTTACTTTATTCCTTTCATTAGACTTTATACTTTCTATTTAATGATCCTGATATGAATCTAGATCGTTAGCAAGATCAGAATTTATGGGAACAAATAAATGGAGCAAATAAAAAAATAAATGGCGGTAGGGATATATCAGAAAATTGGACTTTTTTTATTCTTTATTCTTTCGTATCTGGCATTTCGGGAAAACAAAAGGGGTTATATCATTTCATGGTGGACAGCGAATTATTGGGCCGAGCTGGATTTGAACCAGCGTAGACATATTGCCAACGAATTTACAGTCCGTCCCCATTAACCGCTCGGGCATCGACCCAGGAAGAATCAATTCTAGGCTTATTGATAATACACGATCAACTAACTTCCTTTCGTAGTACCCTACCCCCAGGGGAAGTCGAATCCCCGCTGCCTCCTTGAAAGAGAGATGTCCTGAACCACTAGACGATGGGGGCATACTTCCCCGACTGCCATCATACTATGCTCATAGTATGAACAGTTTTTTGAAATTGTCAATATAATAGAATGGTATGACTAGATCGGAAGGATCTTTCCGTCTTTTCTGATCCCATACCCACAGCATTTTTTGATTCGTCATTTATATTTATATTCATCAATCACTCATTCTAATCGACATTCTATTCTAAAACTAAAATTGCTATTAAAAATAATAAAAATCGGACAAAGTAGAGGACTTTTTGGGGAAGTGATTGGTCCGACATAAAAGAGGGTTAAACTTCATTTATTCCACTTTCATTCATTGATTCACTCCTTGTTAAGATGAGATAGGCGTATCCCTATATCACACTAGGCTGGGAAATTAACAAATGAGAAATATGAAAATCGGGGAATGGAGATCAACAAGTTATCAAAAATTG---TTTTTTTTCTCTAAAAATTAGGTTCAGGAGACAAACCGAATCTCTTCATCACATGGTCAAATTGGTAGGTACATGTATCAATCAAATGAATTTCGTTCCGTTCTGATGGGGTCAGGTCAATTCAAGTCAATTCCATTAGGGTTGGGCTTGAAACAATTCATTTTGTTGATATTTATCAAATCCAATATCAATAAACCAAATTTACCCTATACTTATACTCCTTAAGTAACTAAAAATTCTCGTTACCCGTGGGACACTAACCGCTATGAGTCTACTGAATATACTTAATATATATATATATACATAGATAGATCTCTCTTATCCGCCTAGTGACTCATTTAGTAATTGAATCAAACGGCCCTTTTAACTCAGTGGTAGAGTAACGCCATGGTAAGGCGTAAGTCATCGGTTCAAATCCGATAAGGGGCTTTTTCATAAAAAAACTCAAGTAGTAATATTCATATTGAAACGAAGAATAGAGATATTGTTGATTTGTAATAAAAA-AAAGTAACCAACTGTATAATAAAGTAATTTTAAACTTTCGAATTTAATGATAATAAGTTATCCTTATAATGAGTTAGAATATACTAATTAGAATAGTAATTCTAGTTATAAAAGAAAGTTGAATATTTGTTTATTATAATGAGGAATGATAAGTCATCTCTTCAATCGCCAAATATTTTTCTTTTCCATTATTCCAATCTAATCCATTGTTAAAGATTAGAAATCAACAAAAGAAAAAGTAAGTGGACCTAACCCATTGAATCATGACTATATCCACTATTCTGATATTAAAATTTCAAATTCGATAGATATTAAATTCGAACAGTGGATCTTTTGTTATTTCATATTTCTTTGGACTCCGCAAGAATCCGTCGATATTTCCGATTAAATCTTCTTGTTCCTAGGCGTTCCATACGGAGAAAAGTTTATTTCCAAGTTACAAGACAAGAAATATTTCCAATATCTTTCTTTTTCTTTGATTCTCGAACACAAGAAGATCAATTTTGATTTCTATCTAATTTATATCTATATAAGATTTATATATAGATAAATCAGATCATGGCTTCATGTATCAAATATTTGCATATCGAGGCATACGATCTTTTTGTTTTGTTCCGACAATGTGAGAGAGTGGGTGTGAGAAAGAAACTTTCATTTACAGTCTCCTATTATTTAATTTAATATTGTATTGAATTTAAAAAATAGAAATTAGAAGAGTACATAAAAATATTTATTTTTCTCAATCTCACGAACAAGATCCAAGAATAAGATTAGTTGATAGCGCCAGAGGAGTAGGAATAGGTCTGGTGATCAACCAGTAAGGAGAGAGGGGATCACTTCTTCCTTGAATTGAAGTGAAGAGTTCTTTCAAAAAATTCATCGATCTGATTGATGAGTCATAAGACAATTCATGGTTCAGTTTCAGACGATTATTAACAATAGGAAGGAATAAACAAATTGAGTTCATGGATTTACCTAAGTCAGGCTATGGAC------CAATAAAGGATTTTTATCTTCGAAACCAATTATAAGGGGCAGTGTACGGTACGAGAAATCAAATCATACCTAAATGATCGAATCCTCGAGCGTCCCGAAAGTTCCATAACATAAGGTGTTCGGAAATGGTTGAAGTAGTTGAATAGGAGGACCGTTATGACTATAGCCCTTGGTAAATTTACCAAAGATGAAAATGATTTATTTGATATTATGGATGACTGGTTACGGAGGGACCGTTTCGTTTTTGTAGGTTGGTCCGGTCTATTGCTCTTTCCTTGTGCCTATTTCGCTTTAGGGGGTTGGTTCACAGGTACAACCTTTGTAACTTCATGGTATACCCATGGATTGGCCAGTTCCTATTTGGAAGGTTGTAACTTCTTAACCGCCGCAGTTTCAACTCCTGCTAATAGTTTAGCACATTCTTTGTTGTTACTATGGGGTCCTGAAGCACAAGGGGATTTTACTCGTTGGTGTCAATTAGGTGGTCTTTGGACTTTTGTTGCTCTCCACGGTGCTTTCGGACTAATAGGTTTCATGTTACGTCAATTTGAACTTGCTCGATCTGTTCAATTGCGACCTTATAATGCAATAGCATTCTCTGCTCCAATTGCTGTTTTTGTTTCTGTATTCCTGATTTATCCACTAGGTCAGTCTGGTTGGTTCTTTGCGCCTAGTTTTGGTGTAGCAGCGATATTTCGATTCATCCTTTTTTTCCAAGGGTTTCATAATTGGACATTGAACCCATTTCATATGATGGGAGTTGCCGGTGTATTGGGCGCTGCTCTGCTATGTGCTATTCATGGTGCTACCGTAGAAAATACTTTATTTGAAGATGGTGATGGTGCAAATACATTCCGTGCTTTTAACCCAACTCAAGCCGAAGAAACTTATTCAATGGTCACCGCTAACCGCTTTTGGTCCCAAATCTTTGGGGTTGCTTTTTCCAATAAACGTTGGTTACATTTCTTTATGTTATTTGTACCCGTAACCGGTTTATGGATGAGTGCTCTTGGAGTAGTCGGCCTGGCTCTGAACCTACGTGCTTATGACTTCGTTTCCCAGGAAATCCGTGCAGCGGAAGATCCTGAATTTGAGACTTTCTACACCAAAAATATTCTTTTAAACGAGGGTATTCGTGCTTGGATGGCGGCTCAAGATCAGCCTCATGAAAACCTTATATTCCCTGAGGAGGTTCTACCCCGTGGAAACGCTCTTTAATGGAACTTTAGCTGTAACAGGTCGTGACCAAGAAACCACCGGTTTCGCTTGGTGGGCCGGGAATGCCCGACTTATCAATTTATCCGGGAAACTGCTGGGGGCTCATGTAGCCCATGCCGGATTAATCGTATTCTGGGCCGGAGCAATGAACCTATTTGAAGTGGCTCATTTCGTACCAGAAAAGCCCATGTATGAACAAGGATTAATTTTACTTCCCCACCTAGCTACTCTAGGCTGGGGAGTAGGTCCTGGTGGGGAAGTTATAGACACCTTTCCATATTTTGTATCTGGAGTACTTCACCTAATTTCCTCTGCAGTATTGGGCTTTGGTGGTATTTATCATGCACTTCTGGGACCTGAGACTCTTGAAGAATCTTTTCCATTCTTCGGTTATGTATGGAAAGATAGAAATAAAATGACCACAATTTTGGGTATTCACTTAATCTTGTTAGGTATAGGTGCTTTTCTTCTAGTATTCAAGGCTCTTTATTTTGGGGGCGTATATGATACCTGGGCTCCGGGGGGGGGAGATGTAAGAAAAATTACCAACTTGACCCTTAGCCCAAGTGTTATATTTGGTTATTTACTAAAATCCTTCTTTGGAGGAGAAGGGTGGATTGTTAGTGTGGATGATTTGGAAGATATAATTGGAGGGCATGTATGGTTAGGTTCCATTTGTATATTTGGTGGAATCTGGCATATCTTAACCAAACCCTTTGCATGGGCTCGCCGTGCACTTGTATGGTCTGGGGAGGCTTACTTGTCTTATAGTTTAGGTGCTTTATCTGTTTTTGGTTTCATTGCTTGTTGCTTTGTCTGGTTCAATAATACCGCTTATCCTAGTGAGTTTTATGGGCCCACTGGCCCAGAAGCTTCTCAAGCTCAAGCATTTACTTTTCTAGTTAGAGACCAACGTCTTGGGGCTAACGTGGGATCCGCTCAAGGGCCTACTGGTTTAGGTAAATATCTAATGCGTTCCCCGACTGGAGAAGTCATTTTTGGAGGAGAAACTATGCGTTTTTGGGATCTGCGTGCTCCATGGTTAGAACCTCTAAGGGGTCCCAACGGTTTAGACTTGAGTAGGTTGAAAAAAGACATACAACCTTGGCAAGAACGACGTTCTGCGGAATATATGACCCATGCTCCTTTAGGTTCTTTAAATTCTGTGGGTGGCGTAGCTACCGAGATCAATGCAGTTAATTATGTCTCTCCGAGAAGTTGGTTAGCTACTTCTCATTTTGTTCTAGGCTTCTTCCTATTCGTAGGTCATTTATGGCACGCGGGAAGAGCTCGTGCAGCTGCAGCAGGATTTGAAAAGGGAATTGATCGTGAGCTTGAACCTGTTCTTTCCATGACTCCTCTTAACTGAGAGAGGGGCTCCAATGCTTATGCTTAAAATAGGAATCGATTTGATTGCACCATCCATATTGAGGGAAGCGGGTCATACTTAAAAAGTATTCCTTTTTACTTTCTTTTCAACTCAGTTATATCTAATTGATTTTCTCTTTTTTTCTGGCTCGGCTATCCTGCCTAGCCGAGCCATTCCCTTTTATGAGACGAAAAAGAAAAGCCAGGCAAAACCAATAAAAAAAATCGATTCACCGAGCAAAAGGAGAGAGAGGGATTCGAACCCTCGATAGTTCTTTGTTTTGAACTATACCGGTTTTCAAGACCGGAGCTATCAACCACTCGGCCATCTCTCCGAAAGACAATTTCTATTTTACTTTTACTGAATAGAACATGGCTATATGAGTTAGTTGATATCATTACTATGTATAGAAAGATATTAGGCGTGAATCTATAGATCAATCTATCTATCTGTATATATAGAAAATAGATAGATGCCCGATCCAGCACTCCCGTTTTTGAAGTCAAAAAAAAGTACTCTCGACTCCATGTCCGAATAAAAGTGGTAAAAAGTTGGAAATACGTCATATAGAATCAATTGATTCATGGTAAAATCCCTCTATGATGCATTCTATTCAAATTTTTTGGCTGATAGAGGGATCAAATGGTATAGTTCTTTTTTGTTGGTAACTTGGAGGATTAGAAACATGACTATTGCTTTCCAGTTGGCTGTTTTTGCATTAATTGCTACTTCATCCATCCTACTGATTAGTGTACCCGTTGTATTTGCTTCCCCGGACGGTTGGTCGAGTAACAAAAATGTTGTATTTTCTGGTACATCATTATGGATTGGATTAGTATTTCTGGTGGGTATCCTTAATTCTCTCATCTCTTGAATCCATTCATTCCAGATCCAACAATGAAATGACCCCTCCCACGAATTTTTTCGGGTTGTGAGACACATTAAAATTTACTATAAGTCTCCAAAATGAAAATAAAGAAAACAAAAAAATTAGAGGGAGGGGTCAAACTTTTGGAACTTGACTGAAAAATGAACAATAAAATTAGATTAT-------------------TATAAATAAAAATAATATAAAAAAATAATAATCTAAATTAGATTAGTATAATCTATTTAATAGAATTTAATAGAATTCTAATAAACTAAATTCTAGAATTTTAATAAAGATAATAGAATTATCTAATTATTAATATAAATCTATATAGATATTAGAAATATAAATCAAATTGAAATAGAAATAAAATATTGAAAAATATTCAATAATGAATTTAAATTAATATTGAAAATTTCAATATTTACTTGGCTTTCATTTAAATTGGTTTTAATTGGTTTGTTGGTGGAATTTGATGGAATCACCCTGAAGAGTGTATCTGGCCTAACTGGGGATAAATATTATCCAGACATTTCAAGGAAAAATGCGGATATAGTCGAATGGTAAAATTTCTCTTTGCCAAGGAGAAGACGCGGGTTCGATTCCCGCTATCCGCCAAAATGTATTTAAGAGGATAAAAGATTCCTTATAGTTGACCGTGATAGTATAGTGGTTCTATCTTTCCACCCCAACAGAAAAAGAAAAGTGTTAATTAATTACTAGTTAACAGAATCAAACCTAATTTTTTTGTCAAAAAAGACAAAAATGTTGCGGAGACGGGATTTGAACCCGTGACCTCAAGGTTATGAGCCTTGCGAGCTACCAAACTGCTCTACTCCGCGATGAAGAGAAGAACTGGGAACTAATGAACAAACAAGGATTGAATGCGCCCCTCTTCCATATCTGTATAAATAGAATAGCCTATTTATACAGAATGGTAAAGGGGCCCCTCTATGATCATGGATCATAGAAATAAATAGAAAAATGAAGGGATATTTTAATCCTTACCAACTTGATCTTGTTGCCCCCGGCAACAAACATACATGAACCATTTCACGAAGTATGTGTCCGGATAGTCCAAAGTCCCGATAGTTAGCTCTCGGTCTTCCGGTCGAAAAACAACGTCGATGAAGACGTGTAGGTGCACTATTACGCGGTAAGGATTGTAACTTTCCATGAATTTTCCATTTATCGCTCAACGACGGAACTTTGTTTATTTCTTTTTTTGAGGATCGACGAATCAAATGATATTTTTGTTCCAATTTTTGCCTTTTCTTCTCCCTATGAATCAAACTTTTCCTTGCCATAATGGTTCAGTTCCTATGATTATCATATCAATGATACAAGTCGGATCCTAGATGTAGAAATATAGCTGTAGAAATATAAGAAGGCATATACCCTTCTCCATCGAAAGAAATGATATTATCGCGCGGATACAAGACAGAAAGAATTAACCAAATTTGCCCGATGTAGAGGCAATCAAGAAAGCCGCATAAGTGAATATATAACCTACAGAGAAGTGGGCTAATCCAACCAATCTTGCTTGCACAATGGAAAGAGCCACAGGTTTATCTCTCCATCGAATCAAATTAGCCAAAGGTGTGCGTTCGTGAGCCCATGCTAAAGTTTCAATCAATTCCTGCCAATACCCGCGCCAGGAAATTAAGAACATAAATCCAGTAGCCCAAACAAGATGTCCAAATAAGAACATCCACGCCCAGACTGATAAACTATTCATACCAAACGGGTTATACCCATTGATAAGTTGGGAAGAGTTTAACCATAGATAATCTCTTAACCATCCCATCAAATAAGTGGAAGATTCATTAAACTGTGAAACGTTACCCTGCCATAACGTGATGTGTTTCCAATGCCAATAAAAAGTAACCCATCCAATGGTATTTAACATCCAGAAAACTGCCAAATAAAATGCGTCCCAAGCCGAAATATCACAAGTACCGCCTCGTCCCGGACCGTCGCAAGGAAAACTATAACCGAAATCCTTTTTATCTGGCATTAACTTGGAACCACGTGCATCTAAAGCACCCTTTACTAAGATCAATGTAGTTGTATGTAAACCAAGAGCAATAGCATGATGAACCAAGAAGTCTCCAGGACCTATTGTTAAGAATAGAGAATTACTATTCTCATTAACAGCATTTAACCAGCCAGGCAACCATATGCTTCGACCCGCATTGAATGCTGGGCCATTCGTTGAAGATAAAAGTACATCGAATCCATATGAAGTTTTACCATGAGCAGATTGTATCCATTGGGCAAATATCGGTTCGATCAAGATTTGTTTCTCCGGAGTACCAAAAGCAAGCATGACATCATTATGAACATAAAGTCCCAAAGTATGGAACCCCAGAAACAGGCTGGCCCAACTTAAATGGGATATGATAGCTTCCTTATGGTCTAACATTCTTGCCAATACATTATCCTCATTCTGTTCCGGATTGTAATCTCTAATAAAAAATATAGCTCCATGAGCAAAAGCTCCTGTCATGATGAATCCTGCGATGTATTGGTGATGAGTATATAACGCAGCTTGAGTAGTAAAATCTTGCGCTATGAATGCATAAGCAGGTAAAGAGTACATGTGTTGAGCTACCAAGGAAGTAATAACCCCTAAAGAGGCTAGAGCAAGGCCTAATTGAAAATGAAGCGAATTATTGATTGTGTCATAAAGACCCTTATGCCCGCGCCCCAATCGTCCTCCCGGAGGAATATGTGCTTCTAAAAGATCTTTTATACTGTGCCCAATCCCGAAATTAGTTCTATACATATGACCAGCAACGAGAAAAATAAATGCAATAGCTAAATGATGATGAGCAATATCGGTCAGCCATAAGCTTTGCGTTTGTGGATGGAATCCCCCGAGAAGGGTTAGAATGGCAGTTCCTGATCCTTGAGGGGTACCAAATAAATGACTACTTGAATCGGGGTTTTGAGCATAAAGATTCCACTGACCTGTAAAAAGTGGGCCTAACCCTTGGGGATGCGGCAATACATCTAAGAAATTATTCCATCGAACATATTCCCCCCTGGATCCAGGAATAGCGACATGTACTAAATGCCCTGTCCAAGCCAAGGAACTTACTCCGAACAGTCCTGACAAATGATGATTGAGACGGGATTCGGCATTTTTGAACCACGAAACGCTCGGTTTCCATTTCGGTTGTAGGTGTAACCAACCCGCTATTAAGGATATGGCAGAAAGAAATAATAGAAAAAGAGCTCCAGTATAAAGATCCTCATTAGTGCGTAAACCGATTGTATACCACCACTGATAAACACCAGAATAAGCGATATTCACTGGACCGAGAGCACCTCCTCGAGAAAAAGCTTCCACGGCCGGTTGACCAAAATGAGGATCCCAAATTGCATGAGCAATAGGTCTTACATGTAAAGGGTCCTGTACCCATGCCTCAAAATTTCCTTGCCAAGCTACATGAAAGAGATTTCCGGAAGTCCACAGAAAAATTATTGCTAATTGCCCGAAGTGAGAAGCAAAAATATTCTGATAAAGACGTTCCTCAGTAATATCATCATGACTCTCAAAGTCATGTGCGGTAGCAATACCAAACCAAATACGACGAGTAGTGGGGTCCTGCGCTAAGCCTTGGCTAAACCTTGGAAATCTTAATGCCATAATGCCTTTCAAATCCTCCTAGCCATTATCCTACTGCAATAATTCTTGCTAAGAAGAACGCCCATGTTGTGGCAATTCCACCCAGAAGGTAATGGGTTACTCCTACAGCACGTCCTTGTACAATGCTCAAGGCTCTAGGCTGAGTAGCAGGAGCAACTTTTAATTTATTATGAGCCCAAACGATTGATTCAATAAGTTCTTGCCAATAACCACGCCCGCTGAATAGAAACATTAAACTAAAAGCCCATACAAAATGAGCACCTAGGAAAAAAAGGCCATATGCAGATAATGAAGAACCATAAGACTGAATTACCTGGGATGCTTGTGCCCATAAAAAATCGCGGAGCCACCCATTAATCGTAATGGAACTCTGCGCAAAGTTTCCTCCTGTAATATGAGTTACCACCCCTTGATCGCTTATACTACCCCAAACATCTGACTGCATTTTCCAACTGAAATGAAATATTACTACCGAAATTGCATTGTACATCCAGAATAGTCCTAAGAAGACATGATCCCAAGCGGATACTTGACATGTCCCCCCTCTTCCAGGCCCATCACAAGGGAAACGAAACCCAAGATTTGCTTTATCCGGTATCAAACGCGAGCTACGAGCAAATAGAACTCCTTTCAGGAGTATCAATACCGTCACATGAATCGTAAATGCATGAATGTGATGTACCAAAAAATCTGCGGTTCCTAATGGAATAGGTAACAAAGCTACTTTGCCACCCACTGCCACTAAATCACCACCCCCCCAAGTCAAACTGGTGCTTGCTGTTGCACCAGGGGCCGTTCCACCAGGCGCTAAGGCGTGGGTGTTTTGTATCCATTGAGCAAAGACAGGTTGTAATTGTATCGCGGTATCTGAAAACATATCTTGTGGACGTCCTAAAGCACTCATGGTATCATTATGAATATACAACCCAAAACTGTGAAATCCTAGAAATATACATACCCAGTTGAGATGTGATATGATTGCATCGCGATGCCTAAGGACACGATCTAATAGATCGTTGTATCGAGTAGTTGGATCATAGTCTCTTACCATAAAAATGGCTGCATGCGCAGCAGCACCAACGATGAGAAATCCACCAATCCACATGTGATGTGTGAACAATGACAATTGTGTACCATAGTCAGTAGCTAGATATGGATAAGGGGGCATGGAATACATATGATGAGCTACTACAATGGTTAAAGATCCTAACATAGCTAGGTTAAGAGATAATTGAGCATGCCATGACGTTGTTAGGATCTCATATAGTCCTTTATGGCCCTGACCTGTAAATGGACCTTTATGAGCCTCTAAAATATCTTTTAGACCATGACCAATTCCCCAGTTGGTCCTATACATGTGACCCGCTATCAGGAAAAGAATTGCAATAGCTAAATGATGGTGTGCAATATCGGTCAGCCATAGACCCCCAGTTACTGGATCTAATCCTCCACGAAAAGTCAGAAATTCCGCATATTTTGACCAATTCAAGGTAAAAAATGGGGTTGCTCCTTCGGCAAAACTGGGATAAAGTTGAGCCAAAAGATCCCGATTCAAGATAAATTCATGAGGAAGTGGGATCTCTTTAGGATCTACTCCAGCATTTAAAAATTGGTTAATCGGTAAAGATACATGTACTTGATGCCCCGCCCAAGAAAGGGACCCAAGCCCTAGCAGCCCCGCTAAATGGTGATTCAACATAGATTCTACATCCTGAAACCAAGCCAATTTTGGAGCAGCTTTGTGATAATGGAACCAACCGGCAAAAAGCATTAAGGCTGCAAAGATCAATGCGCCAATTGCGGTACAATAGAGTTGTAATTCACTAGTTATTCCCGACGCTCGCCAAATCTGAAAAAAACCGGAGGTTATTTGTATTCCTCGGAAACCCCCGCCCACATCACCATTCAATATTTCTTGGCCCACTATTGGCCAAACCACCTGTGCACTAGGTCCAATGTGAGTCGGATCGCTTAGCCAGGCTTCATAATTGGAAAAACGAGCACCGTGGAAATACATGCCACTCAGCCAAAGAAAAATGATGGAGAGTTGTCCGAAATGGGCACTAAATACTTTTCGAGAGATCTCCTCCAAATCACTGGTATGGCTATCGAAGTCGTGAGCATCAGCATGTAGGTTCCAGATCCAAGTGGTAGTATCAGGTCCCTTAGCTATGGTTCTTGAGAAATGACCCGGTCTGGCCCATTCCTCGAAAGAAGTTTTTATGGGATCCCTATCTACCAAAATTTTTACTTCTGGTTCCGGCGAACGAATAATCATTGAGTCCTCCTCTTTCCGGACAACACATACAAAGAAACCCGCCAACAGTCAGTCAAGCGATTAGTGAACCTATGAGAGATGCTTATAATTAGTTTCTTTCTCTTCTACTTCTTATCTCCCATCTATTTATTTTCTTTAGTTATTCACTAGAGCAATTATGTCTGGAAGTCGATCCAGGGCAAGTGTTCGGATCTATTATGACATATCCATGAGGTGCTCAACGGACCTTTTGAATCGTTTTTAATCTTATAAAACCCTTTCCAGGCTTTAAATTTCTCAAAAACAATTTTTTTGTACAACCTAGTGTATTCATATCGCAATTAGAAGTCCCTAAATGGAACTACTTTATCGCGTGAGCAGTCATTAGTCATTACTAGGATAAGAGACATTCCGGCGAGGGTCTCTTTTATTAGTTTTATTTTATTAGTTTTAATAGGAG-AAAAAAAAATACATTCTCTGCCCTATCCCTGTATCGTTTATCCGTACGAAATACCAGACGAAATAGAATAATCTTAGAAAGGATATAATGAAATTCTTTGATTGGTTCTTCCCAGAGAAATGATCCTTTTTATTTTACCGATGGGGCCAACAAACAATTAATTATTAACTATAACAAACGAAAATAGATATCTAAATTATAAAGAAATAAATAAACAGAGAGTTATTATTCGAAACGCCCCGTGATCTTCAACCAATTCTGCGCTTCAATATAATTACCAGGAGTAAGCGCAATAGCTTGTTTCCAATACTCGGCGGCTTGATTGAACCAAGCCTCCGCAATTTCAGAATCTCCCTGTCTAATGGCCTGTTCTCCCCGGTCGGAATAGGCGGGTCAATTCCTTTCCTTAGAACCGTACTTGAGAGTTTCCCGCCTCATACGGCTCGGCAATCAATTCTTTTGGTGTCCCAGTTTTTTTTAATCTACTATATCGAAATCGAATTGAATGAGATTTCTCATAGATCTATCCTTATAC-TTTTTTTCGCGGGTTAACCAAAAGAGATTAATTCCATGAGCATGAGTTTCAAACTTGACTTTTGATTAAATTAATAATCAGCTTTCATTTTATCTTTTCTCCCACCGTCAGAAGAATAACATATAAGCATTTCCACTATCGTTAGAATTTTCTGAAAGGTATCTATCTCGCTTTCATATAAAAATTTATATAGAATCGTTGAAAAAGTCTTTTCTTCCTAAGAAAGAAAAGACTTACTGTCTTTGGGATCTGATGCTACACCGCTGCTCAATACCTTAGGGGATCGACTTTATTACATAAGTTGATTCCTTACTTTTATCTCATATCATGACATAAATAAGCAGTTCTTATTGGATCGGCATCGGCCCAAAACCTCGCGAATTGGTCTTTACGGTGCTTCCTCTATCAATTAGATCCTTTATCCATAGAATAAACTATCTAGGCTTCAACTTCTATGAAGTTTCTTTCTTTGCTACGGCTGATAAAAATCGTTTTTTGCACGATGCGTATGTAGAAAGCCTA-TTTTTTTTCTAGTATTTAGTAGTGTATTTGCTCTTTCTTCCCCTCCCCC-TTTTTTTTCTTTTCCTTTTTTTCTTTCTATAGTAGAGATAGTCGCACGTAATGACAGATCACAGCCATATTATTAAAAGCTTGTGGTAAGAACGGGTTTCGTTCTAGTGCCCGAAAATAATATTCTAAAGCTTTTGTATGTTCTCCGTTACTTGTGTGGATAAGGCCTATGTTATAGAGTATATAGCTTCGATCATAGGGATCAATTTCTAGTCGCATAGCTTCATAATAATTCTGTAAAGCTTCCGCATAATTGCCTTCAGATTGAGCTGACATCCGTTACGGTCGTCATTCGATTCAAAGAATTCTCCGTTCCAGAACCGTACATGAGATTTTCATCTCATACGGCTCCTCCCTTATGTGCATAATGAGAATCTTTCAATCTTTTTTGATTCCATGTATTATTCTCATTATGAACTGAGTGGGGCTAATGTTTTTACAAGAAATCTCTAGCCAACCTTCCTGCAAAAGATCTTTTCTTAACATCACGCGTGTTGGTACTGGTACTAGATAAAACTGTAAACTTCAACAATTTCTTTGTTCTCAACGCCCCTAAATTTCCAGGAATTAATCACTTCAACAGTCTTCGATGGTTCTAAGGGTATCCAAAGGACGAACGAGATGGATGTTTGTTATCCCAACCATTCTTCTTAGTCCCGATCCCGATAAGGAAAAGGGGCAATTTCTAACAAAGTTTTCGTGTTGTTGATTCCTAGGCGTAGCGCCTTTTCCCCTATGCCCGCCTATTGGTACTAGTGTAGTAGGGTTGACCTGCAATACAGAACCCATAATAGGTGTAACCTTTCGCTCAATACTAGAATCGACAATTGAAGCATCTGAGGCTGCATTAATCGGGGATACACGACAGAAGGAATTGTTTTATCTCTAAACTTCACCTTCAACAAGCGTAGATTTTTTCAATAATCTTTTTTTGTTCTTTTCTATCCCGAATCGTCTTTCTTTCTCCTAAGACCGAAAGCGGTAAATAAAAAGATAATCAAATCACACCATCTCTGTAATAGGTAAATGCCTCTTTTTCTCCTGAAGTGGTCGGAATTATTCGTAATAAGATATTGGCTACAATTGAAAAGGTCTTATCAATAAAATTTCCATTTATCCGCGATCTAGGCATAGGGAAAAATCCATTCTATAATTCTTTTCATTACCTCTCTCGTGAGAAAATTATCCCACAAACAAAGGAATTGTACAGTACAAAATAACATAAAAGCAGACTCATTAAAAAACAGATATGACCTTCTACTTCAAATTTTTCTTTTTGGCAGGAGTCGATAAAAAATAAGAAATATTTGAATCCGATTTGATTTCATTCAAATGGAGTAGTATAAGAATGAAAGGAACTATTCCGATTTGATCGAAGTTGAAGAATCAAAGAATTTCTCCTGCAGATTAGGATAAGGATAATTCGAGAAGTTTTTCTTAAATTATGATCCAAAGAAGAAAAAGCATGGAATAATCGTTCTATGATGAAAATAGAATAACCCTCCCTTTTGTGAGTTGTGCATAGCGGGTATACGCTTATACACTATACGATCAAATCGAAAAATCCCT----GGGATGCTTTATGAATTTGTAATAGATTTACAGGTTAAGGGGTTAAGTGATCTAAAACTGGAAAGGAATTTTAGAATTCTTATGGAAATCGAATTCGAATTTAAAGATAATTATGATCGAAAGATATCCATTAACCATAGTCTAAAAAAAAAAAATAGACCGATCGGTTGATTCGTTCCAATTGATTGATTGAATCTGGTAGAAATATCAGAAAAAAATCGGAGCACCGCCTTGGCAAACAAGATATATATCTTATTTGTTTTTAACAGTTTTTCACAAACAC-A-AAAAAAATTCTCTTTTTCTCCCAGGCTCGAAGGAAGGA---TTTTTTTCTTTGATGAAAAGTTTTCTA-TTTTTCTAGTTAGAATGGATTCGATTGTCCGTATCCATCTAACAATCTAATATGAACAACTCGCTATTCACTCGGGTTCTCGGTCATAATCATTATGTAGGAGAGATGGCCGAGTGGTTCAAGGCGTAGCATTGGAACTGCTATGTAGACTTTTGTTTACCGGGGGTTCGAATCCCTCTCTTTCCGTACCTTCACCTAATTTACCAATGTTACTGACCGCAATTGATCCAATCAAAAAACAATGAATACCAGACAGTCAGACCTTTTTTTGAGATAGATTCTCAATTCCTAATTTCTGTGATACGGAAAATCCAGGAAAGAAAGGGCGGGCAGGGGATAAAAATCTACCCTCTGATCTATGATACATGAATGGGAGAAAAATAAAACTCCCCGGATCAAATTCCTTGCCTTGTGTC-----CCTTTCCTTAACTTAGGTGAAAGAGGAAAATTGTACGAACC------TCTTATTCTTATTTTAGTTAGGTTTAAGTCTGACGAGAATAATATTCTACGACAAGCAATTCATTTATTTTCAAACCGACCCATTTACTATCTATTATTTGATTGACTAATCCTTTATATTGGAATGCGTGAAGAGTCAAATGTTTTGGCAATTCCTCGGGGTGGGATGAATCAAGATAATTTTGAATTAGAGCTCTAGATTTTTGGTCATCCCTTGCTGTAATAATATCTCGGGGTTTGCAACGATAACTTGGTATATCGACTATACGACCATTAACTAAAATATGTCTATGGTTAACTAATTGGCGGGCTTGAGGAATAGTTGAAGCCATACCCAATCGAAAAAGAATGTTATCCAAACGCATTTCAAGTAATTGTAGTAAAACCAGACCTGTTGACCCTTTAGCTTTTCCGGCGATACGAACGTATTTAAGTAATTGTCGTTCTGTAAGACCATAATGAAAACGCAATTTTTGTTTTTCTTCTAAACGAATACGATATTGAGATTTTTTTCCGGAGCGCGATTGGTTTCTAAGATCGCTTCCGGCTCTAGGCCTTTTACTCGTTAGTCCCGGTAAAGCCCCCAGACGGCGTATTTTTTTGAAACGAGGCCCTCGGTAACGTGACATAAAGACTCCTTATTTTATTGAATTTCATAAACCTAAATTAAAACTGAGCTAAATGATAAATGAAGCGAAATTCACTGAAGTATTGGACTACAAAGAATAATGAGATGATTTGTATAAATAGCCAGACCCTTTTTTGTATTGTATATACATATATAAATATAAATAAAAAAAAAGGAACCTTTTTTTGATTTATTCTGTCGAGATCTAACTCCTCCAATTTTTATTCATAATTGGAAGCTCCTACAGCATACTAGATCGCTGACCTTTGG-AAAAAAGGGAAGAAGCCTTTTCAATGTTCTTTTCTTTCAAAAAGACAAAATAAATCATGTAAAAAATCAAACAAATAGAGAAAAGCCGGCTATCGGAATCGAACCGATGACCATCGCATTACAAATGCGATGCTCTAACCTCTGAGCTAAGCGGGCTTAAATAACAGAAATTGTACATGCATAGGAATTCATTAAATTCCTAGGATCTTATCTATTAACTTTCATTCTTAGATATTCATAA-----AGAATAGAATTTCAAATAAATATATTCAATACTATAGAACATAACAATTAATAGAATATAGCGATATATATTATAGAATTTTAATTTATTTATCAATTAGATATTTATCAATAATAAATATCTTACTCTTAATTAGCTAATAAGA-TTTTTTTTTCATTTTTGAATTCAAATTCAAATGGTATTTTAAATTC------TTTTTTTTTTTTTTTTTTCTAACCTAATTTTATTAATATATTCTATTCGATTATTCTATATTAGAGAATATACATAATATTCTATTCTTATTATATAGATATTTAGTTATTCTAAATCGAATCGAATATTCGATTCTTATTATACATTATCTAAGTTCTATATTCTTCTATTCGAATTTCTAAGTCTAAATAATTAGGCTTTAGACTAAATAATTAGAATTATCTTCGAATTCTAAATTAATGGAATGATTAGTTATAGCTATTATATTCTAAACGATTAATGAATATTTAATAAATTTAGTTATTTTTGGTTATGTTATATAGGATCTTCCTTAAGGAAAGGATAAGAAGAAAAATGAAATTAAAGAGAAAGATAGAATCCAGATAAATGTAATCCAGATTAGAATGAGACATTTCTCCGTTTTTGTTTTCATTCGAAAAGGCGGAAGAAAAGACGAAAAAAAGAATCGACCGTTCGGGTATTTCCACCGGATTGCATGAGAAAAATGAGAGTAAGAGAGGCATATATATATGTTATGGTAGTATATATCCATCTATATTGAATTGCGGATACAGAAAAGATAGAATCATTTCTGACAAGAAATCAAAACACTTTTCGATATAGGAATCCGTATCTAAGGAATTCAACGGTTTTCGCATAAATGAAAGAAAAAAGGGAACAGCATTGAGATCCTAAAACACAAAGGGGGATATGGCGAAATTGGTAGACGCTACGGACTTAATTGGATTGAGCCTTGGTATGGAAACCTACTAAGTGATAACTTTCAAATTCAGAGAAACCCTGGAATCAAAAATGGGCAATCCTGAGCCAAATCCTGTTTTACAAGAACAAACAAGGGTTCAGAAAGCGAAAAAGG-----GGATAGGTGCAGAGACTCAATGGAAGCTGTTCTAACAAATGGGGTTGACTGC-------CTTTTTTGGTAAAGAAAGGAAAATGAATCCTTCTATCGAATATTGAAACTCCATAAAGGATGAAGGATAAGCGTATATACACTATGTATACGCAATGAAAAACTATCTCAAAAATGACAACCGAATTCGTATTTTTTTTATGAAAAAGAAAAGAATTGTTATGAATCGATTCCAAGTTGAAGAAAGAATCGAATATTCATTGATCAAATCATTCACTCCATAGTCTGATCGATCTTTTCTTTTGAAGAACTGATTAATTGGACGAGAATAAAGATAGAGTCCCATTCTACATGTCAATATCAATACCGGCAACAATGAAATTTATAGTAAGAGGAAAATCCGTCGACTTTAGAAATCGTGAGGGTTCAAGTCCCTCTATCCCCAAAAAAAGTACCATACCATTTGACTCTCTAACCATTTCTCCTACCCTCTCTTTTTCTCTTTTTGTTAATGGTTCAAAATTCGTTGGGTTTCTCATTCATCCTACTCTTTTCCATTTACAAACGTATCTGAGCAGAATTTTTTTCTCTTATCACCAGTCGTGTGTTATATATGATAGACGTACAAATGAACACCCTTGAGCAAGGAATCCCCATTTGAATGATTCACAATCCATATCATTGCTCATACTGAAACTTACAAAGTCTTCTTTTTGAAGATTCAAGAAATGAAATTCCCCCTGCAAGACTTTGAATACTTTTTTTTGTCTTTTTTAATTGACATATATCCAAGTCATCTAGTAAAATGAGGATGGTGTGTTGGAAATGGTCGGGATAGCTCAGCTGGTAGAGCAGAGGACTGAAAATCCTCGTGTCACCAGTTCAAATCTGGTTCCTGGCATATGATTAATATGTATGAGTATCTATTCTACAAATTAAGTGATATGGATCGCCATACATAATACATACATACTTATCCATCTAGCTAGATGTCTGGGAAT----AGACCTTTTTTTATTTC-TTTTTTTTTTTTAGATGAGTAAAGAGTATATAAAGTATGGATATGTACTAAAAGAATTCGATTCTCTTTCCTCTTC-TTTTTTATTTTTGTTCATACTATGTCTCCTCTAGTTCAAAAAGAATGTCAATACGTCATACATATTCGAAAGGTTAAATTTGTGGGTTGAAAGACCCAACCAAAAGTCTAGTCTGGAGGAGTTGAATGAAAGGTGGGAATAGACAAGATTCATCTCAGATACAGTACAACTCGAATACGATCCCTTTTCATTTCTTTGTTTGTA-TTTTTTTTTCTTTTTTGTATTTCTTTCTTCCCCCCTATGTGACCCGCTAGAGCCCATCTAAGTGATGTACGCGATACAAAGTTCATGCTGCAGAACTCTTTTTTTTAGTTCATCCTATTGGCTTGGCTCATCCGAAATAAGCATCTTCCAATTTTGAGAAGCTCAAAGAATGTATTGTCTTTTTCTATTTAATTTATTTCATAATAATAATACGAATGAGACTTCAATTCCTCTGTTTGATCTAGAAAAGAACGTACAAATATTTCTTGAATATCGGGAGTTGTAAAAATAAAGATTAGTTTCTTAGAATTCAATACGCATCTTGTATTTCATAAAAATTGGGGGCAATATAATCCTTACGTAAGGGCCATCCTATCCAACTTTCAGGCATTAAGATACGTTTCAGTCGTGGATGATTATCATAAAGGATTCCCAACATATCATAAGATTCCCGTTCTTGAAAATTCGAACTTTTCCAAACCCAGAAAACAGATGGAATTTTAGGATTACTCCTTGGAGCAAATACTTTTATGCATATCTCTTCCGGTTGATCTACACCATACTCTATTCTCGTAAGATGATACACACTGGCTAAAAGTCCGCCCGGTGCTACATCATAGGCACATTGGGAACGTAGATAATTGTAACCATATACATACAAAATGACAGCAACGGAATGCCAATCCTCGGGCTTTATTTGTAAAGTTTCTATTCCTTGGTAATCGAAGCCCAAAGATCTATGAACTAGTCCATGTTTGACTAGCCAAGCAGACAAACGACCCTGCATCTTTTTTATCTCTCCCACATTTTGATTTCTA-TAAGTATTTCACATTTACGATGAAATTTTTGAATTTATGAAGATTAATTCGCTCTTTCTTATTCTGTACAAATAAATCCTGCCTAATTAATGAATTCAGGGGAAGATACTGAACTCTTGTATTTGAAAAATGTTTCAGGCGGGATTTCTGACGTAGATGGTGGTTGATAGAGTAATCCTTGATCATAATTTTCAGTATGAATACTGCATACAACACGAAACTTGTGATTGGTAGTAAAAGTAAACGAGTGATTCTCCTGTTGCAATCGAATTCGATCTTCATAGATTTCTCGAGATATTTTCTTACGAAGTTTTGTTATGGCATCTATAACTGCCTCTGGTTTAGGCGGACAGCCCGGTAAATAAACATCTACAGGAATTAGCTTATCGACTCCTCGAACAGTGCTATAAGAATCGGTACTGAACATCCCCCCTGTAATTGTACATGCTCCCATAGCAATAACATATTTTGGTTCAGGCATTTGTTCATATAATCTCACTAAAGAAGGAGCCATTTTCATTGTTACTGTGCCGGCTGTTAAAATTAGGTCCGCCTGTCTAGGACTCGATCTTGGTACCAGTCCATAACGGTCAAAATCGAACCGCGAGCCGATTAATGAAGCAAATTCAATGAAGCAACAACTGGTACCATAAAGAAGCGGCCATAAGCTGGAGAGTCTTGACCAATTTGAAAGATCATTTGATGTAGTTGAAATAACGGAATTTTGGATTGTTCGATCAAGTAAGGAAAACTCAATGGAATTCATAATTCTCTCAATGTTATTTTTTTTTTACTTTTTTGTTATTGTCTGAATATTCAGAAACTAAGACCACTCTAATGCTCCTTTTCGCCACGCATAAACTGAACCTACAATTAGGATAAGCATGAAAATGAAAGCTTCTATAAATACGGATACCCCTAATACATCAAAACTCATTGCCCATGGATAAAGAAAAACCGTTTCAACATCAAAAACAACAAAAACTAGAGCAAACATATAATACCGGATTCGAAATTGTAACCAAGCATCACCCATCGGTTCTATACCCGATTCATAACTAGAAAGTTTCTCTGGCCCTTTGTTAATCGGGGCTAAAACTGCGGAAATTAGAAATGCCAAAATAGGAATAATGCTTGATATTATTAGAAATGCCCAGAAAATATCATATTTGTAAAGCAGAAACATAGACGAACTCCTATGAATGTGGAAAATATACCGAATTCGTCGATTCGAATTGGAATTCATTGTCAAGTCATCAATAACTGGTTAGTCAAAACACCA----ATTTTGATCGAACCGAATAGTTTCGTTTGTTTGTTGTGATGTCTCGTTTTAAGATTTCTCAATTGTAATCCTAGTTTCATTACACTTCCTTCGATTTTATTTCAATATAGTATAAGT------ATAAATCTCTTATACAAACAAAACAAACAAAATTCTCTTGTGTTCACCTCGCTTCGGACTTGTCTAAATAAAAAGAATTCCAAATAAAATTCTCATTTTTGTTTCGAATTTCGAAATTTCTAATATTCGAATTCGAAATTCAATCTATTTTGATTCTATTCTATAATCTATTTTATTTTATGTTTATGAAAACATATTCGTTTTTCAAACTCTGACGTGTCGACAAATACAGTAATCCGTTCCTATATCCATGTGACTTACTATTCCATTTGAGTTGGGTTACGTTGGAGTTTTTAACCGTATTCATGTCATGATTTTGACTCCACAAATTCACCACAAGTGGGTGAGTATACCAAAGAAAGGAAGGATCAATAACTCTTTGATTGTGAACAGTAAAAGAGGCAAATTCATATGTAATTCACATACAAAGATTATTAATTACTGAAGAAAAGTGG------TTATCCGAGATTAG-AAAAAAAAATATCGATTAAATCCCTTGAAATGTGCTTTTGTTTTCAGTTTTATGTTCTGCTCTGAACGAGCCCCCTATGAGCAAGCTTATGGGAATGATTTTATTTCGATGAACCAAGCAGCCTCGAGGGGTCAGTTACAAACAACAAGAAATACAATAATGAGCAAATGAAAACTATACAACTTTTGTATTTCTTCAATTTTATTATTATTATTATTTGATTATTATTTATTATAGGGCTATACGGACTCGAACCGTAGACCTTCTCGGTAAAAGAGATCAAACTAATTCTTATCAAAAGGATTCGAACTCTTTCAAAGACCCAACATGCATTTTTTTTGCATTGGGCTCTTTCATTAACTGATAGAAATATCAGTTAGTCTACCATATTGTTTCTTGACAGAAAAAGAAGGAAATGGCTCCATGTGCTCTAATTCATTATTAGGATTCTGATAGAGGAGCACTACCAAAGTGTTTCAAAGAAGGATTATCTTGACGTAGGTCTGCTTATGGCCTAGATCAACCTAAGTTAAATGGAGTCTCTATCATCCTGATTAAAGAATCAAATATGAAACTTCATACGCCTTAAGGTTCATAGGGCGAAAAGAGAATTTTTGAGGTCCTTATACTCATTATGCCTAGCATTGAATAGACTAGGTATTCACCTTATCAATATCTCAAATCAATGATGGATTCGATTTGGTTCCTAAAAGGGCACCCGAATCGGACCGAACCAACCGTTTGTCAGGCTATTGTTCTCTTGTTTTGTTCCCTACAAGTCATGGAGTCAGACATTGATTTCTCAAAAAGATCAATTCCTTTGATTGCATGATGGACTCCTCTGAAAACCATTGGCGCGCGTGTAAACGAGGTGCTCTACCTAACTGAGCTATAGCCCTTGGCCTTGTGATACATATTTTATCATATTATGTAGATAATTTCTTGTCAAGATGAATATTCCATGAT-CCCACATCATATCTCTTTGATCTTTTTGATTGGTATTGCTTAGAAGTCGTATTGGATTTATAATCCATCGATGTTATGCGATGGGTCCCTTTTTGTTTCTCGTTATCGTTATAATGATAAATGACCTACTTAACTCAGTGGTTAGAGTATTGCTTTCATACGGCGGGAGTCATTGGTTCAAATCCAATAGTAGGTAGAACTTATTAGATACCACGGTCAATGGTATCTAATAAGTTTTTCTACTCACCTTCGTTTATTGATTTTGTATCTTTTCTATCCTATTCGATTTTATTTTCGAATTTCAACTTAAAGTTTTTTCCTTACATCAGAATCCGATTCCACTTGCTTGAATTTAATTGTATTCAATCGGCAGAATCAAAATCAAAATAGGGTATATAAACAGAAATTCTTTTGATTATTCGATTCGGGCGCACCAACTAGTTACGAAATCGCATTGATAACTTCTACTCGTGTCCTAGCTCGTCTGAGAGCTAAATTTGCCTCAATTGTTTGTCTCTTACTTTCAGCTTTCCTCAAATTAGCTTCTGCTATTTCAAGAGTTTTCCGGGCTTCTTGGGGATCAATGTCACTACTCTTCTCCGCATCATTTACTAAAATAGTGATCTCATTCTTACCTATTCTAGCAAAACCACCCATCAGAGCCATCGTTAACCATTCGTCGTTAAAGCGTATTCTTAAAATACCTATATCTACAGCTGTGGCGATAGGCGCGTGATTTGGTAATACGCCAATTTGTCCACTATTAGTAGATAAAATGATTTCTTTCACTTCTGAATCCCAAACAATTCGATTAGGGGTCAGTACACAAAGATTTAAGGTCATTTCTTCAAATTGCTCTCCATTTCTAAGTTTGTAGCCTTCGCAGTAACTTCATCGATGTTACCTACCAAATAAAAGGCCTGTTCAGGAAGACCATCTAATTCTCCGGACAGGATCAATTTAAACCCTCTAATAGTTTCTGCTAGACCAACATATTTCCCCGGGGAACCGGTAAATACTTCTGCTACAAAAAAGGGTTGTGATAAGAAACGCTCAATTTTTCGCGCTCTTGCTACGGTTAAGCGATCCTCTTCGGACAATTCGTCCAACCCAAGGATCGCTATAATGTCCTGAAGTTCTTTGTAACGTTGTAAAGTTTGCTTAACTCTTTGCGCAGTTTCATAATGTTCCTCACCAACGATCCGAGGTTGGAGCATAGTTGACGTTGAGTCTAAAGGATCAACTGCTGGATAGATACCTTTAGCAGCCAATCCTCTTGATAGTACGGTAGTAGCATCTAAATGGGCAAATGTCGTGGCAGGAGCGGGGTCGGTCAAATCATCCGCAGGTACATAAACTGCTTGAATAGAAGTTATGGACCCCTCTTTTGTAGAAGTAATTCTTTCTTGTAAAGAACCCATTTCGGTACTAAGGGTAGGTTGATAACCCACAGCGGAAGGCATTCTACCCAATAAGGCGGATACCTCGGATCCCGCTTGAACGAAACGGAAGATATTGTCGATAAATAGAAGTACGTCTTGTTCATTAACATCTCGGAAATATTCCGCCATAGTTAGGGCGGTCAAACCAACTCTCATACGAGCTCCCGGCGGTTCATTCATCTGACCGTAGACTAGAGCCACTTTTGATTCCGCAATATTTTGTTCATTAATTACTCCAGATTCTTTCATTTCCATGTAGAGATCATTTCCTTCACGAGTACGTTCACCGACTCCGCCAAATACGGATACACCCCCATGAGCTTTGGCAATGTTGTTGATCAATTCCATAATGAGTACTGTTTTACCCACTCCAGCTCCCCCGAATAGTCCGATTTTTCCTCCCCGACGATAAGGAGCTAAAAGATCTACTACTTTTATTCCTGTTTCAAAAATAGATAATTTTGTATCTAACTGTATAAAGGCAGGCGCTGGTTTATGAATAGGGGATGTTGTGCGAGTATCTACAGGACCTAAATTATCAACAGGCTCTCCAAGCACGTTGAAAATTCGTCCTAGAGTCGCTCCGCCGACTGGAACACTTAGAGGAGCTCCCGTGTCAATCACTTCCATTCCTCTCGTTAGACCATCTGTAGCACTCATGGCTACAGCTCTAACTCGATTATTCCCTAATAATTGCTGTACCTCGCAAGTCACATTAATTGGTTGACCGACAGTATCTCGACCCTTAACTACCAGAGCGTTGTAAATATTAGGCATCTTGCCAGGGGGAAAGGCTACATCCAGTACCGGACCAATGATTTGAGCGATATGTCCCAG-TTTTTTTTTTTCAAGTGCGGAAACCCCAGGACCAGAAGTAGTAGGATTTATTCTCATAATAATAAAGTGAAATATGTCAAAATTTTTTTTTTTTTCGAAATTTATAGAATCCAAAAGAAAATCTTCGATAGCAAGTTGATCGGTTAATTCAATAAGAAATGGGAGTTCGCGCTCGATTTCGTTGGTACCGTCCAACCGAATGCAATTCAAT----------TGTTTACTTATGCAATTTCCATAAGGGAATTTTCAAGCTCAACCAACCGATTTTCAAAATCTCAAGTGGATGAATAAAAATTTTGAGAAAGTCTTTCATTTATCTATCATTATAGACAATACCAGCCATATTATCTATGGAATTCGAACCTGAACTCTATTTTTTGATTCATTATTTCTATCTCATTGGCCCTTCTTTCTTATTTTAGCATATCGATTTATGCCTAGCCTATGCTTTTTATAGATATTTATACCCCCTTTCTTTCATGGACGAATTCCGCATATTTTCTTTGCACATCTAGGATTTACATTTACATATACAACATATATTACTGTCAAGAGTCAATTTCTTATTATTTAGATATTTCGATTG----AAAAAAAAAGTAAGGGATTAGAAACTTGAAAAACAAGGATTGGGTTGCGCCATACATATGAAAGAGTATACAATAATGATGTATTTGGTGAATCAAATACCATGGTCTAAAAAAATAAGGAACCGTTCTGATTAGTTGATAATATTAATATAATATATTAATTGAAAATCTTGTGAAAGATTCCTGTGAAGGGGTTTCATTCACTCCTAATTTATGTCGAGTAGACCTTGTTCTTGCGAGAATTCTTAATTCATGAGTTGTAGGGAGGGACTTATGTCACCACAAACAGAGACTAAAGCAAGTGTTGGATTCAAAGCCGGTGTTAAAGATTATAAATTGACTTATTATACTCCTGACTATGTAACCAAAGATACTGATATCTTGGCAGCATTCCGAGTAACTCCTCAACCCGGAGTTCCGCCCGAGGAAGCAGGAGCTGCGGTAGCTGCGGAATCTTCTACTGGTACATGGACAACTGTGTGGACCGATGGGCTTACTAGCCTTGATCGTTACAAAGGACGATGCTACAACATTGAGCCCGTTGCTGGAGAAGAAAATCAATATATATGTTATGTAGCTTACCCTTTAGACCTTTTTGAAGAAGGTTCTGTTACTAACATGTTTACGTCCATTGTGGGTAATGTATTTGGGTTCAAAGCCCTGCGCGCTCTACGTCTAGAGGATCTACGAATCCCTACCGCATATATTAAAACTTTCCAAGGTCCACCTCATGGCATCCAAGTTGAGAGAGATAAATTGAACAAGTATGGCCGTCCCCTATTGGGATGTACTATTAAACCAAAATTGGGGTTATCCGCTAAGAATTACGGTAGAGCAGTTTATGAATGTCTACGCGGTGGACTTGACTTTACCAAAGATGATGAGAACGTGAACTCCCAACCATTTATGCGTTGGCGAGACCGTTTCGTATTTTGTGCGGAAGCAATCTTTAAAGCACAAGCTGAAACAGGTGAAATCAAAGGTCATTACTTGAATGCTACTGCAGGTACATGCGAAGAAATGATGAAAAGGGCTGTCTTTGCCAGAGAGTTGGGAGTTCCTATCGTAATGCATGACTACTTAACAGGTGGATTCACCGCAAATACTAGCTTGGCTCATTATTGCCGAGATAATGGTCTACTTCTTCACATCCACCGTGCAATGCATGCAGTTATTGATAGACAGAAAAATCATGGTATGCACTTTCGTGTACTAGCTAAAGCTTTACGTCTGTCTGGTGGAGATCATGTTCACTCTGGTACAGTAGTAGGTAAACTTGAAGGGGAAAGAGATATAACTTTGGGATTTGTTGATCAATTACGTGATGATTTTATTGAAAAAGATCGAAGCCGCGGGAATTATTTCACTCAAGATTGGGTCTCTATACCAGGTGTTCTGCCCGTGGCTTCCGGAGGTATTCACGTTTGGCATATGCCCGCTTTGACTGAAATCTTTGGAGATGATTCCGTACTACAATTCGGTGGAGGAACTTTAGGACACCCTTGGGGAAATGCACCCGGCGCCGTAGCTAATCGAGTAGCTCTAGAAGCATGTGTAAAAGCTCGTAATGAAGGACGCGATCTTGCTAGCGAAGGTAATGAAATTATCCGTGAGGCTAGCAAATGGAGTCCTGAACTGGCTGCTGCTTGTGAAGTATGGAAGGAGATCAAATTTGAATTCGAGGCAGTGGATATTTTGGATCCTTCGTAATCCCGTAACTAACGTTTGGTTTATTAGTTGAATTTCAATTAAACTCGGCCCAATCTTTTACTAAAAGGATTGAGCCGAACCCAATGCTTCTATTGTATCTATTTTGGATAGCTACATATTTATCTAGATATACAAGATCTTAAATACAAAATATACGACTAAACACAACTCTTTATATTGTTGTGTTGGGTCTACAATTAATCCTAGAGGCTCTTAGGATTGATGTATTCTTTTCTATCCCGCAGTTTCGTCATGGATCGAGCCAAGTATCACAACTTCTTCTACCCATCCTGTATATTGTCCGTTTCGTTCTGTGTTGGAATATAAACTTGTTATAATATAAACTTGTTATATTAGTAGACGAGATTTTACGAAAAAAGTTCTTCATATTTATAGGAGAGAACAAATAGTTGCGAATTTTACACAAAATGAGGG------CAACCACTATTTCGAATTGAAAAAGATCGTATATAGTGAAGTGATACTCTGGGGTCTCACAAAAGAGAATGATTTCTTTCAATTGACTATTCATCTATTGTATTTTCATGAAAATAGGGGAAAGAGAGCTCTATGAAAAAATGGCGGTTCAATTCGATGTTATCTAAGGGTAAGGGGGAATTAGAATACAGGTGTGGGTTAAGTAAATCAATGGATAGTCTTGGTCCTATTAAAAATACTAGTGTAAGCGAGGACCCGGTTATAAATGATAAGGATAAAAACACTCCTAGTTGGAGTGATAGTGACAGTTCGAGTTCCAGTAATGTTGATCATTTAGTTGGTCTCAGGGACATTCGGAATTTCATCGCGGATGACACTTTTTTTGTTAAGGATAGTACTAGGGACAGTTATTCCATATATTTTGATATTGAAAATCAAATTTTGGAGATTGATAATGATCCTTCTTTTCTGAGTGAACTAGAAAGTTTTTTTTATAGTTTTCGTAATTATAGTTATAGGAATAATGGATCTAAAAGTGATGATCCCGACTATGATCGTTACATGTATGATACTAAATCGAGTTGGAATAATCACATTCATAATTGCGTTGACTCTTATCTTCATTCTCAAATCTGTATTGATAGTCACATTTTAAGTAGTAGTGACCGTTACAGTGACAGTTACATTTCTAATTTCATTTGTGGTAAAAGTGGAAATAGTAGTGAAAGCGAGAGTTCCAATATAAAAACCAGCACGAATGGTAGTGATTTAACTATAAGTATAAGAGAAAGTTCTAATGATTTCGATGTAACTCAAAAATACAGGGATTTGTGGGTTCAATGCGAAAATTGTTATGGATTAAATTATAAGAAATTTATTAAGTCAAAAATGCATATTTGTGAAGAATGTGGATATCATTTGAAAATGAGTAGTTCAGATAGAATCGAACTTTCGGTTGATCCAGGTACTTGGGATCCGATGGATGACGACATGGTCTCTATGGATCCCATTGAATTTCATTCAGAAGAGGAACCTTATCAAAATCGTATTGATTCTTATCAAAGAAAGACAGGATTAACGGAGGCTGTTCAAACAGGTACAGGGCAACTAAACGGGATTCCCATCGCAATTGGGGTTATGGATTTTCAGTTTATGGGGGGTAGTATGGGATCCGTAGTAGGCGAGAAAATCACCCGTTTGATCGAGTATGCTGCCAATAAATTTTTACCTCTTGTTCTAGTGTGTGCTTCCGGAGGAGCACGCATGCAAGAAGGAAGTTTGAGCTTGATGCAAATGGCTAAAATATCTTCCGCTTTATATGATTATCAATCAAATAAAAAGTTATTCTATGTATCAATTCTTACATCTCCTACTACTGGTGGAGTGACAGCTAGTTTTGGTATGTTGGGGGATATTATTATTGCTGAACCTAATGCCTATATTGCATTTGCGGGTAAAAGAGTAATTGAACAAACATTGAAAAAGACAGTACCTGAAGGTTCACAAGCGGCTGAATATTTATTCCATAAGGGCTTATTCGACCTAATCGTACCACGTAATCCTTTAAAAGGTGTTCTGAGTGAGTTATTTCAGCTCCACGCCTTTTTTCCTTTGAATCAAAATTAACGCAAGTAGAGTTCCTAAGTTAAA-TTTTTTTTGTGGCGAACAATTAGTTAGTTAGTTTATCAGAATCAAAATAAAACAAAACCCGAAGAATGGATTTTTCTTT-------------------------------------------------------------------------------------------------------------AAAAGAGAATTCTTCCTTAGAATTAGGAGGCAAGGCAAATAAAACGAATTTCATGTTCCCCCTCTTGCGTATGTATATATAATTCAAATAGAGAAAATATAGAATCTTGCATCTTTCTATATCTCCATCTCCCAACAAGTCCCGTTTTTCCTAAGAATCCCTGCTCTTGGATCGGATTCTAACGAATCGTTCGGGAATTTGTAAGAAACTTTTTTTTATTAAAAAAACTATTAGATATTCAAAAAGAAATTAGAAGCTAAGAACAACCGAAGAAGAAAACTCAAA--------------TAAGTAAGAATAATAAATAATAAAGAAAATGGATTATCATAGATATATTTCATGGAGAAAGATGCGTTTATTTAGTTCTATATTCCTTGCACTTAGTATAGATACTCATTTAGTATACTTATATACGAATTAGAATATGATACGAATTAGAATATGAATTCTAATTATTATAGGATATCTTTATACCAATAACAGGTACAAATTTTAAATCGAGGTACCCTTTCTATGACAATTCTCAACAATTTTCCCTCTATTTTTGTGCCTTTAGTGGGCCTAGTATTTCCGGCAATTGCAATGGCTTCTTTATTTCTTCATGTTCAAAAAAATAAGATTTTTTAAATCCGATGGGGTCAAATGTCATCTAGTTTTTTTT-TTCAAGACTTAACGAACACAGATATCAATTTAGTAGAATATTGTATAAGACTAACAGGTGGCTTTCTCGAAACATAAACGAAAGAGCTTTTATGCATGCGTAAACATGATATATAGGTAAATGAATTCTAGCTATTTTCAACAATAAGCGGGATCCGAGCTCATGTCTGCGATGAAAGTCAATGTATCTATATGTATGTAGCTATCTATAGGGAATCATATGAAGGGGATGCTCTTATTTTATTATATCTAACCAATTCGATGAATTACTGCTAAAAGTTCACATCAGAATAGTACTAGTTGATGAGAGTTACTTCGGAAACAAAATCAAGTAAAGTCAAATTGATTTTAGTTATTCCCTTAATTCCAAGAAAATGCAACTGGATCTAGTATGTATGAGTTGGCGATCAGAATATATATGGATAGAATTTATAGCAGGATCTCGCAAAATAAGTAATTTCTGCTGGGCTTTTATCCTTTTTTTAGGTTCAGTAGGATTCTTATTGGTTGGAATTTCTAGTTATCTTGATAGAAATTTGATATCTTTATTTCCATCTCAGCAAATCAAATTTTTCCCACAAGGGATCGTGATGTCTTTCTATGGGATCGCGGGTCTCTTTATTAGTTCCTATTTGGGGTGCACAATTACATGGAATGTAGGTAGCGGTTATGATCGATTTGATAGAAAAGAAGGAATAGTGTGTATTTTTCGTTGGGGATTTCCTGGAAAAAATCGCCGCATCTTTCTACGATTCCTTATGAAAGATATTCAGTCCATCAGAATAGAAGTTCAAGAGGGTATTTATGCTCGTCGTGTCCTTTATCTAGAAATCAGAGGCTTGGGGGCCATTCCCTTGAATCGTACTGATGAGAATTTGACTCCACGAGAAATTGAGCAAAAGGCTGCGGAATTGGCCTATTTCTTGCGTGTACCAATTGAAGGATTTTGAAAAATGAACTGAAGAATAAATGCTTTCTTAGCAGGAGGAAAAACCCAAGAATCCTCTTTTTTCTATAGCATAACTTACTTAATTGAAGTTTCTTCAGAACGCCCGGTTGGACAAAAGCAAGGCAAATGTGTACGGAACAGCCATAACATAAAACGAAAATGTTTTTTTTGTCTACAAAAAAAATTGTTTTTTTGCGTATGGAAATCCCCACTCAACTCAATTCAGTAACAAAAGAAGTAAGAAATCAAAATAATAGATTCATCTCATATATCAAAACAGTTCGAAATAAAAAATTGATCTTTTTCTTTTCACTATTTGGAATTGATACCTTAGATATGGATAGATCATATCTTGTAAATTATCTCTATTTTCTTTTGTCAACCGACCCTTTTCTTTTATCCTTTCTTTTGTCTTTCTTAATGAACAAAGAATTGGATCTCGTAGAATGAGAACTTTTCTGTCTTTTTTTTCCACTCATTTTTGATCATCACAATATTCTTCCATCACACTATTCTTCAGAAAATTCTCTCAAATATTCCTAGACTATGCTTTGGGGCCGGGGAGCCCGCGAA-TTTTTTTTTTTCGAAATATTTGATATTTTCATTTTTAATAGAAAGGAAGTTCTTTCATTTCGAAATCCGAATAATATTCATTATTTGAACATTCATCGAAAGGGGGAATTGCTTCGAATATTTGATCAATTGAGATATCTGGAAACAATATTTTTTTTTATTATTTCTTCATTCGAATTCAAAGTGGATTCTTCTTCTATTTCTGTATTTTTTCTACACTAGATTCAAGGACTAACCGCTGAATCACAACTAAAAAACAGAGACTAGATTCATAGGCGCGATACCTTGTAATAGAACTCATGCTTGATAGAAATCTTAGATCGCATCGAATCTACGAATGAGGTGGGTTCATTAACAATTCACAGATGAAAAAATGACAAAAAAGAACGCATCCATTCCCCTTCGATATCTTTCATCTATAGTCTTTTTAGTATTTTTGCCCTGGTGGATCTCTCTCTCATTTCAAAAAAGTATGGAATCTTGGGTTACTAATTGGCGGAATACTAGGCAATCCGAAACTTTTTTGAATGATATTCAAGAAAAGAGTATTCTAGAAAAATTCATAGAATTAGAGGATTTATTCCTCTTGGACGAAATGATAAAGGAATTTCCGGAAAGACATCTAGAAAAGCTTCGTATAGGGCTCCAGAAAGAAACAATCCAATTGATCAAGATGCACGATGAGGATCATATCCATACGATTTTGCACTTCTCGACAAATACAATCGCTTTCGTTATTCTAAGCGGTTATTCTATTCTGGGTAATGAAGAACTTGTTATTCTTAACTCTTGGGTTCAAGAATTCCTATATAATTTAAGCGACACAATAAAAGCCTTTTCGATTCTTTTAGTAACTGATTTATGTATCGGATTCCATTCTCCTCACGGTTGGGAACTAATGATTGGCTATGTCTACAACGATTTTGGATTTGCTCATAATGATCAAATTATATCTGGTCTTGTTTCCACTTTTCCAGTCATTCTAGATACAATTTTTAAATATTGGATTTTCCGTTATTTAAATCGTGTATCTCCGTCACTTGTAGTGATTTATCATTCAATGAATGACTGAAAAACGATTCACTGATCCAATTATAATCTTTGTACATAAGCAAAGCATTCAAAGTCGTACTTACCTTACTTTTTCTACCCATCCAGAGGATTCCTCCCAGATTCCAGTAATCCTATATTCCAGTAAAATTATTTCAGTATAATAGCAGAATCGCGGATAGGGAACTATATTAGCGACCTACCTAATTTTATTGTAGAAATTTTCGGGATCAACGATTGGACCATGCAAATTAAAAATACCTTTTCTTCGCTAAAGGAAGAGATTACTCGATTCATTTCCGTATCGCTCATGATATATATAATAACTCGGGCATCCGTTTCAAATGCATATCCCATTTTTGCGCAGCAGGGTTTTGAAAATCCACGAGAAGCAACTGGTCGTATTGTATGCGCCAATTGCCATTTAGCTAATAAGCCCGTGGATATTGAGGTTCCACAGGCGGTACTCCCTGATACTGTATTTGAAGCAGTTGTTAGAATTCCTTATGATATGCAACTGAAACAAGTTCTTGCTAATGGTAAAAGGGGGGCTTTGAATGTGGGGGCCGTTCTTATTTTACCAGAGGGGTTTGAACTAGCCCCCCCCGATCGTATTTCGCCCGAGATGAAAGAAAAGATAGGGAAGCTGTCTTTTCAGACTTACCGACCCACTAAAAAAAATATTCTTGTGATAGGGCCTGTTCCTGGTCAGAAATATAGTGAAATCACTTTTCCTCTTCTTTCCCCGGACCCCGCGACTAATAAGGATGTTCACTTCTTAAAATATCCAATATACGTAGGTGGGAACAGGGGAAGGGGTCAGATTTATCCCGACGGGAACAAAAGTAACAATACGGTTTATAATGCTACAGCTGCGGGTGTAGTAAGCAAAATCATACGAAAAGAAAAAGGGGGATACGAAGTAACCATAACAGATGCATTGAATGGACGTGAAGTGGTTGATATTATCCCTCCAGGACCAGAACTTCGTGTTTCAGAGGGCCAATCTATCAAACTTGATCAGCCATTAACAAGTAATCCTAATGTGGGTGGATTTGGTCAGGCAGATGCAGAAATAGTACTTCAAGATCCATTGCGTGTCCAAGGCCTTTTGTTCTTTTTTGCATCTGTTGTTTTGGCACAAATTTTTTTGGTTCTTAAAAAGAAACAGTTTGAGAAGGTTCAATTGTCCGAAATGAATTTCTAGATCCGCGGCTTTATCAATTATCAACTTTCTAAAAAAAACCAAATTCTTCTTGGCAATTATGTTATGTATGAGCAAAAAAACTATCAAAAGTCTTTTGCTTGTTTATATTCTTTTTCTACCGAATGTCGGGAATTTCTTGTACTGCACTCCTAAATCATAGTATATATATATTGTGAAGAAGGCTATTTGACTTTCCCCCTTCTTTGTTTTTCCAATCCAAATTGGAGGGGTGTGACTATGTCACTATTATCAGATTTAAATATCATAGAATGTGTCAATAGTTTTCTATTCTATTTCGTAGTTTAGATTTTTTCCAGGTTTATCAGAACTCCTTTTGGATTTCTTACGTATAATTAAGTAGTGGTAAAACAAACAAAAATAAATGGAAAGTTGTTGAGCAAATAGAACTTCTTCAATGAACTTAGAAAACAATTTCAATTGATGAGACACTAAAATAAATAGAGTAAAGTTGTATTAGTATAGAAAGGATTTGGTATGATATCTGATCGACAGAAATCTATATATAGATGGATTGTGATTCTGTGATCCGGGAAAAAAATTGAGTGATTCCTTAATTTCTTCTAACTTTGAAAGTATCGATAGATACTATCGGGGAACAGATAACAGATGTTCTAAATCAATTAAGCAAGTTAATAAAAAAAAATCATCAGAAAAAAATGAAATGGAGTTTTTTGAAGCATCGGTGATCTATTTTGTCATTTAT----CCGAACAAAACAAAATAGTATGATCATTAAGAACTCAAGGGGCCCTACCCCTCGAATCAGACAAAGAAGGGAGTGATAGGGTACCTTGAGTTCTTACGCTTTTATGTCTATAACGCAGTTCATTCGATTACTACAAGGACGAACCTAATCCGGAATATGAACCATAAAAGAAAATGCCTATTAAACCGATCACAGGAATACCAGTTACAGTACCTATTATCCAAAGGGGAATCCTTCCAGTAGTATCGGCCATTTATCCCGCCTCCCTCCACGTTTTATCAAGTGGTCGTGCTAGAG-ACATAAACAGTCATAGATAATTATAAGATGCGATCCTTCCGAATGGGATAAGAGAATTCCTACTAATTTTTATTCTTCTACTATTCTTTTTTCTTCGCTTAATTGAAGAAATAATTGGAAAATAAAACAGCAAGTACAAAAATGAGTAATAACCCCCAGTAGAGACTGGTACGGTTCAATTCAACATTTTGTTCGTTCGGGTTTGATTGTGTCATAGTTCTCTAATTCGTATTA-GGTTTATCGTTGGATGAACTGCATTGCTGATATTGACCCCAAAAAAGAAACGGTAGGTACAGCTAGTCCGTGAACAGCCAACCATCGCACTGTAAAAATTGGATAGGTTCGATCTATGGTCATTGGGTCCTCCTAAAAAGATCTACTAAATTCATCGAGTTGTTCCAAAGAATCAAAACGGCCGGTTATTAATGGAATTCCTTGTCGGCTCTCTGTAAAATACTCATTTGGACGAGGGCTTCCAAACACATCGTAAGCTAAACCCGTGCTGACGAATAACCAACCCGCAATGAATAGGGAAGGTATAGTAATGCTATGAATGACCCAGTACCGAATACTGGTAATAATATCAGCAAAAGAACGTTCTCCTGTGCTTCCAGACATGCTGAGCTCCACATATTCTTGTACAGTCAAAGGGCGATCGCTTCCGTAAAAGATAAAATCCGTAAATGGAAATTCACCGAATTTTAATCTTTGTGAGATCGTCAATATAGTACCCAGGGTATTTTTAGAATATACCGAATCAGTATAGCTATCCTTCTTCTGACACAGCAACGCAATTTCAATCAGTATCGAAATGCAATGCTAGAAAATTTCTTTTTTCTTTTCTTGCTGGTCGATGTATAACTATGTACTATTCGTACTATTTAATAGAAAATGTACCCTTTAATAGAAAGCATTCAATAGAAAATTCCTCCAATTTCTGCAGTATGGGGTTTCTTTTCTCTCCATTTACATTATTGGCTTTGGACTCGAAATTCAAGATCAAGTAAAGTGGGAATCCGCCGGATTGTTTTCTAATAATTCATGACGGAGATTATCATATTTCCCCATTTAAATTAGATGTGAAATCCACAAATATCCTTTTCGTAGGTGTAGAATTTTTTGTTGTAACCCCCCTCCTTTTTTCAAGGAATTGGTTAGTCGTCCAGAAACACGTAACAGTGGGAGATAGGATTCGATAAAAGAAAGAGAAAAATGAATAAAATAATTCTAATAATTTAGATTTGTGATGCACGCGTTGTTGTATTAGATCCAAAGGATCTTTCTTGACCTAACTCCAAAGAAGGAGCTTTATTGTTTATATATAATATGGAAAGACAAAATGGAAAATCTATAAAGAAAAAGATAATAGGAATTTTGAGTTTTAGAATCTAATTGGACCGAAATAAAAATTTGATTTTTT-GAGTGATCTGATTGTGCAATACCTTTTTTTCTTCTCAGTTGAGCTATTATGTGAATGAACCTACTGCTGAAACTAATGAGTTAAAAATTCAAGTTTAAAGTAAATAAAA-----TAAAGTAAAAA-AAAAAGTAAAAGTCAAAAAGAAAAAAATCAAGCAAAAGAAAAGGTATTTAAAGTAAAGAAAAAAGTATTATAAAAAGTATTATAAGGTCACTCTTTATTCAAAAATAGAAAATGTATTCGATACACTAAAAAATCAAAATATAAAATAGAAGCGATCCCCCAATTTTGTCCATATGGATTAAAAAAAAGTTTCGTTTTTGGAATGAAGTTACATGACACTGTTTTCATTATTATTTTAATATTAATTGACTCAAGAGTTGACCACCGAATCCGCTGATTTGGAATCGTGGGATGGGTCGATGTCAAAGATGATGAATTGATTTCTTTTTCTATCCCTGTCACTCATTTTTGTTAGTACCTTCTATAATACTTGATGAATCAAAAACTTTCAATTGAAAGAATAAGTTCAATTGGTATGGTATTTTTGCTTATCCTCGTATCTTTCAAAAGTTGAAACTTAGGGAAGTGCTTTATAAACATATGTATAAAAAGAACATATTTCCTTTAGCTCCTTCATGCCTACTATAACTAGTTATTTTGGTTTTCTACTAGCGGCTTTAACTATAACCTCGGCTCTATTTATTGGTCTGAGTAAGATAGGACTTATTTGAAATTAATTGACTGAATAATTTATAAAAAGAAATCTTTCTGTCGTATTCCATATATTTTCTAGTGTTAATTACCAAGTAGTGGTTATTGAGATTCCTAGGCAATACAGATTAATATTTAGGGATAGATATTACCTCTCTTTTTCCCTTTTCAAATAAATTAAATTGAAATGATTGAAGTCTTTCTATTTGGAATTGTCTTAGGTCTAATTCCTATTACTTTGGCTGGATTATTCGTAACCGCATATTTACAATACAGACGGGGTGATCAGTTGGACCTTTGATTAATTAACATCTCTTTTTTTAACTGACCTCCCCCTTTCTTTAATTAAATCCGGGGGGAGGTCAAAGTCAAATTCAGATTGCTGTTCAATTATTTCAGTTCAGTGTGTGTGTAATTTTTGATCTAAGACGACAAGAGCAGAATCACGCTCTGTAGGATTTGAACCTACGACATTGGGTTTTGGAGACCCACGTTCTACCGAACTGAACTAAGAGCGCTTTCGTATCACAACGTAAAAGACTGTAAAGAAGGAGATTCGGTTT------TTTTTACCCCAATAAAATACTTCTTGCATGTGTATACTATCATAAAATTAAAGATTATGTATGTCAAAATTTAATCGATCTAAAATCGATCTCTGGTTACTCCTCCTCTGATCTCTGGTTACTCCTCCTCTGAGCAGTAATTGATAGGGATGACAGGATTTGAACCCGTGACATTTTGTACCCAAAACAAACGCGCTACCAAGCTGCGCTACATCCCTTTCAATTGGTCTACAGTATCATTGTAGAGAATCCCCGTCTTGTTTTCCACATCCTTATTATTTTATTCCCTCCGTTGATATGCAAAATTGATCTTACCATTTCTTCTTTTTGGTCTCATATCATATAACATATAATAATAAATGAATATTTTTCTTGGGAATTCTCAGGCGTAAAGTGAATCTTTTTTCTGCTTTAAGAAAAAGAAAATCTTATCTACCAAACCATTGCACATTTCAATTTGAATTAGGATTCCGCGCACAAATACAAGTGGTCTTTAACTACATATACATCTCTTACCATAATGTATTATAATATGGTATGGAATAC-AAAAAAAAGGAGGATTTTTAATGCGAGATCTAAAAACATATCTTTCCGTGGCACCGGTACTAAGTACTCTATGGTTCGGGTCTTTAGCAGGTTTATTGATCGAAATCAATCGTTTATTCCCGGATGCGTTGACATTTCCTTTTTTTTCATTCTAGTTATTGAAATGGAAAGGGGTGAAGAAGATTAGAGATAGAATCAAATATTTGTGACTAATCTCTTTTTCCCCTCTTTT--TTTTTTTTTTTTAGAATTAGATAGATAGAATAAGGGAGGAAAGAGAAAGAAAAAAGTGGATTCAACCTCCGCGAAACTGGGGTCGGGCTCCAATTAAATTAATAATACAGTTAAAAGAAAACGGAAATGTGGCTAGGATAAGAGTATCATACAATACAAGATACTTAAATGAAATACTGTACTGTGATTAGCAATATAGTTAGAAATTATTGTATTACTTATTATTTACTATATTGATTGCAACAAAATCTTTATTTCAAAATAAAATTTTGAGTGGTTAGCAACTTCTATTTTTTTGTTCCTTGCTTCTTATTCGCTTCGGATCAGAAAATAGAAAAGTTGGGTGAATCAAAAACCCAAAGGAGGTTCATGGCCAAGGGTAAAGATGTCCGAGTAAGGGTTATTTTGGAATGTACCAGTTGTATTCGAAACGGTGTTAATAAGGAATCAAGGGGTATTTCCAGATATATTACTCAAAAGAATCGACACAATACACCTAGTCGATTGGAATTGAGAAAATTCTGTCCTTATTGTTACACACATACAATTCATGGGGAGATAAAGAAATAGAGATGGATCGAACCGAGTGCTTGTGTGTCACCCTTCCAAGGAACATGAAAAATAATATAGATATATATCTATATTATTTCATATATTTAAATGGAAACAAATACAAATAAATAAATATAGACAAACCAAATCCTCTTAATTAATTCTATAAATCATTTTTGATTTCATCGAAATGGGATTTTAGCGATAAGGAATAAACAAATTATGGATAAATCCAAGCGACTCTTTCTTAAATCCAAGCGATCTTTTCGTAGGCGTTTGCCCCCGATCCAATCGGGGGATCGAATTGATTATAGAAATATGAGTTTAATTAGTCGATTTATTAGTGAACAAGGAAAAATATTATCTAGACGGGTGAATAGACTGACCTTAAAAGAACAACGATTAATTACTATTGCTATAAAACAAGCTCGTATTTTATCTTCGTTACCTTTTCTTAATAATGAGAAACAATTTGAAAGAAGTGAGTCGACCGCTAGAACTACTGGTCTTAGAACCAGAAAAAAATAGGCTTTGGCTTTCTCTTCAACTGAATCAAAATTCCAATTCAAACTCAAACACAGATGAATGTTCTATTCAAAAAATACGAGAAGCAGTCGTGTCGTAATAAAAAAAAAAAAGAATTGGGGAAGAAGAATAAATC-TTTTTTTTATTGAGCGTGTTCGCTCATTTTGACGACTTTATCATATTATCCTATACTAATTTCTACTCTACCTTCCCGGAGTTCATTCTCCAGAGAACTCCATTTAAAAATTATGACGAATTCCTTCCAACTTCTTTATTTTATGATCTCATTGGAAATCATATAAAGACAATTCCTATTTGATATAGCTATTTGTGCAAGTATTTTGCGATTAAGAAGCAACTGCGCCTTATACAGATTGTGTATTAATCTACTATAAATATAGGATACCTGATTCCCGCGAATTGCTGCATTTATTCGAGTTATCCACAAACGACGAAAATCCCTTTTTTTCCTATCTCTATCACGATGAGCCGAAACCAAAGCTCTTAGTTTCTGTTGAGTAATTGTTCGAGTAAGTCTTGAATGAGCCCCGCGAAAGCTTGATGCAAATAAACGAATTTTTGTTCTACGTCTCCGAGCTATATATCCTCGTCTAATTCTGGTCATTGAATAAATGAAACTTTGATGAATAACTAATTGATTTCCTTTCTTTCAGTTATTCTTTTCCCCTTTCCTAGTCTATTAATAACAAAACGGATTCTTCCAATTTATAAAATCAAAATTCCAATGGCTTTTGCTACTCTAACCTTCCCGACCACGCTTTTTTCCTTTTTTCTAGGCATTGGAAATAAAGTAGTAAATATAAATAGATAAATAAATTGTGGGTTCCATCGTCTCTATGGTTACTTCTTAAACGGTGAGGTCCTCTCTATACACCGGAGCCCCTTCTTTCATTTAATCAATGCTATTGGTAACTTGTACAGTTACCACTCTTTGGCTCTACCCGTGAATTTTCTAGTAATAGGTCTTTCATAACGAGATAGACTTTATACAGTAACGGTATTTAATTATGAAGATTGGTGAGGTAGCTGACCCTGTTAGTCCGTTCTTGCAAGAGTAGAAACATAATCTTTCTGCTTTTTTTTTAATAGTATTTACCCCGCTTAATGGATAACTATTTGTTACCAATGGGGAATTCTTTCTCACCTTAAATTACAAATTGAGGTGATTGAATTTGCGCCAATGGAAACCATAAATTTCATACACAATAGAAAGATATGATAGATCTATT-TTTTTTATATAGTGAATGCAGTTCTTCCATTCTATCCGATTCACTGGTACTGATCATTGATACTGGAAAATTTTTTTCTTTTATTTTGTCTCAGCCCATGATTTAAACGAGTCGCACATACACCCTTGTACATGTTCCTCGGCGCTGAGGGCATCCCCCAAGAGCGGGGGATTTCGTGACGTTTCTGATTGGCTGTCTTGGGTTTCTAATAAGTTGTTTAATAGTTGGCATGCTGAATTATACATTATGGGCTGGTTTAGATCGATCCTAACCGGATGATTATGAATTTCTTGTATTTAATAGATTAATAGAATATTAAACCCTTAAGAAGTAAGAAGATAAAATCTTAAATTGTGTATTTGCGTGAAATCACTCTTCTTTTTTATCCAACCGCTACAAGATCAACAATTCCATGAGCTTGGGCTTCTGTTGCTGACATAAAAACATCCCTTTCCATGTCTTCGGATACAACCCATAAGGGCTTGCCTGTTCTTTGTACATAAACCCTTGTAAGGATTTCGCGCAGTTTCAGTAGTTCTTCCGCTTCCAGGATAACTTCTCCCGTTTGCCCCTCAGAAAAACCGCCAATAGGTTGATGGATCATTACCCTGATGATATATTATAACATAATAAAAGGTTCCTCTATCTCGCACGATTAGGCGGAGGGAAGAGATAAAGAATAAGAAAAAGAGAGAATTGAACAACCGTACAGGCATTTTTTCGCATTGCATACGGCTCGACAATGGAATTCGCCTTTTTACCTTTCATCAAAAAAAGAGAAAATATGGGGTCTATTATCCCCAGATCGGTCAATGATCCAATTACCACCCTTCTTTTTTTTGGAGGAGTTCAAAAATACTATGATGGCCCCGTTGCTTTATATATTTATTTCGTTTGTGAGTCAGCAATCCCAAAGTTTCTTTG----TTTTTTTTTCAAATCAAAAAG-AAAAAAAATCTTCTTTTTTTTTTTCGTACTTTTTCATAATATAAATATTGTTAATAACCTTCCGGTGTGAAAAAAGTTTGTGACGCTGAAATAGGCCTACGATAGGTAAGATAAACTCGGAATACCCCTCCTTTATCTCATACTACTCCTTCGATACATAATCTAATATTTTGAAAAAAAAAAACAATAACAATTTTCATATCGAATTCGAAGTGCCATGCTATTATTACTTAATATATTAATAATTCATATGGCGAAGGCATAGTCTTCTTTTTTCTCTCAAATAAAAAACTCATTGGCGCCAAGCGTGAGGGAATGCTAGACGTTTGGTAATTTCGCCCCCGGCCAGGAGAAAAGACCCCATTGAGGCGGCCAATCCCATGCATATTGTCTGTACATCTGGTCGTATAAATTGCATAGTATCATAAATAGCTATTCCGGGTATTACCCACCCGCCAGGAGAGTTTATAAACAAATACAAATCCTTGGTCTCATTCTCTATACTAAGATATACCATAACACCAATAAGTTGATTCGAGATCTCGCTATCAACCATTTGGCCTAAAAAAAGTAATCTTTCTCGATAAAGTCGGTTGATTAGGATAAAATTGTATCCCTTCGGAGCCGTACAGGCACTTTTTGATGCATACGGTTCAACAAAACTTGCGAAAAAAAATCAATGTGTAGCTCCCAGCCCCCTTTCTTGTTTCCTAGCGGGCTCTTTCTATCGAAGGGGTTTTTCTTCCATTTTTTAAGAACAATGAGTTTGGCCGGTTTTCCTATACCTATAATATTCTTATATAAAAAAAGCAATTCACTAATCGAACTAACTTTTCATTGATGTATTTTTTCATCGAGATCCAATCCAAAAATCACGATGTAATTTTCTTGTTCCTGAATGGGCTTCTTCCATTTTTTTAGGTTTATGCTCTACTCCGAGTAAGGATCTGCCCGATTTTTATTTGTACATATAGGACAAATGACCCCCATACCACGTCTCTTTTTTGCTATGACTTCGTCCC--TTTTTTTTTAATTCATTTGTTTCATGTCTTCCGCCAAATATTCGACATATTCATCATATTTATTATTCCATTGATTAACAGTTTGAGATCACTCCTATTTCGAATCAATTTCTAAATGGAATCGTTTATGATATCTATGATCTAAGTAATAATCATAGATATATTCCCAATTGGGTTTTTCTAAACGGAGCCTGGATACCTCATTTTATTGGTCCAGCCAAGACGACCATAAATTTTTTTTATTGCTAATATTAATCTGGATACCTCCGCACAAAAAGGATCTAATTGCACTTCATTGCACTTCACGCTACAAATTTTTGATAATTCAATCAATTTTTTTTGGGTGAAACCGAGGCTATCTCGATCAGGGGAGAGAATGGGGAAATCCCATATGACCCAATAGATCTGACAAGTCGCACTATACGTCAACCCAAGATGCATTCTTTTCTCCGGAACCTCGAAAAGGTACTTTTGGAACACCAATAGGCATAAAATGAAAGAAAAAAGAATTAAGTACTCTAGTTCACTTTGATGTGGAAGCGTAATAATGGGCTTCTTGTCTTAATAATATTGGCCTTTATCATATTTTATACATAGATTGAATAAGTTCAGAAAATAAAGGAAAATTCTTACGAATAGGTCCTTTGAATGATGACCAAATATGGATGCATCCGCTCATAGAAAAGGGAATCAACCCCCATTGCGTATTGGTACTTATCGAGTATAGAATAGATTTGCTTCTCTTTTTTCCTACGAACCGAATTCTTCCATTACCATTATTACTAAAAAATATTACTAAAAGAATAGAACAAATATTCATCCTTTTTTCGAGATAATCCACTGAAAAAAAGGGGGTACATAGCAGAGTTTTTTTCAATGCAATAAAGTTACACAGTGTCTATTTTTTGTTAATAAAGGGGTAGTCCCATGGGTTTGCCTTGGTATCGTGTTCATACCGTCGTATTGAATGATCCCGGTCGTTTGATTGCTGTCCATATAATGCATACAGCTCTGGTTGCTGGTTGGGCCGGTTCAATGGCTCTATATGAATTAGCAGTTTTTGATCCCTCCGATCCAGTTCTTGATCCAATGTGGAGACAAGGCATGTTCGTCATACCCTTCATGACTCGTTTAGGAATAACCAATTCATGGGGCGGTTGGAGTATTACAGGAGGGACGATAACGAATCCGGGTATTTGGAGTTACGAAGGTGTAGCCGGGGCACATATTGTGTTTTCTGGCTTGTGCTTCTTGGCAGCTATCTGGCATTGGGTGTATTGGGATCTAGAAATATTTGGTGATGAACGTACAGGAAAGCCTTCTTTGGATTTGCCTAAGATCTTTGGAATTCATTTATTTCTTTCAGGAGTGGCTTGCTTTGGTTTTGGGGCATTTCATGTAACAGGATTGTATGGTCCTGGAATATGGGTGTCCGACCCGTATGGACTAACTGGAAAGGTACAATCTGTAAATCCAGCGTGGGGTGTGGAAGGTTTTGATCCTTTTGTTCCAGGAGGAATAGCCTCTCATCATATTGCAGCAGGGACATTGGGCATATTAGCAGGCTTATTCCATCTTAGTGTCCGCCCACCTCAACGTCTATACAAAGGATTACGTATGGGTAATATTGAAACCGTTCTTTCCAGCAGCATCGCTGCTGTCTTTTTTGCAGCTTTTGTTGTTGCTGGAACTATGTGGTATGGTTCAGCAACTACCCCCATCGAATTATTTGGTCCCACCCGTTATCAATGGGATCAGGGATACTTTCAGCAAGAAATATATCGAAGAGTTAGTGCTGGACTAGCCGAAAATCAAAGTTTATCAGAAGCTTGGTCTAAAATTCCTGAAAAATTAGCTTTTTATGATTACATCGGAAATAATCCGGCGAAAGGGGGATTATTCAGAGCGGGTTCAATGGATAACGGGGATGGAATAGCTGTCGGGTGGTTAGGACACCCTATCTTTAGAGATAAAGAAGGGCGTGAACTTTTTGTACGTCGTATGCCTACTTTTTTTGAAACATTTCCTGTTGTTTTGGTAGACGGAGATGGAATTGTTAGAGCCGATGTTCCTTTTAGAAGGGCAGAATCGAAGTATAGTGTCGAACAAGTAGGTGTAACTGTTGAGTTCTATGGTGGCGAACTGAATGGAGTGAGTTATAGTGATCCTGCTACTGTGAAAAAATATGCTAGACGTGCTCAATTGGGTGAAATTTTTGAATTAGATCGTGCTACTTTGAAATCCGATGGTGTTTTTCGTAGCAGTCCAAGGGGTTGGTTTACTTTTGGACACGCTTCGTTTGCTCTGCTTTTCTTCTTCGGACACATTTGGCATGGTGCTAGAACCTTGTTCAGAGATGTTTTTGCTGGTATTGACCCAGATTTGGATGCTCAAGTGGAATTTGGAGCATTCCAAAAACTTGGCGATCCAACTACAAGAAGACAAGTAGCCTGATGCAACATTGCTCTGCTATTTTTCGCTTCTCGCTTCTATCTATTTTCGGTTTGTGATTTTAAATAAGGTACTGGAGAAATCTGGATTTAAATCCTCGTCTTTTTTTGATTCTTTTTTTTTTTTATTC-TTTTTTTTTCCTTTAATCCGGGAGATGATCCCACCCAAATAAACAGGTATGGAAGCTATAATTGTAAACCACGATCGAATTTATGGAAGCATTGGTTTATACATTCCTCTTAGTCTCGACTCTAGGGATCATTTTTTTCGCTATCTTTTTTCGAGAACCGCCTAAAGTTCCAACTAAAAAATGAAATGATTTTTCATTATATCAATTGAAGTAATGGGCCTCCCAATATCGGGAGGCCCATTACTTCAACTAATCCCCGTGTTCCTCGAATGGATCTCTTAGCTGTTGAGAGGGTTGCCCAAAAGCAGTATATAAGGCGTACCCCGTAAAACTTACAAGTAAACCAGATATAGAGATGGCGACTAGAGTTGCTGTTTCCATTATTATATAATTTCAAGACTACAATGGATCTATGATAAGATCGTTTATTTACAACGGAATGGTATACAAAGTCAACAGATCTCGATGAATACAAAATAGGATTTATGGCTGCACAAACTGTTGAGGGTAGTTCTAGAGCTCGTCCAAGACGAACTTCTGTAGGGGGTTTATTGAAACCATTGAATTCGGAATATGGTAAAGTAGCTCCTGGATGGGGAACTACTCCTTTGATGGGTGTCGCAATGGCTCTATTTGCGATATTCCTATCTATTATTTTGGAGATTTATAATTCTTCCGTTTTACTGGACGGAATTTCACTGAATTAGATTCACAAGAACCCCAAAATCCTAGCTGTTAAATAAGCATTTAGGTCTCGGA--TTTTTTTTTTTTTTAGTTGATTGGTAGTTCGACCGCGAAATTTTTTTGTTTCTGTATTTCCGGAATATGAGTGTGTGACTTGTTCTAATTGATCCTATTGATAGTACAGAGAATGGGTCTGTCGTCTTGAGAGAGATGGTTTTACCCCGTCGGATATTCATTCTAGTATCTGGAGCACGGAATATATAAAATAGATCACGAAGTATTCGAACTATGATTCATACTTAATATTCAGACCTCGCGGCCGGATTCAAAAAATTTTTCCAAAGAAAAAGTTATAAATCATAAATTGAAAAATTTTTCTTCTTTCAAATTCCCCATTTCTGCTTTGATTTTGCTCAAAGGACAAACGTTTCTTTGGATTTTTAGTCATTATATTTATATCTATTCTACTCGTTGAATAAATGATGATCCAATGGTTCTTACTCAGGGAATCTTTGGACTTAATTTGAAGGTTTTGTTGAATCATCGTGGTTCCAGTATGAATCTGAAGTTTCAATTGATTCATAGGGTCTTAACAAGAAAATTCCTATCAATAATAAAGAAAACATAAAGTAAAGCTGCATTACATACAAATAAAACTAACAAAT--AAAAAAAACAAAATAGGTAAATAGAAGATTCAAGAGGCCTGTAACGATCAACATAAAGACAAGCGAGTCGACTTGATTTTTTGGCATGCTAATTATAAGCACAAAGAATAGCTTTCTGATTTTTATTCTTTCGTATCTTTAGATAAGATTGAATCAAAAGATTAAGAAGTTTCCAATTTTCTATTCCATACCTCTTTCAACCAGTATTGGGGTGTTTTTGTTTGAGCCGTACGAGATGAAATTCTCATATACGGTTCTCAGAGGGGGAGTCCCCTTGGTTTACCTATCTCAATAAAGTCTACGATTGGTTCGAAGAACGTCTCGAGATTCAGGCGATTGCAGATGATATAACTAGTAAATATGTTCCTCCTCATGTCAACATATTTTATTGTCTAGGAGGAATTACACTTACTTGTTTTTTAGTACAAGTAGCTACAGGGTTTGCTATGACTTTTTATTACCGTCCGACCGTTACTGAGGCTTTTGCTTCTGTTCAATATATAATGACGGAAGCTAACTTTGGTTGGTTAATCCGATCAGTTCATCGATGGTCGGCAAGTATGATGGTCCTAATGACAATCCTGCACGTATTTCGTGTGTATCTCACTGGTGGTTTTAAAAAACCTCGCGAATTGACTTGGGTTACAGGTGTGGTTCTGGCTGTATTGACTGCATCTTTTGGTGTAACAGGTTATTCTTTACCTTGGGACCAAATTGGGTATTGGGCAGTAAAAATTGTAACAGGTGTACCAGAAGCGATTCCGGTAATAGGATCTCCTTTGGTAGAGTTATTACGCGGAAGTGCTAGTGTGGGACAGTCCACTTTGACTCGTTTTTATAGTTTACACACTTTTGTATTACCTCTTCTTACTGCCGTATTTATGTTAATGCATTTCCTAATGATACGTAAGCAAGGTATTTCTGGTCCTTTAT----------------------AAAAAAAAATCTAGATCATAGCGATTTGTAATCAATCCTTTATCTTATTGCTTGGGGGAGGAACAATAATATTTCATTGCTACAAATATGGATTATTGACAAAAAATAAGACATGTATTTGGAAATTTCCCCTCAACTCCATAATCATAATATTGTATTATTTATTTGACATGAATGAATAGTTGAAGGGAATTCTCCGAAGAGAAAATGGATTATGGGAGTGTGTGACTTGAACTTATTGATTGGGCTGTGCAGAAATATTCCTTTATCTGCTACATTGGAATTCACAACCAAATGTGTCTTTGTTCCAACCGCCGCCCCATAGAGAGGGTAGGCTGGTTCGATTGAAAAGAATCTTTTCTATGATCAGACCCAAGCATGCCGTGCATGAACAGGCTCCGTAAGATCCAGT------AGAATAAGTGATGTGGCATAATCCAGATTAAGTTTTCGCTATATTACTTCCTTAATAGTATGGAAATGCATTCATTTCTTCTGCATCGATCCGATTTATGATACTATCGGAGTGAAACAAAGGATCTAAAGAAGAGTAGCGGCTAGACTATATTAGTAACAAGTAAATCCTTTGTACGCAAAAAATAAAAATTTCAGCTCGATCTATTTTTGTTTTGTTGGGGGATAAGGGTGAATCACAAGGGCTGAGACAACCCAGAAAGCTCTTGATCATGATCAATTCTGTAAGCCTACTTGGGTATTGAGCATATACCTGTAAGAACTGAATTCCTTGCAATTGATAGTTGCAACTTCGTAAAATGGAATCCGGTAATTTTACCTATAGAATTATTCAGATATGCGTAGAGATAACTAAATATAGATTTTATAAAATTTCTATTTATTTTTTTATGTATCCGTTTAGTTCGGTTAATTCTTGCTCGAGCCGGATGATAAAAAATTATCATGTCCGGTTCTTTGGGGGGATGGATCTATAAGAATTCACCTATCCCAATAACAAAAAAACCTGACTTGAATGATCCTGTATTAAGAGCTAAGTTGGCTAAAGGTATGGGTCATAATTATTACGGAGAACCCGCATGGCCCAACGATCTTTTATATATTTTTCCGGTAGTAATTCTCGGTACTATTGCATGTAACGTAGGCTTAGCGGTTCTAGAACCATCAATGATTGGTGAACCCGCGGATCCATTTGCAACTCCTTTGGAAATATTACCCGAATGGTATTTCTTTCCCGTATTTCAAATACTTCGTACAGTACCCAATAAGCTGTTGGGTGTTCTTTTAATGGTTTCAGTACCTGCGGGATTATTAACAGTACCTTTTTTGGAAAATGTTAATAAATTCCAAAATCCATTTCGCCGCCCAGTAGCGACAACCGTCTTTTTGATTGGTACCGCAGTGGCCTTGTGCTTGGGTATTGGAGCAACATTACCTATTGATAAATCCCTAACTTTAGGTCTTTTTTAAATTGATTCAATTGTAAAATATCATAACGTGTGTATCTAGGGAGTAGTCGCTTCAAAGTCAAAGTGAATTCTCCCTAGATACTTTTATTCAATTATTCAATTAAATTCCGGTCCGAATATATAGATTGTGCGAAAGGTGCAAACCCATTTCATTTTTTCTA--------TTTTTTTTCTAAAGAATAAACAAATTACAATAAATTCAATTGATTTAAAACTTATTTTATTTTTCTTTTCGGTAAATCACGATTGTGAAATGCTTTTCTATTTCTTTTCTAGAATACCCACTATCTGTTTTACATCTTCTATGCGAAAGTGTTCAATTTTCATAAGGTCTTCTTGACTCTTATTCAAAAGGTCAAATAATGTGTGTATATTGGACTTTTTGAGACAATTATAGATCCTGGGAGACAATTCTGATTGGTCAATAAAAATAGATTTCAATGCGATTTCTTTTTTCTTTTTCTTTAGTTTTTTCAATCTATCATGAAAAGTAAAAAAAGGTAAAATAACCTTGTATTGATTGTTCTCTAAATGGAAGTTTTCTTCTGCTGCCTGTAGAAAGGGAATAAATAAATCAATCAAATTCCGGGAGGCTTCATGAAGTGCTTCTTTAGGAGTTAAACTTCCGTTTGTCCATATTTCTAGAAAAAGGATCTCTTGTTTTTCATTTCCATTCCCATAAGAATGAATACTATGATTCGCATTTCGAACAGGCATGAATACAGCATCTATAGGATAACTTCCGTCTTGAAAGTTCTTTGGCCTTTTTATATTATATCCTCGATTCCTCTCGATTTGTAATCCAATACACAAATCAATTGGTTCCGTTAGGCTAGCTATATGCTGCGTATTATCAACGATTTCCACAGAAGGTGGTAAGAGGATGTCTTGAGCAGTTACATATCCCGGACCTTTGACACAAATAAGCGCGTCACGAGTTCCATACAGATTACTTCTCAATACAATTTCTTTCAAATTCATTAAAATTTCATGTACTGATTCTTGAATACCTACTAGGGTAGAATATTCATGTGGGATTTTCTCAGATTTTGCGCGTGTAATACATGTTCCTTCGATTTCTCCAAGCAAAGCTCTTCGCATCGCAATGCCTATTGTGTCGGCTTGACCTTTCATAAGTGGAGACAAAATAAAGCGTCCATAATAAAGACGCTTACTGTCTACTCTTGATTCAACACACTTCCACTCTAGTGTCCGAGTAGATACTTTTACTTTCTCTCGAACCATAGTAATATTATTTGGCAGATTTTTGAGTTATTTATTTCTCTTGAAATCTCTTCAATGTTTATTTCTACACCCGTCTTTTTTTAGGGGGTCTGCAACCATTATGTGGCATAGGGGTTACATCCCGTACGAAACTTAAAAGTATACCACTTCTACGAATAGCTCGTAATGCTGCATCTCTTCCGAGACCAGGACCCTTTATCATGACTTCCGCTCGTTGCATACCTTGATCTGCTACTGCTCGAATAGCATTTCCTGCTGCGGTTTGAGCAGCAAAAGGTGTCCCTCTTCGTGTACCCCTGAATCCACAAGTACCGGCTGAGGACCAAGAAATTACCCGACCCCGTACATCTGTAACAGTCACAATGGTGTTGTTGAAACTTGCTTGAACATGAATAACGCCCTTGGGGATTCGACGTGCACTTTTACGTGAACCAACCCGTCCAGTCCTACGTGAACCACTTCTTGGTATAGATTTTGCCATATTTTATCATTTCATAAATATAAGTCAGAGATATATGGATATATCCATTTCATCTTAAAACCGATCTTTTATTTTGATTTGTTCATCAGTTCTTTTCTTTTATAGAGTCTCTTTTCGAAAGATTATCCTTGTCTTTGTTTATGTCTCGGGTTGGAACAAATGACTATAATTCGTCCCCTCCTACGGATCAGTCGACATTTTTCACAAATTTTACGAACGGAAGCCCTTATTTTCATAGTTGTTATTCCTTAACTGAATTTCAAATCTACTTAATTGGAAGAAAATAAGTTTCTGGAAATTTTTGAACCGTGAATTGTATCCCCATGAAAGGAATGTTGAAAAATCACCTAATTGTTCGAATCCTTGTTTTGTTGTGGAGTCGATAAATTATCCGTCTTCCGTTTGAATCCTAACGACTTACTTCAATTTTGACTCTATCTCCTGGTAGTATATGTATAAAACTGTGTCGGATCCTTCTTGAAACATAACTTAAAATTCAAATCTGACTTCGCTATCTAAAGGATCTAAAAGAACCCGGAATATACCATTGGTAAGTGATTCAGTAATTACA---CCTCGCTGAATC--TATTTTTTTCTTTTTTTCTTTCATTCCAGGCAAACCCTCCTTGAAGTATCAACTAATGTAGGAGGAGCAATATTAGACAACTTGACTTTTTTTCGTTTTTTTTTTTTACAAATAGGAAGTTCCGGATACAATTCGTATAGCAAAAGAATTACCATATATAACACAAAACTTCTCCGCCGATTCTTTCTAGTCGAGCCGCTCGGTCTGTCATTATACCCCGAGAAGTAGAGAGAATTACAATCCCCATCCCGTCTAAAATTCTAGGAATTTGTTGATAGTTAGAATAGATTCGTAGACCGGGTCGACTGATTCGTTTTAAATTTAAAATAGGCCTATATGCTCCTTTCCTATTCCTTCGATGTCGTAGGGTTAAAACCAAAAAATATTTGTTGTTTTCCACAAGTTTCCTTACGTTTTCGAGAAAACCCTCTCGTAAAAGTATTTTAACAATGTTTTCGGTGATGTTAGTAGATGCTATTCGAACCGTACCTTTTCTATTCATGTCAGCATTTCGTATAGAAGTTATTATGTCAGCAATAGTGTCCTTACCCATGATAAACTAAAAATTTTGTTGCTTCCCAAATTTGATATAATCAACATGTTCTTTTTTTTATGAAAATTATTAAAAGTATATACATGAGACATACTCTACTAAATTTATATTTATCTATTTTATTTAAATACTATTACTATATC------GCGGTTTCATCTCATCTTATAATACTTCAGGTGCTAATGAAACTATTTTAGTAAAATTTAACTGTCTCAATTCCCGGGCGATCGCACCAAAAACTCGAGTTCCTTTTGGATTTCCTTCTTGATCAATGACAACTGCAGCATTGTCATCATATCGTATTATCATACCGTTGTCACGTTTGAGTTCTTTACAAGTACGTACAATTACAGCTCTGATCACTTCTGATCTTTCTAGAGGCGTATTTGGCACTGCTTCCTTGATCACAGCAACAATAACGTCACCAATATGAGCATATCGTCGATTACTGGCTCCTATGATTCGAATACACATCAATTCTCGGGCCCCGCTATTGTCTGCTACATTCAAATGGGTTTGAGGTTGAATCATATCATTTTTTGAATCTGTTTTTTTAATGTTTAATGTAAAGTAAAGCAAAGGACGAGGTAAAAAAAAAAAAAAAAGAAAACCTGCAATTG-TTTTTTTATATCCAAGATTTCTTTCCTTTGATTCTACATTCCTATCCAGAAATAATGAATTGAGTTCTTATAGGCATTTTGGACGCCGCTATTGAAATAGCCTTTCGAGCTATATTTTCGGCTACTCCACTCATTTCATAAAGTATTCTACCGGGTTTAACGACAGCTACCCAATATTCGGGGGATCCTTTCCCCGACCCCATACGGGTTTCTGTGGGTCTTACTGTAACTGGTTTGTCTGGAAATATACGTACCCAGATTTTTCCACCACGACGTACATTTCGTGTCATTGCTCGGCGCCCTGCTTCGATTTGTCTAGATGTGATCCAAGCGGGCTCAAGTGCTTGAAGAGCATATCTACCGAAACAAATATGATTACCTCGATAAGATATTCCTTTCATTCTTCCTCTATGTTGTTTACGAAATCTTGTTCTTTTGGGGTTATAGTTGATGGTTCTTTCTCAATTCCATCTCTACTACAGAACTGGACATGAGAGTTTCTTCTCATCCAGCTCCTCGCGAATGAAACGACTAAAAAAGATTTTATCAAGATATATACATATCCATCGATTTAATGAATACTATACTGAAGCATAGGATTCTTTGAAATTTCATCTAATTAATCGATTCGAAATTTGTATATGGTGTTTAGATATATAATTAAACATGCATATTCTATTTCTAGATAATCTCAATGTCCTTTTTTTTATAACGTTATAACAAATTTTTA----------------------TTTTTTTTGCCTTTTACCATATTGGATCGATCAAAATTTATGAATCCAATACAATCAAACTTTCGCGGGCGAATATTTACTCTTTCAATATCTATTTCAGTTGTAGATTGAGTCCATGACCTCTCCGAAAAAACGAATAGGTCCCTGGTCCCTTTCGCCATCCCACCCAATGAATCATTAAGATTCATTTTCAATAGAATCTTCTGTATTCACGGATTCCATCGTTCCCATTGCTTCTCGATTAATGGTTAGGTCTGAATTCTCCAACGGAGTCCTTAATGAAATTTTTTCTTAAGTCAATTTTCTCAGTTTTTATTGGCTACAGGCTCTTGATTTTTTTGTTATTCATCTAATTATGGATGAATCATTATTGATGCTTTATTACACTGTTTTTTATGAGATGACTCAGAGACCTTACATATTGGAATCCTATATCATTGATATTTTCTTTCTCTCTTTCTCTCATCCTTCCATTTATCCGCATACTTTTCGATTTCGCTTCACAACTTAGAACTTCACAACTCATAATTGGAATGGTTTTTTTTGTTTATGCAAAAAAGATTTCAGTTGCTACAATGATATGACCAATATATTATATCTTGACTGGTTCTTTGGATCCAGATAATGCGAAGCAATGAGTTGGTTATTAGTGTTCTAGTTATTAGTTCATACTACAGGCCGGTCCGTTTTTTTTTTGAATCCTAGCCCTAAAAAAAACCAACGAGTCGCACACTAAGCATAGCAATTATATAAAATGATCAATCGAATTTTTATTCAACCCTGTAGAATTGCGGAATTTATCGTTTTTGTTTTGATTGAACATAAAAAG-AGTTCGTTCTTTTTTGTTCTATTTCCATCAATGGGTAGACTGTAAAGACTCGTACAGTCTTATTTTTCTTCGTCTACAAATATCCAAATTTTGATTCCTAATACCCCGTATATAGTTCGAACTGTATAGGAACAATAATCAATTTTAGCTCCAATGGTTTGTAGAGGAACCCTACCTTCTCTGATCCATTCGACGCGTGCAATTTCTTTTCCGTCAATACGCCCTGCAATTTGTACTTGAATTCCTTTTGTATCTGCCTGTTCAGTTAATTCAATAGCTTTTTTCATTGCTTTGCGAAAAGAAACTCTATTTTTTAATTGTCCGGCTATAAATTCTGCAAGAATATTAGGGTGTCCATAAGGATTTGCAATTCTTGTAATAGCAATGTTTAGTTTTCGGTTCACACAATTAAGTTCTTTTTGTACATTCATCTGTAATTCTTCGATTCGTCGCGGTCTATTTTCTATTAATAATTTTGGGAATCCTATATAGATTATGACTTGAATTAGATCAATTCTTTTTTGAATCTCTATCCGTGCGATTCCCTCAACACCGGAGGATATTCGCATATTTTTTTGTACATAATTCTTAATACAGTTTCGTATTTTTTGATCTTCTTGTAGACCTTCGGAATAATTTTTTGGTTGTGCAAACCAAAGAGAATGATGACTTTGTGTTGTACCAAGTCGGAAACCAAGTGGATTTATTTTTTGTCCCATAATCCCCCACTGCTGTATGTATCACGACATGTCAGATTTGTGTTCTTTTGTTTATTTATCAATTCAAGTTTTTTTGAGCACGTGAGATAGTCTGAATATTCATATTCATCTAAGGATATATCTTTTAAACCAATAGTTATATGACAAGTGGGTCTTTTTATCAGATAACTCCGCCCCCGAGCTTGAGGTTTTAATCTTTTCGCAGCAGTACCCTCGTTTACTTCGGCTTTAATAATGACTAAACTTGCTTCGTTGAAACCCAGATTGTGAATCCCATTTGCTGCTGCAGAATAAACCAATTTAAAAATGGGATAACATGCTCGATAAGGCATGAGTTCTAGTATCATAAGGGTTTCCTCGTAAGAACGTCCACGAATCTGATCAATTACCCTTCGGGCTTTGTGAGCAGACATACATATATGTTGACCTAAAGCATATACTTCTACCTTCTTCTTTATTATCTTTATCATAAGGTTCACCTCTCACCAATGAATCTATATTCACTTTATTAACGACGGGATCTATTATCATTTTTTGCATGTCCACGGAAATTTATAGTGGGCGCAAATTCTCCCAATTTATGTCCTACCATACGATCTGTTATATAAATAGGCAAATGTTCCTTTCCATTATGGATAGCAATAGTATGGCCGACCATTGTGGGTATAATGGTAGATGCCCGGGACCAAGTTATTATTATTTCTTTTTCCGCTTTTGTATTAAGCTTATCGATTTTTCTTAATAAATGATTCGCTACAAAAGGATTTTTTTTTAGTGAACGTGCCACAGTTAATTAACTCCTATTTTTTTCTTTTGTAAATTGTAAAAACGAAGAAAGAAATTCTATTTTCTCTCCTATTTACTACGGCGGCGAAGAATCAAATTATCACTATATTTATTCCTTTTTCTACTTCTTCTTCCAAGTGCAGGATAACCCCAAGGGGTTGCGGGTCTTTTTCTACCAATTGGAGCCCTTCCTTCACCACCCCCATGGGGGTGGTCTACAGGGTTCATAACTACTCCTCTTACTACAGGACGCTTACCTAGCCAACATTTCGATCCGGCTCTACCCAAACTTTTCTGGTTCACCCCAACATTCCCCACTTGTCCGACTGTTGCTGAGCAGTTTTTGGATATCAAACGGACCTCCCCAGAAGGTAATTTTAATGTGGCCGATTTCCCCTCTTTTGCAATCAGTTTCGCTACAGCACCCGCTGCTCTAGCTAATTGTCCACCCTTTCCAAGTGTGATTTCTATGTTATGTATGGCCGTGCCTAAGGGCATATCGGTTGAAGTAGATTCGTCTTTTTGATCAATCAAAACCCCTTCCCAAACTGTACAAGCTTCTTCCAAAGCATACGGCTTTCTGGATGTAGATGATGATATCTATACAGATGGATCTTATATATATCATATAATGAAGTACCACATGCGTGGATATATAGGAATCCAAATCTGCCGAATCACTCATGTTATGATCTTCTACATCCTAGGTTTTCCCGTTCCGTCATCTGGCTTATGTTCTTCATGTAGCATTCAGACCGAATGACTCTATGAAATTACGTCGATCCTTCCACATATTATGGGTAACGTAGGAGACATCTCTATTTTTCCCCGGGAAATCTTTCTAATTACCATTACCACTGCTTAGCTTTCAATTCGCCTCTGACCATCAAATCAAATGTGAATAACCCGTCCTCCTCTCTTTGAAACAAGGGGCGCTTCTGGTTCTGTCGGTGCTTGAAACAATTTTGTCTTCTCCATATTACTATATCTCTAGAGTCAATAATTTTATATGAGGAACTACTGAACTCAATCACTTGCTGCCGTTACTCTTCAGTTTTCTGTTGAGGTCTATCCTGTAGAGGTACTCAAATTGGATCAGTGATCGATTTCTAGGTTTCGTCGTAAACCTAATTGGTTACTTCCAATTACGTAAATCAATAGTTCAAACCGCACTCAAAGGTAGGGCATTTCCCATTTTTATAGGAACTTCTGTACCAGAAACAATGGTATCTCCAATTATAGCCCCTCTGGGATGTAAAATATATCTCTTCTCACCATCCCCATAGTGTATGAGACAAATGTATGCATTTCGATTAGGGTCGTATTCTATGGTTACGATTCTACCATATATGTCTTTTTCATTCCGTCGAAAATCGATTTTACGGTATAGACGCTTATGACCTCCCCCTCTATGCCCTGCGGTAATGATTCCTCTGGCATTACGACCTTTACCACAACGATGCTGTCCATAGATCAAATTATTTCGTGGATTGGATTTCACTTGACTGTCTACGGCTCCATTGCGTGTGCTCGGGGTAGAAGTTTTGTATAAATGTATCGCCATGCTATTAAGTATTTTGATTTAAGTTCTTTTCTTTCTAAGAGGTGGAATAGAATAACCCGGTTGAAGCGTAATGATCATACGTCTGTAATGCATTGTATGTCCCATAATAGGTCCCATTCTTCTACCCTTTCGGGGGAGTTGATGACTATTCATAGCTATTACCTTGACACCAAAGAAGAGTTCGACCCAATGCTTTATTTCTGTCCTAGTTGATCCTGATTCGACATTAGAAGTATATTGATTTTTCCCCAATAACCGAATACTTTTGTCTGTAAATACTGCATATTTGATTCCATCCATAAATCGATTTTCTTCCCTATTAGTTCTAGTCTCAATAAGAATGCTAGTTCTTACTGTTCATATGTTATGATATGAATATACCACACCAATTCGTTATGTATAGATGATGAGATTCCATTGATACAGAGCCAATTCCAATAGACTTATTGGAGGGTCCCATTGGCGTGCATCCAGTAGGAATTGAACCTACGAATTCGCCAATTATGAGTTGGGCGCTTTAACCATTCAGCCATGGATGCTTAGCGGGGATCCTCGTACATGGTGAATAACCAAATTCCAATTGAAATGAAATCTTTAGGATAAATCAATGCAATTTAGGAGGAATCAATGAAAGGACATCAATTCAAATCCTGGATTTTCGAATTGAGAGAGATATTGAGAGAGATCAAGAATTCTCACTATTTCTTAGATTCATGGACCCAATTCAATTCAGTGGGATCTTTCATTCACATTTTTTTCCACCAAGAACGTTTTATAAAACTCTTGGACCCACGAATTTGGAGTATCCTACTTTCACGCAATTCACAGGGTTCAACAAGCAATCGATATTTCACGATCAAGGGTGTAGTACTATTTGTAGTAGCGATCCTTATATATCGTATTAACAATCGAAATATGGTCGAAAGAAAAAATCTCTATTTGACAGGGCTTCTTCCTATACCTATGAATTCCATTGGACCCAGAAATGATACATTGGAAGAATCTTTTGGGTCTTCCAATATCAATAGGTTGATTGTTTCGCTCCTGTATCTTCCAAAAGGAAAAAAGATCTCTGAGAGCTTTTTCCTGGATCCGAAAGAGAGTACTTGGGTTCTCCCAATAACTAAAAAGTGTATCATGCCTGAATCTAACTGGGGTTCGCGGTGGTGGAGGAACTGGCTCGGAAAAAAGAGGGATTCTAGTTGTAAGATATCTAATGAAACCGTCGCTGGAATTGAGATCTCATTCAAAGAGAAAGATATCAAATATCTGGAGTTTCTTTTTGTATATTATATGGATGATCCGATCCGCAAGGACCATGATTGGGAATTGTTTGATCGTCTTTCTCCGAGTAAGAGGCGAAACATAATCAACTTGAATTCGGGACATCTATTCGAAATCTTAGTGAAAGACTGGATTTGTTATCTCATGTTTGCTTTTCGTGAAAAAATACCAATTGAAGTGGAGGGTTTCTTCAAACAACAAGGAGCTGGGTCAACTATTCAATCAAATGATATTGAGCGTTTTTCCCATCTCTTCTTGAGAAACAAGTGGGCTATTTCTTTGCAAAATTGTGCTCAATTTCATATGTGGCAATTCCGCCAAGATCTCTTCGTTAGTTGGGGGAAGAATCCGCACGAATCGGATTTTTTGAGGAACATATCGAGAGAGAATTGGATTTGGTTAGACAATGTGTGGTTGGTAAACAAGGATCGATTTTTTAGCAAGGTACGGAATGGATCGTCAAATATTCAATATGATTCCACAAGATCTAGTTTCGTTCAAGTAACGGATTCTAGCCAATTGAAAGGATCTTCTGATCAATCCAGAGATCATTTCGATTCCATTAGTAATGAGGATTCGGAATATCACACATTGATCAATCAAAGAGAGATTCAACAACGAAAAGAAAGATCGATTCTTTGGGATCCTTCCTTTCTTCAAACGGAACGAACAGAGATAGAATCAGACCGATTCCCTAAAAGCCTTTCTGGATATTCCTCAATGTCCCGGCTATTCACGGAACGTGAAAGGCAGATGAATAAGCATCTGCTTCCGGAAGAAATCGAAGAATTTCTTGGGAATCCTACAAAATCCATTCGTTCTTTTTTCTCTGACAGATGGTCAGAACTTCATCTGGGTTCGAATCCTACTGAGAGGTCCACTAGAGATCAGAAATTGTTGAAGAAAGAAGAGGATGTTTCTTTTGTCCCTTCCAGGCGATCGGAAAATAAAGAAATAGTTAATATATTCAAGATAATTACGTATTTACAAAATACCGTCTCAATTCATCCTATTTCATCAGATCCGGGATGTGATATGGTTCCGAAGGATGAACTGGATATGGACAGTTCCAATAAGATTTCATTCTTAAACAAAAATCCATTTTTTGATTTATTTCATCTATTCCATGACCGGAACAGGGGGGGATACACGTTACACCACGATTTTGAATCAGAAGAGAGATTTCAAGAAATGGCAGATCTATTCACTCTATCAATAACCGAGCCGGATCTGGTGTATCATAAGGGATTTGCCTTTTCTATTGATTCCTACGGATTGGATCAAAAACAATTCTTGAATGAGGTATTCAACTCCAGGAATGAATCGAAAAAGAAATCTTTATTGGTTCTACCTCCTATTTTTTATGAAGAGAATGAATCTTTTTATCGGAGGATCAGAAAAAAATGGGTCCGGATCTCCTGCGGGAATGATTTGGAAGATCCAAAACCAAAAATAGTGGTATTTGCTAGCAACAACATAATGGAGGCAGTCAATCAATATAGATTGATCCGAAATCGGATTCAAATCCAATATAGCACCTATGGGTACATAAGAAATGTATTGAATCGATTCTTTTTAATGAATAGATCCGATCGCAACTTCGAATATGGAATTCACAGGGATCAAATAGGAAATGATACTCTGAATCATAGAACTATAATGAAATATACGATCAACCAACATTTATCGAATTTGAAAAAGAGTCAGAAGAAATGGTTCGATCCTCTTATTTTTATTTCTCGAACCGAGAGATTCATGAATCGGGATCCTAATGCATATAGATACAAATGGTCCAAAGGGAGCAAGAATTTCCAGGAGCATTTGGAACATTTCGTTTCTGAGCAGAAGAGCCGTTTTCAAGTAGTGTTCGATCGATTACGTATTAATCAATATTCGATTGATTGGTCTGAGGTTATCGACAAAAAAGATTTGTCTAAGTCACTTCCTTTCTTTTTGTCCAAGTTGCTTTTCTTTTTGTCTAACTCACTTCCTTTTTTCTTTGTGAGTTTCGGGAATATCCCCATTCATAGGTCTGAGATCCACATCTATGAATTGAAAGGTCCGAATGATCAACTCTGCAATCAGTTGTTAGAATCAATAGGTCTTCAAATCGTTCATTTGAAAAAATTGAAACCCTTCTTATTGGATGATCATAATACTTCCCAAAAATCGAAATTCTTGATCAATGGAGGAAGAATATCACCATTTTTGTTCAATAAGATACCAAAGTGGATGATTGACTCATTCCATACTAGAAATAATCGCAGGAAATCTTTTGATAACACGGATTCCTATTTCTCAATGATATCCCACGATCAAGACAATTGGCTGAATCCTGTGAAACCATTTCATAGAAGTTCATTGATATCTTCTTTTTATAAAGCAAATCGACTTCGATTCTTGAATAATCCACATCGCTTCCGCTTCTATTGTAACAAAAGATTCCCTTTTTATGTGGAAAAGGCCCGTATCAAGAATTCTGATTTTACGTATGGACAATTCCTCAATATCTTGTTCATTCGCAACAAAATATTTTCTTTGTGCGGCGGTAAAAAAAAACATGCTTTTTTGGAGAGAGATACTATTTCACCAATCGAGTCACAGGTATCTAACATATTCATACCTAACGATTTTCCACAAAGTGGTGACGAAAGGTATAACTTATACAAATCTTTCCCTTTTTCAATTCGATCCGATCTATTAGTTCGTAGAGCTATTTACTCGATCGCAGCCATTTCTGGAACACCTCTAACAGAGGGACAAATAGTCAATTTTGAAAGAACTTATTGTCAACCTCTTTCAGATATGAATCTATCTGATTCAGAAGAGAAGAACTTGCATCAGTATCTCAATTTCAATTCAAACATGGGTTTGATTCACACTCCATGTTCTGAGAAATATTTACCATCCGAAAAGAGGAAAAAACGGAGTCTTTGTCTAAAGAAATGCGTTGAGAAAGGGCAGATGTATAGAACCGTTCAACGAGACAGTGCTTTTTCAACTCTCTCAAAATGGAATCTATTCCAAACATATATGCCATGGTTCCTTACTTCGACAGGGTACAAATATCTAAATTTGATATTTTTAGATACTTTTTCAGACCTATTGCCGGTACTAAGTAGCAGTCAAAAATTTGTATCCATTTTTCATGATATTATGCATCGATCAGATAGATCATGGCGAATTCTTCAGAAAAAATGGTGTCTTCCACAATGGAATCTGATAAGTGAGATTTCGAGTAAGTGTTTACATAATCTTCTTCTGTCCGAAGAAATGATTCATCGAAATAATGAGTCACCATTGATATCGACACATCTGAGATCGCCAAATGTTCGGGAGTTCCTCTATTCAATCCTTTTCCTTCTTCTTGTTGCTGGATATCTCGTTCGTACACATCTTCTCTTTGTTTCCCGAGCCTATAGTGAGTTACAGACAGAGTTCGAAAAGGTCAAATCTTTGATGATTCCATCATACATGATTGAGTTGCGAAAACTTCTGGATAGGTATCCCACATCTGAACTGAATTCTTTCTGGTTAAAGAATCTCTTTCTAGTTGCTCTGGAACAATTAGGAGATTCTCTAGAAGAAATACGGGGTTCTGCTTTTGGCGGCAACATGCTATGGGGTGGTGGTCCCGCGGATGGGGTTAAATCAATACGTTCTAAGACGAAAGATTGGAATATCAATCTCATCGATATCATCGATCTCATAAGTATCATACCAAATCCCATCAATCGAATCACTTTTTCGAGAAATACGAGACATCTAAGTCATACAAGTAAAGAGATCTATTCATTGATAAGAAAAAGAAAAAAGGGGGACGGTGATTGGATTGATGATAAAATAGAATCCTGGGTCGCGAACAGTGATTGGATTGATGATAAAGAAAGAGAATTCTTGGTTCAGTTCTCCACCTTAACGACAGAAAAAAGGATTGATCAAATTCTATTGAGTCTGACTCATAGTGATCATTTATCAAAGAATGACTCTGGTTATCAAATGATTGAACAACCGGGAACAATTTACTTACGATACTTAGTTGACATTCATAAAAAGCATTTAATGAATTATGAGTTCAATACATCCTGTTTAGCAGAAAGACGGATATTCCTTGCTCATTATCAGACAATCACTTATTCACAAACTTCGTGTGGGGCTAATAGTTTTCATTTCCCATCTCATGGAAAACCCTTTTCGCTCCGCCTAGCCCTATCCCCCTCTAGGGGTATTTTAGTGATAGGTTCTATAGGAACCGGACGCTCCTATTTGGTCAAATACCTAGCGACAAACTCCTATGTTCCTTTCATTACAGTATTTCTGAACAGGTTCCTGGATAACAAGCCTAAAGGTTTTCGTATTGATGATATCGATATTGATGATAGTGACGATATTGATGCTAGTGACGATATTGATGCTAGTGACGATATTGATGCTAGTGACGATATCGATCGTGACCTTGATACGGAGCTGGAGCTTCTAACTATGATGAATGCGCTAACTATCGATATGATGTCGGAAATAGGCCGATTTTATATCACCCTTGAATTCGAATTAGCAAAAGCAATGTCTCCTTGCATAATATGGATTCCAAACATTCATGATCTGGATGTGAATGAGTCGAATTACTTATCCCTCGGTCTATTAGTGAACTATCTCTCCAGGGATTGTGAAAGATGTTCCACTAGAAATATTCTTGTTATTGCTTCGACTCATATTCCCCAAAAAGTGGATCCCGCTCTAATAGCCCCGAATAAATTAAATACATGCATTAAGATACGAAGGCTTCTTATTCCACAACAACGAAAGCACTTTTTCACTCTTTCATATACTAGGGGATTTCACTTGGAAAAGAAAATGTTCCATACTAATGGATTCGGGTCCATAACCATGGGTTCCAATGCACGAGATCTTGTAGCACTTACCAATGAGGCCCTATCGATTAGTATTACACAGAAGAAATCAATTATAGACACTAATACAATTAGATCTGCTCTTCATAGACAAACTTGGGATTTGCGATCCCAGGTAAGATCGGTTCAGGATCATGGGATCCTTTTCTATCAGATAGGAAGGGCTGTTGCACAAAATGTACTTCTAAGTAATTGCCCCATAGATCCTATATCTATCTATATGAAGAAGAAATCATGTAACGAAGGGGATTCTTATTTGTACAAATGGTACTTCGAACTTGGAACGAGCATGAAGAAATTAACGATACTTCTTTATCTTTTGAGTTGTTCTGCCGGATCGGTCGCTCAAGACCTTTGGTCTCTACCCGGACCCGATGAAAAAAACGGGATCACTTCTTCTGGACTCGTTGAGAATGATTCTGATCTAGTCCATGGCCTATTAGAAGTAGAAGGTGCTCTGGTGGGATCCTCACGGACAGAAAAAGATTGCAGTCGGTTTGATAATGATCGAGTGACATTGCTTCTTCGGCCCGAACCAAGGAATCCCTTAGATATGATGCAAAATGGATCTTGTTCTATCGTTGATCAGAGATTTCTCTATGAAAAATACGAATCGGAGTTTGAAGAAGGGGAAGGAGAAGGAGTCCTCGACCCGCAACAGATAGAGGAGGATTTATTCAATCACATAGTCTGGGCTCCTAGAATATGGCGCCCCTGGGGCTTTCTATTTGATTGTATCGAAAGGCCCAATGAATTGGGATTTCCCTATCGGGCCGGGTCATTTCGGGGCAAGCGGATCATTTATGATGAAAAGGATGAGCTTCAAGAGAATGATTCGGAGTTCTTGCAGAGTAGAACCATGCAGTACCAGACACGAGATAGATCTTCCAAAGAACAAGGCTTTTTTCGAATAAGCCAATTCATTTGGGACCCTGCGGATCCACTCTTTTTCCTATTCAACGATCAGCCCCTTGTCTCTGTGTTTTCACATCGAGAATTCTTTGCAGATGAAGAGATGTCAAGGGGGCTTCTTACTTCCCAACCAGATCCTCCTACATCTATATCTAAACGCTGGTTTATCAAGAATACGCAAGAAAAGCACTTCGAATTGTTGATTCATCGCCAGAGATGGCTTAGAACCAATAGTTCATTATCTAATGGATTTTTCCGTTCTAATACTCCATCCGAGAGTTATCAGTATTTATCAAATCTGTTCCTATCTAACGGAGCGCTATTGGATCAAATGACAAAGACATTGTTGAGAAAAAGATGGCTTTTCCCGGATGAAATGAAAATTGAATTCATGTAAGAGGAGAAAGGTTTCCCATTACTTAGCCGGAAAGATATGTGGCCATGAAATAGGGATTAAGTGGAACAGAATTGACTGGGTGGTAGAGTCGTGGAAACACCTGTTTCTTCCATATTTTGGACCTTAGCTCCATGGAACAATATGCTACTGCTGAAACATAGAAGAATTAAAATCTTAGATCAAAACACTATGTATGGATGGTATGAACTGCTTAAACAAGAATTCTTGAACAGCGAACCACCAGAGCTATTACTAACTACATCAAAAAATTTCCATTAATGAAAGATAAAGATGTAAATCTATTGGAAAATCAAAAATACGCATGTCGGATGAAATGGTTGTTGCTATCTGCTCCAATAACGAATCATTGGTTTAACTGAATAACTAAATAAAATAGATAGACCCTTCTCTTCGTCTCAGGTCGATGGATCTTCTCAATTGGAAGATCCCCTATATGGATAATACACATTCCAGTTGACCGAGCCTAATTCGAATTCTTTTGTTCCGAAGGAAAGATATCCATGGGGCGGTTCGCCCTATTCAGATATTCACGACCAAGAAGAAGAAGTACTGGATTCTCTTTCGGATAGGTCCTGAAAGGAGAAGGAAGGCTGGAATGCCAACAGGCGTCTATTATTGAATTCACCCGACCCGATAGTACCAATTTTGGGAACGTCCAGTGCCAAAGTCACTGAACGGGTAAGTCGCCAATCCCTAAAACGGACTATGTAATGTACTTTATCTGCTGGGTTACAGGCGGGCATTTTACCAGAGGTTTATATTGTATCAATCTACCCTTGTGTGATTCCTGTTGAAGTATATACTCGGGGGGTGGGTGCAGGGCGGACGATTTCAAAGCGGACTCCCCATTCATTAGATAGAGAAGATCAACAAGATTTCGTGATCCGCTGCCGAACTTATTCCAATTCCA----AGATCTCGGATCGAATCGGTATATCAATATCGATTCGATCCGAGATCTCTTATTGAATTGCTCATTCAATGAGCATTCTCAATATTATGCCTTGAAGAGGACTCGAACCTCCACGCTCTTTAGCACGAGATTTTGAGTCTCGCGTGTCTACCATTTCACCACCAAGGCATCTTGAAAGTGAATCGTATTCCATGAAGATGATATCTATCTAGTGTGATGTATGGAATATATGACAAAGGTGGAGTGTTGGAGTATTTCTAGTGATCGGTCATGTCATATAGGCCCCAATCGGACATCCAATTGCTTCGATTTGAATTATCCGGAGGATGCCTTATATATATATTAATATTATATCAAAAAGATGGACAATCAAACCTATTTCTCGATTCAATAGAAGCCCAAAGAGGTGAATAGGGTCCCAAATAACGAGAGATATGTAAAAAGCGGGTCCGATTACGCCTATTCCTAATCCTAAATGGAATGTAACGACGTAGGGATCCATATGTAAACATAGTATCTATTTAGATACGCTCGAATGACCCCTTCTCATAATGAGAATGTATATAACCCTATTCCGGTCTGGTCCGGTATGGAATGAACTTATAATCATGGAATCGACTCGATCATCAGATTATAGATTATAAGTTCATAACCCTAGCCCATTCCCATTTTGTTCGGAACAGATCTACTAATTCTTTGATTCCAGTTAGTAAGAGGGATCTTGAACTAAGAAATAGATTCTAGAAGCTAACTAGAAGCTAAAAAAGGGTATCCTGAGCAATTGCAATAATCGGGTTCATTGATATTCCTGGTATAGTAGATGCTATCACACATACAATCATACTCAATTCGATGGAATTGTTTGATCTTAAAGGGGATCCTCTATAATTTCGCACGTGAGGGGTTATTTCTTGCTTTCGTCCAGTCATTAATAACTTGATTATTTTTAGATAATAGTAGATAGAAACAACGCTCGTAAGGAGTCCTATTGAAACCAAGAAATATAGGCCTGCCTGCCATCCACACCAGAATAAATGGAGTTTTCCGAAAAAACCTGCTAGTGGAGGAAGACCTCCTAGGGATAAGAGACATAGAGCTAAAGAGAGAGCCAAAAAAGGATCTTTTGTGTATAATCCTGCATAATCTCGAATGTTATCAGTTCCGGTACGTAGACCAAATAATACAATGCAAGCAAAAGTTCCTAGATTCATGGAGATATAGAACAGCATATAAGTTATCATGCTCGCATATCCACCATTTGAGTCTCCAACAATTATTCCAATAATTACATATCCGATTTGACCTATGGACGAATATGCAAGCATACGTTTCATGCTTGTTTGAGTAATAGCAATGAGATTCCCCAATATCATGCTAAGAATAGCTAGGATTTCCAGAAGAAGATGCCATTCGTTTGATGAGAAATAAAAAGGAATATCGAAAATTCGAGTGGCTGAAGCTGAAGCAGCTACTTTCGAAGTAACAGAAAGAAAAGCAACGACTGGAGTGGGAGAGTCAGAGTCGAAAAGAGGATTCCTCACTTCTTTCTCTCATTCAAAACCGTGCATGAGACTTTCATCTCGCACGGCTCCTAAGTGATCAAAGTAAAGAAGAACTCATCTTCTTTCTTTTTTGATTACCTTCCTCGCGTATGTATAAGATCGAATCCATTCGATTTCTAAAAAGGATTACTAATCCTTAACTTTTCGAGGAATCCTTCATCAGTGGTTGTGAATGACTGATTTTTCTCAATCTTTTCGACCTTGGTTCCGTAGGAGCAAGAGCAAGTCAGAAAGATTGAGAAATAGAACCATCTGATTTGATTCGTTCTCAATAGCCATGAGATGATCATCTTAGGGTGATCCTTTTGTCGACGGATGCTCCTATTACACTCGTAGTCTCTGAAGGATGAGAATCAACTCTGTAGCATCTACATCGAGAATTCAAGTATTGTATACGTCATTAGTCCGATCCTTTGTAGGAACTACCCGTAATAACGAACTTGCAAAATGGATCTGTTTATCATAAAGAGATTCGTTGTTCCTGACCCTGCTTGACCTTAATTGTTATTTGAACAAGTAAAAGTTATGTCTTGGTCCGAGTGGGGATAGCATTTCTCTTCTGCATGTCCATGGAGTTTTGAAAAATCCAAACATCTCAGAGATAGATAGAGAGGTAGGAATTTATCGAACGAACCGCACTCCTTCGTATACGTCAGGAGTCCATTGATGAGAAGGGGCTGGGGAAAGCTTGAACCCAATTCCTACAGTGATGAATATAAGCGCAATTGAAATTCCTGGGGAGTTATACATTTGTGTATTGATAAGACCATTCACTATTTCTTGAAGCTCGATCTCGCCCCCGGATGAACCATATAGCCAAGAGAAACCATGAACCAGAATAGAAGAGCTTGCCCCACCCATGAGTAAATATTTCATAGTAGCCTCATTAGACCGTACGTCTTTCTTGGTATATCCAGATAATAGGTAGGAGCATAAACTGAAACATTCTGGAGCTACAAAGATAGTTATTAAATCGTTAGCACCGCATAAAAACATTCCTCCTAGAGTAGCTGTTAATACGAATAACAGAAACTCTGTTATAGCCATTTCTGTACATTCAATGTACTCCACGGATAGAGGAATACATAGAGTTGAACATAGTAAAATAAGAAATTGAAAGATTTCGTTGAAATTGTTCGTTTGGAAATTTCCCGAAAAGCTAATCATAGGTTCTTCTCTCCATCGGAACAATAGGGCCGTTATGCTCATTACTAAACTTGTTGAAGAGATGAAATATAACCAAGGTATATCTTTTTGATCAGAGGTTGAATCGATCATCAGAAGAAGAATTAGGCCAAAAATTAGGATACATTCTGGGAAAATAAAACTTCCATCGAAGAGAAGCAAATGAAAGGCTTTCATAAAAATTCTCGTAGAATCGAGAATGAAGTTTTCATTCTGTACATGCCAGATCAGGAATTAGTAACTGCATACAATCTCCAAAAAAATCCCAATTGTTTCGAACTTTCTATTTTTGGAATGGAATATTTACGGAATCCCCATGAATAGGATCAAACCTTATTCCATGGTATTTACATGAGATTCCTCTTTCTTATTCTTATTCTTAAGCAAGTCCCCGAGAGGGCTTAGTTGATCCATGATTTATGTTTCATCTTTCGTTTCCTTTTCGTTTGTTTCGAGAAATATATCGATCAATTCCGACTCTTTCTTTTTCTATTGATTCTTTTCCGCTCGAGATGTATGGATCCACGGATCTATGTGTCTATATAGACCCTGTTATGGATTAACGAAAATGTGCAAAAGCTCTGTTTGCCTCTGCCATTCTATGAGTCTCTTCCTTTTTGCGTATGGCATCGCCACTCCCTTTGGCAGCATCCACTAATTCGGAACTTAATTTGAAAGCCATATTTCGACCCGGACGTTTTCGGGATGCCCCTAATAACCAACGAACGGCAAGTGCTTTTCCTTGTGCGGATCCTATTTCAATGGGAACTTGATGAGTCGATCCGCCTACACGTCTTGCTTTTACTGCTATATCGGGAGTTACTCCACGTATTGCTTGACGTAAAACAGATAGTGGATTTTTTTCTGTCTTTTGTTGAATCTTTTTCAAGGCTCGATAGATAATTTGATAAGCCAATGATTTTTTTCCGTGTTTCAGAATACGGTTAACCAACATGTTAACTAATCGATTACGATAAATTGGATCGGACTTTGCAGTTTTTTCTTCTGTAGTACCTCGACGTGACATGAGCGCGAAAGGGGTTCAAGAATCCGTTTTCTTTTTATAAGGGCTAAAATCATTTATTTTGGCTTTTTGACCCCATATTGTAGGGTGGATCTCGAAAGATATGAAAGATCTCCCTCCAAGCCGTACATACGACTTTCATCGAATACGGCTTTCCACAGAATTCTATATGTATCTATGAGATCGAGTATGGAATTCTGTTTACTCACTTTAAATTGAGTATCCGTTTCCCCCCCTTTCCTGCTAGGATTGGAAATCCTGTATTTTACATATCCATACGATTGAGTCCTTGGGTTTCCGAAATAGTGTAAAAAGAAGTGCTTCGAATCATTGCTATTTGACCCGGACCTGTTCTAAAAAAGTCGAGGCATTTCGAATTGTTTGTTGACACGGACAAAGTCAGGGAAAACCTCTAAAATTATTTCAATATTGGACCTTGGACATATAATAGTTCCGAATCGAATCTCTTTAGAAAGAAGATCTTTTGTCTCATGGTAGCCTGCTCCAGTCCCCTTACGAAACTTTCGTTATTGGGTTAGCCATACACTTCACATGTTTCTAGCGATTCACATGGCATCATCAAATGATACAAGTCTTGGATAAGAATCTACAACGCACTAGAACGCCCTTGTTGACGATCCTTTACTCCGACAGCATCTAGGGTTCCTCGAACAATGTGATATCTCACACCGGGTAAATCCTTAACCCTCCCCCCTCTTACTAAGACTACAGAATGTTCTTGTGAATTATGGCCAATACCAGGTATATAAGCAGTGATTTCAAACCCAGAGGTTAATCGTACTCTGGCAACTTTACGTAAGGCAGAGTTTGGTTTTTTGGGGGTGATAGTGGAAAAGTTGACAGATAAGTCACCCTTACTGCCACTCTACAGAACCGTACATGAGATTTTCACCTCATACGGCTCCTCGTTCAATTCTTTCGAAGTCATTGGGTCCTTTTCGTCGTTCGATAATCTCCTCCCTTCTTCCACTCCGTCCCCAAGAGTAACTAGGACCAATTCAGTCACGTTTTCATGTTCCAATTGAACACTTTCCATTTTTGATTATTCTCAAAGGAGAAGATTATTCTTTTTACCAAACATCTGCGGATCCAATCACACGATCTTATAATAAGAACAAGAGATCTTTCTCGATCAATCCCTTTGCCCCTCATTCTTCGAGAATCAGAAAGATCCTTTTCAAGTTTGAATTTGTTCATTTGGAATCCGGGTTCTTCTACTTCATTTTTATTTACTTATTTCTTTATTATTTTTTTTCCTTCTCTTTTCTTTTTTTATTTCTTTTTTTTTTATTTTATTCCCTTCCATCATTCCTTAAGTCCCATAGGTTTGATCCTATAGAATCTGATCCATTTTCTCATTGAGCGAAGGGTACGAAATAAATCGGATTGATTTTTCGATCAAAAGTACTATGTGAAATCTTCGGTTTTTCCTCTTTCTCTATCCCTATCCCATAGGTACAGCATTTGAATCAATAGAGAACCTTTTCTTCTGTATCTATATGAATCGATATTATTACATTCCAATTCCTTCCCGATACCTCCCAAGGAAAATCCCGAATTGGATCCCAAATTGACGGGTTAGTGTGAGCTTATCCATGCGGTTATGCACTCTTCGAATGGGAATCCATTTTCTGAAAGATCCTGGCTTTCGTGCTTTGGTGGGTCTCCGAGATCCTTTCGACGACCTATGTTGTGTTGAAGGGATATCTATATGATCCGATCGATTGCGTAAAGCCCGCGGTAGCAAGGGAACCGGGGAAAGTATACATAAGTATACAGAAAAGACAGTTCTTTTCTATTCTATTAGTATTTTCTATTCTATTAGTATTAGATTAGTATTAGTTAGTGATCCCGGCTCAGTGAGTCCTTTCTTCCGTGATTAACTGTTGGCACCAGTCCTACATTTTGTCTCTGTGGACCGAGGAGAAAGGGGGCTCGGCGGGAAGAGGATTGTACCATGAGAGAAGCAAGGAGGTCAACCTCTTTCAAATATACAACATGTATTCTGGCAATGCAATGTAGTTGGACTTTCATCTTGATCCGAACGAATCATCTTTTCCACGGAGGCAAATCTTTGCCTGCTAGGCAAGAGGATAGCAAGTTAAAAATTCTGTTTCGGTAGGACATGTATTTCTATTACTATGAAATTCATAAATGAAGTAGTTAATCGTTTTGTCAATTTTTCGGGGTCTTAAAGGGGCGTGGAAAGACATAAGAACTCTTGAATGGAAATGGAAAAGAGATGTAACTCCAGTTCCTTCGGAAATGGTAAGATCTTTGGCGCAAGAAGAAGGGGTTGATCCGTATCATCTTGACTTGGTTCTGATTTCTCTATTTTTTTAAGAATACCGCTTCTCCTACCCGTATCGAATAGAACTTCTTCATGGAAAAAACCTGCTTGATTTAGATCGGGAGAATCGTACGTTTTTATGAAAGCATGTGCTACGGTTCGAATCCGTAGTCAATCCTATTTCTAGGAGCAGTTGACAATTGAATCCAATTTTTCCCATTAATTTCGTATCCGTAATAGTGCGAAAGGAAGGCCCGGCTCCAAGTTGTTCAAGAATAGTGGCGTTGAGTTTCTCGACCCTTTGCCTTAGGATTAGTCAGCTCTATTTCTTGGTGGGGGCAGGGAAGGGATATAACTCAGCGGTAGAGTGTCACCTTGACGTGGTGGAAGTCATCAGTTCGAGCCTGATTATCCCTAAACCCAATATGAGTTGTGAGTTTTTCTATTTTGACTTGCCCCCCCGCCGTGATCGAATAAGAATGGGAATGGATAAGAGGCTCGTGGGATTGACGTGAGGGGGTAGGGATGGCTATATTTCTGGGAGCGAACTCCAGGCGAATATGAAGCGCATGGATACAAGTTATGCCTTGGAATGAAAGACAATTCCGAATCAGCTTTGTCTACGAACAAGGAAGCTATAAGTAATGCAACTATGAATCTCATGGAGAGTTCGATCCTGGCTCAGGATGAACGCTGGCGGCATGCTTAACACATGCAAGTCGGACGGGAAGTGGTGTTTCCAGTGGCGGACGGGTGAGTAACGCGTAAGAACCTGCCCTTGGGAGGGGAACAACAGCTGGAAACGGCTGCTAATACCCCGTAGGCTGAGGAGCAAAAGGAGGAATCTGCCCGAGGAGGGGCTCGCGTCTGATTAGCTAGTTGGTGAGGCAATAGCTTACCAAGGCGATGATCAGTAGCTGGTCCGAGAGGATGATCAGCCACACTGGGACTGAGACACGGCCCAGACTCCTACGGGAGGCAGCAGTGGGGAATTTTCCGCAATGGGCGAAAGCCTGACGGAGCAATGCCGCGTGGAGGTAGAAGGCCCACGGGTCGTGAACTTCTTTTCCCGGAGAAGAAGCAATGACGGTATCTGGGGAATAAGCATCGGCTAACTCTGTGCCAGCAGCCGCGGTAATACAGAGGATGCAAGCGTTATCCGGAATGATTGGGCGTAAAGCGTCTGTAGGTGGCTTTTTAAGTCCGCCGTCAAATCCCAGGGCTCAACCCTGGACAGGCGGTGGAAACTACCAAGCTGGAGTACGGTAGGGGCAGAGGGAATTTCCGGTGGAGCGGTGAAATGCGTAGAGATCGGAAAGAACACCAACGGCGAAAGCACTCTGCTGGGCCGACACTGACACTGAGAGACGAAAGCTAGGGGAGCGAATGGGATTAGATACCCCAGTAGTCCTAGCCGTAAACGATGGATACTAGGCGCTGTGCGTATCGACCCGTGCAGTGCTGTAGCTAACGCGTTAAGTATCCCGCCTGGGGAGTACGTTCGCAAGAATGAAACTCAAAGGAATTGACGGGGGCCCGCACAAGCGGTGGAGCATGTGGTTTAATTCGATGCAAAGCGAAGAACCTTACCAGGGCTTGACATGCCGCGAATCCTCTTGAAAGAGAGGGGTGCCTTCGGGAACGCGGACACAGGTGGTGCATGGCTGTCGTCAGCTCGTGCCGTAAGGTGTTGGGTTAAGTCCCGCAACGAGCGCAACCCTCGTGCTTAGTTGCCACCGTTGAGTTTGGAACCCTGAGCAGACTGCCGGTGATAAGCCGGAGGAAGGTGAGGATGACGTCAAGTCATCATGCCCCTTATGCCCTGGGCGACACACGTGCTACAATGGCCGGGACAAAGGGTCGCGATCCCGCGAGGGTGAGCTAACTCCAAAAACCCGTCCTCAGTTCGGATTGCAGGCTGCAACTCGCCTGCATGAAGCCGGAATCGCTAGTAATCGCCGGTCAGCCATACGGCGGTGAATTCGTTCCCGGGCCTTGTACACACCGCCCGTCACACTATGGGAGCTGGCCATGCCCGAAGTCGTTACCTTAACCGCAAGGAGGGGGGTGCCGAAGGCAGGGCTAGTGACTGGAGTGAAGTCGTAACAAGGTAGCCGTACTGGAAGGTGCGGCTGGATCACCTCCTTTTCAGGGAGAGCGAATGCTTGTTGGGTATTTTGGTTTGACACCGCTTCACACCCAAAAAGAAGCGAGCTACGCCTGAGTTAAACTTGGAGATGGAAGTCTTCTTTCGTTTCTCGACGGTGAAGTAAGACCAAGCCCATGAGCTTATTATCCTAGGTCGGAACAAGTTGATAGGATCCCCCTTTTACGCCCCCATGTCCCTCCCGTGTGGCGACATGGGGGCGTAAAAAGGAAAGAGAGGGATGGGGTTTCTCTCGCTTTTGGCATAGTGGGCCCCCAGCGGGAGGCCCGCACGACGGGCTATTAGCTCAGTGGTAGAGCGCGCCCCTGATAATTGCGTCGTTGTGCCTGGGCTGTGAGGGCTCTCAGCCACATGGATAGTTCAATGTGCTCATCAGCGCCTGACCCTGAGATGTGGATCATCCAAGGCACATTAGCATGGCGTACTTCTCCTGTTCGAACCGGGGGTTTGAAAACAAACTCCTCCTCAGGAGGATAGATGGGGCGATTCAGGTGAGATCCAATGTAGATCCAACTTTCTATTCACTCGTGGGATCCGGGCGGTCCGGGGGGGACCACCACGGCTCCTCTCTTCTCGATAATCCATACATCCCTTATCAGTGTATGGACAGCTATCTCTCGAGCACAGGTTTAGGTTCGGCCTCAATGGGAAAAAAAATGGAGCACCTAACAACGTATCTTCACAGACCAAGAACTACGAGATCGCCCCTTTCATTTCATTCTGGGGTGACGGAGGGATCGTACCATTCGAGCCTTTTTTTTCATGCTTTTCCCGGAGGTCTGGAGAAAGCTGCAATCAATAGGATTTTCCTAATCCTCCCTTCCCGAAAGGAAGAACGTGAAATTCTTTTTCCTTTTCCTTTCCGCAGGGACCAGGAGATTGGATCTAGCCGTAAGAAGAATGCTTGGCTGATAAATAACTCACTTCTTGGTCTTCGACCCCCTCAGTCACTACGAACGCCCCCGATAGGTGCAATGGGATGTGTCTATTTATCTATCTCTTGACTCGAAATGGGAGCAGGTTTGAAAAAGGATCTTAGAGTGTCTAGGGTTGGGCCGGGAGGGTCTCTTAACGCCTTCTTTTTTCTTCTCATCGGAGTTATTTCACAAATACTTGCCATGATAAGGAAGAAGGGGGGAACAAGCACACTTGGAGAGCGCAGTACAACGGAGAGTTGTATGCTGCGTTCGGGAAGGATGAATCGCTCCCGAAAAGGAATCCGTTGATTCTCTCCCAATTGGTTGGACCGTAGGTGCGATGATTTACTTCACGGGCGAGGTCTCTGGTTCAAATCCAGGATGGCCCAGCTGCGCCAAGGAAAAGAAAAAGAATAGAAGAAGCATCGGACTCCTTCATGCATGCTCCACTTGGCTCGGGGGGATATAGCTCAGTTGGTAGAGCTCCGCTCTTGCAATTGGGTCGTTGCGATTACGGGTTGGATGTCTAATTGTCCAGGCGGTAATGATAGTATCTTGTACCTGAACCGGTGGCTCACTTTTTCTAAGTAATGGGGAAGAGGACCGAAACATGCCACTGAAAGACTCTACTGAGACAAAGATGGGCTGTCAAGAACGTAGAAGAGGTAGGATGGGCGGTTGGTCAGATCTAGTATGGATCGTACATGGACGGTAGTTGGAGTCGGCGGCTCTCTTAGGGTTCCCTCATCTGGGATCCCTGGGGAAGAGGATCAAGTTGGCCCTTGCGAACAGCTTGATGCACTATCTCCCTTCAACCCTTTGAGCGAAATGCGACAAAAGGAAGGAAAATCCATGGACCGACCCCATCGTCTCCACCCCGTAGGAACTACGAGATCACCCCAAGGACGCCTTCGGTATCCAGGGGTCGCGGACCGACCATAGAACCCTGCTCAATAAGTGGAATGCATTAGCTGTCCACTCTCAGGTTGGGCAGTAAGGGTCGGAGAAGGGCAATTACTCATTCTTAAAACCAGCGGTCGGAGAAGGAGCAATCACTCATTCTTAAAACCAGCATTCTTAAGACCAAAGAGTGGGGGCGGAAAAGGAGGGAAAGCTCTCCGTTCCTGGTTCTCCTGTAGCTGGATCCTCCGGAACCACAAGAATCCTTAGTTAGAATGGGATTCCAACTCAGCACCTTTTGAGATTTTGAGAAGAGTTGCTCTTTGGAGAGCACAGTACGATGAAAGTTGTAAGCTGTGTTCGGGGGGGAGTTATTGTCTATCGTTGGCCTCTATGGTAGAATCAGTGGGGGCCTGAGAGGCGGTGGTTTACCCTGTGGCGGATGTCAGCGGTTCGAGTCCGCTTATCTCCAACTCGTGAACTTAGCCGATACAAAGCTATATGAATATGATAGCACCCAATTTTTCCGATTCGGCAGTTCGATCTATGGTTTATCATTCATGGACGTTGATAAGATCCTTCCATTTAGCAGCACCTTAGGATGGCATAGCCTTAAAGTCAAGTTAAGGGCGAGGTTCAAACAAGGAAAGGCTTACGGTGGATACCTAGGCACCCAGAGACGAGGAAGGGCGTAGTAAGCGACGAAATGCTTCGGGGAGTTGAAAATAAGCGTAGATCCGGAGATTCCCGAATAGGTCAACCTTTCGAACTGCTGCTGAATCCATGGGCAGGCAAGAGACAACCTGGCGAACTGAAACATCTTAGTAGCCAGAGGAAAAGAAAGCAAAAGCGATTCCCGTAGTAGCGGCGAGCGAAATGGGAGCAGCCTAAACCGTGAAAACGGGGTTGTGGGAGAGCAATACAAGCGTCGTGCTGCTAGGCGAAGCGGTGGAGTGCTGCACCCTAGATGGCGAAAGTCCAGTAGCCGAAAGCATCACTAGCTTACGCTCTGACCCGAGTAGCATGGGGCACGTGGAATCCCGTGTGAATCAGCAAGGACCACCTTGCAAGGCTAAATACTCCTGGGTGACCGATAGCGAAGTAGTACCGTGAGGGAAGGGTGAAAAGAACCCCCATCGGGGAGTGAAATAGAACATGAAACCGTAAGCTCCCAAGCAGTGGGAGGAGCCCAGGGCTCTGACCGCGTGCCTGTTGAAGAATGAGCCGGCGACTCATAGGCAGTGGCTTGGTTAAGGGAACCCACCGGAGCCGTAGCGAAAGCGAGTCTTCATAGGGCAATTGTCACTGCTTATGGACCCGAACCTGGGTGACCTATCCATGACCAGGATGAAGCTTGGGTGAAACTAAGTGGAGGTCCGAACCGACTGATGTTGAAGAATCAGCGGATGAGTTGTGGTTAGGGGTGAAATGCCACTCGAACCCAGAGCTAGCTGGTTCTCCCCGAAATGCGTTGAGGCGCAGCAGTTGACTGGACATCTAGGGGTAAAGCACTGTTTCGGTGCGGGCCGCGAGAGCGGTACCAAATCGAGGCAAACTCTGAATACTAGATATGACCTCAAAATAACAGGGGTCAAGGTCGGCCAGTGAGACGATGGGGGATAAGCTTCATCGTCGAGAGGGAAACAGCCCGGATCACCAGCTAAGGCCCCTAAATGACCGCTCAGTGATAAAGGAGGTAGGGGTGCAGAGACAGCCAGGAGGTTTGCCTAGAAGCAGCCACCCTTGAAAGAGTGCGTAATAGCTCACTGATCGAGCGCTCTTGCGCCGAAGATGAACGGGGCTAAGCGATCTGCCGAAGCTGTGGGATGTAAAAATGCATCGGTAGGGGAGCGTTCCGCCTTAGAGGGAAGCACCCGCGCGAGCGGCGGTGGACGAAGCGGAAGCGAGAATGTCGGCTTGAGTAACGCAAACATTGGTGAGAATCCAATGCCCCGAAAACCCAAGGGTTCCTCCGCAAGGTTCGTCCACGGAGGGTGAGTCAGGGCCTAAGATCAGGCCGAAAGGCGTAGTCGATGGACAACAGGTGAATATTCCTGTACTACCCCTTGTTGGTCCCGAGGGACGGAGGAGGCTAGGTTAGCCGAAAGATGGTTATCGGTTCAAGGACGCAAGGTGCCCCTGCTTTTTCAGGGTAAGAAGGGGTAGAGAAAATGCCCCGAGCCAATGTTCGAGTACCAGGCGCTACGGCGCTGAAGTAACCCATGCTATACTCCCAGGAAAAGCTCGAACGACCTTCAACAAAAGGGTACCTGTACCCGAAACCGACACAGGTGGGTAGGTAGAGAATACCTAGGGGCGCGAGACAACTCTCTCTAAGGAACTCGGCAAAATAGCCCCGTAACTTCGGGAGAAGGGGTGCCTCCTCACAAAGGGGGTCGCAGTGACCAGGCCCGGGCGACTGTTTACCAAAAACACAGGTCTCCGCAAAGTCGTAAGACCATGTATGGGGGCTGACGCCTGCCCAGTGCCGGAAGGTCAAGGAAGTTGGTGACCTGATGACAGGGGAGCCGGCGACCGAAGCCCCGGTGAACGGCGGCCGTAACTATAACGGTCCTAAGGTAGCGAAATTCCTTGTCGGGTAAGTTCCGACCCGCACGAAAGGCGTAACGATCTGGGCACTGTCTCGGAGAGAGGCTCGGTGAAATAGACATGTCTGTGAAGATGCGGACTACCTGCACCTGGACAGAAAGACCCTATGAAGCTTCACTGTTCCCTGGGATTGGCTTTGGGCTTTTCCTGCGCAGCTTAGGTGGAAGGCGAAGAAGGCCTCCTTCCGGGGGGGCCCGAGCCATCAGTGAGATACCACTCTGGAAGAGCTAGAATTCTAACCTTGTGTCAGGCCCTACGGGCCAAGGGACAGTCTCAGGTAGACAGTTTCTATGGGGCGTAGGCCTCCCAAAAGGTAACGGAGGCGTGCAAAGGTTTCCTCGGGCCGGACGGAGATTGGCCCTCGAGTGCAAAGGCAGAAGGGAGCTTGACTGCAAGACCCACCCGTCGAGCAGGGACGAAAGTCGGCCTTAGTGATCCGACGGTGCCGAGTGGAAGGGCCGTCGCTCAACGGATAAAAGTTACTCTAGGGATAACAGGCTGATCTTCCCCAAGAGCTCACATCGACGGGAAGGTTTGGCACCTCGATGTCGGCTCTTCGCCACCTGGGGCTGTAGTATGTTCCAAGGGTTGGGCTGTTCGCCCATTAAAGCGGTACGTGAGCTGGGTTCAGAACGTCGTGAGACAGTTCGGTCCATATCCGGTGTGGGCGTTAGAGCATTGAGAGGACCTTTCCCTAGTACGAGAGGACCGGGAAGGACGCACCTCTGGTGTACCAGTTATCGTGCCCACGGTAAACGCTGGGTAGCCAAGTGCGGAGCGGATAACTGCTGAAAGCATCTAAGTAGTAAGCCCACCCCAAGATGAGTGCTCTCCTATTCCGACTTCCCCAGAGCCTCCGGTAGCACAGCCGAGACAGCGACGGGTTCTCTGCCCCTGCGGGGATGGAGCGACAGAAGTTTTGAGAATTCAAGAGAAGGTCACGGCGAGACGAGCCGTTTATCATTACGATAGGTGTCAAGTGGAAGTGCAGTGATGTATGCAGCTGAGGCATCCTAACAGACCGGTAGACTTGAACCTTGTTCCTACATGACCCGATCAATTCGATCAGGCACTCGCCATCTATTTTCATTGTTCAACTCTTTGACAACACGAAAAAACCATTGTTCAACTCTTTGACAACATGAAAAACCCAAAAGCTCTGCCCTCCCTCTCTATCTATCCAAGGGATGGAAGGGCGGAGGCCTTTGGTGTCCCCTCCAGTCAAGAATTGGGGCCTCACAATCACTCGCCAATATGCTTTTCTCGCATGCCTTTCTTCGTTCATGGTTCGATATTCTGGTGTCCTAGGCGTAGAGGAACCACACCAATCCATCCCGAACTTGGTGGTTAAACTCTACTGCGGTGACGATACTGTAGGGGAGGTCCTGCGGAAAAATAGCTCGACGCCAGGATGATAAAAAGCTTAACACCTCTCATTCTTATTACTTTTGCAATATG---AAAAAAAAAAATGAAAAATGAAAAGGTCGTCTTATTCAAAACCCCAATTATGAAATCCCTTCTCTCCCACTTCCCACCTCGTAACGCACCGTGTTCTTATAGAGAAAAAGGTGCTTTCCCATCTTCTTAACCCGAAATGGCTGAGGAGAGGAAAGGTTCCTTTTTTTTTAGGGTACTTCCGGGAACAGATCCAGTGGGGACGGGGCGGGGCCTGTAGCTCAGAGGATTAGAGCACGTGGCTACGAACCACGGTGTCGGGGGTTCGAATCCCTCCTCGCCCACAACCTTCCCTTTTGGGAAGGACCCTTCCCTCTGGGGGTAGGAAAATCATGATCGGGATAGCGGACCCAAAGCTATGGAACTTAGGTGTGGGTCTTTTGTCGAAATGGAGTAGCCTTACTTTTTC---TTTTTTTTTTATTTACCATTAAGGCTTTTAAAAAATATAAATATAGTATTCCAGACCCGAATCGGCATATTTTTTTTTTTACGCCCCGTAACTCTTCCTCGGCCAGGCTTGGGCAGAATAGGAGAGCAAGTATTAGTAGCATAGCAAAAATGCGTTCCTCGTCATTAATATGTTTGCTCGCGGTAATTGTGGCCTCTCGGGAGAATCGATGACTGCATCTTTGATGCACTTGCTAGTACTAGTACATCTGAGAATTCTTAATTGGCTAATTGTAAATAGCCCCAGGACTATGGAACAAAGGATTATCCCGGACCTACGCCGAGGTATTGACGGTGATTCTCAAATATCGCAGAACAGAATGTGATACGATGAGATAGAATGCAATAGAAACAAAGACACAGGGAACGGGTTACCTACTTTTAACGGTCAAAGCGAACCCTTTCATTCTGACATTCTGAATTCTTTAATTCGGAATGAATCAAATCTCCCCAAGTAGGATTCGAACCTACGACCAGTCAGTTAACAGCCGACCGCTCTACCACTGAGCTACTGAGGAACTGCGGGAGATTCTCTCTCATAGAGTTCAATTCCCGTTCTCAACCCATGACCAATATGAACTCGAAGTTTCCTTCGTAACTCCCGGAACTTCTTCGTAGTGGCTCCGTTCCATGCCTCGTTTCATAGGGAACCTCAAAGTGGCTCTATTTCATTATATTCCATCCATATCCCAATTCCATTTATTTAATATCCCTTTGGTGTCATTGACATAAGAATTGACATAAGAGATGTCGTTTCTAGTCTATCTGTTTCTATTTCTATATATGGAAAGTTAAAAAATCATCAAAAGTTAAAAAATCATCATATAATAATCCAGAAATTGAAATAGAAAAGAAAAAAGGGAGGTTTGTGATGATTTTTCAATCTTTTATACTAGGTAATCTAGTATCCTTATGCATGAAGATAATCAATTCGGTCGTTGTGGTCGGACTCTATTATGGATTTCTGACCACATTCTCCATAGGGCCCTCTTATCTTTATCTCTTCCTTCTCCGAGCTCGGGTTATGGAAGAAGGAGAAGAAGGAACCGAGAAGAAGGTATCAGCAACAACTGGTTTTATTGCGGGACAGCTCATGATGTTCATATCGATCTATTATGCGCCTCTGCATCTAGCATTGGGTAGACCTCATACAATAACTGTCCTAGCTCTACCGTATCTTTTGTTTCATTTCTTCTGGAACAATCACAATCACTTTTTTGATTATGGATCTACTACCAGAAATTCAATGCGTAATCTTAGCATTCAATGTGTATTCCTGAATAATCTCATTTTTCAATTATTCAACCATTTCATTTTACCAAGTTCAATGTTAGCCAGATTAGTCAACATTTATATGTTTCGATGCAACAACAAGATGTTATTTGTAACAAGTAGTTTTGTTGGTTGGTTAATTGGTCACATTTTATTCATGAAATGGGTTGGATTGGTATTAGTTTGGATACAGCAAAAGAATTCTATTAGGTCTAATGTACTTATTCGATTTAATAAGTACCTTGTGCTTGTGTCAGAATTGAGAAATTCTATGGCTCGAATCTTTAGTATTCTCTTATTTATTACCTGTATCTACTATTTAGGCAGAATACCGTCACCCATTTTGACTAAGAAATTGAAAGAAACCTCAGAAACGGAGGAAGAAACAGATGTAGAAATAGAAACAACTTTCGAAAGGAGGGGGACTAAACAGGAACAAGAGGTATCCACCGAAGAAGATCCTTCTCCTTCCCTTTTTTCGGAAGAAAAGGAGGATCCGGACAAAATCGAGGAAACGGAAGAGATCCGAGTGAATGGAAAAAAAAAAACAAAGCATGAATTCCACTTTCACTTTAAAGAGACATGCGATAAAAAAAGCCCAGTTTATGAAACTTCTTATCTGGCTGGGAATCAAGAAAATTCGAAATTAGAAATATTGAAAGAAAAAAAAGCAACTTATTAACAAGACTAATACAGAAAATAAATATAATAAAAGATAAAAAGAGATGCGGCTTCCCCCTAAATATTTTAGACCTTCCCCTACAAAAAAACTCGTAATACCAATCCCATTCGTAATTCCATCAATTACTCGTCTATCAAACAAATGAGTTAGTTCAGCTAATCCTCTTATACCTTCCGTTAAGGATCTTGTATAAAAAGCATCTATATAAGCACGATTATAAGACCAATCATATAGAAAATTGATTATTTTATCCCAAAGAATTCTCTTAGGTCCTCTTTTAGCAAATAAATTAAGTATGTTCCAATTTTGTAAAGATGAATAAAAGGGCTTATATAAAAAGTAAGCTATAAATAGTCCGAAATACGTTATACTGACGGAAAGGGTTGAATTTTTCAAAACTTCATACCAATCAAAAAAATGATTTGAATTTTGATGTAAAAGATTTATAGACGGAGTTAACAATTTGGATAAGATATCTAAATCTATTCCTTCTTGATTGAAAGGAATTCCTATAGCTCCAATAAACAAAGGAAATAGCACTAATACAAGCATAACAAATAACATAGTATTGTCTGATTCATGAGGATAAAAAAAAGTCTTC------GTAGCACCAAAAGGAAAGATAGTAATAAAAGGCGTATTTGTTACATTACTAGCAATTCGACAGGTCTTCTTCGAAAAAAAAGAAGCCCTTTCATTATTATTCATTGTTAATAAAGCGACTAAACGAAAATCTTTTTTAATTGAGTTTTGCTCTTCTTTACCCCATAGAGATATTGAATAGAAGGAATTGCTTTTTTTGCCACTGTAATTTTGAAAACAAACGTTTAAATGTCCCTCAAACGTAAGTAAATAAATCCGAAACATATAAAATGCGGTTAATCCGGCTGTGCTAAAAGCTATTATTGCGAAAATCGGCGAATACAACCAACTATCATTAAGAATTTCATCCTTGGACCAAAAACAAGCAAGGGGTGGAATACCACAAAGAGAAAGGGTACCTAATAAAAAAGCGGTTTTTGTAATTGGCACGTGCTTTCTTAACCCGCCCATAAGAACCATATTCTGGCTTTTATCTGGAGAATATCCAACAACAGCTTCCATTGAATGAATAATTGATCCGGATCCTAAAAACAAGAGGGCTTTCGAATAAGCATGAGTAGTCAAATGAAATAAAGCGGCTCGATAAGACCCCATACCTAGAGCTAACATCATATAACCCAATTGAGACATTGTAGAATAAGCTAAACCTCTCTTAATATCTTTTTGAGCAAGAGCTAAAGTAGCTCCTAAAAAAACTGTTATTATACCTATCAAAGATATTAGATTCATAATGTACGGTATGACTATGAAAAGCGGAAGAAGACGAGCTACAAGAAAAATTCCCGCTGCTACCATAGTAGCAGCATGGATAAGAGCCGAAATAGGAGTCGGCCCTTCCATGGCATCGGGTAACCATACATGGAGGGGGAATTGCGCAGATTTAGCAACCGCGCCGGCAAATAATAGAAATGCACACAAAGTAACAAAGAAAAAGTTAATCGCATTATTAGAAATCAAGTTATTGAATATTTCGAACAAATCTCGAAATTCGAAACTACCCGTTATCCAATAAAGACCTAAGATTCCTAATAATAATCCAAAATCCCCTACACGATTAGTTACAAATGCTTTTTGACAAGCACTCGCCGCAATAGGGCGTGTGAACCAAAATCCTATTAATAGATAAGAACACATTCCAACCAATTCCCAAAAAATATAAATTTGTATGAAATTCGAACTTGTAACTAATCCCAACATTGAAGTATTGAAAAAACTCATATAAGCAAAAAATCTCAAATATCCTTGATCATGAGACATATAATTGTCACTATAAATAAGAACCAGAATTCCAACCGTAGTGATTAATATTAACATAATAGAAGTAAGTGGATCAATAAAGTATCCGAACTCGAAAGAAAAATCATTATTGATGGTCCAAGACCATACGGATTGATAGATAGAAGTTCGATCGATTTGCTGAATAAATAGATCGACCGAAAAAATCATAACTATACTTAACAATAAAATACTAGGAAAAGCCCATATACGGCGAAGATTTTTTGTTGCCGTCGGAAAAAGTAGAAGTCCCACTCCTATTAACATAGGGACTGGAAGTGGAACGAAAGGTATGATCCAGGAATATTGATATGTATGTTCCATAAAATAATAATAA--TTTTTTTTATTCTTAATTAATTGTTTCTGATTCACCGGTTCTAATCTCTTTTAAAAGAGATTAATAAAAAAATTAAGGTATTAAAAAAACGTAAATAAAATTTTCTATTCATAGTTATTTTGAATCTTTTCCAACTACTTCAAAAAAAAA---------------------------------------------------------------------------------------------------------------------------------------------------------------------------------------------------------------------------------------------------------------------------------------------------------------------------------------------------------ATGAAAATTTTTTTTTGATTAGGTAGGTAAAACCTCTTCGATGTATTTTTCATATCTAAATGTAGCATGCCGAAAATAGAAAGAGATAGAAATGAAAGGACTTTTGCCCCTTTTTTTTATCAACTTCAACCAATTCTATTTTTATTAGATGGCATAATCCACCCTATAGATATACGATTTGAATAGGTATAGAAAGGTACCACCAATAACTCCGAAATAGGAATTTTTCTTTCACCGATATTTATGGAATAGAAATTGAAAAACTCCTATATTATATTGTTTTTTTTGTTCTAGTACCATTTTATGCCATTTTCACATATTTATTTTTGTTTATAAAGGGAGTATACTTTAGGAAATAAATAGACAAATAATGAAATGAATAGTCTGAAATGAATAGCAAAAATTAAAAATGATTTGTTTTTAAACAATAGATGTCTTTCACATCCAATTTTATCAATGAATAACCTTTTCTTTTTTGAATGGCAGTTCCAAAAAAACGTACTTCTATATTAAAAAAACGTATTCGTAAAAATATTTGGAAAAAGGGGGGATATTGGGCAGCGTTGAAAGCTTTTTCGTTAGCGAAATCCCTTTCTACCGGGAATTCAAAAAGTTTTTTTGTACGACAGATACGACAGATAAATAATAAAAGGCTGGAATAATCTGACTCAGCCTGACTCGAAAAATGAGTTAATTTCTTTTAGAATTTAGACTCTATAATCTCTATAATATAGAATAGGAAAATTGAAATAAAAAAAAAAGCAAAAT----AAAAAAAGTAAGTAACGATTTCCATTCCCTAAAATTTTGAACCAATTGATTTGTCTACTGAATTCGAAAAAATGGTACTTTGTTTTTATTTGAAAACAGAATCAAGAGAAACTAGAAAGTTTCACCTTTCTTTTTATTTGAATATTTTTTTTAGTCCCAGGGTGGGGATTCTTATTTTCCCCATCACCCTACCCACTTATAAATAATACAATAATAA--TTTTTTTTTTTCTATTTAGACTTTTCTATTTCTATTTAGACTATACAAGAAGAGATATAAAATCTTTCGACAAAATCAATGTTAGGAAAAATTAATGGATTGTTGAAACTAATTGATTAAGTATAAAACTTTTTGTAACTTTCTGAATCATTATTTTTTTGAATCACTATATATACCATATACCCCATACCTCGCACTTTCACTCCAATTGAGAAAAGCGCCCTTTTCCATTTAGGCAGATATTGTATACGAATAGTGTGAAAATTTTAAGTGATTCAAAAC-AAAAAAAAATCCTATGTTTGAAAGCAAGGATCAATCAAAAAATATATATCTTTATAATTCGAATTTAGAAAGAAGTTTTTGAAGTCGAGTACAATTACAATTACGATAGAAATCAAAAATTTTTTATATAATATCGTCCAGCTCCAATACCTAATAGGTTTGATAAATCCTAGCACAAATTAATACTGAAAAAAACATAACAATTACAACAATACAAAAGTTATAAAAAATGAAAAAAAAAAAAAGGGAAAGAACATTTTTT---TTTAGTTTGCCGCCGGATTGAAGTTAGAACTATTTAGTTACAACCGTTATAATTATAACAGTTCTAGTTTATCAAAACATAAACTATGAAAACTTCCATTGTTGAGTTAAATAAAACTGAAATCTTAAATAACTAAATAAGACGACAAAAAGGGGAATCTTTCAATCTCTATTTAAATGAATTTTTATTCATCAATTTGAATGTTTCCTAAAAACGATTTCATTGAAATTGAGTCTTTCAATCTCGACGATTGACTAAAAATAGGTTATTATGATTTTGAGTAAGCCGCTATGGTGAAATCGGTAGACACGCTGCTCTTAGGAAGCAGTGCTAGAGCATCTCGGTTCGAGTCCGAGTGGCGGCATAGCGTCTTCGAAAAGATATCCAAAAAGTCCTTTAATGAATTTAATTTATGATTCCCATTCTGTATACTTTAGGGATTCTCGCTTTTCA--TTTTTTTTTATGATATTTTCAACTTTAGAGCATATATTAACTCATATATCTTTTTCGGTCGTTTCAATTGGAATTACAATTCATTTGATAACCTTATTAGTCGATGAAATCAAAGGACTATATGATTCATCCGAAAAGGGGATGATAGCTACCCTTTTCTGTCTAACAGGATTATTAATCACCCGTTGGATTTATTCGAGGCATTTCCCATTAAGTGATTTATATGAATCATTAATCTTTTTTTCATGGAGTTTCTCCATTATTCATAGGATTTTCTATTTTAAAAATCATAAAAATCATTTAAGCACTATAATCGCGCCAAGTGCTATTTTTACCCAAGGCTTTGCTACTTCGGGTTTTTTAACCAAACTCCATCAATCCGGAATATTAGTACCCGCTCTCCAAGTCCAGTGGTTAATGATGCACGTAAGTATGATGGTATTAGGCTATGCAGCCCTTTTATGTGGATCATTATTATCCACGGCCCTTCTAGTCATTACATTTCGAAAAGTTATAAGGATTTTTGGGAAAAGCAATAATTTTTTAAATGGAAATGAGTCATTTTGCTTTGGCGAAATTCACTACATGAATGAAAAAAGTAATGTTTTACTAAATACTTATTTTCTTTCTGCTAGAAATTATTACAGGTATCAAGTGATTCAACAATTGGATCGTTGGAGTTATCGTATTATTAGTTTAGGATTTATCTTTTTAACCATAGGGATTCTTTCGGGAGCAGTATGGGCTAATGAGGCATGGGGATCATATTGGAATTGGGATCCCAAGGAAACTTGGGCATTTATTACTTGGACTATATTCGGGATTTATTTACATACTCGAACAAATACAAATTTGGAAGGTGTAAATTCTGCAATTGTGGCTTCTCTCGGCTTTCTTATAATTTGGATATGCTATTTCGGGGTCAATCTATTAGGAATAGGGTTACATAGTTATGGTTCATTTAATTAACATCTACTTGAATTGAAGAAAGGAGAAAGGGCTTGATGAATACAAACATAGGACAGCGCATATATCGAAACGAAACTTAGTATAAGACGCCGAGAACCTTTTGAATCAAGTAGTGTGGTGATTCAAAAGGTTCTTACAAACGCCAAAGGCGTCTGGTCACAATTAAAATTCCATTTTTTTTTTTACTTC-----TTTTTTTTTTATTTAACTTAAACTTAAGAGAAGAAAAAAGACTTCTTTTTTCATTGGACAACGAACTATTTTAAAAATCATGGGATTGCTTTTTGATTTTTTTGTGTTTT-TTTTTATTCATGAAAACTATCTATAAAAAAAAATTAGATATAATAGCTTCGACCTTGTCCACTGATAGTGAGAGAACGAAATCCGGATAAATACCAATACCTATTACGGGTAGAATAATAGAGATCAAAACAAATAACTCACGGGGTCCAGAATCAAAAAAATAAGAGTTTGGGGCATTAAATTTAAATAGCTTGTACCCATAGAACATTTGCCGTGACATAGATAATGAATAAATAGGAGTTAATATCATTCCAATTGCCATTACAAAGGCGATGAGTATTTTTGTCATTAACAAAAATTTTTGGCTGGTAATTATTCCCAAAAATACTATCAATTCCGCAACAAAACCACTCATGCCCGGTAATGCAAGGGAAGCCATCGATAAGATACTGAATAGCGTGAATATCTTTGGAATTGGGATAG------CCAGCCCGCCCATTTCGTCGAGATAAGCAAGACGTATTCTATCATAACTCGTTCCTGCCAAGAAAAAAAGTGCAGCACTAATAAACCCATGAGAAATTATTTGTAAAATGGCTCCGTTAAGTCCTGTATCGGTTATCGAGCCAATTCCTATAATTATGAAACCCATATGAGATACGGAGGAATAAGCTATTCTTTTTTTTAAATTCCGTTGGCCAGGAGATGCTGAAGCTGCATAAATTATTTGCATTGTACCTACTATCATGAACCAGGGAGAAAATATAGAATGAGCGTGCGGTAATAGTTCCATATTGATCCGAACCAACCCATACGCCCCCATTTTTAATAAGATTCCGGCTAAAAGCATACAAGTACTGTAATGTGCCTCTCCGTGGGTGTCTGGTAACCATGTATGGAAGGGTATAATCGGTGATTTGACAGCAAAAGCAATAAGAAATCCAATATAGAATATTATTTCCAGTGCCACGGGATACGATTGATTAGCTAATGTTTCCAAATTTAATGTTGGTTCATTGGAACCATATAAACCGATACCCAAAACTCCTATTAATAGAAAAATGGAACCTCCTGCAGTGTACAAAATAAACTTTGTAGCTGAATAAAGACGTTTCTTTCCACCCCACACGGATAGAAGTAGATAAACGGGAATTAATTCTAACTCCCACATGATGAAAAAAAGTAAAAGGTCCCGAGAAGAAAATGATCCTATTTGACCGCTGTACATCGCTAACATCAGGAAATGGAATAGTCGGGAATTCCGAGTAACTGGCCGAGCCGCTAAAGTAGCTAAAGTGGTAATAAATCCCGTCAGTAAAATAGGTCCTAGGGAAAGTCCATCTATTCCCAATCGCCAGTCAAAATCAAAAAAGTTGATCCATTTATAATCCTCTGCCAGCTGGATTAATGGATCGTCCAAGCGGAAATGATAACAGAATGCATAGGCCGTTAGAAGGAGTTCTAAGACACATATATATATAGTATACCCCCTAGTCACCTTATTTCCTCTATGAGGGAGAAAGAAAATTAAAGAACCCGCGGCTATCGGAAAAACTACAATTATTGTTAACCAAGGAAAATAATTCGTGGTAAAGACAAGATACACTTGGACCATAAAAACCCGTGCTCGAAAAAAAATATATTCTTATTTT-T-TTTTTCGAGCACGGGTTTTTGTCGGTAATCGGTAAAAAAAACTAAACTGTATTCAAAATGTATTCAAGTGGGGTTTTCGGGAACGTATCAATATCAATAAGCTAGACCCATGCTTCGAGTTGTTTCATGCCATAAATAAACTCGAACACTCAAGAAATCCGTTGGACAGGCGGATTCACATCGCTTACAACCAACACAGTCCTCTGTTCTTGGAGCCGAAGCAATTTGCTTTGCTTTACATCCGTCCCAAGGTATCATTTCTAATACATCTGTAGGGCAAGCTCGGACACATTGAGTACACCCTATACATGTATCATAAATCTTTACTGAATGTGACATTGGATCTATCAATTTTTGAACTCTTAAATTTTCGATCTAGTCAATTTGGAAACACCATATATTTGAACACCAGATGAATCAATAATTTACCAGAATTTTTCTAATTAATCCACTTCTGGATCAACTCCTAAGAGGGAACAAAGATACTTTGATTTCTTCCGGTTTCACAAACATCATCGAGATTACGACATATTATATATGCTAAATCGAATTGATGACTATTATTCTAAATACTACTTATTCAACAAAGTCGATTGATTGATACGAGTCGATTTTCTGTTACGATAAATTGAGGAAACAATAGCTGATCCAATAGCTGCTTCAGCGGCTGCAATAGCTATAACAAAAATTGAGAAAATATCTCCTTTTAATTGTCGACTATCAAAAAAATCAGAGAATGTTACGAAATTTATATTAACCGCATTTAGTATAAGTTCAAGACACATCAGGGCCCGAACCATATTTCGACTCGTAATCAATCCATAGATACCGATAGAAAATAAATAGGCACTCAAAACAAGTACATGCTCGAGCATC----ATTGACCAACTCCGTACCAATTTGGATTCATTTCAATATGAACAATAATTCAAGTGATTCGATTACTTAGAATAGAACAAGTACGGAACAAAAGAATATATTGGTAATAGATCGAATAAAAAAATTTCTATTTTTATTTTCTATTTATACATGAATAGTATTCAACTAGAATTGAAGGGAAATGTATGTGATAAGACAGAAAAAGGTTGAATTTTGATTGCTGTTGCTAGTTATAAAGATTTTTTACTGACGAGCCACGGCAATTGCACCTATCAAAGCAACTAAAAGAATTATTGAAACGAGTTCAAATGGAAGAAAAAAGTCTGTTGATAAATGAATTCCAATTTGTTGACTATTACTTATCAAATCTTGTTCTATAATCTGGTTGGATCGTGTAGTCCAAATAATGCCGTACCACGACGTATCTAGAATAGTAGTGATTAGCGAAAAAAAAATACTTGTACAAACCAGGGAAGTAACCCCATCACCAATAGTCCAAAGATTAAAATGAAAATCGTTGGAATAGTCTGAACCATTCATGAACATTACAGCAAATATGATTAAAACATTTACAGCTCCCACGTAAATAAGGAGCTGTGCGGCAGCTACAAAATGGGAATTTGATAGAATATAAAATAAGGATATACAAACAAGAACCAATCCTAAGGAAAAGGCAGAATAAATTGGGTTGGTAAGTAATACCACTCCCAGACCTCCTAATATAAGACCCGATCCCAGAAAAACTAAAAGAAAATCATGTATTGGTCCAGGCAAATCCATTATATTAAAATAAGAGATAAATAAATCGAAATGTTTTTCATGACCTTATTGAACCGACCAGGAAAAATTTTTTTATGAGACATTCCCAATTGAATTAAATTCTAATTTATTAAGTGAGAATTGATGCGGATACAGCTATTGGATCAATTTCGTTCTTTTTTTTATTCGAAATGGCAATTTGAAATTGAAACTA-------TATAGTTCGAAAAAATTATGTATATATTAATAGACTTTCCATACAAATTAAGTTGTACTTCTCATCACCCAATCAATAGTTGGGCTTTGTAGTTATTGACCAAGCAAAGAAAAAACTCTTATTCTTTTATACCAAATATACCAAAACTGAACCTTAGTAATTGGAAATTAAGAGGTTTACCCATTTTTTCTTTGAGGCGAATTCAAAACTGTTCGAATTGTAAAATCGTCACTTATTGACATTGGTAAACGACCTAAAGCAATTTGATTATAATTCAATTCATGACGGTCGTAAGTAGCAAGTTCATATTCTTCAGTCATTGATAAACAATTTGTTGGACAATACTCAACGCAGTTACCACAAAAAATACAAATTCCAAAATCAATACTGTAATTAAGCAAGCGTTTCTTTCGAATATCTGTTTCCAATTTCCAATCAACAACAGGCAGATCTATAGGACATACGCGAACACATACTTCACAAGCAATACATTTATCAAATTCAAAATGGATTCGACCGCGAAAACGCTCCGATGTGATTAATTTTTCATAAGGATATTGAATAGTTACAGGTAAACGATTTGCTTGGGATAAGGTAATCATGAAACTTTGACCAATGTACCTTGCAGCTCGTATTGTTTGTTGACCATAATTCATGAATCCAGTTACCATAGGGAACATATCGTGAATATCTCTGAATAATTTGAGTTTCTTTCT----TTCTCTTGTTTGAGACAAGCGGGGAATATAGTATTCCTTTTTTCTTTACAGCGAAAGGAGTTGGGAAGAAGTTGTTAATAATAGATTACCGAGAGAAATAGGTAAAAGAAATTTCCATCCAAGATTTAATAGTTGGTCCATTCTTAGTCTAGGTAAAGTCCATCTTGTTGTAATAGGAATGAACAAGAACAAATAAGTTTTAGCTAATGTAATAAAGATACCAATTGTCGTTCCAAAGATTCCATCCGCTTTATTTATTTCAAATAGCTCAGGAACTAATATATATGGAATGGAAAGATTCCAACCGCCCAAGTAGAGAACTGTTACAAATAATGAGGAAACTAATAGATTTAGATAGGAAGCAACGTAAAATAAACCAAATTTGATTCCTGAATATTCGGTTTGATAACCTGCTACTAATTCTTCTTCTGCTTCTGGTAAATCAAAAGGCAATCTCTCGCATTCCGCTAGGGAAGAAATTAGAAAAACGATAAACCCTATAGGTTGACGCCACAAATTCCACCCCCAAACCCCATATTTGGATTGCGCCCCAACTATATCAACTGTACTTGAACTGTTAGATAATCATAGTCGGTGAGAACATTACTGTTCCCATCGCTATTACAAAACCGTACATGAGATTTTCACCTCATACGGCTCCTCAGGGCCACAAATAAATGTAAGGACCGGACCAGTATTAGTTATCTTGATATGGTTATACGATAGATAGAGTCAAAATCTAGCGGAGGGTCCCCAATTATACCAATGGAATTCTGTCTGCTAGAAGGATAAAAAAAAAGAGGATTTCTGAATTAATCTCATCCTTTAATAATTTCAATTTTTCTGTGTTGAGTAATAACTTAATCAACTCTTCAATAAAACACTCCTTGTAGAAATATCAATAGATATTTCAACCCATCCTTTTATTTTCGATTACAAAAAAAAATTAGACATTACATTAGTTCATGAATGATGACACGAATTTGATTTCTATGAATATATGAAAGAAAGAATAAAAGGACCCCCCCTTTTTTTTTTATATATTGTAATTGTATTTTTTCTACTTTTTTTGTTCCTCTTCTTCTTTCTGAGAAAAAGGGGGGCTTAAAAAAAGTAAAGGATTATTTCGTTCCTGATAGTAATTTCTTTAATTGATGGATAGGAGCATACTCGGGATCGGAATTGTGGGGAGTACTGCCTGATCATTTCTACCAACGTAAAGCCCCAATTAGTATTCTTTTTATGTTATGCAGAAGTATCCTTTTAGATAATTTACATAATCTCCATTACTAATCTGTTGTGTGTATTTTGGTGTTCCTTACTATCCACCCA-TTTTTTTTTCAATCTCCCGTTTTGGAATATATGTATTGTAATACATACAACTGCTAGTGAAAATTCCATATGGGTGATCTTTTGAGCCCGCTTCAAGCTAGGATGATCAATCAACCAATCTTGGGGTAAAGGGTTTCTTCCACTTTTGTTTACTTACCCTTAACTCTTGTACATAGGAAATGAGACTCAATCCACTTTACTGCGAATTTATAAGTTGTTTTCTTTCACTCATATATAACTATCTAATATATAACTATCTAATTTCTTTTATTAACCTAAAGAATAAATAAATGAATAAAAAAATGAAGATATCTATTCAATCTAGAGTCAAAAGGAAAAGAATAGGAAAAAGAAAAGCTTAGGTTTTAGCGAACCGCACGTAGAGATATTGATAAAACACATAAAGTTAATGGTATTTCATAACTAATCGATTGAGCAGCAGCTCGCAGACCACCTAAAAAGGAATATTTATTATTTGATCCATATCCGGACATAAGAAGTCCAATAGGAGCAATACTTGAAACGGCAATCCATAAAAAAATACCGATATTGAGGTCAGCTAAAACAAGGTTATAACTAAAAGGAATTACTGAATAACTTAGTAGAATTGCTATGACTGCTATAGATGGTCCAATACTGAATAAAAAGGTATTTCCTCTAGATGGAAGAAGATTCTCTTTGAAAAGTAGTTTTGTCCCATCTGCTAAAGCTTGAAGAATTCCAAAAGGGCTGGCGTATTCAGGCCCAATACGTTGTTGTATTCCTGCGGATATTTCTCTTTCTAACCACACAATTACTAGTACACCTATTGTGATTCCCAATACAGGAGTCAAAATAGGGACAAGCATCCATATGATCCCAGAGACCTCTTG------TAAGGATTCCAATCTGGAAAAAGAATTGATATCTTGTACTTCTGTTGTATCAATTATCATTTCAACGATCAACTTCCCCCATAATGATATCTATACTACCTAATATCGTCATAATATCAGCCAATTTCCTTCTTTTAACTAATTGCGGAAGAATTTGCAAATTGATAAAACCCGGTGGGCGAATTTTCCATCTCCAAGGAAAACCACTTTGATCTCCTATCAGAAAAATTCCCAATTCTCCTTTTGGGGCTTCGACTCTTACATAAAGTTCTTGTTTCGGCAATTCAAAAGTAGGAGAAGGTTTTTTACTAATGAATCGATCTTCAAAATCATTCCATTCTTGATCGCTTTCTCTATTAAAGCATCGGATTTCTAAATTCTCATAGGGTCCTCCCGGAATTCCTTCCAAAGCCTGTTGAATAATTTTTATGGATTCCGTCATTTCACCGATTCGGACTAAATACCGAGCTAATGAATCTCCTTCTTTTTGCCATTGGACTTCCCAATCAAATTCGTCATAACACTCATAATGATCAACTTTACGAAGATCCCATTCGATTCCAGACGCTCGTAGCATTGGTCCTGATAACCCCCAATTTATTGCTTCTTCTCCACCAACAATGCCCACTCCTTCAACTCGTTCTAAAAAAATAGGGTTTCGCGTAATAAGTTTTTGATATTCAACAATCCCGGTTAAAAAATAATCACAGAAATCCAAACATTTATCTATCCAGCCATGAGGTAAATCAGCCGCTATTCCTCCGATACGAAAATAATTATGCATCATTCTCATACCGGTGGCAGCTTCGAATAGATCATATACTAATTCTCTTTCTCTGAAAATATAGAAGAAAGGAGTCTGTGCACCAATATCTGCCATAAAAGGGCCAAGCCACAACAGATGAGAAGCTATACGACTCAACTCCAACATAATTACTCTGATATAGCTAGCCCTTTTAGGTACTTGAATATTTCCCAACTGTTCTGGTCCATTTACAGTTATTGCTTCTGTGAACATAGTAGCTAAATAATCCCAACGGGTTACATAAGGCAGATATTGTATAATTGTTCGGTTTTCCGCAATTTTTTCCATCCCTCTGTGTAAATAACCCAATATCGGTTCACAGTCAATAACATCCTCACCATCTAGAGTAACGATGAGACGAAGAACACCGTGCATTGATGGGTGGTGAGGTCCCATATTGACTATCATAAAGTCTTTTCCTGTAGATAGTATACTCATAGGTTTTTCCTCTATTCATTCTTACATGAATTGTTGAAAGCAACAAGAAGTTCATCAAGATTCAAAATCGAATAAATCAAATAATTCAAAATTGTTTTTCAAATTAACGATTTTTTGACTCCCGAATATTCAACTGACTAATTAATTCTTTATAACGTACTCTATTTTTCTTTGACAAATAAGCTAGGAGACGCCGGCGTTTTTCCAGAATTTTCCGTAGACCCCTTTGAGATAAATAGTCTTTTCTGTGCAATTCTAAATGTGAAGTAAGTCTTTGTATCTTATTGGTGAAACGGAATACTTGAAATTCAACCGATCCGCTGTTTTCTTCTTTTTTTTCTTGAAAAATAACTGAGATGAATGAATTTTTTACCATAAAACGAAACCCCCCCTCTGTTTTTTTAATATGAATTTTACTGATCAGTAATAATAATTCTAGTTACTTGATTCTAGTTACTTGAATTTGATATACACAATAATCTTAAGTTCGTTATGAACTTCCTAGAAAATCAATAATAAATAATAAATCCAATTTTCAATTTGATTAGGGATCCATCCAAAAGGATGGTATATTTATGCAAAAGAAAAAAATTTAGACCT-AAAAAAAAAAGATTTTCTTGATTCATTTATGGATCTAATTGATATATCATTAAATTAGTATCATGTATCAGACTGGAATGTAAGACAAGACATGTGTATATTTCTTTGTTTTCATATCCCAAACATGGGACATGATAGATAGAAAAAACGTACTATTAACGAATTTTCAATCATGGATACATATGTATCCTTACCATACTGAAACGACTGCCGTTATTGGTATTAAACCAATAGCGATTCATACAAATTAAATCTTCTAATCGATAATTGGGCCAAATAAAGAACTTTAATTTAATTAGGTTATTTTTCTCTCTAGCAAGATCTTTGCTTTTATCCAAACTAGCAAGATCTTTGCTTTTATCCAA---------------------------AGCGTGACCACCATTTTTTACGTTATTAAAAAATACTGGATTTCTATGCATACCATTTTGATTCTTTAAATTGAAACAAATTTGAGTTCTCAATTCTCTACGCCGTTTAGGGACTAAAATATTTTCAGGAACAAGCAAATCATAATGATTTTTGTTTCTACTTCCAGTCATTTTTTGCTGTCTTGCAATGGATTCATCAAAATTTTTCTTATCAACATATCCTTTTTCTCGGTATCTTTTAGTAATTTTGCGCTTATTCTTATGAACCAATGAAATACCTACGGTTTGATATATAAAAAATTGTCCATCGTTTTTTACAGACAGACTAAGGGGTTCGATAATCAACATTCCCTTTTCTATCAATTCTCTAAGAGTTAAATCTTTCTGAAGCGTCAAAATATCCAGACGAATTTCGCCCCTTTGAATAGAGGATATAGCAATTTCTCTAGGATTTATCAGTCGAATCAGGAGAGAATATATGTTGATATTATTGATTATTTTTTGATTTAAAGAATCATCCCATCTCAATTGAAAACACAAATTTTTTTTTAAGAAGAAATCAAGCTCTGCTTCTGTGTTGATGAAATCAAGCTCTCCGTTTCGCTTGTATTGCTTTTTCTTTCTACGTTTTTTCATGGTCGATCCCGTATAATTTTCTTCAACATCTTTTTCTTCTTGACTTTGTGAAGCAAAGTCAAGATATTTTTTTTGATTGGATGATATAAAAAGATCTGCCTTTTTCTTTGCAGTTATATTTTTCTTACCATTTTCATTTCCATTAAAATTGAAAAGAAGTAATTTGATTGGTATAATCCAGGGTTTCATTTTATATGCATTCCAAAGTAGCACAAATTCTGGGAAGAACCAAAGCTCCTCGTTTGATATAGGACGACTTCGTATTTCTTCATTCATTCTCATCCAACCAACCCAGGATTCAATATCAACCTTATTTCTAAGGCAAAAATTGAGACTTCCCCAATCAAAATATTTTCTATCCGAATTTTTATTTTTTTCCATATCCATAATATCATCTTTTCCTAGATAATTATTGATAGGGATACCTCCCAGCATAGCAAATAATTTGCCTTTCTTTATATTGTATATATAAAAAAATTCTTCTTTATTATTTACTTGGACTAGTGATTTATCAATATACGAGTCTTTCTTATCTTCATAATTAATCGATTTATATGATAAAAGATCATATCTACAGTATTTTTTAAAATTATAGTTTTGATTCCGTAATGGGTCTGCTTCAAAAAAATTTTGTTTTTCGCAATGAGTTAATTTGTTTTTTTCATATGAATCTCTTTTAGTTAAATCCTTATTTTGAGCCATACAGTGTTGATTGATTCTATTTCGCCATTCTTGTGGTACTAATCTAGCCCATCTAATCGGAGATAAATCATATTGATATTGATAATGATCGCTTAACCAGTTTTTCCATTGGTTCATTCCAAAATTCAAAAAAGGTTTATGTCTTAATTCGTAATTAAATATTCTTTGTTTTTCAAAAAAATCTTTTATTTCATTCTTAAGAAATAGAGATGTTCCGTGATATTGAAGAACGGATCTTAAATTGTAAAAGTTAATAACTTGGGCTTGAAATAATTTGTAAAATACATATGCTTGTGATTGTGAGAAAGACGATAAATCACAAGAAATCTTTGAATTCTTATTCCTAATCTTAGAAAGTGATTTTTTTATAGTTGAAATAAAGTGAATTCGATTTTGATTTGTTTTATTAATTAGTTTCTGATTTGCTTCATTATTGTAGACGTTTTTATCAATAATTTGAATTTTTTTTATGCTTGATTCAAGAAAAGGTTTTCCATTGATTCTTGGAATAGTAAGGATAGATAGAAAAATATTTATGTATATCTTTTCAATGAAAAATTTTATAAAAAAATAGGATTTGCGGATTAATTGAGTATTTCTTTTTTTTAATATCTGCCAAATTTTTTTTGATGATTCTAATATTTTAGCATAATAACTTGTTTTGTTCGAACTAATATTTATTTCTTGAGTTAGCGATCCTTTTTTCTTTTCTTTTGTAATTTTATCTATTTGATTTCTGATTATGTTTGTTCTATTAGTTAGATCTTTCAGTTTTTTTTCTATCAGTGAGAAATTTGTCCAATCCATAGATGGAATTTCAATAGACGATTCGTGAATCATCTGATTACTGATTATCGAATTTTTTTTAGTTTCACCCAATTTATCTATTTCTCTCAATCTAAATAAGTTTATTGTTGAAAGTTC------TCTTCCTTTTAGAAAAGGAATCCTTTTGATGACCCATTTTGTGGTTTCTTTTGCGACCTTTCGAAGCAATTTTGTTCGTTCTTTTAAAACTCTTAAAACTATAAAAGAATTCGTTTTCAATTTTCTAATTTTTTTTTTGAGTTCTTTAAAAATGGGTTTAAAAAACGAACCTTGTTTTCGGGGAGAACCAAAAGGCCGTTCGGATTCCAGTCCCCAAATTGTTAAAAAACAAAAATCATTTTCTTGTCCACTTTTTTTGTTTATTGGATCTTTATGGGGGGATTGTATCTTAGATCTGTGCCAGGGTTTCAGGCGAAAAGGGAATAGGATCTTTATCTGCATACCGTCTGTTAACCAGTTTTTCGGAAATTCTGTTTCGGATAATTGAACACCGGTATAGGTGCATTTAACATGCATTTCCCGATTCCAATCCTTTAAATCCTCGGACCACTCGGGGACTTGGAATAATAACATGCGGACAATATTTTTAGCTATTATCAATGAAGGTAATATAATATATTTTCTAAGAATCGATTGGGTTACTAACACATAACCTCTTAGTGCTTGACCAAGTAACATGTTTTCCCAGATTTCTGCTCTTTCGCTACGTGTTTTTTCGTTGG------------------TTTTGTATTTTTCTCTTCTTTTGTATTTTTCTCTTTTTGTCTTTTCGTTTGTATAATCAGAAAATTTTTGATCTTTATTTTTCCACATCCAATTTCTAAAAATTACTTTCATCAGTGCGGAAATATTAAAAGAAAAATAAAATGCTTTGTCTATTCTGTCCAAAAAAAGAGGGGAATGGGCATTTGCTTGAACCAGTTCCCAAATAACGGTTTTACGTCTTTGTGTGCGCATGGAACCCTTGATTATATCTCGACGAAAATCCGATTTTTGCACATAACGTAGCAAAGTAACTTCCGCCACTTGATCAGGATTATGAGTATATTTGGTATTAGTATAAGTAGCGATATTTGGCCGGTTTTCAGTAAAAAGCATTAGACGTTTGGCTTTTCGTGAACGAATTGCATGCTCTTCCGGCACATGTCCTTCGTTTTCTGTCTCCTCTTGTTCTAAATTATCGATTAATTTGTATGACCACCGGGGAACTTTTTTACTAATTTCTTTTATTCCAATCGATTTTTTTCTAATTCTTTGATTGTTGGGGTCGGTTATAACTGCATCGAATAAAAATTTTAAAATTGGGATTCGGTTTTCTGAATTAATTTGTTCTCCTTCGTGTTCTGGAAATAAAAACCGGACTTTTTCTGTTGAAAATGATTTTCGATTAAATCTGTCTATTGTCTGTTCAAATTCGTGATAATCATTAGTAAGAAGTAGACCGTGAATCTTATTTATCCAACTTGTTCTTATCTTATTTTTGATATAAGTTTCATTTGTGATTACGGGTGAAAATATTTTTTTGATTCTTCCACGATAAGGTCCATACAAGAAAGGATCGTATATTTTAGGTAAGTATTTTTTTTTAGTCTCAACATTACATAATTGAGTCCTTTTTTCGAGTACATCCAGAAAAAGAGATCCTTTATCTAAAATTTCTATTCTATTTATAAATTCCTTGGTTAAGTTGTTTTTTTTTTTTTCGTTGGTGTAATGCCAATGATTATACAATTCATCAGAGGCTTCTAGTTTTTCTGTTGTGAAAAGAGACATTTTTTTTTTTATCATTTCCAAAAAAGTTGACAAACTGGCTGGATATGTAAAAGATATTCTTTCTTTTCCATCACTTCGACATGTATAAAAAAAATAGTGTGACATTTCATTTCTTACAGCATTTTCAAATCGATTATTTTTTTTATATCGAAATGGACGATTCCATCGTCGATAGTCGAAAAGAAGAGTCACAAGAGGTTTTTCAAACCATAATAAGGATTTCCTCTTTTTTTCTTTCAATATTTCTAATTTCGAATTTTCTTGATTCCCAGCCAGATAAGAAGTTTCATAAACTGGGCTTTTTTTATCGCATGTCTCTTTAAAGTGAAAGTGGAATTCATGCTTTGTTTTTTTTTTTCCATTCACTCGGATCTCTTCCGTTTCCTCGATTTTGTCCGGATCCTCCTTTTCTTCCGAAAAAAGGGAAGGAGAAGGATCTTCTTCGGTGGATACCTCTTGTTCCTGTTTAGTCCCCCTCCTTTCGAAAGTTGTTTCTATTTCTACATCTGTTTCTTCCTCCGTTTCTGAGGTTTCTTTCAATTTCTTAGTCAAAATGGGTGACGGTATTCTGCCTAAATAGTAGATACAGGTAATAAATAAGAGAATACTAAAGATTCGAGCCATAGAATTTCTCAATTCTGACACAAGCACAAGGTACTTATTAAATCGAATAAGTACATTAGACCTAATAGAATTCTTTTGCTGTATCCAAACTAATACCAATCCAACCCATTTCATGAATAAAATGTGACCAATTAACCAACCAACAAAACTACTTGTTACAAATAACATCTTGTTGTTGCATCGAAACATATAAATGTTGACTAATCTGGCTAACATTGAACTTGGTAAAATGAAATGGTTGAATAATTGAAAAATGAGATTATTCAGGAATACACATTGAATGCTAAGATTACGCATTGAATTTCTGGTAGTAGATCCATAATCAAAAAAGTGATTGTGATTGTTCCAGAAGAAATGAAACAAAAGATACGGTAGAGCTAGGACAGTTATTGTATGAGGTCTACCCAATGCTAGATGCAGAGGCGCATAATAGATCGATATGAACATCATGAGCTGTCCCGCAATAAAACCAGTTGTTGCTGATACCTTCTTCTCGGTTCCTTCTTCTCCTTCTTCCATAACCCGAGCTCGGAGAAGGAAGAGATAAAGATAAGAGGGCCCTATGGAGAATGTGGTCAGAAATCCATAATAGAGTCCGACCACAACGACCGAATTGATTATCTTCATGCATAAGGATACTAGATTACCTAGTATAAAAGATTGAAAAATCATCACAAACCTCCCTTTTTTCTTTTCTATTTCAATTTCTGGATTATTATATGATGATTTTTTAACTTTTGATGATTTTTTAACTTTCCATATATAGAAATAGAAACAGATAGACTAGAAACGACATCTCTTATGTCAATTCTTATGTCAATGACACCAAAGGGATATTAAATAAATGGAATTGGGATATGGATGGAATATAATGAAATAGAGCCACTTTGAGGTTCCCTATGAAACGAGGCATGGAACGGAGCCACTACGAAGAAGTTCCGGGAGTTACGAAGGAAACTTCGAGTTCATATTGGTCATGGGTTGAGAACGGGAATTGAACTCTATGAGAGAGAATCTCCCGCAGTTCCTCAGTAGCTCAGTGGTAGAGCGGTCGGCTGTTAACTGACTGGTCGTAGGTTCGAATCCTACTTGGGGAGATTTGATTCATTCCGAATTAAAGAATTCAGAATGTCAGAATGAAAGGGTTCGCTTTGACCGTTAAAAGTAGGTAACCCGTTCCCTGTGTCTTTGTTTCTATTGCATTCTATCTCATCGTATCACATTCTGTTCTGCGATATTTGAGAATCACCGTCAATACCTCGGCGTAGGTCCGGGATAATCCTTTGTTCCATAGTCCTGGGGCTATTTACAATTAGCCAATTAAGAATTCTCAGATGTACTAGTACTAGCAAGTGCATCAAAGATGCAGTCATCGATTCTCCCGAGAGGCCACAATTACCGCGAGCAAACATATTAATGACGAGGAACGCATTTTTGCTATGCTACTAATACTTGCTCTCCTATTCTGCCCAAGCCTGGCCGAGGAAGAGTTACGGGGCGTAAAAAAAAAAATATGCCGATTCGGGTCTGGAATACTATATTTATATTTTTTAAAAGCCTTAATGGTAAAT---AAAAAAAAAAGAAAAAGTAAGGCTACTCCATTTCGACAAAAGACCCACACCTAAGTTCCATAGCTTTGGGTCCGCTATCCCGATCATGATTTTCCTACCCCCAGAGGGAAGGGTCCTTCCCAAAAGGGAAGGTTGTGGGCGAGGAGGGATTCGAACCCCCGACACCGTGGTTCGTAGCCACGTGCTCTAATCCTCTGAGCTACAGGCCCCGCCCCGTCCCCACTGGATCTGTTCCCGGAAGTACCCTAAAAAAAAAGGAACCTTTCCTCTCCTCAGCCATTTCGGGTTAAGAAGATGGGAAAGCACCTTTTTCTCTATAAGAACACGGTGCGTTACGAGGTGGGAAGTGGGAGAGAAGGGATTTCATAATTGGGGTTTTGAATAAGACGACCTTTTCATTTTTCA---TTTTTTTTTTTCATATTGCAAAAGTAATAAGAATGAGAGGTGTTAAGCTTTTTATCATCCTGGCGTCGAGCTATTTTTCCGCAGGACCTCCCCTACAGTATCGTCACCGCAGTAGAGTTTAACCACCAAGTTCGGGATGGATTGGTGTGGTTCCTCTACGCCTAGGACACCAGAATATCGAACCATGAACGAAGAAAGGCATGCGAGAAAAGCATATTGGCGAGTGATTGTGAGGCCCCAATTCTTGACTGGAGGGGACACCAAAGGCCTCCGCCCTTCCATCCCTTGGATAGATAGAGAGGGAGGGCAGAGCTTTTGGGTTTTTCATGTTGTCAAAGAGTTGAACAATGGTTTTTTCGTGTTGTCAAAGAGTTGAACAATGAAAATAGATGGCGAGTGCCTGATCGAATTGATCGGGTCATGTAGGAACAAGGTTCAAGTCTACCGGTCTGTTAGGATGCCTCAGCTGCATACATCACTGCACTTCCACTTGACACCTATCGTAATGATAAACGGCTCGTCTCGCCGTGACCTTCTCTTGAATTCTCAAAACTTCTGTCGCTCCATCCCCGCAGGGGCAGAGAACCCGTCGCTGTCTCGGCTGTGCTACCGGAGGCTCTGGGGAAGTCGGAATAGGAGAGCACTCATCTTGGGGTGGGCTTACTACTTAGATGCTTTCAGCAGTTATCCGCTCCGCACTTGGCTACCCAGCGTTTACCGTGGGCACGATAACTGGTACACCAGAGGTGCGTCCTTCCCGGTCCTCTCGTACTAGGGAAAGGTCCTCTCAATGCTCTAACGCCCACACCGGATATGGACCGAACTGTCTCACGACGTTCTGAACCCAGCTCACGTACCGCTTTAATGGGCGAACAGCCCAACCCTTGGAACATACTACAGCCCCAGGTGGCGAAGAGCCGACATCGAGGTGCCAAACCTTCCCGTCGATGTGAGCTCTTGGGGAAGATCAGCCTGTTATCCCTAGAGTAACTTTTATCCGTTGAGCGACGGCCCTTCCACTCGGCACCGTCGGATCACTAAGGCCGACTTTCGTCCCTGCTCGACGGGTGGGTCTTGCAGTCAAGCTCCCTTCTGCCTTTGCACTCGAGGGCCAATCTCCGTCCGGCCCGAGGAAACCTTTGCACGCCTCCGTTACCTTTTGGGAGGCCTACGCCCCATAGAAACTGTCTACCTGAGACTGTCCCTTGGCCCGTAGGGCCTGACACAAGGTTAGAATTCTAGCTCTTCCAGAGTGGTATCTCACTGATGGCTCGGGCCCCCCCGGAAGGAGGCCTTCTTCGCCTTCCACCTAAGCTGCGCAGGAAAAGCCCAAAGCCAATCCCAGGGAACAGTGAAGCTTCATAGGGTCTTTCTGTCCAGGTGCAGGTAGTCCGCATCTTCACAGACATGTCTATTTCACCGAGCCTCTCTCCGAGACAGTGCCCAGATCGTTACGCCTTTCGTGCGGGTCGGAACTTACCCGACAAGGAATTTCGCTACCTTAGGACCGTTATAGTTACGGCCGCCGTTCACCGGGGCTTCGGTCGCCGGCTCCCCTGTCATCAGGTCACCAACTTCCTTGACCTTCCGGCACTGGGCAGGCGTCAGCCCCCATACATGGTCTTACGACTTTGCGGAGACCTGTGTTTTTGGTAAACAGTCGCCCGGGCCTGGTCACTGCGACCCCCTTTGTGAGGAGGCACCCCTTCTCCCGAAGTTACGGGGCTATTTTGCCGAGTTCCTTAGAGAGAGTTGTCTCGCGCCCCTAGGTATTCTCTACCTACCCACCTGTGTCGGTTTCGGGTACAGGTACCCTTTTGTTGAAGGTCGTTCGAGCTTTTCCTGGGAGTATAGCATGGGTTACTTCAGCGCCGTAGCGCCTGGTACTCGAACATTGGCTCGGGGCATTTTCTCTACCCCTTCTTACCCTGAAAAAGCAGGGGCACCTTGCGTCCTTGAACCGATAACCATCTTTCGGCTAACCTAGCCTCCTCCGTCCCTCGGGACCAACAAGGGGTAGTACAGGAATATTCACCTGTTGTCCATCGACTACGCCTTTCGGCCTGATCTTAGGCCCTGACTCACCCTCCGTGGACGAACCTTGCGGAGGAACCCTTGGGTTTTCGGGGCATTGGATTCTCACCAATGTTTGCGTTACTCAAGCCGACATTCTCGCTTCCGCTTCGTCCACCGCCGCTCGCGCGGGTGCTTCCCTCTAAGGCGGAACGCTCCCCTACCGATGCATTTTTACATCCCACAGCTTCGGCAGATCGCTTAGCCCCGTTCATCTTCGGCGCAAGAGCGCTCGATCAGTGAGCTATTACGCACTCTTTCAAGGGTGGCTGCTTCTAGGCAAACCTCCTGGCTGTCTCTGCACCCCTACCTCCTTTATCACTGAGCGGTCATTTAGGGGCCTTAGCTGGTGATCCGGGCTGTTTCCCTCTCGACGATGAAGCTTATCCCCCATCGTCTCACTGGCCGACCTTGACCCCTGTTATTTTGAGGTCATATCTAGTATTCAGAGTTTGCCTCGATTTGGTACCGCTCTCGCGGCCCGCACCGAAACAGTGCTTTACCCCTAGATGTCCAGTCAACTGCTGCGCCTCAACGCATTTCGGGGAGAACCAGCTAGCTCTGGGTTCGAGTGGCATTTCACCCCTAACCACAACTCATCCGCTGATTCTTCAACATCAGTCGGTTCGGACCTCCACTTAGTTTCACCCAAGCTTCATCCTGGTCATGGATAGGTCACCCAGGTTCGGGTCCATAAGCAGTGACAATTGCCCTATGAAGACTCGCTTTCGCTACGGCTCCGGTGGGTTCCCTTAACCAAGCCACTGCCTATGAGTCGCCGGCTCATTCTTCAACAGGCACGCGGTCAGAGCCCTGGGCTCCTCCCACTGCTTGGGAGCTTACGGTTTCATGTTCTATTTCACTCCCCGATGGGGGTTCTTTTCACCCTTCCCTCACGGTACTACTTCGCTATCGGTCACCCAGGAGTATTTAGCCTTGCAAGGTGGTCCTTGCTGATTCACACGGGATTCCACGTGCCCCATGCTACTCGGGTCAGAGCGTAAGCTAGTGATGCTTTCGGCTACTGGACTTTCGCCATCTAGGGTGCAGCACTCCACCGCTTCGCCTAGCAGCACGACGCTTGTATTGCTCTCCCACAACCCCGTTTTCACGGTTTAGGCTGCTCCCATTTCGCTCGCCGCTACTACGGGAATCGCTTTTGCTTTCTTTTCCTCTGGCTACTAAGATGTTTCAGTTCGCCAGGTTGTCTCTTGCCTGCCCATGGATTCAGCAGCAGTTCGAAAGGTTGACCTATTCGGGAATCTCCGGATCTACGCTTATTTTCAACTCCCCGAAGCATTTCGTCGCTTACTACGCCCTTCCTCGTCTCTGGGTGCCTAGGTATCCACCGTAAGCCTTTCCTTGTTTGAACCTCGCCCTTAACTTGACTTTAAGGCTATGCCATCCTAAGGTGCTGCTAAATGGAAGGATCTTATCAACGTCCATGAATGATAAACCATAGATCGAACTGCCGAATCGGAAAAATTGGGTGCTATCATATTCATATAGCTTTGTATCGGCTAAGTTCACGAGTTGGAGATAAGCGGACTCGAACCGCTGACATCCGCCACAGGGTAAACCACCGCCTCTCAGGCCCCCACTGATTCTACCATAGAGGCCAACGATAGACAATAACTCCCCCCCGAACACAGCTTACAACTTTCATCGTACTGTGCTCTCCAAAGAGCAACTCTTCTCAAAATCTCAAAAGGTGCTGAGTTGGAATCCCATTCTAACTAAGGATTCTTGTGGTTCCGGAGGATCCAGCTACAGGAGAACCAGGAACGGAGAGCTTTCCCTCCTTTTCCGCCCCCACTCTTTGGTCTTAAGAATGCTGGTTTTAAGAATGAGTGATTGCTCCTTCTCCGACCGCTGGTTTTAAGAATGAGTAATTGCCCTTCTCCGACCCTTACTGCCCAACCTGAGAGTGGACAGCTAATGCATTCCACTTATTGAGCAGGGTTCTATGGTCGGTCCGCGACCCCTGGATACCGAAGGCGTCCTTGGGGTGATCTCGTAGTTCCTACGGGGTGGAGACGATGGGGTCGGTCCATGGATTTTCCTTCCTTTTGTCGCATTTCGCTCAAAGGGTTGAAGGGAGATAGTGCATCAAGCTGTTCGCAAGGGCCAACTTGATCCTCTTCCCCAGGGATCCCAGATGAGGGAACCCTAAGAGAGCCGCCGACTCCAACTACCGTCCATGTACGATCCATACTAGATCTGACCAACCGCCCATCCTACCTCTTCTACGTTCTTGACAGCCCATCTTTGTCTCAGTAGAGTCTTTCAGTGGCATGTTTCGGTCCTCTTCCCCATTACTTAGAAAAAGTGAGCCACCGGTTCAGGTACAAGATACTATCATTACCGCCTGGACAATTAGACATCCAACCCGTAATCGCAACGACCCAATTGCAAGAGCGGAGCTCTACCAACTGAGCTATATCCCCCCGAGCCAAGTGGAGCATGCATGAAGGAGTCCGATGCTTCTTCTATTCTTTTTCTTTTCCTTGGCGCAGCTGGGCCATCCTGGATTTGAACCAGAGACCTCGCCCGTGAAGTAAATCATCGCACCTACGGTCCAACCAATTGGGAGAGAATCAACGGATTCCTTTTCGGGAGCGATTCATCCTTCCCGAACGCAGCATACAACTCTCCGTTGTACTGCGCTCTCCAAGTGTGCTTGTTCCCCCCTTCTTCCTTATCATGGCAAGTATTTGTGAAATAACTCCGATGAGAAGAAAAAAGAAGGCGTTAAGAGACCCTCCCGGCCCAACCCTAGACACTCTAAGATCCTTTTTCAAACCTGCTCCCATTTCGAGTCAAGAGATAGATAAATAGACACATCCCATTGCACCTATCGGGGGCGTTCGTAGTGACTGAGGGGGTCGAAGACCAAGAAGTGAGTTATTTATCAGCCAAGCATTCTTCTTACGGCTAGATCCAATCTCCTGGTCCCTGCGGAAAGGAAAAGGAAAAAGAATTTCACGTTCTTCCTTTCGGGAAGGGAGGATTAGGAAAATCCTATTGATTGCAGCTTTCTCCAGACCTCCGGGAAAAGCATGAAAAAAAAGGCTCGAATGGTACGATCCCTCCGTCACCCCAGAATGAAATGAAAGGGGCGATCTCGTAGTTCTTGGTCTGTGAAGATACGTTGTTAGGTGCTCCATTTTTTTTCCCATTGAGGCCGAACCTAAACCTGTGCTCGAGAGATAGCTGTCCATACACTGATAAGGGATGTATGGATTATCGAGAAGAGAGGAGCCGTGGTGGTCCCCCCCGGACCGCCCGGATCCCACGAGTGAATAGAAAGTTGGATCTACATTGGATCTCACCTGAATCGCCCCATCTATCCTCCTGAGGAGGAGTTTGTTTTCAAACCCCCGGTTCGAACAGGAGAAGTACGCCATGCTAATGTGCCTTGGATGATCCACATCTCAGGGTCAGGCGCTGATGAGCACATTGAACTATCCATGTGGCTGAGAGCCCTCACAGCCCAGGCACAACGACGCAATTATCAGGGGCGCGCTCTACCACTGAGCTAATAGCCCGTCGTGCGGGCCTCCCGCTGGGGGCCCACTATGCCAAAAGCGAGAGAAACCCCATCCCTCTCTTTCCTTTTTACGCCCCCATGTCGCCACACGGGAGGGACATGGGGGCGTAAAAGGGGGATCCTATCAACTTGTTCCGACCTAGGATAATAAGCTCATGGGCTTGGTCTTACTTCACCGTCGAGAAACGAAAGAAGACTTCCATCTCCAAGTTTAACTCAGGCGTAGCTCGCTTCTTTTTGGGTGTGAAGCGGTGTCAAACCAAAATACCCAACAAGCATTCGCTCTCCCTGAAAAGGAGGTGATCCAGCCGCACCTTCCAGTACGGCTACCTTGTTACGACTTCACTCCAGTCACTAGCCCTGCCTTCGGCACCCCCCTCCTTGCGGTTAAGGTAACGACTTCGGGCATGGCCAGCTCCCATAGTGTGACGGGCGGTGTGTACAAGGCCCGGGAACGAATTCACCGCCGTATGGCTGACCGGCGATTACTAGCGATTCCGGCTTCATGCAGGCGAGTTGCAGCCTGCAATCCGAACTGAGGACGGGTTTTTGGAGTTAGCTCACCCTCGCGGGATCGCGACCCTTTGTCCCGGCCATTGTAGCACGTGTGTCGCCCAGGGCATAAGGGGCATGATGACTTGACGTCATCCTCACCTTCCTCCGGCTTATCACCGGCAGTCTGCTCAGGGTTCCAAACTCAACGGTGGCAACTAAGCACGAGGGTTGCGCTCGTTGCGGGACTTAACCCAACACCTTACGGCACGAGCTGACGACAGCCATGCACCACCTGTGTCCGCGTTCCCGAAGGCACCCCTCTCTTTCAAGAGGATTCGCGGCATGTCAAGCCCTGGTAAGGTTCTTCGCTTTGCATCGAATTAAACCACATGCTCCACCGCTTGTGCGGGCCCCCGTCAATTCCTTTGAGTTTCATTCTTGCGAACGTACTCCCCAGGCGGGATACTTAACGCGTTAGCTACAGCACTGCACGGGTCGATACGCACAGCGCCTAGTATCCATCGTTTACGGCTAGGACTACTGGGGTATCTAATCCCATTCGCTCCCCTAGCTTTCGTCTCTCAGTGTCAGTGTCGGCCCAGCAGAGTGCTTTCGCCGTTGGTGTTCTTTCCGATCTCTACGCATTTCACCGCTCCACCGGAAATTCCCTCTGCCCCTACCGTACTCCAGCTTGGTAGTTTCCACCGCCTGTCCAGGGTTGAGCCCTGGGATTTGACGGCGGACTTAAAAAGCCACCTACAGACGCTTTACGCCCAATCATTCCGGATAACGCTTGCATCCTCTGTATTACCGCGGCTGCTGGCACAGAGTTAGCCGATGCTTATTCCCCAGATACCGTCATTGCTTCTTCTCCGGGAAAAGAAGTTCACGACCCGTGGGCCTTCTACCTCCACGCGGCATTGCTCCGTCAGGCTTTCGCCCATTGCGGAAAATTCCCCACTGCTGCCTCCCGTAGGAGTCTGGGCCGTGTCTCAGTCCCAGTGTGGCTGATCATCCTCTCGGACCAGCTACTGATCATCGCCTTGGTAAGCTATTGCCTCACCAACTAGCTAATCAGACGCGAGCCCCTCCTCGGGCAGATTCCTCCTTTTGCTCCTCAGCCTACGGGGTATTAGCAGCCGTTTCCAGCTGTTGTTCCCCTCCCAAGGGCAGGTTCTTACGCGTTACTCACCCGTCCGCCACTGGAAACACCACTTCCCGTCCGACTTGCATGTGTTAAGCATGCCGCCAGCGTTCATCCTGAGCCAGGATCGAACTCTCCATGAGATTCATAGTTGCATTACTTATAGCTTCCTTGTTCGTAGACAAAGCTGATTCGGAATTGTCTTTCATTCCAAGGCATAACTTGTATCCATGCGCTTCATATTCGCCTGGAGTTCGCTCCCAGAAATATAGCCATCCCTACCCCCTCACGTCAATCCCACGAGCCTCTTATCCATTCCCATTCTTATTCGATCACGGCGGGGGGGCAAGTCAAAATAGAAAAACTCACAACTCATATTGGGTTTAGGGATAATCAGGCTCGAACTGATGACTTCCACCACGTCAAGGTGACACTCTACCGCTGAGTTATATCCCTTCCCTGCCCCCACCAAGAAATAGAGCTGACTAATCCTAAGGCAAAGGGTCGAGAAACTCAACGCCACTATTCTTGAACAACTTGGAGCCGGGCCTTCCTTTCGCACTATTACGGATACGAAATTAATGGGAAAAATTGGATTCAATTGTCAACTGCTCCTAGAAATAGGATTGACTACGGATTCGAACCGTAGCACATGCTTTCATAAAAACGTACGATTCTCCCGATCTAAATCAAGCAGGTTTTTTCCATGAAGAAGTTCTATTCGATACGGGTAGGAGAAGCGGTATTCTTAAAAAAATAGAGAAATCAGAACCAAGTCAAGATGATACGGATCAACCCCTTCTTCTTGCGCCAAAGATCTTACCATTTCCGAAGGAACTGGAGTTACATCTCTTTTCCATTTCCATTCAAGAGTTCTTATGTCTTTCCACGCCCCTTTAAGACCCCGAAAAATTGACAAAACGATTAACTACTTCATTTATGAATTTCATAGTAATAGAAATACATGTCCTACCGAAACAGAATTTTTAACTTGCTATCCTCTTGCCTAGCAGGCAAAGATTTGCCTCCGTGGAAAAGATGATTCGTTCGGATCAAGATGAAAGTCCAACTACATTGCATTGCCAGAATACATGTTGTATATTTGAAAGAGGTTGACCTCCTTGCTTCTCTCATGGTACAATCCTCTTCCCGCCGAGCCCCCTTTCTCCTCGGTCCACAGAGACAAAATGTAGGACTGGTGCCAACAGTTAATCACGGAAGAAAGGACTCACTGAGCCGGGATCACTAACTAATACTAATCTAATACTAATAGAATAGAAAATACTAATAGAATAGAAAAGAACTGTCTTTTCTGTATACTTATGTATACTTTCCCCGGTTCCCTTGCTACCGCGGGCTTTACGCAATCGATCGGATCATATAGATATCCCTTCAACACAACATAGGTCGTCGAAAGGATCTCGGAGACCCACCAAAGCACGAAAGCCAGGATCTTTCAGAAAATGGATTCCCATTCGAAGAGTGCATAACCGCATGGATAAGCTCACACTAACCCGTCAATTTGGGATCCAATTCGGGATTTTCCTTGGGAGGTATCGGGAAGGAATTGGAATGTAATAATATCGATTCATATAGATACAGAAGAAAAGGTTCTCTATTGATTCAAATGCTGTACCTATGGGATAGGGATAGAGAAAGAGGAAAAACCGAAGATTTCACATAGTACTTTTGATCGAAAAATCAATCCGATTTATTTCGTACCCTTCGCTCAATGAGAAAATGGATCAGATTCTATAGGATCAAACCTATGGGACTTAAGGAATGATGGAAGGGAATAAAATAAAAAAAAAAGAAATAAAAAAAGAAAAGAGAAGGAAAAAAAATAATAAAGAAATAAGTAAATAAAAATGAAGTAGAAGAACCCGGATTCCAAATGAACAAATTCAAACTTGAAAAGGATCTTTCTGATTCTCGAAGAATGAGGGGCAAAGGGATTGATCGAGAAAGATCTCTTGTTCTTATTATAAGATCGTGTGATTGGATCCGCAGATGTTTGGTAAAAAGAATAATCTTCTCCTTTGAGAATAATCAAAAATGGAAAGTGTTCAATTGGAACATGAAAACGTGACTGAATTGGTCCTAGTTACTCTTGGGGACGGAGTGGAAGAAGGGAGGAGATTATCGAACGACGAAAAGGACCCAATGACTTCGAAAGAATTGAACGAGGAGCCGTATGAGGTGAAAATCTCATGTACGGTTCTGTAGAGTGGCAGTAAGGGTGACTTATCTGTCAACTTTTCCACTATCACCCCCAAAAAACCAAACTCTGCCTTACGTAAAGTTGCCAGAGTACGATTAACCTCTGGGTTTGAAATCACTGCTTATATACCTGGTATTGGCCATAATTCACAAGAACATTCTGTAGTCTTAGTAAGAGGGGGGAGGGTTAAGGATTTACCCGGTGTGAGATATCACATTGTTCGAGGAACCCTAGATGCTGTCGGAGTAAAGGATCGTCAACAAGGGCGTTCTAGTGCGTTGTAGATTCTTATCCAAGACTTGTATCATTTGATGATGCCATGTGAATCGCTAGAAACATGTGAAGTGTATGGCTAACCCAATAACGAAAGTTTCGTAAGGGGACTGGAGCAGGCTACCATGAGACAAAAGATCTTCTTTCTAAAGAGATTCGATTCGGAACTATTATATGTCCAAGGTCCAATATTGAAATAATTTTAGAGGTTTTCCCTGACTTTGTCCGTGTCAACAAACAATTCGAAATGCCTCGACTTTTTTAGAACAGGTCCGGGTCAAATAGCAATGATTCGAAGCACTTCTTTTTACACTATTTCGGAAACCCAAGGACTCAATCGTATGGATATGTAAAATACAGGATTTCCAATCCTAGCAGGAAAGGGGGGGAAACGGATACTCAATTTAAAGTGAGTAAACAGAATTCCATACTCGATCTCATAGATACATATAGAATTCTGTGGAAAGCCGTATTCGATGAAAGTCGTATGTACGGCTTGGAGGGAGATCTTTCATATCTTTCGAGATCCACCCTACAATATGGGGTCAAAAAGCCAAAATAAATGATTTTAGCCCTTATAAAAAGAAAACGGATTCTTGAACCCCTTTCGCGCTCATGTCACGTCGAGGTACTACAGAAGAAAAAACTGCAAAGTCCGATCCAATTTATCGTAATCGATTAGTTAACATGTTGGTTAACCGTATTCTGAAACACGGAAAAAAATCATTGGCTTATCAAATTATCTATCGAGCCTTGAAAAAGATTCAACAAAAGACAGAAAAAAATCCACTATCTGTTTTACGTCAAGCAATACGTGGAGTAACTCCCGATATAGCAGTAAAAGCAAGACGTGTAGGCGGATCGACTCATCAAGTTCCCATTGAAATAGGATCCGCACAAGGAAAAGCACTTGCCGTTCGTTGGTTATTAGGGGCATCCCGAAAACGTCCGGGTCGAAATATGGCTTTCAAATTAAGTTCCGAATTAGTGGATGCTGCCAAAGGGAGTGGCGATGCCATACGCAAAAAGGAAGAGACTCATAGAATGGCAGAGGCAAACAGAGCTTTTGCACATTTTCGTTAATCCATAACAGGGTCTATATAGACACATAGATCCGTGGATCCATACATCTCGAGCGGAAAAGAATCAATAGAAAAAGAAAGAGTCGGAATTGATCGATATATTTCTCGAAACAAACGAAAAGGAAACGAAAGATGAAACATAAATCATGGATCAACTAAGCCCTCTCGGGGACTTGCTTAAGAATAAGAATAAGAAAGAGGAATCTCATGTAAATACCATGGAATAAGGTTTGATCCTATTCATGGGGATTCCGTAAATATTCCATTCCAAAAATAGAAAGTTCGAAACAATTGGGATTTTTTTGGAGATTGTATGCAGTTACTAATTCCTGATCTGGCATGTACAGAATGAAAACTTCATTCTCGATTCTACGAGAATTTTTATGAAAGCCTTTCATTTGCTTCTCTTCGATGGAAGTTTTATTTTCCCAGAATGTATCCTAATTTTTGGCCTAATTCTTCTTCTGATGATCGATTCAACCTCTGATCAAAAAGATATACCTTGGTTATATTTCATCTCTTCAACAAGTTTAGTAATGAGCATAACGGCCCTATTGTTCCGATGGAGAGAAGAACCTATGATTAGCTTTTCGGGAAATTTCCAAACGAACAATTTCAACGAAATCTTTCAATTTCTTATTTTACTATGTTCAACTCTATGTATTCCTCTATCCGTGGAGTACATTGAATGTACAGAAATGGCTATAACAGAGTTTCTGTTATTCGTATTAACAGCTACTCTAGGAGGAATGTTTTTATGCGGTGCTAACGATTTAATAACTATCTTTGTAGCTCCAGAATGTTTCAGTTTATGCTCCTACCTATTATCTGGATATACCAAGAAAGACGTACGGTCTAATGAGGCTACTATGAAATATTTACTCATGGGTGGGGCAAGCTCTTCTATTCTGGTTCATGGTTTCTCTTGGCTATATGGTTCATCCGGGGGCGAGATCGAGCTTCAAGAAATAGTGAATGGTCTTATCAATACACAAATGTATAACTCCCCAGGAATTTCAATTGCGCTTATATTCATCACTGTAGGAATTGGGTTCAAGCTTTCCCCAGCCCCTTCTCATCAATGGACTCCTGACGTATACGAAGGAGTGCGGTTCGTTCGATAAATTCCTACCTCTCTATCTATCTCTGAGATGTTTGGATTTTTCAAAACTCCATGGACATGCAGAAGAGAAATGCTATCCCCACTCGGACCAAGACATAACTTTTACTTGTTCAAATAACAATTAAGGTCAAGCAGGGTCAGGAACAACGAATCTCTTTATGATAAACAGATCCATTTTGCAAGTTCGTTATTACGGGTAGTTCCTACAAAGGATCGGACTAATGACGTATACAATACTTGAATTCTCGATGTAGATGCTACAGAGTTGATTCTCATCCTTCAGAGACTACGAGTGTAATAGGAGCATCCGTCGACAAAAGGATCACCCTAAGATGATCATCTCATGGCTATTGAGAACGAATCAAATCAGATGGTTCTATTTCTCAATCTTTCTGACTTGCTCTTGCTCCTACGGAACCAAGGTCGAAAAGATTGAGAAAAATCAGTCATTCACAACCACTGATGAAGGATTCCTCGAAAAGTTAAGGATTAGTAATCCTTTTTAGAAATCGAATGGATTCGATCTTATACATACGCGAGGAAGGTAATCAAAAAAGAAAGAAGATGAGTTCTTCTTTACTTTGATCACTTAGGAGCCGTGCGAGATGAAAGTCTCATGCACGGTTTTGAATGAGAGAAAGAAGTGAGGAATCCTCTTTTCGACTCTGACTCTCCCACTCCAGTCGTTGCTTTTCTTTCTGTTACTTCGAAAGTAGCTGCTTCAGCTTCAGCCACTCGAATTTTCGATATTCCTTTTTATTTCTCATCAAACGAATGGCATCTTCTTCTGGAAATCCTAGCTATTCTTAGCATGATATTGGGGAATCTCATTGCTATTACTCAAACAAGCATGAAACGTATGCTTGCATATTCGTCCATAGGTCAAATCGGATATGTAATTATTGGAATAATTGTTGGAGACTCAAATGGTGGATATGCGAGCATGATAACTTATATGCTGTTCTATATCTCCATGAATCTAGGAACTTTTGCTTGCATTGTATTATTTGGTCTACGTACCGGAACTGATAACATTCGAGATTATGCAGGATTATACACAAAAGATCCTTTTTTGGCTCTCTCTTTAGCTCTATGTCTCTTATCCCTAGGAGGTCTTCCTCCACTAGCAGGTTTTTTCGGAAAACTCCATTTATTCTGGTGTGGATGGCAGGCAGGCCTATATTTCTTGGTTTCAATAGGACTCCTTACGAGCGTTGTTTCTATCTACTATTATCTAAAAATAATCAAGTTATTAATGACTGGACGAAAGCAAGAAATAACCCCTCACGTGCGAAATTATAGAGGATCCCCTTTAAGATCAAACAATTCCATCGAATTGAGTATGATTGTATGTGTGATAGCATCTACTATACCAGGAATATCAATGAACCCGATTATTGCAATTGCTCAGGATACCCTTTTTTAGCTTCTAGTTAGCTTCTAGAATCTATTTCTTAGTTCAAGATCCCTCTTACTAACTGGAATCAAAGAATTAGTAGATCTGTTCCGAACAAAATGGGAATGGGCTAGGGTTATGAACTTATAATCTATAATCTGATGATCGAGTCGATTCCATGATTATAAGTTCATTCCATACCGGACCAGACCGGAATAGGGTTATATACATTCTCATTATGAGAAGGGGTCATTCGAGCGTATCTAAATAGATACTATGTTTACATATGGATCCCTACGTCGTTACATTCCATTTAGGATTAGGAATAGGCGTAATCGGACCCGCTTTTTACATATCTCTCGTTATTTGGGACCCTATTCACCTCTTTGGGCTTCTATTGAATCGAGAAATAGGTTTGATTGTCCATCTTTTTGATATAATATTAATATATATATAAGGCATCCTCCGGATAATTCAAATCGAAGCAATTGGATGTCCGATTGGGGCCTATATGACATGACCGATCACTAGAAATACTCCAACACTCCACCTTTGTCATATATTCCATACATCACACTAGATAGATATCATCTTCATGGAATACGATTCACTTTCAAGATGCCTTGGTGGTGAAATGGTAGACACGCGAGACTCAAAATCTCGTGCTAAAGAGCGTGGAGGTTCGAGTCCTCTTCAAGGCATAATATTGAGAATGCTCATTGAATGAGCAATTCAATAAGAGATCTCGGATCGAATCGATATTGATATACCGATTCGATCCGAGATCT----TGGAATTGGAATAAGTTCGGCAGCGGATCACGAAATCTTGTTGATCTTCTCTATCTAATGAATGGGGAGTCCGCTTTGAAATCGTCCGCCCTGCACCCACCCCCCGAGTATATACTTCAACAGGAATCACACAAGGGTAGATTGATACAATATAAACCTCTGGTAAAATGCCCGCCTGTAACCCAGCAGATAAAGTACATTACATAGTCCGTTTTAGGGATTGGCGACTTACCCGTTCAGTGACTTTGGCACTGGACGTTCCCAAAATTGGTACTATCGGGTCGGGTGAATTCAATAATAGACGCCTGTTGGCATTCCAGCCTTCCTTCTCCTTTCAGGACCTATCCGAAAGAGAATCCAGTACTTCTTCTTCTTGGTCGTGAATATCTGAATAGGGCGAACCGCCCCATGGATATCTTTCCTTCGGAACAAAAGAATTCGAATTAGGCTCGGTCAACTGGAATGTGTATTATCCATATAGGGGATCTTCCAATTGAGAAGATCCATCGACCTGAGACGAAGAGAAGGGTCTATCTATTTTATTTAGTTATTCAGTTAAACCAATGATTCGTTATTGGAGCAGATAGCAACAACCATTTCATCCGACATGCGTATTTTTGATTTTCCAATAGATTTACATCTTTATCTTTCATTAATGGAAATTTTTTGATGTAGTTAGTAATAGCTCTGGTGGTTCGCTGTTCAAGAATTCTTGTTTAAGCAGTTCATACCATCCATACATAGTGTTTTGATCTAAGATTTTAATTCTTCTATGTTTCAGCAGTAGCATATTGTTCCATGGAGCTAAGGTCCAAAATATGGAAGAAACAGGTGTTTCCACGACTCTACCACCCAGTCAATTCTGTTCCACTTAATCCCTATTTCATGGCCACATATCTTTCCGGCTAAGTAATGGGAAACCTTTCTCCTCTTACATGAATTCAATTTTCATTTCATCCGGGAAAAGCCATCTTTTTCTCAACAATGTCTTTGTCATTTGATCCAATAGCGCTCCGTTAGATAGGAACAGATTTGATAAATACTGATAACTCTCGGATGGAGTATTAGAACGGAAAAATCCATTAGATAATGAACTATTGGTTCTAAGCCATCTCTGGCGATGAATCAACAATTCGAAGTGCTTTTCTTGCGTATTCTTGATAAACCAGCGTTTAGATATAGATGTAGGAGGATCTGGTTGGGAAGTAAGAAGCCCCCTTGACATCTCTTCATCTGCAAAGAATTCTCGATGTGAAAACACAGAGACAAGGGGCTGATCGTTGAATAGGAAAAAGAGTGGATCCGCAGGGTCCCAAATGAATTGGCTTATTCGAAAAAAGCCTTGTTCTTTGGAAGATCTATCTCGTGTCTGGTACTGCATGGTTCTACTCTGCAAGAACTCCGAATCATTCTCTTGAAGCTCATCCTTTTCATCATAAATGATCCGCTTGCCCCGAAATGACCCGGCCCGATAGGGAAATCCCAATTCATTGGGCCTTTCGATACAATCAAATAGAAAGCCCCAGGGGCGCCATATTCTAGGAGCCCAGACTATGTGATTGAATAAATCCTCCTCTATCTGTTGCGGGTCGAGGACTCCTTCTCCTTCCCCTTCTTCAAACTCCGATTCGTATTTTTCATAGAGAAATCTCTGATCAACGATAGAACAAGATCCATTTTGCATCATATCTAAGGGATTCCTTGGTTCGGGCCGAAGAAGCAATGTCACTCGATCATTATCAAACCGACTGCAATCTTTTTCTGTCCGTGAGGATCCCACCAGAGCACCTTCTACTTCTAATAGGCCATGGACTAGATCAGAATCATTCTCAACGAGTCCAGAAGAAGTGATCCCGTTTTTTTCATCGGGTCCGGGTAGAGACCAAAGGTCTTGAGCGACCGATCCGGCAGAACAACTCAAAAGATAAAGAAGTATCGTTAATTTCTTCATGCTCGTTCCAAGTTCGAAGTACCATTTGTACAAATAAGAATCCCCTTCGTTACATGATTTCTTCTTCATATAGATAGATATAGGATCTATGGGGCAATTACTTAGAAGTACATTTTGTGCAACAGCCCTTCCTATCTGATAGAAAAGGATCCCATGATCCTGAACCGATCTTACCTGGGATCGCAAATCCCAAGTTTGTCTATGAAGAGCAGATCTAATTGTATTAGTGTCTATAATTGATTTCTTCTGTGTAATACTAATCGATAGGGCCTCATTGGTAAGTGCTACAAGATCTCGTGCATTGGAACCCATGGTTATGGACCCGAATCCATTAGTATGGAACATTTTCTTTTCCAAGTGAAATCCCCTAGTATATGAAAGAGTGAAAAAGTGCTTTCGTTGTTGTGGAATAAGAAGCCTTCGTATCTTAATGCATGTATTTAATTTATTCGGGGCTATTAGAGCGGGATCCACTTTTTGGGGAATATGAGTCGAAGCAATAACAAGAATATTTCTAGTGGAACATCTTTCACAATCCCTGGAGAGATAGTTCACTAATAGACCGAGGGATAAGTAATTCGACTCATTCACATCCAGATCATGAATGTTTGGAATCCATATTATGCAAGGAGACATTGCTTTTGCTAATTCGAATTCAAGGGTGATATAAAATCGGCCTATTTCCGACATCATATCGATAGTTAGCGCATTCATCATAGTTAGAAGCTCCAGCTCCGTATCAAGGTCACGATCGATATCGTCACTAGCATCAATATCGTCACTAGCATCAATATCGTCACTAGCATCAATATCGTCACTATCATCAATATCGATATCATCAATACGAAAACCTTTAGGCTTGTTATCCAGGAACCTGTTCAGAAATACTGTAATGAAAGGAACATAGGAGTTTGTCGCTAGGTATTTGACCAAATAGGAGCGTCCGGTTCCTATAGAACCTATCACTAAAATACCCCTAGAGGGGGATAGGGCTAGGCGGAGCGAAAAGGGTTTTCCATGAGATGGGAAATGAAAACTATTAGCCCCACACGAAGTTTGTGAATAAGTGATTGTCTGATAATGAGCAAGGAATATCCGTCTTTCTGCTAAACAGGATGTATTGAACTCATAATTCATTAAATGCTTTTTATGAATGTCAACTAAGTATCGTAAGTAAATTGTTCCCGGTTGTTCAATCATTTGATAACCAGAGTCATTCTTTGATAAATGATCACTATGAGTCAGACTCAATAGAATTTGATCAATCCTTTTTTCTGTCGTTAAGGTGGAGAACTGAACCAAGAATTCTCTTTCTTTATCATCAATCCAATCACTGTTCGCGACCCAGGATTCTATTTTATCATCAATCCAATCACCGTCCCCCTTTTTTCTTTTTCTTATCAATGAATAGATCTCTTTACTTGTATGACTTAGATGTCTCGTATTTCTCGAAAAAGTGATTCGATTGATGGGATTTGGTATGATACTTATGAGATCGATGATATCGATGAGATTGATATTCCAATCTTTCGTCTTAGAACGTATTGATTTAACCCCATCCGCGGGACCACCACCCCATAGCATGTTGCCGCCAAAAGCAGAACCCCGTATTTCTTCTAGAGAATCTCCTAATTGTTCCAGAGCAACTAGAAAGAGATTCTTTAACCAGAAAGAATTCAGTTCAGATGTGGGATACCTATCCAGAAGTTTTCGCAACTCAATCATGTATGATGGAATCATCAAAGATTTGACCTTTTCGAACTCTGTCTGTAACTCACTATAGGCTCGGGAAACAAAGAGAAGATGTGTACGAACGAGATATCCAGCAACAAGAAGAAGGAAAAGGATTGAATAGAGGAACTCCCGAACATTTGGCGATCTCAGATGTGTCGATATCAATGGTGACTCATTATTTCGATGAATCATTTCTTCGGACAGAAGAAGATTATGTAAACACTTACTCGAAATCTCACTTATCAGATTCCATTGTGGAAGACACCATTTTTTCTGAAGAATTCGCCATGATCTATCTGATCGATGCATAATATCATGAAAAATGGATACAAATTTTTGACTGCTACTTAGTACCGGCAATAGGTCTGAAAAAGTATCTAAAAATATCAAATTTAGATATTTGTACCCTGTCGAAGTAAGGAACCATGGCATATATGTTTGGAATAGATTCCATTTTGAGAGAGTTGAAAAAGCACTGTCTCGTTGAACGGTTCTATACATCTGCCCTTTCTCAACGCATTTCTTTAGACAAAGACTCCGTTTTTTCCTCTTTTCGGATGGTAAATATTTCTCAGAACATGGAGTGTGAATCAAACCCATGTTTGAATTGAAATTGAGATACTGATGCAAGTTCTTCTCTTCTGAATCAGATAGATTCATATCTGAAAGAGGTTGACAATAAGTTCTTTCAAAATTGACTATTTGTCCCTCTGTTAGAGGTGTTCCAGAAATGGCTGCGATCGAGTAAATAGCTCTACGAACTAATAGATCGGATCGAATTGAAAAAGGGAAAGATTTGTATAAGTTATACCTTTCGTCACCACTTTGTGGAAAATCGTTAGGTATGAATATGTTAGATACCTGTGACTCGATTGGTGAAATAGTATCTCTCTCCAAAAAAGCATGTTTTTTTTTACCGCCGCACAAAGAAAATATTTTGTTGCGAATGAACAAGATATTGAGGAATTGTCCATACGTAAAATCAGAATTCTTGATACGGGCCTTTTCCACATAAAAAGGGAATCTTTTGTTACAATAGAAGCGGAAGCGATGTGGATTATTCAAGAATCGAAGTCGATTTGCTTTATAAAAAGAAGATATCAATGAACTTCTATGAAATGGTTTCACAGGATTCAGCCAATTGTCTTGATCGTGGGATATCATTGAGAAATAGGAATCCGTGTTATCAAAAGATTTCCTGCGATTATTTCTAGTATGGAATGAGTCAATCATCCACTTTGGTATCTTATTGAACAAAAATGGTGATATTCTTCCTCCATTGATCAAGAATTTCGATTTTTGGGAAGTATTATGATCATCCAATAAGAAGGGTTTCAATTTTTTCAAATGAACGATTTGAAGACCTATTGATTCTAACAACTGATTGCAGAGTTGATCATTCGGACCTTTCAATTCATAGATGTGGATCTCAGACCTATGAATGGGGATATTCCCGAAACTCACAAAGAAAAAAGGAAGTGAGTTAGACAAAAAGAAAAGCAACTTGGACAAAAAGAAAGGAAGTGACTTAGACAAATCTTTTTTGTCGATAACCTCAGACCAATCAATCGAATATTGATTAATACGTAATCGATCGAACACTACTTGAAAACGGCTCTTCTGCTCAGAAACGAAATGTTCCAAATGCTCCTGGAAATTCTTGCTCCCTTTGGACCATTTGTATCTATATGCATTAGGATCCCGATTCATGAATCTCTCGGTTCGAGAAATAAAAATAAGAGGATCGAACCATTTCTTCTGACTCTTTTTCAAATTCGATAAATGTTGGTTGATCGTATATTTCATTATAGTTCTATGATTCAGAGTATCATTTCCTATTTGATCCCTGTGAATTCCATATTCGAAGTTGCGATCGGATCTATTCATTAAAAAGAATCGATTCAATACATTTCTTATGTACCCATAGGTGCTATATTGGATTTGAATCCGATTTCGGATCAATCTATATTGATTGACTGCCTCCATTATGTTGTTGCTAGCAAATACCACTATTTTTGGTTTTGGATCTTCCAAATCATTCCCGCAGGAGATCCGGACCCATTTTTTTCTGATCCTCCGATAAAAAGATTCATTCTCTTCATAAAAAATAGGAGGTAGAACCAATAAAGATTTCTTTTTCGATTCATTCCTGGAGTTGAATACCTCATTCAAGAATTGTTTTTGATCCAATCCGTAGGAATCAATAGAAAAGGCAAATCCCTTATGATACACCAGATCCGGCTCGGTTATTGATAGAGTGAATAGATCTGCCATTTCTTGAAATCTCTCTTCTGATTCAAAATCGTGGTGTAACGTGTATCCCCCCCTGTTCCGGTCATGGAATAGATGAAATAAATCAAAAAATGGATTTTTGTTTAAGAATGAAATCTTATTGGAACTGTCCATATCCAGTTCATCCTTCGGAACCATATCACATCCCGGATCTGATGAAATAGGATGAATTGAGACGGTATTTTGTAAATACGTAATTATCTTGAATATATTAACTATTTCTTTATTTTCCGATCGCCTGGAAGGGACAAAAGAAACATCCTCTTCTTTCTTCAACAATTTCTGATCTCTAGTGGACCTCTCAGTAGGATTCGAACCCAGATGAAGTTCTGACCATCTGTCAGAGAAAAAAGAACGAATGGATTTTGTAGGATTCCCAAGAAATTCTTCGATTTCTTCCGGAAGCAGATGCTTATTCATCTGCCTTTCACGTTCCGTGAATAGCCGGGACATTGAGGAATATCCAGAAAGGCTTTTAGGGAATCGGTCTGATTCTATCTCTGTTCGTTCCGTTTGAAGAAAGGAAGGATCCCAAAGAATCGATCTTTCTTTTCGTTGTTGAATCTCTCTTTGATTGATCAATGTGTGATATTCCGAATCCTCATTACTAATGGAATCGAAATGATCTCTGGATTGATCAGAAGATCCTTTCAATTGGCTAGAATCCGTTACTTGAACGAAACTAGATCTTGTGGAATCATATTGAATATTTGACGATCCATTCCGTACCTTGCTAAAAAATCGATCCTTGTTTACCAACCACACATTGTCTAACCAAATCCAATTCTCTCTCGATATGTTCCTCAAAAAATCCGATTCGTGCGGATTCTTCCCCCAACTAACGAAGAGATCTTGGCGGAATTGCCACATATGAAATTGAGCACAATTTTGCAAAGAAATAGCCCACTTGTTTCTCAAGAAGAGATGGGAAAAACGCTCAATATCATTTGATTGAATAGTTGACCCAGCTCCTTGTTGTTTGAAGAAACCCTCCACTTCAATTGGTATTTTTTCACGAAAAGCAAACATGAGATAACAAATCCAGTCTTTCACTAAGATTTCGAATAGATGTCCCGAATTCAAGTTGATTATGTTTCGCCTCTTACTCGGAGAAAGACGATCAAACAATTCCCAATCATGGTCCTTGCGGATCGGATCATCCATATAATATACAAAAAGAAACTCCAGATATTTGATATCTTTCTCTTTGAATGAGATCTCAATTCCAGCGACGGTTTCATTAGATATCTTACAACTAGAATCCCTCTTTTTTCCGAGCCAGTTCCTCCACCACCGCGAACCCCAGTTAGATTCAGGCATGATACACTTTTTAGTTATTGGGAGAACCCAAGTACTCTCTTTCGGATCCAGGAAAAAGCTCTCAGAGATCTTTTTTCCTTTTGGAAGATACAGGAGCGAAACAATCAACCTATTGATATTGGAAGACCCAAAAGATTCTTCCAATGTATCATTTCTGGGTCCAATGGAATTCATAGGTATAGGAAGAAGCCCTGTCAAATAGAGATTTTTTCTTTCGACCATATTTCGATTGTTAATACGATATATAAGGATCGCTACTACAAATAGTACTACACCCTTGATCGTGAAATATCGATTGCTTGTTGAACCCTGTGAATTGCGTGAAAGTAGGATACTCCAAATTCGTGGGTCCAAGAGTTTTATAAAACGTTCTTGGTGGAAAAAAATGTGAATGAAAGATCCCACTGAATTGAATTGGGTCCATGAATCTAAGAAATAGTGAGAATTCTTGATCTCTCTCAATATCTCTCTCAATTCGAAAATCCAGGATTTGAATTGATGTCCTTTCATTGATTCCTCCTAAATTGCATTGATTTATCCTAAAGATTTCATTTCAATTGGAATTTGGTTATTCACCATGTACGAGGATCCCCGCTAAGCATCCATGGCTGAATGGTTAAAGCGCCCAACTCATAATTGGCGAATTCGTAGGTTCAATTCCTACTGGATGCACGCCAATGGGACCCTCCAATAAGTCTATTGGAATTGGCTCTGTATCAATGGAATCTCATCATCTATACATAACGAATTGGTGTGGTATATTCATATCATAACATATGAACAGTAAGAACTAGCATTCTTATTGAGACTAGAACTAATAGGGAAGAAAATCGATTTATGGATGGAATCAAATATGCAGTATTTACAGACAAAAGTATTCGGTTATTGGGGAAAAATCAATATACTTCTAATGTCGAATCAGGATCAACTAGGACAGAAATAAAGCATTGGGTCGAACTCTTCTTTGGTGTCAAGGTAATAGCTATGAATAGTCATCAACTCCCCCGAAAGGGTAGAAGAATGGGACCTATTATGGGACATACAATGCATTACAGACGTATGATCATTACGCTTCAACCGGGTTATTCTATTCCACCTCTTAGAAAGAAAAGAACTTAAATCAAAATACTTAATAGCATGGCGATACATTTATACAAAACTTCTACCCCGAGCACACGCAATGGAGCCGTAGACAGTCAAGTGAAATCCAATCCACGAAATAATTTGATCTATGGACAGCATCGTTGTGGTAAAGGTCGTAATGCCAGAGGAATCATTACCGCAGGGCATAGAGGGGGAGGTCATAAGCGTCTATACCGTAAAATCGATTTTCGACGGAATGAAAAAGACATATATGGTAGAATCGTAACCATAGAATACGACCCTAATCGAAATGCATACATTTGTCTCATACACTATGGGGATGGTGAGAAGAGATATATTTTACATCCCAGAGGGGCTATAATTGGAGATACCATTGTTTCTGGTACAGAAGTTCCTATAAAAATGGGAAATGCCCTACCTTTGAGTGCGGTTTGAACTATTGATTTACGTAATTGGAAGTAACCAATTAGGTTTACGACGAAACCTAGAAATCGATCACTGATCCAATTTGAGTACCTCTACAGGATAGACCTCAACAGAAAACTGAAGAGTAACGGCAGCAAGTGATTGAGTTCAGTAGTTCCTCATATAAAATTATTGACTCTAGAGATATAGTAATATGGAGAAGACAAAATTGTTTCAAGCACCGACAGAACCAGAAGCGCCCCTTGTTTCAAAGAGAGGAGGACGGGTTATTCACATTTGATTTGATGGTCAGAGGCGAATTGAAAGCTAAGCAGTGGTAATGGTAATTAGAAAGATTTCCCGGGGAAAAATAGAGATGTCTCCTACGTTACCCATAATATGTGGAAGGATCGACGTAATTTCATAGAGTCATTCGGTCTGAATGCTACATGAAGAACATAAGCCAGATGACGGAACGGGAAAACCTAGGATGTAGAAGATCATAACATGAGTGATTCGGCAGATTTGGATTCCTATATATCCACGCATGTGGTACTTCATTATATGATATATATAAGATCCATCTGTATAGATATCATCATCTACATCCAGAAAGCCGTATGCTTTGGAAGAAGCTTGTACAGTTTGGGAAGGGGTTTTGATTGATCAAAAAGACGAATCTACTTCAACCGATATGCCCTTAGGCACGGCCATACATAACATAGAAATCACACTTGGAAAGGGTGGACAATTAGCTAGAGCAGCGGGTGCTGTAGCGAAACTGATTGCAAAAGAGGGGAAATCGGCCACATTAAAATTACCTTCTGGGGAGGTCCGTTTGATATCCAAAAACTGCTCAGCAACAGTCGGACAAGTGGGGAATGTTGGGGTGAACCAGAAAAGTTTGGGTAGAGCCGGATCGAAATGTTGGCTAGGTAAGCGTCCTGTAGTAAGAGGAGTAGTTATGAACCCTGTAGACCACCCCCATGGGGGTGGTGAAGGAAGGGCTCCAATTGGTAGAAAAAGACCCGCAACCCCTTGGGGTTATCCTGCACTTGGAAGAAGAAGTAGAAAAAGGAATAAATATAGTGATAATTTGATTCTTCGCCGCCGTAGTAAATAGGAGAGAAAATAGAATTTCTTTCTTCGTTTTTACAATTTACAAAAGAAAAAAATAGGAGTTAATTAACTGTGGCACGTTCACTAAAAAAAAATCCTTTTGTAGCGAATCATTTATTAAGAAAAATCGATAAGCTTAATACAAAAGCGGAAAAAGAAATAATAATAACTTGGTCCCGGGCATCTACCATTATACCCACAATGGTCGGCCATACTATTGCTATCCATAATGGAAAGGAACATTTGCCTATTTATATAACAGATCGTATGGTAGGACATAAATTGGGAGAATTTGCGCCCACTATAAATTTCCGTGGACATGCAAAAAATGATAATAGATCCCGTCGTTAATAAAGTGAATATAGATTCATTGGTGAGAGGTGAACCTTATGATAAAGATAATAAAGAAGAAGGTAGAAGTATATGCTTTAGGTCAACATATATGTATGTCTGCTCACAAAGCCCGAAGGGTAATTGATCAGATTCGTGGACGTTCTTACGAGGAAACCCTTATGATACTAGAACTCATGCCTTATCGAGCATGTTATCCCATTTTTAAATTGGTTTATTCTGCAGCAGCAAATGGGATTCACAATCTGGGTTTCAACGAAGCAAGTTTAGTCAT
>Leplaea cedrata voucher Sosef 2709 chloroplast, complete genome
[truncated: 4,518,872 more chars]
