# Supplementary material for: Genetic characterization of a group of commercial African timber species: From genomics to barcoding
Source: PLoS One. 2023 Apr 20;18(4):e0284732. doi: 10.1371/journal.pone.0284732 (PMC10118144; doi:10.1371/journal.pone.0284732)
Supplement: S10 File — (FASTA) [file pone.0284732.s012.fasta]

>Milicia excelsa voucher Angoboy SN chloroplast, complete genome
TAATTAATGGGTATTAATGGGTATGGGCGAACGACGGGAATTGAACCCGCGCATGGTGGATTCACAATCCACTGCCTTGATCCACTTGGCTACATCCGCCCTAATACTATTAGTATTTAAATTTATTAATACTACTTCAATTTACAACATTCATCTTTATTTTTTTTTATTCTTCTATAATCAAATAGAACAAAAAATAAATAGAAAACTTTCTATTTTATTTAGAATGTAAAATTAAATATG----------TAAAATTAAATAATAATATAATAAAAAAAAAAAAAGATTAAGAAAAAAATATATAAACAAAATTACTACATAATGAAAAATAATGAAAATAATGAAAGTATGAATATATTGAAATAAAGAAAAAAAGACTTATCTCAAGCAAAAGACTAATAAATAATAATTAATTTTTTATGAAAAAAAAGGAGCAATACCAAACTTCGTGATAGAACAAGAAGTTTGGTATTGCTCCTTTTTTTTTTCATTTTTAAAAATTCCTATACACTAATATTAATATAGAAGTCTTATCCATTTGTAGATGGAACTTCTACACCAGCTAGGTCTAGAGGGAAGTTATGAGCATTACGCTCGTGCATAACTTCCATACCAAGATTAGCACGGTTAATGATATCAGCCCAAGTATTAATTACACGACCTTGACTATCAACTACAGATTGGTTGAAATTAAAACCATTTAAGTTGAAAGCCATAGTGCTAATACCTAAAGAGGTAAACCAAATACCTACTACAGGCCAAGCAGCTAGGAAGAAGTGTAAAGAACGAGAATTGTTGAAACTTGCATATTGGAAGATCAATCGGCCAAAATAACCATGAGCGGCTACAATATTATAGGTTTCTTCCTCTTGACCGAATCTGTAACCTTCATTAGCAGATTCATTTTCTGTGGTTTCCCTGATCAAACTAGAGGTTACCAAGGAACCATGCATAGCACTGAATAGGGAGCCGCCGAATACACCAGCTACACCTAACATGTGAAATGGGTGCATAAGGATGTTGTGCTCAGCTTGGAATACAATCATGAAGTTGAAAGTACCAGAGATTCCTAGAGGCATACCGTCAGAAAAGCTTCCTTGACCAATTGGATAGATCAAGAAAACAGCAGTAGCAGCTGCAACAGGAGCTGAATATGCAACAGCAATCCAAGGGCGCATACCCAGACGGAAACTAAGTTCCCACTCACGACCCATATAACAAGCTACACCAAGTAAGAAGTGTAGAACAATTAACTCATAAGGACCACCATTGTATAACCATTCATCAACAGAAGCCGCTTCCCAGATTGGGTAAAAGTGCAAACCTATAGCTGCAGAAGTAGGAATAATGGCACCAGAAATAATATTGTTTCCATAAAGTAGAGATCCAGAAACAGGTTCACGAATACCATCAATATCTACCGGAGGGGCAGCAATGAAAGCGATAATAAATACAGAAGTTGCGGTCAATAAGGTAGGGATCATCAAAACACCAAACCATCCAATGTAAAGACGGTTTTCAGTGCTGGTTATCCAGTTACAAAAGCGACCCCATAGGCTTTCGCTTTCGCGTCTCTCTAAAATTGCAGTCATGGTAAAATCTTGGTTTATTTAATCATTAATCATCAGGGACTCCCAAGCACATGAATTCTCTATAAATAGAAATAGATAATTGAGGGCTTGTTATTCAACAGTATAACATGACTTATATCCCCATGTCAACCAGTCTCAACATCCAGAGAGATATCATAGATAAGATAAAGAAGAGCTTATCTTTATTCTTTATCTTATCTATCTAGATTTATTCATTTTTTGAAAAAATGAAATGAGTTAATAAGTTCGAATTTATATACATATGATTTCGATATATTAATTATAATGGGTTGCCCGGGACTCGAACCCGGAACTAGTCGGATGGAGTAGATAATTTACTTGTTAGAAAA-AAAAAAAAAATAGGTAAAAATCTCTCCCCAAGCCGTGCTTGCATTTTTCATTGCACACGGCTTTCCCTATGTATACATCTAAAAAAAAATTCAGTTCCTTCCCTAGATAGGACTTTGAATACTCAGTTGATCAACCCTTACTGCATAAACATTTCATAATAGAAAAAAATGAAATTTTTTGTTATCTTTTTTTTTTATCATTTAAGGATAATTTCCATTTCCATAGTTGCATAACCAATCATTTATGATTGACAAGATCGTTGATGCAAAAAATATCCAAATACCAAATTCGACCTTTATATGACCTCCGCAAAGCGGAATAAGTTCTTGGAAAAATCAAAGAAAGAACCTCTTCTTCCTCCGTAAAGAATTCTTCCAATAAATTCGAACCTAATTTTTTCAAAAAAGTGCGTACAGTACTTTTGTGTTTACGAGCCAAAGTTTTAACACAAGAAAGTCGAAGTATATATTTTATTCGATACAAACTCTTTTTTTTTGAGGATCCACTGTAATAATGAAAAAGATTTCTGCATATACACACAAATCGGTCGATAATATCAAAATCCGATGAATCGGCCCAGGTCGACTTACTAACGGGATGTCCTAATACATTACAAAATTTCATTTTAGCCAACGATCCAATCAGAAGACTAATTGGAACTAATGTATCAATCTTCTTCATAGCATTATCCATTAGAAACGAATTTTCTAGCATTTGACTCCGTACTACTGAAAGATTTATTTGCATACTTGAAAGATAGCCCAAAAAGCTGAAGGAATGTTTGCATAATTGGTTTATATACATCCTTCCTGGTTGAGACCACACATAAAAATGACATTGCCATAAAAGGACAAGGTAATATTTCCATTTATTCATGAAAAGAGGCGTATCCTTTGAAGCCAGAATTGATTTTCCTTGATATCTAACATAATGCATGAAGAGATCCTCGAGGAACCATAAGCTAGTCGGAGAATCATTAGCAAAGACTTCTTCTACGGTATGTTTTATTTTTCCATAGAAATATATTCGCTCAAAAAAACCCCCAGAAGATGTTAATCGTAAATGAGAAGATTGGTTACGTAGAAAAAGTAAGATAGATTCGTATTCGCAAACATGAGAATTATATATGAACAAGAATAATCTTGGATTACTTTTTGAAAAAATAGAAATATATTTATTTGGAATAATAAGAGTATTCCAATTATAATAGTCGTGAAGAAAAAACCGTAATAAATGCAAGGAGGAGGCATCTTTTACCCAGTAGCGAAGGGTTTGAACTAAGATTTCCAGATGAATCGGGTAGGGTATTAATACATCTGATACATAATTTAACTGTGAGAATTTGTCCTCTAAAAAAGGAAATATTGAATGAATTGATCGTAAATTATAATATTTTACGATTTCTGTCCCCTTTAAGGAAGATACTAATCGTAGGGAAAATGGAATTTCCACAATGACTGCAAATCCCTCTGATATCATTTGAGAATACAAATTCTTATTGTACCCAAAAAGTTGATTTTGGTTCGAATCGGAAATAATAAAATGATTCTGTTGATACATTCGAGAAATTAAACGTTTTACAATTAGTAAACTAGATTTATTGTCATAACCTACATTTTCCAACAAATTCGATCTATTTAAACCAAGATCATGAGCAAATACATAAATATACTCCCGAAAGATAAGTGGGTATAGGAGGTCATATTTCCAAGATCTATCTAGTTCTAAATATCCTTGAAATTCCGCCATTTAAGATTAGATTTGAACCGAAAATAGGATGGGCTTTATTGGGTTATCAAATGATACATAGTACGATACAGTTAAAACAAGGTATGATAGTAAGAAAAAAGATCGATACCTCGAAAAAGGTAAGACTCATCAACGGGCTCTCTATCCTCTCTTTTTGCACCTAATTGGTTTAGGTTCATTCTAGGATAAAAAAATGTTTAGAAATCCTTTATTTTTGCAATCCAATCGCTCTTTTGATTTTG--AAAAAAAAATCTCTTTATCAATATACTGCCTTCTTCTACACATTTATCTCCACCACATAATGGAAATGGAGATAGCTAATAGTTAGGATTCATAAAGCATTGATTGATAATACACTCATGGGAAAAGCCTTTCCCGCGTCAAGCACTAATATATTTTTAACGTTTAATTAGATCGGGTAATTATTCAAAAATTAAGAACAGGAGCTCGTTACTTTTTGTTTCCCTATACCTATAATTGGAACCTATAGTATAGTAAGGCTCTATCCATTTATTTACTCGACACAACTTTAAATTTAGTTTTTATTTCTTTGCTTTTTAAATGGATTTTGTTCTGCGCCAAGAATTCAAACAATTTACACAAGGTTTTGGACCTATACGGTAAGAATGAAATATTTTTAGAATTCTCTATTGATACGACATGCTGCTTTTTCCATTCATTCCTTTCAGGATCAGTCGCGGTCTTACAAACTCTACCGATGGTATAGACGAATCCGTTGCTTCATACAAATGTGTAAAAGATGCTAGCCGCACTTAAAAGCCGAGTACTCTACCGTTGAGTTAGCAACCCGAACTAAAAACTAAAATAAAAGAATTAAAATGTATAGATACAATCGGAATCCCAATAAATAAAGAGGTTGAATAGTACGGCTAAATCAAAACATTTAAATTTTAAAAAGGCAAAACAAAAATCTAAAAATTCATAATCAATTATGAACATAAGAAAAATGAACAGATCCGATGAAAATACAAAAAAGATTTCAGATAAAAATATAGATGAAAATAAAAATATTTGTAGACCAACTCTTGTCTCTTATGTTATTCATTATTCTATTTTAATATCTTATTTATTATACTTTAATATAATATAAATATTATATTTTAATTATTTTAAT-AAAAAAAAAAAGACTTCTTGTATCACACCAAATCAAATGAACCCTTTATTTGAATGAAATAAAATCTATGGGGCGGAGATAAATAGATTCATTTATTCATGATCGGATTATATTTATTTGATACACTGTTGTCAATATGAATGTTGAGAAAAGAATACAATGGAAAAATAGAAAAAAAAGATTATAAATTGAAATTATTATTTCAATTTATTAAAAAATGAAAAACTAAGAATTTATGTTGGATTGGCACTACATATATAAATATATAATCGACATATATACAAAAAAGTGTAGACGTATGAATAAATTAAAAAAGAAGTATAAAAATCCCGGGTTTATTCAATTAATATCAATCAATATAAGTATCAATATTAAGTAAAAGTAAAAAAAGCAAGCTTAACCTTTTTCTTTTTTATTTGTTCTTTTTTATTTGTTCATCGAATTCCAATGAAAAACACCCATTGACATGACAATAATATCAAAAATTTAAGACTGTTTATTCTCTCGATATTTTTCTATCTATTACATCAATAAAAAAAAATTTTATCGTTATAAAAGACGACATTCTATAGTAGCAAAAATATATTAAATATGATATATATTGAAAAGGAGAAAAAATAGCAAAGAAAAGATTATACAAAACTCTATACAAATTATTCACACCTTACCTTCTTTAATT--TATATA--TATATATATATTTCATTAATTTAATTTTGTTTGGTGATTAAGGCGAAGTTCCATAAAAACCCCCGCCTTCTTTGAAATATCATGAACAGTTCCTGTAGGCTGAGCGCCTTTTTCAAGGAAATATAGAATAACAGGAACGTTTAAATAGGTTTGATTCTTTATCGGATCATAAAAACCCACTTTCCGAAGAGCTCTTCCTTCTCTTCGGGATCGAACATCAATTGCAACGATTCGATAAATAGCTCATTGGGATAGATGTAGAGA--CCCCCCCCCGAGAAACGTATAAGAAGTTTTCTCCTCGTACGGCTCAAGAAAATTCAAGTTATGTTTATGTATAGAATTATAATGTCAAATAGATCCATAAAATCATCAAATCAATTAGACCAAGAAGTCTCTTTCTTTATCATATGATTTAAATACTTGTTTCTTATTCTTTCCCCAAC-AAAAAAAAATTCTTCGTATTTGGAATTTGCACTCTCATAACTCAAGTTGTATAACTCGCAAAGAAAACCTTTTATTCATTTATTGAGCGGTCTCTAATCCCTTTTTTATATGTATATGTCTCCTTTCGAATCTATTTTGATTCTTCATCTTAATCTAGTTCTAGTTGTTGAGACAATTGAAAACGGTATTTCCTTGTTCTAGGATCCTTTAGCTTTGCCTTGAATCATTGGGTTTAGACATTACTTCGGCGATCTTTAATCGTTTCAAAATGGCAGCAACATACCATTTTTTGTGATTTCTTTCTAGCAAAGAATCATACGAATGGTTGATTCCTGTATAATACACTTTTGATTTGAGCGAAAGGGTTTTACCAATTCCAAAAAATTTTACTTTTGAATTTGAAACTTGCTTGAATTGGATCCTTTAGATTTCTATATCAAAAATAGACTTACAAAGTTGTCTGAATTTATTAATTGATACTAACCCTAGATTCTTGCCTCCGAAAAACGAATCAATATGTTCTGCTCGAGCTCCATCATGTACGATATGATACGGTTTATATCACAACCCCCCCCAAAAAAAAATGAGAGTTATAGTGAACAAACGATGTCGAGCCAAAAGCACTTTCATTCCTATATAATTCCTATATAATATAAAATGGTGGATGTAAGAATCCACAGCGGATCGTGTCCTTCAAGTCGCACGTTGCCTTCTACCACATCGTTTTAAACGAAGTTTTACCATAACATTCCTTTAGTTTGGAACCAGTATGTAATTAATTCCATTATGGAATTATGAATAGTCATTGGTTCGATCGATCCCTAGTAATCTATACTTTATCTTTTCCTTCTATATGAAATAGAGTTTCTGAAAAAGTCTAAGCAAAAATTCAATTTAACCCCAGAGACATAAGAGACATATATACATATATTTATAAATATTTATAATATAAGTATTAAAATATAGAAATCTATAATATTAGAAAATAAACTAAATAATAGAAATAATATTTAGAAATTAATATTTAGAAATAAAAATAACAGGAATAAAATTCAAATAAATAAGTTCTTTTTGAATCTGCATCTTCAAGTAACCTGCTAGTGATAGGATAAATTCACCAATTTCACACTTCTTCGAGTACTAAGAAATCATCAATTTAATTGATTGAAATTTTTCTGACCTCCATATCATTATTTGAATAAAATTTTATAGTAAGACCACATTGCATTTTATCATCATATGAGAGAGATAAATCCAGATTTGTATTAAATCATCAATGATTAAAAAAATAGATAAATAAAAAATACAATTTTTTTTAATGAAATAGTGGATAAAGAATGATGTAAAGGAAGATTTAGGTTGTTATTTTTTTTTCAATGAATATGAAAAAAAAGAATCGAAATAAAAAACTATGGGATATCTGTATGTGTCAGATAGACTAAACTACTGTTACTGAAAGAAATTATAGCTATTCTATGTTCAATATTTAATATTTAGAGATCACAAATAGATTCTATTACATCTGCGTGTTAATTGAACTCATTAAACTTGTGAAAAAGATATGATTCAGAGAAGATTCATTAAGAATAAGAATTAAATTTTTTCAATATTATACATCAATATTATACAGAAGGTTGTTAAAAAAAGTAACCTTTATTCTGATAGAATATATATATCATATATATTATATGATTT------------ATATGATACTATTATATACTATTATACTGTTTTGGATGTGTGGACGGATATGCTCTGGGACGGAAGGATTCGAACCTCCGAATAGCGGGACCAAAACCCGTTGCCTTACCACTTGGCCACGCCCCATTTCTATTTGACACTAATAAACACTAATATTGTTATTGGTTGTTCGTCAACTTCAGTATAAATATCTATAAAAAAAATTAAATTATTGATAGAATTTTGATATGTGTAAATATAGAATTAAACTGATGAATTTATTGATCATTACATCTAATTCAATTAAAATATTGTATGAAAGTATGATTTATTCTATTCACTTTTGATTTGAGAGTTGAAGTTGAAGGAGTTTTGATTGGGCGAGTTCAAATCAAAGAAGTTTTTTTGGTCTATCTAATTTATTTTTATTCATTTTCCCTTATATCAATAACTCAACTTATTAATAACTCAATCAAAATAAATACAATTATCCTCAAGAACAAAATGTTTTTTATGCTTAATATATTTAGTTTGATTTGTATCTGTCTTAATTCTGTCCTTTATTCAAGTAGTTTTTTCGTCGCCAAATTGCCCGAGGCCTACGCTTTTTTAAATCCAATCGTAGATGTTATGCCAGTAATACCTTTGCTATTTTTTCTCTTAGCTTTTGTTTGGCAAGCTGCTGTAAGTTTTCGATGAGATTTTTAATACTGTCCTAGACAAATTCATGATTTATTCG-AAAAAAAAAAATTTACCAATTGATAAGATCAGATAAGTCTTAGTCTTACAGTATGTGAACCCTCAATTCAAATATTGAAATTAGGGTATAGCCATAATGAGTCGGGATCACCACGTTTCATTTCCTTATTCTGACCTTTTTCCATTGCAAGACCTCTTGGAGTCTTCCCCAATTTGGGGCATGAAAGAAAATTTTTGGTAATGAAAAAATACAACTTTATATTAAATTAAAAATGAATTTTTTTTTTGAAAATTCTTTTCTAATCTCAAATCAAAAGAACTTTAGTTTATTTCTTGGTGTCAAAATAAAAATATAAAATAAACATAGTAGGGTATGCGGTATAAAATACAAATATACAAATGGAAAATCTATTCTCTTTTTTCCTAAAAAAAAATCTTGGAGATTGTGTAATGCTTACTCTAAAACTATTTGTTTACACGGTAGTGATATTCTTTGTCTCTCTATTCATCTTCGGATTCCTATCTAATGATCCAGGACGTAATCCTGGGCGTGAAGAATAAAAACTAAATAAGATAAGGTTTTTTGTTCTTCTTACTCGATTTTGAAATGTTCTTAGTAGGATTTTATTTATTTCACATTTTTAACTATTAATTTTAAC------TATTAATATAACTAAAATAATT-------TAAAAAAAAATCGCGAAAAATTCAAAATTTGAAAGGAAATAAAAAGAAAAAGAAAGTTATCGACGAAAACGGAAAGAGAGGGATTCGAACCCTCGGTACGAAAAACTCGTACAACGGATTAGCAATCCGACGCTTTAGTCCACTCAGCCATCTCTCCCCCAATTGAAAAAGGATAATTATTATGTTACATAAGTCAAAATAAGGCTTGAAAAAAGTC-TTTTTTTTTTTTATTTATATTTATATAG-TTTTTTTTTAAATAATATTTATAACTAAATAAAATATAAAATAATTTATAACTAAATAAAATAAAATAAAAAAATCCCTCTTTGATTTTGTCCAAAGAAACCTTTTCTTTACACGGCTTGGCCTGGTCAGTACCTAGCTGAGCCGGGCCTCTTTTGTTCCAACGAAGCAAATAAAAATGATTTATTTAATTCGAAAACACAAATGCTTATTGTTTTGTTGATATTGAAACAATCATAAGAAGGACTATCTAAATTTCTTAGCTTTATTTTTTATTTACTTTAATTTTATTAAATTAC-TTTTTTTTTTTCAGTAAAGTAAACGTAAATAAAAAA-AAATAAGATAAGAAAACAAGGGAACTATGAATTTTTGAACAATGCATTTTTATGTTATGGCTTAAATAGTTTTGTCAACCTGTATCCGTCAAAAAACTACAGCAAAAGACTTGGTATTTACTTATTTAAATGAGTTCTACTTTCCTAATCTCATTAAGTCCTCTCATTAACGCTCTAATTTGCATGATTCTTTTTTGATCCTATCTTTTTTTTGATTACGACAAAATCTCTTGTTCGACAAAAAGTAGATTTATATACAATAATCCCATTGTAGCGGGTATAGTTTAGTGGTAAAAGTGTGATTCGTTCTATTAATCCTTTAATAGTTAAAGGGTCCCTCGGTTTGGATTAATATAATATCCCATTCCGATCAAAAACTTTATCTCGTAAAAAGGATTTACGCCTTTCCCTCTCAATGAAAAATTCGAGGAAGAATATACATTCTCGTGATTTGTATCCAAGAGTCAATTAGAAATTGAAAAATTGGATATTGGATTATGAAATTACGAAACATAA-TTTTTTTTTTAACTGGATCAATACTTCCAATTGAATGAGTATGAGTAAGGAATCCATGGATAAAGATAGAGAGTTTATTTCTAATCGTAACTAAATCTTCAATTTTAATTTTTTGTATAGGGAAAATTGAAGCAAAATAGCTGTTAAACAATGGCTTTGGTTTACTAGAGACATCGATAAATTTTTTAGCTCGGTCGAAAGGAAATGCTTTTCCTAAGGATTCTATTAAATAGAAATTAGAGAACGAAGTAACTAGAAAAAAGAGTGTTAGAATCCCCTTCTTTTCTATTTTTCTATAAGGATCATCTAAAAAGCGGGTCATTTTGAATGCATTCAGACAGAAAAGCTGACATAGATGTTATGGGCCGAATTTTTTTAATTTCGTTGATATCTTCCATCTCGAAATTTATCCATCTTCCATAAAGGAGCCGAATGAAACCAAAGTTTCACGTTCAGTTTTGAATTAGAGACGTTAAAAATGATGAATCAACGTCGACTATAACCCCTAGCCTTCCAAGCTAACGATGCGGGTTCGATTCCCGCTACCCGCTTGTGCTTACTTTATCTCTCTATCTCTATTCAATATTTCTATCAATCTCTTTCTTTTTTATTTTTTTGTAACTAATATTACAAAAAAATAAAAAAGAAAATAATAAAACTTAATAAATTGAAATCAGATTTCAATTTATTAAGTTTTAT--------------TATTTTTATTAAATGAAATGAATATAATTAATGTAATGCATTATTGAATTGAATACGCAATCCCTGTAAGTATTTCACATATTCCTTTTTTCCGAACAAGAAATGGGAAAATAAATAAAGAAAATTGAAATGAAAAGCGTCCATTGTCTAATGGATAGGACAGAGGTCTTCTAAACCTTTGGTATAGGTTCAAATCCTATTGGACGCAATTTATTTCCATATATATTTTTATTTTATTTTATATTTCTATGTCTATGCCAAAAAAGATATTTTGAATGATTTGAATAAGAGATGAAATCCACTTCTTATATACACTTATTACTTAATAAATAATATTTTGAATAAGAGATGAAATCCACTTCTTATATACACTTATTACTTAATAAATAATATATAGATAAATAATATAATATATAGATTTAAAGTTATCAATTTATTTATACTTGTTCTTAAAGGAGAAAACGCTCCATCTGTTCCTGAATAGCTTCTTTCAAAAGGGCTTCTGCTTCCTTAGTAAATGTCTTGGTAGAAGATATGATTTCTTGGAACTGAGGTTTATTCGTTTTTAAGTAAGCCCGTAATTCAACGAGAAATTTCCTTACCTGTCCAATTTCTAATGAATCAAGATAACCATTCGTTCCGGTATAAATAGTGATTATCTGTTCTTCCACCGTTAGAGGGGCTGATTGAGATTGTTTGAGCAACTCACGTAATCGTTGACCTCTTGCCAATTGATTCTGAGTAGCTTTATCGAGATCAGAGGCAAATTGTGCAAAGGCTTCTAATTCTGCGAATTGTGCCAATTCCAATTTTAATTTGCCGGCTACTTGTTTCATGGCTTTAATTTGCGCCGCAGATCCTACTCTGGAAACAGAAATACCCACATTAATAGCAGGTCTGATTCCAGCATTGAACAGATCCGCGGATAAGAATATTTGTCCATCTGTAATGGAAATTACATTAGTAGGAATATAAGCCGAAACATCTCCCGATTGAGTCTCAACTATTGGTAAAGCAGTCATACTTCCTTCACCTAAACGAGAACTTGATTTAGCAGCTCTTTCCAAAAGGCGTGAATGCAAATAAAAAACATCTCCGGGATAAGCTTCGCGACCCGGCGGTCTTCGTAATAAAAGAGACATTTGGCGATAAGCCTGTGCTTGTTTGGAGGGATCATCATAAATGATTGAAGTGTGTTGTTCACGGTACATAAAATATTCAGCCAAAGCTGCTCCTGTGTAAGGAGCGAGGTATTGTAATGTAGCCGGAGAATCCGCCGTTTCAGCTACCACAATAGTGTATTCCATTGATCCCCTTTCTTGTAAAGTAGTCACTACCTGAGCCACAGAAGATGCTTTTTGACCAATAGCTACATAAACACATATTACATTTTGCCCCTGTTGATTGAGAATCGTATCTGTAGCTACCGCTGTTTTACCAGTCTGTCTGTCCCCAATAATTAATTCTCGCTGACCACGTCCTATAGGTATCATTGAATCAATAGCAATAAGTCCTGTTTGAAGGGGCTCATATACAGAACGTCTCGAAATAATACCCGGAGCAGGAGATTCAATTAAACGAGATTCAGAAGCTGAAATTTCACCTCGACCATCAATAGGTTTAGCCAGTGCATTTATAACACGACCCAAAAAAGCCTCACTTACCGGTATCTGAGCAATTCGTCCTGTTGCTTTTACAGAACTTCCCTCTTGTATCATCAAACCGTCACCCATTAATACAACACCAACATTATTTGATTCCAAATTCAGAGCAATGCCTATCGTACCTTCTTCAAATTCTACTAATTCACCTGCCATTACTTCATCAAGACCATAAATACGAGCAATGCCATCGCCTACTTGAAGTACGGTACCGGTATTTAAAATCTTTACTTCTCTATTATATTGTTCAATACGTTCACGGATAATATCACTAATTTCATCGGCTCGAATGGTTACCATGAATATTTCTTAATTCTTTTTTTTTTTTAAAGAAAAAAAAAATAATGCCTGCAGTAGAAGGACTAGTCCGTTATTTCTTTCATGGTTCCAAACATGCCAATATTAGTACTGATGGTACGTAAATGTAACTCGTTGTTCAAACAACTATTCAGAGTTCCTAGAGCTCCTTGTAAGGCTTGTTGAAAAATCCGTTGTCGAACTTCGTTAATCGCTCTTTGTTGTTCAAAATGAATGGTTTCATTTTTGTAATTTTCTAATTGTTCCAAAGTCTTAGAAGTTGAATTAATCAAATTCAATTTTTCTCGTTCTATCTCAGAATATCCATTCACTCGAAACTGATCCGCTTCCTTTTCTACTTTTCGTAAGCGGGAACGGGCTTTTTCCAGCTGTTCTAAGGCCCCTCCGCGTAGTTCTTCTGAATTTCGAATAGTCTTCAAGATCCTCTGTTTTCGATTATCTAATAAATCACTTAATGAAAGTAGATTATCTTTCCATTCATTTCAAAACTTCCACGATCCCTTCCCGAACCAAACATGAATCTTTCAATTCATTTGGCTCTCACGCTCAATTACTTATGAGACTTATGATAATTGATAATTCCCATATC--TTTTTTTTTTTTTATTTTAATATAA-------TATAATGAGCCTGTCCTCTATTCATATTCAAATAGAAAAATATCGAAAGTGATCACTAATCCAAGAAAATAATATTCCGAGGACTCTTCTGACCAAACAAATAATTGTCAGCAAAGTTGTTTCTTTTTTTCTTCAAATCCAAAGAATTCCTCTTGCTTTATACATAACATAGGTCATCGATTTAGCATTGGATAAAAGAGAAAAAGGGGGGGTTGAAATACCTATTTTTTTTTTCTAATTTTTTCCAATCAAA-------TAAAAGGTTCAAATTAGTTCTTTATCGACATGAGTGTTTTATATCGAAAAAAAAAATTCCAACTCTTTGTTTTGAAAACATTTATGTATTAACATAGTAGTAGAAAGAGTACCATGCTTGTATCTGAACTTCAAAAGGTTTAGCTTTAACCCTGTTAATGGTCCCACATTATTGGTTGATAGAGAATCAAAGTAAATTTACCGATGACTCACGAAATGCTATGGTTCTTAAATATGATTTCTTAATTTATTCAGAAGTAATTCGCGGAATCATGCACCCTTTCTTTCCTAGTTATACCAAAACATAAAGTGCAGTTGGTTGGATCCAGCTTATTCTTGAAATAAACAACTCGCACACACTCCCTTTCCAAAAAAAATCAATACACCAAGCACTACACTTAGATTTATTAGATTTGTTGCTAAAATATCGGTATTAAACCCGAAACTTCCGGCGGATGGCCAATAACTCAAGGAAAGGAAAGGATCGGTTACATTTTTCATATGATCTCCTCTTTCTTAGTCTTATAGATAGACTAATTATCTATATTTTTTTTTTATTTATTCTAGTATTTTTCCTATTATTTTTCTAAATACTACTAAATAGAGATAGAGTAAAAACTAATATTAATTTATAAATAGA--TTTTTTTTTTCAATTGTAAATTTCCAATTAAGATAAGAATGATACTTATTAGAATTAGGTATCGAGTCTTATGTTTGTGAGTTTCGAAATATCTCGTTTGTTCCAATACTTCTTAAAAAGTTCCATTGGATTAAGAGAGTAAAGGAAGAAAGCGAATTGGTATGCCAATTCCTTTTCCCCCAATACGTCCTTTTCACGGGTTGTTGTCCGAACGAAATTGAAATCTGAATATAATTCGAAAAAAGCAAGAGCAGCAAATCCAAGAAAATAAAAAAATAAATATATATGAATTTTTATTTGTAGGATTAAACAAAGGGATTCGCAAATAAAAGTGCTAATGCCACAACGAGTCCATAAATTGTTAAAGCTTCCATAAAAGCCAGACTCAGCAATAAAGTACCTCGTATTTTTCCCTCTGCCTCTGGTTGTCTCGCGATCCCTTCTACAGCTTGTCCCGCAGCAGTACCTTGACCAACTCCAGGTCCAATAGAAGCAAGCCCTACGGCCAATCCAGCAGCAATAACGGAAGCGGCAGAAATCAGTGGATTCATGATAAGTTCCTCGCACCAAAACAAAAAATAAAGAAATAGTTAATGATACAATGAACCAATGAATTATGACTTACTTATTCCATCGATAAAATTTATTCAGTCAAAGTAACCAAAGTAACTAAGAACCCAGAATTGAAATAATAATATTCGTGAATTATTAGAACTACTTCGATATCTCTTTTTTTTTTAGTTCCTATCCACGTAATTTTGTGAATCCGTACCACTTTTGTTCTTCCATTTCTTTCTTTTTTCTTTTCTTCCGAATCATTCTTTGTTCTTTTTCGTGATTTAAATTCATTCAATATTAAATTCAAAATTACAGACGAAACAGAAGGACTTTCTTTGGAATCCCTATATAAATTATAAATTCACAACAATAGTGGGGCAAATTAGATATATCTTTAGTTCATATATACCTAGTCAATATCTAATATCACATATACATGTCTTTCCCCTATAACGTAAACCAACTATTCGTAGAAACATCCGCAAAGGTTGTCTTATAGCGATTAGATTACATATACCTAGTTCGATTTCCCCTTTCCTAACTAACCCCCCATATTTTTATAAATCTCCTTTTTTGTAAACCCTTATCGTTCCTTTTTTTTTTTAGTTATCATTATCCCACATAGGTACAATCAATCGAAATGACGAATTCGTTAGGCCGAATGCTTGCATAGAAATCCAAATACCAGTATTTGATTGATCTAAGTTCATCTAAGTTATTATTTATTAAATTTTTTTGGTCAATCGGTGAATTGAATGAAATCAACTGAAATGAGAATCATTCTCTATACCATCTTTTTATATAATTTTTTTAATCACACGTCGTAAACAGGTACCATAAGAATTCTTATTCATATTATGAATAATACTTCCCGATAAACTAATATTTAATCCACCTACTAATATACTACTACCTAATA--------------------TACTAATATTTATTTAATATTGGAATTGAATGAACAAAACAATATAAAGAAAATATCCATTAAGAAAATATTCATCGGGGGGCGTCGACCAAACAGAAATTCTATCTAGGAAAAAGATCTTTTAGATCTCTTTCCTTTTTTCTACAATTCCTTAATCTTAATATCGTAATATCTTTTTTTTTTTTACTATTACTTACTCTAGATCGTATTTATATATACTTTTTTTTATATGTATATTTATCTTCCTAAGTGGATTACCTGGAAACGCGTATAGATTGCGTCAGGCTAAGCTAAAAAAAGACTATGCCGAAAACTAGTCAATGATGACCTTCCATGGATTCTCCTATATAAGCCGCAGCTAAAGTTGCAAAAATAAGAGCTTGAATGCCACTTGTAAATAATCCAAGGAACATGACAGGTATAGGAACCACTAAAGGTACTAAAGAAACAAGAACAACAACTACTAATTCATCAGCTAATATATTTCCGAAAAGTCGAAAACTAAGCGATAGGGGTTTTGTGAAATCTTCTAGGATGTTAATGGGTAAGAGGATTGGAGTTGGTTGAATGTATTTACCGAAATAACCTAATCCCTTTTTGGTAAGGCCCGCATAGAAATATGCTACTGACGTGAGTAAAGCTAAAGCAACGGTAGTATTTATATCATTTGTGGGTGCGGCTAACTCACCATGAGGTAACTGTATGATTTTCCAAGGTAAAAGAGCCCCTGACCAATTCGAAACAAAAATAAATAGAAACATAGTTCCAATAAATGGAACCCATGGACCATATTCTTCTCCAATCTGGGTTCTGCTCACGTCTCGAATGAATTCAAGGACATATTCAAAGAAATTCTGACCGTCAGTAGGAATTGTTTGTGGATTACGAACAGCTATAATGGATGAACCTAATAAGATAGCAATTACAACCCAAGAAGTAATAAGTACTTGGGCATGAACTTGGAAACCTCCTATTTTCCAATAGAGATGTTGGCCTACTTCCACGCCGGATATATCGTATAACCCTTTTAGTGTGTTGATGGAACATAATAAAACATTCATATTACCCTCTGAAAGAAATAGAACTTTATTTTAAAGGAATTATTTTGATTCAACCATCTCTTTTTCTACTTGCCCGCTTGAATTGTATATTTTGAATATCAACTAATCACATAATAGCCTCAGTTATTTTTATCTCTTTTGTGCTATTCAGGAATAGTAACCGATTCAATA--------AATCTATTCTATGGAGTTCCAAAAATAATTTACTTATCTTATTATTAATCAAGAATTTCGTATATAGCTAGAACGACCCTCACAAATTGCAAATACTAATTTATTAAGAATTAATCGGATTGAAGCTATAGCGTCATCATTCGCTGGAATCGAAATATCTGCTAGATCCGGGTCACAATTTGTATCGATTAAACAAATCGTTGGAATTCGCAAAGTGATACATTCTTGAAGAGCCGTATATTCTTCTTGCTGATCAATAATTATTACAATATCAGGTAACCCTGTCATATATTTAATCCCGCCCAGATATGTTTGCAAGTGAGATATTTGTCTTTTCAACACAGCCGCATCTCTCTTCGGAAGGCGTTTGAGTCTGCCTGCTTTTTGTTCCGTTCTCAAGTCCCTGAACTTATGAAGTCTCGTTTCTGTAGTATACCAATTCGTTAACATACCACCAAGCCATTTTTTATTAACATAATGACACCGAGCCTTTATTGCAGCCTGTGCTACTGAATCAGCTGCTTTTTTTTTAGTACCAACAATTAAGAATTGTTTTCCCCTGCTTGCTGCATCAAAAACTAAATCACAAGCTTCTGATAAAAACCGAGCCGTTCTAGTAAGATTTATAATATGAATACCTTTACGCTTTGCAGAGATATAAGGTGCCATTTTAGGATTCCATTTCCTAGTACCATGACCAAAATGAATTCCTGCGTCCATCATCTCTTCCAAATGGATGTTCCAGTATCGTCTTGTCATTTCTCCCCACACGTCTTCTCTTTTTTTTCTTTGAAAAAAAAAAGAGATGAGGTACCTGAAAATAGAAATAAATAATTGTTCCCACGGAACCTTCTCTTCTAACGGAGATTGGCCGTTGATACACGATCCAAGCCGGTCA---TTTTTTTTTTTTTTTTTTATTATTTTTATTTTTTCGATTCGTTATTATCTTTAGTACTATTACCAAATCAAATGACTGCAACACAAATAGAAAAAAAGGGGATGAATCCGCTCTTAAGAATCATTAAATTCTAGAAATAAGTGTTCTGATGTATCATGTATATTGGTTGAAATGCAAAAATCAAATAATTCTTTGTGGTGGAACAAAATATCTCTCATTTCGCACTCAAATAAATTCTTCTTTTTGGTTTCCAAAGGAATGTTATTATGCTGCTTTGAACGGTGCACTAATCCTTTGAATCCGGTACCAACGGGTATCATCCCCCCTAGAACAACATTCTCTTTCAGACCCTTCAACCAATCGATACGACCGCGTAGAGCGGCTTTTGCTAAAACTCGAGCAGTTTCTTGAAAACTCGCTTCGGATATGAAACTTTGAGTATTTAGAGATGCTTTCGTTATTCCCAATAATATAGCTTGGTAACAAATCGCTTCTTTCAAAGCGCGCCCCGTTCGTTCCGCTCGAAACAATCCAATTAGTTCTCCGGGTAAAAAAACATTAGACATTCCATCTTCTGAAACCAACACTTTTGATGTTATTTGACGCACAATAATTTCTATATGTCTATTATGGATCTGCACACCCTGGGATCGATAAACCTTTTGGATCTTATTAACTAAAGAGATACGACTTTGCACTATAGTTAGCTCAGCACCAATCAAGAATCCCCAGGGAATTCCAAGAATTCTTGTTATACGTTCGTTCCAACCCTCAACTCTCTTTTCTAGGTTCATTGATATTGAATCAATTGAACGCACTTCTAACACTTGTTCCACTTTTGGAAGACCCTGCGTTATATCGCCCGATCTCGATTTTTCATATATAAATGTAACTAATGTATCTCCTTCGGAAAGTATTTCGCCATAATGTCCATGAACAGTTGCTCCTGGAGTGGCCAAATAAGACTTCGCCGATCTTATTACTACAGAGTCAATTTGAACAATTATAACTTGACCTGATTTTAGGTGTGGTCCATGTTTGGTTATACATACATTTTCGAAAAAAAACTGCCCAAGGCTAATTATTGTGGATTTTTTTTCACAATAATTATGATGGAGAAAATGCCAATTCAAGTTGAATGGATTAAAAAGGATGTTACTGCATGGATCGGAATTATAAATTCTCCCGTTTTCGTCCATTAAATAATATTTAAGTACTTGAAAGGTCTGTTTTAAATTTTCAAGTTGCAAATTTTTAGTTACCGAGATCTGATTATGAGTTTTTAAAATGTAATAAAAATTTGCAACTTGACAGGCTGTTCCTAAAGGGCCTAAGGAATTCCTAATTGGAATTAGAGGATCTCTTTTAACTGATTCTTTTATCACATTGTAATGTTTTACATCGTTGAATGGACCCATTTCAAAACAATTAGATGATGACAAAATTATTAAAGATTGAGATTCCTTACTTCTATTCAACAACGTATGAATAGTTCCTTGATTTTCTTTAAGTAATTGTCGAATCTTTTCCTTGGAATAAATAGAATAAAATGGATTGGTACGATCTGACCTATTATCAGAGATCAATACGGACCCTAACGGATCATTTCTTTTTCTGATATACGAAATATGGGATTTCACTAAGTTGATTCTTAGGAAATCTCGAATCAGATCTCTTGTACTTACTTCAACAAAGGAAGCGTGGGTTTCTTCGCTAGAAGAACTTTTGTTGCCTTGGTCCCAGTTCAACACTAAACAAGTCCGAACTAATTGAATACAGGTTCCGGAAATTCCCAAAATGGGTTTGCCATTTCCATAAAGAATATAATTTACAACTCTAAGTTGTAAATTCTCTTTTTCCTGCAACGGATCCTGGGGAAAAAGTGTTTCTAAATTTATACCGTCCGCTATTTCATATATGATTACAGGCCGAACCAAAACAAAATATTTTTTCTTGGTAGGTGTGATCGATTGGACATAGATCCAATTTTTCCATTTTTTTGATTCCTTAAATTCTTTTTTTACCCTTCCCGGTGGTATCAAGATGCCACTATGTCGGAATATATTATCCATCTCTACAGGAAAATGGATATCTCCAGAAAAGATTTTAAGTTCAATCCTTTTGTTTTTTTTCTCCACTCGGACCAATCCGCCTACTCGGCTTCTTGTATTTAAAGCGATTCGTGTATCTACTCCAATAATACTATTGTTTCGTACCATTATGGAAAAAGATTCAGGTAAAATATGCACCTCCTCGGGAATGAAAAAAAATCGATCTACTTTCGTTTGGTATTTTGGCTTAAATTCTTTGACTCCTCCATACTCAATTAAATCCTCTTTTTTGAGGATTGAATGCAAGCCTATAGCCCCATATTTAGTAATTCCTGAACCCTTTCTTCTATATTGAAGATCATCAAAATAAGCAAGAATACTATTTCTCCGAAAAATACCATTTATCGGTATTTCAATCGAAATACTGGAACGAGGCCATAGTTCTTTCTCTCGTTCTTGAATCCATTGGAATGGAATGATGAATCGATTTCTTCGCCTCTTTGCCAATAAAAATAAATCAGAATCCTTGTGGAGCATAGAAGGAAATATGAGATTAGAATGATCCGTATCTAAGATTCGATTAAATTCTGAATAATCAGGAATACCGCTTTCTTTTTTACCAGAAAGACCCGAAGTAAAGAATTTGTGTTTCCCGTGATCTTGATCATTATTTACTGAAAAGCTATTTCTAGCTTTTCCTTTGGCAGAAAGAAAATAAACGTTCGTTTGATCTTGATCTTTATGGATTGAAAAAGGGACTACACTGGATTTGTACGAGCCTCCTGATAATATCCATAAATGACTTGTTTTTGGTAAGAGATGTACATTACTATATGTAAAATCGGGTGCATGATATACATCGGTACTCCAGTGCATTTCCCCCTCGGAGTCAGAATAAATATGTTTTCGAACCCTCTCTTTAAAATGAAAAGTGTATGTTCCCGCGCGAATCTCAGCAATCACTTGTTCTGATTCTACATATTGATCGTTTTGAACTAAAATAAAACTTTTTGGCGGAATAGTCACGTTATGTATAATATCTTCACTCTCAATAGTTACATACAAGTCTATAGAACATAGAAAGGCGGGATGCCCGTGACGTGTACGTGTGGGATGAACCAAATCCTCATTGAATTTGATTTTTCCATTAGAAGGGGCTCGTACATGTTCTGCAGTACCCCCTGTGAATACTCCGCCGGTATGAAAAGTTCTTAATGTTAATTGAGTGCCGGGTTCCCCAATAGATTGACCCGCAATAATACCTACAGCTTCTCCCAATTCGACGAGGTCGCCATGAGTAGGGCTCCGGCCATAACATAATCGACAGATCCAAGACGTACTCTTACAAGTAAAGGGAGTTCGAATAGAGATGGGTTGTGTTTGAAAGGTTATGAATCGATTGACAAGTCCAATACCAATATCTTGATTTCGAACGGCAATGCATCGTGATCCTATATATATATCATCCGCTAATACACGGCCAATCAATGTTTGGATAAAAATTCTTTCCGGCATCATCCCATTTCGAGGACTGACAGAAATCCCTTGGATGGTGCCACAGTCTGTTCTCCGTACAACAATGTGTTGAACTACTTCAACAAGTCTGCGGGTAAGATATCCAGCATCCGATGTTCGTACAGCAGTATCCACAACTCCTTTGCGGGCTCCGTAACAAGAAATGATATATTCTGTTAAAGACAGTCCCTCACGTAAATTGCTTTGAATAGGTAAATCAATCATTTGTCCTTGTGGGTCCGACATTAATCCTCTCATACCTACTAATTGGTGTACTTGAGATGCATTTCCTCTAGCTCCCGAAAAGGACATCATATGGACTGGATTAAAAGGATCAGTCATCCGAAAATTAGGATTCATTTCTTGTCGCAAATATTCACTTGTAGCATACCATATCTCAATAGATTGTCGTAATTTTTCTACCGCGTGTACATTTCCATAATGATGGTGTTTTTCCAAAATTAACCTTTGTTGTTCAGCATCTTGGACTAGCCATCCCTTAGAAGGTATTGTTAAAAGATCATCAATTCCTAATGAAATGGATGTAGCAGTGGCTTGCCGGAACCCCAGAGTCTTTACTTGATCCAGGATGTGTGATGTATATGCCATTCCGAAGTGATCTATTAATCTACTAATAAGTCGTTTAATGGCAGTTCCATCTATCACTTTATTGCGAAAGACCAGATCGGCCCGTTCTGCCATAAGTACCTCCATATTCCGATGAGTAGGGTTTGACAATGGGTTTGAGTCAATGATTGGAAAACTTCCTTTTCTCGATCTTGATTCGCGTAGAAATTTAGGAATTATGGTCCTAGTTGAACCGGAGGGACTCGAATTCACACTGGTTTCATAGAACTGCTTAGCTTGGATACCCTATGATTAGGTACCATATGAGCAGGCCCGGAAAAACCCTTGTATAGCTTCTTCGATTTCTCGATAAAGAGAAATATGACCAACAGTGGTTCGAAGATATATACAAAGAATTTCTTTTTTTATACTTCTTACTATTAGTAAGTGTCCATAAATCTCATGATAGGTACCCAAAGATTGATAGTGAACTTCGATGGGAGCTTCTCTTGAAGTAATAACGCGTTGATCTAGTCGCCACCGGAGCCACAAAGGACTATCTAAATGGATTCTTTTCTGCCGATAAGCTCCAATTGCATCATAAGAATTACAAAAAAAGGGATCTTTTTCTTTTGTTTTTGTATATTTATACTTATTATCGTCAATTCTTTCATTTTGATAATTTCTGTAATTACATGGATTATACCTATTTGCACAAATACCTCGGCGATTCCCGCTCGTTAATACATAAAGCCCGATAAGCATATCTTGAGTTGGTACGGAAATGGGATCTCCAATAGCTGGAGACAAAAGATTCGTATGAGAAAACATAAGTAAACGAGCCTCTGCTTGAGCCTCTAAAGATAAAGGTACATGAACAGCCATTTGATCCCCATCAAAGTCTGCATTGAACCCCTTACAAACTAATGGATGTAAACAAATAGCATGTCCTTCTACTAAAATGGGTTGGAAGGCCTGTATGCCTAATCTATGCAGAGTGGGCGCCCTATTCAGCAATACGGGATGCCCTTGCATAACGTCCTGAAGTATTTCCCATACAACCGGCTCTTTTTCCCGAATTTGACTCTTAGCAACTCCTATGTTCGAAGCAAAATGTTGTCTAATTAAACCACGAATTACAAAAGTCTGGAAAAGTTCTATTGCTATTTCGCGAGGCAATCCACATCGATGTAATGAAAGTGAAGGCCCTACGACAATGACAGAACGCCCCGAATAATCAACCCGTTTCCCAAGTAGAGTCTCACGAAATCTACCCTCTTTGCCTTCAATTATATCTGAAAACGACTTGTAAACCTTATTATGACCGTCTCTCATTGGTTGTCCGCGAATTCCATTATCAAAAAGTGTATCCACGGCTTCTTGTACCAATTTCTCCTGACACATTACTAATTCCCCTGGCGTAGATCTACTTGTTGTTAATAAATCGATAAGAGTATTGTTCCGATAGATAACTCTTCTATAGAGTTCATTAATATCCGAACTCATTAGTTTACCCCCATCTATCTGAATGATTGGTCTCAACTCGGGAGGAAGAACAGGTAATAGACATAAAACCATCCATTCTGGTTCTATATTTGTTCGAATAAAATGCTTAGCTAATTCCATGCGTCTAACCAAAAAATCCTTTCTTCTTCCAACTTTTCGATCTTCCCATTCATTACCCGTAGGCCTTTCTTCCCCTAATTCTTTCCATTCTACCAATGAATAATCTATAATAATTCGCAAATCTAGATCGGCTAATTGTTCTCGGATAGCACCTGCTCCAGTAGAAATTTCTCGATTTCGAAATGCATCGAAACCTTGGGTAGTAAAAAAAAGTGGGATGCTATATTTCCAGGATTGGATTTCATATTCGAATGAACCTCGTAATCGTAAGAAAGTAGGTTTTTTAGCTATGGGCCTAGCAAAAGAAAAATTTGGATAGGATCCTCATAGGATCTCCCCCTTTCAAAATCGGACGTGAAAGTTTCCTTTCATCCGGCTCAAATAGTTACACCAAATAAAGATAAAAAAGGGGGTTTCCACTTTCAAATTTTATAAAACCCCAAAAGATCTACTCCTTACTCAAGTTCCCAAAGAAGATCAAGCAACATTTCATTGATTCATTCTTCTTTTTATTTTATTAGATTTTCTGAATTCTTTATTCAATTAGTAATTATTGCATAAATAAAAAAAATAAATGTGAAATTCTTGAGTAGTCTACTTCCCTTCGAATGATGAATCCCCTTACTAAATTAAAGTAATAAATTAAAGTAATAAAAGGAGTACCTTATAATTCATAAGGGATTTATTTGTCTATGTATCGTTCCATTCAATCTTTTAGGTCCCTACTTTTCCTCGACGGTTATGTCACGATGTCTTTAAAGCCTATATGCGATGGATAGACTCCTGCAACCATGACATATTTCCTTATTTGGAATTTCATTTCTTTTCTTTCTAAACGAAAAGGAATGGTTAATTTCACATAAAGAAATGAAGTC-TTTTTTTTTTCACGAGGTATAACATTTATTTATTACTGAATTGACCATAGACCAATTCCCCTTTTTACTTGTGATTATTGAACACACCCATAATTCTATTCTGAGTTTCATGTTACTTCTACCAAGAGACATGTCAAATCCAGGGCATCCTAATTCGATTGAATGGGATGACAGTTTCTCATTCTGCATTTGTAAAATCATAATTTTTATCAAATCACACATCGCAGTATACTAGGCCTTCTAATTCTTTAAGAGGCTTATCTAAAAGATTGGCGATATAACTAGGAAGACGTTTCAAATACCACACATGGGTTACGGGGCATGCTAGTTTGATGTAGCCCATTTGGTATCTTCGTATCCGAGAATCAACAAATTCGACCCCGCATTGTTCACAAAATTTCGGGTCTTCCTTGTCATTTCCGATTACTCGATAATTTCCACAAGCACAAATCCCACTTTTTATAGGCCCAAAAATTCTTTCACAAAATAATCCATCTTTTTCAGGTTTATTGGTTTTGTAATGAAAAGTGTAGGGTTTTGTCACCTCTCCAATTATTTCTCCATTAGGTAGGATTTTTTTGGCCCAAGCACTTATTTGTTGAGGAGAAACTGATCCAATTCGAAGTTGTTGATGTTTATACCGATCGATCATAGAAGAAAAATTCTGATTCATTCCGATTAAACGTCCTTCCTATTAATCTGGAAGTTCTTCTCAGATACAAGGAAATGATTCAATTCCAGAGCCAAGGATCGTAGTTCTCGAACGAGCAATCGAAAAGATTCTGGAGCATCCTCGGGTTTAGGTATTGGCCCTCCAACCATTGTAGTACCAAGTACTTCTTGACGAGCTCTAATATGATCAGATTTATAAGTAAGCATCTCTTGTAAAATATGAGCAACACCAAATCCCTCTAGAGCCCAAACTTCCATTTCTCCTACCCGCTGTCCCCCTTGCTTGGCCCTTCCTCTAAGGGGTTGTTGTGTAACAAGTGCATAATGTCCACTGCAACGTCCATGTATTTTATCATCAACTTGATGAATTAATTTCAAGATATAAGGCTTTCCTATTATAACAGGTTGCTCAAAAGGATCCCCCGTTCTTCCATCAAATATTCTGCTTTTTCCCGGATACTCGGGTTCAAATACCCATGGATTCGCTGTTTGCTTACTGGCTTCATATAATTCAGAAAAGACTAGTTTTCTCGAGGCCTCTTGTTCATATCTCTCATCAAAAGGTGCTATTCGATAATGTCTATCTAGCAACCCCCCCGCTAACCCGAGCGAGCATTCAAATATCTGTCCTACATTCATTCGTGAAGGTACTCCTAATGGGTTGAAGACCATATCAACAGGTCTTCCATCTTGCAAATAAGGCATATCTTGTCTAGGTAAAATTTTTGAAACGATACCTTTATTTCCATGCCTTCCAGCTACTTTATCACCCACTTTGATTTCACGTTTTTGTGAAATATATACACGAATCGTTTCTGGATTATAACTAGAACCCCCCTTTTTCTGGATCCATCTCACATCAATAACTCGACCTCTACCGCCTATAGGTAGTTTTAGACAAGTTTCCTTTGAAATGGATATCTGAATGCCAAGTATGGCTCGTAATAATCTATCTTCCGGAGCATACGATGATTCTTTCGCCATCTGAGGCGTTAATTTACCTACTAAAATATCGCCCGTCTCCACCCAAGACCCCAACATCACAATGCCATTTTTGTCTAAATTTCGGAGTAAATGGGCTTCTAGATGCGGTATTTCATTAGTGATTCTTTCAGGCCCGTGGCTTGTCACATGAGTATGAATTTCATATTTCCGTATGTGAAAAGAAGTATAAATATCCTCATATACCAGACGCTCGTTAATGAGTACTGCATCCTCAGAATTGTAACCTTCCCATGGCATATAAGCTACTAATATATTTTTTCCCAAAGCGAGTTCGCCGCCAACTGTAGCAGCACCATCCGCTAAAATCTGTCCCTTTTTAATACATTTACCTCGCGCAACTTGGGGTTTTTGATGCATACAAGTATTTTTGTTAGAACGTTGATATATAACTAATGGAATGCTTAAAGTATCTCTATTGCCCGATAAAATGATCTTCTCAGTATCGGTATAAATGATCTTTCCCTGATGTTCGGCTATAGTGGGAACCCCGGAATCTAGAGCCACTTGGCATTCCAACCCAGTTCCAACAATGCACTTTTCCGATCGAGAAAGCGGAACGGCTTGACGTTGCATATTAGAACTCATTAAAGCACGATTCGCATCATTATGCTCGATAAAAGGAATGAGGGAAGCTCCAATAGAAAAATATTGGAAGGGAAAAATACTTCGAAGATGAACCTGTTCCCACTCAATAGTCAAAAATTCTTGACGGTATCGAGCCGGAACAACCTGTTCTTCCTGACTACCTCGATTCAGTGCCAAAGAATTTCCCGCCGCTACCATATAGTATTCATCTATACTTGGTGATAAATAAAGCATTCGTACTTTTTTTGATCTCTCAGAGATTTCATAAAACGGACTTTCTAGAGATCCCCAATGACCAATCCTCGCATGAATTGCTAAGGATCCAATAAGTCCAACATTGATTCCTTCGGACGTATCTATAGGACAAATGCGTCCATAGTGACTAGGATGGATATCTCGTATCCGAAAACTAGCAGTTCGCCCTGTCAATCCTCCAGGGCCCAGATAACTCGCTTTTCTTCCATGAACTATTTGTGTCAATGGATTAGTTCGATCCAAAACTTGAGATAATGGGTGTAATCCGAAAAAAGATTCATAAGTAGTTGTTAATGTAGTGGAAGTTACCAAATTTTGAGGAGTCGGTATCAATTTATGCCTAATTGCTCCACACATAGTTCCTCTAACCATATTTTCTAAACGAACCAGGGCCAATCCGAATTGATCTTGTAAGAGATCCGCTACAGAACGAATACGTTTATTTTTCAAATGATTCATATCGTCAAGTATACCCATTCCGAACTTCATTCCAATCAAATGATCCGCAGCTGCCAATATATCTCGCGGTAACAAAAATGTAGTGTTCTGAGGTATATCAAGATTCAGTCTACGGTTCATATTTCGTCGACCAATTCTTCCTAATTCACATCTTTGTTGAAAGAATTTTTTTTGTAATTCCTTACATAAGGATTCAGAAAATACCGGATCTCCGCCTACACAAGCAAATTGTTGATAAAACTCCAAAATGGCATTTTCTTTTGACTTAATTTTTTTTTTTTCCTTATCTTTCAGGAAAGACAAGAAAATTTCAGGGTAACAAACATTCTCTAGAATTTCTCTTAGATTCAAGCCCATAGCTGATAATAGAACTAGAATAGATATTTTCTGTTTCCTACTCACACGAGCCCATATCCTTGCTTTTCTATCAATCTCTAATTCTAATCTTCCTCCCCAATCTGATATTATGGTGCCGGTATAGACCGAAATTCCGTTATGGTCAAATTCTGACCGGTAATAGATACCGGGGCTTTGCAATATTTGATTGATCACAATTCTGTATATTCCATTTACTATAGAAGTTCCCAGGGAATTCATTAGAGGAATGTTTCCAATAAAAATTGTTTGTTCTTGCATATCCCTACTGGTTTTCCAAATTAATCCCGCGGATACATATAATTCAGAAGAATATGTGAGTGATTCATATACAGCATCTCTTTCTTTTATCAACGGTTCTACCAATTGATATGTTTCCACAAATAATTGAAATTCAATTTCTTGATCTGTATCTTCAATCTTTGGAAACTTATAAAGTTCTTCTGTTAAGCCCTGATCAATGAACCTACAAAACCCTTCAAATTGTATCTGATTTAATCCGGGTATTGTAGAGATTTCCTCATTTCCACCCTCAAGCATTTTTTTGAATTTCCCGTTTATAGAAAAAAGATTCCATTATTTGCTCATTCCTCATCAAATCATATGGATCAATATAGCAATGATGGAATTTAATATTCTGTTTACTGAATCACATGAAATTTTACCTAATCGGAATTTGCAACAAATACAAACAGAAAAGAATTGATAAATTCCACTTAGACTTAGGGAGTTTTGTATAGAATATCAAAACAAAAAGTGATTCAATTTCTACCATTATTATGATATTTCGCATTCCAATCCAATTGAATACCATAAATGTATTCAGCATTTGATCTGTTCAATGAGATAACGACATAATAATCATAAACAACATAGAATTTCTTTTTTTAGCACTTAACTTTTTCGTGGATTCAAAAAAGAATTCGCAGAGAAGAAAGACATTTTTACCTATTTTTTTTTAGTCTAATTCGTAGAATATGTGAATGTAAAAATGTGTAAGTAATAAGTAAAAAGGCTTTTATTTATTAAACATGCACAGATATAACTAGAGCTATCTATATATACGTCCCCCTTTTTTATTATATTACAGCTTTAAGCTTTAGTCTTTATTCGGAACAGCACCTGCCGTGCTTTATCAAAATTTATCTTTTATAGATTCAATCTATCCAAAAAAAATTGTAAAAATTGAAGCACGATAATTTCCTGAAAATTACCGATAGACATCTTATACAGATAAGATACCTGATTAGATAATATTTGTGTAACAATTTATGTTTGTTATAGGGTTTACATATACCCATAATTGCTGTTATAATTGAAATTGATAAGGATTCTTTTTATTGAAAAAA-AAAATCAAAACTGATTAGTTATATATCAATTTGAATTTTCTTATATCATTATGGAAACGCAATTTTCGATTCAAATTCAAGAATCGTTCATGAATTTACAATCAATAGTTAATGGTTCAAATTTGTCCTGAATCTTTATTTTTCTTTTATGACTGAAAACCATATTTGTTTTCTTTTTCAATAGAAAAGGGAAAGAAAGTTTTTAGATATTCGCGATTTTTTTTAAGATACAATCAATCGAAGGGATTGATCCAATCCAAACAAAAAAGGAAGGGTTTCTTTTAGGAAAGGGATTAAAGAAAACGGGATTCAAAATAAAAAGTACAATAAAAAAAGAAGCAAAAGGGGAAATTTTGTCATATATTTTATATCGTTTTGGCGGCATGGCCGAGCGGTAAGGCGGGGGACTGCAAATCCTTTTTCCCCAGTTCAAATCCGGGTGTCGCCTAATCAACAAAAGAATCGAAATACTTTATTTTGTTTTGCTGATATAACTTTCAAAATTTTTTTTCCAGCAGAAGCAAGTAGAGGAAAAGGACTCTGGATACTTGCTTGATTCTAAGTATCTGGGGGGTTCTACTCTATAAAATGCTGTAAATACTTTCGCTAGGGTTTAGGAAAAGATTATAGTCGTCAAAAAGAACTGGTAAAGTTTGATATGATAGCCCTTCCACTACTAATGTAGTGTCTACTGACTGGGTCTTGAATTAGATTGGATAGCCGGACGGAGAATCTAATGAAATTTTTAGTTGCGGAGGAGCAGAAGATACTTATACATACTCATGAAAGTCTCTGAGTACTCTGACATTCATTCAATAGTAATTCGGTTGAATGGCTAATTGGCTTTTACTTTAACTTAAATTTAAATTTATATATACTTTTAGTTTATATACTTTTACTTATTT--------------------------------------------------ATATATTAAATTATTTATATATTAAAGTTTTAACTTAACTAAAGTACAAAAATAAATTTGAACTTTTCGATAATCTCGAGTCAAGAACGTAATAGGACGTCTTCGATTGGTTCATAGCGACAATCGAAGATGGTAAGATTGAGATCAAATAAAAGGGAAAAATCGAAAAGAAATAAAATAGGAGTATGCGATAGATAATGATCTAGCTTGATTCTATATTTTTATACTTTTGAATTAATGAAATGAAGGGCGACAAAAGAAAGAATAGGTCTTATTATTCTGACATATTATTAACATTCCTTTGATACTTTTGAGACTTCAAGGGCTGTCTCTGCCTATTTTGCTTGTACTTAATGTTTTCCGATTATACTAGAGATCTTTTAGTATAATCATTAGAACTTGGTCTAATTGGATTTGATTTATTGGATTGTTTCATCAATGGTGTTGGATCAGAACCCCCTTTTGACTCTGCGCTGGTAATTCTACTATTATTAGTAAACAATAATTGAATAATTCCTTCATAGAGATCGAGGACATAATTCACATGGATATAGTAAGTCTCGCTTGGGCTGCTTTAATGGTAGTCTTTACATTTTCCCTTTCACTCGTAGTATGGGGAAGAAGTGGACTCTAGAAGTACTACTAATTGAGTTTAGGAATCAAACTGTATCAATTTTTTTTTTATAGATCGTTCTGCAAAGACTTTTTTTTTTAATTCACTATTTCAATTTCAAAATTGAATTTCAAAAAATTTTCATTTCGAAGTTATATGTATTGGATTCTAGTGGAGTAATGTATTCTATAAATAACATATGAACTCTTTCAATCAAACAAATATTTCAATTATTCCTATATTCGTATTTCGAAAGTACTCCAAATGGTATGAAATCTTTTCCAATCGAATTCTTCATAAATTTTCTATATTGACAATGAGTAAGAACGAAAGCCTTTTATATACTTTAGCCTTTTATATACTTTACTTTTTTTTTGACTTTTTATTTGTTATTTTTTTCCGTCTTTCCTCTTCAAAGAGAAAAGAGTTCTGTTATTACATTACGTGGATACACTTTTTTACGGGAAACAACATAGACATAGTGGTTGTCCAAGGAGATACTACACATAAGAAAATATTGTCTTGGGCAAGTCACATATTGCGCACTTACCATTTGTTTTATTATTTTATAAATTTTATTTATGCTGGTCTTTTTTTCATTTCATATAATGGTTGAAGGGTTAAATTTAAGGGTTAAATTTGGTGAGGTTTATTAATCCTTTTCGAAATCCGAAGAAATTCCCATGGAACCTCTGGATACTCTGTCAACTGGTTAATCAATTACTTTTTTGTTGGAATGCTAACAAGAGGATTACTTGATTTTCTTTTATTATACCCATACCTCTTTTTCTTTCATTGATTTGATTCTTTTTTTCAATGGATATCGGAATTCATATTAAAAAAGATAAGAAATCTAGGAATTAGAATCGTAAGAGTAAGAGCTGTCTTTCGATTATTTCAAATTGCTTGGAATCAACACAAATCAAATAGAAATAGATGAAGCAAAGAAATAGAAAAGAAATAGGATTGGGACATGACACTATGTACATTCTATATGGAATTTATATCTAGATATATGAAGATAATAATGTCAATTGATATATATTAAATTAACCTGTATCGTCATACAG----------------CAAACTTTATACAGTACAATAATAATACTAGTATGGTAGAAAAATCGTTTTCTACCATACTATCTAGTATCTCATAGAATACTACTGATTCTAGTTCGATGATTTCATTTAAAACGTGAAATTTGAATCCTTTTTATTTTATTTCTTCTCTTCAATCATTGATAAAAACTAAAAAGTCACAAGTTTAATTTAAATTAATCACTTTGACTTACTGTTTTTACGTATATTATAAGTAAAAAAGCAGTAGGAATTAGAATGAACAGTGCAGTAGCAATAAATGCGAGAATATTTACTTCCATAATTTCATCCTTTCGTTTTTCTTTAATTCGCAATAACTCGGGATTTAATCCCATAGAGATAGAGATAATAAATCTTTTGTCTGTAAATTCAATGAGATGAATTACATCGAGATATAATCGAATCGGATCAATATCATGAATAACAATATCTGACAAATTGATTCATCGTCAAGAATTGAATAATATAACATAGGAAGATCTTTTATCCATATCGAATTCCAAAGTCAATTTTGATACAATCAAAAACCCCTTTACTTTATTTATATTTTTCATTCTTTTCCACCTTTCTTTCTATAAACTAGCGCCCTCCTTGTACAATCATTTGATGAAGTATCATCTAACCGCTTTTACACTTATCATTGGTTCCAAACAATAGAAGAAATTAAAAAAATAAAAAGATAAAAAGAAAAGGGATTCCTGTTGGCAATGAAATTATACTCTTTGTACTTCCTTTCATAGAACAGAAAAATGGAAGATGAATTGCTGTATTTTTTTATTTTTATCGGATTTGGATCCATCGGGACTGACGGGGCTCGAACCCGCAGCTTCCGCCTTGACAGGGCGGTGCTCTGACCAATTGAACTACAATCCCAAGGAAATAACATAATAAAATAAGGTGTACAGTATACATATTCTTATGTTTTTATTCAAATACTTTCGATATGGATATGAACTTTAGCAAGAGAGGCAGTGATTACTAATAATCTTGTCGTTATTTCCAAATTAATTGGATAGTCAATCTTTCAATGAAAAAGGTCTTTTTTTTCTTTACTCTTTTCCTTAGACTTTACACTTCCAGATCTTGATATGAATATAGATCATTAGCAAGATCAAAACTTGTTGGAAAAAAGAAAAATAAATAGAGTAATAGCGATAGGGGTAAAGATATATCAATATCAGAGATTTTAACTTTTTTCTATTGGGATCGAGCATTTCTGGAGAACAACAAATGGCTTATATCATTTCATGGTGGATCGGCGAATTATTGGGCCGAGCTGGATTTGAACCAGCGTAGACATATTGCCAACGAATTTACAGTCCGTCCCCATTAACCGCTCGGGCATCGACCCGGGAAGAATCAATCCAGGCTTAGTGATAATCCACGATCAACTTCCTTTCGTAGTACCCTACCCCCAGGGGAAGTCGAATCCCCGCTGCCTCCTTGAAAGAGAGATGTCCTGAACCGCTAGACGATGGGGGCATACTTGCCCAACCGTCATCATACTATGATCATAGTATGAATAGTTTTTTGAAATTGTCAATATAATGGAATCGTATGACTCAATGCGAAGGATCTTTCTGTCTTTCACGATTATAGAGAATTCTTTGATTATTTATATTCCTGAATCGTTCATTCTAATCGACATTTTATAATTCCATAAATAAATCTATTTTCTTTTTTTCTTTAAATTTAGAATTTAAATAATATTTATTATTAATAATTTCAATAATTATTAATATTATTTAATTTTAATTTTAATAAATC--TTTTTTTTTTTCTTTTTTTTCTAAGAATTTGGTTTGGGGGACAAGCTGAATCGCTTTATTAATGATTTGATGAAATAGTTTGGATCTAGGTTGAATTGAATTGGTAGGTACCTGTATCAATCAAATGAATTTCGTTATGATGGCAATTAGAATCTGTCTTGAAACAATTCCTTGCATTGATTGATATTTATGAAATCAAATATCACTAAACCCTTTTTTTTTTACTTATACTTACATGTATATCCTATACTCATTATGTAAATCAAATTTATCGTTCCTGAATGAACCATTATACGTTTAAGATATATTATAACGTATACGATGTATTTATATACATATAATATGGATATAGACTAAACACATAGTGATTAGTGGCTTATTCAGGAATTGAATCAAATATGCCCTTTTAACTCAGTGGTAGAGTAACGCCATGGTAAGGCGTAAGTCATCGGTTCAAATCCGATAAGGGGCTTTGTTTTTTTCATAAAACTAGCACGGTAGTATTCATATTTGAAGGGAGAATAGAGATTTTATTAATATTTTTCTTTTTTACTTAATTTTTTACTTAATAAATAAGTAAGAAACCATATTAATTAATATT--------------------AATATATATAAATTATATTAATTTAATTAATTATAATTAATTATACTATTAATTATAGTATAGTAATTATAGTTATAAGGTTGAACATTTGCTATTATGTTTATAATAATCATATATTATATTTTAATATTATAATGAATAGTATTAAGTTTATACTGAAAAATAAGTAAGTTGTCTACTTAAATCTCCAAATATCTCTATTTTTTATTATTGCAATCAAATCAATTAGAAATCAACAAAAGAAAAAAGTAAGTGGACCTAACCCCTTGAATCATAACTATATCCACTATTCTGATATTAAAATTAAAAATTGGAACAGTGGAGCTTTTTTTTTTCATTTTCATATTTCTTTGGACTACGCGGTAATCTGTCGATATTGCCGATTAAATCTTCTTGTTCCTAGATGTTCTATAGGAATAAATTGCTATTCCCTTCCGTTACAAAAAAGGGTTTATTCCAAGTCACAACATAAAAGATGTTTTAACTATTTTTATTCTATTTTTATTCCAGAACACAAGACAAGATCAATTTATATCGTATTATTTATATCTTACAGACTTATATATATATATCATATCGCAGTCTCATGTATCAAATATTTCATCTATATGGATGGATACGATATTTTTGTTCCGACAATGTGATGTAAAATGAAAATGGGTGCGAGAAAGGGCTTTCATTTTTCATTTATAGTCTCCTATTATTAGATTTTAATTTAATATTGTATTGAATTTCCGAATAGTAAATTTTTGAAAAGAAAATAAAAGAGTAAACTATAAAGTAATAAAATATATGATACTGAAATAGTTTAATACACATAGAAATTAGAAGAATACATAAAAATAAATTTTTTATATTAGAAACCCATTCGATATGAAGGGTACGAGAAATAAAATCATACATAAAAAATAGAAGCCTCGAACACTCTGAAAATGATATGAGGTGTTCGAAAATGGTTGAAGTATTTAATATAGGAGGATCACTATGACTATAGCCCTTGGTAAATTTACCAAAGACGAAAATGATTTATTTGATATTATGGATGACTGGTTACGTAGGGACCGTTTCGTTTTTGTAGGTTGGTCCGGTCTATTGCTCTTTCCTTGTGCCTATTTCGCTTTAGGAGGTTGGTTCACAGGTACAACCTTTGTAACTTCATGGTATACTCATGGATTAGCAAGTTCCTATTTGGAAGGATGCAACTTCTTAACTGCCGCAGTTTCTACTCCTGCTAATAGTTTAGCACACTCTTTGTTGTTACTATGGGGTCCTGAAGCACAAGGCGATTTTACTCGTTGGTGTCAATTAGGTGGTCTGTGGACTTTTGTTGCTCTCCACGGCGCTTTCGGACTAATAGGTTTCATGTTACGTCAATTTGAACTTGCTCGATCTGTTCAATTGCGACCTTATAATGCAATCGCATTCTCCGCTCCAATTGCTGTTTTTGTTTCTGTATTCCTGATTTATCCGTTAGGTCAGTCTGGTTGGTTCTTTGCGCCTAGTTTTGGTGTAGCAGCTATATTTCGATTCATCCTCTTTTTCCAAGGGTTTCATAATTGGACATTGAACCCATTTCATATGATGGGAGTTGCCGGGGTATTGGGCGCTGCTCTGCTATGTGCTATTCATGGTGCTACCGTAGAAAATACTTTATTTGAAGATGGTGATGGTGCAAATACATTCCGTGCTTTTAACCCAACTCAAGCTGAAGAAACTTATTCAATGGTCACCGCTAACCGCTTTTGGTCCCAAATCTTTGGGGTTGCTTTTTCCAATAAACGTTGGTTACATTTCTTTATGTTATTTGTACCAGTAACTGGTTTATGGATGAGTGCTCTTGGAGTAGTCGGTCTGGCTTTGAATCTACGTGCTTATGACTTCGTTTCTCAGGAAATCCGTGCAGCGGAAGATCCTGAATTTGAGACTTTCTACACCAAAAATATTCTCTTAAACGAGGGTATTCGTGCTTGGATGGCGGCTCAAGATCAGCCTCATGAAAACCTTATATTCCCTGAGGAGGTTCTACCCCGTGGAAACGCTCTTTAATGGAACTTTAGCTTTAGCTGGTCGTGACCAAGAAACCACTGGTTTCGCTTGGTGGGCCGGGAATGCCCGACTTATCAATTTATCCGGTAAACTGCTGGGGGCTCATGTAGCACATGCCGGATTAATCGTATTCTGGGCCGGAGCAATGAACTTATTTGAAGTGGCTCATTTCGTACCAGAGAAGCCTATGTATGAACAAGGATTAATTTTACTTCCCCACCTAGCTACTCTAGGTTGGGGGGTAGGGCCTGGCGGGGAGGTTCTAGACACCTTTCCATACTTTGTATCTGGAGTACTTCACTTAATTTCCTCTGCAGTATTGGGCTTTGGCGGTATTTATCATGCACTTCTGGGACCTGAGACTCTTGAAGAATCTTTTCCATTCTTCGGTTATGTATGGAAAGATAGAAATAAAATGACTACAATTTTGGGTATTCATTTAATCTTGTTAGGTATAGGTGCTTTTCTTCTAGTATTTAAGGCTCTTTATTTTGGGGGTGTATATGATACCTGGGCTCCGGGGGGGGGAGATGTAAGAAAAATTACCAATTTGACCCTTAGCCCAAGTATTGTATTTGGTTATTTACTAAAATCCCCCTTTGGTGGAGAGGGGTGGATTGTTAGTGTGGACGATTTGGAAGATATAATTGGAGGACATGTATGGTTAGGTTCCATTTGTATACTTGGTGGAATCTGGCATATCTTAACCAAACCCTTTGCATGGGCTCGCCGTGCACTTGTATGGTCTGGAGAGGCTTACTTGTCTTATAGTTTAGGTGCTTTATCCATTTTTGGTTTTGTTGCTTGTTGCTTTGTCTGGTTCAATAATACCGCCTATCCTAGTGAGTTTTACGGGCCCACTGGTCCAGAAGCTTCTCAAGCTCAAGCATTTACTTTTCTAGTTAGAGATCAACGTCTTGGAGCTAACGTGGGATCCGCTCAAGGACCTACTGGTTTAGGTAAATATCTAATGCGTTCCCCGACTGGGGAAGTTATTTTTGGAGGGGAAACCATGCGTTTTTGGGATCTACGAGCTCCATGGTTAGAACCTCTAAGGGGTCCCAATGGTTTGGACTTGAGTAGGCTGAAAAAAGACATACAGCCTTGGCAAGAACGGCGTTCTGCGGAATATATGACTCACGCTCCTTTAGGTTCTTTAAATTCCGTGGGTGGCGTAGCTACCGAGATCAATGCAGTCAATTATGTCTCTCCGAGAAGTTGGTTAGCTACCTCTCATTTTGTTCTAGGATTTTTCCTATTCGTAGGTCATTTATGGCACGCGGGAAGGGCTCGTGCAGCTGCAGCAGGATTTGAAAAAGGAATTGATCGTGATTTTGAACCTGTTCTTTCCATGACTCCTCTTAACTGAGACGGGAGATCCAATGCTTGAAGTAGGAATCAATTTGATTCCACCATACAACTTAGATATTAAGTTGGGTGGGTCAGGTCATATTTAAAGAGTATTCCTTTTTCCTTTCTTTTCAACTCATTTCTATCTAATATATATCTATTTTTTTTCTGGCTCGGCTATTCCACTTAGCCGAGCCATTCCCTTTATGATACTGAAAGGTCAAAATCTTTAAAATAAAATAAAGAAAAGAAAGAAATCTAGTCACTAAGAAAAAGGAGAGAGAGGGATTCGAACCCTCGATAGTTCTTTGTTTCGAACTATACCGGTTTTCAAGACCGGAGCTATCAACCACTCGGCCATCTCTCCGAAAGAAAATCTCTATTTTCTTTGTCCATCGAATAGAACATAACGATATAAGTTGATACCATTACTATCGATATAAAGATATCGAGTATGAATCTATAGGTCTATCTATCTGTATATATAGATGCATGATATAGCATTCCCCTTTGTAAAGTAAAAAACTGTCCTCGATGGATTCGTGGTAAAATCCATCGACAATGCATTTTTTTTTACAATTTTTGACTGATAAAGAGATCAAATGATATATAATTCTTTTATTGGTAGATTGGAGGATTAGAAACATGACTATTGCTTTCCAATTGGCTGTTTTTGCATTAATTGCTACTTCATCAATCTTACTGATTAGTGTACCCGTTGTATTTGCTTCTCCTGATGGTTGGTCGGGTAATAAAAATGTTGTATTTTCTGGTACATCATTATGGATTGCATTAGTATTTATCGTAGGTATCCTTAATTCTCTTATCTCTTGAACCTATTGGTTCTAGATTCAAAAATGGCCCCTCCCCGAATTCTTTCAGGTTATGAGACACGTTAAAATTCAATATAAGTTATAAGTTCTTAAAATGCAAATAACGAAAAAAATTCTAAAGATTAGCGGGAGGGGTTAAACTTATTGTATTTGTATCTTTGTTTTGTAAAATTTTGCAAATCAAATACAAAAAATCAAATACAAATAAAATAAAAAAGAAATATATAAATATTATGTAAATAGAAATAAATATGTATTATAATAATAATTATTAATTTATAAATTATTAATTTATAATAATAATTATTAATTATATAAATATTAATAAATATATAATTAATAA--------------------TAAAATATTAAAATAAAATATTAAAAATTTAATAGAAATATGTACTAAAGTTGTACATTTAAATATTCATTATAAATTTTATATACACAAATGTTATATTATATAAAATTATATATAAACAAATATTATATATAAATTTGAATAGAAATAAAGAAATAAAATAAACATTTTATAAAATCAAAAAATATTTTAAAATAATATAAAACAAAAAA-AAAGAAATAAATAATATATATTAAAAAAAAGAATTTTGAATATATTCTATTTTTAATATAG-AAAGAATAGAGAATATAAATAGAGAATATATAATAATATAATAAT----------------------ATATATAATA--------------ATATATAATAATATAAAGAATAGAATATATAATAATATAAAGAATAGAAAATATAAAATCTATTCTATATTCTATTAGAATATAAAAATTTTCTATTCTAATAGAAAAATAGAAAAAATCTAATATAACAAAACAAATATAACAAAATATTAAAATATATATAATATTTAATATTAATTAAATTAATTAAAAATTAAATTAATTAAAAAAGAAATATATTTTATATAATATATTTATAAAATAAGAATAAATAGAGAGTATTTGGCCTAGCTCTGCCCAAACAGGATTCATACATTGCGTATCACGAACAAAAAAAAAGTGCGGATATAGTCGAATGGTAAAATTTCTCTTTGCCAAGGAGAAGATGCGGGTTCGATTCCCGCTATCCGCCCAGGATAATAGGTTAATCTATTTAATTTAAATGTATTTAATTTAATAGGATAAAGGGTTAATTATAATTAATAGGATAAAGGATTAAGTATAGTTGATCACGATAGTCTATCGGTTCCATCCTCCCACCCTAAAAGAAAAACGGTAATTAATTACTAGTTAACAGAATGAAACTCAATTTTTTTGTCAAAAAAAGTTGCGGAGACGGGATTTGAACCCGTGACCTCAAGGTTATGAGCCTTGCGAGCTACCAAGCTGCTCTACCCCGCGTTGAAGAGAAGAACTGTGAACTAGTGGGCAAACAAGGATTGAATGGACCCCTTTACC-----ATACTGTACAAATAGGATATCCCATTTATACAGAATGGTAAAGGGGTCCTCTATGATCGATGATCATAGAAATAAATAGAAAAATGAAAATTAAGGGATTTTAGATTTTAATCCTTACCAACTTGATCTTGTTGCTCCGGGCAACAAACAGGCATGAACCATTTCACGAAGTGTGTGTCCGGATAGCCCAAAGTCCCGATAGTTAGCTCTCGGTCTTCCAGTCAAAAAACAACGTCGATGAAGGCGTATAGGTGCACTATTACGTGGTGGGGATTGTAACTTTCCATGAATTTCCCATTTCTCACTCAACGACGGAACTTTGCTTATTTCTTTTTTTGAGGATCGACGAATCAAATGATATTTTTGTTCCAATTTTTGCCTCTTCTTCTCCCTCTGAATCAAACTTTTTCTTGCCATAATAATTCAATTCCTATTAGTTTCAATGATACATACAAGTCGGATCCTAGATGTAGAAATATAAGAAGGCGGGTCCCTTCTCCATCAAAGGAAATGATATTATCAAGGCCACAACACATAAAATAAAAAATTAACCAAATTTTCCTGATGTAGAAGCAATCAAGAAAGCCGCATAAGTGAATATATAACCTACAGAAAAGTGGGCTAACCCGACCAATCTTGCTTGAACAATGGAAAGAGCCACCGGTTTATCTCTCCATCGAATCAAATTAGCCAAGGGTGTTCGTTCATGAGCCCATGCTAAAGTTTCAATCAATTCCTGCCAATATCCACGCCAGGAAATTAAGAACATAAATCCAGTAGCCCAAACAAGATGTCCAAATAAGAACATCCACGCCCAGACCGATAAACTATTCATACCGAAAGGGTTATATCCGTTGATAAGTTGTGAAGAGTTTAACCATAGATAATCCCTTAACCATCCCATCAAATAAGTGGAAGACTCATTAAACTGTGAAACGTTACCCTGCCACAATGTGATGTGCTTCCAATGCCAATAAAAAGTCACCCATCCAATGGTATTTAACATCCAAAAAACCGCCAAATAAAATGCGTCCCAAGCCGAAATATCACAAGTACCACCTCGTCCCGGACCATCGCAAGGAAAACTATAACCAAAATCCTTTTTATCTGGCATTAACTTGGAGCCACGTGCATCTAAAGCCCCCTTTACTAAGATCAATGTAGTTGTATGTAAACCTAGAGCAATAGCATGATGAACCAAGAAGTCTCCAGGTCCTATTGTTAAGAATAGTGAATTACTATTTTCATTAACAGCATTTAACCACCCGGGCAACCATATGCTTCGACCCGCATTGAATGCTGGACCATTCGTTGAGGATAAAAGTACATCGAACCCATATGAAGTTTTACCATGAGCAGATTGTATCCATTGGGCAAATATAGGTTCGATCAAGATTTGTTTTTCCGGAGTACCAAAAGCAAGCATGACATCATTATGAACATAAAGTCCCAAAGTATGGAACCCTAAAAAGAGGCTAGCCCAACTTAAATGGGATATGATAGCTTCTTTATGGTCTAACATTCTTGCCAATACATTATCCTCGTTCTGCTCCGGATTGTAATCTCTAATAAAAAATATAGCTCCATGAGCAAAAGCTCCTGTCATGATGAATCCTGCAATGTATTGGTGATGAGTATATAAAGCAGCTTGAGTAGTAAAGTCTTGTGCTATGAATGCATAAGCGGGTAAAGAATACATGTGTTGAGCGACCAAGGAAGTAATAACCCCTAAAGAGGCTAGAGCAAGACCTAATTGAAAATGAATCGAATTATTGATTGTGTCATAAAGACCTTTATGTCCACGCCCCAATCGCCCCCCCGGCGGAATATGTGCTTCTAAAAGAGTTTTGATACTGTGCCCAATCCCGAAATTAGTTCTATACATATGACCAGCAATAAGAAAAATAAATGCAATAGCTAAATGATGATGAGCAATATCGGTCAGCCATAAACTTTGCGTTTGTGGATGGAATCCCCCGAGAAGGGTTAGAATGGCAGTTCCTGCTCCTTGGGAGGTACCAAATAAATGACTACTTGAATCAGGGTTTTGAGCATAAAGATTCCACTGACCCGTAAAAAGTGGGCCTAATCCTTGGGGATGTGGCAATACGTCTAAGAAATTATTCCATCGAACGTATTCCCCCCTGGATCCAGGAATAGCAACATGAACTAAATGTCCTGTCCAAGCCAAGGAGCTTACTCCGAATAGCCCTGACAAATGATGATTGAGACGAGATTCGGCATTTTTAAACCACGAAACGCTCGGTTTCCATTTCGGTTGTAGGTGTAACCAACCCGCTATTAAAGATATGGCCGAAATAAATAATAGAAAAAGAGCTCCATTATAAAGATCTCCATTAGTACGTAAACCGATTGTATACCACCACTGATAAACACCAGAATAAGCGATATTCACTGGGCCAAGAGCACCCCCTCGAGTAAAAGCTTCCACAGCCGGTTGGCCAAAATGAGGATCCCAAATTGCATGAGCAATAGGTCTTACATGTAAGGGGTCCTGTACCCATGCCTCAAAGTTTCCTTGCCAAGCTACATGAAACAAATTTCCGGAAGTCCACAAAAAAATTATTGCTAATTGCCCGAAATGCGAGGCAAAAATATTCTGATAAAGACGTTCTTCAGTAATATCATCATGACTCTCGAAATCATGTGCGGTAGCAATACCAAACCAAATACGACGAGTAGTGGGGTCCTGAGCTAAGCCTTGGCTAAACCTTGGAAATCTTAATGCCATAATGCCTTTCAAATCCTCCTAGCCATTATCCTACTGCAATAATTCTTGCTAAGAAGAATGCCCATGTTGTGGCAATTCCACCCAGAAGGTAATGGGTTACTCCTACAGCACGTCCTTGGACAATGCTCAAGGCTCTAGGCTGAGTAGCAGGAGCAACCTTTAATTTATTATGAGCCCAAACGATGGATTCAATAAGTTCTTGCCAATAACCACGCCCGCTGAATAGAAACATTAGACTAAAAGCCCATACAAAGTGAGCACCTAGGAAAAAAAGGCCATATGCAGATAATGAAGAACCATAGGACTGAATTACCTGGGATGCCTGTGCCCATAAGAAATCGCGGAGCCACCCATTAATAGTAGTGGAACTCTGCGCAAAGTTTCCTCCCGTGATATGAGTTACCACTCCTTGATCACTTATATTACCCCAAACGTCTGACTGCATTTTCCAACTGAAATGGAATATTACGACTGAAATTGAATTATACATCCAGAATAGCCCTAAGAAGACATGATCCCAGGCAGATACTTGACATGTCCCCCCTCTTCCAGGTCCATCACAAGGGAAACGAAAACCTAGATTTGCTTTATCTGGTATCAAACGCGAGCTACGAGCAAATAGAACACCTTTCAGAAGTATCAATACCGTCACATGAATCGTAAATGCATGAATGTGATGGACCAAAAAATCTGCGGTTCCTAATGGAATAGGTAACAAAGCAACTTTGCCGCCCACTGCTACTAAATCACCACCTCCCCAAGTCAAACTGGTGCTTGTTGTTGCACCAGGGGCTGTTGCACCAGGTGCTAAAGCATGGGTGTTTTGTATCCATTGAGCAAAGACGGGTTGTAATTGTATAGCGGTATCTGAAAACATATCTTGGGGACGCCCTAAAGCGCTCATAGTATCATTATGAATATACAAACCAAAACTGTGAAAGCCTAAAAATATACATACCCAATTGAGATGTGATATGATTGCATCACGATGCCTAAGGACACGATCTAATAGATCGTTGTATCGAGTGGTTGGATCATAGTCTCTTACCATAAAAATGGCTGCATGCGCAGCAGCACCAACTATGAGAAATCCACCAATCCACATGTGATGTGTGAACAATGAAAGTTGTGTACCATAGTCAGTAGCTAGATATGGATAAGGGGGCATGGAATACATATGATGAGCTACAACAATGGTTAAAGAGCCCAACATAGCTAGGTTAAGAGATAATTGAGCATGCCATGACGTTGTTAGGATCTCATATAGGCCTTTATGGCCCTGGCCGGTAAATGGGCCTTTATGAGCCTCTAAAATATCTTTTATGCCATGACCAATGCCCCAGTTGGTCCTATACATGTGACCCGCTACCAGAAAAAGAATTGCAATAGCTAAATGATGGTGTGCAATATCGGTCAGCCAGAGACCCCCAGTTACTGGATCTAATCCTCCACGAAAAGTAAGAAATTCTGCATATTTTGACCAATTCAAGGTGAAAAATGGGGTTGCTCCCTCAGCAAAACTGGGATAAAGTTGAGCCAAAAGATCCCGATTCAAGATAAATTCATGAGGAAGTGGAATCTCTTTAGGATCTACTCCAGCATTTAGAAATTGATTAATCGGTAAAGATACATGTACTTGATGCCCCGCCCAAGAAAGAGACCCAAGTCCTAGCAGCCCTGCTAAATGGTGATTCAACATAGATTCTACATCTTGGAACCAAGCCAATTTTGGAGCAGCTTTGTGATAATGGAACCAACCAGCAAAAAGCATTAAGGCTGCAAAAACCAATGCACCAATTGCAGTACAATAGAGTTGTAATTCACTAGTTATTCCAGATGCTCGCCAAATCTGAAAAAAACCAGAGGTTATTTGTATTCCTCGGAAACCCCCGCCTACATCACCATTCAATATTTCTTGACCCACTATTGGCCAAACCACCTGGGCACTAGGTCTAATGTGAGTAGGATCGCTTAGCCATGCTTCATAATTGGAAAAACGAGCACCGTGGAAATACATACCACTCAGCCAAAGAAAGATGATGGAGAGTTGACCGAAATGAGCACTAAATACTTTTCGAGAGATCTCTTCTAAATCACTGGTTTGGCTATCAAAATCGTGAGCATCAGCGTGTAGGTTCCAGATCCAAGTGGTAGTATCAGGCCCCTTAGCTATTGTTCTTGAGAAATGACCCGGTCTGGCCCATTCCTCGAAAGAAGTTTTTATGGGATCCCTATCTACCAAAATTTTAACGTCTGGTTCCGGCGAACGAATAATCATTGAGTCCTCCTCTTTCCGGACAACACATACAAAGACAAAGAGACCCGCCAATAGTTAAGTAATTAGTGAAACTATGAGAAATGTTTAGACTTAGTTTTTTTATCTTCTATTTCTATCTAACATCTAACTATTTTCTTTAGTTATTCACTAGAGCAATTATGATCTGGAAGTCGATCCGAGGCAAGTGTTCGAATCTATTATGACATAGTCGTGAGGCGCTTAACGGACCTTTTTTAATCTTATAAAACTTTTTCTGGGTTTTGAATTGATGCCAATTTATTTTTCGGTAACCTAGTCTATTCATATCTCAATTTGAAGTTCCTAAAGAGATTTATGTCTTACGTAGAACATATTACTATATACTCTATTCCAAACTGCGTGAACAGTCATTACTAAGAAACATCCTAGTATTTCTATTTAGTCATTCGAAGTTCTCTTTTATTAGTTTTAATAGCCGAAAAGAAATATA-TTTTTTTTATTTTATCTGTATATTGTTTATCCCTACGAAATACCAGACGAAATAGAACGATTTTAGAAAGGATATAATGAAATTTTGTGATTGAGTTCTTCCCAGAGAAAGGATCTGTTTTATTTGATTGATAGATACAACAAACAATTAATTATAACAAATATATGATTATAACAAATATAAAAATTCTAAACTTAAATTAAATAATATTAAATTTAAATATAAATATTATTAAATAATATCATAGATAATATCATAGTAATATATAGTAATTAATAAAATATTCTTATTCGAAACGCCCTGTGATCTTCAACCAATTCTGCGCTTCAATATAATTACCAGGAGTAAGCGCTAGAGCTTGTTTCCAATATTCGGCAGCTTGATCGAACCAAGCTTCCGCAATTTCAGAATCTCCTTGTCGAATGGCCTGTTCTCCCCGGTCAGAATAGGTGGGTAAATTCCTTCCCTTAGAACCGTACTTGAGAGTTTCCGACCTCATACGGCTCAGCAGTCAAGTTCTCAAGTTCTTTTGGTGTCCCTTTTTTTAATCTACCATATCTAATTGAATGAGATTGCTCGTGGATCTATCCCATTTTTTCTCTCGAGTTAACCAAAAGAAAAAGAGGTTGGTTATGGTTATAAGTTTCAAACTTGAATTTTACTTACTAATTTAATCAGTTTTCTCTTTTCTCCCACCTTCATAAAGCGCATAGGCATTTCCACTATCATTAGAGTTTTCTAAAAAGGTAACTATCTCGGTTTCATATATGAATTTCTATAGAATCTGTGAAAAAGCCTTTCCCTTCTAATTACTAATTAGAAGTAATTAGAAGAAGGAAAAGGCTTACTATCTTTGGGATCTGATGCTACACCGCTGCTCAATACCTTAGGGGATCAACTCTATTACATAAGTTGATTCCTAACTTTTATCTCATATCATGACATAAATAAGCAGTCCTTATTGTATCGGCCCAAAACCTCACGAATTGATCTTTACGGCGCTTCCTCTATCAATTAGATCCTTTATCCATAGAATTATCTAGGCATACCTATTTCTTCCTATTTCAAATTCTAAAATTCTATGAAGTTTATTTCTTTGCTACAGCTGATAAAAATCGTTGTTTTGGACGATAGATATGTAGAAAGCCTATTTTTTCTAGTATTTATTAACAGATTTGTTCTTTTTTTCCCTTTCTATAGTGGAGATAGTCGCACGTAATGACAGATCACGGCCATATTATTAAAAGCTTGTGGTAAGAATGGGTTTCGCTCTAGTGCACGAAAATAATATTCCAAAGCTTTCGTATGTTCTCCGTTTCTTGTGTGGATAAGGCCTATGTTATAGAGTATATAACTTCGATCATAGGGATCAATTTCTAGTCGCATAGCTTCATAATAATTCTGTAAAGCTTCTGCATAATTTCCTTCGGATTGAGCGGACATCCGTTACGGTCGTCATTCGATTTAAAGAATCTCCGTTTCAGAACCGTACATGAGATTTTCATCTCATACGGCTCCTCCTTTATGTACATAATCAGAATAATACATGGAATCAAAAAAGATTTAAATATTCTCATTATAAACTGAGCGGGGCTAGTGTTTTTACAAAAAATCTCTAGCCAACCTTCTTGTAAAAGATCTTTCCTTAACATCTAGTATGTTGGTACTAGATAAAATAAAAAAAGGGTGACTCCAGCAATTTCTTTGTCTTAAACGCATCTTAATTTTCAGGAATAAGTCACTTCAACAGTCTTAGATGGTTATACGGGTATCCAAAACACGAACGAGATGGATGTTTGTTGTCCCAACCATTCTTGTTAATCCCGATCCTGATAAGGAAAAGGGATAATTTATAACAAAGTTTTCGTGTTGTTGATTCCTAGGAGTAGTGCCTCTTCCTCTATGCCTCCTATTGGTACTAGTGGAGTAAGTTTGACCTAACCCATAGGTGTAACCTTTCGCTCAATACTCTAGAATCGACAATTGAAGCATTTGAGGTTGCATTAATCGGGGATACACGACAGAAGGGCTTGTTTTATTTACAAACTTCACCTTCAACAAGCGTAAATTTATTTCAATAATCTTTTTCTTTCTATCCTGAATAATAAAATAAAATAATGTGTCTTTCTACTAAGAAGACTAAGAGTGGTAAAAAATATAAATAAAATAAATAACTAAATTAAATTAAAATAAATTACTAA-------ATTTAATTTAAAATTCTAAAATAAAGAAAAATTTAAAATAAATAAATCAAAAATACAATAATCAAATCGCACCATCTCTGTAATAGGCGAATGCCTCTTTCTCGCCCGAAGTTGTCGGAATTATTCGTAATAAGATATTGGCTACAATTGAAAAGGTCTTATCAATAAAATTTCCATTTATTCGAGATCTAGACATAGGCAGAAATTCATTCTATAATTTCTTTTAATTACCTTTCGTGAGAAAAAAATCCCACAAACAACGGAATTTTACAATTTACAATACGAAATAACATAAAAACACACTCAGTAAAATTAAAATTAAACTTCTATTCACAAATTGTTTCTTTTTGACAGGAATCAACAAAAACTAAGAAATATTTGAAGCCGATTGGATTTCATCCAAATGTAAATTAAAATTAAATATAAAATATAGTAGTATAAGAATATAGGAAACTATTCCGATTTCATCAAAGTTGAAGAATCAACGAATTTATCCTAATCTGTAGGATAATTCGAAAAGTTTTGAAAAGTTTTGATTGAATTATGATCCAAAGAGGAAAAAGAAAAGAATCGAATAATCGTTCAATGATGGATGAAAATAGAATAATAAATAATAGTCTAAACTAAATAAAATCATGATCATCATGATCTAAGGGTAGCCATTAAACATAGTCTAAAAAAATGGATCAATCGGTGGAGTCGTTCCAATTCAGGGATTTAATTCGGTATAAATATTCGAAAATAAAGAATAAAGTCGGGAGTGCTATCTTTGTGAACATGAATAGATATCTTATATTTATTGTTTTAAACATTTTGTCCCACAAAATTATCTTTATCCCCAGCCTCCAATAAGGGTTTGGCAAAGTTTTTCTATTTTTATAGTTAAAATAGAGTGTACGCACCTACCCAAAAACCTAATATGAATCACTATTCATTCGGTTTATGAACCGGAATCATTACGTAGGAGAGATGGCCGAGTGGTTGAAGGCGTAACATTGGAACTGTTATGTAGGCTTTTGTTTACCGAGGGTTCGAATCCCTCTCTTTCCGTACTCTTCACCTAATTCACCAATGTTATTGATCGCAATATATCAAATCAAATAACAATGGACACCATTATTCCAAAAGTTAGACCTTTCTTTGATATGGCTTCTCTATTCCTAATTTCTGTGGTATGGATTATACTGGAAAGAATGGACAAGGAATGAAAATCTCCCTATCAATCTATGATACATGAATCTACGATACATGAGTGGGAACAAATCCCCGGATAAAAAGCCTTAATGGGGGTCTCTTTTCTTTATACTTTAGATAATATAGGTGAAGGGGGAGGGCAAAATTGTCCGAATCCCTGTTATTTTAGTTATGTTTAAGTCTGACGAGAATAATATTCTACAACTAGCAATTCATTTATTTTCAAACCGACGCATTTACTATCTATTATTTGATTGACTGATCCTTTATATTGGAATGGGTGAAGACTCAAATGTTTTGGCAATTCCTCACGGGAGGATGAATCAAGATAATTTTGAACCAGAGACTTAGATTTTTGTTCATCTTTCACTCTAATAATATCTCGGGGTTTGCAGCGATAACTTGGTATATCTACTATACGACCATTAACTAAAATATGTCTATGGTTAACCAATTGCCGGGCTTGAGGAATAGTTGAAGCCATACCTAATCGAAAAAGGATGTTATCCAACCGCATTTCAAGTAATTGTAGTAAAACTTGACCTGTTGACCCTTTTGCTTTTCCGGCTATACGAACGTATTTAAGTAATTGTTGTTCTGTAAGACCATAATGAAAGCGCAATTTTTGTTTTTCTTCTAAACGAATACGATATTGAGATTTTTTACCGGGGCGTAATTGGTTTCTAAGATTGCTTCCAGCTCTAGGCTTTTTACTAGTTAGTCCCGGTAAAGCCCCCAGACGACGTATTTTTTTGAAACGAGGCCCTCTGTAACGCGACATAAAGACTCCTTATGAAGTTGCATAAACCTAAATGAAATTAAACTAAACTAAATGATAAAAATGAAAAATATAATTTAAATTAAAAATAAGAAATTAATCGAAATTTATTGAAGTATTTATTGTAGTACAAAGAATAATTCGAAAGAATAATTAGATGAATTGTATATCAATATCCGGGTCTTAACTTAATATATTATATATTATATTAATATATTATA--------------TATAATATATCGTATTAAAATTAATATAAATATAAAATAG-------AAAATTTGAAGGGTTCTTCTCTTGATTGATTTGGTCTACATAGATCAAACTCCTACAATCTTTTTTAATAATTGGAAGTTCTTATGAAATAACAGATCGATGCCCTTTGGGAAAGGGGGAAGAAGCCTTTTCAATTTCTTTGATTTCATATTATCAACTATATAAATATAAATAAAACTATATAAATATAAATAAATAAAATAATAAGGATCAAACATATGGAGAAAAGCCAGCTATCGGAGTCGAACCGATGACCCTCGCATTACAAATGCGATGCTCTAACCTCTGAGCTAAGCGGGCTCGCATAACATAAATTGTACACACATAGGAATTTAGTAAACTACTGGAATCTTAAATCTTAGCTATTAAATGTTCATTCTTAACTCTTCCCAATTACTATAAATATAGAATAATTTATATTAATTTAATATAAAAACCATATAATAGAATTTCAAAAAAATATTGGATATTTGAATATTATAGAATAGAACATAACAATTAATATACCGATTAATATAGCAATATATAATTTTGATCTATATATCAATATCATAGCAAATAGATGATTATCAATAATCAATATCTTAATTAGATAGTCAA-TTTTTTTTTTTTTTACTAATATAATTCTATTTTCTATTTCTTTAATATTAAACTAGTTTATTACTATTAAATTACTATATAAACTATTAATTTCTATTAATTTATTACATAAAATTTATTACATAAAATATTTTAATTTTCTATACATTTAGAATTTTAAAAGTTAAAAAGAATCTAGTAATTAAAGTAAAATCTTATTCTATTATTCT--------------------ATATATATATAGAAGAACATATAATTAATACATATTAATTACATTATATTAAATTATCCATTCTAATATTCGAAATAAATTCATTCTAAATTTAATTATTC-AAAAAAAAGGAATTATTAGTTATAGCCATTAGATTCGTTATGGTTATTAATATTATATTAAATAGATTCCCTTTTAGTTATAGTTATTTTAAATTCGCAAAGATAAGACAAAAACAAAAGAATCGACCGTTCAAGTATTCAAAATTGTACGCTAAAAACGATATAAATAGGGAAATGTATGTATATGTAAAATATATATTTAAGTAGAATTATAATATAGGTGTAATAATACTCTATATTTATATAATAATAATATATTATTAAGTATACTATATTATGTGATATGTATCCATCTATATTATATATTGATTTGTGAATAGAGAAATAATAGATTCTAATTGGACCAAATATGAGTTTGCGAGAGAGATGAAAGAAGATAGACAAGAAATCCAAATATAAGAAAACAGTTTTCAATATGAGAACCGCTATCTAATGAATTCAACAGTTCCATCATAATATAAATGAAATAAAAAGGAAAAAGGGTATCATAATGAGATCCTAATCACAAAAGGGGGGATATGGCGAAATTGGTAGACGCTACGGACTTAATTGAATTGAGCCTTGGTATGGAAACCTACCAAGTGATAACTTTCAAATTCAGAGAAACCCTGGAATTAAAAATGGGCAATCCTGAGCCAAATCCGGTTTTCTGAAAACAAACAAGGGTTCAGAAAGCGATAATAAAAAAGGATAGGTGCAGAGACTCAATGGAAGCTGTTCTAACAAATCGAGTTGGCTGCAGTGCGTTAGTAAAGGAATCACTCCAGAAAGGATGAAGAATAAAACTCTATACGTATACGTACTGAAATACTATCTTCAAATGATTAATGACAACACAAATCCGTATTTCTTTTAATTTTCATGAAAAATGAAAGAATTGTTGTGAATCAATTATAAGTTGAAAAAAGAATCAAATATTCATTGATCAAATCAGTTACTCCATCAAAATCTGATAGATCTTTTGAAGAATTGATTAATCGGACGAGAATAAAGATAGAGTCCCATTCTACATGTCAATATCGACAACAATGAAATTTATAGTAAGAGGAAAATCCGTCGACTTTAAAAATCGTGAGGGTTCAAGTCCCTCTATCCCCAAAAAGGTCCATCTGATTCCCTAATTATTTATCCTACCTTCTCATTTCGTTAGCGGTTCAAAATTAGTTATCTTTCTCGTTCATTCTAATTCTACAAACGTATCTGAGCGAAAGTTTTTTTCTTATCACAAGCCTTGTGATATAGATGAAACACGTACAAATGAACATCTTTGAGAAAGGAATCCCAATGTTAAATTTGAATAATTAAAAATTCATTTTATTACTCGTACTGTACTGAAACTTACAAAGTCTTTTTTTTGAAGATCCAAGAAATTCCACCAGGACCTGGATAAGACTTTCCAATCCTCCTTTCGTCTTTTTAATTGACATAGACCCAAGTCCTCTATTAAAATGAGGATGGTGCGTGAGGAATGGTCGGGATAGCTCAGCTGGTAGAGCAGAGGACTGAAAATCCTCGTGTCACCAGTTCAAATCTGGTTCCTGGCACATGAGCAATTTGTATGAGTATCTATTCTACAAATTAATTGATATGGGTCGACATACATATTCATTAAATAATATAAATCATGATACATATTTATCCATCTAAATATATGGGGATGTACTTATTCTATTTATAGAATAAAATAGTTAAAGATGAGTAAAGAGTCTATACTTTTTTTTATATGTATAAAAAATATGTAAAAGAAAATATTAATACTTCATCTTCATACATATTACAAAAGGTAAATTGGCTGGTTGAAAAACCTAAAAGTCTAGTCTAGGGGAGTTGAAGGGTGCGAATAGACAAGATTCATCTCCGATACATTACAAATAAATAGAATCTGATCCCCTTTCATTTCTTTCTATTTTCTTTTCATATTTTATTTCTTTATTTCCTCCTATGTGACTTTCTGGAGCCCATCTAAATGACGTGCGCGGTACATAGTTCGGCATCATGAACTCTTTGAGTTTCAGCCTATTGACTGGGCTTATCCCTTCAAAATCAGAAAATCTTAATGAATCTCTCTAATTGTATTGTC-TTTTTTTTTTTTATTTATTTCCTTTATTCATTATTTATTTTATTTAGCTTATCCATAATATGTTAATGAGACTTCATCTCTTTGAATATCTAGAGTTGTAGTTGTGGTAGAAGTGAAGATTATTTTCTGATTATTCAATGAGCATCTTGTATTTCATAAAAATTAGGGGCAATATAATCCTTACGTAAAGGCCATCCTATCCAGCTTTCAGGCATTAAGATACGTTTCAGACGTGGATGATTCTTATAAGAGATTCCCAACATATCATAAGATTCTCTTTCTTGAAAATCCGCACTTTTCCAAATCCAGAAAACAGACGGAATTCTAGGATTCCTCCTTGGGGCAAATACTTTTATGCATACTTCTTCCGGTTGATCTATACCATACTCTATTCTCGTAAGATGATATACACTGGCTAACAGTCCGCCCGGTGCTACATCATAGGCACATTGGGAACGTAGATAATTGTAACCATATACATATAAAATGACAGCAATGGAATGCCAATCCTCGGGCTTTATTTGTAACGTCTCTATTCCTTGGTAATCGAACCCCAAAGATCTATGAACTAGCCCATGTTTGATTAACCAAACAGACAAACGACCCTGCATCTTTTTTCTCTCTCCCGCATTTTTATTTGTATTTATTTGTATAAGTATTATAAGCTAATTATTTCACATTTACGATAAAATTTCTGAAGATTGACTCGCTGTTTGTTATTCTGTACTTGTACAAAAGGATCTTGTCTAATTCACTAATTCGTGAGAAGATACTGAACTTTTGTATTCGAAAAATGTTTCAGTGGGGATCTCTGAAGTAGATGGTGATTGATACAGTAATCCTTGATTATAATTTCCAGTATGAGTACTGCGTCCAACACGAAACTTGTGGCTGGTAGTAAAACACCGATTCTCCTGTTGAGATCTAATTCGATCTTCATAGATTTCTCGAGATATTTTCTTACGAAGTTTTGTTATAGCATCTATAACTGCCTCCGGTTTAGGTGGACATCCCGGCAAATAAACATCCACAGGAATTAGCTTATCGACCCCCCGAACAGTACTATAAGAATCGGTACTGAACATCCCCCCCGTTATTGTACATGCTCCCATAGCAATAACATATTTCGGTTCCGGCATTTGTTCATATAATCTCACTAAAGAAGGAGCCATTTTCATTGTTACTGTGCCCGCTGTTAGAATTAGGTCTGCCTGTCTAGGACTAGATCTTGGCACCAGTCCATAACGATCAAAGTCGAATCGTGAGCCTATTAATGAAGCAAATTCAATAAAGCAACAACTGGTACCATAGAGAAGCGGCCATAAACTGGAGAGTCTTGACCAATTTGAAAGATCACTTGATGTAGTTGAAATGACTGAATTTTGGGTTGTTCGATCAAGTAAGGGAAACTCAATAATGGAATTCATAACTGTCTCAATGTTATCTTTTTTATTGTCGGATGAATATTCAAGAGCTAAGACCATTCCAATGCTCCTTTTCGCCATGCATAAATTGAACCAACAATTAGGATAAGTACGAAAATTAAAGCTTCTATAAATACGGATACCCCCAATATATCGAAACTCATTGCCCATGGATAAAGAAAAACTGTTTCAACATCAAAAACAACAAAAACTAAAGCAAACATATAATAACAGATTCGAAATTGTAACCAAGCATCCCCCATTGGTTCTATTCCCGATTCATAACTAGAAAGTTTTTCTGGTCCTTTGCTAATCGGGGCTAAAACTCCGGAAATTATAAATGCAAAAATAGGAATAACACTTGATATTATTAAAAATGCCCAGAAAATATCATATTCATAAAGCAGAAACATAGACGTACTCCCATTAATGTAATGTGGAAAATATACCAGAGTAGTCAATCCGAATTGGAATTAATTGTCAAGTCATCCATAACTGTTTAATCAAAATAAGCGTTCATTTTGATCAAATCGCTTAGTTTCGTTTATTTGTTGCTGTATATGTTTTGTTTCAAGATTCTCTACATCCACTAGAATTTCATTTCTATTCCATTTACTTC----------GATTTTATTTCGATAGAGATATAATAAATCTAAGTATAAGTATATATTCCTCTTATACAAATAAGACTCTTTCGTTTTTGCCGCATTTCAGATTATCTCTATCTCTAAAGAATT-AAAAAAAAAAGGTTTACAAGATTTATAAATAAAATTCTCA-TTTTTTTTTTTT-ATTTTTTGTTTTGACTTTATTTCTTTTATTTTTTATTTTATAGGTATAGGGTTATTC-TTTTTTTTTTTTATAGGGCTATACGGACTCGAACCGTAGACCTTCTCGATAAAACAGACCAAACTTATTATTATCAAACTGATTTGAACTGTTTCAAAGACCCAACATGCATCTTTTTGCATTGGGCTTCTTCGTTAACCGATAGAAATATCGGTTAGTCTACCATATTTTTTCTTAATATAAAGATAAAAAGATATATAAAGATAAAAAGATGGCTCTATGTGCTCTGATTTATTATGTGAATTCCAATCCAGGAGCACTACCAAAGTGTTTCAAAGAAGGATTATCCTGACGTAGGTCTGCTTTTGGCCTAGATCAACTTAAGTTAAATGGAGTCTCTATCGCTCTGCTTAAATCAAATATGAAACTTTATACACCTTAAAGTTCATAAGATAGAACGAAAAGATAATCTTTTTGAGGTCCTTATACTCATTAGGCTTAGCATTGAATAAATAGGGTATTCACCTTATCAATATCTCAAATCAATGATGGGTTCTATATTGGCGCCCATTTAGGCACCCGAATTGGACCAAACCATTTGTCAGGCTATTGTTCTCTTCTTTTGTTCCCAAAAAGCATAGAGTAAGACATCAATTGCTCAATAAGATCAAATCTTTTGATTACATGATGGACTCCTTTGAAAAACATTGGCGCGCGTGTAAACGAGGTGCTCTACCTAACTGAGCTATAGCCCTTATGCTTGTGATACATATTTTATCATGTAGATAATTTCTTGTCAAGATGAATATTCCATGATAAAATATCATATCTCTTTGATTGGTATTGCTTATAAGTAATATTCAATTTATAATCTATCTATGTGATATATCCCCATTTGTTTTTCTTTGTGATGATAAATGACCTACTTAACTCAGTGGTTAGAGTATTGCTTTCATACGGCGAGAGTCATTGGTTCAAATCCAATAGTAGGTAGAACTTGTTAGATAGCAGCCTCAATAGTATATAATGAGTTTTTCTACTCATTCGCTTTTATTGATTTTGTATATTTTTTATCCTAACTCTATTGAATTTTAAAATTTCAAATTATTTCCTTGCATTAGAATTCGATTCTACTTGATTGGATTTGATTCTTATTCAATTTTCATTTTAATCGGCAGAAGCAAAATAAGGTGGATAAAGAGAAGTTCTCTTTATCCACCTTATTTTGCTTATTCGGACACACCAACTAGTTACGACATCATATTGATAGCCTCTACTCGTGTCCTAGCTCGTCTGAGAGCTAGATTTGCCTCAATTGTTTGTCTCTTGCCTTCAGCTTTACTCAAGTTAGCCTCCGCCATTTCAAGAGTTTGCTGAGCTTCTTGTGGATCAATGTCACTACCCTTCTCCGCATCATTTACTAAAACAGCGATCTCATTATTCCCTATTCTAGCAAAACCGCCCATCAGAGCCATCGTTAACCATTGGTCGTTAAGGCGTATTCTCAAAATACCGATATCTACGGCTGTGGCAATAGGCGCGTGATTTGGTAATATGCCAATTTGTCCACTATTAGTAGATAAAATTATTTCTTTCACTTCCGAATTCCAAACAATTCGATTCGGGGTCAGTACACAAAGATTTAAGGTCATTTCTTCAATTTGTTCTCCATTTCTAAGTTCGTAGCCTTCGCAGTAGCTTCATCAATGTTACCTACCAAATAAAAAGCCTGTTCAGGAAGACCATCTAATTCTCCAGAAAGGATCAATTTAAACCCTCTAATTGTTTCGGCTAGACCAACATATTTCCCTGGGGAACCGGTAAATACTTCTGCTACAAAAAAAGGTTGTGACAGGAAACGCTCAATTTTTCGTGCTCTTGCTACGGTTAAGCGATCTTCTTCGGATAATTCGTCCAACCCAAGGATAGCTATAATGTCCTGAAGTTCTTTGTAACGTTGTAAAGTTTGTTTAACTCTTTGCGCAGTTTCATAATGTTCGTCACCAACAATCCGAGGTTGGAGCATAGTTGACGTTGAATCTAAAGGATCTACTGCTGGATAGATGCCTTTGGCGGCCAATCCTCTTGATAGTACGGTAGTAGCATCTAAATGTGCAAATGTCGTGGCCGGAGCTGGATCGGTCAAATCGTCCGCAGGTACATAAACTGCTTGAATAGAAGTTATGGACCCCTCTTTGGTAGAAGTAATTCTTTCTTGTAAAGAACCCATTTCGGTACTAAGAGTGGGTTGATAACCCACAGCAGAAGGCATTCTACCCAATAAGGCGGATACTTCGGATCCCGCTTGGACAAAACGAAAGATATTGTCGATAAATAGAAGTACGTCTTGTTCATTAACATCTCTAAAATACTCCGCCATAGTTAGGGCAGTTAAACCAACTCTCATACGAGCCCCCGGCGGTTCATTCATCTGACCGTAGACTAGAGCCACTTTTGATTCTGCAATATTTTGTTCATTAATTACGCCGGATTCTTTCATTTCCATGTAAAGATCATTTCCTTCACGGGTACGCTCACCTACTCCGCCAAATACGGATACACCTCCATGAGCTTTGGCAATGTTGTTGATCAATTCCATAATGAGTACAGTTTTACCTACTCCAGCCCCCCCGAATAGTCCTATTTTTCCTCCACGTCGATAAGGGGCTAAAAGATCTACTACTTTAATTCCTGTTTCAAAAATAGATAATTTTGTATCTAATTGTATAAAGGCAGGCGCAGATCTATGAATAGGAGATGTTGTGCGAGTATCTACAGGACCTAAATTATCAATGGGCTCTCCAAGCACGTTGAAAATTCGTCCTAGCGTCGCTCCGCCGACTGGAACACTTAAAGGAGCTCCTGTGTCAATCACTTCCATTCCTCTCATTAGACCATCTGTAGCACTCATAGCTACAGCTCTAACTCGATTATTTCCTAATAATTGCTGTACTTCACAAGTCACATTAATTTGTTGACCAACAGTATCTCGACCCTTAACTACCAGAGCGTTGTAAATATTAGGCATCTTGCCCGGCGGAAAAGCTACATCCAGTACCGGACCAATGATTTGAGCAATACGCCCCAGGTCTTTTTTTTCAAGCGCGGGAACCCCAGGACTAGAAGTAGTAGGATTTATTCTCATAAAAAAATATGTTGAAATTTTTTGCGAAAAATTATTGAAATCAAAAATAAATGTTGGATAGCAAAGTAAGTTAAGTTGATCGGTTAATTCAATTAAGAAATAGGCGTTAGCACTCGATTTCGTTGGTAACAAACATCCAACTAAATTCAATTGTTTACTTATTCAATTTAAGTGAGTGAATTTTCAAGTTCAACCAAAACCCATTAAACCCCATTTTCAAAATAAAGC---------------ATCAAGTGGATGAATAAAAATCGTGAGAAAGCCTTTCATTCGCCTATCATTAATAGACAATACCATGCATATTATCTATATCTATGGAATTCGAACCCAAACTCCATTTACCCTTTCTCATCGGCTCTTATTTCCTATTTCAACATATTGATTTAGGCCTAGGCTATTATCTTTTTTTTTCTTTTTTATATCTATATACAACATATATTACTGTCAAGGGCGAATTTCTTAGATATTGCGATTCAAAAAAAGGGGTAAGAGATTAGAAACTTGAAAAACAAGGATTGGGTTGCGCTATACATATGAAAGAGTATACAATAATGATGTATTTGGCGAATCAAATACCACGGTCTAATAACGAACCGTTCTGATCAGTTGATAATATTAGTTGATAATTTTGTGAAAGATTCCTATGAAAGGTTTGATTAACTACTAATTCATGTCGAGTAGACCTTGTTATTGCGAGAATTCTTAATTCATGAGTTGTAGGGAGGGACTTATGTCACCACAAACAGAGACTAAAGCAAGTGTTGGATTCAAAGCTGGTGTTAAAGATTATAAATTGACTTATTACACTCCTGAATATGAAGTCAAAGATACTGATATCTTGGCAGCATTTCGAGTAACTCCTCAACCTGGAGTTCCCCCTGAAGAAGCAGGGGCTGCGGTAGCTGCTGAATCTTCTACTGGTACATGGACAACTGTATGGACTGACGGGCTTACCAGTCTTGATCGCTACAAAGGTCGATGCTACAACATCGAGCCCGTTGCTGGAGAAGAAAGTCAATTTATTGCTTATGTAGCTTACCCTTTAGACCTTTTTGAAGAAGGTTCTGTTACTAACATGTTTACTTCCATTGTGGGTAATGTATTTGGGTTCAAGGCCCTGCGTGCTCTACGTCTGGAAGATTTGCGAATCCCTACTGCTTATATTAAAACTTTCCAAGGACCACCTCATGGTATCCAAGTTGAGAGAGATAAATTGAACAAGTATGGCCGCCCACTATTGGGATGTACTATTAAACCTAAATTGGGGTTATCCGCTAAGAATTACGGTAGAGCAGTTTATGAATGTCTTCGCGGTGGACTTGATTTTACCAAAGATGATGAGAACGTGAATTCCCAACCCTTTATGCGTTGGAGAGATCGTTTCTTATTTTGTGCAGAAGCAATTTATAAAGCACAGGCTGAAACAGGTGAAATCAAAGGACATTACTTGAATGCTACTGCAGGTACATGTGAAGAAATGATGAAAAGGGCTGTATTTGCCAGAGAATTGGGAGTTCCTATCGTAATGCATGATTACTTAACAGGAGGATTCACTGCAAATACTAGTCTGGCTCATTATTGTCGAGATAATGGTCTACTTCTTCACATCCATCGTGCAATGCATGCAGTTATTGATAGACAGAAAAATCATGGTATGCACTTTCGCGTACTAGCTAAAGCCTTACGTCTGTCTGGTGGAGATCATATTCACGCAGGTACTGTAGTAGGGAAACTTGAAGGGGAAAGAGAAATCACTTTAGGCTTTGTTGATTTACTACGTGATGATTTTATTGAAAAAGATCGAAGTCGTGGTATTTATTTCACTCAAGATTGGGTTTCTCTACCAGGTGTTCTGCCCGTGGCTTCAGGGGGTATTCACGTTTGGCATATGCCTGCTTTGACCGAGATCTTTGGAGATGATTCCGTACTACAATTCGGTGGAGGAACTTTAGGACATCCTTGGGGAAATGCACCCGGTGCCGTAGCTAATCGAGTAGCTCTAGAAGCATGTGTAAAAGCTCGTAATGAGGGACGTGATCTTGCTCTTGAGGGTAATGAAATTATTCGTGAGGCTAGTAAATGGAGTCCTGAACTAGCAGCTGCTTGTGAAGTGTGGAAGGAAATCAAATTTGAATTCGCCGCAGTGGATACAATTTGAATTCGCCGCAGTGGATACTTTGTAATCCAGCAATTACTTACTGTTCCTTTTCTTAATTGAATTTTGACTTGAAATTAAACTCGGCCCAATCTTTTACTAAAAGGATTGAGCCGAATACAAGGATACTATTGTATAGATTTTTGATAGATACATACTTAATATACAAGATCTTAAATACAAAATATAAGACGAAAGAACTTAAATCTTTCTATTATTATGTTGGATTCACAATTAATCCTATGGATCCTTAGGATTGATGTATTCTGTATTGGTGTATTCTTTATTTTTTTTATTTATTTTATATTATTTCTATTTTTATTATTTCTATGTATATCCTCCAGTTTCGGATCATGGATCGAGCCGAATATCACAATTTCTTATACCCATCCTGTATATTGTCCTTTTCATTCTGTATTGTAATATAAACTGCTTAGTAGGCGAGATTTTACGAAAAAAGTTCTTAAAATTCATAGAAGAGAACCATTATTTCTTTTTTCGATGCGAATTTGACACAAGATGGGAACCTACTCTTTATAATTAATTTTTTAAAATTGAAAAAGGGGTTTCATCATATTTTAGCATATATAGCGAAGCGATACTCCGGGTTCTCACAAAAGAGAATCCTTTTTTCAGTACCCACTTGTTATTAGTTAATAATCTTAGCAATTGCATTTATATGCTTATTCTGATTCGAATCGGGATATTCAAATGATTTTCATCAAATGACTATTCATCTAGTGTATTTTCATGTAAATAGGGGCAACAAAGTTCTATGGAAAAATGGCGGTTCGATTCAATGTTGTTTAGCGGGGTATTAGAATACAGGTGTGGGCTAAGTAAATCAATAAATAGTCTTGGTGATCCGATTGAAAATACTAGTGTAAATGAAGATCCGATTATAAATGATATGGATAAAGACATTCCTAGTGGGAGCGATAGTGACAATTCTAGTTACAGTAATGTTGATCATTTAGTCGGCGTCAGGTACATTCGGAATTTCCTATCTGATGACACTTTTTTAGTTAGGGATAGTAATAGGGATAGTTACACCGTATATTTTGATATTGAAAATCAAATTTTTGAAATTGACAACCATGATTCTTTTATAAGTGAACCAGAAAATTCTTTTTATAGTTATCAGAATTCTAGTTATCTGAATAATGTATCGAAGAATGACGATCCTCGCTATGATCGTTACGTGTATGATACTCAATATAGTTGGAATAATCACATTAATAGTTGCATTGGCAGTTATCTTCGTTATCAAATCTGTATTGATAGTGACATTTTAACTAGTAGTGACAATTACAATGACAATTACATTTATACTTATATTTGTGGCGAAAGAGGAAATAGTAATGAAAGCGAGAGTTCCAATATAAGAACTGATGCGGATGATAGTGATTTAACAACTATAAGAGAGAGTTCTAATGATTTAGATGTAACTCAAAAATACAGGCATTTGTGGGTTCAATGTGAAAATTGTTATGGATTAAATTATAAGAGATTTTTGAAATCAAAAATGAATATTTGTGAACATTGTGGATGTCATTTGAAAATGAGTAGTTCAGATAGAATCGAACTTTTAATTGATCCAGGTACTTGGGATCCTATGGATGAAGACATGGTCTCTCTGGATCCTATTGAATTTAATTCGGAGGAGGAACCTTATAAAGATCGTATTGATTCTTATCAAAGAAAGACGGGATTAACGGAGGCTGTTCAAACAGGTACAGGTAAACTAAACGGCATTCCCGTAGCAATTGGGGTTATGGATTTTCAGTTTATGGGGGGTAGTATGGGATCTGTAGTGGGCGAGAAAATTACACGTTTGATCGAGTATGCTACCAATCAATCTTTACCTCTTATTCTAGTATGTGCTTCCGGAGGAGCACGCATGCAAGAAGGAAGTTTGAGCTTGATGCAAATGGCTAAAATATCTTCTGCTTTATATGATTATCAATCAAATAAAAAGTTATTCTATATAGCAATCCTTACATCTCCTACTACGGGTGGGGTGACAGCTAGTTTTGGTATGTTGGGAGATATCATTATTGCCGAACCCAATGCTTACATTGCATTTGCGGGTAAAAGAGTAATTGAACAAACATTGAATAAGACAGTACCTGAGGGTTCACAAGTGGCTGAATATTTATTCCATAAGGGCTTATTCGATCCAATCGTACCACGTAATCCTTTAAAGGGCGTTCTGAGCGAGTTATTTCAGCTCCATGCTTTCTTTCCTTTGAATCAAAATTCAATCAAGTAGAAAAAAACAAAGCTTTAATTTAATAAATTATTAAATAAATTCTACATTTTATTATTTGTTTGGTAGTGACCAAGTAATTATTTAGTTTATAGGAATAAAAGTCAAAATCCGAAAAATGGATTTTTCTTTGGTAACATAAGATTGAATTGTATAAAGAATCATGCGTATTCTTTTTTATTGATATTCTTGATTAGTAATCAAGAAATCTCTATCAAACAAAATAAAAAGAGTGAATTCTTTCTCTTTTTTCTGTGAAATTAGGCAAGGTAAGGGAGTCCTGCATCTTACTATATCCCCCGAGAACCCCAGTTTTACTAAGAATCCCTTTTATTAGATCGTATTATAACGAATTTTTCGGTAATTTGTAAGAAACTCTTTCTTTATTCTTTATTAAATTAATAAAATATATTAAAATATTCAATTTTCTATTAAATTTTCAAAATTATAAAATTCTAATATACATATACCAATAAAAATTTAGAATAGACTAATAATAAAAATAAATAATGAATAAAATAATAAAAAAGTGGATTATCATAGATTATCGTATATATTTCATATAGAAACATATAGAAATGATTAATAAGCCCATTTATTTATTTACACTTTTGATTTATATTTATTATATATGTTATATACTTATATTTTTAATATATTAGTAATTAGAGTAATTACTATTATATATTAGTATTTCTAT-ATAGATTAGTATTTCTACTCCCTATTAGATTTATTCCTTATTGGTATCTTAGTATATACATAATATACTCTTATATTCTATATTCTTTAGTATTGTATATACTCAATACTCACTTAAGTAGAAGTTTATTCTATTTTATTAGAATAGTATAATATATCTTTATAACAGGTTAAAATGTTAATATAACAACAAATATAACAATAAATAACAGGTACAAATATTAAATCGAGGTACTCATTCTATGACAACTATCAGTAACTTACCCGCTATTTTTGTGCCTTTAGTGGGCTTAGTATTTCCGGCAATTGCAATGGTTTCTTTATCTCTTCATGTTCAAAAAAACAAGATTTTTTAGATATTATGGGATTAAATCTTATCTATTTTTTTTTTAAGACTTAGGCTTACTTGGATCATAGCACAATTATCTATTTAGTAGAATATGGTATACCGTGTAGCTTCCTCCGAGCAGAAGCTCGTATGCATAAACACGATATATGGGAAAATGAATTATAGCTATTTGAAGATAAATCATTATCGGGATGAATTTCTGAAACGTAAAGTCAATATATCTAAATATCTGTGGATATCTATAAAAAATCAT-AAAA-AAAAAAAGGATGTTATTATTTTAGTTTAGCTCTAAGCAATTGATGAATTACTCCTCAAGCTTCACATCATAATAGTACTAGTCGATGAGGATTACTTCGGAAACAAAAAAATTAAAGTCAAATTTATTGGGATTATCTCCCAATTACAATAAAATGCAACTAGATCTAGTATAGTATGAGTTGGCGATCAGACCATATATGTATAGAACTTATAGCGGGGTCTCGAAAACCGAGTAATGTCTGCTGGGCTTTTATCCTTTTTTTAGGTTCATTAGGGTTTTTATTGGTTGGAACTTCTAGTTATCTTGGTAGGAATTTTATACCGTTCTTTCCCTCTCAGCAAATAATTTTTTTTCCACAAGGAATCGTGATGTCTTTCTATGGAATCGCGGGTCTTTTTATTAGTTCATATTTGTGGTGCACAATTTCGTGGAATGTGGGTAGTGGTTATGATCGATTCGATATAAAAGAAGGAATAGTGTGTATTTTTCGTTGGGGATTTCCTGGAAAAAATCGTCGCATCTTCCTCCGATTCCTTATGAAAGACATTCAATCCATCAGAATAGAAGTTAAAGAGGGTATTTATGCTCGTCGTGTCCTTTATATGGAAATCAGAGGCCAGGGGTCCATTCCCTTGACTCGTACCGATGAGAATTTGACTCTACGAGAAATTGAACAGAAAGCTGCTGAATTGGCCTATTTCTTGCGTGTACCAATTGAAGTATTTTGAGAATGCTTTCTTATTCTTAGCAAAACAAAAGGGAAAAAACTATAACTCAAGAATTCTCTTTCTCTTTTTTCTATAGCATAACTTAACCGAAGTTTCTGCCGAACTCTGATTAGAACAAAAATAAAGTAAACGTACACGAACCAATCATAAAGCGAAATAGTTTTTGTCCATAAATTCTTTTTTATGAGTATGTAAATCCACTTAAATCAATTCAGTAACGAAACAAGTAAGAAATCGAAATAATAGATTCATCTCATATATCAAAACATTTCGGAATAAAGAATTTCTC-TTTTTTTTTTTTATTTTCAATATTTCGAATTTAGTAAATACAGATAGATTCTCCTCTTGTAAATCATCTCTCCTTTTTTGTTAATCAACGTTTTTTATTTTTTTTGTGCTCTTTAATTACCCACCGATTGGGCCGCTTATAATGATAACCTTTCTGTCTTATTTTGACACTATCATAGCATCACAATTTTCTTCAGAAAATTCTATCAATTATTCCTGTACTCGGGGCTGCCAGTGAACC-TTTTTTTTTCGAGATTTTTGGATATCTTGATAAACCGGGACTTTTGTCTCGAAATTCGAATAATATTCATTATTTGAAATGGCTCTTTCGTGCATTCATCCAAAGGGGACAATTGCTTCGAATTTGA----------------GCAATTGATATATTTTGATAGTTTATTTATTTCTTCATTCAATTTGAATTCAATTTGAAGTGGAATCCTTCTTATTCTATTTCTGTATTTCTATATTGCTTTTCTGTATTCTTTCTAAATTCTAAATTCAAGGATCAACCATTGTACTGAATCACAAATAAAAACGGGGAATACGCTCGATAACTTGTAATGTAATAGAACTGATATTTGATAGAAATATTAGTATCGTATAGAGTCGACGAATGAGATGAGTTCATTTCAAAATTCACAGATGAGCAAATGGCAAAAAAGAAAGCATTTATTTCCCTTCTATATCTTGCATCTATAGTATTTTTGCCTTGGTGGATCTCTCTCTCATTTACATTTAATAAAAGTCTGGAATCTTGGGTTAATAATTGGTGGAATACTAGGCCCTCCGAAATTCTTTTGAACGATATTCAAGAAAAGAGTATTCTAAAAAAATTCATAGAATTAGAGGAACTCTCCCTCTTCGACGAAATGCTAAAGGAATACTCGGAAAGGCGTTTACAAATACAAAAGCTTCACGTCGGAGTCTACAACGAAACGATCCAATGGATCAAGATGCACAATGAGGGTCGTATCCATACGATTTTACATTTCTCAACAAATATAATTTCTTTCGTTATTCTAAGTGTTTTTTCTATTCTAAGTAATGAAGAACTTATTTTTCTTAACTCTTGTCTTCAAGAAATTCTATATAATTTAAGCGACACAATAAAGGCTTTTTCTATTCTTTTATTAACCGATTTATGTATAGGATTCCATTCGCCCCATGGTTGGGAACTAATGATTGGCTCTATCTACAAAGATTTTGGATTTGCTCATAATGATCAAATTATATCCGGTGTTGTTTCTACTTTTCCAGTCATTTTAGATACAATTTTTAAATATTGGATTTTTCGTTATTTAAATCGTGTATCTCCGTCACTTGTAGTAATTTATCATTCAATGAATGATTGAAAAATGATCGACCGATCCAATTATAATGTTTGTTACTTTGTAACATAAGTAAAACAGTCAAAATTGTACTTCTTTTTTCTACCCACCCGGGGGATTCCTTCAATACCTTCAATATTCGAGTAAAATTATTTCAGTAAATAACAGAATCATAGATAGGGAACTATACTAGTGACTTATCTAATTTTATTGTAGAAATCTTCGGGATCAATGATTGGACCATGCAAATGAGAAATACCTTTTCTTGGATAAAGGAAGAGATTATTCGATTCATTGCCGTATCGTTCATAATATATATAATAACTCGGGCACCCATTTCAAATGCGTATCCTATTTTTGCACAGCAGAGTTATGAAAATCCACGAGAAGCGACTGGCCGTATTGTATGTGCCAATTGCCATTTAGCTAACAAGCCCGTGGATATCGAGGTTCCGCAAGCGGTACTTCCTGATACTGTATTTGAAGCAGTTGTTCGAATTCCTTATGATTTGCAACTGAAACAAGTTCTTGCTAATGGTAAAAAAGGAGCCTTGAATGTGGGAGCTGTTCTTATTTTACCTGAGGGGTTTGAATTAGCCCCTCCCGATCGTATTTCGCCCGAGATTAAAGAAAAGATAAGAAATCTGTCTTTTCAGAGCTATCGCCCCACGAAAAAAAATATTCTTGTGATAGGTCCTGTTCCTGGTCAAAAATATAGTGAAATCACCTTTCCTATTCTTTCCCCGGACCCTGCTACTAAGAAAGACGTTCACTTCTTAAAATATCCCATATACGTAGGCGGGAACAGGGGAAGGGGTCAGATTTATCCCGACGGGAGCAAGAGTAACAATAATGTTTATAATGCTACATCGGCGGGTATAGTAAGCAAAATCATACGAAAAGAAAAAGGGGGATACGAAATAACCATAGTGGATGCATCGGATGGACGTCAAGTGGTTGATATTATCCCTCCAGGACCAGAACTTCTTGTTTCAGAGGGCGAATCCATCAAACTGGATCAACCATTAACGAGTAATCCGAATGTGGGTGGATTTGGTCAGGGGGATGCGGAAATAGTACTTCAAGATCCATTACGTGTACAAGGCCTTTTGCTCTTCTTGGCATCTATTATTTTGGCACAAATCTTTTTGGTTCTTAAAAAGAAACAGTTTGAGAAGGTTCAATTGTCCGAAATGAATTTCTAGTTTATCAATATCAAGTTCTAAAAAAACCAAATTTTTGTTGGAAATTGTGTTATGTAATTCTCTATAATCAAAAAAAACTTCTGAAAAGCCTTTTGCTTGTTTATATTCTTTTTCTATCAGATTTTGGGAATTACTTGTGCCACATTACTAGTCATAGTATGTATGCTGTGAAGAAGACTATTTGACTTTACTTACCTCTTCTTTATTTCTTTGTTTTTTCAATCAAAATAAAATGGAAGCGGTATGATTATGTCATTATTGTCAGATTTAAATGCCATATAATATAATGAATCAACCG-------------------TTTTCTATTCTAATATCTAATAGAATAGAATAAAAGTTGACTAAATACTAAACATAAGATAAATAAGCGGAGAATATAAACCAAAGTATAAAAAAAATGAATGAGAGGAAAAAAGCATTCTATTCTAAGAGGGATTATTTGTCTTCCTAGTCTTTGACACAAGAAAAGGAATTTTCCACAACCCTTTCTTGTGTCGAAATAATAATCATTCTTGATCCCGTTCGTGAAAGATTCCTATTCGTAGTTTCCATTTTTTTTCGAGGTTTATCATAACCCTTTTTTAGATTTATTACATAAATAAAGTAGTAATGGTGGACAAACAAAAATATAGGAAAATTTATTGAACAAATAGAACTTCTTCACTAAACTTATAAAAAAATAAGCTTATATATATTATTAAGAGCTCAACGGGACCTACCCCCTCTTTCTTTGTGTTCTTCGAGGGGGATTCCGTTGAGTTCTTATGCTTTCATGGCGTGTCTACAATCCAGTTCACCCGATTACTAAAGGGATGAACCTAATCCAGAATATGAACCATAAAAGAAAATACCGATTAAACCGATCACAAGAATACCAGTTACCGTACCTATTATCCAAAGAGGAATCCTTCCAGTAGTATCGGCCATTTGTCCTACTTTCCTCCACATTTCATCAGGTGGTCATGCTAGAGACATAAACAGCCATAGATAATTATGAGATGATATCCTTCCGAATGGGATAAGAGAATTTCTACTATTATTTAATAGTCTTCTCTTTTCTTTTGTTAATTGAAGAAATAATTGGAAAATAAAACAGCAAGTACAAAAATGAGTAATAACCCCCAGTAAAGACTGGTACGATTTAATTCAACATTTTGTTCGTTCGGATTTGATTGTGTCGTAGCTCTATGATTCGGATTAGGTTTATCGTTGGATGAACTGCATTGCTGATATTGACCCCAAAAAAGAAACGGTAGGTACAGCTAGTCCGTGAACAGCTAACCATCGCACTGTAAAAATTGGATAGGTTCTATCTATAGTCATTGGGACCTCCTAAAAAGATCTACTAAATTCATCGAGTTGTTCCAAAGGATCAAAACGGCCAGTTATTAATGGAATTCCTTGTCGGCTCTCCGTAAAATACTCGTTTGGACGGGGGCTTCCAAATACATCGTAAGCTAAACCCGTGCTGACAAATAACCAACCCGCAATGAATAGGGAAGGTATAGTAATGCTATGAATGACCCAGTAGCGAATACTGGTAATAATATCAGCAAAAGAACGTTCTCCTGTGCTTCCAGACATGTTAAGCTCCGCATATTCTTGTACAGTTAAAGGGGGTCGACTTCGTAAAAGATGAAATCAGTAAATGGAAATTTACTGAAATGGAATCTTTGTGAGATCGTCAATAATGTACCAAGGGTTTCTTTAGAGTATACCGAATCAGTATAGCTATCTTTCTTCTGACACAGCAACGAAAATTCACAATCAGTATCGAAATGAAGTGTTAGAGAATTTATTTTTTTGTTGCTTGTACATGTAGAATTTGTACCATTCAATACATAATTCCTCTATCACTAAAATTCCTGCAGTACCTGTAGTAGTAGTACTTGTAATATAAGAATAGAAAGGTTTTCTCTATTATTAGCTTCGGACTAGAGGTAAAAATACTAGATAGTATTCAAGTAAAGAAAGAGAACAATGACTAAAATAAAATAATAATCAATATTCGTGATCCATACATTGTTGTTGTATTAGACCCAAAGGAAAGGTTCTTTCTTGACCTAATTACAAGGATAGGGCCTTGTAGTATGGAAAGAAAAAATGTAAAAACTAGTTTTGAGTGATCATCCGATTCTTC-TTTTTTTTTTTTCTTTTCGTTCGAGAGATTATGTGAAAGAACTGATTATTCAATTTAATAAGTTCAAATTAAAGTAAAAAAGTAAAAGGCATTTTCGTTATAAGCTAAGATCACTCATCGTTATAAAAATAAGTCAAAAAAAAAATGGATTTGGCGATACAATAAAAAAACTATCCAAATAGAGATGATTTTGCAATTTTAGCCCATAGTGATTCAAAGAAAGTTTCATTTTTTAATGAAGTTATAAATTTTTTTTATAATTATTTAAAATTCAT------TAATAATATTGGCTATTAGTTTACTCAACTCAAGAGTTGCTCAATGAATCTGTTGATTCGAAATTTCGAGATGGGTGTATGTCATAAATGATGAGTTCATTTCTTACCTATGTTACTCTATTTTTGTTAGGACTGCCGTCTCTAATTATTATAATAATTATAATAATTGATGAATCAAAAACTTTAACTTTCAATTGAACTTATCCTTTCCCCTTCAATTGGTATTTTTCTTTATCTTCGTCTCTTTTTTTTTTTAACTTGAAATTTAGGGAAGTGCTTTATAAACATATGTATAAAAAGAAGATATTTCATTTAGTCCCTTCATGCCTACTATAACGAGTTATTTCGGTTTTCTACTAGCAGCTTTAACTATAACCTCAGCTCTATTTATCGGTCTGAACAAGATACGACTTATTTGAAATTAATTGACTGAACAATTCATAAAAAAAATTCTTCTGTGGTAGTTTATATATTCTATAGTTTCTTACCGTGTCAATTTTCTCAATTTTTCAATTCTTGGTCATTGAGATTCATGGGTAATACCGATTAATATTTAAGGATAGATATTACCTCTCCTTTTCACCTTTCAAAGAAATTGAAATGATTGAAGTTTTTCTATTTGGAATTGTCTTAGGTCTAATTCCTATTACTTTGGCTGGATTATTCGTAACGGCATATTTACAATATAGACGTGGTGATCAATTGGACCTTTGATTAATTAACATCTCTTTTTTTTGATTGACCTCCTACTCTACTTTCTTTAATCTACAGGAGGTCAAATTCAGATTGCTGTTCAATTATTTCAGTCTTATTTTCGACCTAACAAATAACAAGAATCCAATCACGCTCTGTAGGATTTGAACCTACGACATCGGGTTTTGGAGACCCACGTTCTACCGAACTGAACTAAGAGCGCTTTATTATCACAATAAATATTTTGTGACCTAACTCGTCTTGGATATATATACTATCATAAATAAGAAAATTAAAGATTGATTATGTATATCCAATGTTAATCAATCTCAATTGACCCCTCGTTACTGTTCATAAGATAAGTAATAGGTAGGGATGACAGGATTTGAACCCGTGACATTTTGTACCCAAAACAAACGCGCTACCGAGCTGCGCTACATCCCTTTCAATTGGCCTACAGTGTCATTGTAGAGAATCCCTGTCTTGTTTTCCACATCTTTATTTCTTTCAGTGATATACCAAATTATCTTGTCATTTCTTAATTTTTTTTAGTCTCATATCATTATAACATATAATAATAGACTTATATTATATTATATACGTACTAAAGAAATATGAAACCCACCGT-AAAAAAAAAATGAATATTTTTCGGGAATTCTCATACAAAAAGGGACGTATTTGTTTTTTGTTTTACGATATTTGTTTTTTGTTTTACGAAAAGGAATATCTACTGAATCGTTGTACATTTCAATTTGCATTAGGAATTCTGCGTATAAATCCAAGTGTCAGTCATTAACTACATATACACATCTAGTCATATATGTATTACCATTATGTATTACAAATTGTAATAAAATTACAATAACAAATAACAAAGAAGGAGGATTTTAAATGCGAAATCTAAAAACATACCTTTCTGTGGCACCGGTAGTAAGTACTCTATGGTTTGGGTCTTTAGCGGGTTTATTGATAGAGATCAATCGTTTATTTCCGGATGCGTTGATATTCCCTTTTTTTTCATTATAGTAATTGAGATGGGAAGGGATGAAGAAAATTAGAGATACAATCAAATATCTGTGACTAATCCATCCCCTTCTCTTCTTTTTTTTATAATTAAAATAAATTAGAAAAGAAAAAGAATAAAAGCGGGTTCACCCTAGTCAAACTAAGAACTCGGGTTTCCAGGCGAAAAATTAAATTAATTAATAATAGAGTGAGAAATAGAGTGAGAAAGAAAATGGAATAGCTGTGGCATGGCAACAATATCATACAAGATAATTCAATGAAAAAGAAAAATTAAATACTTTACAGCGATTCTAAATTAGAAATATATAGTTAGAAATCATTATATTACTTATTATTACTATATTGATAGATTGCAACGAAATCTTTCATAATTGGATTTCGAGTTAGCAACTTCTA-TTTTTTTTTTTTACTTCCTTTCTTCTTCTTCGTTTCGGATCGGAAAATAGAAAAATAGAAGAGTTGAGTCAATCAAAAATCCAAAGGAGGTTCATGGCCAAGGGTAAAGATGCCCGAGTAACGATTATTTTGGAATGTACCAGTTGTCTTCGAAACCGCGTTAATAAGGAATCAAGGGGCATTTCCCGATATATTACTCAAAAAAATCGACATAATACGCCTAGTCGATTGGAATTGAGAAAATTCTGTCCCTCTTGTTACAAACATACGATTCACGGGGAGCTAAAGAAATAGATCGAACCGATCGCTCGCGTGTCCGCCTTCCATTCCAAGGAAGACGAAAAATGACATATTTATTATATATAACAGATCATATATTTATTTAAATATAAACAAAACAAAGCAATCCTATTTTTTAATTCGAAATCATTTTTGATCCGATCAAAATAGCATTAGGATTTTCGGGACAAGGAATAAAAAAACCATGGATAAATCCAAGCGACTCTTTCTTAAATCTAAGCGATCTTTTCGTAGGCGTTTGCCCCCGATACAATCGGGGGATCGAATTGATTATAGAAACATGAGTTTAATTAGTCGATTTATTAGTGAACAAGGAAAGATATTATCTAGACGGGTGAATAGATTGACCTTAAAACAACAACGATTAATTACTATTGCTATAAAACAAGCTCGTATTTTATGTTTGTTACCCTTTCTTAATAATGAGAAACAGTTTGAAAGAAGCGAGTCGACTCCTAGAACTACTGGTCTTAGAATTAAAAATAAATAGGCTTGCTCTTCTTCAATTGAATCAAAATAAAATTCCAATCCGAATTCAAATGCAAATTGACGGTTTGTTCAAAAAATCTGAAAATTCAAATTTTATTGTTGTGTCGTAAGAAAAAAAAGAATTGGGGAAGAAGAATAAATCTTTTTTTATTGACCGTGTTTGTTCGTTGTGATGACTTTATCATATCCTATTTTATTATACTAATTTCTACTCTACTTTCCCAAGTTCATTTGTCAAGGAACTCCATTTAAAACATTTCATTTCTTTCAATCTCCTTATCTTATTTTAAGATCTCATTGGAAATCATATAAAGACAATTCCTATTTAATATAGCTATTTGTGCAAGTATTTTACGATTAAGAAGCAACTGCCTCTTGTACAGATGGTGTATTAATCTACTATAACTGTAGTATACTTTATTGGATCGAATTACTGCATTTATCCGAGTGATCCATAAACGACGAAAATCTCTCTTTTGCCTACCTCTATCCTGATGAGCCGAAACCAAAGCTCTTATTTTCTGTTGAGTAATAGTTCGAGTAAGTCTTGAACGAGCCCCTTGAAAGCTTGATGCAAATAAACGAATTTTGGTTCTACGTCTTCGAGCTATATATCCTCGTTTAATTCTAGTCATTGAATAAATGAAACTTTGATGAATAACTAATTGATTTCTTTTCTTTCAGTTATTTCCTTTCCCTTTCCTAGTCTATTAATAACAAAACGGATTCTTCCAATGTATAAAATAAAAATTCCAATGGCTTTTGCTACTATAACCTTCCCGACCACGATTTTTTC---TTTTTTTTTTCTAGGCTTCTCGCCTCGAAATAAGAAATTGTATTGATACTAGGTATCAAAAAAACATAGTAAATTAAAGTAAATAAAAAGTAGTAAATAGAAATAGGTATATAGTGGGTTCCATCGTTTCTATGGTTACGTCTTAAACGGTGAGGTCCTCTCTATACACCGGAGCCTCTTCCCTCATTTAATTAATGTTAACTTGTACAGTTCACACTCTTTGGCTCTACCCATAATTATCCAATCCAGTAATAGGTCTTTCACAACGAGACTCACCTATACAGTAACGGTATTTAATTATGAAGATTAGCTGAGTAGCTGACCCTGTTAGTCCGTTCTTGCAAGAGTCAGGGCATAATCTTTCTGCTCTTTAAATAGGATTTCCCTGCTTAATGAATACCATTTGCTACCAATGGGGAATTCTTTCTCATCTTAAATTAAAAGTGGAAGTGATTGGATTTGTACCAATGGCAACCATAAATTAATTTGATACCACAATAGAAGGGTGTGATAGATCTTTTTTAGATTTTTAGCTATTTTTCGTATAGTGAATGGTGGTCTTCCATTCTATCCTATTCACTGGTACTGATCATTTATACTGGATCAATAGTTTTTGGCCTAGTCCATGATCTGAACGAGTCGCACATACACCCTAGTACATGTTCCTCGTCGCTGAGGACATCCCCGAAGAGCGGGGGATTTCGTGACATTTTTGATTGGCTGTCTTGTGTTTCTAATAAGTTGTTTAATAGTTGGCATGTTGAATCATACACATAATGGGCTGGTTTAGATCGATCCTAACCAAATAATTATGAATAATTTTTATATTAATGGATTCATAGAATATTGTATTAAATCTGGTACGAAGATAAAATCTTAAATTGTATATTTGCGTGAAATCCTTCTTATTTTTTATTCAACCGCTACAAGATCAACAAGTCCGTGAGCTTGGGCTTCTGTTGCTGACATAAAAACATCTCTTTCCATGTCTTCGGAAATAACCCATAAGGATTTGCCCGTTCTTTGTACATAAACCCTTGTGATGGTTTCGCGCAGCTTCAGTAGTTCTTCCGCTTCCAGGATAAATTCTCCCGTCTGTGCCTCATAAAAAGAACTAGCAGGTTGATGGATCATTACCCTGATCTGATGATATAATAAATAATTATTCTATCTCGCATGATGAAAGGCGAAAAGATAAAGAATAATATAATAAGAAAAAAAAGATAGAATTGAACAACCGTACAGGCATCTTTTGCACATTGCATACGGCTCTACAATGGAATTCACTTTTATACCTATACCTTTTTTTTACCTTACATTGAATAAATAGAATATATATAAATAATATAGGGTCTATCATATTCACATAGGTAAATGATCCAAAAACCGCCCTTCCTTTTGAAGTAGTTAAAGATATACTATGATGGTTCCGTTGCTTTATATATTAATTTCGTCTGTTATTTAGCAATCCCAAAGTTTCTTTTTTTT-TTTCAAATATCAAATAAAAATAAGTAAAAAAAGAAATTTGATTTTCGTATTCTTTCATAAAAATAATATATATTATT----------------------TTGGTAAGAGTTTTTCGGTGTGAAAACAAAAAAAGTTTGTGACGCTGAAATGGGTCTCCTGATATATCAGATAAAATAGGAAATACCCTTTATCTCATACTACTCTTTCGATACATAATGGAATGGAACGATTTTG--AAAAAAAAAATTCTCGTATCGAATTCGAAGTGCCATGCTATTATTACTTAATATTCATATTTCATATATATATTCATATTTCATATATCGCGAAGGCATAGTTTTCTTTTTTCTCTCAAATCAAATAAAAAATTCATTGGCGCCAAGCGTGAGGGAATGCTAGACGTTTGGTAATTTCTCCTCCGACCAGAATAAAGGATCCCATTGAAGCGGCTAATCCCATGCATATTGTTTGTACGTCTGGTTGCACAAATTGCATAGTATCATAAATACCTAATCCAGGTATTACCCATCCGCCGGGAGAGTTTATAAACAAATAGAGATCCTTAGTATCATCCTCTATACTGAGAAATACCATAAGACCAATAAGTTGATTCGAGATCTCGCTATCAACCTCTTGGCCTAAAAAAAGTAATCTTTCTCGATAAAGTCGGTTGATTAGGATAAAATTGTATCCCTTCGGAACCGTACATGCATCTTTTGATGCATACAGTTCAACCCAAATCGCGAAAAAAACAAGAATCAATGTGTAGATTATTG-TTTTTTTTTTTTTCTTTTGTCATAGCAAGCTCTGTCTAACTTGTAACAAAGGGGCTTTTTCTTTCATTTAAAAAAGGATGAGTTTTGGTCTTTTTCTATTTATATATAAATAGAATTTCTATATATAAATATATAAATGGAAATAAAAAAAATTCACTAAACTTATCGGAGTAACTTCTCATTGATGTATTGTTTAATCGGAATCCAAATCACGATGTAATTTTCTTGTTCCTGAATGGTCTTCTTGAATTCTTTTAGGTTTATGCTCTACTCCGAGTAAAGATCGGACCGATTTTTATTTGCATATATAAGACAAATGACCCAATACTACGTCTTTTTGCTACGACTTCTTTATTTTTCAATTAATTTCATATCTCCCGCCAAATATTAAATATTCAATGCATTCATCATATTACTCGATTTATTAACAGTTTTAGATCACTTCTATTTATATTATATTAGAGATTATAAATCGAATATTATATAAATAAATTATAAATAGAATATGATATTAAGTAGAAATCATAGATATATTACCTATTGGTTTTTTTTCTAAACGGAGCCTGGATACTTCATTTTATTATTTGAACTAAGCCAACCATAAATTATTCTAATTGCTAATATTAATCTGTATACCCCCCTAAAAATAGATTTAATTATACTTCATTGCATTTCACGCTCCAAATTTTGTATGATTCAATCAATCTTTGTTGGGCGAAAGAGAGGATATCTCAATCGGGAAAGAGAACGGGGAAATACCATATGACCCAATATATCTGACAAGTCGCACTATACGTCAACCCACGATGCATCTTCGTCTCCAGGACTTCGAAAAGGTACTTTTGGAACACCAATAGGCATTAAATGAAAGAAAGATTAAGTACTATATCTCACTTTGATGTGAAAGCGTAAAAATAGGTTTATTGTCTTAATAATATCTTATCTTTTATCCATAGATTGAATAAGTTCATAAAAAAGGAAGACAGAATCAATAAAAGAAAATTCTTACAAGTGGATCCTTTGGATGATGAACAAATATAGATGCAGTTACTCATATAAAATGCTATCAACGCCCTACCGTTGCGTATTGGTACTTATCGGGTGTAGAATAAATCTGCTTCTTTTTGTTCCTACGAACAAAATTGTTCCATTATTATTGAAAGACTTTCTTACTAAAAGAATAGAACAAATAGTAATCCTTTCCCCGAGATAATCCACTAAAAAAGTAAGAACCATAGTATATTTTACAATGCAATAATGCAATAAAGTTACATAGCGTATATTTTTGATTGATAAAGGGGTATTTCCATGGGTTTGCCTTGGTATCGTGTTCATACGGTCGTATTGAATGATCCCGGTCGTTTGATTTCTGTCCATATAATGCATACAGCTCTGGTTGCTGGTTGGGCCGGTTCGATGGCTCTATATGAATTAGCTGTTTTTGATCCCTCTGACCCTGTTCTTGATCCAATGTGGAGACAGGGTATGTTCGTTATACCCTTCATGACTCGTTTAGGAATAACCAATTCATGGGGGGGTTGGAGTATTACCGGGGGGACTATAACGAATCCGGGTATTTGGAGTTACGAAGGTGTGGCTGGTGCACATATTGTGTTTTCTGGCTTGTGCTTTTTGGCAGCTATCTGGCATTGGGTGTATTGGGATCTAGAAATATTTTGTGATGAACGTACAGGCAAACCCTCTTTGGATTTGCCCAAGATCTTTGGAATTCATTTATTTCTCTCAGGAGTGGCGTGCTTTGGTTTTGGCGCATTTCATGTAACAGGATTGTATGGTCCTGGAATATGGGTATCCGATCCTTATGGACTAACGGGAAGGGTACAAGCTGTAAATCCAGCATGGGGTGTGGAAGGTTTTGATCCTTTTGTTCCGGGAGGAATAGCCTCTCATCATATTGCAGCAGGAACCTTGGGCATATTGGCGGGTCTATTCCATCTTAGTGTCCGTCCGCCCCAACGTCTATACAAAGGATTACGTATGGGAAATATTGAAACCGTCCTTTCCAGTAGTATCGCTGCGGTCTTTTTTGCAGCTTTTGTAGTTGCTGGAACTATGTGGTATGGCTCGGCAACTACCCCCATTGAATTATTTGGTCCTACCCGTTATCAATGGGATCAAGGATACTTCCAACAAGAAATCTATCGAAGAGTTAGTGCTGGGCTAGCCGAAAATCAAAGTTTATCTGAAGCTTGGTCTAAAATTCCTGAAAAATTAGCCTTTTATGATTACATTGGCAATAATCCGGCAAAAGGGGGATTATTTAGAGCGGGCTCAATGGACAACGGGGATGGAATAGCTGTTGGTTGGTTAGGACACCCGATCTTTAGAGATAAAGAAGGGCGTGAACTTTATGTACGTCGTATGCCTACTTTTTTTGAAACATTTCCGGTTGTTTTGGTAGACGGAGACGGAATTGTTAGAGCCGATGTCCCTTTTAGAAGGGCAGAATCGAAATATAGTGTCGAACAAGTAGGTGTAACTGTTGAGTTCTATGGCGGTGAACTCAATGGAGTCAGTTATAGTGATCCAGCTACTGTGAAAAAATATGCTAGACGTGCTCAATTGGGTGAAATTTTTGAATTAGATCGTGCGACTTTGAAATCCGATGGTGTTTTTCGTAGCAGTCCGAGGGGTTGGTTTACTTTTGGACATGCTTCGTTTGCTCTGCTCTTCTTCTTTGGACACATTTGGCATGGTGCTAGAACCCTGTTCAGGGATGTTTTTGCTGGTATTGACCCGGATTTGGATGCTCAAGTGGAATTTGGAGCATTCCAAAAACTTGGAGATCCAACTACAAGAAGACAAGTAGTCTGATACAATATTGTTTTGTTATTTTTTGTCTTTAGTTTTGTGATTTAATATGGGCTACCGGATAAATCTTGATTTGAATCGCTGTCTTTTCTTTGACTCTTGACTTGTTCTTTCTTTTCTTTATCCGGGAGACGATCTCAAATGAACAGGTATGGAAGCTATAATTGTAAACCACGATCAAATCTATGGAAGCATTGGTTTATACATTCCTCTTAGTATCAACTCTGGGAATAATTTTTTTCGCTATCTTTTTTCGAGAACCGCCTAAAGTTCCAACTAAAAAGATGAAATGATTTTTCATTATCTCAATTGAAAGTAATGAGCCTCCCAATATTGAATATTGGGAGGCTCATTACTTCAACTAGTCTCCGTGTTCCTCGAATGGATCTCTTAATTGTTGAGAGGGTTGCCCAAAAGCAGTATATAAGGCATACCCAGTAAAACTTACAAGTAAACCAGATATAAAGATGGCAACGAGCGTTGCTGTTTCCATTATTATATAGTTTGAAGACCACAATGGATCTATGCTAAGATCATTTATTTACAACGGAATGGTATACAAAGTCAACAGATCTCAATGAATATAAAATAGGATTTATGGCTACACAAACCGTTGAGGGTAGTTCTAGATCTGGTTCAAGACGAACTAGTGTAGGGAATTTATTGAAACCCTTGAATTCAGAATATGGTAAAGTAGCTCCTGGGTGGGGAACTACTCCTTTGATGGGTATCGCAATGGCTCTATTTGCGATATTCCTATCTATTATTTTGGAGATTTATAATTCTTCTATTTTACTGGACGGAATTTCAATGAATTAGATTCACAAGAACTATTACTTAGCTTTTCAATACAAAGTGAAGTATTTAGGTCTCTGATTTTTATCCCATTCTATTTTGGTAGTTCGACCGTGAATTTCTTTGTTTCTGTATTTCCGGAATATGAGTGTGCGACTTGTTGTATTATAATTGATCCTATGGATAGTACAAAGAATAGGTCTGTCATCTTGCTAGAGATGGTTTTACTTCGTGGGATATTCTCGTTGTATGCTAGTATCTGAAGCACGGAATATGTAAAATAGATTACTTACATAGTATTAGAACTATGATTCATACTTAATATTCAGACCTCGTGGCCGGACTTTCCA-TTTTTTTTTTCAAAGAGTTAGACTTAGAAGTTATAAATTGAAAGATTTTTATTCTTTCAAATTCCCATTTATGCTTATTTTGATCAAAGTCTAAAGGTTTCTTTAGATTTTTAGTCATTATGTCTATTCATTGAATAAGTGATGATCCAACAGTTCTTACTCAAGGAATTTTTGGACTTAGTTTGACAAGGTTTTATTGACTTATCCTGGTTCTAGTATGAATCTGAGGTTTTAATTGATTCATAGGGTCTTAACAAGAGAATTCCTATCAATAATAAAGAAAACAGTAGTAAAGTCTCATTACACAAATAAAAATAACAAAACAATAAAGAAAATAGGTAAATAGAAGATTCAAGAGGCCCCATAAACATATGGATGAATGAGCTGACTTGATATTTTGGCATTATAACCACAATAAAGAGCTTTCGGATTTTTATTCTTTCCTCTCTTCATAAAAGAGTGCATCATACAATTAGGAAGTTTCGAACACATATCCGATAGAACTTGTATTTGGGTCTTTATGTTTGAGCCGTACGAGATGAAATTCTCATATACGGTTCTCAGAGGGGGAGTACCAGTACCTCAGTTTACCTATCTCAATAAAATCTATGATTGGTTCGAAGAACGTCTTGAGATTCAGGCAATTGCGGATGATATAACTAGTAAATATGTTCCTCCTCATGTCAACATATTTTATTGTCTAGGAGGAATTACGCTTACTTGTTTTTTAGTACAAGTAGCTACAGGGTTTGCTATGACTTTTTATTATCGTCCGACCGTTACGGAGGCTTTTGCTTCTGTTCAATATATAATGACTGAAACTAACTTTGGTTGGTTAATCCGATCAGTTCATCGATGGTCGGCAAGTATGATGGTACTAATGATGATTCTTCACGTATTTCGTGTGTATCTCACTGGTGGCTTTAAAAAACCTCGCGAATTGACTTGGGTTACTGGTGTGGTTTTGGCTGTATTGACCGCATCTTTTGGTGTAACTGGTTATTCCTTACCTTGGGACCAAATTGGTTATTGGGCAGTAAAAATTGTAACAGGTGTACCGGAAGCGATTCCTGTAATAGGATCACCCTTGGTAGAGTTATTACGCGGAAGTGCTAGTGTGGGACAATCCACTTTGACTCGTTTTTATAGTTTACACACTTTTGTATTACCTCTTCTTACTGCCGTATTTATGTTAATGCACTTCTTAATGATACGTAAGCAAGGTATTTCTGGCCCTTTATAAAGAGTATATATCATAGCTATTTGTAATCAATCATTTATCACTTAGGGTAGGAACAATAGTATTTCATTGCTACAAATATGGATTATTGAAAAGAATAAGACATGTATTTGGATATTTCTCTTCAACTCCACACTTATATATTATATAAGTGTATTATTTGTTTGGCACTCATAGTTGAAGTGAATTCTTCGAAGATAAAATGGATTATGGGAGTGTGCGACTTGAACTATTGATTGGGCTGTGCAGAATATATGTCCTTATCTGCCACATTTGATTTCACAACAAAAATGTGTCTTTATTCCAACCACCGCGAAAGCCCCATACAGAGGATAGGCTGGTTCATTTGAAGAGAATCTTTTTTTCTATGATCAGACTCGATCATGTTGTGTATGAACAGGCTCCGTAAGATCCAGTCGAAAGAATAAGTGATATGGCATGATTTTGATTTTTTGATTCTTTTTTATATATTTCACTTACTTAATAGTATGTAAATGGATTCATTTCCTTTGTATTGACTTGATTTATTATACTATCGGAGTGAAAGAAGAGATCTAAAGAAGAACAGAGGCTAAATTCTATTAGTAACAAGTAAATCCTTTGTATAAAAAGTCTCGATATTTTTGGGATAAAGTTCAATTGCAAGGTCTGAGACGACCCAGAAAGCACTTGATTATAATCAACTTTGTAAGCCTACTTGGGTATTGAGCATTTATCTGTAAGAACAGGATTCTTTGCAATCGTTGATTGTTAAAACTCCGAAACGAAAAGGAAACTGGAATTGGTGAATTTTTATTTACATAAAATCATTCATATATGTGTGGATATGGATAACATATCGATTTTTTTATATGCATCTATTTGCTTTGTTTGATTCGTGCTCGAGCCGGATGATGGAAAATTATCATGTCCGGTTCTTTCGGGGGATGGATCTAGAATAATTCACCTATCCTAATAACAAAAAAACCCGACTTGAACGATCCTGTATTAAGAGCTAAATTAGCTAAAGGGATGGGTCATAATTATTACGGAGAGCCCGCATGGCCCAATGATCTTTTATATATTTTTCCAGTAGTAATTTTAGGTACTATTGCATGTAACGTAGGTTTAGCAGTTCTAGAACCATCAATGATTGGTGAACCTGCGGATCCATTTGCAACTCCCTTGGAGATCTTGCCTGAATGGTATTTTTTTCCCGTATTTCAAATACTTCGTACAGTGCCCAATAAATTATTGGGTGTTCTTTTAATGGTTTCAGTACCTGCGGGATTATTAACAGTACCTTTTTTGGAGAATGTTAATAAATTCCAAAACCCATTTCGTCGTCCAGTAGCGACAACCGTCTTTTTGATTGGTACCGCGGTAGCCCTTTGGTTGGGTATTGGAGCAACATTACCTATTGATAAATCCCTAACTTTAGGTCTTTTTTAATCTTTTT--TTTTTTATTTTCAATTGATTCATTTTTGAAATAAAAAAATCATGACATGTGTATCTAGGGAATAGTCGCCTTAAAGTGAATTTTCCCTAGATACGTTTAGTCAATTAAATTTTGGATATATTCCGAGTATATGGATTTTGTTAACGATTCAAAACTCATTAAATTTTATGCAAAATGTTTTTATATTTCTAGAACGTCCAATATATGTTTTACATCTTCTATCCGAAAATCTTGAATTTTCATAAGTTCTTCTTGACTGTTATTCAAAAGTTCTAAAAATGTATTGATATTAGACCTTTTGAGGCAATTATAGACCCTGGGGGGCAATTCTGATTGGTCAATATAAATATATTTCAATGCTATTTCTTTTTTCGTTTTCCTTGGTTTAGCTAATCTACCATGAAAATTAAAAAGGGGTAAAGTACCTTTGTGTTGATTGTTTTCTAAATGTTCTTCCGCATGGAAAAAGGGAATAAATAAATCAATCAAATTTCGGGAGGCCTCATGAAGGGCTTCTTTAGGAGTTAAACTTCCATTTGTCCATATTTCGAGAAAAAGTATTTCTTGGTTTTCATTTCCATTCACATAAGAATGAATACTATGATTTGCATTTCGAACAGGCATGAATACAGCATCTATAGGATAACTTCCGTTTTGAAAATTATTTGGCGTTTTTATACGATATCCGCGATTCCTCTCGATTTGTAATTCAATACACAAGGTTATTGGTTCTGTTAGGTTAGCTATATGCTGTGTATTATCAACGATTTCCACGGAAGGTGGTAAGATGATATCTTGAGCGGTTACATATCCGGGACCTTTGACACAAATAGACGCATCGCGAGTTCCATACAGATTACTTCTCAATACAATTTCTTTCAAATTCATTAAAATTTCATGTACGGATTCTTGAATACCGACTATGGTAGAATATTCATGTGGTATTTTCTCAGATTTTGCGCGTGTGATACATGTTCCTTCTATTTCTCCAAGCAACGCTCTTCGTATCGCAATGCCTATTGTATCAGCTTGTCCTCTCATAAGTGGAGCCAGAAGAAAGCGTCCATAATAAAGACGTTTACTGTCTGCTCTTGATTCAACACACTTCCACTGTAGTGGCCGAGTAGATATTGTTACTTTCTCTTGACCCATATTATTTGATCAAATCATTGAATTATTTATTTCTCTTGAAATATTTTCAATGTTTATTTTTATACACGTCTTTTTTTAGGGGGCCTGCAGCCATTATGTGGCATAGGAGTTACGTCTCGTATGAAACTTAATAGTATACCACTTCTGCGAATAGCCCTTAATGCCGCATCTCTTCCGAGACCGGGGCCTTTTATCATGACTTCTGCTCGTTGCATACCCTGATCCACTACTGTCCGAATAGCATTTCCTGCTGCGGTTTGAGCGGCAAATGGTGTCCCTCTTCTTGTACCCTTGAATCCGCAAGTACCGGCGGAGGACCAAGAAATTACCCGCCCCCGTACATCTGTAACAGTCACAATAGTATTGTTGAAACTTGCTTGAACATGAATAACTCCCTTTGGTATTCTACGTACATTTTTACGTGAACCCATATGTCTATTCTTACGTGAACCAATTCTTGGTAGAGGTTTTGCCATATTTTGTCATCTCATAAATCTAAGCCAGAGATATATGGATATATCCATTTGATGTCAAAACAGATCCTTTATTTATTTTTATTTAGTATTTAGTTGGATATTGGGTCTTTTAGATTTATGGAGTTTCCTTCCCCCCTTTTTTTTTTCTAAAAATTATTTATCCTTGTCTTTGTTTATGTCTTGGGTTGGAACAAATTACTATAATTCGTCCTCGCCTACGGATCAGTCGACATTTTTCACAAATTTTACGGACGGAGGCCCTTATTTTCATATTTGTCATTCCTTAACTTAATTCTTAATCTCTTTATTTGAAGAAAATAAGTTTCTTGAAATTTTGAATTTCGAATTGTATCTCCACGAAATGAATGTTGAAATTGAGAAAATCACCTAATCACTAATACCATTGGGAAGTGATTCAGAAATTAAACCTTAATGAATCCTTTTTTGTTCGTTCACTTGAGGGTATCAACTAATGTGCGAGGTGTAATATTAGAAACCCACCCTTTCTCTTTTTTCACAAATACGAAAGTTCCATATATAATTCGAATATCCGAAAAGATTACCATATATAGCACAAAATTTCTCCACCGATTCCTTCTAGTCGAGCTTCTCTGTCTGTCATTATACCCCGAGAAGTAGAAAGAATTACAATTCCCATCCCGCCTAAAATTCTTGGGATTCGTTGATAGTTAGAATAGATTCGTAGACCGGGTCGACTGATCCGTTTTAAATTTAAAACAGTTTTATCTGTTCCTTTCCTATTCCTTTTCCTTCTATGTCGTAGGATTAAAACCAAAAAAAAATTGTTGCTTTCCTGATGTTTCCTAATGTTTTCAATAAAACCTTCTCGTAAAAGGATTTTAAGAATGTTTTCAGTGATGTTAGTATATGGTATTCGAACTGTTCTTTTTTTATTCATGTCAGCATTTCGTATAGAAGTTAGTATGTTAGCAATAGTGTCTTTACTCATAAGAAACTAAGATTTTTGTTGTCCCCGAATTTTGATATAATCAACATGCTCTTTTTTTTTTTTCTGAATTATTAAATATTTATGAAATATTTAAAGGCATATACGTGAGACACAAACAATCTCCTAATTAATCTAAATCTACTAATTAATCAATTTCATTCAAATACTATAAGCTCTATTATGGTTTCATCTTACAATACTTCAGGCGCTAACGAAACTATTTTAGTGAAATTTAATTGTCTTAATTCCCGGGCGATTGCGCCAAAAATTCGAGTTCCTTTTGGATTTTTTTCTTGATCAATAACAACTGCAGCATTGTCATCATATCGTATTATCATACCATTGTCGCGTTTGAGTTCTTTACAAGTACGTACAATTACGGCTCTGATCACTTCTGATCTTTCTAGCGGTGTATTTGGTATTGCTTCCTTGATTACAGCAACAACAACATCACCAATCTTAGCATATCGTCGATTACTAGCTCCTATGATTCGAATACACATCAATTTTCTGGCTCCGCTATTATCCGCTACATTCAAATGGGTTTGAGGTTGAATCATATCGTTTTTTATCTGTTTTTTCAATGCAAAGGGCTAAGT--AAAAAAAAAAAGAAATATTGTTTATCCAAAACAAAAAAAGAAACCTGCAATTGTTTTTTTTCATCCGAAAAACCTCTTTCTTTTGGTTCTATATTCCTATCCTGAAATAAT---------------------------GAATTGAGTTCGTATAGGCATTTTGGATGCCGCTATTGCAATAGCTTTTCTGGCTATATTTTCTGGTACTCCGCTCATTTCATAAAGTATTCTACCTGGTTTAACGACAGCTACCCAATATTCGGGAGATCCTTTTCCTGAACCCATACGTGTTTCTGTAGGTCTTACTGTAATTGGTTTGTCTGGAAATATACGTACCCATATTTTTCCGCCGCGGCGTGCGCTTCGTGTCATTGCTCGTCTCCCTGCTTCTATTTGTCTAGATGTGATCCAAGCAGGTTCAAGCGCTTGAAGGGCATATCTACCGAAGCAAATATGATTACCTCGATAAGATATTCCTTTCATTCTTCCCCTATGGTGTTTACGGAATCGGGTTCTTTTGGGGTTATAGTTGATGGTTCTTTATTACTTCCATCTCTACTACAGAACTGGACATGAGATTTTCTTCTCATCCAGCTCCTCGCGAACGAAACGATTATAAACTAATATACATGTATTTAATGAATAATACATTGAAACAATATATTGAATCATGAGAGTCTTTGATAATCTATTAGAAATTGATATATCTTTTTTGAGATATAACTAAATATGCATTCGATTTATAAAATATAAAAAATTTTGTGTTATTATAAGGTTATAACAAATCTTTAGTTTGTTTTGCCTTTTATTATCATATTGGATCGACTACAATTTTGAAATCCAAAAAATCAAAATTTTCGCGGGCGAATATTTACTCTAAAATATTTACTCTAATTTAATATTCAGTTTATCAGATTAGTTCATGGCATGACTTTTCAGAATAAATGAATTGGTCCCTAGTTTATTCCGCCATCCTACCCTATGAACCATTAGGATTCATTTTCAATAGAATCTTATGCACTCACGGGTTCTGTCGTTCCCATCGCTTCGCGATTAATGGTTAGGTCTGGATTCTACAACGGAGCCTCTAATGAAATTTGTTCTTGAGTCAATACTCTCAGTCTTTATTGACTCGGGGCTCTTGATTTTATTGTTCTATACGAACGATTTTGTTTGATTAGGGATCAATTAATGCTTTATTACATTTCCCTTTATGAGATGAATCATCCACCTTACATATTGGAATTCTATATCATAGATCTTTTTTTTTCTTTCTTTCTCTCACCTTTCCATTTATCCATATACTTTACTTTTATTGTTTCACAACCCCGAATCAAATTGGTTTTTTTTATCCAAAAAAGATTTCAGTTGCTACAATGATATGACCAATATATCATATCTCGACTGGTTCTTTATATCCAGATAATGCGAAACGATGAGTTGGTTATTAGTTCATACTATGGGCTGGTATTTTTTTTTGAATCTGACCCTAAAAAAACCAACGAGTCACACACTAAGCATAGCAATTATATCGAATCAAATTATTAATGGAATTTTTATTCAACCTTATAGAATTATTTGTTTTGATTTAACAGAAAAAAAAAGAATGAAAGAACTTTTTTTTGTTCTATTCTATTACCCGATAGACCTAAACTAAAGATAAGTCAAGTAAAGGTTTATTATTACTCGTCTACAAATATCCAAATTTTGATACCTAAAGCCCCATAGATAGTTCGAACTGTATAGGAACAGTAATCAATTTTAGCCTTAATGGTTTGTAGAGGCACCCTACCTTCTCTGATCCATTCGACACGTGCAATTTCTTTTCCGTCGATACGCCCTGCAATTTGTATTTGAATTCCTTTTGTACCTGCCTGTTCAGTTAATTCAATAGCTTTTTTCATTGCTTTGCGGAATGACACTCTATTTTTTAATTGTCCGGCTATAAATTCTGCAAGAATATTAGGGTGTCCGTAAGGATTTGCAATTCTTGTAATAGCCATGTTTAGTTTACGGTTCACAGAATTAAGTTCTTTTTGTATATTCATCTGTAATTCTTCGATTTTTTGATGTTCTATTAATAACTTTGGGAATCCCATATAGATTATGACTTGAATCAAGTCGATTCTTTTTTGAATCTCTATACATGCAATTCCCTCGACACTAGAAAAAATTTTCATATTTTTTTTTATATAATTCTTGATACAATCTCGTATTTTTTGATCTTCTTGTAGATCCTCGGAATAATTTTTTGGTTGTGCAAACCAAAGGGAATGATGACCTTGGGTTGCACCAAGTCTGAAACCAAGCGGATTTATTTTTTGTCCCATAATCCCTCACTAGTATTACTATACATATGATGACCTCTTGTACTTA----TTTTTTTTTTTTTTATTTTATTTAGGTTTTTTAAACATAATATGGTCTATTTTATTTTTTGTGAATATATTTATCTTCAAATGCAAATGAATCTAAATATTCTTCCTCTACATCTAAATCTTTCAGTACAATAGTTATATGACAAGTGGGTCTTTTTATCGGATAACCCCGTCCTCGAGCTCGAGGTTTTAATTTTTTCACAGTGTTGCCCTCGTTGACTTCAGCTTTACTAATTATTAAACTTGCTTCGTTGAAACGCATATTGTGATTAGCATTTGCTGCTGCAGAATAAACCAATTTTAAAATTGGATAACATGCTCGATACGGCATGAGTTCTAGTATAATAAGCGTTTCCGCATATGAACGTCCACGAATTTGATCAATTACTCTTCGCGCTTTATGAGCAGACATAGATATATATTGTGCTATAGCATAGACTTCTGTATATCGGTTGGTCCTTCTCTTCTTTATCATAGGGTTCACTCCTCATTAATGAATTATAATCATCTATATTAATGTTTATTATTTATTAACTAAATAAAAAAAACTAATTATTAACGACGAGATCTATTATCATTTTTTGCATGTCCCCTAAAATTTAAAGTGGGTGCAAATTCTCCTAATTTATGGCCTACCATACGATCTGTTATATAAATGGGCAAGTGCTCCTTTCCATTATGAACAGCGATAGTATGCCCGATCATTGTAGGTATAATGGTAGATGCTCGGGACCAAGTTACTATTATTTCTTTTTCTGCTTTTGTGTTAAGCATATTAATTTTTCTTAATAAATGATTGGCTACAAAAGGATTTTTTTTTAGTGAACGTGCCACAATTAATTACTCCTATTTTTCATTTTTTTTTTAAGATTTAAGACGAAGAAACAAATTCTATTTTCTCTCCTATTTACTACGGCGACGAAGAATCAAATTATCACTATATTTATTCCTTTTTCGACTTCTTCTTCCAAGTGCAGGATAACCCCAAGGGGTTGCGGGTTTTTTTCTACCAATTGGGGCCCTCCCTTCACCACCCCCATGGGGATGGTCTACAGGGTTCATAACTACTCCTCTTACTACAGGACGCTTACCTAGCCAACATTTAGATCCGGCTCTACCCAAACTTTTCTGGTTCACCCCAACATTCCCCACTTGTCCGACTGTTGCTGAGCAGTTTTTGGGTATCAAACGGACCTCCCCAGAAGGTAATTTTAATGTGGCCGATTTCCCCTCTTTTGCAATCAGTTTCGCTACAGCACCTGCTGCTCTAGCTAATTGTCCACCCTTTCCAAGTGTGATTTCTATGTTATGTATGGCCGTGCCTAAGGGCATATCGGTTGAAGTAGATTCTTCTTTTTGATCAATCAAAACCCCTTCCCAAACTGTACAAGCTTCTTCCAAAGCATACGGCTTTCTGGATGTAGATGATGATATCTATACAGATGGATCTTCTATATATCGTATAATTCTTATATATATGATATAATGAAGTACCACATGAGTGGATATATAGGAATCAAAATCTGCCGAATCACTCATGTTATGATCTTCTACATCCTAGGTCTTCCCGTTCCTTCATCTGGCTTATGTTCTTCCTGTAGCATTCAGACCGAATGACTCTATGAAATTACGTCGATACTTCCACATATTAGGGGTAACGTAGGAGACATCTCTATTTTTCCCCGGGGGAATCCTTAGAATTACCACTGCTTAGCTTTCAATTCGCCTCTGACCATCAAATGAAATGTGAATAACCCGTCCTCCTCTCTTTGAAACAAGGGGCGCTTCTGGTTCTGTCGGTGCTTGAAACAATTTTGTCTTCTCCATATTACTATATCTCTAGAGTCAATAATTTTATATGAGGAACTACTGAACTCAATCACTTGCTGCCGTTACTCTTCAGTTTTCTGTTGAGGTCTATCCTGTAGAGGTACTCAAATTGGATCAGTGATCGATTTCTAGGTTTCGTCGTAAACCTAATTGGTTACTTCCAATTACGCAAATCAATAGTTCAAACCGCACTCAAAGGTAGGGCATTTCCCATTTTTATAGGAACTTCTGTACCAGAAACAATGGTATCTCCAATTAGAGCCCCTCTGGGATGTAAAATATATCTTTTCTCACCACCCCCATAGTGTATGAGACAAATGTATGCATTTCGATTAGGGTCGTATTCTATAGTTACGATTTTACCATATATGTCTTTTTCATTCCGTCGAAAATCGATTTTACGGTATAGACGCTTATGACCTCCCCCTCTATGCCCTGCGGTAATGATTCCTCTGGCATTACGACCTTTACCACAACGATGCTGTCCATAGATCAAATTATTTCGTGGATTGGATTTCACTTGCCTGTCTACGGCTCCTTTGCGTGTGCTCGGGGTAGAAGTTTTGTATAAATGTATCGCCATGCTATTAAGTATTTTGATTTAAGTTCTTTTCTTTATAAGAGGTGGAATATAATAACCCGGTTGAAGCGTAATGATCATACGTCTGTAATGCATTGTATGTCCCATAATAGGTCCCATTCTTCTACCCTTTCCCGGGAGTCGATGACTATTCATAGCTATTACCTTGACACCAAAGAAGAGTTCGACCCAATGCTTTATTTCTGTCCTAGTTGATCCTGATTCGACATTAGAAGTATATTGATTTTTCAGCAATAACCGAATACTTTTGTCTGTAACTACGAAATATTTGATTCCATCCATAAATTTTCTTCCCTATGAGTTCTAGTCTCAATAAGACTGTTAGGTCTTACTGTTCATATGTTATGATATGAATATACCACACCAATTCGTTATGTATGGATGATGATATTCCATTGATACAGAGCCAATTCCAATAGATTTATTGGAGGGTCCCATTGGCGTGCATCCAGTAGGAATTGAACCTACGAATTCGCCAATTATGAGTTGGGCGCTTTAACCATTCAGCCATGGATGCTTAGCGGGGATCCTCGTACATGGTGAATAACCAAATTCCAATTGAAATGAAATCTTTAGGGTAAATCAATGCAATTTAGGAGGGCTTAATCTTAATGAAAGGACATCAATTCAAATCCTGGATTTTCGAATTGAGAGAGATATTGAGAGAGATCAAGAATTCTCACTATTTCTTAGATTCATGGACCCAATTGAATTCAGTGGTATCTTTCATTCACATTTTTTTCCATCAAGAACGTTTTATAAAACTCTTGGACTCCCGAATTTGGAGTATCCTACTTTCACGCAATTCACATTTACAGGGTTCAACAAGCAATCGATATTTCACGATCAAGGGTGTAGTACTATTTGTAGTATCGGTCCTTATATATCGTATTAACAATCGAAAGATGGTCGAAAGAAAAAATCTCTATTTGACAGGGCTTCTTCCTATACCTATGAATTTCATTGGACCCAGAAATGATACATTGGAAGAATCTTTTGGGTCTTCCAATATCAATAGGTTGATTGTTTCGCTCCTGTATCTTCCAAAAGGAAAAAAGATCTCTGAGAGCTGTTTCCTGGATCCAAAAGAGAGTACTTGGGTTCTCCCAATAACTAAAAAGTGTATCATGCCTGAATCTAACTGGGGCTCGCGATGGTGGAGGAACTGGCTCGGAAAAAAGAGGGATTCTAGTTGTAAGATATCTAACGAAACCGTCACTGGAATTGAGATCTCATTCAAAGAGAAAGATATCAAATATCTGGAGTTTCTTTTTGTATATTATATGGATGATCCGATCCGCAAGGACCATGATTGGGAATTGTTTGATCGTCTTTCTCCGAGGAAGAGGCGAAACATAATCAACTTGAATTCGGGACAGCTATTCGAAATCTTAGTGAAAGACTGGATTTGTTATCTCATGTTTGCTTTTCGTGAAAAAATACCAATTGAAGCGGAGGGTTTCTTCAAACAACAAGGAGCTGGGTCAACTATTCAATCAAATGATATTGAGCATGTTTCCCATCTCTTCTCGAGAAACAAGTGGGCTATTTCTTTGCAAAATTGTGCTCAATTTCATATGTGGCAATTCCGCCAAGATCTCTTCTTTAGTTGGGGGAAGAATCCGCACGAATCGGATTTTTTGAGGAACATATCGAGAGAGAATTGGATTTGGTTAGACAATGTGTGGTTGGAAAACAAGGATCGGTTTTTTAGCAAGGTACGGAATGTATCGTCAAATATTCAATATGATTCCACAAGATCTAGTTTCGTTCAAGTAACGGATTTTAGCCAATTGAAAGGATCTTCTGATCGATCCAGAGATCATTTTGATTCCATTAGTAATGAGGATTCAGAATATCACACATTGATCAATCAAAGAGAGATTCAACAACTAAAAGAAAGATCGATTCTTTGGGATCCTTCCTTTCTTCAAATGGAACGAACAGAGATAGAATCAGACCGATCCCCTAAATGTCTTTCTGGATATTCCTCAATGTCCCGGCTATTCACGGAACGTGAGAAGCAGATGAATAATCATCTGCTTCCGGAAGAAATCGAAGAATTTCTTGTTCTTGGGAATCGTACAAGATCCATTCGTTCTTTTTTCTCTGACAGATGGTCAGAACTTCATCTGGGTTCGAATCCTACTGAGAGGTCCACTAGAGATCATAAATTGTTGAAGAAAGAACAAGATGTTTCTTTTGTCCCTTCCAGGCGATCGGAAAATAAGGAAATAGTTAATATATTCAAGATAATTACGTATTTACAAAATACCGTCTCAATTCATCCTATTTCATCAGATCCGGGATGTGATATGGTTCCGAAGGATGAACTGGATATGGACAGTTCCAATAAGATTTCATTCTTGAACAAAAATCCATTTTTTGATTTATTTCATCTATTCCATGACCGGAACAGGGGGGGATACACGTTACACCACGATTTTGAATCAGAAGAGAGATTTCAAGAAATGGCAGATCTATTCACTCTATCAATAACCGAGCCGGATCTGGTGTATCATAAGGGATTTGCCCTTTCTATTGATTCCTACAGATTGGATCAAAAACAATTCTTGAATGAGGTATTCAACTCCAGGGATGAATCGAAAAAGAAATCTTTATTGGTTCTACCTCCTATTTTTTATGAAGAAAATGAATCTTTTTATCGAAGGATCAGAAAAAAATGGGTCCGGACCTCCTGCGGGAATGATTTGGAAGATCCAAAACCAAAAATAGTCGTATTTGCTAGCAACAACATAATGGAGGCAGTCAATCAATATAGATTGATCCGAAATCTGATTCAAATCCAATATAGCACCTATGGGTACATAAGAAATGTATTGAATCGATTCCTTTTAATGAATAGATCCGATCGCAACTTCGAATATGGAATTCAAAGGGATCAAATAGGAAATGATACTCTGAATCATAGAACTATAATGAAATATACGATCAACCAACATTTATCAAATTTGAAAAAGAGTCAGAAGAAATGGTTCGATCCTCTTATTTTTATTTCTCGAACCGAGAGATCCATGAATCGGGATCCTAATGCATATAGATACAAATGGTCCAATGGGAGCAAGAATTTACAGGAACATTTGGAACATTTCATTTCTGAGCAGAAGAGCCGTTTTCAAGTAGTGTTCGATCGATTACGTATTAATCAATATTCGATTGATTGGTCTGAGGTTATCGACAAAAAAGATTTGTCTAAGTCACTTCCTTTCTTTTTGTCCAAGTTACTTCTTTTTTTGTCCAAGTTTCTTCTCTTTTTGTCTAACTCACTTCCTTTTTTCTTTGTGAGTTTCGGGAATATCCCCATTCATAGGTCCGAGATCCACATCTATGAATTGAAAGGCCCGAATGATCAACTCTGCAATCAGTTGTTAGAATCAATAGGTCTTCAAATCGTTCATTTGAAAAAATTGAAACCCTTCTTATTGGATGATCATGATACTTCCCAAAAATCGAAATTCTTGATCAATGGAGGAACAATATCACCATTTTTGTTCAATAAGATACCAAAGTGGATGATTGACTCATTCCATACTAGAAATAATCGCAGGAAATCTTTTGATAACACAGATTCCTATTTCTCAATGATATCCCACGATCAAGACAATTGGCTGAATCCCGTGAAACCATTTCATAGAAGCTCATTGATATCCTCTTTTTATAAAGCAAATCGACTTCGATTCTTGAATAATCCACATCACCTCTGCTTCTATTGTAACAAAAGATTCCCTTTTTATGTGGAAAAGGCCCGTATCAATAATTATGATTTTACGTATGGACAATTCCTCAATATCTTGTTCATTCGCAACAAAATATTTTCTTTGCGCGGCGGTAAAAAAAAATATGCTTTTTTGGAGAGAGATACTATTTCACCAATCGAGTTACAGGTGTCTAACATATTCATACCTAACGATTTTCCACAAAATGGTGACGAAAGGTATAACTTTTACAAATCTTTCCATTTTCCAATTCGATCCGATCCATTCGTTCGTAGAGCTATTTACTCGATCGCAGACATTTCTGGAACACTTCTAACAGAGGGACAAATAGTCAATTTTGAAAGAACTTATTGTCAACCTCTTTCAGATATGAATCTGTCTGATTCAGAAGGGAAGAACTTGCATCAGTATCTCAATTTCAATTCAAACATGGGTTTGATTCACACTCCATGTTCTGAGAAATATTTACCATCCGAAAAGAGGAAAAAACGGGGTCTTTGTCTAAAGAAATGCCTTGAGAAAGGGCAGATGTATAGAACCTTTCAACGAGATAGTGCTTTTTCAACTCTCTCAAAATGGAATATATTCCAAACATATATGCCATGGTTCCTTACTTCGACAGGATACAACTATCTAAATTTGCTATTTTTAGATACTTTTTCAGACCTATTGCCGATACTAAGTAGCAGCCAAAAATTTGTATCCATTTTTCATGATATTATGCATGGATTAGATATATCATGGCGAATTCTTCAGAAAAGATTGTGTCTTCCACAATGGAATCTGATAAGTGAGATTTCGAGTAAGTGTTTACATAATCTTCTTCTGTCCAAAGAAATGATTCATCGAAATAATGAGTCACCATTGATATCGACACATCTGAGATCGCCAAATGTTCGGGAGTTCCTCTATTCAATCCTTTTCCTTCTTCTTGTTGCTGGATATCTCGTTCGTACACATCTTCTTTTTGTTTCTCGAACCTATAGTGAGTTACAGACAGAGTTCGAAAGGGTCAAATCTTTGATGATTCCATCATACATGATTGAGTTGCGAAAACTTCTGGATAGGTATCCTACATCTGAACTGAATTCTTTCTGGTTAAAGAATCTCTTTCTAGTTGCTCGAGAACAATTAGGAGATTCTCTAGAAGAAATACGGGGTTCTGCTTCTGGCGGCAACATGCTATGGGGTGGCGGTCCCACTTATGGGGTCAAATCAATACGTTCTAAGAAGAAATATTTGAATATCAATCTCATCGATATCATCGATTTCATAAGTATCATACCAAATCCCATCAATCGAATCGCTTTTTCCAGAAATACGAGACATCTAAGTCATATAAGTAAAGAGACCTATTCATTGATAAGAAAAAGAAAAAAGGTGAACGGTGATTGGATTGATGATAAAATAGAATCCTGGGTCTCGAACAGTGATTCGGTTGATGATAAAGAAAGAGAATTCTTGGTTCAGTTCTCCACCTTAACGACAGAAAAAAGGATTGATCAAATTCTATTGAGTCTGACTCAGAGTGATCATTTATCAAAGAATGACTCTGGTTATCAAATGATTGAACAACCGGGAGCAATTTACTTACGATACTTAGTTGACATTCATAAAAAGTATCTAATGAATTATGAGTTCAATACATCCTGTTTAGCAGAAAGACGGATATTCCTTGCTCATTATCAGACAATCACTTATTCACAAACCTCCTGTGGGGCTAATAGTTTTCATTTCCCATCTCATGGAAAACCTTTTTCGCTCCGCTTAGCCCTATCCCTCTCTAGGGGTATTTTAGTGATAGGTTCTATAGGAACTGGACGATCCTATTTGGTCAAATACCTAGCGACAAACTCCTATGTTCCTTTCATTACAGTATTTCTGAACAAGTTCCTGGATAACAAGCCTAAGGGTTTTCTTATTGATGATAGTGACGATATTGATGATAGTGACGATATCGACCGCGACCTTGATACGGAGCTGGAGCTTCTAACTATGATGAATGCGCTAACTATGGATATGATGCCGGAAATAGACCGGTTTTATATCACCCTTCAATTCGAATTAGCAAAAGCAATGTCTCCTTGCATAATATGGATTCCAAACATTCATGATCTGGATGTGAATGAGTCGAATTACTTATCCCTCGGTCTATTAGTGAACTATCTCTCCAGGGATTGTGAAAGATGTTCCACTAGAAATATTCTTGTTATTGCTTCGACTCATATTCCCCAAAAAGTGGATCCCGCTCTAATAGCTCCGAATAAATTAAATACATGCATTAAGATACGAAGGCTTCTTATTCCACAACAACGAAAGCACTTTTTCACTCTTTCATATACTAGGGGATTTCACTTGGAAAAGAAAATGTTCCATACTAATGGATTCGGGTCCATAACCATGGGTTCCAATGTACGAGATCTTGTAGCACTTACCAATGAGGCCCTATCGATTAGTATTACACAGAAGAAATCAATTATAGACACTAATATAATTAGATCCGCTTTTCATAGACAAACTTGGGATTTGCGATCCCAGGTAAGATCCGTTCAGGATCATGGGATCCTTTTCTATCAGATAGGAAGGGCTGTTGCACAAAATGTACTTCTAAGTAATTGCTCCATAGATCCTATATCTATCTATATGAAGAAGAAATCATGTAACGAAGGGGATTCTTATTTGTACAAATGGTACTTCGAACTTGGAACGAGCATGAAGAAATTAACGATACTTCTTTATCTTTTGAGTTGTTCTGCCGGATCGGTCGCTCAAGACCTTTGGTCTCTACCCGAACTCGATGAAAAAAATGGGATCACTTCTTATGGACTCGTTGAGAATGATTCTGATCTAGTTCATGGCCTATTAGAAGTAGAAGGCACTCTGGTGGGATCCTCGCGGACAGAAAAAGATTGCAGCCAGTTTGATAATGATCGAGCGACATTGCTTCTTCGGCCCGAACCAAGGAATCCCTTAGATATGATGCAAAATGGATCTTGTTCTATCGTTGATCAGAGATTTCTCTATGAACAATACAAATCGGAGTTTGAAGAAGGGGAAGGAGAAGGAGTCCTCGACCCGCAACGGATAGAGGAGGATTTATTCAATCACATAGTTTGGGCTCCTAGAATATGGCGCCCTTGGGGCTTTCTATTTGATTGTATCGAAAGCCCCAATGAATTGGGATTTCCCTATTGGGCCAGGTCATTTCGGGGCAAGCGGATCATTTATGATGAAGAGGATGGACTTCAAGAGAATGATTCGGAGTTCTTGCAGAGTGGAACCATGCAGTACCAGACACGAGATAGATCTTCCAAAGAACAAGGCTTTTTTCGAATAAGCCAATTCATTTGGGACCCTGCAGATCCACTCTTTTTCCTATTCAAAGATCAGCCCTTTGTCTCTGTGTTTTCACATCGAGAATTCTTTGCAGATGAAGAGATGTCAAAGGGGCTTCTTACTTCCCAAACAGATCTTCCTACATCTATATATAAACGCTGGTTTATCAAGAATACTCAAGAAAAGTACTTCGAATTGTTGATTTATCGCCAGAGATGGCTTAGAACCAATAGTTCATTATCTAATGGATTTTTCCGTTCTAATACTCCATCTGAGAGTTATCAGTATTTATCAAAGCTGTTCCTATCTAACGGAACGCTATTGGATCAAATGACAAAGACATTGTTGAGAAAAAGATGGCTTTTCCCGGATGAAATGGTTGTTGCTATCTGCTACAATAACGAATCATTGGTTTAACTGAATAACTAAATAAAATAGATAGACATCTCTCTTCGTCTCAGGTCGACGGATCTTCTCAATTGAAAGATCCCCTATATGGATAATACACATTCCAGTTGACCGACTAATTGTTTTGTTCCGAAGCAAAGATATCCACGGAGCGGTTCGTCCTATTCAGATATTCACGACCAAGAAGTACTGGATTCTCTTTCGGATAGGCCCTGAAAGGAGAAGGGAGGCTGTAATGCCAACAGGCGTCTATTATTGAATTCACCCGACCCGATAGTACCCATTTTGGGAACGCCCAGCGCCAAAGTCACTGAATGGGCAAGTCGCCAATCCCTAAAACGGACTATGTAATGTACTTTATCTGCTGGGTTAGGGGTGGGCATTTTACCAGAGGTTTCTATTGTATCAATCTACCCTTGTGTGATTCCTGTTGAAGCATATACTCGGGGGGTGGGTGCAGGGCGGACGATTTTAAAGCGGACTCCCCATTCATTAGATAGAGAAGATCACCAAGATTTCGTGATCCGCTGCCGAACTTATTCCAATTCAATGAGCATTCTCGATATTCAATATTATGCCTTGAAGAGGACTCGAACCTCCACGCTCTTTAGCACGAGATTTTGAGTCTCGCGTGTCTACCATTTCACCACCAAGGCATCTTGAAAGTGAATCGTATTCCATGAATATGATATCTATCCAGTGTGATGTATGGAATATATGACAAAGGTGGAGTGTTAGAGTATTTCTATTGATTGGTCATGTCATATAGGCCCGAGTCGGACATCCAATTGCTTCGATTTGAATTATCCGGAGGATGCCTTATATCAAAAAGATGGACAATCAAACCTATTTCTCGATTCAATAGAAGCCCAAAGAAGTGAATAGGGTCCCAAATAACGAGAGATATGTAAAAAGCAGGTCCGATTACGCCTATTCCTAATCCTAAATGGAATGTAACGACGTAGGGATCCATATGTAAACATAGTATCTATTTAGATACGCTCGAATGACCCCTTCTCATAATTAGAACATAATTAGAATGTATATAACCCTATTCCGGTCTGGTCCGGTATGGAATGAACTTATAATCATGGAATCGACTCGATCATCAGATTATCGATTATAAGTTCATAACCCTAGCCCATTCCCATTTTGGGCGGAACAGATCTACTAATTCTTTGATTCCAGTTAGTAAGAGGGATCTTGAACTAAGAAATAGGTTCTAGAAGCTAAAAAAGGGTATCCTGAGCAATTTCAATAATCGGGTTCATTGATATTCCTGGTATAGTAGATGCTATCACACATACAATCATACTCAATTCGATGGAATTGTTTGATCTTAAAGGGGATCTTTTATAATTTTGCACGTGAGGGGTTATTTCTTGGTTTCGTCCAGTCATTAATAACTTGATTATTTTTAGATAATAGTAGATAGAAACAACGCTCGTAAGGAGTCCTATTGAAACCAAGAAATATAGGCCTGCCTGCCATCCACACCAGAATAAATGAAGTTTTCCGAAAAAACCTGCTAGTGGAGGAAGACCTCCTAAGGATAAGAGACATAGGGCTAAAGAGAGAGCCAAAAAAGCATCTTTCGTGTATAATCCTGCATAATCTCGAATGTTATCAGTTCCGGTACGTAGACCAAATGATACAATGCAAGCAAAAGTTCCTAGATTCATGGAGATATAGAACAGCATATAAGTTATCATGCTTGCATATCCACCATTGGAGTCTCCAACAATTATTCCAATAATTACATATCCAATTTGACCTATGGACGAATACGCAAGCATACGTTTCATGCTTGTTTGAGTAATAGCAATGAGATTCCCCAATATCATGCTAAGAATAGCTAGGATTTCCAGAAGAAGATGCCATTCGTTTGATGAGAAATAAAAAGGAATATCGAAAATTCGAGTGGCTGAAGCTGAAGCAGCTACTTTCGAAGTAACAGAAAGAAAAGCAACAACTGGAGTGGGAGAGTCAGAGTCGAAAAGAGGATTCCTCACTTCTTTCTCTCATTCAAAACCGTGCATGAGACTTTCATCTCGCACGGCTCCTAAGTGATAAAAGAAAGAAGAACTCATCTTCTTTCTTTTTTGATTACCTTCCTCGCGTATGTATAAGACCGAATCCATTCGATTTCTAAAAAGGATTACTAATCCTTAACTTTTCGAGGAATCCTTCATCAGTGGTTGTGAATGAATGATTTTTCTCAATCTTTTCGACCTTGGTTCCGTAGGAGCAAGTCAGAAAGATTGAGAAATAGAACCATCTGATTTGATTCGTTCTCAATAGCCATGAGATGATCATCTTAGGGTGATCCTTTTGTCGACGGATGCTCCTATTACACTCGTAGTCTCTGAAGGATGAGAACCAACTATGTAGCATCTACATCGAGAATTCAAGTATTGTATACGTCATTAGTCCGATCCTTTGCTTTGTAGGAACTACCCGTAATAACGAACTTGCAAAATGAATCTCTTTATCATAAAGAGATTCGTTGTTCCTGACCCTGCTTCACCTTAATTGTTATTTGAACAAGTAAAAGTTATGTCTTGGTCCGAGTGGGGATAGCATTTCTCTTCTGCATGTCCATGGAGTTTTGAAAAATCCAAACATCTCAGAGATAGATAGAGAGGTAGGAATTTATCGAACGAACCGCACTCCTTCGTATACGTCAGGAGTCCATTGATGAGAAGGGGCTGGGGAAAGCTTGAACCCAATTCCTACAGTGATGAATATCAGCGCAATTGAAATTCCTGGGGAGTTATACATTTGTGTATTGATAAGACCATTCACTATTTCTTGAAGCTCGATCTCTCCCCCGGATGAACCATAGAGCCAAGAGAAACCATGAACCAGAATAGAAGAGCTTGCCCCACCCATGAGTAAATATTTCGTAGTAGCCTCATTAGACCGTACATCTTTCTTGGTATATCCAGATAATAGGTAGGAGCATAAACTGAAACATTCTGGAGCTACAAAAATAGTTATTAAATCGTTAGCACCGCATAAAAACATTCCTCCTAGAGTAGCTGTTAATACGAATAACAGAAACTCCGTTATAGCCATTTCTGTACATTCAATGTACTCTACGGATAGAGGAATACATAAAGTTGAACATAGTAAAATAAGAAATTGAAAGATTTCGTTGAAATTGTTCGTTTGGAAATTTCCCGAAAAGCTAATCATAGGTTCTTCTCTCCATCGGAACAATAGGGCCGTTATGCTCATTACTAAACTTGTTGAAGAGATGAAATATAACCAAGGTATATCTTTTTGATCAGAGGTTGAATCGATCATCAGAAGAAGAATTAGGCCAAAAATTAGGATACATTCTGGGAAAATAAAACTTCCATCGAAGAGAAGCAAATGAAAGGCTTTCATAAAAATTCTCGTAGAATCGAGAATGAAGTTTTCATTCTGTACATGCCAGATCATGAATTAGTAACTGCATCCAATCTCCAAAAGATCCCAATTGTTTCGAACTTTCTCTTTTTGGAATGGAATTTTTACGGAATCCCCATGAATAGGATCAAAACTTATTCCATGATATTTACATGAGATTCCTCTTTCTTGTTCTTAAACAAGTCCCCGAGAGGGCTTAGTTGATCCATGATTTATGTTTCGTCTTTCGTTTTCTTTTCGTTTGTTTCGAGAAATAGATCGATCAATTCCGATTCTTTATTTTTCTATTGATTCTTTTCCGATCGAGATGTATGGATCCATGGGTCTATGTGTCTATATAGATCCTGTTCATGGATTAACGAAAATGTGCAAAAGCCCTATTTGCCTCTGCCATTCTATGAGTCTCTTCCTTTTTGCGTATGGCATCGCCACTCCCTTTGGCAGCATCCACTAATTCGGAACTTAATTTGAAAACCATATTTCGACCCGGACGTTTTCGGGATGCCCCTAATAACCAACGAATGGCAAGTGCTTTTCCTTGTGTGGATCCTATTTCAATGGGAACCTGATGAGTCGATCCGCCTACACGTCTTGCTTTTACTGCTATATCGGGAGTAACTCCACGTATTGCTTGACGTAAAACAGATAGTGGATTTGTTTCTGTCTTTTGTTGAATCTTTTTCATGGCTCGATAGATAATTTGATAAGCCAATGATTTTTTTCCGTGTTTCAGAATACGGTTAACCAACATGTTAACTAATCGATTACGATAAATTGGATCGGATTTTGCAGTTTTTTCTTCTGCAGTACCTCGACGTGACATGAGCGTGAAAGGGGTTCAATAATCAGTTTTCTTTTTATAAGGGCTAAAATCATTTATTTTGGCTTTTTGACCCCATATTGTAGGGTGGATCTCGAAAAATATGAAAGATCTCCCTCCAAGCCGTACATACGACTTTCATCGAATACGGCTTTCCACAGAATTCTATATGTATCTATGAGATCGAGTATGGAATTCTGTTTACTCACTTTAAATTGAGTATCCGTTTCCCTCCTTTTCCTGCTAGGATTGGAAATCCTGTATTTTCCATATCCATACGATTGAGTCCTTGGGTTTCCGAAATAGTGTAATGTAAAAAGAAGTGCTTCGAATCATTGCTATTTGACTCGGACCTGTTCTAAAAAAGTCGAGGCATTTCGAATTGTTTGTTGACACGGACAAAGTCAAGGAAAACCTCTGAAATTATTTCAATATTGGACCTTGGACATATAATAGTTCCGAATAGAATCTCTTTAGAAAGAAAATCTTTTGTCTCATGGTAGCCTGCTCCGGTTCCCTTACCGAAACTTTCGTTATTGGGTTAGCCATACACTTCACATGTTTCTAGCGATTCACATGGCATCATCAAATGATACAAGTCTTGGATAAGAATCTACAACGCACTAGAACGCCCTTGTTGACGATCCTTTACTCCGACAGCATCTAGGGTTCCTCGAACAATGTGATATCTCACACCGGGTAAATCCTTAACCCTTCCCCCTCTTACTAAGACTACAGAATGTTCTTGTAAATTATGGCCAATACCAGGTATATAAGCAGTGATTTCAAATCCAGAGGTTAAGCGTACTCTGGCAACTTTACGTAAGGCAGAGTTTGGTTTTTTGGGGGTGATAGTGGAAAAGTTGACAGATAAGTCACCCTTACTGCCACTCTACAGAACCGTACATGAGATTTTCATCTCATACGGCTCCTCGTTCAATTCTTTTGAAGTCATTGGATCCTTTTCCTCGTTCGAGAACCTCTTCCCTTCTTCCACTCCGTTCCGAAGAGTAACTAGGACCAATTCAGTCACGTTTTCATTCATTTGGAATCTGGGCTCTTCTACTTCTTTATTTACTTTACTTATTTTTTTATTACTTTTCCCTCTCTTTTCTTTTTTTATTTCTTTTTTGATTTTCTTCCTTTCCATCATTCCTTAAGTGCCATAGGTTTGATCCTGTAGAATCTGACTCATTTTCTCATTGAGCGAAAGGTACGAAATAAATCAGATTGATTTTTCGATCAAAAGTACTATGTGAAATCTTCGGTTTTTTCCTCTTTCTCTATCCCTATCCGTAGGTACAGCGTTTGAATCAATAGAGAACCTTTTCTTCTGTATCTGTATAAATGTATCTGTATAAATCGATATTATTACATTCCAATTCCTTCCCGATACCTCCCAAGGAAAATCCCGAATCGGATCCCAAATTGACGGGTTAGTGTGAGCTTATCCATGCGGTTATGCACTCTTCGAATAGGAATCCATTTTCTGAAAGATCCTGGCTTTCGTGCTTTGGTGGGTCTCCGAGATCCTTTCGATGACCTATGTTGTGTTGAAGGGATATCTATATGATCCGATATGATTCGATCGATTGCGTAAAGCCCGCGGTAGCAACGGAACCGGGGAAAGTATACAGAAAAGACAGTTCTTTTCTATTATATTAGCATTTTCTATTCTATTAGTTAGTCATCTCGGCTCAGTGAGTCCTTTCTTCCGTGATGAACTGTTGGCACCAGTCCTACATTTTGTCTCTGTGGACCGAGGAGAAAGGGGGCTCCGCGGGAAGAGGATTGTAACATGAGAGAAGCAAGGGGGTCAACCTTTTTCAAATATACAACATGGATTCTGGCAATGTAGTTGGACTCTCATGTCGATCCGAATGAATCATCCTTTCCACGGAGGTAAATCTTTGCCCGCTAGGCAAGAGGATAGCAAGTTACAAATTCTGTCTCGGTAGGACATGTATTTCTATTACTATGAAATTCATAAATGAAGTAGTTAATGGTGGGGTTACCATTATCCTTTTTGTAGTGACGAATCTTGTATGTGTTCCTAAGAAAAGGAATTTGTCCATTTTTCGGGGTCTCGAAGGGGCGTGGAAACACATAAGAACTCTTGAATGGAAATGAAAAAGAGATGTAACTCCAGTTCCTTCGGAAATGGTAAGATCTTTGGCGCAAGAAGAAAGAGTTGATCCGTATCATCTTGACTTGGTTCTGATTTCTCTATTTTTTTTTAAGAATACCGAGTCGGGCTCTTCTCCTACCCGTATCGAATAGAACGTGCTGAGCCAAATCTTCTTCATGTAAAACCTGCTTTATTTAGATCGGGAAAATCGTACGGTTTTATGAAACCATGTGCTATGGCTCGAATCCGTAGTCAATCCTATTTCCGATAGGAACAGTTGACAATTGAATCCAATTTTTCCCATTATTTTCGTATCCGTAATAGTGCGAAAAGAAGGCCCGACTCCAAGTTGTTCAAGAATAGTGGCGTTGAGTTTCTCGACCCTTTGCCTTAGGATTAGTCAGTTCTATTTCTCGATGGGGGACAAGGGAAGGGATATAACTCAGCGGTAGAGTGTCACCTTGACGTGGTGGAAGTCATCAGTTCGAGCCTGATTATCCCTAAACCCAATGTGAGTTTTTCTATTTTTACTTGCTCCCCCGCCGTGATCGAATGAGAATGGATAAGAGGCTCGTGGGATTGACGTGAGGGGGTAGGGATGGCTATATTTCTGGGAGCGAACTCCAGGCGAATATGAAGCGCATGGATACAAGTTATGCCTTGGAATGAAAGACAATTCCGAATCCGCTTTGTCTACGAACAAGGAAGCTATACGTAATGCAACTATGAATCTCATGGAGAGTTCGATCCTGGCTCAGGATGAACGCTGGCGGCATGCTTAACACATGCAAGTCGGACGGGAAGTGGTGTTTCCAGTGGCGGACGGGTGAGTAACGCGTAAGAACCTGCCCTTGGGAGGGGAACAACAGCTGGAAACGGCTGCTAATACCCCGTAGGCTGAGGAGCAAAAGGAGGAATCCGCCCGAGGAGGGGCTCGCGTCTGATTAGCTAGTTGGTGAGGCAATAGCTTACCAAGGCGATGATCAGTAGCTGGTCCGAGAGGATGATCAGCCACACTGGGACTGAGACACGGCCCAGACTCCTACGGGAGGCAGCAGTGGGGAATTTTCCGCAATGGGCGAAAGCCTGACGGAGCAATGCCGCGTGGAGGTAGAAGGCCTACGGGTCGTGAACTTCTTTTCCCGGAGAAGAAGCAATGACGGTATCTGGGGAATAAGCATCGGCTAACTCTGTGCCAGCAGCCGCGGTAATACAGAGGATGCAAGCGTTATCCGGAATGATTGGGCGTAAAGCGTCTGTAGGTGGCTTTTTAAGTCCGCCGTCAAATCCCAGGGCTCAACCCTGGACAGGCGGTGGAAACTACCAAGCTGGAGTACGGTAGGGGCAGAGGGAATTTCCGGTGGAGCGGTGAAATGCGTAGAGATCGGAAAGAACACCAACGGCGAAAGCACTCTGCTGGGCCGACACTGACACTGAGAGACGAAAGCTAGGGGAGCGAATGGGATTAGATACCCCAGTAGTCCTAGCCGTAAACGATGGATACTAGGCGCTGTGCGTATCGACCCGTGCAGTGCTGTAGCTAACGCGTTAAGTATCCCGCCTGGGGAGTACGTTCGCAAGAATGAAACTCAAAGGAATTGACGGGGGCCCGCACAAGCGGTGGAGCATGTGGTTTAATTCGATGCAAAGCGAAGAACCTTACCAGGGCTTGACATGCCGCGAATCCTCTTGAAAGAGAGGGGTGCCTTCGGGAACGCGGACACAGGTGGTGCATGGCTGTCGTCAGCTCGTGCCGTAAGGTGTTGGGTTAAGTCCCGCAACGAGCGCAACCCTCGTGTTTAGTTGCCACCGTTGAGTTTGGAACCCTGAGCAGACTGCCGGTGATAAGCCGGAGGAAGGTGAGGATGACGTCAAGTCATCATGCCCCTTATGCCCTGGGCGACACACGTGCTACAATGGCCGGGACAAAGGGTCGCGATCCCGCGAGGGTGAGCTAACTCCAAAAACCCGTCCTCAGTTCGGATTGTAGGCTGCAACTCGCCTACATGAAGCCGGAATCGCTAGTAATCGCCGGTCAGCCATACGGCGGTGAATTCGTTCCCGGGCCTTGTACACACCGCCCGTCACACTATGGGAGCTGGCCATGCCCGAAGTCGTTACCTTAACCGCAAGGAGGGGGATGCCGAAGGCAGGGCTAGTGACTGGAGTGAAGTCGTAACAAGGTAGCCGTACTGGAAGGTGCGGCTGGATCACCTCCTTTTCAGGGAGAGCTAATGCTTGTTGGGTATTTTGGTTTGACACTGCTTCACACCCAAAAAGAAGCGAGCTACGTCTGAGTTAAACTTGGAGATGGAAGTCTTCTTTCGTTTCTCGACGGTGAAGTAAGACTAAGCTCATGAGCTTATTATCCTAGGTCGGAACAAGTTGATAGGATCCCCTTTTTTACGCCCCCATGTCCCTCCCGTGTGGCGACGTGGGGTCGTAAAAAAGGAAAGAGGGGGATGGGGTTTCTCTCGCTTTTGGCATAGCGGGCCCCAGCGGGAGGCCCGCACGACGGGCTATTAGCTCAGTGGTAGAGCGCGCCCCTGATAATTGCGTCGTTGTGCCTGGGCTGTGAGGGCTCTCAGCCACATGGATAGTTCAATGTGCTCATCAGCGCCTGACCCTGAGATGTGGATCATCCAAGGCACATTAGCATGGCGTACTTCTCCTGTTCGAACCGGGGTTTGAAATCAAACTTCTCCTCAGGAGGATAGATGGGGCGATTCAGGTGAGATCCAATGTAGATCCAACTTTCTATTCACTCGTGGGATCCGGGCGGTCCGGGAGGGACCACCACGGCTCCTCTCTTCTCGAGAATCCATACATCCCTTATCAGTATATGGACAGCTATCTCTCGAGCACAGGTTTAGGTTCGGCCTCAATGGGAAAATAAAACGGAGCACCTAACAACGTATCTTCACAGACCAAGAACTACGAGATCGCCCCTTTCATTCTGGGGTGACGGAGGGATCGTACCATTCGAGCCTTTTTTTTCATTCTTTTCCCGGAGGTCTGGAGAAAGCTCCAATCAATAGGAAAAAAACCTCCCTTCCCGAAAGGAAGAACGTGAAATTCTTTTTTCTTTCCGCAGGGACCAGGAGATTGGATCTAGCCGTAAGAAGAATGCTTGGCTGATAAATAACTCACTTCTTGGTCTTCGACCCCCTCAGTCACTACGAACGCCCCCGATCAGTGCAATGGGATGTGTCTATTTATCTATCTCTTGACTCGAAATGGGAGCAGGTTTGAAAAAGGATCTTAGAGTGTCTAGGGTTGGGCCAGGAGGGTCTCTTAACGCCTTCTTTTTTCTTCTCATCGGGGTTATTTCACAAAGACTTGCCATGGTAAGGAAGAAGGGAGGAAGAAGCACACTTGGAGAGCGCAGTACAACGGAGAGTTGTATGCTGCGTTCGGGAAGGATGAATCGCTCCCGAAAAGGAATCTATTGATTCTCTCCCAATTGGTTGGACCGTAGGTGCGATGATTTACTTCACGGGCGAGGTCTCTGGTTCAAGTCCAGGATGGCCCAGCTGCGCCAAGGAAAAGAATAGAAGAAGCATTTGACTTCTTTATGCATGCTCCACTTGGCTCGGGGGGATATAGCTCAGTTGGTAGAGCTCCGCTCTTGCAATTGGGTCGTTGCGATTACGGGTTGGGTGTCTAATTGTCCAGGCGGTAATGATAGTATCTTGTACCTGAACCGGTGGCTCACTTTTTCTAAGTAATGGGGAAGAGGACCGAAACATGCCACTGAAAAACTCTACTGAGACAAAGATGGGCTGTCAAGAACGTAGAGGAGGTAGGATGGGCAGTTGGTCAGATCTAGTATGGATCGTACATGGACGGTAGTTGGAGTCGGCGGCTCTCCTAGGGTTCCCTCATCTGGGATCCCTGGGGAAGAGGATCAAGTTGGCCCTTGCGAACAGCTTGATGCACTATCTCCCTTCAACCCCTTGAGCGAAATGCGGCAAAAGGAAGGAAAATCCATGGACCGACCCCATCGTCTCCACCCCGTAGGAACTACGAGATCACCCCAAGGACGCCTTCGGCATCCAGGGGTCGCGGACCGACCATAGAACCCTGTTCAATAAGTGGAACGCTTTAGCTGTCCACTTTCAGGTTGGGCAGTAAGGGTCGGAGAAGGGCAATCACTCATTCTTAAAACCAGCATTCTTAAGACCAAAAAGTCGGGTGTAAAAGGGGGGAAAGCTCTCCGTTCCTGGTTCTCCTGTAGCTAGATCCTCCGGAACCACAAGAATCCTTAGTTAGAATGGGATTCCAACTCAGCACCTTTTGAGATTTTGAGAAGAGTTGCTCTTTGGAGAGCACAGTACGATGAAAGTTGTAAGCTGTGTTCGGGGGGGAGTTATTGTCTATCGTTGGCCTCTATGGTAGAATCAGTCGGGGCCTGAGAGGCAGTGGTTTACCCTGTGGCGGATGTCAGCGGTTCGAGTCCGCTTATCTCCAACTCGTGAACTTAGCCGATACAAAGCTATATGATAGCACCAAATTTTTCCGATTCGGCAGTTCGATCTATGCTATGATTTATCATTCATGGACGTTGATAAGATCCTTCCATTTAGCAGCACCTTAGGGGATGGCATAGCCTTAAAGTTAAGGGCGAGGTTCAAACGAGGAAAGGCTTACGGTGGATACCTAGGCACCCAGAGACGAGGAAGGGCGTAATAAGCGACGAAATGCTTCGGGGAGTTGAAAATAAGCGGAGATCCGGAGATTCCCGAATAGGTCAACCTTTCGAACTGCTGCTGAATCCATGGGCAGGCAAGAGACAACCTGGCGAACTGAAACATCTTAGTAGCCAGAGGAAAAGAAAGCAAAAGCGATTCCCGTAGTAGCGGCGAGCGAAATGGGAGCAGCCTAAACCGCGAAAACGGGGTTGTGGGAGAGCAATACAAGCGTCGTGCTGCTAGGCGAAGCGGTGGAGTGCTGCACCCTAGATGGCGAGAGTCCAGTAGCCGAAAGTATCACTAGCTTACGCTCTGACCCGAGTAGCATGGGACACGTGGAATCCCGTGTGAATCAGCAAGGACCACCTTGCAAGGCTAAATACTCCTGGGTGACCGATAGTGAAGTAGTACCGTGAGGGAAGGGTGAAAAGAACCCCCATCGGGGAGTGAAATAGAACATGAAACCGTAAGCTCCCAAGCAGTGGGAGGAGCCCGGGGCTCTGACCGCGTGCCTGTTGAAGAATGAGCCGGCGACTCATAGGCAGTGGCTTGGTTAAGGGAACCCACCGGAGCCGTAGCGAAAGCGAGTCTTCATAGGGCAATTGTCACTGCTTATGGACCCGAACCTGGGTGATCTATCCATGACCAGGATGAAGCTTGGGTGAAACTAAGTGGAGGTCCGAACCGACTGATGTTGAAGAATCAGCGGATGAGTTGTGGTTAGGGGTGAAATGCCACTCGAACCCAGAGCTAGCTGGTTCTCCCCGAAATGCGTTGAGGCGCAGCAGTTGACTGGACATCTAGGGGTAAAGCACTGTTTCGGTGCGGGCCGCGAGAGCGGTACCAAATCGAGGCAAACTCTGAATACTAGATATGACCTCAAAATAACAGGGGTCAAGGTCGGCCAGTGAGACGATGGGGGATAAGCTTCATCGTCGAGAGGGAAACAGCCCGGATCACCAGCTAAGGCCCCTAAATGACCGCTCAGTGATAAAGGAGGTAGGGGTGCAGAGACAGCCAGGAGGTTTGCCTAGAAGCAGCCACCCTTGAAAGAGTGCGTAATAGCTCACTGATCGAGCGCTCTTGCGCCGAAGATGAACGGGGCTAAGCGATCTGCCGAAGCTGTGGGATGTAAAAATGCATCGGTAGGGGAGCGTTCCGCCTAGAGGGAAGCACCCGCGCGAGCAGTGGTAGACGAAGCGGAAGCGAGAATGTCGGCTTGAGTAACGCAAACATTGGTGAGAATCCAATGCCCCGAAAACCTAAGGGTTCCTCTGCAAGGTTCGTCCACGGAGGGTGAGTCAGGGCCTAAGATCAGGCCGAAAGGCGTAGTCGATGGACAACAGGTGAATATTCCTGTACTACCCCTTGTTGGTCCCGAGGGACGGAGGAGGCTAGGTTAGCCGAAAGATGGTTATCGGTTCAAGGACGCAAGGTGCCCCTGCTTTTTCAGGGTAAGAAGGGGTAGAGAAAATGCCTCGAGCCAATGTTCGAGTACCAAGGCGCTACGGCGCTGAAGTAACCGATGCCATACTCCCAGGAAAAGCTCGAACGACCTTCAACAAAAGGGTACCTGTACCCGAAACCGACACAGGTGGGTAGGTAGAGAATACCTAGGGGCGCGAGACAACTCTCTCTAAGGAACTCGGCAAAATAGCCCCGTAACTTCGGGAGAAGGGGTGCCTCCTCACAAAGGGGGTCGCAGTGACCAGGCCCGGGCGACTGTTTACCAAAAACACAGGTCTCCGCAAAGTCGTAAGACCATGTATGGGGGCTGACGCCTGCCCAGTGCCGGAAGGTCAAGGAAGTTGGTGACCTGATGACAGGGGAGCCGGCGACCGAAGCCCCGGTGAACGGCGGCCGTAACTATAACGGTCCTAAGGTAGCGAAATTCCTTGTCGGGTAAGTTCCGACCCGCACGAAAGGCGTAACGATCTGGGCACTGTCTCGGAGAGAGGCTCGGTGAAATAGACATGTCTGTGAAGATGCGGACTACCTGCACCTGGACAGAAAGACCCTATGAAGCTTCACTGTTCCCTGGGATTGGCTTTGGGCTTTTCCTGCGCAGCTTAGGTGGAAGGCGAAGAAGGCCTCCTTCCGGGGGGGCCCGAGCCATCAGTGAGATACCACTCTGGAAGAGCTAGAATTCTAACCTTGTGTCAGGACCTACGGGCCAAGGGACAGTCTCAGGTAGACAGTTTCTATGGGGCGTAGGCCTCCCAAAAGGTAACGGAGGCGTGCAAAGGTTTCCTCGGGCCAGACGGAGATTGGCCCTCGAGTGCAAAGGCAGAAGGGAGCTTGACTGCAAGACCCACCCGTCGAGCAGGGACGAAAGTCGGCCTTAGTGATCCGACGGTGCCGGGTGGAAGGGCCGTCGCTCAACGGATAAAAGTTACTCTAGGGATAACAGGCTGATCTTCCCCAAGAGCTCACATCGACGGGAAGGTTTGGCACCTCGATGTCGGCTCTTCGCCACCTGGGGCTGTAGTACGTTCCAAGGGTTGGGCTGTTCGCCCATTAAAGCGGTACGTGAGCTGGGTTCAGAACGTCGTGAGACAGTTCGGTCCATATCCGGTGTGGGCGTTAGAGCATTGAGAGGACCTTTCCCTAGTACGAGAGGACCGGGAAGGACGCACCTCTGGTGTACCAGTTATCGTGCCCACGGTAAACGCTGGGTAGCCAAGTGCGGAGCGGATAACTGCTGAAAGCATCTAAGTAGTAAGCCCACCCCAAGATGAGTGCTCTCCTATTCCGACTTCCCCAGAGCCTCCGGTAGCACAGCCAAGACAGCGATGGGTTTTCTGCCCCTGCGGGGGTAGAGTGACAGAAGTTTTGAGAATTCAAGAGAAGGTCACGGCGAGACGAGCCGTTTATCATTACGATAGGTGTCAAGTGGAAGTGCAGTGATGTATGCAGCTGAGGCATCCTAACAGACCGGTAGACTTGAACCTTGTTCCTACATGACCCGATCAATTCGATCAGGCACTCGCCATCTATTTTCATTGTTCAACTCTTTGACAACACGAAAAAACCAAAAGCTCTGCCCTCCCTCTCTATCTATCCAAGGGATGGAAGGGCAGAGGCCTTTGGTGTCCCCTCCAGTCAAGAATTGGGGCCTCACAATCACTAGCCAATATGCTTTTCTCTCATGCCTTTCTTCGTTCATGGTTCGATATTCTGGTGTCCTAGGCGTAGAGGAACCACACCAATCCATCCCGAACTTGGTGGTTAAACTCTACTGCGGTGACGATACTGTAGGGGAGGTCCTGCGGAAAAATAGCTCGACGCCAGGATGATAAAAAGCTTAACACCCCTCATTCTTATTACTTTTTGAATATGAAAAAGAAAAAAATGAAAGGGTCGTCTTATTCAAAACCCCAATTATGAAATCCCTTCTCTCCCACTTCACACCTCGGAACGCACCGTTCTTATATAGAGAGAGGCACTTTCACATCTTCTTAACCGGGGAGAGGAAAGGTTCCTTTTTTTAGGGTACTCCCGGGAACAGATCCAGTGGAGACGGGGTGGGGCCTGTAGCTCAGAGGATTAGAGCACGTGGCTACGAACCACGGTGTCGGGGGTTCGAATCCCTCCTCGCCCACAACCGGCCAAAAAGGGAAGGACCTTTCCCTTTGGGGGTAAGAAAATCATGATCGGGATTGCGGACCCAAAGCTATGGAATTTGGGCGTGGGTCTTTTGTCGAAATGGAAGGGCCCTACTCTTTCTTTCTTTAATGGTGTATACTTTAAATATAGTATGCCTTTTTCCGCATATTTTTTTGTTTTACGCCCCGTAATTCTTCCTCAGCCAGGCGGGGGCAGAATACCGGAGCAAGTACAAGTATTAGTAGCATAGCAAAAATGCGTTCCTCGTCATTAATATGTTTGCTCGCGGTAATTGTGGCCTCTCGGGCGAATCGATGACTGCATCTTTGATGCACTTGCTAGTACTAGTACATCTGAGAATTCTTAATTGGATAGTTGTAAATAGCCCCAGACTGTGGATTATCCCGGACCTACGCCGAGGTATTGACGGCGATTCTCAAATATCGCAGAACAGAATGTGATACGATGAGATAGAATGCAATAGAAACAAAGACACAGGGAACGGGTTTAACAGTCAAAGTGAACCCTTTCATTCCGAATTCTTTAATTCGGAATGAATCAAATCTCCCCAAGTAGGATTCGAACCTACGACCAGTCAGTTAACAGCCGACCGCTCTACCACTGAGCTACTGAGGAACAACAGGAGGTTAGATCTCATAAAGTTCAATTCCCGTTCTCAACCCATGACCAATATGAGCTCGAAGTTTCCTTTCTAACTCCCGGAACTTCTTCGTAGTGGCTCCGTTCCATGCCTCATTTCATAGGGAACCTCAAAGTGGCTCTATTTCATTATATTCCATCCATACCCCAATTCCATTCATTTAATAGCCCTTTGGTGTCATTGAGATAAGAGATGTCGTTTCTAGTCTATCTCTTTCTATTTCTATATATGGAAAGTTAAAAAATCATCATATAATAATCCAGAAATTGAAATAGAAAAGAAAAAGGGGAGGTTTGTGATGATTTTTCAATCTTTTATACTAGGTAATCTAGTATCCTTATGCATGAAGATAATAAATTCGGTCGTTGTGGTCGGACTCTATTATGGATTTCTGACCACATTCTCCATAGGGCCCTCTTATCTCTTCCTTCTCCGAGCTCGTGTTATGGAAGAAGGAGAAGAAGGAACCGAGAAGAAAGTATCAGCAACAACCGGTTTTATTACGGGACAGCTCATGATGTTCATATCGATCTATTATGCGCCTCTGCATCTAGCATTGGGTAGACCTCATACAATAACTGTCCTAGCTCTACCGTATCTTTTGTTTCATTTCTTCTGGAACAATC------ACTTTTTTGATTATGGATCTACTAACAGAAATTCAATGCGTAATCTTAGCATTCAATGTGTATTCCTGAATAATCTCATTTTTCAATTATTCAACCATTTCATTTTACCAAGTTCAATGTTAGTCAGATTAGTCAACATTTATATGTTTCGATGCAACAACAAGATGTTATTTGTAACAAGTAGTTTTGTTGGTTGGTTAATTGGTCACATTTTATTCATGAAATGGGTTGGATTGGTATTAGTCTGGATACAGCAAAACAATTCTATTAGATCTAATAAGTACCTTATGTCAGAATTGAGAAATTTTATGGTTCGAATCTTTAGTATTCTATTATTTATTACCTGTGTCTACTATTTAGGCAGAATACCGTCACCCATTCTTACTAAGAAACTGAAAGAAACGGAAGAAAGGGGGGAAAGTGAGGAAGAAAGAGATGTAGAAAAAACTTCAGAAACGAAGGGGACTAAACAGGAACAAGAGGGATCCACCGAAGAAGATCCTTCTCCTTCCCTTTTTTCGGAAGAAAAGGAGGATCCGGAAAAAATCGATTTTAAAGAGACACGATATAAAAATAGACCCGTTTATGAAACTTATTATCTGGATGTGGATCGGAATCAAGAAAATTCGAAGTTAGAAATATTTAAAGAAAAAAAAGAACTAAGACTAAGAGTAAAGTAAATTAATAAAAATATTAATACATAAGATAGATACACTAAAAGATAGGAAGAGATTCGACCGACACCTACATATTTAATACCTTCTCCTACGAAAAAACTCGAAATACCGACCCCATTCGTAATTCCATCAATTACTTGTCTATCAAAAAAATGAATTAGTTCAGACAATATTCTTATACCTTGAATTAAAAATGTTGTATAAAAAAAATCAATATAACCCCGATTATACGACCAATCATATGTCACATTTATTATTTTATCCTCAAAAATTTTCAGTTTCTTAGAAATACCTTTAACAAATGAATTAAATAAATTCAAATTTTGTAAAGATGAATAACCAGGATTATATAAAAAGGATGCTATAAGGATTCCGAAAGAAGCTATACTGACTGAAAAAGTTGCATTTGTTATAAATTCATACCAATCCCAATCCATCAAATTTTTTTTATTTTGATATAAAAGGTTTATAGACGGAGTTAATAATTTTGTTAATATATCCAACTGAATTCCTTCTTGATTGAATTGATTGAAGAAAGGAATTCCTATAACTCCAATGAACAAAGTAAATAGACCTAATACAAGCATAGAAAATAGCATAGTATTTTCCGACTCATGAGGATACGAGAAACTGTTCTTAGTACCGAAATTAGGATTAGGAATAGTAATAATAGGCCCCCTCAAATTTCTTACATTTTTATTAATTAGATATTTCTTTTTAAAAAACAAAGAAGTCTTTTTATTATTATTCATTGTTAATAAAGGTAATAAGCGAAATTTTGTTTTAATCCACTTTTGCTCTTCTCTACCCCATAAAGATATTGAATAGACAGAACTTCTTTTTTTACCACTGTAAGTTTGAAAATAAAGATTTAAATGTCCCTCAAAAGTAAGTAAATAGATCCGAAACATATAAAATGCAGTTAATCCCGCTGTGGAAAAAGCTATTATTGCAAAAATTGGTGAATACAACCAACTATCATTAAGAATTTCATCTTTGGACCAAAAGCAGCCAAGAGGTGGAATACCACAAAGAGAAAGTGTACCTAATAAAAAAGATGTTTTTGTAATTGGTACATGTTTTTTTAAACCTCCCATAAGAACCAGATTCTGGCTTTTATCTGGAGAATATCCAACAATACTTTCCATTGAATGAATAATAGATCCAGATCCTAAAAACAACAATGCTTTGGAATAAGCATGAGTAATCAAATGAAACAAAGCAGCCCGATAAGAACCCATACCTAGAGCCAACATCATATAACCCAATTGAGACATTGTAGAATAAGCTAAACCTCTCTTAATATCTTTTTGAGCAAAGGCTAAAGTGGCTCCTAAAAGTAATGTTATTATACCTAATAAAGCTATTAGATTCATTATATAAGGCATAACTATGAAAAGCGGAAGAAGCCGAGCTCCAAGAAAAATTCCAGCTGCTACCATAGTAGCAGCATGTATAAGAGCTGAAATAGGGGTAGGCCCTTCCATAGCATCGGGTAACCATACATGAAGGGGAAATTGGGCAGATTTAGCAATTGCACCAGAAAATAATAGAAAGGCACACAAAGTAGCAAATAAAAGATTAACTTCATTATTATAAACCAAGTTATTGAATATTTCAAACAAATCCCGAAATTCTAAACTGCCCGTTATCCAATAAAAACCTAAAATTCCTAATAATAAACCAAAATCTCCGACGCGATTAGTGACAAACGCTTTTTGACAAGCATTCGCTGCAGTAGGTCGTGTGAACCAAAAACCTATTAATAGATAAGAACACATTCCAACCAATTCCCAAAAAAAATAAATTTGTATGAGATTAGAACTAGTAACCAATCCTACCATTGAAGTATTGAAAAAACTCATATAGGCAAAAAATCTCAAATATCCCTGATCATGAGACATATAATTGTCACTATAAATAAGAACCAAAATTCCAACAGTAGTAATTAATATTAACATAATAGAAGTAAGTGGGTCAACCAAATAGCCAAATTCTAAAGAAAAGTCATTATTTATAGTCCAAGACCATATAGATAGATAGATAGAAGGGTTATTTACTTGTTGAATAGCTAGATAGGTTGAAAAAAGCATAATTATACTTAACAATAAAACACTTGGAAAAACCCACATACGGCGAAGACTTTTTGTTGCCGTTGGAAAAAGTAGAAGTCCTACTCCTATTAATATAGGAACAGGGAGTGAGATGAAAGTTATAATCCAGAAATATTGATATATATATTCCATAAAAATAAATAAAAAAGTCTTTTTATTTTTCTCTTAATTAATTAATTAATTGGTTCTGATTTACCGGCTCTTATTTCTTTTGAAATGAAAGTGAAATGAAAGGGGTCAGTTAATAAAATAAAAAATTCAAATAGACAAAATATCGAATTTTATAATTATTCTGAATCTTTTTCAACTATTTGAATTTAAATATTTAAAATCAAGAAGTTAAAATTCGTCAAATGATATGAAGAAATTACTATTGAAAAAAAAAAACTAGTACTTTGTATTACAATTCAATTATTATTAATATTAAGTAAAGTTTGATGAAGATCCAAAAAATGAAAATTTCCATTTTCATTATTATTTCGTATTACACTAATTTATATATATTGATAGAGCAAAGACAAATAATTACACCAAAAGCAGTATTTGATCTGAATCATAAAAAAAACCATAACTTATCCCCAAAAAGTTATTTCTTTTTTGGGTTATTTCAAATCATTAACCAATTGATTTTGGAACTGATTGATTGTCTTTTATTGTAAGATTATTGTAATAAAAGACTTTTATATTTTTAGGACAGGCTCTGATCTACAAGCTATGACATCCAAAACTTTATTTTACATAAAAT-AAAAAAAAAAAGGAGGAATTACTAAAATAGCTTTTAGAAAATTATTTATCTTGGCGTTTTTAGTTTTTAACAGATAATAGATTAAGTACTAGTCTCTTGCACATTTTAAAATTAAAATTAGATATACTCTTGCTCTTTTTGCGAGCTGGATCAATTACATTTTCTAATTAATAGAAGAA------AATATTAATTAATTAGGGCTTGGTTTAGTAAAACTTTGGATGTTTTTTATTATGTATTGTATTTTTGTTCTTTTTATTACCTGTATAAATCAATGTAGGACGACAAAAAGAAACTAAACAGAGATATAAAACAGAGATAGAAAGAGAGGTATAGTCTTTTTGTTTGTATTTTTT--TTTTGTTTTTATTTGATTATCATATGAACGTTAATTAATTAGATTTATACGGCATAGCAAATTTTATAGATATGGATTTGAATGAGGATAGAAGAGGACCAATAAACTAAATATGAATTATTCGATATTGTATGGAATAGAAAAATGA--TTTTTTTTTATTTTATTATTTTGTTCCCAGTACTATTATTTAGTATTTAGTTACGCGATTTTCTATATTTATATTTTTATGAAGGGAGTACAATCTAGAAAATAAATAGATAACTAGATAATTAATAATAAAAAATAATGAATAATTAGATAATTAATAAAATAATTAATAATAAAAATAAAGAACAATTGGTTTTGAACAATAGATGTCTTTGACATCCAACTATAGCAATTAAATACTTTTTATAATTTTTAATGGCAGTTCCAAAAAAACGTACTTCTATCTCAAAAAAGCGGATTCGTAAAAATATTTGGAAAAAGAAAGGATATTGGGCAGCATTGAAAGCTTTTTCGTTAGGTAAATCTCTTTCTACAAGGAATTCAAAAAGTTTTTTTTATCCAACAAATAAATAATTAAAGAATAATTTGAGTTGTTCTGGCTCGAAAGGCAGTCAGTCTAATTTGTTTATAATTTCTTTATAAGTTTTATTTTATAAGTTAAAAAAATTTCTAAAAATTAAAATTTGTATTATTATATTATAATAAATATTAATTAAATATTAATACTTTTAGAATGCAAATTAATACTTTATGCAAATTAATACTTTATACTTAATTTATATAATTAAATACTTTATTTATATAAAAAATGAATTTTAAATAATACTAAAAAAATTATAAAAATTATAAATTATATTAACTTATAATTATATTCATTAACTTATATAATATAATTATATTATAATATATAATATATATTAACTTAATATTATATAATGTATTAATATAGATAAATATATATTTATTTAAATATATAGATAATAAT------------------AAATATCTAAATAGAAATAAAAGGAAAACTAGGTATTCTCTAATGTTTTGACCGGAT------CAATAGCAATATTAAATTGAATTAGTTTCGCTTTTATAATAAAAAAAGGATTCTTGTGTCTACTAAATTTAAAAAATTTAAAATATAATACTATACTTCTTTGTTTGAAAAAAGAATAAACGCAAACACAAGATTAACCTTTCAGTAGGCTTTATTGTTTTTAGGGTGGGGAAAATTAAGAATCCCCATCGATTCAATAATAAAAAACCTTTCTCTTTTATTTATATTATTTTATACCGTAAAACCATAAATATAGTATATTTAATAAATTTAAAATAAAATATATAAATCTATTTTAAATCTGTTTATTAAAATAATATAGAAGAAAATATATAATAAAATTTGTAGTCAAAACTAATAGGTTGTTGAAACTAATTAATTAAGTTTAAGATGTGTTTTATAATTTTCTAAACTATTCTTTCTATAACTTATTATTAGGATATATACCCCTAATTTTTAATTTATTTTTCATTTATGCCAATTAAGAAAAAC-TT-TTTTTTTAAGTGATTATACTAAAAATAGGATTTACTTAGGCTAGAAATTGAAATTTTTTATTACATAATATCCCCTAGCCTAGCCCAAAACCTACCAATATTCAATATGAAATTAATTTGTTTGGTAGACAAATTCTCTACACAATTAAAACAAACACTGACATTTAATACAAAGCTATGCAAAGAGTTACAATCCCCTGCATGTATCAACAAAATTG-TGATACATAAAAATAGGATTTTTATGTCATCGAAAAAATGCATTTTTTGAGATTCATAAAATAAATCATTAAGAAATGAATTATTAAAAAATTAAAAATGAGAAAGAACGTTTTGAGTTCAATCCATAAATTGAGGTTATAACTATCAAGTTGCACCAGTTATTAGATTTTATTCGAGCATAAAATAATAAAGTATTTTCAAATCACATTTTTAAGTTAAATAAAACGAAGACTATAACACTATAATAAAAAATAGCCCAATAAAAATAAGGATTATTATTGAAAGCGTTACGGTAAAATTCTAATAAAAAGTTTTTATTCAGCAATTTTAATCTTTCCCTTTCCTAAATATTAAATATATATTGCATATGGCATTGAATTGACTACTTCAATCTCGACGATTGAATAAAAATAGGTTATTATAATTTCGAACAAGCCGCTATGGTGAAATCGGTAGACACGCTGCTCTTAGGAAGCAGTGCTAGAGCATCTCGGTTCGAGTCCGAGTGGCGGCATGACATCTCCTAAAAGAGTAAGTCCTATACTGAATTCAATTCCCGATTTCAATTCCTATCCTATAATTGAAATTGAGAAACCTTCCTTTTTTAATTTAAAATTTTTTATGATATTTTCAACTTTAGAGCATATATTAACTCATATATCCTTTTCAGTCGTTTCAATTGTAATTACAATTCATTTGATAACCCTATTAGTCGATGAAATCATAGGACTATATGATTCGTTAGAAAAGGGGATGATGACTACTTTTTTCTGTATAACAGGATTATTAATGACTCGTTGGATTTATTTGAGATATTTACCATTAAGTAATTTATATGAATCATTAATCTTTCTTTCATGGAGTTTATCCATTATTCATATGGTTCCGTATTTTAAAAAGTATAAAAACTATTTAAAGGCAATAACCGCGCCAAGTGCTATTTTTACCCAAGGTTTTGCTACTTCGGGTCTTTTAACTGAAATGCATCAATCCGAAATATTAGTACCAGCTCTCCAATCCCATTGGTTAATGATGCACGTAAGTATGATGGTATTGGGCTATGCAGCTCTTTTATGCGGATCATTATTATCACTAGCTCTTCTAGTCATTACATTTCGAAAATTCATAAATATTTTTAGTAAAAGCAATAATTTCGTAAATGAGTCGTTTTTCCTGGGCGAGATTCAATATGTGAGAGAAAAGAATAATCTTTTACCAAACACCTCTTTTCTTTCTTCTAGGAATTATTACAGGTTTCAATTGATTCAACAATTGGATCTTTGGAGTTATCGTATTATTAGTCTAGGGTTTATCTTTTTAACCATAGGTATTCTTTCGGGAGCAGTATGGGCTAATGAAGCATGGGGGTCGTATTGGAATTGGGATCCAAAAGAGACTTGGGCATTTATTACGTGGACCCTATTTTCGATTTATTTACATACTCGAACAAATAAAAATTTTGAAAGTGTAAATTCCGCAATTGTAGCCTCAATGGGCTTTCTTATAATTTGGATATGCTATTTTGGGGTTAATTTATTAGGAATAGGGTTGCATAGTTATGGTTCATTTACCTTAACATCTAATTGAAGTAAAGAGAGGACTTGATAAATACAAAATAAACATAGGGCAACATAAGTGTATATAATAAAAAAAACTTCGTGTAATCCAGCGAGAACCTTTTGAATCAAGTAATGGAAATGATTTAATTCAAAAGGTTCTCGCTGGATTACATACCTGGTTATTATAATAGACTTCCAATTTATTTTACTCAAACTTAAGAGAAGAAAAAGGACTTATTTTTAATTGTCCAACAAACAATTTTTAAAATCATATGATTGATTTATGTTTGATTTTTTGGTTTACTCACGAAAACTATGGATAAAAATAATTCGATAGAAGAGCTTCGACTTTGTCAACTGATAGTGAGAAAACGAAATCTGGATAAATACCAATAGCTATTACGGGTAAAAGAATAGCGATCGAAACAAAAAATTCTCGCGGACCAGAATCGACAAAATAATAGTTTGTAGCAGTAAAAAGCTTGTATCCATAGAACATCTGGCGTAACATAGATAATGAATAAATAGGAGTTAATATCATTCCAATTGCCATTACAAAAGTAATTAGTATTTTTGTCATTAAAAGATATTTTTGGCTAGTAAGTATTCCAAAAAATAATATTAATTCTGCAACAAAACCGCTCATGCCCGGTAATGCAAGAGAAGCCATTGATAAGATACTGAAAGTCGTAAATATTTTTGGAATTGTGATAGCCATTCCGCCCATTTCATCGAGATAAACAAGACGTATTCTATCATAACTCGTTCCTGCCAAGAAAAAAAGCGCCGCGCCAATAAATCCATGAGAGATTATTTGTAAAATGGCTCCATTGAGCCCTGTATCATTTATAGAACCAAGTCCTATAATTATGAAACCCATATGAGATACGGAGGAATAAGCTATTCTTTTTTTTAAATTACGTTGACCAGGAGATGTTGAAGCTGCATAGATTATTTGAATTGTGCCGACTATCATCAACCAAGGAGAAAATATAGAATGTGCGTGAGGTAATAATTCCATATTGATTCGAACCAATCCATACGCTCCCATTTTTAATAAGATTCCAGCTAGAAGCATACAAGTACTGTAATGTGCCTCTCCATGAGTGTCTGGTAACCAGGTATGTAAGGGTATAATCGGCGATTTGACAGCAAAAGCAATAAAAAATCCAATATAGAATAGCATTTCGAGTGCTACAGGATACGATTGATTAGCTGATGTTTCAAAATTTAATGTTGGTTCATTAGAACCAGATAAACAAATACCTAGAATTCCCATTAATAAAAAGGCGGAACTTCCTGCAGTGTACAAAATAAATTTTGTAGCTGAATACAAACGTTTCTTTCCTCCCCACATGGATAGAAGTAGATAAACTGGAATTAATTCTAATTCCCACATGATAAAAAAAAGTAAAAGGTTTTGAGAAGAAAATGGTCCTATTTGACCGCTATACATTGCTAACATCAGGAAATGGAATACTCGGGATTCCCGAGTAACTGGCCGAGCCGCTAAAGTAGCTAAAGTAGTGATAAACCCCGTCAGCAAAATAGGTCCTATCGAAATTCCATCTATTCCCAATCTCCAGGAAAAATCCAAAAAATCGATCCATTTATAATCCTCTGCCAGTTGGATTAATGGATCGTCCAATTGGAAATGATAGCCAAATGCATAGGTTGTTAGAAGAAGTTCGATTATACATATACAAAGAGTATACCACCTAATTACCTTATTTCCTCTATGAGGAAGAAATAAAATTAGGGAACCCGCAAATATTGGCAAAACTATAATTATCGTTAACCAAGGAAAATAATTCGTGGTAAAAACAAGATATACTTGGACCAGAAAAATGGACCATAAAAACCCGTGCTCAATATAATATTTTGAGCACGGGTTTTTGTCGGTAAAGGTAAAAAAATAAGATGTAGTCGTATTCAAGTAGGGTTTTTTGGAACGTATCAATAAGCTAGACCCATACTTCGAGTTGTTTCATGCCACAAATAAACTCGAACACTCAAGAAATCCGTTGGACAGGCAGATTCACATCTTTTACAACCCACACAGTCCTCTGTTCTTGGAGCAGAAGCAATTTGTTTAGCTTTACACCCATCCCAAGGTATCATTTCTAATACATCTGTGGGGCAAGCTCGGACACATTGAGTACACCCTATACACGTATCATAAATCTTTACTGAATGTGACATTGGATCTATAATTTTTTTTTTAATAATAAATTTTCGATCTAGTAAACTTATATGTAACTGACTCATATATCATATATTTAGATACCAGATGAATCAATGATTTAGATTTACCAGAATTTTTATAATCAATCTACTTCCGGATCAACTCATGGGAGAGAACCAAGATACTTTAATTTCTTATATTTTCGCAAACATGATCATACATTATGTATAATACACACTAAGTCAAATTTATGAATATTCTAATTTGTATAGTTAATACTACTTATCATTCATACTACTTATTCAACAAATTCGATTGATTGATACGAGTTGATTTTCTGTTACGATAAATTGACGAAACAATAGCTGGTCCAATGGCGGCTTCAGCGGCTGCAATGGCTATAACAAAAATGGAAAAAATATTTCCTTTTAATTGGCGACTATCAAAAAAATCAGAAAATGTTACAAAATTTATATTAACCGCATTCAGTATAAGTTCAAGACACATAAGAGCTCTAACCATATTTCGGCTGGTGATCAAGCCATAGATACCGATAGAAAATAAGTAGGCACTCAAAACAAGTACATGTTCGAGCATCATTGACCAACTCCTTATCAATTTCGATTCATTTCAATATAATATGAACAATAATAGAAAGGATTGAATTGACTATAATATAAAAAGTACGGACTAAAGAAATATATTGGTAATAGATCGAATAAAAGTAAAAGAATTTCGATTTTAGACATAAACAATTTCAAATTCTAATTGAAGGTAAATAAATGTGATAACACAGAATGAAGTTTAATTTAGATTGCTGTTACCAATTTTATAGATTTATTATTGGCGCGCCACGGTAATTGCACCTATCAAAGCGGCTAAAAGAATTATTGAGATGAATTCAAATGGAAGAAAAAAATCTGTTGATAAATGAATTCCAATTTGTTGACTATTACTTATCAAATCGTGCTCTATAATCTGGTTTGGTCTTGTAGTCCAAATAATCCCGTACCATGATGTATCCGTAATAGTAGTTATTAGTAAACCAAAAATACTTGTACAAATCAGCAAAGTAAACCCATTCCCAACGGTCCAAAGATTAAACTCTTTGTAATATTCTGAATCATTCATGAACATCACAGCAAATATGATTAAAACATTTATAGCTCCCACGTAAATAAGGAGTTGTGCGGCGGCTACAAAATATGAATTTGATAGAATATATAATAAGGATATAGAAACAAGAACTAATCCCAGCGAAAAGGCAGAATAAATTGGGTTGGTAAGTAATACTACTCCTATACCTCCTAAGATAAGACCTAATCCCAGAAAGACTAAAAGAAAATCATGTATTGGTCCAGGCAAATCCATTTTATGTAAAATAAGAGATAAATAAATTGAAATGTTTTTCATGACCTTATTGAGACCAGACCAGAAAAAATTGTTGATGATTCGTAAGAAATTTCTAATTGAATTAAATCCTAAGGGGTGTGAATTAATGTGGGGTACAGTTATTGGACTAATTTTATGTTTTATCTGAATAGAGTAGGAGTAGTTCGAATCCGAAACTATACATTTCGAAATAATGTCAGATATATTAATTAATGAATTTTCAATCCTTTCAATCCAAATTGAGACGTACTTCTTACCAACCAATCAATAGTTGAGATTTGTAGTTATTCAGACCAAACAAAACGAAAAAACTCATTTCTTTAATGAACCTTAGTGATTCAAAATTTTTCTTTAATCAAGGATTTACTTATTTTTTATTTGAGGAGAATTCAGAATTGTTCGAATTGTATAATCGTCAATTACTGACATTGGTAAACGACCTAGAGCAATTTGATTATAATTCAATTCGTGACGATCATAAGTAGAAAGCTCATATTCTTCAGTCATTGATAAACAATTTGTTGGACAATACTCAACACAGTTACCACAAAATATACAGATTCCGAAATCAATACTGTAATTAAGTAATTGTTTCTTGCGAATATCAGTTTCCAATTTCCAATCAACGACGGGCAGATCTATAGGACATACACGAACACATACTTCACAAGCAATACATTTATCAAATTCAAAATGGATTCGACCGCGGAAACGCTCCGTAGCGATTACCTTTTCATAAGGATATTGAATAGTTATGGGTAAACGATTTACGTGGGACAAGGTAATCATGAAACTTTGACCTATGTACCTTGCAGCTCGGACTGTTTGTTGACCATAATTCATGAACCCGGTTATCATAGGGAACATATCGTGAATATATATGAATAATTTTATGTTTGTTTATTTCTCTTGTTTCATCCAAGTTGAGAATATAGGATATCATGTTCTTTTACAGTGAAAAGAGTTGGGAAGAAGTTGTTAATAATAGATTACCGAGAGAAATAGGTAAAAGAAATTTCCATCCAAGATTCAATAGCTGGTCCATTCTTAGCCTAGGTAAAGTCCATCTTGTTGTGATAGGAATGAACAAGAACAAATAAGTTTTAGCTAATGTAATAAACATACCAATTGTGGGTTCAAAAACACCATATGTTTTATTTATTTCAAAAAAATCAAAAACAAATATGTACGGAATAGAGATATTCCAACCACCTAAGTAAAGAATTGTTACAAATAATGAAGAAACTAATAGGTTTAGATAGGAAGCAACGTAAAATAAACCAAATTTGATACCCGAGTATTCGGTTTGATACCCTGCTACTAATTCTTCTTCTGCTTCTGGTAAATCAAAGGGTAATCTTTCACATTCTGCTAGGGAAGAAATTAGAAAAATAATAAACCCTATAGGTTGACGCCACAAATTCCACCCCCAAAAACCATATTTTGATTGCGCCTCAACTATATCAACTGTACTTGAACTATTAGATAATCATAGTCGGCGATACCATCACTGTTACCGTCGCTATTCCAGAACCGTACATGAGATTTTCACCGCATACGGCTCCTTGAGGACCTTAAATAAATCTAAGGATCGGGTCAATTTTATTTTATCTTGATATATTTATAAGATGGATAAGGTCAAAATTTATCATTCGATCCCGAATTAGACCAATTTAATTCTGTCTGTTCTGCTTTAATAATTATATATA-------------ATATAATTATTAAAAATATAAAAATAAAGTACTTCTGAATTGATCTCATCCTTTATTTAATAATTTCAATATTTTCTTTTTTGAGTAATAACTTAATTCTTCAATCAAATACTCCTTGTAACTTGTAAAAATATAAATAACTCGTCCTTTTTACTTACGAAAAAGAATTATATATACATTAATTCATAAATTATTATACGAATTCTATCTATATAAATATGGATATAGAAAGGAAAGGATAAAAGTATACAGTAAAGAATAAAAAATATCTTTTTTTTTTTTCGTTTCTATTCTTCTTTCTCTTTCTGGAAAAAAGGGAGGGGGCTTACAAAATCAAAAAATAAATAAATAAAGTAAAGGATTATTTCGTTTCCAATAGTGATTTATTTAATCGACGAATAGGAGCATACTCTGGATCGGAATCGTCGGGCGTACTGCCTGATCATTTCTACTAACGTAAAGCCCCAATTAATATTCTTTGTATATTATGCAGAAATATTCTTTTACATAATCTCCATTACTAATCCTTTGTGTATCTTGGTGTTTCTAACCATCCACTCGTTTTTGTTCAATCATCCGTTAAGGTAATACATGTATGAGAATACATACAAACGATATTGAAAACTCAATATGGTTGATCTTTTGAACCCGCTTCAAGTCAGGATGACTAATCACCTAATCTTGGGGCAAACGCTTTCTTATACTTATGTTTATTTCCGCTCAACTCTTTAACTCTATATACATAGAAAATGAGACTCAATTTTTTTACTGCTTATTTATATATTATATAAGCTGTTTTCTTTCACTCATATAACTATCTGATTTAGTTCATCCAAATAATGAATAAAAGATGAAGATATTTACTCAATTCATTCTGCCCTTTTCCTAGAAAGGAAGAAATAGAGAACAATTTATGTCTTAACGAATCGCACGTAGAGAGATTGATAACACACATAAAGTTAATGGTATTTCATAACTAATCGATTGAGCAGCAGCTCGTAGACCGCCTAAAAAAGAATATTTATTATTTGAACCGTATCCTGACATAAGAAGGCCAATGGGAGCAATACTTGAAATGGCAATCCATAAAAAAACACCGATATTGAGATCCACTAAAACAAGGTGAGAACCAAAAGGAACTACCGAATAGCTTACTAAAATGGATATGACCGCAATGGATGGTCCGATACTGAATAAACGAGTTTCTCCTCTAGATGGAAAAAGATTTTCTTTGAAAAGTAGCTTTGCTCCATCTGCTAAAGCTTGAAGAACTCCCAAAGGTCCGGCGTATTCAGGTCCAATACGTTGTTGTATCCCTGCGGATATTTCTCTTTCTAACCATACAATTACTAGTACACCTATTGTGATTCCCAATACAGGAGTAAAAATAGGAATAAGGGCCCATATAATTCCATAGGTCTCTTTTAAAAATTCGAATCTAGAAAAAGAATTAATATCTTGTACTTCTGGTGTATGAATTATCATTTTAACGATCAACTTCTCCCATAATGATATCTATGCTACCTAGTATTGTCATAATATCGGCCAATTTCATTCTTTTAACTAACTGAGGAAGAATTTGCAAATTGATAAAACCCGGCGGGCGAATTTTCCATCTCCAAGGAAAACCACTCTGATCCCCTATCAAAAAAATTCCCAATTCTCCTTTTGGAGCTTCAACTCTCACATAGAGTTCTTGTTTCGGCAATTCAAATGTAGGAGAGGGTTTTTTACTAATAAATCGATAGTCAAAATCATTCCATTCTGGATTCCTTTCTCTATCAAAATATCGGATTTCTAAATTCTCATATGGACCCCCTGGAATTCCTTCTAGAGCCTGTTGAATAATTTTTATGGATTCTGTCATTTCACCAATTCGGACTAGATAACGAGCTAATGAATCTCCTTCTTTTTGCCACTGTACTTCCCAATCAAATTCGTCGTAACATTCATAATGATCAACTTTACGAAGATCCCATTGTATTCCAGAAGCTCGCAGCATTGGTCCTGATAAACCCCAATTTATTACTTCCTCTCTACCAATAACGCCTACTCCCTCAACTCGTTCTAAAAAAATAGGATTTCGGGTAATAAGTTTTTGATATTCAGTAACTCCTATTAAAAAATAATCGCAAAAATCTAAACATTTATCTATCCAGCCGTGAGGTAAATCAGCCGCTACTCCTCCGATCCGAAAAAAATTATGCATCATTCTCATACCGGTGGCAGCTTCAAATAGATCATATACTAATTCTCTTTCTCTGAAAATATAGAAGAAAGGAGTCTGCGCCCCAATATCTGCCAGAAAAGGACCAAGCCATAACAGATGAGAAGCTATACGGCTCAACTCCAACATAATTGCTCTGATATAGCTGGCTCTTTTAGGCACTTGGATATTTCCCAACAACTCCGGTCCATTTATGGTTATTGCTTCTGTGAACATAGTAGCTAAATAATCCCAACGCGTTACATAAGGCAGATATTGTATAATTGTTCGGTTTTCCGCAATTTTTTCCATTCCTCGGTGTAAATAGCCTAATATTGGTTCACAGTCAATAACATCTTCACCATCGAGAGTAACGATGAGTCGAAGAACACCATGCATTGATGGGTGGTGGGGACCCATATTTACTATCATGAGGTCTTTTCTTGGAGCTGGTATATTCATAGGTTTTTCTTTTTCCTCGATTGATTCTTTCATGAATTACTGAAAAGCGAAAATAAGTTCATTAAAATAAAAAAAAAATCAAGATCTAATAAATCAAATAATTCAATAATTCAAAATTCAAAACGCTTCCTCAAATTCAAATTAACGCGTTTTTGATTCCCGAATATCTAACTGATTAATTAATTCTTTATAACGTATTCTATTGTTCTTTGACAAATAAGACAGCATCCTTTGGCGTTTTCCCAAAATTTTACGGAGGCCTCTCTGAGATAAATAGTCTTTTCTGTGCAATTCCAAATGTGAAGAAAGTTTTCGTATCCTATTAGTAAGGCTTAGTATTTGAAATTCAACAGACCCCCTGTTTTTTTCTTTTTCTTCGTGTGAAATAACCGAGATGAATGACTTTTTTATCATAAAATGAAATCTT----CCCCCCCCCACCGGCCCTTATTGCTTTGCTAGATATTTTTATTGATCAATAATAATAATGCTATTCATTTTTTTTTTTTTTTTAATTTGGCATACACAATACAATAATCTTAATTTTGTGAATAATTTCCAATTTTAAAATTGGATTCGAATAGGTAAACAAAAAGATAGTTGTCTGCACTCACAAAAGATAAAAAATTATATCTAAAATTTAAAAATAAACTAAGAAGATTTTTGCATTATTTCTAGATATTGATATGTCATTAAATTAGTATCGTGTATCATAATGGAATCGAAAACAATATAGGCGTACATCTCTTTGTCTTCATATATGCAATATAGTACGGGAAATAAAATCAATCCGTATTTCAC-TTTTTTTTTTTTTCAGTACACGCTTAAGTTCATTTTTAAATTGCGGATACATATGTATCCTTACCATACTGAAACGACTGCCATTATTGGTATCAAACCAATAGCGATTCATACAAGCGAAATCTTCTAATCGATAATTAGGCCAAAGAAAGAACTTTAATCTAATTAGATTATTTTGATTTATTTTGCTTTTATTCAAAACCGGACTCTTTACCTTATTTTCATTACAAAAAAATGCATTGCTAGGTATACCATTTCTATTCCTAGAATTGAAACAAATTAGAATTCTCAATTCTCTACGATGTCTAGGGGATAAAATAGTTTCAGGAACAAACAAATCATAATGATTTTTGTCTCGATTTTCAGTCATCTTTTGATGTTTTGGAATGAATTCATCAAAATTCTTCGTATCAACATGGCCCTTTTCTCGGTACCTTTGATTAATTATGTGCTTACTTTTATGAACCAACGAAATACCTATAGTTTGATACATAATAAATTGTCCTTCATTTTTTCTAGACAGACGAACTGGTTCAATAAGTAATATTCCCTTTTTAATCAATTCTGTAAGAATGAAATTTTTCTGAATCATTAGAAGATCCAGATTTATTTCTCCCCTTTGAATAGAGGCTATAGTAATTTCTCTTAGGTTTATCGGTCTAAGCAGAGAACAATATACTTTGATGTTATCGATCATTTTTTTATTTAAAGAATCGTCCCATCTCAATTGAAAAAGCAAATATCTTTTTAGTAAGAAATCAAACTCCGCTTCCATGTTGGTCCTGGATTGTTTTTTATTTTTTTTCATCTTTGATACTGCATAATTTTCTTCAATATCTTTTTCTTGGTTTGAGAGAGTTGATTCAAAATCTGTTTTGATTCCGCATTCTTTTTCTACTTGATTTTGTTTTTCTAATTCAAGATATTTTTTTTCATTTGAAAATATTGATATAAAAATATCTCTTTTTTTCTTTCCAGTCGTTTTTTTATTTTCATTTCCATTGGCATTTTCATTTACATTAAGATTTAAAAGGAGAAATTTGATTGGTATGCACCATGGTTTAATCTTATACGAAGTATAAAGTATCAAAAATTCTGGGAAAAACCAAAGTTCGAGATTCGATATGGGACAACTTATTATTTCTTCATTCATTCTCATCCAATCAAAAAGTTTTTTTTTGGATGGATTCATTTCTTGATTTTGATGAATCATGGTATAAAAAAGATCTTTCTTGTCGATTTTATCAATTATTTGATAATTATTAGCCCTAGGTTTAGTATATTTATTACTGTTGGTGTCAGTATCCATATTGATCCAGGCCCTAATATCCATTTTCTTTTTAAGACAAAAATTGAGAATTATCCAATCGAAATTTTTTCTATCCGGATTGTTCTTTATATCTATAATATTATCTTCTACTAGATAATTATTGATAGGGATACCTACCAGCATATTAAATAATTTTCGTTTATGTTCGGTATAATTATAAAAAATCTCTTGGTTATTATTTACTTGTAATGGTAATCCATAAATAGATGAGTTTTTCTTATCTTCATAATTAATAAAATTATATGATAAAAGATCATATCTATATTTTTTTTTAACATTTTTTTTTTCGGAGTTAATTAATGGCTTTTTTTCATATGAATCATATTTGTTTAAATGGTTATTTTGAGCTATAGAGTGTTGATTTACTATATTTCTACCTTTTTGTGGTACTAATCTAGACTGAGATAAATTATTTTGATAATAACCCCTTAACCAATTTTTCCATTGATTTATTTCATAATTGGGGATGTTCTTATGTCTTAATTCGGAATGAAATATTTTTTGTGTTCCAAGAAAATAATCCTTTATTTCATTCTTAAGAAAAGCTCCATTATATTGAAAGACAGATCTTAATCTTAACTTATATAAATTAAAAAAGTTAAAACCCCGGCTTTGTGATAATTTGTAAAAGACATATGCTTGTGACAAATAAGATAAATTACAAAAAGTTTCCAAGTTCTTATTATTAATATTAGAAAGTGACTCTTTTATAGTCGAAATAAACTGCGTTATCTTTTGATTTGTTTTATCAATTTTTTCGTGATTTCTTTCATTATTGTAAATATAGTTATTATAGGAACTGGTTTTATTAACAATTTTTTTGAATGATTCAAAAAAATAAAAAAAAAGTTGTGCATTTATTCTAGGAATATTACTGATAAATAAAAAGATATTTCTATATATTCTTTCAATGAAAAATTTTATAAAATAATTTGATTTACGGATTAGTCGAACATTTCTTCTTTTTAATAGCTGCAAAATATTTTTTGGTGATTCCAATCTTTTATCATTATAACTCATTTTGTTAGAACTAATATTTATATGTGGGCTTATAAATCCTTTTTTGTTGTCTTTTGAAATTTTTTGTATTTGATTTATGGTTGTGTTTGTTCTATTAGTTAGATCTTGTATTTTTTTTTTTGTTAATGAAAAAGTTGTCCAATTTGTAGATTGAATGTTAATGGACGGTTCATGAATTAGCTCGTTATCGATTATCAAATTTTTTTCTTTTTTGTTTTCACTCAATTCATATAGTTCTATTTCTCTTAATCCAACTAATAGAATTGGGTTTATTTTTGAAAGTTCTTTTATTATTTTTTTTAGAAATACAATATTTTTAATAACCCATTTTTTTCTTTCTTTTGAGACATTTAGAAATAATTTTGTTCTTTCTTTTAAAATTATTAGAATTCTAAAACATTTCTTTTTTAATTTTATAAGTCTTTTTTTGAGTTCTTTAAAAATAGGTTCAAAAAATGAAAGTTGTTTTCTGGGCGAACCAAAAGGAAGTTCAGTTTCCATTCCCCAAACTGTTAAAAAACAAAAATCATTTTGTTGTTCTTTCTTTTTCATTGGATCCTTATAATTGTTTCGTAGCTTAAGCTTAGATTTGTGCCAAGGTTTCAGACGAAAAGGAAATAGGATCTTTATCTGAATACCGTCTATTAACCAGTTTTTCGGAAATTCTTTTTCTCCTAATTGAACACCATTATAAGTGCAGTTAACATGCACTTCTCTCTTCCAATCTTTTATATCCTCCGACCATTCAGGAAATTGAAATAATAGTATACGACCAATATTTTTAACTATTATCAATGAGGGTAATATAATATATTTTCTCAGAATTGATTGGATTACTAATACAAAACCTCTTATTACTTGAGCAACTACAATGCTATCCCAGGTTTCCGCTATTTCTATACGTGCATTCTCCCTTCTTTTTTCTTCTTCTTTTTTTTTATCGTTTGATTTTTTCTCTCTATAGTCTGAAATTTTGAATTCTGGCTTTTTCCATAGCCAATGTTGAAATTTTTTTTTTATCGGCCTCAACATATCAAAAGAAAAATAAACATCTTTGTCGATTCTGTCCAAAAAAGGAAGGGAGTGTACGTTTGCTTGAAAGGTTTTCCAAATAACTGTTTTACGCCTTTGAGCGCGCATTGAGCCTTTGATTATGTCTCGACGAAAATCCGATTGTTGTGAATAACGTATCAAAGCAATGTCGTCCCTTTCATCATTATTATTAGTATCTTGGGAATTACTATAACCATTGGTATTTTCTAGTTCATGATTAAAAATCAATACACGTTTGCATTTTCTTGAACGAATCTGAGAATCCGTTCCCAAAGCTTCTTCGTTTTCTCCCTCCTCTTGTTCCAAATCGTCGATTAATTTGTATGACCATTGCGGAATTTTTTTTCTGATTTCTTTTATCCCAATAGCTTGTTTTCTAATTGTTTTATTGTTAGGATCCGTTAGAAATCTTTCAAATAGAAATCTTATTTTTTTTTCTCGTTCTTCTAAATTAATTCGTAATTGTTTATGTTCAGGAAGTAAATAAAATTTTTTAAAATTTAAACTTGATGTTGGTTTTCCATTAAATTCATTGATTAAGTTCAAGAAAAAATTCATTTCTGTTGATAATAATGCTTTATCAATTCTATCAAATGGTTTTTTTTTTTCTTCAAATTCTAAATAATTAATAATAAGAAAGAGACCGTGGATCTTATTTATCCAACCTCTTTCTATGTAATTTTGTATGGAAACTTTATCTTTGATTGAAGGTGAAAACCATTTTTTAATTTGTCCACGGTATGCCCCATTCAAGAAAGGATCATATACTTTTGGTAAGTATTTTTTTTTCGTATTATCATGACACAATCTAGGTCTTTTTTCTAGTACATCCAAAATAAGGAATTTACTATCTAGAGCTTTGTCAAGAGCCTTGATTATATTTATAAATTTGTTGTTTAGGTTTTTTCTTTTTTGTTCATTAGTATAACTCCAATTATTATATAATTCATCAGAGTAAAGTTTATCTGTTGTGAACAGAGACATCTTTCTTTGTATCATTTCGAAAAAAGTTGACAAACTCGGTGGGTACGTAAAAGATATTCTTTTTTTTCCATCGCTTTCACATGTATGAAAAAAATATTGTGACATTTCATTTTTTACAGCATTTTCAGATTTATCGTTTTTAATATAACGAAATGGACGATTCCAGCGTTTATAGTCGAAAAGAATAGTCACAAGAGGTTTTTCAAACCAGAGTAGTTCTTTTTTTTCTTTAAATATTTCTAACTTCGAATTTTCTTGATTCCGATCCACATCCAGATAATAAGTTTCATAAACGGGTCTATTTTTATATCGTGTCTCTTTAAAATCGATTTTTTCCGGATCCTCCTTTTCTTCCGAAAAAAGGGAAGGAGAAGGATCTTCTTCGGTGGATCCCTCTTGTTCCTGTTTAGTCCCCTTCGTTTCTGAAGTTTTTTCTACATCTCTTTCTTCCTCACTTTCCCCCCTTTCTTCCGTTTCTTTCAGTTTCTTAGTAAGAATGGGTGACGGTATTCTGCCTAAATAGTAGACACAGGTAATAAATAATAGAATACTAAAGATTCGAACCATAAAATTTCTCAATTCTGACATAAGGTACTTATTAGATCTAATAGAATTGTTTTGCTGTATCCAGACTAATACCAATCCAACCCATTTCATGAATAAAATGTGACCAATTAACCAACCAACAAAACTACTTGTTACAAATAACATCTTGTTGTTGCATCGAAACATATAAATGTTGACTAATCTGACTAACATTGAACTTGGTAAAATGAAATGGTTGAATAATTGAAAAATGAGATTATTCAGGAATACACATTGAATGCTAAGATTACGCATTGAATTTCTGTTAGTAGATCCATAATCAAAAAA------GTGATTGTTCCAGAAGAAATGAAACAAAAGATACGGTAGAGCTAGGACAGTTATTGTATGAGGTCTACCCAATGCTAGATGCAGAGGCGCATAATAGATCGATATGAACATCATGAGCTGTCCCGTAATAAAACCGGTTGTTGCTGATACTTTCTTCTCGGTTCCTTCTTCTCCTTCTTCCATAACACGAGCTCGGAGAAGGAAGAGATAAGAGGGCCCTATGGAGAATGTGGTCAGAAATCCATAATAGAGTCCGACCACAACGACCGAATTTATTATCTTCATGCATAAGGATACTAGATTACCTAGTATAAAAGATTGAAAAATCATCACAAACCTCCCCTTTTTCTTTTCTATTTCAATTTCTGGATTATTATATGATGATTTTTTAACTTTCCATATATAGAAATAGAAAGAGATAGACTAGAAACGACATCTCTTATCTCAATGACACCAAAGGGCTATTAAATGAATGGAATTGGGGTATGGATGGAATATAATGAAATAGAGCCACTTTGAGGTTCCCTATGAAATGAGGCATGGAACGGAGCCACTACGAAGAAGTTCCGGGAGTTAGAAAGGAAACTTCGAGCTCATATTGGTCATGGGTTGAGAACGGGAATTGAACTTTATGAGATCTAACCTCCTGTTGTTCCTCAGTAGCTCAGTGGTAGAGCGGTCGGCTGTTAACTGACTGGTCGTAGGTTCGAATCCTACTTGGGGAGATTTGATTCATTCCGAATTAAAGAATTCGGAATGAAAGGGTTCACTTTGACTGTTAAACCCGTTCCCTGTGTCTTTGTTTCTATTGCATTCTATCTCATCGTATCACATTCTGTTCTGCGATATTTGAGAATCGCCGTCAATACCTCGGCGTAGGTCCGGGATAATCCACAGTCTGGGGCTATTTACAACTATCCAATTAAGAATTCTCAGATGTACTAGTACTAGCAAGTGCATCAAAGATGCAGTCATCGATTCGCCCGAGAGGCCACAATTACCGCGAGCAAACATATTAATGACGAGGAACGCATTTTTGCTATGCTACTAATACTTGTACTTGCTCCGGTATTCTGCCCCCGCCTGGCTGAGGAAGAATTACGGGGCGTAAAACAAAAAAATATGCGGAAAAAGGCATACTATATTTAAAGTATACACCATTAAAGAAAGAAAGAGTAGGGCCCTTCCATTTCGACAAAAGACCCACGCCCAAATTCCATAGCTTTGGGTCCGCAATCCCGATCATGATTTTCTTACCCCCAAAGGGAAAGGTCCTTCCCTTTTTGGCCGGTTGTGGGCGAGGAGGGATTCGAACCCCCGACACCGTGGTTCGTAGCCACGTGCTCTAATCCTCTGAGCTACAGGCCCCACCCCGTCTCCACTGGATCTGTTCCCGGGAGTACCCTAAAAAAAGGAACCTTTCCTCTCCCCGGTTAAGAAGATGTGAAAGTGCCTCTCTCTATATAAGAACGGTGCGTTCCGAGGTGTGAAGTGGGAGAGAAGGGATTTCATAATTGGGGTTTTGAATAAGACGACCCTTTCATTTTTTTCTTTTTCATATTCAAAAAGTAATAAGAATGAGGGGTGTTAAGCTTTTTATCATCCTGGCGTCGAGCTATTTTTCCGCAGGACCTCCCCTACAGTATCGTCACCGCAGTAGAGTTTAACCACCAAGTTCGGGATGGATTGGTGTGGTTCCTCTACGCCTAGGACACCAGAATATCGAACCATGAACGAAGAAAGGCATGAGAGAAAAGCATATTGGCTAGTGATTGTGAGGCCCCAATTCTTGACTGGAGGGGACACCAAAGGCCTCTGCCCTTCCATCCCTTGGATAGATAGAGAGGGAGGGCAGAGCTTTTGGTTTTTTCGTGTTGTCAAAGAGTTGAACAATGAAAATAGATGGCGAGTGCCTGATCGAATTGATCGGGTCATGTAGGAACAAGGTTCAAGTCTACCGGTCTGTTAGGATGCCTCAGCTGCATACATCACTGCACTTCCACTTGACACCTATCGTAATGATAAACGGCTCGTCTCGCCGTGACCTTCTCTTGAATTCTCAAAACTTCTGTCACTCTACCCCCGCAGGGGCAGAAAACCCATCGCTGTCTTGGCTGTGCTACCGGAGGCTCTGGGGAAGTCGGAATAGGAGAGCACTCATCTTGGGGTGGGCTTACTACTTAGATGCTTTCAGCAGTTATCCGCTCCGCACTTGGCTACCCAGCGTTTACCGTGGGCACGATAACTGGTACACCAGAGGTGCGTCCTTCCCGGTCCTCTCGTACTAGGGAAAGGTCCTCTCAATGCTCTAACGCCCACACCGGATATGGACCGAACTGTCTCACGACGTTCTGAACCCAGCTCACGTACCGCTTTAATGGGCGAACAGCCCAACCCTTGGAACGTACTACAGCCCCAGGTGGCGAAGAGCCGACATCGAGGTGCCAAACCTTCCCGTCGATGTGAGCTCTTGGGGAAGATCAGCCTGTTATCCCTAGAGTAACTTTTATCCGTTGAGCGACGGCCCTTCCACCCGGCACCGTCGGATCACTAAGGCCGACTTTCGTCCCTGCTCGACGGGTGGGTCTTGCAGTCAAGCTCCCTTCTGCCTTTGCACTCGAGGGCCAATCTCCGTCTGGCCCGAGGAAACCTTTGCACGCCTCCGTTACCTTTTGGGAGGCCTACGCCCCATAGAAACTGTCTACCTGAGACTGTCCCTTGGCCCGTAGGTCCTGACACAAGGTTAGAATTCTAGCTCTTCCAGAGTGGTATCTCACTGATGGCTCGGGCCCCCCCGGAAGGAGGCCTTCTTCGCCTTCCACCTAAGCTGCGCAGGAAAAGCCCAAAGCCAATCCCAGGGAACAGTGAAGCTTCATAGGGTCTTTCTGTCCAGGTGCAGGTAGTCCGCATCTTCACAGACATGTCTATTTCACCGAGCCTCTCTCCGAGACAGTGCCCAGATCGTTACGCCTTTCGTGCGGGTCGGAACTTACCCGACAAGGAATTTCGCTACCTTAGGACCGTTATAGTTACGGCCGCCGTTCACCGGGGCTTCGGTCGCCGGCTCCCCTGTCATCAGGTCACCAACTTCCTTGACCTTCCGGCACTGGGCAGGCGTCAGCCCCCATACATGGTCTTACGACTTTGCGGAGACCTGTGTTTTTGGTAAACAGTCGCCCGGGCCTGGTCACTGCGACCCCCTTTGTGAGGAGGCACCCCTTCTCCCGAAGTTACGGGGCTATTTTGCCGAGTTCCTTAGAGAGAGTTGTCTCGCGCCCCTAGGTATTCTCTACCTACCCACCTGTGTCGGTTTCGGGTACAGGTACCCTTTTGTTGAAGGTCGTTCGAGCTTTTCCTGGGAGTATGGCATCGGTTACTTCAGCGCCGTAGCGCCTTGGTACTCGAACATTGGCTCGAGGCATTTTCTCTACCCCTTCTTACCCTGAAAAAGCAGGGGCACCTTGCGTCCTTGAACCGATAACCATCTTTCGGCTAACCTAGCCTCCTCCGTCCCTCGGGACCAACAAGGGGTAGTACAGGAATATTCACCTGTTGTCCATCGACTACGCCTTTCGGCCTGATCTTAGGCCCTGACTCACCCTCCGTGGACGAACCTTGCAGAGGAACCCTTAGGTTTTCGGGGCATTGGATTCTCACCAATGTTTGCGTTACTCAAGCCGACATTCTCGCTTCCGCTTCGTCTACCACTGCTCGCGCGGGTGCTTCCCTCTAGGCGGAACGCTCCCCTACCGATGCATTTTTACATCCCACAGCTTCGGCAGATCGCTTAGCCCCGTTCATCTTCGGCGCAAGAGCGCTCGATCAGTGAGCTATTACGCACTCTTTCAAGGGTGGCTGCTTCTAGGCAAACCTCCTGGCTGTCTCTGCACCCCTACCTCCTTTATCACTGAGCGGTCATTTAGGGGCCTTAGCTGGTGATCCGGGCTGTTTCCCTCTCGACGATGAAGCTTATCCCCCATCGTCTCACTGGCCGACCTTGACCCCTGTTATTTTGAGGTCATATCTAGTATTCAGAGTTTGCCTCGATTTGGTACCGCTCTCGCGGCCCGCACCGAAACAGTGCTTTACCCCTAGATGTCCAGTCAACTGCTGCGCCTCAACGCATTTCGGGGAGAACCAGCTAGCTCTGGGTTCGAGTGGCATTTCACCCCTAACCACAACTCATCCGCTGATTCTTCAACATCAGTCGGTTCGGACCTCCACTTAGTTTCACCCAAGCTTCATCCTGGTCATGGATAGATCACCCAGGTTCGGGTCCATAAGCAGTGACAATTGCCCTATGAAGACTCGCTTTCGCTACGGCTCCGGTGGGTTCCCTTAACCAAGCCACTGCCTATGAGTCGCCGGCTCATTCTTCAACAGGCACGCGGTCAGAGCCCCGGGCTCCTCCCACTGCTTGGGAGCTTACGGTTTCATGTTCTATTTCACTCCCCGATGGGGGTTCTTTTCACCCTTCCCTCACGGTACTACTTCACTATCGGTCACCCAGGAGTATTTAGCCTTGCAAGGTGGTCCTTGCTGATTCACACGGGATTCCACGTGTCCCATGCTACTCGGGTCAGAGCGTAAGCTAGTGATACTTTCGGCTACTGGACTCTCGCCATCTAGGGTGCAGCACTCCACCGCTTCGCCTAGCAGCACGACGCTTGTATTGCTCTCCCACAACCCCGTTTTCGCGGTTTAGGCTGCTCCCATTTCGCTCGCCGCTACTACGGGAATCGCTTTTGCTTTCTTTTCCTCTGGCTACTAAGATGTTTCAGTTCGCCAGGTTGTCTCTTGCCTGCCCATGGATTCAGCAGCAGTTCGAAAGGTTGACCTATTCGGGAATCTCCGGATCTCCGCTTATTTTCAACTCCCCGAAGCATTTCGTCGCTTATTACGCCCTTCCTCGTCTCTGGGTGCCTAGGTATCCACCGTAAGCCTTTCCTCGTTTGAACCTCGCCCTTAACTTTAAGGCTATGCCATCCCCTAAGGTGCTGCTAAATGGAAGGATCTTATCAACGTCCATGAATGATAAATCATAGCATAGATCGAACTGCCGAATCGGAAAAATTTGGTGCTATCATATAGCTTTGTATCGGCTAAGTTCACGAGTTGGAGATAAGCGGACTCGAACCGCTGACATCCGCCACAGGGTAAACCACTGCCTCTCAGGCCCCGACTGATTCTACCATAGAGGCCAACGATAGACAATAACTCCCCCCCGAACACAGCTTACAACTTTCATCGTACTGTGCTCTCCAAAGAGCAACTCTTCTCAAAATCTCAAAAGGTGCTGAGTTGGAATCCCATTCTAACTAAGGATTCTTGTGGTTCCGGAGGATCTAGCTACAGGAGAACCAGGAACGGAGAGCTTTCCCCCCTTTTACACCCGACTTTTTGGTCTTAAGAATGCTGGTTTTAAGAATGAGTGATTGCCCTTCTCCGACCCTTACTGCCCAACCTGAAAGTGGACAGCTAAAGCGTTCCACTTATTGAACAGGGTTCTATGGTCGGTCCGCGACCCCTGGATGCCGAAGGCGTCCTTGGGGTGATCTCGTAGTTCCTACGGGGTGGAGACGATGGGGTCGGTCCATGGATTTTCCTTCCTTTTGCCGCATTTCGCTCAAGGGGTTGAAGGGAGATAGTGCATCAAGCTGTTCGCAAGGGCCAACTTGATCCTCTTCCCCAGGGATCCCAGATGAGGGAACCCTAGGAGAGCCGCCGACTCCAACTACCGTCCATGTACGATCCATACTAGATCTGACCAACTGCCCATCCTACCTCCTCTACGTTCTTGACAGCCCATCTTTGTCTCAGTAGAGTTTTTCAGTGGCATGTTTCGGTCCTCTTCCCCATTACTTAGAAAAAGTGAGCCACCGGTTCAGGTACAAGATACTATCATTACCGCCTGGACAATTAGACACCCAACCCGTAATCGCAACGACCCAATTGCAAGAGCGGAGCTCTACCAACTGAGCTATATCCCCCCGAGCCAAGTGGAGCATGCATAAAGAAGTCAAATGCTTCTTCTATTCTTTTCCTTGGCGCAGCTGGGCCATCCTGGACTTGAACCAGAGACCTCGCCCGTGAAGTAAATCATCGCACCTACGGTCCAACCAATTGGGAGAGAATCAATAGATTCCTTTTCGGGAGCGATTCATCCTTCCCGAACGCAGCATACAACTCTCCGTTGTACTGCGCTCTCCAAGTGTGCTTCTTCCTCCCTTCTTCCTTACCATGGCAAGTCTTTGTGAAATAACCCCGATGAGAAGAAAAAAGAAGGCGTTAAGAGACCCTCCTGGCCCAACCCTAGACACTCTAAGATCCTTTTTCAAACCTGCTCCCATTTCGAGTCAAGAGATAGATAAATAGACACATCCCATTGCACTGATCGGGGGCGTTCGTAGTGACTGAGGGGGTCGAAGACCAAGAAGTGAGTTATTTATCAGCCAAGCATTCTTCTTACGGCTAGATCCAATCTCCTGGTCCCTGCGGAAAGAAAAAAGAATTTCACGTTCTTCCTTTCGGGAAGGGAGGTTTTTTTCCTATTGATTGGAGCTTTCTCCAGACCTCCGGGAAAAGAATGAAAAAAAAGGCTCGAATGGTACGATCCCTCCGTCACCCCAGAATGAAAGGGGCGATCTCGTAGTTCTTGGTCTGTGAAGATACGTTGTTAGGTGCTCCGTTTTATTTTCCCATTGAGGCCGAACCTAAACCTGTGCTCGAGAGATAGCTGTCCATATACTGATAAGGGATGTATGGATTCTCGAGAAGAGAGGAGCCGTGGTGGTCCCTCCCGGACCGCCCGGATCCCACGAGTGAATAGAAAGTTGGATCTACATTGGATCTCACCTGAATCGCCCCATCTATCCTCCTGAGGAGAAGTTTGATTTCAAACCCCGGTTCGAACAGGAGAAGTACGCCATGCTAATGTGCCTTGGATGATCCACATCTCAGGGTCAGGCGCTGATGAGCACATTGAACTATCCATGTGGCTGAGAGCCCTCACAGCCCAGGCACAACGACGCAATTATCAGGGGCGCGCTCTACCACTGAGCTAATAGCCCGTCGTGCGGGCCTCCCGCTGGGGCCCGCTATGCCAAAAGCGAGAGAAACCCCATCCCCCTCTTTCCTTTTTTACGACCCCACGTCGCCACACGGGAGGGACATGGGGGCGTAAAAAAGGGGATCCTATCAACTTGTTCCGACCTAGGATAATAAGCTCATGAGCTTAGTCTTACTTCACCGTCGAGAAACGAAAGAAGACTTCCATCTCCAAGTTTAACTCAGACGTAGCTCGCTTCTTTTTGGGTGTGAAGCAGTGTCAAACCAAAATACCCAACAAGCATTAGCTCTCCCTGAAAAGGAGGTGATCCAGCCGCACCTTCCAGTACGGCTACCTTGTTACGACTTCACTCCAGTCACTAGCCCTGCCTTCGGCATCCCCCTCCTTGCGGTTAAGGTAACGACTTCGGGCATGGCCAGCTCCCATAGTGTGACGGGCGGTGTGTACAAGGCCCGGGAACGAATTCACCGCCGTATGGCTGACCGGCGATTACTAGCGATTCCGGCTTCATGTAGGCGAGTTGCAGCCTACAATCCGAACTGAGGACGGGTTTTTGGAGTTAGCTCACCCTCGCGGGATCGCGACCCTTTGTCCCGGCCATTGTAGCACGTGTGTCGCCCAGGGCATAAGGGGCATGATGACTTGACGTCATCCTCACCTTCCTCCGGCTTATCACCGGCAGTCTGCTCAGGGTTCCAAACTCAACGGTGGCAACTAAACACGAGGGTTGCGCTCGTTGCGGGACTTAACCCAACACCTTACGGCACGAGCTGACGACAGCCATGCACCACCTGTGTCCGCGTTCCCGAAGGCACCCCTCTCTTTCAAGAGGATTCGCGGCATGTCAAGCCCTGGTAAGGTTCTTCGCTTTGCATCGAATTAAACCACATGCTCCACCGCTTGTGCGGGCCCCCGTCAATTCCTTTGAGTTTCATTCTTGCGAACGTACTCCCCAGGCGGGATACTTAACGCGTTAGCTACAGCACTGCACGGGTCGATACGCACAGCGCCTAGTATCCATCGTTTACGGCTAGGACTACTGGGGTATCTAATCCCATTCGCTCCCCTAGCTTTCGTCTCTCAGTGTCAGTGTCGGCCCAGCAGAGTGCTTTCGCCGTTGGTGTTCTTTCCGATCTCTACGCATTTCACCGCTCCACCGGAAATTCCCTCTGCCCCTACCGTACTCCAGCTTGGTAGTTTCCACCGCCTGTCCAGGGTTGAGCCCTGGGATTTGACGGCGGACTTAAAAAGCCACCTACAGACGCTTTACGCCCAATCATTCCGGATAACGCTTGCATCCTCTGTATTACCGCGGCTGCTGGCACAGAGTTAGCCGATGCTTATTCCCCAGATACCGTCATTGCTTCTTCTCCGGGAAAAGAAGTTCACGACCCGTAGGCCTTCTACCTCCACGCGGCATTGCTCCGTCAGGCTTTCGCCCATTGCGGAAAATTCCCCACTGCTGCCTCCCGTAGGAGTCTGGGCCGTGTCTCAGTCCCAGTGTGGCTGATCATCCTCTCGGACCAGCTACTGATCATCGCCTTGGTAAGCTATTGCCTCACCAACTAGCTAATCAGACGCGAGCCCCTCCTCGGGCGGATTCCTCCTTTTGCTCCTCAGCCTACGGGGTATTAGCAGCCGTTTCCAGCTGTTGTTCCCCTCCCAAGGGCAGGTTCTTACGCGTTACTCACCCGTCCGCCACTGGAAACACCACTTCCCGTCCGACTTGCATGTGTTAAGCATGCCGCCAGCGTTCATCCTGAGCCAGGATCGAACTCTCCATGAGATTCATAGTTGCATTACGTATAGCTTCCTTGTTCGTAGACAAAGCGGATTCGGAATTGTCTTTCATTCCAAGGCATAACTTGTATCCATGCGCTTCATATTCGCCTGGAGTTCGCTCCCAGAAATATAGCCATCCCTACCCCCTCACGTCAATCCCACGAGCCTCTTATCCATTCTCATTCGATCACGGCGGGGGAGCAAGTAAAAATAGAAAAACTCACATTGGGTTTAGGGATAATCAGGCTCGAACTGATGACTTCCACCACGTCAAGGTGACACTCTACCGCTGAGTTATATCCCTTCCCTTGTCCCCCATCGAGAAATAGAACTGACTAATCCTAAGGCAAAGGGTCGAGAAACTCAACGCCACTATTCTTGAACAACTTGGAGTCGGGCCTTCTTTTCGCACTATTACGGATACGAAAATAATGGGAAAAATTGGATTCAATTGTCAACTGTTCCTATCGGAAATAGGATTGACTACGGATTCGAGCCATAGCACATGGTTTCATAAAACCGTACGATTTTCCCGATCTAAATAAAGCAGGTTTTACATGAAGAAGATTTGGCTCAGCACGTTCTATTCGATACGGGTAGGAGAAGAGCCCGACTCGGTATTCTTAAAAAAAAATAGAGAAATCAGAACCAAGTCAAGATGATACGGATCAACTCTTTCTTCTTGCGCCAAAGATCTTACCATTTCCGAAGGAACTGGAGTTACATCTCTTTTTCATTTCCATTCAAGAGTTCTTATGTGTTTCCACGCCCCTTCGAGACCCCGAAAAATGGACAAATTCCTTTTCTTAGGAACACATACAAGATTCGTCACTACAAAAAGGATAATGGTAACCCCACCATTAACTACTTCATTTATGAATTTCATAGTAATAGAAATACATGTCCTACCGAGACAGAATTTGTAACTTGCTATCCTCTTGCCTAGCGGGCAAAGATTTACCTCCGTGGAAAGGATGATTCATTCGGATCGACATGAGAGTCCAACTACATTGCCAGAATCCATGTTGTATATTTGAAAAAGGTTGACCCCCTTGCTTCTCTCATGTTACAATCCTCTTCCCGCGGAGCCCCCTTTCTCCTCGGTCCACAGAGACAAAATGTAGGACTGGTGCCAACAGTTCATCACGGAAGAAAGGACTCACTGAGCCGAGATGACTAACTAATAGAATAGAAAATGCTAATATAATAGAAAAGAACTGTCTTTTCTGTATACTTTCCCCGGTTCCGTTGCTACCGCGGGCTTTACGCAATCGATCGAATCATATCGGATCATATAGATATCCCTTCAACACAACATAGGTCATCGAAAGGATCTCGGAGACCCACCAAAGCACGAAAGCCAGGATCTTTCAGAAAATGGATTCCTATTCGAAGAGTGCATAACCGCATGGATAAGCTCACACTAACCCGTCAATTTGGGATCCGATTCGGGATTTTCCTTGGGAGGTATCGGGAAGGAATTGGAATGTAATAATATCGATTTATACAGATACATTTATACAGATACAGAAGAAAAGGTTCTCTATTGATTCAAACGCTGTACCTACGGATAGGGATAGAGAAAGAGGAAAAAACCGAAGATTTCACATAGTACTTTTGATCGAAAAATCAATCTGATTTATTTCGTACCTTTCGCTCAATGAGAAAATGAGTCAGATTCTACAGGATCAAACCTATGGCACTTAAGGAATGATGGAAAGGAAGAAAATCAAAAAAGAAATAAAAAAAGAAAAGAGAGGGAAAAGTAATAAAAAAATAAGTAAAGTAAATAAAGAAGTAGAAGAGCCCAGATTCCAAATGAATGAAAACGTGACTGAATTGGTCCTAGTTACTCTTCGGAACGGAGTGGAAGAAGGGAAGAGGTTCTCGAACGAGGAAAAGGATCCAATGACTTCAAAAGAATTGAACGAGGAGCCGTATGAGATGAAAATCTCATGTACGGTTCTGTAGAGTGGCAGTAAGGGTGACTTATCTGTCAACTTTTCCACTATCACCCCCAAAAAACCAAACTCTGCCTTACGTAAAGTTGCCAGAGTACGCTTAACCTCTGGATTTGAAATCACTGCTTATATACCTGGTATTGGCCATAATTTACAAGAACATTCTGTAGTCTTAGTAAGAGGGGGAAGGGTTAAGGATTTACCCGGTGTGAGATATCACATTGTTCGAGGAACCCTAGATGCTGTCGGAGTAAAGGATCGTCAACAAGGGCGTTCTAGTGCGTTGTAGATTCTTATCCAAGACTTGTATCATTTGATGATGCCATGTGAATCGCTAGAAACATGTGAAGTGTATGGCTAACCCAATAACGAAAGTTTCGGTAAGGGAACCGGAGCAGGCTACCATGAGACAAAAGATTTTCTTTCTAAAGAGATTCTATTCGGAACTATTATATGTCCAAGGTCCAATATTGAAATAATTTCAGAGGTTTTCCTTGACTTTGTCCGTGTCAACAAACAATTCGAAATGCCTCGACTTTTTTAGAACAGGTCCGAGTCAAATAGCAATGATTCGAAGCACTTCTTTTTACATTACACTATTTCGGAAACCCAAGGACTCAATCGTATGGATATGGAAAATACAGGATTTCCAATCCTAGCAGGAAAAGGAGGGAAACGGATACTCAATTTAAAGTGAGTAAACAGAATTCCATACTCGATCTCATAGATACATATAGAATTCTGTGGAAAGCCGTATTCGATGAAAGTCGTATGTACGGCTTGGAGGGAGATCTTTCATATTTTTCGAGATCCACCCTACAATATGGGGTCAAAAAGCCAAAATAAATGATTTTAGCCCTTATAAAAAGAAAACTGATTATTGAACCCCTTTCACGCTCATGTCACGTCGAGGTACTGCAGAAGAAAAAACTGCAAAATCCGATCCAATTTATCGTAATCGATTAGTTAACATGTTGGTTAACCGTATTCTGAAACACGGAAAAAAATCATTGGCTTATCAAATTATCTATCGAGCCATGAAAAAGATTCAACAAAAGACAGAAACAAATCCACTATCTGTTTTACGTCAAGCAATACGTGGAGTTACTCCCGATATAGCAGTAAAAGCAAGACGTGTAGGCGGATCGACTCATCAGGTTCCCATTGAAATAGGATCCACACAAGGAAAAGCACTTGCCATTCGTTGGTTATTAGGGGCATCCCGAAAACGTCCGGGTCGAAATATGGTTTTCAAATTAAGTTCCGAATTAGTGGATGCTGCCAAAGGGAGTGGCGATGCCATACGCAAAAAGGAAGAGACTCATAGAATGGCAGAGGCAAATAGGGCTTTTGCACATTTTCGTTAATCCATGAACAGGATCTATATAGACACATAGACCCATGGATCCATACATCTCGATCGGAAAAGAATCAATAGAAAAATAAAGAATCGGAATTGATCGATCTATTTCTCGAAACAAACGAAAAGAAAACGAAAGACGAAACATAAATCATGGATCAACTAAGCCCTCTCGGGGACTTGTTTAAGAACAAGAAAGAGGAATCTCATGTAAATATCATGGAATAAGTTTTGATCCTATTCATGGGGATTCCGTAAAAATTCCATTCCAAAAAGAGAAAGTTCGAAACAATTGGGATCTTTTGGAGATTGGATGCAGTTACTAATTCATGATCTGGCATGTACAGAATGAAAACTTCATTCTCGATTCTACGAGAATTTTTATGAAAGCCTTTCATTTGCTTCTCTTCGATGGAAGTTTTATTTTCCCAGAATGTATCCTAATTTTTGGCCTAATTCTTCTTCTGATGATCGATTCAACCTCTGATCAAAAAGATATACCTTGGTTATATTTCATCTCTTCAACAAGTTTAGTAATGAGCATAACGGCCCTATTGTTCCGATGGAGAGAAGAACCTATGATTAGCTTTTCGGGAAATTTCCAAACGAACAATTTCAACGAAATCTTTCAATTTCTTATTTTACTATGTTCAACTTTATGTATTCCTCTATCCGTAGAGTACATTGAATGTACAGAAATGGCTATAACGGAGTTTCTGTTATTCGTATTAACAGCTACTCTAGGAGGAATGTTTTTATGCGGTGCTAACGATTTAATAACTATTTTTGTAGCTCCAGAATGTTTCAGTTTATGCTCCTACCTATTATCTGGATATACCAAGAAAGATGTACGGTCTAATGAGGCTACTACGAAATATTTACTCATGGGTGGGGCAAGCTCTTCTATTCTGGTTCATGGTTTCTCTTGGCTCTATGGTTCATCCGGGGGAGAGATCGAGCTTCAAGAAATAGTGAATGGTCTTATCAATACACAAATGTATAACTCCCCAGGAATTTCAATTGCGCTGATATTCATCACTGTAGGAATTGGGTTCAAGCTTTCCCCAGCCCCTTCTCATCAATGGACTCCTGACGTATACGAAGGAGTGCGGTTCGTTCGATAAATTCCTACCTCTCTATCTATCTCTGAGATGTTTGGATTTTTCAAAACTCCATGGACATGCAGAAGAGAAATGCTATCCCCACTCGGACCAAGACATAACTTTTACTTGTTCAAATAACAATTAAGGTGAAGCAGGGTCAGGAACAACGAATCTCTTTATGATAAAGAGATTCATTTTGCAAGTTCGTTATTACGGGTAGTTCCTACAAAGCAAAGGATCGGACTAATGACGTATACAATACTTGAATTCTCGATGTAGATGCTACATAGTTGGTTCTCATCCTTCAGAGACTACGAGTGTAATAGGAGCATCCGTCGACAAAAGGATCACCCTAAGATGATCATCTCATGGCTATTGAGAACGAATCAAATCAGATGGTTCTATTTCTCAATCTTTCTGACTTGCTCCTACGGAACCAAGGTCGAAAAGATTGAGAAAAATCATTCATTCACAACCACTGATGAAGGATTCCTCGAAAAGTTAAGGATTAGTAATCCTTTTTAGAAATCGAATGGATTCGGTCTTATACATACGCGAGGAAGGTAATCAAAAAAGAAAGAAGATGAGTTCTTCTTTCTTTTATCACTTAGGAGCCGTGCGAGATGAAAGTCTCATGCACGGTTTTGAATGAGAGAAAGAAGTGAGGAATCCTCTTTTCGACTCTGACTCTCCCACTCCAGTTGTTGCTTTTCTTTCTGTTACTTCGAAAGTAGCTGCTTCAGCTTCAGCCACTCGAATTTTCGATATTCCTTTTTATTTCTCATCAAACGAATGGCATCTTCTTCTGGAAATCCTAGCTATTCTTAGCATGATATTGGGGAATCTCATTGCTATTACTCAAACAAGCATGAAACGTATGCTTGCGTATTCGTCCATAGGTCAAATTGGATATGTAATTATTGGAATAATTGTTGGAGACTCCAATGGTGGATATGCAAGCATGATAACTTATATGCTGTTCTATATCTCCATGAATCTAGGAACTTTTGCTTGCATTGTATCATTTGGTCTACGTACCGGAACTGATAACATTCGAGATTATGCAGGATTATACACGAAAGATGCTTTTTTGGCTCTCTCTTTAGCCCTATGTCTCTTATCCTTAGGAGGTCTTCCTCCACTAGCAGGTTTTTTCGGAAAACTTCATTTATTCTGGTGTGGATGGCAGGCAGGCCTATATTTCTTGGTTTCAATAGGACTCCTTACGAGCGTTGTTTCTATCTACTATTATCTAAAAATAATCAAGTTATTAATGACTGGACGAAACCAAGAAATAACCCCTCACGTGCAAAATTATAAAAGATCCCCTTTAAGATCAAACAATTCCATCGAATTGAGTATGATTGTATGTGTGATAGCATCTACTATACCAGGAATATCAATGAACCCGATTATTGAAATTGCTCAGGATACCCTTTTTTAGCTTCTAGAACCTATTTCTTAGTTCAAGATCCCTCTTACTAACTGGAATCAAAGAATTAGTAGATCTGTTCCGCCCAAAATGGGAATGGGCTAGGGTTATGAACTTATAATCGATAATCTGATGATCGAGTCGATTCCATGATTATAAGTTCATTCCATACCGGACCAGACCGGAATAGGGTTATATACATTCTAATTATGTTCTAATTATGAGAAGGGGTCATTCGAGCGTATCTAAATAGATACTATGTTTACATATGGATCCCTACGTCGTTACATTCCATTTAGGATTAGGAATAGGCGTAATCGGACCTGCTTTTTACATATCTCTCGTTATTTGGGACCCTATTCACTTCTTTGGGCTTCTATTGAATCGAGAAATAGGTTTGATTGTCCATCTTTTTGATATAAGGCATCCTCCGGATAATTCAAATCGAAGCAATTGGATGTCCGACTCGGGCCTATATGACATGACCAATCAATAGAAATACTCTAACACTCCACCTTTGTCATATATTCCATACATCACACTGGATAGATATCATATTCATGGAATACGATTCACTTTCAAGATGCCTTGGTGGTGAAATGGTAGACACGCGAGACTCAAAATCTCGTGCTAAAGAGCGTGGAGGTTCGAGTCCTCTTCAAGGCATAATATTGAATATCGAGAATGCTCATTGAATTGGAATAAGTTCGGCAGCGGATCACGAAATCTTGGTGATCTTCTCTATCTAATGAATGGGGAGTCCGCTTTAAAATCGTCCGCCCTGCACCCACCCCCCGAGTATATGCTTCAACAGGAATCACACAAGGGTAGATTGATACAATAGAAACCTCTGGTAAAATGCCCACCCCTAACCCAGCAGATAAAGTACATTACATAGTCCGTTTTAGGGATTGGCGACTTGCCCATTCAGTGACTTTGGCGCTGGGCGTTCCCAAAATGGGTACTATCGGGTCGGGTGAATTCAATAATAGACGCCTGTTGGCATTACAGCCTCCCTTCTCCTTTCAGGGCCTATCCGAAAGAGAATCCAGTACTTCTTGGTCGTGAATATCTGAATAGGACGAACCGCTCCGTGGATATCTTTGCTTCGGAACAAAACAATTAGTCGGTCAACTGGAATGTGTATTATCCATATAGGGGATCTTTCAATTGAGAAGATCCGTCGACCTGAGACGAAGAGAGATGTCTATCTATTTTATTTAGTTATTCAGTTAAACCAATGATTCGTTATTGTAGCAGATAGCAACAACCATTTCATCCGGGAAAAGCCATCTTTTTCTCAACAATGTCTTTGTCATTTGATCCAATAGCGTTCCGTTAGATAGGAACAGCTTTGATAAATACTGATAACTCTCAGATGGAGTATTAGAACGGAAAAATCCATTAGATAATGAACTATTGGTTCTAAGCCATCTCTGGCGATAAATCAACAATTCGAAGTACTTTTCTTGAGTATTCTTGATAAACCAGCGTTTATATATAGATGTAGGAAGATCTGTTTGGGAAGTAAGAAGCCCCTTTGACATCTCTTCATCTGCAAAGAATTCTCGATGTGAAAACACAGAGACAAAGGGCTGATCTTTGAATAGGAAAAAGAGTGGATCTGCAGGGTCCCAAATGAATTGGCTTATTCGAAAAAAGCCTTGTTCTTTGGAAGATCTATCTCGTGTCTGGTACTGCATGGTTCCACTCTGCAAGAACTCCGAATCATTCTCTTGAAGTCCATCCTCTTCATCATAAATGATCCGCTTGCCCCGAAATGACCTGGCCCAATAGGGAAATCCCAATTCATTGGGGCTTTCGATACAATCAAATAGAAAGCCCCAAGGGCGCCATATTCTAGGAGCCCAAACTATGTGATTGAATAAATCCTCCTCTATCCGTTGCGGGTCGAGGACTCCTTCTCCTTCCCCTTCTTCAAACTCCGATTTGTATTGTTCATAGAGAAATCTCTGATCAACGATAGAACAAGATCCATTTTGCATCATATCTAAGGGATTCCTTGGTTCGGGCCGAAGAAGCAATGTCGCTCGATCATTATCAAACTGGCTGCAATCTTTTTCTGTCCGCGAGGATCCCACCAGAGTGCCTTCTACTTCTAATAGGCCATGAACTAGATCAGAATCATTCTCAACGAGTCCATAAGAAGTGATCCCATTTTTTTCATCGAGTTCGGGTAGAGACCAAAGGTCTTGAGCGACCGATCCGGCAGAACAACTCAAAAGATAAAGAAGTATCGTTAATTTCTTCATGCTCGTTCCAAGTTCGAAGTACCATTTGTACAAATAAGAATCCCCTTCGTTACATGATTTCTTCTTCATATAGATAGATATAGGATCTATGGAGCAATTACTTAGAAGTACATTTTGTGCAACAGCCCTTCCTATCTGATAGAAAAGGATCCCATGATCCTGAACGGATCTTACCTGGGATCGCAAATCCCAAGTTTGTCTATGAAAAGCGGATCTAATTATATTAGTGTCTATAATTGATTTCTTCTGTGTAATACTAATCGATAGGGCCTCATTGGTAAGTGCTACAAGATCTCGTACATTGGAACCCATGGTTATGGACCCGAATCCATTAGTATGGAACATTTTCTTTTCCAAGTGAAATCCCCTAGTATATGAAAGAGTGAAAAAGTGCTTTCGTTGTTGTGGAATAAGAAGCCTTCGTATCTTAATGCATGTATTTAATTTATTCGGAGCTATTAGAGCGGGATCCACTTTTTGGGGAATATGAGTCGAAGCAATAACAAGAATATTTCTAGTGGAACATCTTTCACAATCCCTGGAGAGATAGTTCACTAATAGACCGAGGGATAAGTAATTCGACTCATTCACATCCAGATCATGAATGTTTGGAATCCATATTATGCAAGGAGACATTGCTTTTGCTAATTCGAATTGAAGGGTGATATAAAACCGGTCTATTTCCGGCATCATATCCATAGTTAGCGCATTCATCATAGTTAGAAGCTCCAGCTCCGTATCAAGGTCGCGGTCGATATCGTCACTATCATCAATATCGTCACTATCATCAATAAGAAAACCCTTAGGCTTGTTATCCAGGAACTTGTTCAGAAATACTGTAATGAAAGGAACATAGGAGTTTGTCGCTAGGTATTTGACCAAATAGGATCGTCCAGTTCCTATAGAACCTATCACTAAAATACCCCTAGAGAGGGATAGGGCTAAGCGGAGCGAAAAAGGTTTTCCATGAGATGGGAAATGAAAACTATTAGCCCCACAGGAGGTTTGTGAATAAGTGATTGTCTGATAATGAGCAAGGAATATCCGTCTTTCTGCTAAACAGGATGTATTGAACTCATAATTCATTAGATACTTTTTATGAATGTCAACTAAGTATCGTAAGTAAATTGCTCCCGGTTGTTCAATCATTTGATAACCAGAGTCATTCTTTGATAAATGATCACTCTGAGTCAGACTCAATAGAATTTGATCAATCCTTTTTTCTGTCGTTAAGGTGGAGAACTGAACCAAGAATTCTCTTTCTTTATCATCAACCGAATCACTGTTCGAGACCCAGGATTCTATTTTATCATCAATCCAATCACCGTTCACCTTTTTTCTTTTTCTTATCAATGAATAGGTCTCTTTACTTATATGACTTAGATGTCTCGTATTTCTGGAAAAAGCGATTCGATTGATGGGATTTGGTATGATACTTATGAAATCGATGATATCGATGAGATTGATATTCAAATATTTCTTCTTAGAACGTATTGATTTGACCCCATAAGTGGGACCGCCACCCCATAGCATGTTGCCGCCAGAAGCAGAACCCCGTATTTCTTCTAGAGAATCTCCTAATTGTTCTCGAGCAACTAGAAAGAGATTCTTTAACCAGAAAGAATTCAGTTCAGATGTAGGATACCTATCCAGAAGTTTTCGCAACTCAATCATGTATGATGGAATCATCAAAGATTTGACCCTTTCGAACTCTGTCTGTAACTCACTATAGGTTCGAGAAACAAAAAGAAGATGTGTACGAACGAGATATCCAGCAACAAGAAGAAGGAAAAGGATTGAATAGAGGAACTCCCGAACATTTGGCGATCTCAGATGTGTCGATATCAATGGTGACTCATTATTTCGATGAATCATTTCTTTGGACAGAAGAAGATTATGTAAACACTTACTCGAAATCTCACTTATCAGATTCCATTGTGGAAGACACAATCTTTTCTGAAGAATTCGCCATGATATATCTAATCCATGCATAATATCATGAAAAATGGATACAAATTTTTGGCTGCTACTTAGTATCGGCAATAGGTCTGAAAAAGTATCTAAAAATAGCAAATTTAGATAGTTGTATCCTGTCGAAGTAAGGAACCATGGCATATATGTTTGGAATATATTCCATTTTGAGAGAGTTGAAAAAGCACTATCTCGTTGAAAGGTTCTATACATCTGCCCTTTCTCAAGGCATTTCTTTAGACAAAGACCCCGTTTTTTCCTCTTTTCGGATGGTAAATATTTCTCAGAACATGGAGTGTGAATCAAACCCATGTTTGAATTGAAATTGAGATACTGATGCAAGTTCTTCCCTTCTGAATCAGACAGATTCATATCTGAAAGAGGTTGACAATAAGTTCTTTCAAAATTGACTATTTGTCCCTCTGTTAGAAGTGTTCCAGAAATGTCTGCGATCGAGTAAATAGCTCTACGAACGAATGGATCGGATCGAATTGGAAAATGGAAAGATTTGTAAAAGTTATACCTTTCGTCACCATTTTGTGGAAAATCGTTAGGTATGAATATGTTAGACACCTGTAACTCGATTGGTGAAATAGTATCTCTCTCCAAAAAAGCATATTTTTTTTTACCGCCGCGCAAAGAAAATATTTTGTTGCGAATGAACAAGATATTGAGGAATTGTCCATACGTAAAATCATAATTATTGATACGGGCCTTTTCCACATAAAAAGGGAATCTTTTGTTACAATAGAAGCAGAGGTGATGTGGATTATTCAAGAATCGAAGTCGATTTGCTTTATAAAAAGAGGATATCAATGAGCTTCTATGAAATGGTTTCACGGGATTCAGCCAATTGTCTTGATCGTGGGATATCATTGAGAAATAGGAATCTGTGTTATCAAAAGATTTCCTGCGATTATTTCTAGTATGGAATGAGTCAATCATCCACTTTGGTATCTTATTGAACAAAAATGGTGATATTGTTCCTCCATTGATCAAGAATTTCGATTTTTGGGAAGTATCATGATCATCCAATAAGAAGGGTTTCAATTTTTTCAAATGAACGATTTGAAGACCTATTGATTCTAACAACTGATTGCAGAGTTGATCATTCGGGCCTTTCAATTCATAGATGTGGATCTCGGACCTATGAATGGGGATATTCCCGAAACTCACAAAGAAAAAAGGAAGTGAGTTAGACAAAAAGAGAAGAAACTTGGACAAAAAAAGAAGTAACTTGGACAAAAAGAAAGGAAGTGACTTAGACAAATCTTTTTTGTCGATAACCTCAGACCAATCAATCGAATATTGATTAATACGTAATCGATCGAACACTACTTGAAAACGGCTCTTCTGCTCAGAAATGAAATGTTCCAAATGTTCCTGTAAATTCTTGCTCCCATTGGACCATTTGTATCTATATGCATTAGGATCCCGATTCATGGATCTCTCGGTTCGAGAAATAAAAATAAGAGGATCGAACCATTTCTTCTGACTCTTTTTCAAATTTGATAAATGTTGGTTGATCGTATATTTCATTATAGTTCTATGATTCAGAGTATCATTTCCTATTTGATCCCTTTGAATTCCATATTCGAAGTTGCGATCGGATCTATTCATTAAAAGGAATCGATTCAATACATTTCTTATGTACCCATAGGTGCTATATTGGATTTGAATCAGATTTCGGATCAATCTATATTGATTGACTGCCTCCATTATGTTGTTGCTAGCAAATACGACTATTTTTGGTTTTGGATCTTCCAAATCATTCCCGCAGGAGGTCCGGACCCATTTTTTTCTGATCCTTCGATAAAAAGATTCATTTTCTTCATAAAAAATAGGAGGTAGAACCAATAAAGATTTCTTTTTCGATTCATCCCTGGAGTTGAATACCTCATTCAAGAATTGTTTTTGATCCAATCTGTAGGAATCAATAGAAAGGGCAAATCCCTTATGATACACCAGATCCGGCTCGGTTATTGATAGAGTGAATAGATCTGCCATTTCTTGAAATCTCTCTTCTGATTCAAAATCGTGGTGTAACGTGTATCCCCCCCTGTTCCGGTCATGGAATAGATGAAATAAATCAAAAAATGGATTTTTGTTCAAGAATGAAATCTTATTGGAACTGTCCATATCCAGTTCATCCTTCGGAACCATATCACATCCCGGATCTGATGAAATAGGATGAATTGAGACGGTATTTTGTAAATACGTAATTATCTTGAATATATTAACTATTTCCTTATTTTCCGATCGCCTGGAAGGGACAAAAGAAACATCTTGTTCTTTCTTCAACAATTTATGATCTCTAGTGGACCTCTCAGTAGGATTCGAACCCAGATGAAGTTCTGACCATCTGTCAGAGAAAAAAGAACGAATGGATCTTGTACGATTCCCAAGAACAAGAAATTCTTCGATTTCTTCCGGAAGCAGATGATTATTCATCTGCTTCTCACGTTCCGTGAATAGCCGGGACATTGAGGAATATCCAGAAAGACATTTAGGGGATCGGTCTGATTCTATCTCTGTTCGTTCCATTTGAAGAAAGGAAGGATCCCAAAGAATCGATCTTTCTTTTAGTTGTTGAATCTCTCTTTGATTGATCAATGTGTGATATTCTGAATCCTCATTACTAATGGAATCAAAATGATCTCTGGATCGATCAGAAGATCCTTTCAATTGGCTAAAATCCGTTACTTGAACGAAACTAGATCTTGTGGAATCATATTGAATATTTGACGATACATTCCGTACCTTGCTAAAAAACCGATCCTTGTTTTCCAACCACACATTGTCTAACCAAATCCAATTCTCTCTCGATATGTTCCTCAAAAAATCCGATTCGTGCGGATTCTTCCCCCAACTAAAGAAGAGATCTTGGCGGAATTGCCACATATGAAATTGAGCACAATTTTGCAAAGAAATAGCCCACTTGTTTCTCGAGAAGAGATGGGAAACATGCTCAATATCATTTGATTGAATAGTTGACCCAGCTCCTTGTTGTTTGAAGAAACCCTCCGCTTCAATTGGTATTTTTTCACGAAAAGCAAACATGAGATAACAAATCCAGTCTTTCACTAAGATTTCGAATAGCTGTCCCGAATTCAAGTTGATTATGTTTCGCCTCTTCCTCGGAGAAAGACGATCAAACAATTCCCAATCATGGTCCTTGCGGATCGGATCATCCATATAATATACAAAAAGAAACTCCAGATATTTGATATCTTTCTCTTTGAATGAGATCTCAATTCCAGTGACGGTTTCGTTAGATATCTTACAACTAGAATCCCTCTTTTTTCCGAGCCAGTTCCTCCACCATCGCGAGCCCCAGTTAGATTCAGGCATGATACACTTTTTAGTTATTGGGAGAACCCAAGTACTCTCTTTTGGATCCAGGAAACAGCTCTCAGAGATCTTTTTTCCTTTTGGAAGATACAGGAGCGAAACAATCAACCTATTGATATTGGAAGACCCAAAAGATTCTTCCAATGTATCATTTCTGGGTCCAATGAAATTCATAGGTATAGGAAGAAGCCCTGTCAAATAGAGATTTTTTCTTTCGACCATCTTTCGATTGTTAATACGATATATAAGGACCGATACTACAAATAGTACTACACCCTTGATCGTGAAATATCGATTGCTTGTTGAACCCTGTAAATGTGAATTGCGTGAAAGTAGGATACTCCAAATTCGGGAGTCCAAGAGTTTTATAAAACGTTCTTGATGGAAAAAAATGTGAATGAAAGATACCACTGAATTCAATTGGGTCCATGAATCTAAGAAATAGTGAGAATTCTTGATCTCTCTCAATATCTCTCTCAATTCGAAAATCCAGGATTTGAATTGATGTCCTTTCATTAAGATTAAGCCCTCCTAAATTGCATTGATTTACCCTAAAGATTTCATTTCAATTGGAATTTGGTTATTCACCATGTACGAGGATCCCCGCTAAGCATCCATGGCTGAATGGTTAAAGCGCCCAACTCATAATTGGCGAATTCGTAGGTTCAATTCCTACTGGATGCACGCCAATGGGACCCTCCAATAAATCTATTGGAATTGGCTCTGTATCAATGGAATATCATCATCCATACATAACGAATTGGTGTGGTATATTCATATCATAACATATGAACAGTAAGACCTAACAGTCTTATTGAGACTAGAACTCATAGGGAAGAAAATTTATGGATGGAATCAAATATTTCGTAGTTACAGACAAAAGTATTCGGTTATTGCTGAAAAATCAATATACTTCTAATGTCGAATCAGGATCAACTAGGACAGAAATAAAGCATTGGGTCGAACTCTTCTTTGGTGTCAAGGTAATAGCTATGAATAGTCATCGACTCCCGGGAAAGGGTAGAAGAATGGGACCTATTATGGGACATACAATGCATTACAGACGTATGATCATTACGCTTCAACCGGGTTATTATATTCCACCTCTTATAAAGAAAAGAACTTAAATCAAAATACTTAATAGCATGGCGATACATTTATACAAAACTTCTACCCCGAGCACACGCAAAGGAGCCGTAGACAGGCAAGTGAAATCCAATCCACGAAATAATTTGATCTATGGACAGCATCGTTGTGGTAAAGGTCGTAATGCCAGAGGAATCATTACCGCAGGGCATAGAGGGGGAGGTCATAAGCGTCTATACCGTAAAATCGATTTTCGACGGAATGAAAAAGACATATATGGTAAAATCGTAACTATAGAATACGACCCTAATCGAAATGCATACATTTGTCTCATACACTATGGGGGTGGTGAGAAAAGATATATTTTACATCCCAGAGGGGCTCTAATTGGAGATACCATTGTTTCTGGTACAGAAGTTCCTATAAAAATGGGAAATGCCCTACCTTTGAGTGCGGTTTGAACTATTGATTTGCGTAATTGGAAGTAACCAATTAGGTTTACGACGAAACCTAGAAATCGATCACTGATCCAATTTGAGTACCTCTACAGGATAGACCTCAACAGAAAACTGAAGAGTAACGGCAGCAAGTGATTGAGTTCAGTAGTTCCTCATATAAAATTATTGACTCTAGAGATATAGTAATATGGAGAAGACAAAATTGTTTCAAGCACCGACAGAACCAGAAGCGCCCCTTGTTTCAAAGAGAGGAGGACGGGTTATTCACATTTCATTTGATGGTCAGAGGCGAATTGAAAGCTAAGCAGTGGTAATTCTAAGGATTCCCCCGGGGAAAAATAGAGATGTCTCCTACGTTACCCCTAATATGTGGAAGTATCGACGTAATTTCATAGAGTCATTCGGTCTGAATGCTACAGGAAGAACATAAGCCAGATGAAGGAACGGGAAGACCTAGGATGTAGAAGATCATAACATGAGTGATTCGGCAGATTTTGATTCCTATATATCCACTCATGTGGTACTTCATTATATCATATATATAAGAATTATACGATATATAGAAGATCCATCTGTATAGATATCATCATCTACATCCAGAAAGCCGTATGCTTTGGAAGAAGCTTGTACAGTTTGGGAAGGGGTTTTGATTGATCAAAAAGAAGAATCTACTTCAACCGATATGCCCTTAGGCACGGCCATACATAACATAGAAATCACACTTGGAAAGGGTGGACAATTAGCTAGAGCAGCAGGTGCTGTAGCGAAACTGATTGCAAAAGAGGGGAAATCGGCCACATTAAAATTACCTTCTGGGGAGGTCCGTTTGATACCCAAAAACTGCTCAGCAACAGTCGGACAAGTGGGGAATGTTGGGGTGAACCAGAAAAGTTTGGGTAGAGCCGGATCTAAATGTTGGCTAGGTAAGCGTCCTGTAGTAAGAGGAGTAGTTATGAACCCTGTAGACCATCCCCATGGGGGTGGTGAAGGGAGGGCCCCAATTGGTAGAAAAAAACCCGCAACCCCTTGGGGTTATCCTGCACTTGGAAGAAGAAGTCGAAAAAGGAATAAATATAGTGATAATTTGATTCTTCGTCGCCGTAGTAAATAGGAGAGAAAATAGAATTTGTTTCTTCGTCTTAAATCTTAAAAAAAAAATGAAAAATAGGAGTAATTAATTGTGGCACGTTCACTAAAAAAAAATCCTTTTGTAGCCAATCATTTATTAAGAAAAATTAATATGCTTAACACAAAAGCAGAAAAAGAAATAATAGTAACTTGNNNNNNNNNNNNNNNNNNNNNNNNNNNNNNNNNNNNNNNNNNNNNNNNNNNNNNNNNNNNNNNNNNNNNNNNNNNNNNNNNNNNNNNNNNNNNNNNNNNNNNNNNNNNNNNN
>Milicia excelsa voucher IRD Plot 1249 chloroplast, complete genome
TAATTAATGGGTATTAATGGGTATGGGCGAACGACGGGAATTGAACCCGCGCATGGTGGATTCACAATCCACTGCCTTGATCCACTTGGCTACATCCGCCCTAATACTATTAGTATTTAAATTTATTAATACTACTTCAATTTACAACATTCATCTTTATTTTTTTTTATTCTTCTATAATCAAATAGAACAAAAAATAAATAGAAAACTTTCTATTTTATTTAGAATGTAAAATTAAATATG----------TAAAATTAAATAATAATATAATAAAAAAAAAAAAAGATTAAGAAAAAAATATATAAACAAAATTACTACATAATGAAAAATAATGAAAATAATGAAAGTATGAATATATTGAAATAAAGAAAAAAAGACTTATCTCAAGCAAAAGACTAATAAATAATAATTAATTTTTTATGAAAAAAAAGGAGCAATACCAAACTTCGTGATAGAACAAGAAGTTTGGTATTGCTCCTTTTTTTTTTCATTTTTAAAAATTCCTATACACTAATATTAATATAGAAGTCTTATCCATTTGTAGATGGAACTTCTACACCAGCTAGGTCTAGAGGGAAGTTATGAGCATTACGCTCGTGCATAACTTCCATACCAAGATTAGCACGGTTAATGATATCAGCCCAAGTATTAATTACACGACCTTGACTATCAACTACAGATTGGTTGAAATTAAAACCATTTAAGTTGAAAGCCATAGTGCTAATACCTAAAGAGGTAAACCAAATACCTACTACAGGCCAAGCAGCTAGGAAGAAGTGTAAAGAACGAGAATTGTTGAAACTTGCATATTGGAAGATCAATCGGCCAAAATAACCATGAGCGGCTACAATATTATAGGTTTCTTCCTCTTGACCGAATCTGTAACCTTCATTAGCAGATTCATTTTCTGTGGTTTCCCTGATCAAACTAGAGGTTACCAAGGAACCATGCATAGCACTGAATAGGGAGCCGCCGAATACACCAGCTACACCTAACATGTGAAATGGGTGCATAAGGATGTTGTGCTCAGCTTGGAATACAATCATGAAGTTGAAAGTACCAGAGATTCCTAGAGGCATACCGTCAGAAAAGCTTCCTTGACCAATTGGATAGATCAAGAAAACAGCAGTAGCAGCTGCAACAGGAGCTGAATATGCAACAGCAATCCAAGGGCGCATACCCAGACGGAAACTAAGTTCCCACTCACGACCCATATAACAAGCTACACCAAGTAAGAAGTGTAGAACAATTAACTCATAAGGACCACCATTGTATAACCATTCATCAACAGAAGCCGCTTCCCAGATTGGGTAAAAGTGCAAACCTATAGCTGCAGAAGTAGGAATAATGGCACCAGAAATAATATTGTTTCCATAAAGTAGAGATCCAGAAACAGGTTCACGAATACCATCAATATCTACCGGAGGGGCAGCAATGAAAGCGATAATAAATACAGAAGTTGCGGTCAATAAGGTAGGGATCATCAAAACACCAAACCATCCAATGTAAAGACGGTTTTCAGTGCTGGTTATCCAGTTACAAAAGCGACCCCATAGGCTTTCGCTTTCGCGTCTCTCTAAAATTGCAGTCATGGTAAAATCTTGGTTTATTTAATCATTAATCATCAGGGACTCCCAAGCACATGAATTCTCTATAAATAGAAATAGATAATTGAGGGCTTGTTATTCAACAGTATAACATGACTTATATCCCCATGTCAACCAGTCTCAACATCCAGAGAGATATCATAGATAAGATAAAGAAGAGCTTATCTTTATTCTTTATCTTATCTATCTAGATTTATTCATTTTTTGAAAAAATGAAATGAGTTAATAAGTTCGAATTTATATACATATGATTTCGATATATTAATTATAATGGGTTGCCCGGGACTCGAACCCGGAACTAGTCGGATGGAGTAGATAATTTACTTGTTAGAAAA-AAAAAAAAAATAGGTAAAAATCTCTCCCCAAGCCGTGCTTGCATTTTTCATTGCACACGGCTTTCCCTATGTATACATCTAAAAAAAAATTCAGTTCCTTCCCTAGATAGGACTTTGAATACTCAGTTGATCAACCCTTACTGCATAAACATTTCATAATAGAAAAAAATGAAATTTTTTGTTATCTTTTTTTTTTATCATTTAAGGATAATTTCCATTTCCATAGTTGCATAACCAATCATTTATGATTGACAAGATCGTTGATGCAAAAAATATCCAAATACCAAATTCGACCTTTATATGACCTCCGCAAAGCGGAATAAGTTCTTGGAAAAATCAAAGAAAGAACCTCTTCTTCCTCCGTAAAGAATTCTTCCAATAAATTCGAACCTAATTTTTTCAAAAAAGTGCGTACAGTACTTTTGTGTTTACGAGCCAAAGTTTTAACACAAGAAAGTCGAAGTATATATTTTATTCGATACAAACTCTTTTTTTTTGAGGATCCACTGTAATAATGAAAAAGATTTCTGCATATACACACAAATCGGTCGATAATATCAAAATCCGATGAATCGGCCCAGGTCGACTTACTAACGGGATGTCCTAATACATTACAAAATTTCATTTTAGCCAACGATCCAATCAGAAGACTAATTGGAACTAATGTATCAATCTTCTTCATAGCATTATCCATTAGAAACGAATTTTCTAGCATTTGACTCCGTACTACTGAAAGATTTATTTGCATACTTGAAAGATAGCCCAAAAAGCTGAAGGAATGTTTGCATAATTGGTTTATATACATCCTTCCTGGTTGAGACCACACATAAAAATGACATTGCCATAAAAGGACAAGGTAATATTTCCATTTATTCATGAAAAGAGGCGTATCCTTTGAAGCCAGAATTGATTTTCCTTGATATCTAACATAATGCATGAAGAGATCCTCGAGGAACCATAAGCTAGTCGGAGAATCATTAGCAAAGACTTCTTCTACGGTATGTTTTATTTTTCCATAGAAATATATTCGCTCAAAAAAACCCCCAGAAGATGTTAATCGTAAATGAGAAGATTGGTTACGTAGAAAAAGTAAGATAGATTCGTATTCGCAAACATGAGAATTATATATGAACAAGAATAATCTTGGATTACTTTTTGAAAAAATAGAAATATATTTATTTGGAATAATAAGAGTATTCCAATTATAATAGTCGTGAAGAAAAAACCGTAATAAATGCAAGGAGGAGGCATCTTTTACCCAGTAGCGAAGGGTTTGAACTAAGATTTCCAGATGAATCGGGTAGGGTATTAATACATCTGATACATAATTTAACTGTGAGAATTTGTCCTCTAAAAAAGGAAATATTGAATGAATTGATCGTAAATTATAATATTTTACGATTTCTGTCCCCTTTAAGGAAGATACTAATCGTAGGGAAAATGGAATTTCCACAATGACTGCAAATCCCTCTGATATCATTTGAGAATACAAATTCTTATTGTACCCAAAAAGTTGATTTTGGTTCGAATCGGAAATAATAAAATGATTCTGTTGATACATTCGAGAAATTAAACGTTTTACAATTAGTAAACTAGATTTATTGTCATAACCTACATTTTCCAACAAATTCGATCTATTTAAACCAAGATCATGAGCAAATACATAAATATACTCCCGAAAGATAAGTGGGTATAGGAGGTCATATTTCCAAGATCTATCTAGTTCTAAATATCCTTGAAATTCCGCCATTTAAGATTAGATTTGAACCGAAAATAGGATGGGCTTTATTGGGTTATCAAATGATACATAGTACGATACAGTTAAAACAAGGTATGATAGTAAGAAAAAAGATCGATACCTCGAAAAAGGTAAGACTCATCAACGGGCTCTCTATCCTCTCTTTTTGCACCTAATTGGTTTAGGTTCATTCTAGGATAAAAAAATGTTTAGAAATCCTTTATTTTTGCAATCCAATCGCTCTTTTGATTTTG--AAAAAAAAATCTCTTTATCAATATACTGCCTTCTTCTACACATTTATCTCCACCACATAATGGAAATGGAGATAGCTAATAGTTAGGATTCATAAAGCATTGATTGATAATACACTCATGGGAAAAGCCTTTCCCGCGTCAAGCACTAATATATTTTTAACGTTTAATTAGATCGGGTAATTATTCAAAAATTAAGAACAGGAGCTCGTTACTTTTTGTTTCCCTATACCTATAATTGGAACCTATAGTATAGTAAGGCTCTATCCATTTATTTACTCGACACAACTTTAAATTTAGTTTTTATTTCTTTGCTTTTTAAATGGATTTTGTTCTGCGCCAAGAATTCAAACAATTTACACAAGGTTTTGGACCTATACGGTAAGAATGAAATATTTTTAGAATTCTCTATTGATACGACATGCTGCTTTTTCCATTCATTCCTTTCAGGATCAGTCGCGGTCTTACAAACTCTACCGATGGTATAGACGAATCCGTTGCTTCATACAAATGTGTAAAAGATGCTAGCCGCACTTAAAAGCCGAGTACTCTACCGTTGAGTTAGCAACCCGAACTAAAAACTAAAATAAAAGAATTAAAATGTATAGATACAATCGGAATCCCAATAAATAAAGAGGTTGAATAGTACGGCTAAATCAAAACATTTAAATTTTAAAAAGGCAAAACAAAAATCTAAAAATTCATAATCAATTATGAACATAAGAAAAATGAACAGATCCGATGAAAATACAAAAAAGATTTCAGATAAAAATATAGATGAAAATAAAAATATTTGTAGACCAACTCTTGTCTCTTATGTTATTCATTATTCTATTTTAATATCTTATTTATTATACTTTAATATAATATAAATATTATATTTTAATTATTTTAAT-AAAAAAAAAAAGACTTCTTGTATCACACCAAATCAAATGAACCCTTTATTTGAATGAAATAAAATCTATGGGGCGGAGATAAATAGATTCATTTATTCATGATCGGATTATATTTATTTGATACACTGTTGTCAATATGAATGTTGAGAAAAGAATACAATGGAAAAATAGAAAAAAAAGATTATAAATTGAAATTATTATTTCAATTTATTAAAAAATGAAAAACTAAGAATTTATGTTGGATTGGCACTACATATATAAATATATAATCGACATATATACAAAAAAGTGTAGACGTATGAATAAATTAAAAAAGAAGTATAAAAATCCCGGGTTTATTCAATTAATATCAATCAATATAAGTATCAATATTAAGTAAAAGTAAAAAAAGCAAGCTTAACCTTTTTCTTTTTTATTTGTTCTTTTTTATTTGTTCATCGAATTCCAATGAAAAACACCCATTGACATGACAATAATATCAAAAATTTAAGACTGTTTATTCTCTCGATATTTTTCTATCTATTACATCAATAAAAAAAAATTTTATCGTTATAAAAGACGACATTCTATAGTAGCAAAAATATATTAAATATGATATATATTGAAAAGGAGAAAAAATAGCAAAGAAAAGATTATACAAAACTCTATACAAATTATTCACACCTTACCTTCTTTAATT--TATATA--TATATATATATTTCATTAATTTAATTTTGTTTGGTGATTAAGGCGAAGTTCCATAAAAACCCCCGCCTTCTTTGAAATATCATGAACAGTTCCTGTAGGCTGAGCGCCTTTTTCAAGGAAATATAGAATAACAGGAACGTTTAAATAGGTTTGATTCTTTATCGGATCATAAAAACCCACTTTCCGAAGAGCTCTTCCTTCTCTTCGGGATCGAACATCAATTGCAACGATTCGATAAATAGCTCATTGGGATAGATGTAGAGA--CCCCCCCCCGAGAAACGTATAAGAAGTTTTCTCCTCGTACGGCTCAAGAAAATTCAAGTTATGTTTATGTATAGAATTATAATGTCAAATAGATCCATAAAATCATCAAATCAATTAGACCAAGAAGTCTCTTTCTTTATCATATGATTTAAATACTTGTTTCTTATTCTTTCCCCAAC-AAAAAAAAATTCTTCGTATTTGGAATTTGCACTCTCATAACTCAAGTTGTATAACTCGCAAAGAAAACCTTTTATTCATTTATTGAGCGGTCTCTAATCCCTTTTTTATATGTATATGTCTCCTTTCGAATCTATTTTGATTCTTCATCTTAATCTAGTTCTAGTTGTTGAGACAATTGAAAACGGTATTTCCTTGTTCTAGGATCCTTTAGCTTTGCCTTGAATCATTGGGTTTAGACATTACTTCGGCGATCTTTAATCGTTTCAAAATGGCAGCAACATACCATTTTTTGTGATTTCTTTCTAGCAAAGAATCATACGAATGGTTGATTCCTGTATAATACACTTTTGATTTGAGCGAAAGGGTTTTACCAATTCCAAAAAATTTTACTTTTGAATTTGAAACTTGCTTGAATTGGATCCTTTAGATTTCTATATCAAAAATAGACTTACAAAGTTGTCTGAATTTATTAATTGATACTAACCCTAGATTCTTGCCTCCGAAAAACGAATCAATATGTTCTGCTCGAGCTCCATCATGTACGATATGATACGGTTTATATCACAACCCCCCCCAAAAAAAAATGAGAGTTATAGTGAACAAACGATGTCGAGCCAAAAGCACTTTCATTCCTATATAATTCCTATATAATATAAAATGGTGGATGTAAGAATCCACAGCGGATCGTGTCCTTCAAGTCGCACGTTGCCTTCTACCACATCGTTTTAAACGAAGTTTTACCATAACATTCCTTTAGTTTGGAACCAGTATGTAATTAATTCCATTATGGAATTATGAATAGTCATTGGTTCGATCGATCCCTAGTAATCTATACTTTATCTTTTCCTTCTATATGAAATAGAGTTTCTGAAAAAGTCTAAGCAAAAATTCAATTTAACCCCAGAGACATAAGAGACATATATACATATATTTATAAATATTTATAATATAAGTATTAAAATATAGAAATCTATAATATTAGAAAATAAACTAAATAATAGAAATAATATTTAGAAATTAATATTTAGAAATAAAAATAACAGGAATAAAATTCAAATAAATAAGTTCTTTTTGAATCTGCATCTTCAAGTAACCTGCTAGTGATAGGATAAATTCACCAATTTCACACTTCTTCGAGTACTAAGAAATCATCAATTTAATTGATTGAAATTTTTCTGACCTCCATATCATTATTTGAATAAAATTTTATAGTAAGACCACATTGCATTTTATCATCATATGAGAGAGATAAATCCAGATTTGTATTAAATCATCAATGATTAAAAAAATAGATAAATAAAAAATACAATTTTTTTTAATGAAATAGTGGATAAAGAATGATGTAAAGGAAGATTTAGGTTGTTATTTTTTTTTCAATGAATATGAAAAAAAAGAATCGAAATAAAAAACTATGGGATATCTGTATGTGTCAGATAGACTAAACTACTGTTACTGAAAGAAATTATAGCTATTCTATGTTCAATATTTAATATTTAGAGATCACAAATAGATTCTATTACATCTGCGTGTTAATTGAACTCATTAAACTTGTGAAAAAGATATGATTCAGAGAAGATTCATTAAGAATAAGAATTAAATTTTTTCAATATTATACATCAATATTATACAGAAGGTTGTTAAAAAAAGTAACCTTTATTCTGATAGAATATATATATCATATATATTATATGATTT------------ATATGATACTATTATATACTATTATACTGTTTTGGATGTGTGGACGGATATGCTCTGGGACGGAAGGATTCGAACCTCCGAATAGCGGGACCAAAACCCGTTGCCTTACCACTTGGCCACGCCCCATTTCTATTTGACACTAATAAACACTAATATTGTTATTGGTTGTTCGTCAACTTCAGTATAAATATCTATAAAAAAAATTAAATTATTGATAGAATTTTGATATGTGTAAATATAGAATTAAACTGATGAATTTATTGATCATTACATCTAATTCAATTAAAATATTGTATGAAAGTATGATTTATTCTATTCACTTTTGATTTGAGAGTTGAAGTTGAAGGAGTTTTGATTGGGCGAGTTCAAATCAAAGAAGTTTTTTTGGTCTATCTAATTTATTTTTATTCATTTTCCCTTATATCAATAACTCAACTTATTAATAACTCAATCAAAATAAATACAATTATCCTCAAGAACAAAATGTTTTTTATGCTTAATATATTTAGTTTGATTTGTATCTGTCTTAATTCTGTCCTTTATTCAAGTAGTTTTTTCGTCGCCAAATTGCCCGAGGCCTACGCTTTTTTAAATCCAATCGTAGATGTTATGCCAGTAATACCTTTGCTATTTTTTCTCTTAGCTTTTGTTTGGCAAGCTGCTGTAAGTTTTCGATGAGATTTTTAATACTGTCCTAGACAAATTCATGATTTATTCG-AAAAAAAAAAATTTACCAATTGATAAGATCAGATAAGTCTTAGTCTTACAGTATGTGAACCCTCAATTCAAATATTGAAATTAGGGTATAGCCATAATGAGTCGGGATCACCACGTTTCATTTCCTTATTCTGACCTTTTTCCATTGCAAGACCTCTTGGAGTCTTCCCCAATTTGGGGCATGAAAGAAAATTTTTGGTAATGAAAAAATACAACTTTATATTAAATTAAAAATGAATTTTTTTTTTGAAAATTCTTTTCTAATCTCAAATCAAAAGAACTTTAGTTTATTTCTTGGTGTCAAAATAAAAATATAAAATAAACATAGTAGGGTATGCGGTATAAAATACAAATATACAAATGGAAAATCTATTCTCTTTTTTCCTAAAAAAAAATCTTGGAGATTGTGTAATGCTTACTCTAAAACTATTTGTTTACACGGTAGTGATATTCTTTGTCTCTCTATTCATCTTCGGATTCCTATCTAATGATCCAGGACGTAATCCTGGGCGTGAAGAATAAAAACTAAATAAGATAAGGTTTTTTGTTCTTCTTACTCGATTTTGAAATGTTCTTAGTAGGATTTTATTTATTTCACATTTTTAACTATTAATTTTAAC------TATTAATATAACTAAAATAATT-------TAAAAAAAAATCGCGAAAAATTCAAAATTTGAAAGGAAATAAAAAGAAAAAGAAAGTTATCGACGAAAACGGAAAGAGAGGGATTCGAACCCTCGGTACGAAAAACTCGTACAACGGATTAGCAATCCGACGCTTTAGTCCACTCAGCCATCTCTCCCCCAATTGAAAAAGGATAATTATTATGTTACATAAGTCAAAATAAGGCTTGAAAAAAGTC-TTTTTTTTTTTTATTTATATTTATATAG-TTTTTTTTTAAATAATATTTATAACTAAATAAAATATAAAATAATTTATAACTAAATAAAATAAAATAAAAAAATCCCTCTTTGATTTTGTCCAAAGAAACCTTTTCTTTACACGGCTTGGCCTGGTCAGTACCTAGCTGAGCCGGGCCTCTTTTGTTCCAACGAAGCAAATAAAAATGATTTATTTAATTCGAAAACACAAATGCTTATTGTTTTGTTGATATTGAAACAATCATAAGAAGGACTATCTAAATTTCTTAGCTTTATTTTTTATTTACTTTAATTTTATTAAATTAC-TTTTTTTTTTTCAGTAAAGTAAACGTAAATAAAAAA-AAATAAGATAAGAAAACAAGGGAACTATGAATTTTTGAACAATGCATTTTTATGTTATGGCTTAAATAGTTTTGTCAACCTGTATCCGTCAAAAAACTACAGCAAAAGACTTGGTATTTACTTATTTAAATGAGTTCTACTTTCCTAATCTCATTAAGTCCTCTCATTAACGCTCTAATTTGCATGATTCTTTTTTGATCCTATCTTTTTTTTGATTACGACAAAATCTCTTGTTCGACAAAAAGTAGATTTATATACAATAATCCCATTGTAGCGGGTATAGTTTAGTGGTAAAAGTGTGATTCGTTCTATTAATCCTTTAATAGTTAAAGGGTCCCTCGGTTTGGATTAATATAATATCCCATTCCGATCAAAAACTTTATCTCGTAAAAAGGATTTACGCCTTTCCCTCTCAATGAAAAATTCGAGGAAGAATATACATTCTCGTGATTTGTATCCAAGAGTCAATTAGAAATTGAAAAATTGGATATTGGATTATGAAATTACGAAACATAA-TTTTTTTTTTAACTGGATCAATACTTCCAATTGAATGAGTATGAGTAAGGAATCCATGGATAAAGATAGAGAGTTTATTTCTAATCGTAACTAAATCTTCAATTTTAATTTTTTGTATAGGGAAAATTGAAGCAAAATAGCTGTTAAACAATGGCTTTGGTTTACTAGAGACATCGATAAATTTTTTAGCTCGGTCGAAAGGAAATGCTTTTCCTAAGGATTCTATTAAATAGAAATTAGAGAACGAAGTAACTAGAAAAAAGAGTGTTAGAATCCCCTTCTTTTCTATTTTTCTATAAGGATCATCTAAAAAGCGGGTCATTTTGAATGCATTCAGACAGAAAAGCTGACATAGATGTTATGGGCCGAATTTTTTTAATTTCGTTGATATCTTCCATCTCGAAATTTATCCATCTTCCATAAAGGAGCCGAATGAAACCAAAGTTTCACGTTCAGTTTTGAATTAGAGACGTTAAAAATGATGAATCAACGTCGACTATAACCCCTAGCCTTCCAAGCTAACGATGCGGGTTCGATTCCCGCTACCCGCTTGTGCTTACTTTATCTCTCTATCTCTATTCAATATTTCTATCAATCTCTTTCTTTTTTATTTTTTTGTAACTAATATTACAAAAAAATAAAAAAGAAAATAATAAAACTTAATAAATTGAAATCAGATTTCAATTTATTAAGTTTTAT--------------TATTTTTATTAAATGAAATGAATATAATTAATGTAATGCATTATTGAATTGAATACGCAATCCCTGTAAGTATTTCACATATTCCTTTTTTCCGAACAAGAAATGGGAAAATAAATAAAGAAAATTGAAATGAAAAGCGTCCATTGTCTAATGGATAGGACAGAGGTCTTCTAAACCTTTGGTATAGGTTCAAATCCTATTGGACGCAATTTATTTCCATATATATTTTTATTTTATTTTATATTTCTATGTCTATGCCAAAAAAGATATTTTGAATGATTTGAATAAGAGATGAAATCCACTTCTTATATACACTTATTACTTAATAAATAATATTTTGAATAAGAGATGAAATCCACTTCTTATATACACTTATTACTTAATAAATAATATATAGATAAATAATATAATATATAGATTTAAAGTTATCAATTTATTTATACTTGTTCTTAAAGGAGAAAACGCTCCATCTGTTCCTGAATAGCTTCTTTCAAAAGGGCTTCTGCTTCCTTAGTAAATGTCTTGGTAGAAGATATGATTTCTTGGAACTGAGGTTTATTCGTTTTTAAGTAAGCCCGTAATTCAACGAGAAATTTCCTTACCTGTCCAATTTCTAATGAATCAAGATAACCATTCGTTCCGGTATAAATAGTGATTATCTGTTCTTCCACCGTTAGAGGGGCTGATTGAGATTGTTTGAGCAACTCACGTAATCGTTGACCTCTTGCCAATTGATTCTGAGTAGCTTTATCGAGATCAGAGGCAAATTGTGCAAAGGCTTCTAATTCTGCGAATTGTGCCAATTCCAATTTTAATTTGCCGGCTACTTGTTTCATGGCTTTAATTTGCGCCGCAGATCCTACTCTGGAAACAGAAATACCCACATTAATAGCAGGTCTGATTCCAGCATTGAACAGATCCGCGGATAAGAATATTTGTCCATCTGTAATGGAAATTACATTAGTAGGAATATAAGCCGAAACATCTCCCGATTGAGTCTCAACTATTGGTAAAGCAGTCATACTTCCTTCACCTAAACGAGAACTTGATTTAGCAGCTCTTTCCAAAAGGCGTGAATGCAAATAAAAAACATCTCCGGGATAAGCTTCGCGACCCGGCGGTCTTCGTAATAAAAGAGACATTTGGCGATAAGCCTGTGCTTGTTTGGAGGGATCATCATAAATGATTGAAGTGTGTTGTTCACGGTACATAAAATATTCAGCCAAAGCTGCTCCTGTGTAAGGAGCGAGGTATTGTAATGTAGCCGGAGAATCCGCCGTTTCAGCTACCACAATAGTGTATTCCATTGATCCCCTTTCTTGTAAAGTAGTCACTACCTGAGCCACAGAAGATGCTTTTTGACCAATAGCTACATAAACACATATTACATTTTGCCCCTGTTGATTGAGAATCGTATCTGTAGCTACCGCTGTTTTACCAGTCTGTCTGTCCCCAATAATTAATTCTCGCTGACCACGTCCTATAGGTATCATTGAATCAATAGCAATAAGTCCTGTTTGAAGGGGCTCATATACAGAACGTCTCGAAATAATACCCGGAGCAGGAGATTCAATTAAACGAGATTCAGAAGCTGAAATTTCACCTCGACCATCAATAGGTTTAGCCAGTGCATTTATAACACGACCCAAAAAAGCCTCACTTACCGGTATCTGAGCAATTCGTCCTGTTGCTTTTACAGAACTTCCCTCTTGTATCATCAAACCGTCACCCATTAATACAACACCAACATTATTTGATTCCAAATTCAGAGCAATGCCTATCGTACCTTCTTCAAATTCTACTAATTCACCTGCCATTACTTCATCAAGACCATAAATACGAGCAATGCCATCGCCTACTTGAAGTACGGTACCGGTATTTAAAATCTTTACTTCTCTATTATATTGTTCAATACGTTCACGGATAATATCACTAATTTCATCGGCTCGAATGGTTACCATGAATATTTCTTAATTCTTTTTTTTTTTTAAAGAAAAAAAAAATAATGCCTGCAGTAGAAGGACTAGTCCGTTATTTCTTTCATGGTTCCAAACATGCCAATATTAGTACTGATGGTACGTAAATGTAACTCGTTGTTCAAACAACTATTCAGAGTTCCTAGAGCTCCTTGTAAGGCTTGTTGAAAAATCCGTTGTCGAACTTCGTTAATCGCTCTTTGTTGTTCAAAATGAATGGTTTCATTTTTGTAATTTTCTAATTGTTCCAAAGTCTTAGAAGTTGAATTAATCAAATTCAATTTTTCTCGTTCTATCTCAGAATATCCATTCACTCGAAACTGATCCGCTTCCTTTTCTACTTTTCGTAAGCGGGAACGGGCTTTTTCCAGCTGTTCTAAGGCCCCTCCGCGTAGTTCTTCTGAATTTCGAATAGTCTTCAAGATCCTCTGTTTTCGATTATCTAATAAATCACTTAATGAAAGTAGATTATCTTTCCATTCATTTCAAAACTTCCACGATCCCTTCCCGAACCAAACATGAATCTTTCAATTCATTTGGCTCTCACGCTCAATTACTTATGAGACTTATGATAATTGATAATTCCCATATC--TTTTTTTTTTTTTATTTTAATATAA-------TATAATGAGCCTGTCCTCTATTCATATTCAAATAGAAAAATATCGAAAGTGATCACTAATCCAAGAAAATAATATTCCGAGGACTCTTCTGACCAAACAAATAATTGTCAGCAAAGTTGTTTCTTTTTTTCTTCAAATCCAAAGAATTCCTCTTGCTTTATACATAACATAGGTCATCGATTTAGCATTGGATAAAAGAGAAAAAGGGGGGGTTGAAATACCTATTTTTTTTTTCTAATTTTTTCCAATCAAA-------TAAAAGGTTCAAATTAGTTCTTTATCGACATGAGTGTTTTATATCGAAAAAAAAAATTCCAACTCTTTGTTTTGAAAACATTTATGTATTAACATAGTAGTAGAAAGAGTACCATGCTTGTATCTGAACTTCAAAAGGTTTAGCTTTAACCCTGTTAATGGTCCCACATTATTGGTTGATAGAGAATCAAAGTAAATTTACCGATGACTCACGAAATGCTATGGTTCTTAAATATGATTTCTTAATTTATTCAGAAGTAATTCGCGGAATCATGCACCCTTTCTTTCCTAGTTATACCAAAACATAAAGTGCAGTTGGTTGGATCCAGCTTATTCTTGAAATAAACAACTCGCACACACTCCCTTTCCAAAAAAAATCAATACACCAAGCACTACACTTAGATTTATTAGATTTGTTGCTAAAATATCGGTATTAAACCCGAAACTTCCGGCGGATGGCCAATAACTCAAGGAAAGGAAAGGATCGGTTACATTTTTCATATGATCTCCTCTTTCTTAGTCTTATAGATAGACTAATTATCTATATTTTTTTTTTATTTATTCTAGTATTTTTCCTATTATTTTTCTAAATACTACTAAATAGAGATAGAGTAAAAACTAATATTAATTTATAAATAGA--TTTTTTTTTTCAATTGTAAATTTCCAATTAAGATAAGAATGATACTTATTAGAATTAGGTATCGAGTCTTATGTTTGTGAGTTTCGAAATATCTCGTTTGTTCCAATACTTCTTAAAAAGTTCCATTGGATTAAGAGAGTAAAGGAAGAAAGCGAATTGGTATGCCAATTCCTTTTCCCCCAATACGTCCTTTTCACGGGTTGTTGTCCGAACGAAATTGAAATCTGAATATAATTCGAAAAAAGCAAGAGCAGCAAATCCAAGAAAATAAAAAAATAAATATATATGAATTTTTATTTGTAGGATTAAACAAAGGGATTCGCAAATAAAAGTGCTAATGCCACAACGAGTCCATAAATTGTTAAAGCTTCCATAAAAGCCAGACTCAGCAATAAAGTACCTCGTATTTTTCCCTCTGCCTCTGGTTGTCTCGCGATCCCTTCTACAGCTTGTCCCGCAGCAGTACCTTGACCAACTCCAGGTCCAATAGAAGCAAGCCCTACGGCCAATCCAGCAGCAATAACGGAAGCGGCAGAAATCAGTGGATTCATGATAAGTTCCTCGCACCAAAACAAAAAATAAAGAAATAGTTAATGATACAATGAACCAATGAATTATGACTTACTTATTCCATCGATAAAATTTATTCAGTCAAAGTAACCAAAGTAACTAAGAACCCAGAATTGAAATAATAATATTCGTGAATTATTAGAACTACTTCGATATCTCTTTTTTTTTTAGTTCCTATCCACGTAATTTTGTGAATCCGTACCACTTTTGTTCTTCCATTTCTTTCTTTTTTCTTTTCTTCCGAATCATTCTTTGTTCTTTTTCGTGATTTAAATTCATTCAATATTAAATTCAAAATTACAGACGAAACAGAAGGACTTTCTTTGGAATCCCTATATAAATTATAAATTCACAACAATAGTGGGGCAAATTAGATATATCTTTAGTTCATATATACCTAGTCAATATCTAATATCACATATACATGTCTTTCCCCTATAACGTAAACCAACTATTCGTAGAAACATCCGCAAAGGTTGTCTTATAGCGATTAGATTACATATACCTAGTTCGATTTCCCCTTTCCTAACTAACCCCCCATATTTTTATAAATCTCCTTTTTTGTAAACCCTTATCGTTCCTTTTTTTTTTTAGTTATCATTATCCCACATAGGTACAATCAATCGAAATGACGAATTCGTTAGGCCGAATGCTTGCATAGAAATCCAAATACCAGTATTTGATTGATCTAAGTTCATCTAAGTTATTATTTATTAAATTTTTTTGGTCAATCGGTGAATTGAATGAAATCAACTGAAATGAGAATCATTCTCTATACCATCTTTTTATATAATTTTTTTAATCACACGTCGTAAACAGGTACCATAAGAATTCTTATTCATATTATGAATAATACTTCCCGATAAACTAATATTTAATCCACCTACTAATATACTACTACCTAATA--------------------TACTAATATTTATTTAATATTGGAATTGAATGAACAAAACAATATAAAGAAAATATCCATTAAGAAAATATTCATCGGGGGGCGTCGACCAAACAGAAATTCTATCTAGGAAAAAGATCTTTTAGATCTCTTTCCTTTTTTCTACAATTCCTTAATCTTAATATCGTAATATCTTTTTTTTTTTTACTATTACTTACTCTAGATCGTATTTATATATACTTTTTTTTATATGTATATTTATCTTCCTAAGTGGATTACCTGGAAACGCGTATAGATTGCGTCAGGCTAAGCTAAAAAAAGACTATGCCGAAAACTAGTCAATGATGACCTTCCATGGATTCTCCTATATAAGCCGCAGCTAAAGTTGCAAAAATAAGAGCTTGAATGCCACTTGTAAATAATCCAAGGAACATGACAGGTATAGGAACCACTAAAGGTACTAAAGAAACAAGAACAACAACTACTAATTCATCAGCTAATATATTTCCGAAAAGTCGAAAACTAAGCGATAGGGGTTTTGTGAAATCTTCTAGGATGTTAATGGGTAAGAGGATTGGAGTTGGTTGAATGTATTTACCGAAATAACCTAATCCCTTTTTGGTAAGGCCCGCATAGAAATATGCTACTGACGTGAGTAAAGCTAAAGCAACGGTAGTATTTATATCATTTGTGGGTGCGGCTAACTCACCATGAGGTAACTGTATGATTTTCCAAGGTAAAAGAGCCCCTGACCAATTCGAAACAAAAATAAATAGAAACATAGTTCCAATAAATGGAACCCATGGACCATATTCTTCTCCAATCTGGGTTCTGCTCACGTCTCGAATGAATTCAAGGACATATTCAAAGAAATTCTGACCGTCAGTAGGAATTGTTTGTGGATTACGAACAGCTATAATGGATGAACCTAATAAGATAGCAATTACAACCCAAGAAGTAATAAGTACTTGGGCATGAACTTGGAAACCTCCTATTTTCCAATAGAGATGTTGGCCTACTTCCACGCCGGATATATCGTATAACCCTTTTAGTGTGTTGATGGAACATAATAAAACATTCATATTACCCTCTGAAAGAAATAGAACTTTATTTTAAAGGAATTATTTTGATTCAACCATCTCTTTTTCTACTTGCCCGCTTGAATTGTATATTTTGAATATCAACTAATCACATAATAGCCTCAGTTATTTTTATCTCTTTTGTGCTATTCAGGAATAGTAACCGATTCAATA--------AATCTATTCTATGGAGTTCCAAAAATAATTTACTTATCTTATTATTAATCAAGAATTTCGTATATAGCTAGAACGACCCTCACAAATTGCAAATACTAATTTATTAAGAATTAATCGGATTGAAGCTATAGCGTCATCATTCGCTGGAATCGAAATATCTGCTAGATCCGGGTCACAATTTGTATCGATTAAACAAATCGTTGGAATTCGCAAAGTGATACATTCTTGAAGAGCCGTATATTCTTCTTGCTGATCAATAATTATTACAATATCAGGTAACCCTGTCATATATTTAATCCCGCCCAGATATGTTTGCAAGTGAGATATTTGTCTTTTCAACACAGCCGCATCTCTCTTCGGAAGGCGTTTGAGTCTGCCTGCTTTTTGTTCCGTTCTCAAGTCCCTGAACTTATGAAGTCTCGTTTCTGTAGTATACCAATTCGTTAACATACCACCAAGCCATTTTTTATTAACATAATGACACCGAGCCTTTATTGCAGCCTGTGCTACTGAATCAGCTGCTTTTTTTTTAGTACCAACAATTAAGAATTGTTTTCCCCTGCTTGCTGCATCAAAAACTAAATCACAAGCTTCTGATAAAAACCGAGCCGTTCTAGTAAGATTTATAATATGAATACCTTTACGCTTTGCAGAGATATAAGGTGCCATTTTAGGATTCCATTTCCTAGTACCATGACCAAAATGAATTCCTGCGTCCATCATCTCTTCCAAATGGATGTTCCAGTATCGTCTTGTCATTTCTCCCCACACGTCTTCTCTTTTTTTTCTTTGAAAAAAAAAAGAGATGAGGTACCTGAAAATAGAAATAAATAATTGTTCCCACGGAACCTTCTCTTCTAACGGAGATTGGCCGTTGATACACGATCCAAGCCGGTCA---TTTTTTTTTTTTTTTTTTATTATTTTTATTTTTTCGATTCGTTATTATCTTTAGTACTATTACCAAATCAAATGACTGCAACACAAATAGAAAAAAAGGGGATGAATCCGCTCTTAAGAATCATTAAATTCTAGAAATAAGTGTTCTGATGTATCATGTATATTGGTTGAAATGCAAAAATCAAATAATTCTTTGTGGTGGAACAAAATATCTCTCATTTCGCACTCAAATAAATTCTTCTTTTTGGTTTCCAAAGGAATGTTATTATGCTGCTTTGAACGGTGCACTAATCCTTTGAATCCGGTACCAACGGGTATCATCCCCCCTAGAACAACATTCTCTTTCAGACCCTTCAACCAATCGATACGACCGCGTAGAGCGGCTTTTGCTAAAACTCGAGCAGTTTCTTGAAAACTCGCTTCGGATATGAAACTTTGAGTATTTAGAGATGCTTTCGTTATTCCCAATAATATAGCTTGGTAACAAATCGCTTCTTTCAAAGCGCGCCCCGTTCGTTCCGCTCGAAACAATCCAATTAGTTCTCCGGGTAAAAAAACATTAGACATTCCATCTTCTGAAACCAACACTTTTGATGTTATTTGACGCACAATAATTTCTATATGTCTATTATGGATCTGCACACCCTGGGATCGATAAACCTTTTGGATCTTATTAACTAAAGAGATACGACTTTGCACTATAGTTAGCTCAGCACCAATCAAGAATCCCCAGGGAATTCCAAGAATTCTTGTTATACGTTCGTTCCAACCCTCAACTCTCTTTTCTAGGTTCATTGATATTGAATCAATTGAACGCACTTCTAACACTTGTTCCACTTTTGGAAGACCCTGCGTTATATCGCCCGATCTCGATTTTTCATATATAAATGTAACTAATGTATCTCCTTCGGAAAGTATTTCGCCATAATGTCCATGAACAGTTGCTCCTGGAGTGGCCAAATAAGACTTCGCCGATCTTATTACTACAGAGTCAATTTGAACAATTATAACTTGACCTGATTTTAGGTGTGGTCCATGTTTGGTTATACATACATTTTCGAAAAAAAACTGCCCAAGGCTAATTATTGTGGATTTTTTTTCACAATAATTATGATGGAGAAAATGCCAATTCAAGTTGAATGGATTAAAAAGGATGTTACTGCATGGATCGGAATTATAAATTCTCCCGTTTTCGTCCATTAAATAATATTTAAGTACTTGAAAGGTCTGTTTTAAATTTTCAAGTTGCAAATTTTTAGTTACCGAGATCTGATTATGAGTTTTTAAAATGTAATAAAAATTTGCAACTTGACAGGCTGTTCCTAAAGGGCCTAAGGAATTCCTAATTGGAATTAGAGGATCTCTTTTAACTGATTCTTTTATCACATTGTAATGTTTTACATCGTTGAATGGACCCATTTCAAAACAATTAGATGATGACAAAATTATTAAAGATTGAGATTCCTTACTTCTATTCAACAACGTATGAATAGTTCCTTGATTTTCTTTAAGTAATTGTCGAATCTTTTCCTTGGAATAAATAGAATAAAATGGATTGGTACGATCTGACCTATTATCAGAGATCAATACGGACCCTAACGGATCATTTCTTTTTCTGATATACGAAATATGGGATTTCACTAAGTTGATTCTTAGGAAATCTCGAATCAGATCTCTTGTACTTACTTCAACAAAGGAAGCGTGGGTTTCTTCGCTAGAAGAACTTTTGTTGCCTTGGTCCCAGTTCAACACTAAACAAGTCCGAACTAATTGAATACAGGTTCCGGAAATTCCCAAAATGGGTTTGCCATTTCCATAAAGAATATAATTTACAACTCTAAGTTGTAAATTCTCTTTTTCCTGCAACGGATCCTGGGGAAAAAGTGTTTCTAAATTTATACCGTCCGCTATTTCATATATGATTACAGGCCGAACCAAAACAAAATATTTTTTCTTGGTAGGTGTGATCGATTGGACATAGATCCAATTTTTCCATTTTTTTGATTCCTTAAATTCTTTTTTTACCCTTCCCGGTGGTATCAAGATGCCACTATGTCGGAATATATTATCCATCTCTACAGGAAAATGGATATCTCCAGAAAAGATTTTAAGTTCAATCCTTTTGTTTTTTTTCTCCACTCGGACCAATCCGCCTACTCGGCTTCTTGTATTTAAAGCGATTCGTGTATCTACTCCAATAATACTATTGTTTCGTACCATTATGGAAAAAGATTCAGGTAAAATATGCACCTCCTCGGGAATGAAAAAAAATCGATCTACTTTCGTTTGGTATTTTGGCTTAAATTCTTTGACTCCTCCATACTCAATTAAATCCTCTTTTTTGAGGATTGAATGCAAGCCTATAGCCCCATATTTAGTAATTCCTGAACCCTTTCTTCTATATTGAAGATCATCAAAATAAGCAAGAATACTATTTCTCCGAAAAATACCATTTATCGGTATTTCAATCGAAATACTGGAACGAGGCCATAGTTCTTTCTCTCGTTCTTGAATCCATTGGAATGGAATGATGAATCGATTTCTTCGCCTCTTTGCCAATAAAAATAAATCAGAATCCTTGTGGAGCATAGAAGGAAATATGAGATTAGAATGATCCGTATCTAAGATTCGATTAAATTCTGAATAATCAGGAATACCGCTTTCTTTTTTACCAGAAAGACCCGAAGTAAAGAATTTGTGTTTCCCGTGATCTTGATCATTATTTACTGAAAAGCTATTTCTAGCTTTTCCTTTGGCAGAAAGAAAATAAACGTTCGTTTGATCTTGATCTTTATGGATTGAAAAAGGGACTACACTGGATTTGTACGAGCCTCCTGATAATATCCATAAATGACTTGTTTTTGGTAAGAGATGTACATTACTATATGTAAAATCGGGTGCATGATATACATCGGTACTCCAGTGCATTTCCCCCTCGGAGTCAGAATAAATATGTTTTCGAACCCTCTCTTTAAAATGAAAAGTGTATGTTCCCGCGCGAATCTCAGCAATCACTTGTTCTGATTCTACATATTGATCGTTTTGAACTAAAATAAAACTTTTTGGCGGAATAGTCACGTTATGTATAATATCTTCACTCTCAATAGTTACATACAAGTCTATAGAACATAGAAAGGCGGGATGCCCGTGACGTGTACGTGTGGGATGAACCAAATCCTCATTGAATTTGATTTTTCCATTAGAAGGGGCTCGTACATGTTCTGCAGTACCCCCTGTGAATACTCCGCCGGTATGAAAAGTTCTTAATGTTAATTGAGTGCCGGGTTCCCCAATAGATTGACCCGCAATAATACCTACAGCTTCTCCCAATTCGACGAGGTCGCCATGAGTAGGGCTCCGGCCATAACATAATCGACAGATCCAAGACGTACTCTTACAAGTAAAGGGAGTTCGAATAGAGATGGGTTGTGTTTGAAAGGTTATGAATCGATTGACAAGTCCAATACCAATATCTTGATTTCGAACGGCAATGCATCGTGATCCTATATATATATCATCCGCTAATACACGGCCAATCAATGTTTGGATAAAAATTCTTTCCGGCATCATCCCATTTCGAGGACTGACAGAAATCCCTTGGATGGTGCCACAGTCTGTTCTCCGTACAACAATGTGTTGAACTACTTCAACAAGTCTGCGGGTAAGATATCCAGCATCCGATGTTCGTACAGCAGTATCCACAACTCCTTTGCGGGCTCCGTAACAAGAAATGATATATTCTGTTAAAGACAGTCCCTCACGTAAATTGCTTTGAATAGGTAAATCAATCATTTGTCCTTGTGGGTCCGACATTAATCCTCTCATACCTACTAATTGGTGTACTTGAGATGCATTTCCTCTAGCTCCCGAAAAGGACATCATATGGACTGGATTAAAAGGATCAGTCATCCGAAAATTAGGATTCATTTCTTGTCGCAAATATTCACTTGTAGCATACCATATCTCAATAGATTGTCGTAATTTTTCTACCGCGTGTACATTTCCATAATGATGGTGTTTTTCCAAAATTAACCTTTGTTGTTCAGCATCTTGGACTAGCCATCCCTTAGAAGGTATTGTTAAAAGATCATCAATTCCTAATGAAATGGATGTAGCAGTGGCTTGCCGGAACCCCAGAGTCTTTACTTGATCCAGGATGTGTGATGTATATGCCATTCCGAAGTGATCTATTAATCTACTAATAAGTCGTTTAATGGCAGTTCCATCTATCACTTTATTGCGAAAGACCAGATCGGCCCGTTCTGCCATAAGTACCTCCATATTCCGATGAGTAGGGTTTGACAATGGGTTTGAGTCAATGATTGGAAAACTTCCTTTTCTCGATCTTGATTCGCGTAGAAATTTAGGAATTATGGTCCTAGTTGAACCGGAGGGACTCGAATTCACACTGGTTTCATAGAACTGCTTAGCTTGGATACCCTATGATTAGGTACCATATGAGCAGGCCCGGAAAAACCCTTGTATAGCTTCTTCGATTTCTCGATAAAGAGAAATATGACCAACAGTGGTTCGAAGATATATACAAAGAATTTCTTTTTTTATACTTCTTACTATTAGTAAGTGTCCATAAATCTCATGATAGGTACCCAAAGATTGATAGTGAACTTCGATGGGAGCTTCTCTTGAAGTAATAACGCGTTGATCTAGTCGCCACCGGAGCCACAAAGGACTATCTAAATGGATTCTTTTCTGCCGATAAGCTCCAATTGCATCATAAGAATTACAAAAAAAGGGATCTTTTTCTTTTGTTTTTGTATATTTATACTTATTATCGTCAATTCTTTCATTTTGATAATTTCTGTAATTACATGGATTATACCTATTTGCACAAATACCTCGGCGATTCCCGCTCGTTAATACATAAAGCCCGATAAGCATATCTTGAGTTGGTACGGAAATGGGATCTCCAATAGCTGGAGACAAAAGATTCGTATGAGAAAACATAAGTAAACGAGCCTCTGCTTGAGCCTCTAAAGATAAAGGTACATGAACAGCCATTTGATCCCCATCAAAGTCTGCATTGAACCCCTTACAAACTAATGGATGTAAACAAATAGCATGTCCTTCTACTAAAATGGGTTGGAAGGCCTGTATGCCTAATCTATGCAGAGTGGGCGCCCTATTCAGCAATACGGGATGCCCTTGCATAACGTCCTGAAGTATTTCCCATACAACCGGCTCTTTTTCCCGAATTTGACTCTTAGCAACTCCTATGTTCGAAGCAAAATGTTGTCTAATTAAACCACGAATTACAAAAGTCTGGAAAAGTTCTATTGCTATTTCGCGAGGCAATCCACATCGATGTAATGAAAGTGAAGGCCCTACGACAATGACAGAACGCCCCGAATAATCAACCCGTTTCCCAAGTAGAGTCTCACGAAATCTACCCTCTTTGCCTTCAATTATATCTGAAAACGACTTGTAAACCTTATTATGACCGTCTCTCATTGGTTGTCCGCGAATTCCATTATCAAAAAGTGTATCCACGGCTTCTTGTACCAATTTCTCCTGACACATTACTAATTCCCCTGGCGTAGATCTACTTGTTGTTAATAAATCGATAAGAGTATTGTTCCGATAGATAACTCTTCTATAGAGTTCATTAATATCCGAACTCATTAGTTTACCCCCATCTATCTGAATGATTGGTCTCAACTCGGGAGGAAGAACAGGTAATAGACATAAAACCATCCATTCTGGTTCTATATTTGTTCGAATAAAATGCTTAGCTAATTCCATGCGTCTAACCAAAAAATCCTTTCTTCTTCCAACTTTTCGATCTTCCCATTCATTACCCGTAGGCCTTTCTTCCCCTAATTCTTTCCATTCTACCAATGAATAATCTATAATAATTCGCAAATCTAGATCGGCTAATTGTTCTCGGATAGCACCTGCTCCAGTAGAAATTTCTCGATTTCGAAATGCATCGAAACCTTGGGTAGTAAAAAAAAGTGGGATGCTATATTTCCAGGATTGGATTTCATATTCGAATGAACCTCGTAATCGTAAGAAAGTAGGTTTTTTAGCTATGGGCCTAGCAAAAGAAAAATTTGGATAGGATCCTCATAGGATCTCCCCCTTTCAAAATCGGACGTGAAAGTTTCCTTTCATCCGGCTCAAATAGTTACACCAAATAAAGATAAAAAAGGGGGTTTCCACTTTCAAATTTTATAAAACCCCAAAAGATCTACTCCTTACTCAAGTTCCCAAAGAAGATCAAGCAACATTTCATTGATTCATTCTTCTTTTTATTTTATTAGATTTTCTGAATTCTTTATTCAATTAGTAATTATTGCATAAATAAAAAAAATAAATGTGAAATTCTTGAGTAGTCTACTTCCCTTCGAATGATGAATCCCCTTACTAAATTAAAGTAATAAATTAAAGTAATAAAAGGAGTACCTTATAATTCATAAGGGATTTATTTGTCTATGTATCGTTCCATTCAATCTTTTAGGTCCCTACTTTTCCTCGACGGTTATGTCACGATGTCTTTAAAGCCTATATGCGATGGATAGACTCCTGCAACCATGACATATTTCCTTATTTGGAATTTCATTTCTTTTCTTTCTAAACGAAAAGGAATGGTTAATTTCACATAAAGAAATGAAGTC-TTTTTTTTTTCACGAGGTATAACATTTATTTATTACTGAATTGACCATAGACCAATTCCCCTTTTTACTTGTGATTATTGAACACACCCATAATTCTATTCTGAGTTTCATGTTACTTCTACCAAGAGACATGTCAAATCCAGGGCATCCTAATTCGATTGAATGGGATGACAGTTTCTCATTCTGCATTTGTAAAATCATAATTTTTATCAAATCACACATCGCAGTATACTAGGCCTTCTAATTCTTTAAGAGGCTTATCTAAAAGATTGGCGATATAACTAGGAAGACGTTTCAAATACCACACATGGGTTACGGGGCATGCTAGTTTGATGTAGCCCATTTGGTATCTTCGTATCCGAGAATCAACAAATTCGACCCCGCATTGTTCACAAAATTTCGGGTCTTCCTTGTCATTTCCGATTACTCGATAATTTCCACAAGCACAAATCCCACTTTTTATAGGCCCAAAAATTCTTTCACAAAATAATCCATCTTTTTCAGGTTTATTGGTTTTGTAATGAAAAGTGTAGGGTTTTGTCACCTCTCCAATTATTTCTCCATTAGGTAGGATTTTTTTGGCCCAAGCACTTATTTGTTGAGGAGAAACTGATCCAATTCGAAGTTGTTGATGTTTATACCGATCGATCATAGAAGAAAAATTCTGATTCATTCCGATTAAACGTCCTTCCTATTAATCTGGAAGTTCTTCTCAGATACAAGGAAATGATTCAATTCCAGAGCCAAGGATCGTAGTTCTCGAACGAGCAATCGAAAAGATTCTGGAGCATCCTCGGGTTTAGGTATTGGCCCTCCAACCATTGTAGTACCAAGTACTTCTTGACGAGCTCTAATATGATCAGATTTATAAGTAAGCATCTCTTGTAAAATATGAGCAACACCAAATCCCTCTAGAGCCCAAACTTCCATTTCTCCTACCCGCTGTCCCCCTTGCTTGGCCCTTCCTCTAAGGGGTTGTTGTGTAACAAGTGCATAATGTCCACTGCAACGTCCATGTATTTTATCATCAACTTGATGAATTAATTTCAAGATATAAGGCTTTCCTATTATAACAGGTTGCTCAAAAGGATCCCCCGTTCTTCCATCAAATATTCTGCTTTTTCCCGGATACTCGGGTTCAAATACCCATGGATTCGCTGTTTGCTTACTGGCTTCATATAATTCAGAAAAGACTAGTTTTCTCGAGGCCTCTTGTTCATATCTCTCATCAAAAGGTGCTATTCGATAATGTCTATCTAGCAACCCCCCCGCTAACCCGAGCGAGCATTCAAATATCTGTCCTACATTCATTCGTGAAGGTACTCCTAATGGGTTGAAGACCATATCAACAGGTCTTCCATCTTGCAAATAAGGCATATCTTGTCTAGGTAAAATTTTTGAAACGATACCTTTATTTCCATGCCTTCCAGCTACTTTATCACCCACTTTGATTTCACGTTTTTGTGAAATATATACACGAATCGTTTCTGGATTATAACTAGAACCCCCCTTTTTCTGGATCCATCTCACATCAATAACTCGACCTCTACCGCCTATAGGTAGTTTTAGACAAGTTTCCTTTGAAATGGATATCTGAATGCCAAGTATGGCTCGTAATAATCTATCTTCCGGAGCATACGATGATTCTTTCGCCATCTGAGGCGTTAATTTACCTACTAAAATATCGCCCGTCTCCACCCAAGACCCCAACATCACAATGCCATTTTTGTCTAAATTTCGGAGTAAATGGGCTTCTAGATGCGGTATTTCATTAGTGATTCTTTCAGGCCCGTGGCTTGTCACATGAGTATGAATTTCATATTTCCGTATGTGAAAAGAAGTATAAATATCCTCATATACCAGACGCTCGTTAATGAGTACTGCATCCTCAGAATTGTAACCTTCCCATGGCATATAAGCTACTAATATATTTTTTCCCAAAGCGAGTTCGCCGCCAACTGTAGCAGCACCATCCGCTAAAATCTGTCCCTTTTTAATACATTTACCTCGCGCAACTTGGGGTTTTTGATGCATACAAGTATTTTTGTTAGAACGTTGATATATAACTAATGGAATGCTTAAAGTATCTCTATTGCCCGATAAAATGATCTTCTCAGTATCGGTATAAATGATCTTTCCCTGATGTTCGGCTATAGTGGGAACCCCGGAATCTAGAGCCACTTGGCATTCCAACCCAGTTCCAACAATGCACTTTTCCGATCGAGAAAGCGGAACGGCTTGACGTTGCATATTAGAACTCATTAAAGCACGATTCGCATCATTATGCTCGATAAAAGGAATGAGGGAAGCTCCAATAGAAAAATATTGGAAGGGAAAAATACTTCGAAGATGAACCTGTTCCCACTCAATAGTCAAAAATTCTTGACGGTATCGAGCCGGAACAACCTGTTCTTCCTGACTACCTCGATTCAGTGCCAAAGAATTTCCCGCCGCTACCATATAGTATTCATCTATACTTGGTGATAAATAAAGCATTCGTACTTTTTTTGATCTCTCAGAGATTTCATAAAACGGACTTTCTAGAGATCCCCAATGACCAATCCTCGCATGAATTGCTAAGGATCCAATAAGTCCAACATTGATTCCTTCGGACGTATCTATAGGACAAATGCGTCCATAGTGACTAGGATGGATATCTCGTATCCGAAAACTAGCAGTTCGCCCTGTCAATCCTCCAGGGCCCAGATAACTCGCTTTTCTTCCATGAACTATTTGTGTCAATGGATTAGTTCGATCCAAAACTTGAGATAATGGGTGTAATCCGAAAAAAGATTCATAAGTAGTTGTTAATGTAGTGGAAGTTACCAAATTTTGAGGAGTCGGTATCAATTTATGCCTAATTGCTCCACACATAGTTCCTCTAACCATATTTTCTAAACGAACCAGGGCCAATCCGAATTGATCTTGTAAGAGATCCGCTACAGAACGAATACGTTTATTTTTCAAATGATTCATATCGTCAAGTATACCCATTCCGAACTTCATTCCAATCAAATGATCCGCAGCTGCCAATATATCTCGCGGTAACAAAAATGTAGTGTTCTGAGGTATATCAAGATTCAGTCTACGGTTCATATTTCGTCGACCAATTCTTCCTAATTCACATCTTTGTTGAAAGAATTTTTTTTGTAATTCCTTACATAAGGATTCAGAAAATACCGGATCTCCGCCTACACAAGCAAATTGTTGATAAAACTCCAAAATGGCATTTTCTTTTGACTTAATTTTTTTTTTTTCCTTATCTTTCAGGAAAGACAAGAAAATTTCAGGGTAACAAACATTCTCTAGAATTTCTCTTAGATTCAAGCCCATAGCTGATAATAGAACTAGAATAGATATTTTCTGTTTCCTACTCACACGAGCCCATATCCTTGCTTTTCTATCAATCTCTAATTCTAATCTTCCTCCCCAATCTGATATTATGGTGCCGGTATAGACCGAAATTCCGTTATGGTCAAATTCTGACCGGTAATAGATACCGGGGCTTTGCAATATTTGATTGATCACAATTCTGTATATTCCATTTACTATAGAAGTTCCCAGGGAATTCATTAGAGGAATGTTTCCAATAAAAATTGTTTGTTCTTGCATATCCCTACTGGTTTTCCAAATTAATCCCGCGGATACATATAATTCAGAAGAATATGTGAGTGATTCATATACAGCATCTCTTTCTTTTATCAACGGTTCTACCAATTGATATGTTTCCACAAATAATTGAAATTCAATTTCTTGATCTGTATCTTCAATCTTTGGAAACTTATAAAGTTCTTCTGTTAAGCCCTGATCAATGAACCTACAAAACCCTTCAAATTGTATCTGATTTAATCCGGGTATTGTAGAGATTTCCTCATTTCCACCCTCAAGCATTTTTTTGAATTTCCCGTTTATAGAAAAAAGATTCCATTATTTGCTCATTCCTCATCAAATCATATGGATCAATATAGCAATGATGGAATTTAATATTCTGTTTACTGAATCACATGAAATTTTACCTAATCGGAATTTGCAACAAATACAAACAGAAAAGAATTGATAAATTCCACTTAGACTTAGGGAGTTTTGTATAGAATATCAAAACAAAAAGTGATTCAATTTCTACCATTATTATGATATTTCGCATTCCAATCCAATTGAATACCATAAATGTATTCAGCATTTGATCTGTTCAATGAGATAACGACATAATAATCATAAACAACATAGAATTTCTTTTTTTAGCACTTAACTTTTTCGTGGATTCAAAAAAGAATTCGCAGAGAAGAAAGACATTTTTACCTATTTTTTTTTAGTCTAATTCGTAGAATATGTGAATGTAAAAATGTGTAAGTAATAAGTAAAAAGGCTTTTATTTATTAAACATGCACAGATATAACTAGAGCTATCTATATATACGTCCCCCTTTTTTATTATATTACAGCTTTAAGCTTTAGTCTTTATTCGGAACAGCACCTGCCGTGCTTTATCAAAATTTATCTTTTATAGATTCAATCTATCCAAAAAAAATTGTAAAAATTGAAGCACGATAATTTCCTGAAAATTACCGATAGACATCTTATACAGATAAGATACCTGATTAGATAATATTTGTGTAACAATTTATGTTTGTTATAGGGTTTACATATACCCATAATTGCTGTTATAATTGAAATTGATAAGGATTCTTTTTATTGAAAAAA-AAAATCAAAACTGATTAGTTATATATCAATTTGAATTTTCTTATATCATTATGGAAACGCAATTTTCGATTCAAATTCAAGAATCGTTCATGAATTTACAATCAATAGTTAATGGTTCAAATTTGTCCTGAATCTTTATTTTTCTTTTATGACTGAAAACCATATTTGTTTTCTTTTTCAATAGAAAAGGGAAAGAAAGTTTTTAGATATTCGCGATTTTTTTTAAGATACAATCAATCGAAGGGATTGATCCAATCCAAACAAAAAAGGAAGGGTTTCTTTTAGGAAAGGGATTAAAGAAAACGGGATTCAAAATAAAAAGTACAATAAAAAAAGAAGCAAAAGGGGAAATTTTGTCATATATTTTATATCGTTTTGGCGGCATGGCCGAGCGGTAAGGCGGGGGACTGCAAATCCTTTTTCCCCAGTTCAAATCCGGGTGTCGCCTAATCAACAAAAGAATCGAAATACTTTATTTTGTTTTGCTGATATAACTTTCAAAATTTTTTTTCCAGCAGAAGCAAGTAGAGGAAAAGGACTCTGGATACTTGCTTGATTCTAAGTATCTGGGGGGTTCTACTCTATAAAATGCTGTAAATACTTTCGCTAGGGTTTAGGAAAAGATTATAGTCGTCAAAAAGAACTGGTAAAGTTTGATATGATAGCCCTTCCACTACTAATGTAGTGTCTACTGACTGGGTCTTGAATTAGATTGGATAGCCGGACGGAGAATCTAATGAAATTTTTAGTTGCGGAGGAGCAGAAGATACTTATACATACTCATGAAAGTCTCTGAGTACTCTGACATTCATTCAATAGTAATTCGGTTGAATGGCTAATTGGCTTTTACTTTAACTTAAATTTAAATTTATATATACTTTTAGTTTATATACTTTTACTTATTT--------------------------------------------------ATATATTAAATTATTTATATATTAAAGTTTTAACTTAACTAAAGTACAAAAATAAATTTGAACTTTTCGATAATCTCGAGTCAAGAACGTAATAGGACGTCTTCGATTGGTTCATAGCGACAATCGAAGATGGTAAGATTGAGATCAAATAAAAGGGAAAAATCGAAAAGAAATAAAATAGGAGTATGCGATAGATAATGATCTAGCTTGATTCTATATTTTTATACTTTTGAATTAATGAAATGAAGGGCGACAAAAGAAAGAATAGGTCTTATTATTCTGACATATTATTAACATTCCTTTGATACTTTTGAGACTTCAAGGGCTGTCTCTGCCTATTTTGCTTGTACTTAATGTTTTCCGATTATACTAGAGATCTTTTAGTATAATCATTAGAACTTGGTCTAATTGGATTTGATTTATTGGATTGTTTCATCAATGGTGTTGGATCAGAACCCCCTTTTGACTCTGCGCTGGTAATTCTACTATTATTAGTAAACAATAATTGAATAATTCCTTCATAGAGATCGAGGACATAATTCACATGGATATAGTAAGTCTCGCTTGGGCTGCTTTAATGGTAGTCTTTACATTTTCCCTTTCACTCGTAGTATGGGGAAGAAGTGGACTCTAGAAGTACTACTAATTGAGTTTAGGAATCAAACTGTATCAATTTTTTTTTTATAGATCGTTCTGCAAAGACTTTTTTTTTTAATTCACTATTTCAATTTCAAAATTGAATTTCAAAAAATTTTCATTTCGAAGTTATATGTATTGGATTCTAGTGGAGTAATGTATTCTATAAATAACATATGAACTCTTTCAATCAAACAAATATTTCAATTATTCCTATATTCGTATTTCGAAAGTACTCCAAATGGTATGAAATCTTTTCCAATCGAATTCTTCATAAATTTTCTATATTGACAATGAGTAAGAACGAAAGCCTTTTATATACTTTAGCCTTTTATATACTTTACTTTTTTTTTGACTTTTTATTTGTTATTTTTTTCCGTCTTTCCTCTTCAAAGAGAAAAGAGTTCTGTTATTACATTACGTGGATACACTTTTTTACGGGAAACAACATAGACATAGTGGTTGTCCAAGGAGATACTACACATAAGAAAATATTGTCTTGGGCAAGTCACATATTGCGCACTTACCATTTGTTTTATTATTTTATAAATTTTATTTATGCTGGTCTTTTTTTCATTTCATATAATGGTTGAAGGGTTAAATTTAAGGGTTAAATTTGGTGAGGTTTATTAATCCTTTTCGAAATCCGAAGAAATTCCCATGGAACCTCTGGATACTCTGTCAACTGGTTAATCAATTACTTTTTTGTTGGAATGCTAACAAGAGGATTACTTGATTTTCTTTTATTATACCCATACCTCTTTTTCTTTCATTGATTTGATTCTTTTTTTCAATGGATATCGGAATTCATATTAAAAAAGATAAGAAATCTAGGAATTAGAATCGTAAGAGTAAGAGCTGTCTTTCGATTATTTCAAATTGCTTGGAATCAACACAAATCAAATAGAAATAGATGAAGCAAAGAAATAGAAAAGAAATAGGATTGGGACATGACACTATGTACATTCTATATGGAATTTATATCTAGATATATGAAGATAATAATGTCAATTGATATATATTAAATTAACCTGTATCGTCATACAG----------------CAAACTTTATACAGTACAATAATAATACTAGTATGGTAGAAAAATCGTTTTCTACCATACTATCTAGTATCTCATAGAATACTACTGATTCTAGTTCGATGATTTCATTTAAAACGTGAAATTTGAATCCTTTTTATTTTATTTCTTCTCTTCAATCATTGATAAAAACTAAAAAGTCACAAGTTTAATTTAAATTAATCACTTTGACTTACTGTTTTTACGTATATTATAAGTAAAAAAGCAGTAGGAATTAGAATGAACAGTGCAGTAGCAATAAATGCGAGAATATTTACTTCCATAATTTCATCCTTTCGTTTTTCTTTAATTCGCAATAACTCGGGATTTAATCCCATAGAGATAGAGATAATAAATCTTTTGTCTGTAAATTCAATGAGATGAATTACATCGAGATATAATCGAATCGGATCAATATCATGAATAACAATATCTGACAAATTGATTCATCGTCAAGAATTGAATAATATAACATAGGAAGATCTTTTATCCATATCGAATTCCAAAGTCAATTTTGATACAATCAAAAACCCCTTTACTTTATTTATATTTTTCATTCTTTTCCACCTTTCTTTCTATAAACTAGCGCCCTCCTTGTACAATCATTTGATGAAGTATCATCTAACCGCTTTTACACTTATCATTGGTTCCAAACAATAGAAGAAATTAAAAAAATAAAAAGATAAAAAGAAAAGGGATTCCTGTTGGCAATGAAATTATACTCTTTGTACTTCCTTTCATAGAACAGAAAAATGGAAGATGAATTGCTGTATTTTTTTATTTTTATCGGATTTGGATCCATCGGGACTGACGGGGCTCGAACCCGCAGCTTCCGCCTTGACAGGGCGGTGCTCTGACCAATTGAACTACAATCCCAAGGAAATAACATAATAAAATAAGGTGTACAGTATACATATTCTTATGTTTTTATTCAAATACTTTCGATATGGATATGAACTTTAGCAAGAGAGGCAGTGATTACTAATAATCTTGTCGTTATTTCCAAATTAATTGGATAGTCAATCTTTCAATGAAAAAGGTCTTTTTTTTCTTTACTCTTTTCCTTAGACTTTACACTTCCAGATCTTGATATGAATATAGATCATTAGCAAGATCAAAACTTGTTGGAAAAAAGAAAAATAAATAGAGTAATAGCGATAGGGGTAAAGATATATCAATATCAGAGATTTTAACTTTTTTCTATTGGGATCGAGCATTTCTGGAGAACAACAAATGGCTTATATCATTTCATGGTGGATCGGCGAATTATTGGGCCGAGCTGGATTTGAACCAGCGTAGACATATTGCCAACGAATTTACAGTCCGTCCCCATTAACCGCTCGGGCATCGACCCGGGAAGAATCAATCCAGGCTTAGTGATAATCCACGATCAACTTCCTTTCGTAGTACCCTACCCCCAGGGGAAGTCGAATCCCCGCTGCCTCCTTGAAAGAGAGATGTCCTGAACCGCTAGACGATGGGGGCATACTTGCCCAACCGTCATCATACTATGATCATAGTATGAATAGTTTTTTGAAATTGTCAATATAATGGAATCGTATGACTCAATGCGAAGGATCTTTCTGTCTTTCACGATTATAGAGAATTCTTTGATTATTTATATTCCTGAATCGTTCATTCTAATCGACATTTTATAATTCCATAAATAAATCTATTTTCTTTTTTTCTTTAAATTTAGAATTTAAATAATATTTATTATTAATAATTTCAATAATTATTAATATTATTTAATTTTAATTTTAATAAATC--TTTTTTTTTTTCTTTTTTTTCTAAGAATTTGGTTTGGGGGACAAGCTGAATCGCTTTATTAATGATTTGATGAAATAGTTTGGATCTAGGTTGAATTGAATTGGTAGGTACCTGTATCAATCAAATGAATTTCGTTATGATGGCAATTAGAATCTGTCTTGAAACAATTCCTTGCATTGATTGATATTTATGAAATCAAATATCACTAAACCCTTTTTTTTTTACTTATACTTACATGTATATCCTATACTCATTATGTAAATCAAATTTATCGTTCCTGAATGAACCATTATACGTTTAAGATATATTATAACGTATACGATGTATTTATATACATATAATATGGATATAGACTAAACACATAGTGATTAGTGGCTTATTCAGGAATTGAATCAAATATGCCCTTTTAACTCAGTGGTAGAGTAACGCCATGGTAAGGCGTAAGTCATCGGTTCAAATCCGATAAGGGGCTTTGTTTTTTTCATAAAACTAGCACGGTAGTATTCATATTTGAAGGGAGAATAGAGATTTTATTAATATTTTTCTTTTTTACTTAATTTTTTACTTAATAAATAAGTAAGAAACCATATTAATTAATATT--------------------AATATATATAAATTATATTAATTTAATTAATTATAATTAATTATACTATTAATTATAGTATAGTAATTATAGTTATAAGGTTGAACATTTGCTATTATGTTTATAATAATCATATATTATATTTTAATATTATAATGAATAGTATTAAGTTTATACTGAAAAATAAGTAAGTTGTCTACTTAAATCTCCAAATATCTCTATTTTTTATTATTGCAATCAAATCAATTAGAAATCAACAAAAGAAAAAAGTAAGTGGACCTAACCCCTTGAATCATAACTATATCCACTATTCTGATATTAAAATTAAAAATTGGAACAGTGGAGCTTTTTTTTTTCATTTTCATATTTCTTTGGACTACGCGGTAATCTGTCGATATTGCCGATTAAATCTTCTTGTTCCTAGATGTTCTATAGGAATAAATTGCTATTCCCTTCCGTTACAAAAAAGGGTTTATTCCAAGTCACAACATAAAAGATGTTTTAACTATTTTTATTCTATTTTTATTCCAGAACACAAGACAAGATCAATTTATATCGTATTATTTATATCTTACAGACTTATATATATATATCATATCGCAGTCTCATGTATCAAATATTTCATCTATATGGATGGATACGATATTTTTGTTCCGACAATGTGATGTAAAATGAAAATGGGTGCGAGAAAGGGCTTTCATTTTTCATTTATAGTCTCCTATTATTAGATTTTAATTTAATATTGTATTGAATTTCCGAATAGTAAATTTTTGAAAAGAAAATAAAAGAGTAAACTATAAAGTAATAAAATATATGATACTGAAATAGTTTAATACACATAGAAATTAGAAGAATACATAAAAATAAATTTTTTATATTAGAAACCCATTCGATATGAAGGGTACGAGAAATAAAATCATACATAAAAAATAGAAGCCTCGAACACTCTGAAAATGATATGAGGTGTTCGAAAATGGTTGAAGTATTTAATATAGGAGGATCACTATGACTATAGCCCTTGGTAAATTTACCAAAGACGAAAATGATTTATTTGATATTATGGATGACTGGTTACGTAGGGACCGTTTCGTTTTTGTAGGTTGGTCCGGTCTATTGCTCTTTCCTTGTGCCTATTTCGCTTTAGGAGGTTGGTTCACAGGTACAACCTTTGTAACTTCATGGTATACTCATGGATTAGCAAGTTCCTATTTGGAAGGATGCAACTTCTTAACTGCCGCAGTTTCTACTCCTGCTAATAGTTTAGCACACTCTTTGTTGTTACTATGGGGTCCTGAAGCACAAGGCGATTTTACTCGTTGGTGTCAATTAGGTGGTCTGTGGACTTTTGTTGCTCTCCACGGCGCTTTCGGACTAATAGGTTTCATGTTACGTCAATTTGAACTTGCTCGATCTGTTCAATTGCGACCTTATAATGCAATCGCATTCTCCGCTCCAATTGCTGTTTTTGTTTCTGTATTCCTGATTTATCCGTTAGGTCAGTCTGGTTGGTTCTTTGCGCCTAGTTTTGGTGTAGCAGCTATATTTCGATTCATCCTCTTTTTCCAAGGGTTTCATAATTGGACATTGAACCCATTTCATATGATGGGAGTTGCCGGGGTATTGGGCGCTGCTCTGCTATGTGCTATTCATGGTGCTACCGTAGAAAATACTTTATTTGAAGATGGTGATGGTGCAAATACATTCCGTGCTTTTAACCCAACTCAAGCTGAAGAAACTTATTCAATGGTCACCGCTAACCGCTTTTGGTCCCAAATCTTTGGGGTTGCTTTTTCCAATAAACGTTGGTTACATTTCTTTATGTTATTTGTACCAGTAACTGGTTTATGGATGAGTGCTCTTGGAGTAGTCGGTCTGGCTTTGAATCTACGTGCTTATGACTTCGTTTCTCAGGAAATCCGTGCAGCGGAAGATCCTGAATTTGAGACTTTCTACACCAAAAATATTCTCTTAAACGAGGGTATTCGTGCTTGGATGGCGGCTCAAGATCAGCCTCATGAAAACCTTATATTCCCTGAGGAGGTTCTACCCCGTGGAAACGCTCTTTAATGGAACTTTAGCTTTAGCTGGTCGTGACCAAGAAACCACTGGTTTCGCTTGGTGGGCCGGGAATGCCCGACTTATCAATTTATCCGGTAAACTGCTGGGGGCTCATGTAGCACATGCCGGATTAATCGTATTCTGGGCCGGAGCAATGAACTTATTTGAAGTGGCTCATTTCGTACCAGAGAAGCCTATGTATGAACAAGGATTAATTTTACTTCCCCACCTAGCTACTCTAGGTTGGGGGGTAGGGCCTGGCGGGGAGGTTCTAGACACCTTTCCATACTTTGTATCTGGAGTACTTCACTTAATTTCCTCTGCAGTATTGGGCTTTGGCGGTATTTATCATGCACTTCTGGGACCTGAGACTCTTGAAGAATCTTTTCCATTCTTCGGTTATGTATGGAAAGATAGAAATAAAATGACTACAATTTTGGGTATTCATTTAATCTTGTTAGGTATAGGTGCTTTTCTTCTAGTATTTAAGGCTCTTTATTTTGGGGGTGTATATGATACCTGGGCTCCGGGGGGGGGAGATGTAAGAAAAATTACCAATTTGACCCTTAGCCCAAGTATTGTATTTGGTTATTTACTAAAATCCCCCTTTGGTGGAGAGGGGTGGATTGTTAGTGTGGACGATTTGGAAGATATAATTGGAGGACATGTATGGTTAGGTTCCATTTGTATACTTGGTGGAATCTGGCATATCTTAACCAAACCCTTTGCATGGGCTCGCCGTGCACTTGTATGGTCTGGAGAGGCTTACTTGTCTTATAGTTTAGGTGCTTTATCCATTTTTGGTTTTGTTGCTTGTTGCTTTGTCTGGTTCAATAATACCGCCTATCCTAGTGAGTTTTACGGGCCCACTGGTCCAGAAGCTTCTCAAGCTCAAGCATTTACTTTTCTAGTTAGAGATCAACGTCTTGGAGCTAACGTGGGATCCGCTCAAGGACCTACTGGTTTAGGTAAATATCTAATGCGTTCCCCGACTGGGGAAGTTATTTTTGGAGGGGAAACCATGCGTTTTTGGGATCTACGAGCTCCATGGTTAGAACCTCTAAGGGGTCCCAATGGTTTGGACTTGAGTAGGCTGAAAAAAGACATACAGCCTTGGCAAGAACGGCGTTCTGCGGAATATATGACTCACGCTCCTTTAGGTTCTTTAAATTCCGTGGGTGGCGTAGCTACCGAGATCAATGCAGTCAATTATGTCTCTCCGAGAAGTTGGTTAGCTACCTCTCATTTTGTTCTAGGATTTTTCCTATTCGTAGGTCATTTATGGCACGCGGGAAGGGCTCGTGCAGCTGCAGCAGGATTTGAAAAAGGAATTGATCGTGATTTTGAACCTGTTCTTTCCATGACTCCTCTTAACTGAGACGGGAGATCCAATGCTTGAAGTAGGAATCAATTTGATTCCACCATACAACTTAGATATTAAGTTGGGTGGGTCAGGTCATATTTAAAGAGTATTCCTTTTTCCTTTCTTTTCAACTCATTTCTATCTAATATATATCTATTTTTTTTCTGGCTCGGCTATTCCACTTAGCCGAGCCATTCCCTTTATGATACTGAAAGGTCAAAATCTTTAAAATAAAATAAAGAAAAGAAAGAAATCTAGTCACTAAGAAAAAGGAGAGAGAGGGATTCGAACCCTCGATAGTTCTTTGTTTCGAACTATACCGGTTTTCAAGACCGGAGCTATCAACCACTCGGCCATCTCTCCGAAAGAAAATCTCTATTTTCTTTGTCCATCGAATAGAACATAACGATATAAGTTGATACCATTACTATCGATATAAAGATATCGAGTATGAATCTATAGGTCTATCTATCTGTATATATAGATGCATGATATAGCATTCCCCTTTGTAAAGTAAAAAACTGTCCTCGATGGATTCGTGGTAAAATCCATCGACAATGCATTTTTTTTTACAATTTTTGACTGATAAAGAGATCAAATGATATATAATTCTTTTATTGGTAGATTGGAGGATTAGAAACATGACTATTGCTTTCCAATTGGCTGTTTTTGCATTAATTGCTACTTCATCAATCTTACTGATTAGTGTACCCGTTGTATTTGCTTCTCCTGATGGTTGGTCGGGTAATAAAAATGTTGTATTTTCTGGTACATCATTATGGATTGCATTAGTATTTATCGTAGGTATCCTTAATTCTCTTATCTCTTGAACCTATTGGTTCTAGATTCAAAAATGGCCCCTCCCCGAATTCTTTCAGGTTATGAGACACGTTAAAATTCAATATAAGTTATAAGTTCTTAAAATGCAAATAACGAAAAAAATTCTAAAGATTAGCGGGAGGGGTTAAACTTATTGTATTTGTATCTTTGTTTTGTAAAATTTTGCAAATCAAATACAAAAAATCAAATACAAATAAAATAAAAAAGAAATATATAAATATTATGTAAATAGAAATAAATATGTATTATAATAATAATTATTAATTTATAAATTATTAATTTATAATAATAATTATTAATTATATAAATATTAATAAATATATAATTAATAA--------------------TAAAATATTAAAATAAAATATTAAAAATTTAATAGAAATATGTACTAAAGTTGTACATTTAAATATTCATTATAAATTTTATATACACAAATGTTATATTATATAAAATTATATATAAACAAATATTATATATAAATTTGAATAGAAATAAAGAAATAAAATAAACATTTTATAAAATCAAAAAATATTTTAAAATAATATAAAACAAAAAA-AAAGAAATAAATAATATATATTAAAAAAAAGAATTTTGAATATATTCTATTTTTAATATAG-AAAGAATAGAGAATATAAATAGAGAATATATAATAATATAATAAT----------------------ATATATAATA--------------ATATATAATAATATAAAGAATAGAATATATAATAATATAAAGAATAGAAAATATAAAATCTATTCTATATTCTATTAGAATATAAAAATTTTCTATTCTAATAGAAAAATAGAAAAAATCTAATATAACAAAACAAATATAACAAAATATTAAAATATATATAATATTTAATATTAATTAAATTAATTAAAAATTAAATTAATTAAAAAAGAAATATATTTTATATAATATATTTATAAAATAAGAATAAATAGAGAGTATTTGGCCTAGCTCTGCCCAAACAGGATTCATACATTGCGTATCACGAACAAAAAAAAAGTGCGGATATAGTCGAATGGTAAAATTTCTCTTTGCCAAGGAGAAGATGCGGGTTCGATTCCCGCTATCCGCCCAGGATAATAGGTTAATCTATTTAATTTAAATGTATTTAATTTAATAGGATAAAGGGTTAATTATAATTAATAGGATAAAGGATTAAGTATAGTTGATCACGATAGTCTATCGGTTCCATCCTCCCACCCTAAAAGAAAAACGGTAATTAATTACTAGTTAACAGAATGAAACTCAATTTTTTTGTCAAAAAAAGTTGCGGAGACGGGATTTGAACCCGTGACCTCAAGGTTATGAGCCTTGCGAGCTACCAAGCTGCTCTACCCCGCGTTGAAGAGAAGAACTGTGAACTAGTGGGCAAACAAGGATTGAATGGACCCCTTTACC-----ATACTGTACAAATAGGATATCCCATTTATACAGAATGGTAAAGGGGTCCTCTATGATCGATGATCATAGAAATAAATAGAAAAATGAAAATTAAGGGATTTTAGATTTTAATCCTTACCAACTTGATCTTGTTGCTCCGGGCAACAAACAGGCATGAACCATTTCACGAAGTGTGTGTCCGGATAGCCCAAAGTCCCGATAGTTAGCTCTCGGTCTTCCAGTCAAAAAACAACGTCGATGAAGGCGTATAGGTGCACTATTACGTGGTGGGGATTGTAACTTTCCATGAATTTCCCATTTCTCACTCAACGACGGAACTTTGCTTATTTCTTTTTTTGAGGATCGACGAATCAAATGATATTTTTGTTCCAATTTTTGCCTCTTCTTCTCCCTCTGAATCAAACTTTTTCTTGCCATAATAATTCAATTCCTATTAGTTTCAATGATACATACAAGTCGGATCCTAGATGTAGAAATATAAGAAGGCGGGTCCCTTCTCCATCAAAGGAAATGATATTATCAAGGCCACAACACATAAAATAAAAAATTAACCAAATTTTCCTGATGTAGAAGCAATCAAGAAAGCCGCATAAGTGAATATATAACCTACAGAAAAGTGGGCTAACCCGACCAATCTTGCTTGAACAATGGAAAGAGCCACCGGTTTATCTCTCCATCGAATCAAATTAGCCAAGGGTGTTCGTTCATGAGCCCATGCTAAAGTTTCAATCAATTCCTGCCAATATCCACGCCAGGAAATTAAGAACATAAATCCAGTAGCCCAAACAAGATGTCCAAATAAGAACATCCACGCCCAGACCGATAAACTATTCATACCGAAAGGGTTATATCCGTTGATAAGTTGTGAAGAGTTTAACCATAGATAATCCCTTAACCATCCCATCAAATAAGTGGAAGACTCATTAAACTGTGAAACGTTACCCTGCCACAATGTGATGTGCTTCCAATGCCAATAAAAAGTCACCCATCCAATGGTATTTAACATCCAAAAAACCGCCAAATAAAATGCGTCCCAAGCCGAAATATCACAAGTACCACCTCGTCCCGGACCATCGCAAGGAAAACTATAACCAAAATCCTTTTTATCTGGCATTAACTTGGAGCCACGTGCATCTAAAGCCCCCTTTACTAAGATCAATGTAGTTGTATGTAAACCTAGAGCAATAGCATGATGAACCAAGAAGTCTCCAGGTCCTATTGTTAAGAATAGTGAATTACTATTTTCATTAACAGCATTTAACCACCCGGGCAACCATATGCTTCGACCCGCATTGAATGCTGGACCATTCGTTGAGGATAAAAGTACATCGAACCCATATGAAGTTTTACCATGAGCAGATTGTATCCATTGGGCAAATATAGGTTCGATCAAGATTTGTTTTTCCGGAGTACCAAAAGCAAGCATGACATCATTATGAACATAAAGTCCCAAAGTATGGAACCCTAAAAAGAGGCTAGCCCAACTTAAATGGGATATGATAGCTTCTTTATGGTCTAACATTCTTGCCAATACATTATCCTCGTTCTGCTCCGGATTGTAATCTCTAATAAAAAATATAGCTCCATGAGCAAAAGCTCCTGTCATGATGAATCCTGCAATGTATTGGTGATGAGTATATAAAGCAGCTTGAGTAGTAAAGTCTTGTGCTATGAATGCATAAGCGGGTAAAGAATACATGTGTTGAGCGACCAAGGAAGTAATAACCCCTAAAGAGGCTAGAGCAAGACCTAATTGAAAATGAATCGAATTATTGATTGTGTCATAAAGACCTTTATGTCCACGCCCCAATCGCCCCCCCGGCGGAATATGTGCTTCTAAAAGAGTTTTGATACTGTGCCCAATCCCGAAATTAGTTCTATACATATGACCAGCAATAAGAAAAATAAATGCAATAGCTAAATGATGATGAGCAATATCGGTCAGCCATAAACTTTGCGTTTGTGGATGGAATCCCCCGAGAAGGGTTAGAATGGCAGTTCCTGCTCCTTGGGAGGTACCAAATAAATGACTACTTGAATCAGGGTTTTGAGCATAAAGATTCCACTGACCCGTAAAAAGTGGGCCTAATCCTTGGGGATGTGGCAATACGTCTAAGAAATTATTCCATCGAACGTATTCCCCCCTGGATCCAGGAATAGCAACATGAACTAAATGTCCTGTCCAAGCCAAGGAGCTTACTCCGAATAGCCCTGACAAATGATGATTGAGACGAGATTCGGCATTTTTAAACCACGAAACGCTCGGTTTCCATTTCGGTTGTAGGTGTAACCAACCCGCTATTAAAGATATGGCCGAAATAAATAATAGAAAAAGAGCTCCATTATAAAGATCTCCATTAGTACGTAAACCGATTGTATACCACCACTGATAAACACCAGAATAAGCGATATTCACTGGGCCAAGAGCACCCCCTCGAGTAAAAGCTTCCACAGCCGGTTGGCCAAAATGAGGATCCCAAATTGCATGAGCAATAGGTCTTACATGTAAGGGGTCCTGTACCCATGCCTCAAAGTTTCCTTGCCAAGCTACATGAAACAAATTTCCGGAAGTCCACAAAAAAATTATTGCTAATTGCCCGAAATGCGAGGCAAAAATATTCTGATAAAGACGTTCTTCAGTAATATCATCATGACTCTCGAAATCATGTGCGGTAGCAATACCAAACCAAATACGACGAGTAGTGGGGTCCTGAGCTAAGCCTTGGCTAAACCTTGGAAATCTTAATGCCATAATGCCTTTCAAATCCTCCTAGCCATTATCCTACTGCAATAATTCTTGCTAAGAAGAATGCCCATGTTGTGGCAATTCCACCCAGAAGGTAATGGGTTACTCCTACAGCACGTCCTTGGACAATGCTCAAGGCTCTAGGCTGAGTAGCAGGAGCAACCTTTAATTTATTATGAGCCCAAACGATGGATTCAATAAGTTCTTGCCAATAACCACGCCCGCTGAATAGAAACATTAGACTAAAAGCCCATACAAAGTGAGCACCTAGGAAAAAAAGGCCATATGCAGATAATGAAGAACCATAGGACTGAATTACCTGGGATGCCTGTGCCCATAAGAAATCGCGGAGCCACCCATTAATAGTAGTGGAACTCTGCGCAAAGTTTCCTCCCGTGATATGAGTTACCACTCCTTGATCACTTATATTACCCCAAACGTCTGACTGCATTTTCCAACTGAAATGGAATATTACGACTGAAATTGAATTATACATCCAGAATAGCCCTAAGAAGACATGATCCCAGGCAGATACTTGACATGTCCCCCCTCTTCCAGGTCCATCACAAGGGAAACGAAAACCTAGATTTGCTTTATCTGGTATCAAACGCGAGCTACGAGCAAATAGAACACCTTTCAGAAGTATCAATACCGTCACATGAATCGTAAATGCATGAATGTGATGGACCAAAAAATCTGCGGTTCCTAATGGAATAGGTAACAAAGCAACTTTGCCGCCCACTGCTACTAAATCACCACCTCCCCAAGTCAAACTGGTGCTTGTTGTTGCACCAGGGGCTGTTGCACCAGGTGCTAAAGCATGGGTGTTTTGTATCCATTGAGCAAAGACGGGTTGTAATTGTATAGCGGTATCTGAAAACATATCTTGGGGACGCCCTAAAGCGCTCATAGTATCATTATGAATATACAAACCAAAACTGTGAAAGCCTAAAAATATACATACCCAATTGAGATGTGATATGATTGCATCACGATGCCTAAGGACACGATCTAATAGATCGTTGTATCGAGTGGTTGGATCATAGTCTCTTACCATAAAAATGGCTGCATGCGCAGCAGCACCAACTATGAGAAATCCACCAATCCACATGTGATGTGTGAACAATGAAAGTTGTGTACCATAGTCAGTAGCTAGATATGGATAAGGGGGCATGGAATACATATGATGAGCTACAACAATGGTTAAAGAGCCCAACATAGCTAGGTTAAGAGATAATTGAGCATGCCATGACGTTGTTAGGATCTCATATAGGCCTTTATGGCCCTGGCCGGTAAATGGGCCTTTATGAGCCTCTAAAATATCTTTTATGCCATGACCAATGCCCCAGTTGGTCCTATACATGTGACCCGCTACCAGAAAAAGAATTGCAATAGCTAAATGATGGTGTGCAATATCGGTCAGCCAGAGACCCCCAGTTACTGGATCTAATCCTCCACGAAAAGTAAGAAATTCTGCATATTTTGACCAATTCAAGGTGAAAAATGGGGTTGCTCCCTCAGCAAAACTGGGATAAAGTTGAGCCAAAAGATCCCGATTCAAGATAAATTCATGAGGAAGTGGAATCTCTTTAGGATCTACTCCAGCATTTAGAAATTGATTAATCGGTAAAGATACATGTACTTGATGCCCCGCCCAAGAAAGAGACCCAAGTCCTAGCAGCCCTGCTAAATGGTGATTCAACATAGATTCTACATCTTGGAACCAAGCCAATTTTGGAGCAGCTTTGTGATAATGGAACCAACCAGCAAAAAGCATTAAGGCTGCAAAAACCAATGCACCAATTGCAGTACAATAGAGTTGTAATTCACTAGTTATTCCAGATGCTCGCCAAATCTGAAAAAAACCAGAGGTTATTTGTATTCCTCGGAAACCCCCGCCTACATCACCATTCAATATTTCTTGACCCACTATTGGCCAAACCACCTGGGCACTAGGTCTAATGTGAGTAGGATCGCTTAGCCATGCTTCATAATTGGAAAAACGAGCACCGTGGAAATACATACCACTCAGCCAAAGAAAGATGATGGAGAGTTGACCGAAATGAGCACTAAATACTTTTCGAGAGATCTCTTCTAAATCACTGGTTTGGCTATCAAAATCGTGAGCATCAGCGTGTAGGTTCCAGATCCAAGTGGTAGTATCAGGCCCCTTAGCTATTGTTCTTGAGAAATGACCCGGTCTGGCCCATTCCTCGAAAGAAGTTTTTATGGGATCCCTATCTACCAAAATTTTAACGTCTGGTTCCGGCGAACGAATAATCATTGAGTCCTCCTCTTTCCGGACAACACATACAAAGACAAAGAGACCCGCCAATAGTTAAGTAATTAGTGAAACTATGAGAAATGTTTAGACTTAGTTTTTTTATCTTCTATTTCTATCTAACATCTAACTATTTTCTTTAGTTATTCACTAGAGCAATTATGATCTGGAAGTCGATCCGAGGCAAGTGTTCGAATCTATTATGACATAGTCGTGAGGCGCTTAACGGACCTTTTTTAATCTTATAAAACTTTTTCTGGGTTTTGAATTGATGCCAATTTATTTTTCGGTAACCTAGTCTATTCATATCTCAATTTGAAGTTCCTAAAGAGATTTATGTCTTACGTAGAACATATTACTATATACTCTATTCCAAACTGCGTGAACAGTCATTACTAAGAAACATCCTAGTATTTCTATTTAGTCATTCGAAGTTCTCTTTTATTAGTTTTAATAGCCGAAAAGAAATATA-TTTTTTTTATTTTATCTGTATATTGTTTATCCCTACGAAATACCAGACGAAATAGAACGATTTTAGAAAGGATATAATGAAATTTTGTGATTGAGTTCTTCCCAGAGAAAGGATCTGTTTTATTTGATTGATAGATACAACAAACAATTAATTATAACAAATATATGATTATAACAAATATAAAAATTCTAAACTTAAATTAAATAATATTAAATTTAAATATAAATATTATTAAATAATATCATAGATAATATCATAGTAATATATAGTAATTAATAAAATATTCTTATTCGAAACGCCCTGTGATCTTCAACCAATTCTGCGCTTCAATATAATTACCAGGAGTAAGCGCTAGAGCTTGTTTCCAATATTCGGCAGCTTGATCGAACCAAGCTTCCGCAATTTCAGAATCTCCTTGTCGAATGGCCTGTTCTCCCCGGTCAGAATAGGTGGGTAAATTCCTTCCCTTAGAACCGTACTTGAGAGTTTCCGACCTCATACGGCTCAGCAGTCAAGTTCTCAAGTTCTTTTGGTGTCCCTTTTTTTAATCTACCATATCTAATTGAATGAGATTGCTCGTGGATCTATCCCATTTTTTCTCTCGAGTTAACCAAAAGAAAAAGAGGTTGGTTATGGTTATAAGTTTCAAACTTGAATTTTACTTACTAATTTAATCAGTTTTCTCTTTTCTCCCACCTTCATAAAGCGCATAGGCATTTCCACTATCATTAGAGTTTTCTAAAAAGGTAACTATCTCGGTTTCATATATGAATTTCTATAGAATCTGTGAAAAAGCCTTTCCCTTCTAATTACTAATTAGAAGTAATTAGAAGAAGGAAAAGGCTTACTATCTTTGGGATCTGATGCTACACCGCTGCTCAATACCTTAGGGGATCAACTCTATTACATAAGTTGATTCCTAACTTTTATCTCATATCATGACATAAATAAGCAGTCCTTATTGTATCGGCCCAAAACCTCACGAATTGATCTTTACGGCGCTTCCTCTATCAATTAGATCCTTTATCCATAGAATTATCTAGGCATACCTATTTCTTCCTATTTCAAATTCTAAAATTCTATGAAGTTTATTTCTTTGCTACAGCTGATAAAAATCGTTGTTTTGGACGATAGATATGTAGAAAGCCTATTTTTTCTAGTATTTATTAACAGATTTGTTCTTTTTTTCCCTTTCTATAGTGGAGATAGTCGCACGTAATGACAGATCACGGCCATATTATTAAAAGCTTGTGGTAAGAATGGGTTTCGCTCTAGTGCACGAAAATAATATTCCAAAGCTTTCGTATGTTCTCCGTTTCTTGTGTGGATAAGGCCTATGTTATAGAGTATATAACTTCGATCATAGGGATCAATTTCTAGTCGCATAGCTTCATAATAATTCTGTAAAGCTTCTGCATAATTTCCTTCGGATTGAGCGGACATCCGTTACGGTCGTCATTCGATTTAAAGAATCTCCGTTTCAGAACCGTACATGAGATTTTCATCTCATACGGCTCCTCCTTTATGTACATAATCAGAATAATACATGGAATCAAAAAAGATTTAAATATTCTCATTATAAACTGAGCGGGGCTAGTGTTTTTACAAAAAATCTCTAGCCAACCTTCTTGTAAAAGATCTTTCCTTAACATCTAGTATGTTGGTACTAGATAAAATAAAAAAAGGGTGACTCCAGCAATTTCTTTGTCTTAAACGCATCTTAATTTTCAGGAATAAGTCACTTCAACAGTCTTAGATGGTTATACGGGTATCCAAAACACGAACGAGATGGATGTTTGTTGTCCCAACCATTCTTGTTAATCCCGATCCTGATAAGGAAAAGGGATAATTTATAACAAAGTTTTCGTGTTGTTGATTCCTAGGAGTAGTGCCTCTTCCTCTATGCCTCCTATTGGTACTAGTGGAGTAAGTTTGACCTAACCCATAGGTGTAACCTTTCGCTCAATACTCTAGAATCGACAATTGAAGCATTTGAGGTTGCATTAATCGGGGATACACGACAGAAGGGCTTGTTTTATTTACAAACTTCACCTTCAACAAGCGTAAATTTATTTCAATAATCTTTTTCTTTCTATCCTGAATAATAAAATAAAATAATGTGTCTTTCTACTAAGAAGACTAAGAGTGGTAAAAAATATAAATAAAATAAATAACTAAATTAAATTAAAATAAATTACTAA-------ATTTAATTTAAAATTCTAAAATAAAGAAAAATTTAAAATAAATAAATCAAAAATACAATAATCAAATCGCACCATCTCTGTAATAGGCGAATGCCTCTTTCTCGCCCGAAGTTGTCGGAATTATTCGTAATAAGATATTGGCTACAATTGAAAAGGTCTTATCAATAAAATTTCCATTTATTCGAGATCTAGACATAGGCAGAAATTCATTCTATAATTTCTTTTAATTACCTTTCGTGAGAAAAAAATCCCACAAACAACGGAATTTTACAATTTACAATACGAAATAACATAAAAACACACTCAGTAAAATTAAAATTAAACTTCTATTCACAAATTGTTTCTTTTTGACAGGAATCAACAAAAACTAAGAAATATTTGAAGCCGATTGGATTTCATCCAAATGTAAATTAAAATTAAATATAAAATATAGTAGTATAAGAATATAGGAAACTATTCCGATTTCATCAAAGTTGAAGAATCAACGAATTTATCCTAATCTGTAGGATAATTCGAAAAGTTTTGAAAAGTTTTGATTGAATTATGATCCAAAGAGGAAAAAGAAAAGAATCGAATAATCGTTCAATGATGGATGAAAATAGAATAATAAATAATAGTCTAAACTAAATAAAATCATGATCATCATGATCTAAGGGTAGCCATTAAACATAGTCTAAAAAAATGGATCAATCGGTGGAGTCGTTCCAATTCAGGGATTTAATTCGGTATAAATATTCGAAAATAAAGAATAAAGTCGGGAGTGCTATCTTTGTGAACATGAATAGATATCTTATATTTATTGTTTTAAACATTTTGTCCCACAAAATTATCTTTATCCCCAGCCTCCAATAAGGGTTTGGCAAAGTTTTTCTATTTTTATAGTTAAAATAGAGTGTACGCACCTACCCAAAAACCTAATATGAATCACTATTCATTCGGTTTATGAACCGGAATCATTACGTAGGAGAGATGGCCGAGTGGTTGAAGGCGTAACATTGGAACTGTTATGTAGGCTTTTGTTTACCGAGGGTTCGAATCCCTCTCTTTCCGTACTCTTCACCTAATTCACCAATGTTATTGATCGCAATATATCAAATCAAATAACAATGGACACCATTATTCCAAAAGTTAGACCTTTCTTTGATATGGCTTCTCTATTCCTAATTTCTGTGGTATGGATTATACTGGAAAGAATGGACAAGGAATGAAAATCTCCCTATCAATCTATGATACATGAATCTACGATACATGAGTGGGAACAAATCCCCGGATAAAAAGCCTTAATGGGGGTCTCTTTTCTTTATACTTTAGATAATATAGGTGAAGGGGGAGGGCAAAATTGTCCGAATCCCTGTTATTTTAGTTATGTTTAAGTCTGACGAGAATAATATTCTACAACTAGCAATTCATTTATTTTCAAACCGACGCATTTACTATCTATTATTTGATTGACTGATCCTTTATATTGGAATGGGTGAAGACTCAAATGTTTTGGCAATTCCTCACGGGAGGATGAATCAAGATAATTTTGAACCAGAGACTTAGATTTTTGTTCATCTTTCACTCTAATAATATCTCGGGGTTTGCAGCGATAACTTGGTATATCTACTATACGACCATTAACTAAAATATGTCTATGGTTAACCAATTGCCGGGCTTGAGGAATAGTTGAAGCCATACCTAATCGAAAAAGGATGTTATCCAACCGCATTTCAAGTAATTGTAGTAAAACTTGACCTGTTGACCCTTTTGCTTTTCCGGCTATACGAACGTATTTAAGTAATTGTTGTTCTGTAAGACCATAATGAAAGCGCAATTTTTGTTTTTCTTCTAAACGAATACGATATTGAGATTTTTTACCGGGGCGTAATTGGTTTCTAAGATTGCTTCCAGCTCTAGGCTTTTTACTAGTTAGTCCCGGTAAAGCCCCCAGACGACGTATTTTTTTGAAACGAGGCCCTCTGTAACGCGACATAAAGACTCCTTATGAAGTTGCATAAACCTAAATGAAATTAAACTAAACTAAATGATAAAAATGAAAAATATAATTTAAATTAAAAATAAGAAATTAATCGAAATTTATTGAAGTATTTATTGTAGTACAAAGAATAATTCGAAAGAATAATTAGATGAATTGTATATCAATATCCGGGTCTTAACTTAATATATTATATATTATATTAATATATTATA--------------TATAATATATCGTATTAAAATTAATATAAATATAAAATAG-------AAAATTTGAAGGGTTCTTCTCTTGATTGATTTGGTCTACATAGATCAAACTCCTACAATCTTTTTTAATAATTGGAAGTTCTTATGAAATAACAGATCGATGCCCTTTGGGAAAGGGGGAAGAAGCCTTTTCAATTTCTTTGATTTCATATTATCAACTATATAAATATAAATAAAACTATATAAATATAAATAAATAAAATAATAAGGATCAAACATATGGAGAAAAGCCAGCTATCGGAGTCGAACCGATGACCCTCGCATTACAAATGCGATGCTCTAACCTCTGAGCTAAGCGGGCTCGCATAACATAAATTGTACACACATAGGAATTTAGTAAACTACTGGAATCTTAAATCTTAGCTATTAAATGTTCATTCTTAACTCTTCCCAATTACTATAAATATAGAATAATTTATATTAATTTAATATAAAAACCATATAATAGAATTTCAAAAAAATATTGGATATTTGAATATTATAGAATAGAACATAACAATTAATATACCGATTAATATAGCAATATATAATTTTGATCTATATATCAATATCATAGCAAATAGATGATTATCAATAATCAATATCTTAATTAGATAGTCAA-TTTTTTTTTTTTTTACTAATATAATTCTATTTTCTATTTCTTTAATATTAAACTAGTTTATTACTATTAAATTACTATATAAACTATTAATTTCTATTAATTTATTACATAAAATTTATTACATAAAATATTTTAATTTTCTATACATTTAGAATTTTAAAAGTTAAAAAGAATCTAGTAATTAAAGTAAAATCTTATTCTATTATTCT--------------------ATATATATATAGAAGAACATATAATTAATACATATTAATTACATTATATTAAATTATCCATTCTAATATTCGAAATAAATTCATTCTAAATTTAATTATTC-AAAAAAAAGGAATTATTAGTTATAGCCATTAGATTCGTTATGGTTATTAATATTATATTAAATAGATTCCCTTTTAGTTATAGTTATTTTAAATTCGCAAAGATAAGACAAAAACAAAAGAATCGACCGTTCAAGTATTCAAAATTGTACGCTAAAAACGATATAAATAGGGAAATGTATGTATATGTAAAATATATATTTAAGTAGAATTATAATATAGGTGTAATAATACTCTATATTTATATAATAATAATATATTATTAAGTATACTATATTATGTGATATGTATCCATCTATATTATATATTGATTTGTGAATAGAGAAATAATAGATTCTAATTGGACCAAATATGAGTTTGCGAGAGAGATGAAAGAAGATAGACAAGAAATCCAAATATAAGAAAACAGTTTTCAATATGAGAACCGCTATCTAATGAATTCAACAGTTCCATCATAATATAAATGAAATAAAAAGGAAAAAGGGTATCATAATGAGATCCTAATCACAAAAGGGGGGATATGGCGAAATTGGTAGACGCTACGGACTTAATTGAATTGAGCCTTGGTATGGAAACCTACCAAGTGATAACTTTCAAATTCAGAGAAACCCTGGAATTAAAAATGGGCAATCCTGAGCCAAATCCGGTTTTCTGAAAACAAACAAGGGTTCAGAAAGCGATAATAAAAAAGGATAGGTGCAGAGACTCAATGGAAGCTGTTCTAACAAATCGAGTTGGCTGCAGTGCGTTAGTAAAGGAATCACTCCAGAAAGGATGAAGAATAAAACTCTATACGTATACGTACTGAAATACTATCTTCAAATGATTAATGACAACACAAATCCGTATTTCTTTTAATTTTCATGAAAAATGAAAGAATTGTTGTGAATCAATTATAAGTTGAAAAAAGAATCAAATATTCATTGATCAAATCAGTTACTCCATCAAAATCTGATAGATCTTTTGAAGAATTGATTAATCGGACGAGAATAAAGATAGAGTCCCATTCTACATGTCAATATCGACAACAATGAAATTTATAGTAAGAGGAAAATCCGTCGACTTTAAAAATCGTGAGGGTTCAAGTCCCTCTATCCCCAAAAAGGTCCATCTGATTCCCTAATTATTTATCCTACCTTCTCATTTCGTTAGCGGTTCAAAATTAGTTATCTTTCTCGTTCATTCTAATTCTACAAACGTATCTGAGCGAAAGTTTTTTTCTTATCACAAGCCTTGTGATATAGATGAAACACGTACAAATGAACATCTTTGAGAAAGGAATCCCAATGTTAAATTTGAATAATTAAAAATTCATTTTATTACTCGTACTGTACTGAAACTTACAAAGTCTTTTTTTTGAAGATCCAAGAAATTCCACCAGGACCTGGATAAGACTTTCCAATCCTCCTTTCGTCTTTTTAATTGACATAGACCCAAGTCCTCTATTAAAATGAGGATGGTGCGTGAGGAATGGTCGGGATAGCTCAGCTGGTAGAGCAGAGGACTGAAAATCCTCGTGTCACCAGTTCAAATCTGGTTCCTGGCACATGAGCAATTTGTATGAGTATCTATTCTACAAATTAATTGATATGGGTCGACATACATATTCATTAAATAATATAAATCATGATACATATTTATCCATCTAAATATATGGGGATGTACTTATTCTATTTATAGAATAAAATAGTTAAAGATGAGTAAAGAGTCTATACTTTTTTTTATATGTATAAAAAATATGTAAAAGAAAATATTAATACTTCATCTTCATACATATTACAAAAGGTAAATTGGCTGGTTGAAAAACCTAAAAGTCTAGTCTAGGGGAGTTGAAGGGTGCGAATAGACAAGATTCATCTCCGATACATTACAAATAAATAGAATCTGATCCCCTTTCATTTCTTTCTATTTTCTTTTCATATTTTATTTCTTTATTTCCTCCTATGTGACTTTCTGGAGCCCATCTAAATGACGTGCGCGGTACATAGTTCGGCATCATGAACTCTTTGAGTTTCAGCCTATTGACTGGGCTTATCCCTTCAAAATCAGAAAATCTTAATGAATCTCTCTAATTGTATTGTC-TTTTTTTTTTTTATTTATTTCCTTTATTCATTATTTATTTTATTTAGCTTATCCATAATATGTTAATGAGACTTCATCTCTTTGAATATCTAGAGTTGTAGTTGTGGTAGAAGTGAAGATTATTTTCTGATTATTCAATGAGCATCTTGTATTTCATAAAAATTAGGGGCAATATAATCCTTACGTAAAGGCCATCCTATCCAGCTTTCAGGCATTAAGATACGTTTCAGACGTGGATGATTCTTATAAGAGATTCCCAACATATCATAAGATTCTCTTTCTTGAAAATCCGCACTTTTCCAAATCCAGAAAACAGACGGAATTCTAGGATTCCTCCTTGGGGCAAATACTTTTATGCATACTTCTTCCGGTTGATCTATACCATACTCTATTCTCGTAAGATGATATACACTGGCTAACAGTCCGCCCGGTGCTACATCATAGGCACATTGGGAACGTAGATAATTGTAACCATATACATATAAAATGACAGCAATGGAATGCCAATCCTCGGGCTTTATTTGTAACGTCTCTATTCCTTGGTAATCGAACCCCAAAGATCTATGAACTAGCCCATGTTTGATTAACCAAACAGACAAACGACCCTGCATCTTTTTTCTCTCTCCCGCATTTTTATTTGTATTTATTTGTATAAGTATTATAAGCTAATTATTTCACATTTACGATAAAATTTCTGAAGATTGACTCGCTGTTTGTTATTCTGTACTTGTACAAAAGGATCTTGTCTAATTCACTAATTCGTGAGAAGATACTGAACTTTTGTATTCGAAAAATGTTTCAGTGGGGATCTCTGAAGTAGATGGTGATTGATACAGTAATCCTTGATTATAATTTCCAGTATGAGTACTGCGTCCAACACGAAACTTGTGGCTGGTAGTAAAACACCGATTCTCCTGTTGAGATCTAATTCGATCTTCATAGATTTCTCGAGATATTTTCTTACGAAGTTTTGTTATAGCATCTATAACTGCCTCCGGTTTAGGTGGACATCCCGGCAAATAAACATCCACAGGAATTAGCTTATCGACCCCCCGAACAGTACTATAAGAATCGGTACTGAACATCCCCCCCGTTATTGTACATGCTCCCATAGCAATAACATATTTCGGTTCCGGCATTTGTTCATATAATCTCACTAAAGAAGGAGCCATTTTCATTGTTACTGTGCCCGCTGTTAGAATTAGGTCTGCCTGTCTAGGACTAGATCTTGGCACCAGTCCATAACGATCAAAGTCGAATCGTGAGCCTATTAATGAAGCAAATTCAATAAAGCAACAACTGGTACCATAGAGAAGCGGCCATAAACTGGAGAGTCTTGACCAATTTGAAAGATCACTTGATGTAGTTGAAATGACTGAATTTTGGGTTGTTCGATCAAGTAAGGGAAACTCAATAATGGAATTCATAACTGTCTCAATGTTATCTTTTTTATTGTCGGATGAATATTCAAGAGCTAAGACCATTCCAATGCTCCTTTTCGCCATGCATAAATTGAACCAACAATTAGGATAAGTACGAAAATTAAAGCTTCTATAAATACGGATACCCCCAATATATCGAAACTCATTGCCCATGGATAAAGAAAAACTGTTTCAACATCAAAAACAACAAAAACTAAAGCAAACATATAATAACAGATTCGAAATTGTAACCAAGCATCCCCCATTGGTTCTATTCCCGATTCATAACTAGAAAGTTTTTCTGGTCCTTTGCTAATCGGGGCTAAAACTCCGGAAATTATAAATGCAAAAATAGGAATAACACTTGATATTATTAAAAATGCCCAGAAAATATCATATTCATAAAGCAGAAACATAGACGTACTCCCATTAATGTAATGTGGAAAATATACCAGAGTAGTCAATCCGAATTGGAATTAATTGTCAAGTCATCCATAACTGTTTAATCAAAATAAGCGTTCATTTTGATCAAATCGCTTAGTTTCGTTTATTTGTTGCTGTATATGTTTTGTTTCAAGATTCTCTACATCCACTAGAATTTCATTTCTATTCCATTTACTTC----------GATTTTATTTCGATAGAGATATAATAAATCTAAGTATAAGTATATATTCCTCTTATACAAATAAGACTCTTTCGTTTTTGCCGCATTTCAGATTATCTCTATCTCTAAAGAATT-AAAAAAAAAAGGTTTACAAGATTTATAAATAAAATTCTCA-TTTTTTTTTTTT-ATTTTTTGTTTTGACTTTATTTCTTTTATTTTTTATTTTATAGGTATAGGGTTATTC-TTTTTTTTTTTTATAGGGCTATACGGACTCGAACCGTAGACCTTCTCGATAAAACAGACCAAACTTATTATTATCAAACTGATTTGAACTGTTTCAAAGACCCAACATGCATCTTTTTGCATTGGGCTTCTTCGTTAACCGATAGAAATATCGGTTAGTCTACCATATTTTTTCTTAATATAAAGATAAAAAGATATATAAAGATAAAAAGATGGCTCTATGTGCTCTGATTTATTATGTGAATTCCAATCCAGGAGCACTACCAAAGTGTTTCAAAGAAGGATTATCCTGACGTAGGTCTGCTTTTGGCCTAGATCAACTTAAGTTAAATGGAGTCTCTATCGCTCTGCTTAAATCAAATATGAAACTTTATACACCTTAAAGTTCATAAGATAGAACGAAAAGATAATCTTTTTGAGGTCCTTATACTCATTAGGCTTAGCATTGAATAAATAGGGTATTCACCTTATCAATATCTCAAATCAATGATGGGTTCTATATTGGCGCCCATTTAGGCACCCGAATTGGACCAAACCATTTGTCAGGCTATTGTTCTCTTCTTTTGTTCCCAAAAAGCATAGAGTAAGACATCAATTGCTCAATAAGATCAAATCTTTTGATTACATGATGGACTCCTTTGAAAAACATTGGCGCGCGTGTAAACGAGGTGCTCTACCTAACTGAGCTATAGCCCTTATGCTTGTGATACATATTTTATCATGTAGATAATTTCTTGTCAAGATGAATATTCCATGATAAAATATCATATCTCTTTGATTGGTATTGCTTATAAGTAATATTCAATTTATAATCTATCTATGTGATATATCCCCATTTGTTTTTCTTTGTGATGATAAATGACCTACTTAACTCAGTGGTTAGAGTATTGCTTTCATACGGCGAGAGTCATTGGTTCAAATCCAATAGTAGGTAGAACTTGTTAGATAGCAGCCTCAATAGTATATAATGAGTTTTTCTACTCATTCGCTTTTATTGATTTTGTATATTTTTTATCCTAACTCTATTGAATTTTAAAATTTCAAATTATTTCCTTGCATTAGAATTCGATTCTACTTGATTGGATTTGATTCTTATTCAATTTTCATTTTAATCGGCAGAAGCAAAATAAGGTGGATAAAGAGAAGTTCTCTTTATCCACCTTATTTTGCTTATTCGGACACACCAACTAGTTACGACATCATATTGATAGCCTCTACTCGTGTCCTAGCTCGTCTGAGAGCTAGATTTGCCTCAATTGTTTGTCTCTTGCCTTCAGCTTTACTCAAGTTAGCCTCCGCCATTTCAAGAGTTTGCTGAGCTTCTTGTGGATCAATGTCACTACCCTTCTCCGCATCATTTACTAAAACAGCGATCTCATTATTCCCTATTCTAGCAAAACCGCCCATCAGAGCCATCGTTAACCATTGGTCGTTAAGGCGTATTCTCAAAATACCGATATCTACGGCTGTGGCAATAGGCGCGTGATTTGGTAATATGCCAATTTGTCCACTATTAGTAGATAAAATTATTTCTTTCACTTCCGAATTCCAAACAATTCGATTCGGGGTCAGTACACAAAGATTTAAGGTCATTTCTTCAATTTGTTCTCCATTTCTAAGTTCGTAGCCTTCGCAGTAGCTTCATCAATGTTACCTACCAAATAAAAAGCCTGTTCAGGAAGACCATCTAATTCTCCAGAAAGGATCAATTTAAACCCTCTAATTGTTTCGGCTAGACCAACATATTTCCCTGGGGAACCGGTAAATACTTCTGCTACAAAAAAAGGTTGTGACAGGAAACGCTCAATTTTTCGTGCTCTTGCTACGGTTAAGCGATCTTCTTCGGATAATTCGTCCAACCCAAGGATAGCTATAATGTCCTGAAGTTCTTTGTAACGTTGTAAAGTTTGTTTAACTCTTTGCGCAGTTTCATAATGTTCGTCACCAACAATCCGAGGTTGGAGCATAGTTGACGTTGAATCTAAAGGATCTACTGCTGGATAGATGCCTTTGGCGGCCAATCCTCTTGATAGTACGGTAGTAGCATCTAAATGTGCAAATGTCGTGGCCGGAGCTGGATCGGTCAAATCGTCCGCAGGTACATAAACTGCTTGAATAGAAGTTATGGACCCCTCTTTGGTAGAAGTAATTCTTTCTTGTAAAGAACCCATTTCGGTACTAAGAGTGGGTTGATAACCCACAGCAGAAGGCATTCTACCCAATAAGGCGGATACTTCGGATCCCGCTTGGACAAAACGAAAGATATTGTCGATAAATAGAAGTACGTCTTGTTCATTAACATCTCTAAAATACTCCGCCATAGTTAGGGCAGTTAAACCAACTCTCATACGAGCCCCCGGCGGTTCATTCATCTGACCGTAGACTAGAGCCACTTTTGATTCTGCAATATTTTGTTCATTAATTACGCCGGATTCTTTCATTTCCATGTAAAGATCATTTCCTTCACGGGTACGCTCACCTACTCCGCCAAATACGGATACACCTCCATGAGCTTTGGCAATGTTGTTGATCAATTCCATAATGAGTACAGTTTTACCTACTCCAGCCCCCCCGAATAGTCCTATTTTTCCTCCACGTCGATAAGGGGCTAAAAGATCTACTACTTTAATTCCTGTTTCAAAAATAGATAATTTTGTATCTAATTGTATAAAGGCAGGCGCAGATCTATGAATAGGAGATGTTGTGCGAGTATCTACAGGACCTAAATTATCAATGGGCTCTCCAAGCACGTTGAAAATTCGTCCTAGCGTCGCTCCGCCGACTGGAACACTTAAAGGAGCTCCTGTGTCAATCACTTCCATTCCTCTCATTAGACCATCTGTAGCACTCATAGCTACAGCTCTAACTCGATTATTTCCTAATAATTGCTGTACTTCACAAGTCACATTAATTTGTTGACCAACAGTATCTCGACCCTTAACTACCAGAGCGTTGTAAATATTAGGCATCTTGCCCGGCGGAAAAGCTACATCCAGTACCGGACCAATGATTTGAGCAATACGCCCCAGGTCTTTTTTTTCAAGCGCGGGAACCCCAGGACTAGAAGTAGTAGGATTTATTCTCATAAAAAAATATGTTGAAATTTTTTGCGAAAAATTATTGAAATCAAAAATAAATGTTGGATAGCAAAGTAAGTTAAGTTGATCGGTTAATTCAATTAAGAAATAGGCGTTAGCACTCGATTTCGTTGGTAACAAACATCCAACTAAATTCAATTGTTTACTTATTCAATTTAAGTGAGTGAATTTTCAAGTTCAACCAAAACCCATTAAACCCCATTTTCAAAATAAAGC---------------ATCAAGTGGATGAATAAAAATCGTGAGAAAGCCTTTCATTCGCCTATCATTAATAGACAATACCATGCATATTATCTATATCTATGGAATTCGAACCCAAACTCCATTTACCCTTTCTCATCGGCTCTTATTTCCTATTTCAACATATTGATTTAGGCCTAGGCTATTATCTTTTTTTTTCTTTTTTATATCTATATACAACATATATTACTGTCAAGGGCGAATTTCTTAGATATTGCGATTCAAAAAAAGGGGTAAGAGATTAGAAACTTGAAAAACAAGGATTGGGTTGCGCTATACATATGAAAGAGTATACAATAATGATGTATTTGGCGAATCAAATACCACGGTCTAATAACGAACCGTTCTGATCAGTTGATAATATTAGTTGATAATTTTGTGAAAGATTCCTATGAAAGGTTTGATTAACTACTAATTCATGTCGAGTAGACCTTGTTATTGCGAGAATTCTTAATTCATGAGTTGTAGGGAGGGACTTATGTCACCACAAACAGAGACTAAAGCAAGTGTTGGATTCAAAGCTGGTGTTAAAGATTATAAATTGACTTATTACACTCCTGAATATGAAGTCAAAGATACTGATATCTTGGCAGCATTTCGAGTAACTCCTCAACCTGGAGTTCCCCCTGAAGAAGCAGGGGCTGCGGTAGCTGCTGAATCTTCTACTGGTACATGGACAACTGTATGGACTGACGGGCTTACCAGTCTTGATCGCTACAAAGGTCGATGCTACAACATCGAGCCCGTTGCTGGAGAAGAAAGTCAATTTATTGCTTATGTAGCTTACCCTTTAGACCTTTTTGAAGAAGGTTCTGTTACTAACATGTTTACTTCCATTGTGGGTAATGTATTTGGGTTCAAGGCCCTGCGTGCTCTACGTCTGGAAGATTTGCGAATCCCTACTGCTTATATTAAAACTTTCCAAGGACCACCTCATGGTATCCAAGTTGAGAGAGATAAATTGAACAAGTATGGCCGCCCACTATTGGGATGTACTATTAAACCTAAATTGGGGTTATCCGCTAAGAATTACGGTAGAGCAGTTTATGAATGTCTTCGCGGTGGACTTGATTTTACCAAAGATGATGAGAACGTGAATTCCCAACCCTTTATGCGTTGGAGAGATCGTTTCTTATTTTGTGCAGAAGCAATTTATAAAGCACAGGCTGAAACAGGTGAAATCAAAGGACATTACTTGAATGCTACTGCAGGTACATGTGAAGAAATGATGAAAAGGGCTGTATTTGCCAGAGAATTGGGAGTTCCTATCGTAATGCATGATTACTTAACAGGAGGATTCACTGCAAATACTAGTCTGGCTCATTATTGTCGAGATAATGGTCTACTTCTTCACATCCATCGTGCAATGCATGCAGTTATTGATAGACAGAAAAATCATGGTATGCACTTTCGCGTACTAGCTAAAGCCTTACGTCTGTCTGGTGGAGATCATATTCACGCAGGTACTGTAGTAGGGAAACTTGAAGGGGAAAGAGAAATCACTTTAGGCTTTGTTGATTTACTACGTGATGATTTTATTGAAAAAGATCGAAGTCGTGGTATTTATTTCACTCAAGATTGGGTTTCTCTACCAGGTGTTCTGCCCGTGGCTTCAGGGGGTATTCACGTTTGGCATATGCCTGCTTTGACCGAGATCTTTGGAGATGATTCCGTACTACAATTCGGTGGAGGAACTTTAGGACATCCTTGGGGAAATGCACCCGGTGCCGTAGCTAATCGAGTAGCTCTAGAAGCATGTGTAAAAGCTCGTAATGAGGGACGTGATCTTGCTCTTGAGGGTAATGAAATTATTCGTGAGGCTAGTAAATGGAGTCCTGAACTAGCAGCTGCTTGTGAAGTGTGGAAGGAAATCAAATTTGAATTCGCCGCAGTGGATACAATTTGAATTCGCCGCAGTGGATACTTTGTAATCCAGCAATTACTTACTGTTCCTTTTCTTAATTGAATTTTGACTTGAAATTAAACTCGGCCCAATCTTTTACTAAAAGGATTGAGCCGAATACAAGGATACTATTGTATAGATTTTTGATAGATACATACTTAATATACAAGATCTTAAATACAAAATATAAGACGAAAGAACTTAAATCTTTCTATTATTATGTTGGATTCACAATTAATCCTATGGATCCTTAGGATTGATGTATTCTGTATTGGTGTATTCTTTATTTTTTTTATTTATTTTATATTATTTCTATTTTTATTATTTCTATGTATATCCTCCAGTTTCGGATCATGGATCGAGCCGAATATCACAATTTCTTATACCCATCCTGTATATTGTCCTTTTCATTCTGTATTGTAATATAAACTGCTTAGTAGGCGAGATTTTACGAAAAAAGTTCTTAAAATTCATAGAAGAGAACCATTATTTCTTTTTTCGATGCGAATTTGACACAAGATGGGAACCTACTCTTTATAATTAATTTTTTAAAATTGAAAAAGGGGTTTCATCATATTTTAGCATATATAGCGAAGCGATACTCCGGGTTCTCACAAAAGAGAATCCTTTTTTCAGTACCCACTTGTTATTAGTTAATAATCTTAGCAATTGCATTTATATGCTTATTCTGATTCGAATCGGGATATTCAAATGATTTTCATCAAATGACTATTCATCTAGTGTATTTTCATGTAAATAGGGGCAACAAAGTTCTATGGAAAAATGGCGGTTCGATTCAATGTTGTTTAGCGGGGTATTAGAATACAGGTGTGGGCTAAGTAAATCAATAAATAGTCTTGGTGATCCGATTGAAAATACTAGTGTAAATGAAGATCCGATTATAAATGATATGGATAAAGACATTCCTAGTGGGAGCGATAGTGACAATTCTAGTTACAGTAATGTTGATCATTTAGTCGGCGTCAGGTACATTCGGAATTTCCTATCTGATGACACTTTTTTAGTTAGGGATAGTAATAGGGATAGTTACACCGTATATTTTGATATTGAAAATCAAATTTTTGAAATTGACAACCATGATTCTTTTATAAGTGAACCAGAAAATTCTTTTTATAGTTATCAGAATTCTAGTTATCTGAATAATGTATCGAAGAATGACGATCCTCGCTATGATCGTTACGTGTATGATACTCAATATAGTTGGAATAATCACATTAATAGTTGCATTGGCAGTTATCTTCGTTATCAAATCTGTATTGATAGTGACATTTTAACTAGTAGTGACAATTACAATGACAATTACATTTATACTTATATTTGTGGCGAAAGAGGAAATAGTAATGAAAGCGAGAGTTCCAATATAAGAACTGATGCGGATGATAGTGATTTAACAACTATAAGAGAGAGTTCTAATGATTTAGATGTAACTCAAAAATACAGGCATTTGTGGGTTCAATGTGAAAATTGTTATGGATTAAATTATAAGAGATTTTTGAAATCAAAAATGAATATTTGTGAACATTGTGGATGTCATTTGAAAATGAGTAGTTCAGATAGAATCGAACTTTTAATTGATCCAGGTACTTGGGATCCTATGGATGAAGACATGGTCTCTCTGGATCCTATTGAATTTAATTCGGAGGAGGAACCTTATAAAGATCGTATTGATTCTTATCAAAGAAAGACGGGATTAACGGAGGCTGTTCAAACAGGTACAGGTAAACTAAACGGCATTCCCGTAGCAATTGGGGTTATGGATTTTCAGTTTATGGGGGGTAGTATGGGATCTGTAGTGGGCGAGAAAATTACACGTTTGATCGAGTATGCTACCAATCAATCTTTACCTCTTATTCTAGTATGTGCTTCCGGAGGAGCACGCATGCAAGAAGGAAGTTTGAGCTTGATGCAAATGGCTAAAATATCTTCTGCTTTATATGATTATCAATCAAATAAAAAGTTATTCTATATAGCAATCCTTACATCTCCTACTACGGGTGGGGTGACAGCTAGTTTTGGTATGTTGGGAGATATCATTATTGCCGAACCCAATGCTTACATTGCATTTGCGGGTAAAAGAGTAATTGAACAAACATTGAATAAGACAGTACCTGAGGGTTCACAAGTGGCTGAATATTTATTCCATAAGGGCTTATTCGATCCAATCGTACCACGTAATCCTTTAAAGGGCGTTCTGAGCGAGTTATTTCAGCTCCATGCTTTCTTTCCTTTGAATCAAAATTCAATCAAGTAGAAAAAAACAAAGCTTTAATTTAATAAATTATTAAATAAATTCTACATTTTATTATTTGTTTGGTAGTGACCAAGTAATTATTTAGTTTATAGGAATAAAAGTCAAAATCCGAAAAATGGATTTTTCTTTGGTAACATAAGATTGAATTGTATAAAGAATCATGCGTATTCTTTTTTATTGATATTCTTGATTAGTAATCAAGAAATCTCTATCAAACAAAATAAAAAGAGTGAATTCTTTCTCTTTTTTCTGTGAAATTAGGCAAGGTAAGGGAGTCCTGCATCTTACTATATCCCCCGAGAACCCCAGTTTTACTAAGAATCCCTTTTATTAGATCGTATTATAACGAATTTTTCGGTAATTTGTAAGAAACTCTTTCTTTATTCTTTATTAAATTAATAAAATATATTAAAATATTCAATTTTCTATTAAATTTTCAAAATTATAAAATTCTAATATACATATACCAATAAAAATTTAGAATAGACTAATAATAAAAATAAATAATGAATAAAATAATAAAAAAGTGGATTATCATAGATTATCGTATATATTTCATATAGAAACATATAGAAATGATTAATAAGCCCATTTATTTATTTACACTTTTGATTTATATTTATTATATATGTTATATACTTATATTTTTAATATATTAGTAATTAGAGTAATTACTATTATATATTAGTATTTCTAT-ATAGATTAGTATTTCTACTCCCTATTAGATTTATTCCTTATTGGTATCTTAGTATATACATAATATACTCTTATATTCTATATTCTTTAGTATTGTATATACTCAATACTCACTTAAGTAGAAGTTTATTCTATTTTATTAGAATAGTATAATATATCTTTATAACAGGTTAAAATGTTAATATAACAACAAATATAACAATAAATAACAGGTACAAATATTAAATCGAGGTACTCATTCTATGACAACTATCAGTAACTTACCCGCTATTTTTGTGCCTTTAGTGGGCTTAGTATTTCCGGCAATTGCAATGGTTTCTTTATCTCTTCATGTTCAAAAAAACAAGATTTTTTAGATATTATGGGATTAAATCTTATCTATTTTTTTTTTAAGACTTAGGCTTACTTGGATCATAGCACAATTATCTATTTAGTAGAATATGGTATACCGTGTAGCTTCCTCCGAGCAGAAGCTCGTATGCATAAACACGATATATGGGAAAATGAATTATAGCTATTTGAAGATAAATCATTATCGGGATGAATTTCTGAAACGTAAAGTCAATATATCTAAATATCTGTGGATATCTATAAAAAATCAT-AAAA-AAAAAAAGGATGTTATTATTTTAGTTTAGCTCTAAGCAATTGATGAATTACTCCTCAAGCTTCACATCATAATAGTACTAGTCGATGAGGATTACTTCGGAAACAAAAAAATTAAAGTCAAATTTATTGGGATTATCTCCCAATTACAATAAAATGCAACTAGATCTAGTATAGTATGAGTTGGCGATCAGACCATATATGTATAGAACTTATAGCGGGGTCTCGAAAACCGAGTAATGTCTGCTGGGCTTTTATCCTTTTTTTAGGTTCATTAGGGTTTTTATTGGTTGGAACTTCTAGTTATCTTGGTAGGAATTTTATACCGTTCTTTCCCTCTCAGCAAATAATTTTTTTTCCACAAGGAATCGTGATGTCTTTCTATGGAATCGCGGGTCTTTTTATTAGTTCATATTTGTGGTGCACAATTTCGTGGAATGTGGGTAGTGGTTATGATCGATTCGATATAAAAGAAGGAATAGTGTGTATTTTTCGTTGGGGATTTCCTGGAAAAAATCGTCGCATCTTCCTCCGATTCCTTATGAAAGACATTCAATCCATCAGAATAGAAGTTAAAGAGGGTATTTATGCTCGTCGTGTCCTTTATATGGAAATCAGAGGCCAGGGGTCCATTCCCTTGACTCGTACCGATGAGAATTTGACTCTACGAGAAATTGAACAGAAAGCTGCTGAATTGGCCTATTTCTTGCGTGTACCAATTGAAGTATTTTGAGAATGCTTTCTTATTCTTAGCAAAACAAAAGGGAAAAAACTATAACTCAAGAATTCTCTTTCTCTTTTTTCTATAGCATAACTTAACCGAAGTTTCTGCCGAACTCTGATTAGAACAAAAATAAAGTAAACGTACACGAACCAATCATAAAGCGAAATAGTTTTTGTCCATAAATTCTTTTTTATGAGTATGTAAATCCACTTAAATCAATTCAGTAACGAAACAAGTAAGAAATCGAAATAATAGATTCATCTCATATATCAAAACATTTCGGAATAAAGAATTTCTC-TTTTTTTTTTTTATTTTCAATATTTCGAATTTAGTAAATACAGATAGATTCTCCTCTTGTAAATCATCTCTCCTTTTTTGTTAATCAACGTTTTTTATTTTTTTTGTGCTCTTTAATTACCCACCGATTGGGCCGCTTATAATGATAACCTTTCTGTCTTATTTTGACACTATCATAGCATCACAATTTTCTTCAGAAAATTCTATCAATTATTCCTGTACTCGGGGCTGCCAGTGAACC-TTTTTTTTTCGAGATTTTTGGATATCTTGATAAACCGGGACTTTTGTCTCGAAATTCGAATAATATTCATTATTTGAAATGGCTCTTTCGTGCATTCATCCAAAGGGGACAATTGCTTCGAATTTGA----------------GCAATTGATATATTTTGATAGTTTATTTATTTCTTCATTCAATTTGAATTCAATTTGAAGTGGAATCCTTCTTATTCTATTTCTGTATTTCTATATTGCTTTTCTGTATTCTTTCTAAATTCTAAATTCAAGGATCAACCATTGTACTGAATCACAAATAAAAACGGGGAATACGCTCGATAACTTGTAATGTAATAGAACTGATATTTGATAGAAATATTAGTATCGTATAGAGTCGACGAATGAGATGAGTTCATTTCAAAATTCACAGATGAGCAAATGGCAAAAAAGAAAGCATTTATTTCCCTTCTATATCTTGCATCTATAGTATTTTTGCCTTGGTGGATCTCTCTCTCATTTACATTTAATAAAAGTCTGGAATCTTGGGTTAATAATTGGTGGAATACTAGGCCCTCCGAAATTCTTTTGAACGATATTCAAGAAAAGAGTATTCTAAAAAAATTCATAGAATTAGAGGAACTCTCCCTCTTCGACGAAATGCTAAAGGAATACTCGGAAAGGCGTTTACAAATACAAAAGCTTCACGTCGGAGTCTACAACGAAACGATCCAATGGATCAAGATGCACAATGAGGGTCGTATCCATACGATTTTACATTTCTCAACAAATATAATTTCTTTCGTTATTCTAAGTGTTTTTTCTATTCTAAGTAATGAAGAACTTATTTTTCTTAACTCTTGTCTTCAAGAAATTCTATATAATTTAAGCGACACAATAAAGGCTTTTTCTATTCTTTTATTAACCGATTTATGTATAGGATTCCATTCGCCCCATGGTTGGGAACTAATGATTGGCTCTATCTACAAAGATTTTGGATTTGCTCATAATGATCAAATTATATCCGGTGTTGTTTCTACTTTTCCAGTCATTTTAGATACAATTTTTAAATATTGGATTTTTCGTTATTTAAATCGTGTATCTCCGTCACTTGTAGTAATTTATCATTCAATGAATGATTGAAAAATGATCGACCGATCCAATTATAATGTTTGTTACTTTGTAACATAAGTAAAACAGTCAAAATTGTACTTCTTTTTTCTACCCACCCGGGGGATTCCTTCAATACCTTCAATATTCGAGTAAAATTATTTCAGTAAATAACAGAATCATAGATAGGGAACTATACTAGTGACTTATCTAATTTTATTGTAGAAATCTTCGGGATCAATGATTGGACCATGCAAATGAGAAATACCTTTTCTTGGATAAAGGAAGAGATTATTCGATTCATTGCCGTATCGTTCATAATATATATAATAACTCGGGCACCCATTTCAAATGCGTATCCTATTTTTGCACAGCAGAGTTATGAAAATCCACGAGAAGCGACTGGCCGTATTGTATGTGCCAATTGCCATTTAGCTAACAAGCCCGTGGATATCGAGGTTCCGCAAGCGGTACTTCCTGATACTGTATTTGAAGCAGTTGTTCGAATTCCTTATGATTTGCAACTGAAACAAGTTCTTGCTAATGGTAAAAAAGGAGCCTTGAATGTGGGAGCTGTTCTTATTTTACCTGAGGGGTTTGAATTAGCCCCTCCCGATCGTATTTCGCCCGAGATTAAAGAAAAGATAAGAAATCTGTCTTTTCAGAGCTATCGCCCCACGAAAAAAAATATTCTTGTGATAGGTCCTGTTCCTGGTCAAAAATATAGTGAAATCACCTTTCCTATTCTTTCCCCGGACCCTGCTACTAAGAAAGACGTTCACTTCTTAAAATATCCCATATACGTAGGCGGGAACAGGGGAAGGGGTCAGATTTATCCCGACGGGAGCAAGAGTAACAATAATGTTTATAATGCTACATCGGCGGGTATAGTAAGCAAAATCATACGAAAAGAAAAAGGGGGATACGAAATAACCATAGTGGATGCATCGGATGGACGTCAAGTGGTTGATATTATCCCTCCAGGACCAGAACTTCTTGTTTCAGAGGGCGAATCCATCAAACTGGATCAACCATTAACGAGTAATCCGAATGTGGGTGGATTTGGTCAGGGGGATGCGGAAATAGTACTTCAAGATCCATTACGTGTACAAGGCCTTTTGCTCTTCTTGGCATCTATTATTTTGGCACAAATCTTTTTGGTTCTTAAAAAGAAACAGTTTGAGAAGGTTCAATTGTCCGAAATGAATTTCTAGTTTATCAATATCAAGTTCTAAAAAAACCAAATTTTTGTTGGAAATTGTGTTATGTAATTCTCTATAATCAAAAAAAACTTCTGAAAAGCCTTTTGCTTGTTTATATTCTTTTTCTATCAGATTTTGGGAATTACTTGTGCCACATTACTAGTCATAGTATGTATGCTGTGAAGAAGACTATTTGACTTTACTTACCTCTTCTTTATTTCTTTGTTTTTTCAATCAAAATAAAATGGAAGCGGTATGATTATGTCATTATTGTCAGATTTAAATGCCATATAATATAATGAATCAACCG-------------------TTTTCTATTCTAATATCTAATAGAATAGAATAAAAGTTGACTAAATACTAAACATAAGATAAATAAGCGGAGAATATAAACCAAAGTATAAAAAAAATGAATGAGAGGAAAAAAGCATTCTATTCTAAGAGGGATTATTTGTCTTCCTAGTCTTTGACACAAGAAAAGGAATTTTCCACAACCCTTTCTTGTGTCGAAATAATAATCATTCTTGATCCCGTTCGTGAAAGATTCCTATTCGTAGTTTCCATTTTTTTTCGAGGTTTATCATAACCCTTTTTTAGATTTATTACATAAATAAAGTAGTAATGGTGGACAAACAAAAATATAGGAAAATTTATTGAACAAATAGAACTTCTTCACTAAACTTATAAAAAAATAAGCTTATATATATTATTAAGAGCTCAACGGGACCTACCCCCTCTTTCTTTGTGTTCTTCGAGGGGGATTCCGTTGAGTTCTTATGCTTTCATGGCGTGTCTACAATCCAGTTCACCCGATTACTAAAGGGATGAACCTAATCCAGAATATGAACCATAAAAGAAAATACCGATTAAACCGATCACAAGAATACCAGTTACCGTACCTATTATCCAAAGAGGAATCCTTCCAGTAGTATCGGCCATTTGTCCTACTTTCCTCCACATTTCATCAGGTGGTCATGCTAGAGACATAAACAGCCATAGATAATTATGAGATGATATCCTTCCGAATGGGATAAGAGAATTTCTACTATTATTTAATAGTCTTCTCTTTTCTTTTGTTAATTGAAGAAATAATTGGAAAATAAAACAGCAAGTACAAAAATGAGTAATAACCCCCAGTAAAGACTGGTACGATTTAATTCAACATTTTGTTCGTTCGGATTTGATTGTGTCGTAGCTCTATGATTCGGATTAGGTTTATCGTTGGATGAACTGCATTGCTGATATTGACCCCAAAAAAGAAACGGTAGGTACAGCTAGTCCGTGAACAGCTAACCATCGCACTGTAAAAATTGGATAGGTTCTATCTATAGTCATTGGGACCTCCTAAAAAGATCTACTAAATTCATCGAGTTGTTCCAAAGGATCAAAACGGCCAGTTATTAATGGAATTCCTTGTCGGCTCTCCGTAAAATACTCGTTTGGACGGGGGCTTCCAAATACATCGTAAGCTAAACCCGTGCTGACAAATAACCAACCCGCAATGAATAGGGAAGGTATAGTAATGCTATGAATGACCCAGTAGCGAATACTGGTAATAATATCAGCAAAAGAACGTTCTCCTGTGCTTCCAGACATGTTAAGCTCCGCATATTCTTGTACAGTTAAAGGGGGTCGACTTCGTAAAAGATGAAATCAGTAAATGGAAATTTACTGAAATGGAATCTTTGTGAGATCGTCAATAATGTACCAAGGGTTTCTTTAGAGTATACCGAATCAGTATAGCTATCTTTCTTCTGACACAGCAACGAAAATTCACAATCAGTATCGAAATGAAGTGTTAGAGAATTTATTTTTTTGTTGCTTGTACATGTAGAATTTGTACCATTCAATACATAATTCCTCTATCACTAAAATTCCTGCAGTACCTGTAGTAGTAGTACTTGTAATATAAGAATAGAAAGGTTTTCTCTATTATTAGCTTCGGACTAGAGGTAAAAATACTAGATAGTATTCAAGTAAAGAAAGAGAACAATGACTAAAATAAAATAATAATCAATATTCGTGATCCATACATTGTTGTTGTATTAGACCCAAAGGAAAGGTTCTTTCTTGACCTAATTACAAGGATAGGGCCTTGTAGTATGGAAAGAAAAAATGTAAAAACTAGTTTTGAGTGATCATCCGATTCTTC-TTTTTTTTTTTTCTTTTCGTTCGAGAGATTATGTGAAAGAACTGATTATTCAATTTAATAAGTTCAAATTAAAGTAAAAAAGTAAAAGGCATTTTCGTTATAAGCTAAGATCACTCATCGTTATAAAAATAAGTCAAAAAAAAAATGGATTTGGCGATACAATAAAAAAACTATCCAAATAGAGATGATTTTGCAATTTTAGCCCATAGTGATTCAAAGAAAGTTTCATTTTTTAATGAAGTTATAAATTTTTTTTATAATTATTTAAAATTCAT------TAATAATATTGGCTATTAGTTTACTCAACTCAAGAGTTGCTCAATGAATCTGTTGATTCGAAATTTCGAGATGGGTGTATGTCATAAATGATGAGTTCATTTCTTACCTATGTTACTCTATTTTTGTTAGGACTGCCGTCTCTAATTATTATAATAATTATAATAATTGATGAATCAAAAACTTTAACTTTCAATTGAACTTATCCTTTCCCCTTCAATTGGTATTTTTCTTTATCTTCGTCTCTTTTTTTTTTTAACTTGAAATTTAGGGAAGTGCTTTATAAACATATGTATAAAAAGAAGATATTTCATTTAGTCCCTTCATGCCTACTATAACGAGTTATTTCGGTTTTCTACTAGCAGCTTTAACTATAACCTCAGCTCTATTTATCGGTCTGAACAAGATACGACTTATTTGAAATTAATTGACTGAACAATTCATAAAAAAAATTCTTCTGTGGTAGTTTATATATTCTATAGTTTCTTACCGTGTCAATTTTCTCAATTTTTCAATTCTTGGTCATTGAGATTCATGGGTAATACCGATTAATATTTAAGGATAGATATTACCTCTCCTTTTCACCTTTCAAAGAAATTGAAATGATTGAAGTTTTTCTATTTGGAATTGTCTTAGGTCTAATTCCTATTACTTTGGCTGGATTATTCGTAACGGCATATTTACAATATAGACGTGGTGATCAATTGGACCTTTGATTAATTAACATCTCTTTTTTTTGATTGACCTCCTACTCTACTTTCTTTAATCTACAGGAGGTCAAATTCAGATTGCTGTTCAATTATTTCAGTCTTATTTTCGACCTAACAAATAACAAGAATCCAATCACGCTCTGTAGGATTTGAACCTACGACATCGGGTTTTGGAGACCCACGTTCTACCGAACTGAACTAAGAGCGCTTTATTATCACAATAAATATTTTGTGACCTAACTCGTCTTGGATATATATACTATCATAAATAAGAAAATTAAAGATTGATTATGTATATCCAATGTTAATCAATCTCAATTGACCCCTCGTTACTGTTCATAAGATAAGTAATAGGTAGGGATGACAGGATTTGAACCCGTGACATTTTGTACCCAAAACAAACGCGCTACCGAGCTGCGCTACATCCCTTTCAATTGGCCTACAGTGTCATTGTAGAGAATCCCTGTCTTGTTTTCCACATCTTTATTTCTTTCAGTGATATACCAAATTATCTTGTCATTTCTTAATTTTTTTTAGTCTCATATCATTATAACATATAATAATAGACTTATATTATATTATATACGTACTAAAGAAATATGAAACCCACCGT-AAAAAAAAAATGAATATTTTTCGGGAATTCTCATACAAAAAGGGACGTATTTGTTTTTTGTTTTACGATATTTGTTTTTTGTTTTACGAAAAGGAATATCTACTGAATCGTTGTACATTTCAATTTGCATTAGGAATTCTGCGTATAAATCCAAGTGTCAGTCATTAACTACATATACACATCTAGTCATATATGTATTACCATTATGTATTACAAATTGTAATAAAATTACAATAACAAATAACAAAGAAGGAGGATTTTAAATGCGAAATCTAAAAACATACCTTTCTGTGGCACCGGTAGTAAGTACTCTATGGTTTGGGTCTTTAGCGGGTTTATTGATAGAGATCAATCGTTTATTTCCGGATGCGTTGATATTCCCTTTTTTTTCATTATAGTAATTGAGATGGGAAGGGATGAAGAAAATTAGAGATACAATCAAATATCTGTGACTAATCCATCCCCTTCTCTTCTTTTTTTTATAATTAAAATAAATTAGAAAAGAAAAAGAATAAAAGCGGGTTCACCCTAGTCAAACTAAGAACTCGGGTTTCCAGGCGAAAAATTAAATTAATTAATAATAGAGTGAGAAATAGAGTGAGAAAGAAAATGGAATAGCTGTGGCATGGCAACAATATCATACAAGATAATTCAATGAAAAAGAAAAATTAAATACTTTACAGCGATTCTAAATTAGAAATATATAGTTAGAAATCATTATATTACTTATTATTACTATATTGATAGATTGCAACGAAATCTTTCATAATTGGATTTCGAGTTAGCAACTTCTA-TTTTTTTTTTTTACTTCCTTTCTTCTTCTTCGTTTCGGATCGGAAAATAGAAAAATAGAAGAGTTGAGTCAATCAAAAATCCAAAGGAGGTTCATGGCCAAGGGTAAAGATGCCCGAGTAACGATTATTTTGGAATGTACCAGTTGTCTTCGAAACCGCGTTAATAAGGAATCAAGGGGCATTTCCCGATATATTACTCAAAAAAATCGACATAATACGCCTAGTCGATTGGAATTGAGAAAATTCTGTCCCTCTTGTTACAAACATACGATTCACGGGGAGCTAAAGAAATAGATCGAACCGATCGCTCGCGTGTCCGCCTTCCATTCCAAGGAAGACGAAAAATGACATATTTATTATATATAACAGATCATATATTTATTTAAATATAAACAAAACAAAGCAATCCTATTTTTTAATTCGAAATCATTTTTGATCCGATCAAAATAGCATTAGGATTTTCGGGACAAGGAATAAAAAAACCATGGATAAATCCAAGCGACTCTTTCTTAAATCTAAGCGATCTTTTCGTAGGCGTTTGCCCCCGATACAATCGGGGGATCGAATTGATTATAGAAACATGAGTTTAATTAGTCGATTTATTAGTGAACAAGGAAAGATATTATCTAGACGGGTGAATAGATTGACCTTAAAACAACAACGATTAATTACTATTGCTATAAAACAAGCTCGTATTTTATGTTTGTTACCCTTTCTTAATAATGAGAAACAGTTTGAAAGAAGCGAGTCGACTCCTAGAACTACTGGTCTTAGAATTAAAAATAAATAGGCTTGCTCTTCTTCAATTGAATCAAAATAAAATTCCAATCCGAATTCAAATGCAAATTGACGGTTTGTTCAAAAAATCTGAAAATTCAAATTTTATTGTTGTGTCGTAAGAAAAAAAAGAATTGGGGAAGAAGAATAAATCTTTTTTTATTGACCGTGTTTGTTCGTTGTGATGACTTTATCATATCCTATTTTATTATACTAATTTCTACTCTACTTTCCCAAGTTCATTTGTCAAGGAACTCCATTTAAAACATTTCATTTCTTTCAATCTCCTTATCTTATTTTAAGATCTCATTGGAAATCATATAAAGACAATTCCTATTTAATATAGCTATTTGTGCAAGTATTTTACGATTAAGAAGCAACTGCCTCTTGTACAGATGGTGTATTAATCTACTATAACTGTAGTATACTTTATTGGATCGAATTACTGCATTTATCCGAGTGATCCATAAACGACGAAAATCTCTCTTTTGCCTACCTCTATCCTGATGAGCCGAAACCAAAGCTCTTATTTTCTGTTGAGTAATAGTTCGAGTAAGTCTTGAACGAGCCCCTTGAAAGCTTGATGCAAATAAACGAATTTTGGTTCTACGTCTTCGAGCTATATATCCTCGTTTAATTCTAGTCATTGAATAAATGAAACTTTGATGAATAACTAATTGATTTCTTTTCTTTCAGTTATTTCCTTTCCCTTTCCTAGTCTATTAATAACAAAACGGATTCTTCCAATGTATAAAATAAAAATTCCAATGGCTTTTGCTACTATAACCTTCCCGACCACGATTTTTTC---TTTTTTTTTTCTAGGCTTCTCGCCTCGAAATAAGAAATTGTATTGATACTAGGTATCAAAAAAACATAGTAAATTAAAGTAAATAAAAAGTAGTAAATAGAAATAGGTATATAGTGGGTTCCATCGTTTCTATGGTTACGTCTTAAACGGTGAGGTCCTCTCTATACACCGGAGCCTCTTCCCTCATTTAATTAATGTTAACTTGTACAGTTCACACTCTTTGGCTCTACCCATAATTATCCAATCCAGTAATAGGTCTTTCACAACGAGACTCACCTATACAGTAACGGTATTTAATTATGAAGATTAGCTGAGTAGCTGACCCTGTTAGTCCGTTCTTGCAAGAGTCAGGGCATAATCTTTCTGCTCTTTAAATAGGATTTCCCTGCTTAATGAATACCATTTGCTACCAATGGGGAATTCTTTCTCATCTTAAATTAAAAGTGGAAGTGATTGGATTTGTACCAATGGCAACCATAAATTAATTTGATACCACAATAGAAGGGTGTGATAGATCTTTTTTAGATTTTTAGCTATTTTTCGTATAGTGAATGGTGGTCTTCCATTCTATCCTATTCACTGGTACTGATCATTTATACTGGATCAATAGTTTTTGGCCTAGTCCATGATCTGAACGAGTCGCACATACACCCTAGTACATGTTCCTCGTCGCTGAGGACATCCCCGAAGAGCGGGGGATTTCGTGACATTTTTGATTGGCTGTCTTGTGTTTCTAATAAGTTGTTTAATAGTTGGCATGTTGAATCATACACATAATGGGCTGGTTTAGATCGATCCTAACCAAATAATTATGAATAATTTTTATATTAATGGATTCATAGAATATTGTATTAAATCTGGTACGAAGATAAAATCTTAAATTGTATATTTGCGTGAAATCCTTCTTATTTTTTATTCAACCGCTACAAGATCAACAAGTCCGTGAGCTTGGGCTTCTGTTGCTGACATAAAAACATCTCTTTCCATGTCTTCGGAAATAACCCATAAGGATTTGCCCGTTCTTTGTACATAAACCCTTGTGATGGTTTCGCGCAGCTTCAGTAGTTCTTCCGCTTCCAGGATAAATTCTCCCGTCTGTGCCTCATAAAAAGAACTAGCAGGTTGATGGATCATTACCCTGATCTGATGATATAATAAATAATTATTCTATCTCGCATGATGAAAGGCGAAAAGATAAAGAATAATATAATAAGAAAAAAAAGATAGAATTGAACAACCGTACAGGCATCTTTTGCACATTGCATACGGCTCTACAATGGAATTCACTTTTATACCTATACCTTTTTTTTACCTTACATTGAATAAATAGAATATATATAAATAATATAGGGTCTATCATATTCACATAGGTAAATGATCCAAAAACCGCCCTTCCTTTTGAAGTAGTTAAAGATATACTATGATGGTTCCGTTGCTTTATATATTAATTTCGTCTGTTATTTAGCAATCCCAAAGTTTCTTTTTTTTTTTTCAAATATCAAATAAAAATAAGTAAAAAAAGAAATTTGATTTTCGTATTCTTTCATAAAAATAATATATATTATT----------------------TTGGTAAGAGTTTTTCGGTGTGAAAACAAAAAAAGTTTGTGACGCTGAAATGGGTCTCCTGATATATCAGATAAAATAGGAAATACCCTTTATCTCATACTACTCTTTCGATACATAATGGAATGGAACGATTTTG--AAAAAAAAAATTCTCGTATCGAATTCGAAGTGCCATGCTATTATTACTTAATATTCATATTTCATATATATATTCATATTTCATATATCGCGAAGGCATAGTTTTCTTTTTTCTCTCAAATCAAATAAAAAATTCATTGGCGCCAAGCGTGAGGGAATGCTAGACGTTTGGTAATTTCTCCTCCGACCAGAATAAAGGATCCCATTGAAGCGGCTAATCCCATGCATATTGTTTGTACGTCTGGTTGCACAAATTGCATAGTATCATAAATACCTAATCCAGGTATTACCCATCCGCCGGGAGAGTTTATAAACAAATAGAGATCCTTAGTATCATCCTCTATACTGAGAAATACCATAAGACCAATAAGTTGATTCGAGATCTCGCTATCAACCTCTTGGCCTAAAAAAAGTAATCTTTCTCGATAAAGTCGGTTGATTAGGATAAAATTGTATCCCTTCGGAACCGTACATGCATCTTTTGATGCATACAGTTCAACCCAAATCGCGAAAAAAACAAGAATCAATGTGTAGATTATTG-TTTTTTTTTTTTTCTTTTGTCATAGCAAGCTCTGTCTAACTTGTAACAAAGGGGCTTTTTCTTTCATTTAAAAAAGGATGAGTTTTGGTCTTTTTCTATTTATATATAAATAGAATTTCTATATATAAATATATAAATGGAAATAAAAAAAATTCACTAAACTTATCGGAGTAACTTCTCATTGATGTATTGTTTAATCGGAATCCAAATCACGATGTAATTTTCTTGTTCCTGAATGGTCTTCTTGAATTCTTTTAGGTTTATGCTCTACTCCGAGTAAAGATCGGACCGATTTTTATTTGCATATATAAGACAAATGACCCAATACTACGTCTTTTTGCTACGACTTCTTTATTTTTCAATTAATTTCATATCTCCCGCCAAATATTAAATATTCAATGCATTCATCATATTACTCGATTTATTAACAGTTTTAGATCACTTCTATTTATATTATATTAGAGATTATAAATCGAATATTATATAAATAAATTATAAATAGAATATGATATTAAGTAGAAATCATAGATATATTACCTATTGGTTTTTTTTCTAAACGGAGCCTGGATACTTCATTTTATTATTTGAACTAAGCCAACCATAAATTATTCTAATTGCTAATATTAATCTGTATACCCCCCTAAAAATAGATTTAATTATACTTCATTGCATTTCACGCTCCAAATTTTGTATGATTCAATCAATCTTTGTTGGGCGAAAGAGAGGATATCTCAATCGGGAAAGAGAACGGGGAAATACCATATGACCCAATATATCTGACAAGTCGCACTATACGTCAACCCACGATGCATCTTCGTCTCCAGGACTTCGAAAAGGTACTTTTGGAACACCAATAGGCATTAAATGAAAGAAAGATTAAGTACTATATCTCACTTTGATGTGAAAGCGTAAAAATAGGTTTATTGTCTTAATAATATCTTATCTTTTATCCATAGATTGAATAAGTTCATAAAAAAGGAAGACAGAATCAATAAAAGAAAATTCTTACAAGTGGATCCTTTGGATGATGAACAAATATAGATGCAGTTACTCATATAAAATGCTATCAACGCCCTACCGTTGCGTATTGGTACTTATCGGGTGTAGAATAAATCTGCTTCTTTTTGTTCCTACGAACAAAATTGTTCCATTATTATTGAAAGACTTTCTTACTAAAAGAATAGAACAAATAGTAATCCTTTCCCCGAGATAATCCACTAAAAAAGTAAGAACCATAGTATATTTTACAATGCAATAATGCAATAAAGTTACATAGCGTATATTTTTGATTGATAAAGGGGTATTTCCATGGGTTTGCCTTGGTATCGTGTTCATACGGTCGTATTGAATGATCCCGGTCGTTTGATTTCTGTCCATATAATGCATACAGCTCTGGTTGCTGGTTGGGCCGGTTCGATGGCTCTATATGAATTAGCTGTTTTTGATCCCTCTGACCCTGTTCTTGATCCAATGTGGAGACAGGGTATGTTCGTTATACCCTTCATGACTCGTTTAGGAATAACCAATTCATGGGGGGGTTGGAGTATTACCGGGGGGACTATAACGAATCCGGGTATTTGGAGTTACGAAGGTGTGGCTGGTGCACATATTGTGTTTTCTGGCTTGTGCTTTTTGGCAGCTATCTGGCATTGGGTGTATTGGGATCTAGAAATATTTTGTGATGAACGTACAGGCAAACCCTCTTTGGATTTGCCCAAGATCTTTGGAATTCATTTATTTCTCTCAGGAGTGGCGTGCTTTGGTTTTGGCGCATTTCATGTAACAGGATTGTATGGTCCTGGAATATGGGTATCCGATCCTTATGGACTAACGGGAAGGGTACAAGCTGTAAATCCAGCATGGGGTGTGGAAGGTTTTGATCCTTTTGTTCCGGGAGGAATAGCCTCTCATCATATTGCAGCAGGAACCTTGGGCATATTGGCGGGTCTATTCCATCTTAGTGTCCGTCCGCCCCAACGTCTATACAAAGGATTACGTATGGGAAATATTGAAACCGTCCTTTCCAGTAGTATCGCTGCGGTCTTTTTTGCAGCTTTTGTAGTTGCTGGAACTATGTGGTATGGCTCGGCAACTACCCCCATTGAATTATTTGGTCCTACCCGTTATCAATGGGATCAAGGATACTTCCAACAAGAAATCTATCGAAGAGTTAGTGCTGGGCTAGCCGAAAATCAAAGTTTATCTGAAGCTTGGTCTAAAATTCCTGAAAAATTAGCCTTTTATGATTACATTGGCAATAATCCGGCAAAAGGGGGATTATTTAGAGCGGGCTCAATGGACAACGGGGATGGAATAGCTGTTGGTTGGTTAGGACACCCGATCTTTAGAGATAAAGAAGGGCGTGAACTTTATGTACGTCGTATGCCTACTTTTTTTGAAACATTTCCGGTTGTTTTGGTAGACGGAGACGGAATTGTTAGAGCCGATGTCCCTTTTAGAAGGGCAGAATCGAAATATAGTGTCGAACAAGTAGGTGTAACTGTTGAGTTCTATGGCGGTGAACTCAATGGAGTCAGTTATAGTGATCCAGCTACTGTGAAAAAATATGCTAGACGTGCTCAATTGGGTGAAATTTTTGAATTAGATCGTGCGACTTTGAAATCCGATGGTGTTTTTCGTAGCAGTCCGAGGGGTTGGTTTACTTTTGGACATGCTTCGTTTGCTCTGCTCTTCTTCTTTGGACACATTTGGCATGGTGCTAGAACCCTGTTCAGGGATGTTTTTGCTGGTATTGACCCGGATTTGGATGCTCAAGTGGAATTTGGAGCATTCCAAAAACTTGGAGATCCAACTACAAGAAGACAAGTAGTCTGATACAATATTGTTTTGTTATTTTTTGTCTTTAGTTTTGTGATTTAATATGGGCTACCGGATAAATCTTGATTTGAATCGCTGTCTTTTCTTTGACTCTTGACTTGTTCTTTCTTTTCTTTATCCGGGAGACGATCTCAAATGAACAGGTATGGAAGCTATAATTGTAAACCACGATCAAATCTATGGAAGCATTGGTTTATACATTCCTCTTAGTATCAACTCTGGGAATAATTTTTTTCGCTATCTTTTTTCGAGAACCGCCTAAAGTTCCAACTAAAAAGATGAAATGATTTTTCATTATCTCAATTGAAAGTAATGAGCCTCCCAATATTGAATATTGGGAGGCTCATTACTTCAACTAGTCTCCGTGTTCCTCGAATGGATCTCTTAATTGTTGAGAGGGTTGCCCAAAAGCAGTATATAAGGCATACCCAGTAAAACTTACAAGTAAACCAGATATAAAGATGGCAACGAGCGTTGCTGTTTCCATTATTATATAGTTTGAAGACCACAATGGATCTATGCTAAGATCATTTATTTACAACGGAATGGTATACAAAGTCAACAGATCTCAATGAATATAAAATAGGATTTATGGCTACACAAACCGTTGAGGGTAGTTCTAGATCTGGTTCAAGACGAACTAGTGTAGGGAATTTATTGAAACCCTTGAATTCAGAATATGGTAAAGTAGCTCCTGGGTGGGGAACTACTCCTTTGATGGGTATCGCAATGGCTCTATTTGCGATATTCCTATCTATTATTTTGGAGATTTATAATTCTTCTATTTTACTGGACGGAATTTCAATGAATTAGATTCACAAGAACTATTACTTAGCTTTTCAATACAAAGTGAAGTATTTAGGTCTCTGATTTTTATCCCATTCTATTTTGGTAGTTCGACCGTGAATTTCTTTGTTTCTGTATTTCCGGAATATGAGTGTGCGACTTGTTGTATTATAATTGATCCTATGGATAGTACAAAGAATAGGTCTGTCATCTTGCTAGAGATGGTTTTACTTCGTGGGATATTCTCGTTGTATGCTAGTATCTGAAGCACGGAATATGTAAAATAGATTACTTACATAGTATTAGAACTATGATTCATACTTAATATTCAGACCTCGTGGCCGGACTTTCCA-TTTTTTTTTTCAAAGAGTTAGACTTAGAAGTTATAAATTGAAAGATTTTTATTCTTTCAAATTCCCATTTATGCTTATTTTGATCAAAGTCTAAAGGTTTCTTTAGATTTTTAGTCATTATGTCTATTCATTGAATAAGTGATGATCCAACAGTTCTTACTCAAGGAATTTTTGGACTTAGTTTGACAAGGTTTTATTGACTTATCCTGGTTCTAGTATGAATCTGAGGTTTTAATTGATTCATAGGGTCTTAACAAGAGAATTCCTATCAATAATAAAGAAAACAGTAGTAAAGTCTCATTACACAAATAAAAATAACAAAACAATAAAGAAAATAGGTAAATAGAAGATTCAAGAGGCCCCATAAACATATGGATGAATGAGCTGACTTGATATTTTGGCATTATAACCACAATAAAGAGCTTTCGGATTTTTATTCTTTCCTCTCTTCATAAAAGAGTGCATCATACAATTAGGAAGTTTCGAACACATATCCGATAGAACTTGTATTTGGGTCTTTATGTTTGAGCCGTACGAGATGAAATTCTCATATACGGTTCTCAGAGGGGGAGTACCAGTACCTCAGTTTACCTATCTCAATAAAATCTATGATTGGTTCGAAGAACGTCTTGAGATTCAGGCAATTGCGGATGATATAACTAGTAAATATGTTCCTCCTCATGTCAACATATTTTATTGTCTAGGAGGAATTACGCTTACTTGTTTTTTAGTACAAGTAGCTACAGGGTTTGCTATGACTTTTTATTATCGTCCGACCGTTACGGAGGCTTTTGCTTCTGTTCAATATATAATGACTGAAACTAACTTTGGTTGGTTAATCCGATCAGTTCATCGATGGTCGGCAAGTATGATGGTACTAATGATGATTCTTCACGTATTTCGTGTGTATCTCACTGGTGGCTTTAAAAAACCTCGCGAATTGACTTGGGTTACTGGTGTGGTTTTGGCTGTATTGACCGCATCTTTTGGTGTAACTGGTTATTCCTTACCTTGGGACCAAATTGGTTATTGGGCAGTAAAAATTGTAACAGGTGTACCGGAAGCGATTCCTGTAATAGGATCACCCTTGGTAGAGTTATTACGCGGAAGTGCTAGTGTGGGACAATCCACTTTGACTCGTTTTTATAGTTTACACACTTTTGTATTACCTCTTCTTACTGCCGTATTTATGTTAATGCACTTCTTAATGATACGTAAGCAAGGTATTTCTGGCCCTTTATAAAGAGTATATATCATAGCTATTTGTAATCAATCATTTATCACTTAGGGTAGGAACAATAGTATTTCATTGCTACAAATATGGATTATTGAAAAGAATAAGACATGTATTTGGATATTTCTCTTCAACTCCACACTTATATATTATATAAGTGTATTATTTGTTTGGCACTCATAGTTGAAGTGAATTCTTCGAAGATAAAATGGATTATGGGAGTGTGCGACTTGAACTATTGATTGGGCTGTGCAGAATATATGTCCTTATCTGCCACATTTGATTTCACAACAAAAATGTGTCTTTATTCCAACCACCGCGAAAGCCCCATACAGAGGATAGGCTGGTTCATTTGAAGAGAATCTTTTTTTCTATGATCAGACTCGATCATGTTGTGTATGAACAGGCTCCGTAAGATCCAGTCGAAAGAATAAGTGATATGGCATGATTTTGATTTTTTGATTCTTTTTTATATATTTCACTTACTTAATAGTATGTAAATGGATTCATTTCCTTTGTATTGACTTGATTTATTATACTATCGGAGTGAAAGAAGAGATCTAAAGAAGAACAGAGGCTAAATTCTATTAGTAACAAGTAAATCCTTTGTATAAAAAGTCTCGATATTTTTGGGATAAAGTTCAATTGCAAGGTCTGAGACGACCCAGAAAGCACTTGATTATAATCAACTTTGTAAGCCTACTTGGGTATTGAGCATTTATCTGTAAGAACAGGATTCTTTGCAATCGTTGATTGTTAAAACTCCGAAACGAAAAGGAAACTGGAATTGGTGAATTTTTATTTACATAAAATCATTCATATATGTGTGGATATGGATAACATATCGATTTTTTTATATGCATCTATTTGCTTTGTTTGATTCGTGCTCGAGCCGGATGATGGAAAATTATCATGTCCGGTTCTTTCGGGGGATGGATCTAGAATAATTCACCTATCCTAATAACAAAAAAACCCGACTTGAACGATCCTGTATTAAGAGCTAAATTAGCTAAAGGGATGGGTCATAATTATTACGGAGAGCCCGCATGGCCCAATGATCTTTTATATATTTTTCCAGTAGTAATTTTAGGTACTATTGCATGTAACGTAGGTTTAGCAGTTCTAGAACCATCAATGATTGGTGAACCTGCGGATCCATTTGCAACTCCCTTGGAGATCTTGCCTGAATGGTATTTTTTTCCCGTATTTCAAATACTTCGTACAGTGCCCAATAAATTATTGGGTGTTCTTTTAATGGTTTCAGTACCTGCGGGATTATTAACAGTACCTTTTTTGGAGAATGTTAATAAATTCCAAAACCCATTTCGTCGTCCAGTAGCGACAACCGTCTTTTTGATTGGTACCGCGGTAGCCCTTTGGTTGGGTATTGGAGCAACATTACCTATTGATAAATCCCTAACTTTAGGTCTTTTTTAATCTTTTT--TTTTTTATTTTCAATTGATTCATTTTTGAAATAAAAAAATCATGACATGTGTATCTAGGGAATAGTCGCCTTAAAGTGAATTTTCCCTAGATACGTTTAGTCAATTAAATTTTGGATATATTCCGAGTATATGGATTTTGTTAACGATTCAAAACTCATTAAATTTTATGCAAAATGTTTTTATATTTCTAGAACGTCCAATATATGTTTTACATCTTCTATCCGAAAATCTTGAATTTTCATAAGTTCTTCTTGACTGTTATTCAAAAGTTCTAAAAATGTATTGATATTAGACCTTTTGAGGCAATTATAGACCCTGGGGGGCAATTCTGATTGGTCAATATAAATATATTTCAATGCTATTTCTTTTTTCGTTTTCCTTGGTTTAGCTAATCTACCATGAAAATTAAAAAGGGGTAAAGTACCTTTGTGTTGATTGTTTTCTAAATGTTCTTCCGCATGGAAAAAGGGAATAAATAAATCAATCAAATTTCGGGAGGCCTCATGAAGGGCTTCTTTAGGAGTTAAACTTCCATTTGTCCATATTTCGAGAAAAAGTATTTCTTGGTTTTCATTTCCATTCACATAAGAATGAATACTATGATTTGCATTTCGAACAGGCATGAATACAGCATCTATAGGATAACTTCCGTTTTGAAAATTATTTGGCGTTTTTATACGATATCCGCGATTCCTCTCGATTTGTAATTCAATACACAAGGTTATTGGTTCTGTTAGGTTAGCTATATGCTGTGTATTATCAACGATTTCCACGGAAGGTGGTAAGATGATATCTTGAGCGGTTACATATCCGGGACCTTTGACACAAATAGACGCATCGCGAGTTCCATACAGATTACTTCTCAATACAATTTCTTTCAAATTCATTAAAATTTCATGTACGGATTCTTGAATACCGACTATGGTAGAATATTCATGTGGTATTTTCTCAGATTTTGCGCGTGTGATACATGTTCCTTCTATTTCTCCAAGCAACGCTCTTCGTATCGCAATGCCTATTGTATCAGCTTGTCCTCTCATAAGTGGAGCCAGAAGAAAGCGTCCATAATAAAGACGTTTACTGTCTGCTCTTGATTCAACACACTTCCACTGTAGTGGCCGAGTAGATATTGTTACTTTCTCTTGACCCATATTATTTGATCAAATCATTGAATTATTTATTTCTCTTGAAATATTTTCAATGTTTATTTTTATACACGTCTTTTTTTAGGGGGCCTGCAGCCATTATGTGGCATAGGAGTTACGTCTCGTATGAAACTTAATAGTATACCACTTCTGCGAATAGCCCTTAATGCCGCATCTCTTCCGAGACCGGGGCCTTTTATCATGACTTCTGCTCGTTGCATACCCTGATCCACTACTGTCCGAATAGCATTTCCTGCTGCGGTTTGAGCGGCAAATGGTGTCCCTCTTCTTGTACCCTTGAATCCGCAAGTACCGGCGGAGGACCAAGAAATTACCCGCCCCCGTACATCTGTAACAGTCACAATAGTATTGTTGAAACTTGCTTGAACATGAATAACTCCCTTTGGTATTCTACGTACATTTTTACGTGAACCCATATGTCTATTCTTACGTGAACCAATTCTTGGTAGAGGTTTTGCCATATTTTGTCATCTCATAAATCTAAGCCAGAGATATATGGATATATCCATTTGATGTCAAAACAGATCCTTTATTTATTTTTATTTAGTATTTAGTTGGATATTGGGTCTTTTAGATTTATGGAGTTTCCTTCCCCCCTTTTTTTTTTCTAAAAATTATTTATCCTTGTCTTTGTTTATGTCTTGGGTTGGAACAAATTACTATAATTCGTCCTCGCCTACGGATCAGTCGACATTTTTCACAAATTTTACGGACGGAGGCCCTTATTTTCATATTTGTCATTCCTTAACTTAATTCTTAATCTCTTTATTTGAAGAAAATAAGTTTCTTGAAATTTTGAATTTCGAATTGTATCTCCACGAAATGAATGTTGAAATTGAGAAAATCACCTAATCACTAATACCATTGGGAAGTGATTCAGAAATTAAACCTTAATGAATCCTTTTTTGTTCGTTCACTTGAGGGTATCAACTAATGTGCGAGGTGTAATATTAGAAACCCACCCTTTCTCTTTTTTCACAAATACGAAAGTTCCATATATAATTCGAATATCCGAAAAGATTACCATATATAGCACAAAATTTCTCCACCGATTCCTTCTAGTCGAGCTTCTCTGTCTGTCATTATACCCCGAGAAGTAGAAAGAATTACAATTCCCATCCCGCCTAAAATTCTTGGGATTCGTTGATAGTTAGAATAGATTCGTAGACCGGGTCGACTGATCCGTTTTAAATTTAAAACAGTTTTATCTGTTCCTTTCCTATTCCTTTTCCTTCTATGTCGTAGGATTAAAACCAAAAAAAAATTGTTGCTTTCCTGATGTTTCCTAATGTTTTCAATAAAACCTTCTCGTAAAAGGATTTTAAGAATGTTTTCAGTGATGTTAGTATATGGTATTCGAACTGTTCTTTTTTTATTCATGTCAGCATTTCGTATAGAAGTTAGTATGTTAGCAATAGTGTCTTTACTCATAAGAAACTAAGATTTTTGTTGTCCCCGAATTTTGATATAATCAACATGCTCTTTTTTTTTTTTCTGAATTATTAAATATTTATGAAATATTTAAAGGCATATACGTGAGACACAAACAATCTCCTAATTAATCTAAATCTACTAATTAATCAATTTCATTCAAATACTATAAGCTCTATTATGGTTTCATCTTACAATACTTCAGGCGCTAACGAAACTATTTTAGTGAAATTTAATTGTCTTAATTCCCGGGCGATTGCGCCAAAAATTCGAGTTCCTTTTGGATTTTTTTCTTGATCAATAACAACTGCAGCATTGTCATCATATCGTATTATCATACCATTGTCGCGTTTGAGTTCTTTACAAGTACGTACAATTACGGCTCTGATCACTTCTGATCTTTCTAGCGGTGTATTTGGTATTGCTTCCTTGATTACAGCAACAACAACATCACCAATCTTAGCATATCGTCGATTACTAGCTCCTATGATTCGAATACACATCAATTTTCTGGCTCCGCTATTATCCGCTACATTCAAATGGGTTTGAGGTTGAATCATATCGTTTTTTATCTGTTTTTTCAATGCAAAGGGCTAAGT--AAAAAAAAAAAGAAATATTGTTTATCCAAAACAAAAAAAGAAACCTGCAATTGTTTTTTTTCATCCGAAAAACCTCTTTCTTTTGGTTCTATATTCCTATCCTGAAATAAT---------------------------GAATTGAGTTCGTATAGGCATTTTGGATGCCGCTATTGCAATAGCTTTTCTGGCTATATTTTCTGGTACTCCGCTCATTTCATAAAGTATTCTACCTGGTTTAACGACAGCTACCCAATATTCGGGAGATCCTTTTCCTGAACCCATACGTGTTTCTGTAGGTCTTACTGTAATTGGTTTGTCTGGAAATATACGTACCCATATTTTTCCGCCGCGGCGTGCGCTTCGTGTCATTGCTCGTCTCCCTGCTTCTATTTGTCTAGATGTGATCCAAGCAGGTTCAAGCGCTTGAAGGGCATATCTACCGAAGCAAATATGATTACCTCGATAAGATATTCCTTTCATTCTTCCCCTATGGTGTTTACGGAATCGGGTTCTTTTGGGGTTATAGTTGATGGTTCTTTATTACTTCCATCTCTACTACAGAACTGGACATGAGATTTTCTTCTCATCCAGCTCCTCGCGAACGAAACGATTATAAACTAATATACATGTATTTAATGAATAATACATTGAAACAATATATTGAATCATGAGAGTCTTTGATAATCTATTAGAAATTGATATATCTTTTTTGAGATATAACTAAATATGCATTCGATTTATAAAATATAAAAAATTTTGTGTTATTATAAGGTTATAACAAATCTTTAGTTTGTTTTGCCTTTTATTATCATATTGGATCGACTACAATTTTGAAATCCAAAAAATCAAAATTTTCGCGGGCGAATATTTACTCTAAAATATTTACTCTAATTTAATATTCAGTTTATCAGATTAGTTCATGGCATGACTTTTCAGAATAAATGAATTGGTCCCTAGTTTATTCCGCCATCCTACCCTATGAACCATTAGGATTCATTTTCAATAGAATCTTATGCACTCACGGGTTCTGTCGTTCCCATCGCTTCGCGATTAATGGTTAGGTCTGGATTCTACAACGGAGCCTCTAATGAAATTTGTTCTTGAGTCAATACTCTCAGTCTTTATTGACTCGGGGCTCTTGATTTTATTGTTCTATACGAACGATTTTGTTTGATTAGGGATCAATTAATGCTTTATTACATTTCCCTTTATGAGATGAATCATCCACCTTACATATTGGAATTCTATATCATAGATCTTTTTTTTTCTTTCTTTCTCTCACCTTTCCATTTATCCATATACTTTACTTTTATTGTTTCACAACCCCGAATCAAATTGGTTTTTTTTATCCAAAAAAGATTTCAGTTGCTACAATGATATGACCAATATATCATATCTCGACTGGTTCTTTATATCCAGATAATGCGAAACGATGAGTTGGTTATTAGTTCATACTATGGGCTGGTATTTTTTTTTGAATCTGACCCTAAAAAAACCAACGAGTCACACACTAAGCATAGCAATTATATCGAATCAAATTATTAATGGAATTTTTATTCAACCTTATAGAATTATTTGTTTTGATTTAACAGAAAAAAAAAGAATGAAAGAACTTTTTTTTGTTCTATTCTATTACCCGATAGACCTAAACTAAAGATAAGTCAAGTAAAGGTTTATTATTACTCGTCTACAAATATCCAAATTTTGATACCTAAAGCCCCATAGATAGTTCGAACTGTATAGGAACAGTAATCAATTTTAGCCTTAATGGTTTGTAGAGGCACCCTACCTTCTCTGATCCATTCGACACGTGCAATTTCTTTTCCGTCGATACGCCCTGCAATTTGTATTTGAATTCCTTTTGTACCTGCCTGTTCAGTTAATTCAATAGCTTTTTTCATTGCTTTGCGGAATGACACTCTATTTTTTAATTGTCCGGCTATAAATTCTGCAAGAATATTAGGGTGTCCGTAAGGATTTGCAATTCTTGTAATAGCCATGTTTAGTTTACGGTTCACAGAATTAAGTTCTTTTTGTATATTCATCTGTAATTCTTCGATTTTTTGATGTTCTATTAATAACTTTGGGAATCCCATATAGATTATGACTTGAATCAAGTCGATTCTTTTTTGAATCTCTATACATGCAATTCCCTCGACACTAGAAAAAATTTTCATATTTTTTTTTATATAATTCTTGATACAATCTCGTATTTTTTGATCTTCTTGTAGATCCTCGGAATAATTTTTTGGTTGTGCAAACCAAAGGGAATGATGACCTTGGGTTGCACCAAGTCTGAAACCAAGCGGATTTATTTTTTGTCCCATAATCCCTCACTAGTATTACTATACATATGATGACCTCTTGTACTTA----TTTTTTTTTTTTTTATTTTATTTAGGTTTTTTAAACATAATATGGTCTATTTTATTTTTTGTGAATATATTTATCTTCAAATGCAAATGAATCTAAATATTCTTCCTCTACATCTAAATCTTTCAGTACAATAGTTATATGACAAGTGGGTCTTTTTATCGGATAACCCCGTCCTCGAGCTCGAGGTTTTAATTTTTTCACAGTGTTGCCCTCGTTGACTTCAGCTTTACTAATTATTAAACTTGCTTCGTTGAAACGCATATTGTGATTAGCATTTGCTGCTGCAGAATAAACCAATTTTAAAATTGGATAACATGCTCGATACGGCATGAGTTCTAGTATAATAAGCGTTTCCGCATATGAACGTCCACGAATTTGATCAATTACTCTTCGCGCTTTATGAGCAGACATAGATATATATTGTGCTATAGCATAGACTTCTGTATATCGGTTGGTCCTTCTCTTCTTTATCATAGGGTTCACTCCTCATTAATGAATTATAATCATCTATATTAATGTTTATTATTTATTAACTAAATAAAAAAAACTAATTATTAACGACGAGATCTATTATCATTTTTTGCATGTCCCCTAAAATTTAAAGTGGGTGCAAATTCTCCTAATTTATGGCCTACCATACGATCTGTTATATAAATGGGCAAGTGCTCCTTTCCATTATGAACAGCGATAGTATGCCCGATCATTGTAGGTATAATGGTAGATGCTCGGGACCAAGTTACTATTATTTCTTTTTCTGCTTTTGTGTTAAGCATATTAATTTTTCTTAATAAATGATTGGCTACAAAAGGATTTTTTTTTAGTGAACGTGCCACAATTAATTACTCCTATTTTTCATTTTTTTTTTAAGATTTAAGACGAAGAAACAAATTCTATTTTCTCTCCTATTTACTACGGCGACGAAGAATCAAATTATCACTATATTTATTCCTTTTTCGACTTCTTCTTCCAAGTGCAGGATAACCCCAAGGGGTTGCGGGTTTTTTTCTACCAATTGGGGCCCTCCCTTCACCACCCCCATGGGGATGGTCTACAGGGTTCATAACTACTCCTCTTACTACAGGACGCTTACCTAGCCAACATTTAGATCCGGCTCTACCCAAACTTTTCTGGTTCACCCCAACATTCCCCACTTGTCCGACTGTTGCTGAGCAGTTTTTGGGTATCAAACGGACCTCCCCAGAAGGTAATTTTAATGTGGCCGATTTCCCCTCTTTTGCAATCAGTTTCGCTACAGCACCTGCTGCTCTAGCTAATTGTCCACCCTTTCCAAGTGTGATTTCTATGTTATGTATGGCCGTGCCTAAGGGCATATCGGTTGAAGTAGATTCTTCTTTTTGATCAATCAAAACCCCTTCCCAAACTGTACAAGCTTCTTCCAAAGCATACGGCTTTCTGGATGTAGATGATGATATCTATACAGATGGATCTTCTATATATCGTATAATTCTTATATATATGATATAATGAAGTACCACATGAGTGGATATATAGGAATCAAAATCTGCCGAATCACTCATGTTATGATCTTCTACATCCTAGGTCTTCCCGTTCCTTCATCTGGCTTATGTTCTTCCTGTAGCATTCAGACCGAATGACTCTATGAAATTACGTCGATACTTCCACATATTAGGGGTAACGTAGGAGACATCTCTATTTTTCCCCGGGGGAATCCTTAGAATTACCACTGCTTAGCTTTCAATTCGCCTCTGACCATCAAATGAAATGTGAATAACCCGTCCTCCTCTCTTTGAAACAAGGGGCGCTTCTGGTTCTGTCGGTGCTTGAAACAATTTTGTCTTCTCCATATTACTATATCTCTAGAGTCAATAATTTTATATGAGGAACTACTGAACTCAATCACTTGCTGCCGTTACTCTTCAGTTTTCTGTTGAGGTCTATCCTGTAGAGGTACTCAAATTGGATCAGTGATCGATTTCTAGGTTTCGTCGTAAACCTAATTGGTTACTTCCAATTACGCAAATCAATAGTTCAAACCGCACTCAAAGGTAGGGCATTTCCCATTTTTATAGGAACTTCTGTACCAGAAACAATGGTATCTCCAATTAGAGCCCCTCTGGGATGTAAAATATATCTTTTCTCACCACCCCCATAGTGTATGAGACAAATGTATGCATTTCGATTAGGGTCGTATTCTATAGTTACGATTTTACCATATATGTCTTTTTCATTCCGTCGAAAATCGATTTTACGGTATAGACGCTTATGACCTCCCCCTCTATGCCCTGCGGTAATGATTCCTCTGGCATTACGACCTTTACCACAACGATGCTGTCCATAGATCAAATTATTTCGTGGATTGGATTTCACTTGCCTGTCTACGGCTCCTTTGCGTGTGCTCGGGGTAGAAGTTTTGTATAAATGTATCGCCATGCTATTAAGTATTTTGATTTAAGTTCTTTTCTTTATAAGAGGTGGAATATAATAACCCGGTTGAAGCGTAATGATCATACGTCTGTAATGCATTGTATGTCCCATAATAGGTCCCATTCTTCTACCCTTTCCCGGGAGTCGATGACTATTCATAGCTATTACCTTGACACCAAAGAAGAGTTCGACCCAATGCTTTATTTCTGTCCTAGTTGATCCTGATTCGACATTAGAAGTATATTGATTTTTCAGCAATAACCGAATACTTTTGTCTGTAACTACGAAATATTTGATTCCATCCATAAATTTTCTTCCCTATGAGTTCTAGTCTCAATAAGACTGTTAGGTCTTACTGTTCATATGTTATGATATGAATATACCACACCAATTCGTTATGTATGGATGATGATATTCCATTGATACAGAGCCAATTCCAATAGATTTATTGGAGGGTCCCATTGGCGTGCATCCAGTAGGAATTGAACCTACGAATTCGCCAATTATGAGTTGGGCGCTTTAACCATTCAGCCATGGATGCTTAGCGGGGATCCTCGTACATGGTGAATAACCAAATTCCAATTGAAATGAAATCTTTAGGGTAAATCAATGCAATTTAGGAGGGCTTAATCTTAATGAAAGGACATCAATTCAAATCCTGGATTTTCGAATTGAGAGAGATATTGAGAGAGATCAAGAATTCTCACTATTTCTTAGATTCATGGACCCAATTGAATTCAGTGGTATCTTTCATTCACATTTTTTTCCATCAAGAACGTTTTATAAAACTCTTGGACTCCCGAATTTGGAGTATCCTACTTTCACGCAATTCACATTTACAGGGTTCAACAAGCAATCGATATTTCACGATCAAGGGTGTAGTACTATTTGTAGTATCGGTCCTTATATATCGTATTAACAATCGAAAGATGGTCGAAAGAAAAAATCTCTATTTGACAGGGCTTCTTCCTATACCTATGAATTTCATTGGACCCAGAAATGATACATTGGAAGAATCTTTTGGGTCTTCCAATATCAATAGGTTGATTGTTTCGCTCCTGTATCTTCCAAAAGGAAAAAAGATCTCTGAGAGCTGTTTCCTGGATCCAAAAGAGAGTACTTGGGTTCTCCCAATAACTAAAAAGTGTATCATGCCTGAATCTAACTGGGGCTCGCGATGGTGGAGGAACTGGCTCGGAAAAAAGAGGGATTCTAGTTGTAAGATATCTAACGAAACCGTCACTGGAATTGAGATCTCATTCAAAGAGAAAGATATCAAATATCTGGAGTTTCTTTTTGTATATTATATGGATGATCCGATCCGCAAGGACCATGATTGGGAATTGTTTGATCGTCTTTCTCCGAGGAAGAGGCGAAACATAATCAACTTGAATTCGGGACAGCTATTCGAAATCTTAGTGAAAGACTGGATTTGTTATCTCATGTTTGCTTTTCGTGAAAAAATACCAATTGAAGCGGAGGGTTTCTTCAAACAACAAGGAGCTGGGTCAACTATTCAATCAAATGATATTGAGCATGTTTCCCATCTCTTCTCGAGAAACAAGTGGGCTATTTCTTTGCAAAATTGTGCTCAATTTCATATGTGGCAATTCCGCCAAGATCTCTTCTTTAGTTGGGGGAAGAATCCGCACGAATCGGATTTTTTGAGGAACATATCGAGAGAGAATTGGATTTGGTTAGACAATGTGTGGTTGGAAAACAAGGATCGGTTTTTTAGCAAGGTACGGAATGTATCGTCAAATATTCAATATGATTCCACAAGATCTAGTTTCGTTCAAGTAACGGATTTTAGCCAATTGAAAGGATCTTCTGATCGATCCAGAGATCATTTTGATTCCATTAGTAATGAGGATTCAGAATATCACACATTGATCAATCAAAGAGAGATTCAACAACTAAAAGAAAGATCGATTCTTTGGGATCCTTCCTTTCTTCAAATGGAACGAACAGAGATAGAATCAGACCGATCCCCTAAATGTCTTTCTGGATATTCCTCAATGTCCCGGCTATTCACGGAACGTGAGAAGCAGATGAATAATCATCTGCTTCCGGAAGAAATCGAAGAATTTCTTGTTCTTGGGAATCGTACAAGATCCATTCGTTCTTTTTTCTCTGACAGATGGTCAGAACTTCATCTGGGTTCGAATCCTACTGAGAGGTCCACTAGAGATCATAAATTGTTGAAGAAAGAACAAGATGTTTCTTTTGTCCCTTCCAGGCGATCGGAAAATAAGGAAATAGTTAATATATTCAAGATAATTACGTATTTACAAAATACCGTCTCAATTCATCCTATTTCATCAGATCCGGGATGTGATATGGTTCCGAAGGATGAACTGGATATGGACAGTTCCAATAAGATTTCATTCTTGAACAAAAATCCATTTTTTGATTTATTTCATCTATTCCATGACCGGAACAGGGGGGGATACACGTTACACCACGATTTTGAATCAGAAGAGAGATTTCAAGAAATGGCAGATCTATTCACTCTATCAATAACCGAGCCGGATCTGGTGTATCATAAGGGATTTGCCCTTTCTATTGATTCCTACAGATTGGATCAAAAACAATTCTTGAATGAGGTATTCAACTCCAGGGATGAATCGAAAAAGAAATCTTTATTGGTTCTACCTCCTATTTTTTATGAAGAAAATGAATCTTTTTATCGAAGGATCAGAAAAAAATGGGTCCGGACCTCCTGCGGGAATGATTTGGAAGATCCAAAACCAAAAATAGTCGTATTTGCTAGCAACAACATAATGGAGGCAGTCAATCAATATAGATTGATCCGAAATCTGATTCAAATCCAATATAGCACCTATGGGTACATAAGAAATGTATTGAATCGATTCCTTTTAATGAATAGATCCGATCGCAACTTCGAATATGGAATTCAAAGGGATCAAATAGGAAATGATACTCTGAATCATAGAACTATAATGAAATATACGATCAACCAACATTTATCAAATTTGAAAAAGAGTCAGAAGAAATGGTTCGATCCTCTTATTTTTATTTCTCGAACCGAGAGATCCATGAATCGGGATCCTAATGCATATAGATACAAATGGTCCAATGGGAGCAAGAATTTACAGGAACATTTGGAACATTTCATTTCTGAGCAGAAGAGCCGTTTTCAAGTAGTGTTCGATCGATTACGTATTAATCAATATTCGATTGATTGGTCTGAGGTTATCGACAAAAAAGATTTGTCTAAGTCACTTCCTTTCTTTTTGTCCAAGTTACTTCTTTTTTTGTCCAAGTTTCTTCTCTTTTTGTCTAACTCACTTCCTTTTTTCTTTGTGAGTTTCGGGAATATCCCCATTCATAGGTCCGAGATCCACATCTATGAATTGAAAGGCCCGAATGATCAACTCTGCAATCAGTTGTTAGAATCAATAGGTCTTCAAATCGTTCATTTGAAAAAATTGAAACCCTTCTTATTGGATGATCATGATACTTCCCAAAAATCGAAATTCTTGATCAATGGAGGAACAATATCACCATTTTTGTTCAATAAGATACCAAAGTGGATGATTGACTCATTCCATACTAGAAATAATCGCAGGAAATCTTTTGATAACACAGATTCCTATTTCTCAATGATATCCCACGATCAAGACAATTGGCTGAATCCCGTGAAACCATTTCATAGAAGCTCATTGATATCCTCTTTTTATAAAGCAAATCGACTTCGATTCTTGAATAATCCACATCACCTCTGCTTCTATTGTAACAAAAGATTCCCTTTTTATGTGGAAAAGGCCCGTATCAATAATTATGATTTTACGTATGGACAATTCCTCAATATCTTGTTCATTCGCAACAAAATATTTTCTTTGCGCGGCGGTAAAAAAAAATATGCTTTTTTGGAGAGAGATACTATTTCACCAATCGAGTTACAGGTGTCTAACATATTCATACCTAACGATTTTCCACAAAATGGTGACGAAAGGTATAACTTTTACAAATCTTTCCATTTTCCAATTCGATCCGATCCATTCGTTCGTAGAGCTATTTACTCGATCGCAGACATTTCTGGAACACTTCTAACAGAGGGACAAATAGTCAATTTTGAAAGAACTTATTGTCAACCTCTTTCAGATATGAATCTGTCTGATTCAGAAGGGAAGAACTTGCATCAGTATCTCAATTTCAATTCAAACATGGGTTTGATTCACACTCCATGTTCTGAGAAATATTTACCATCCGAAAAGAGGAAAAAACGGGGTCTTTGTCTAAAGAAATGCCTTGAGAAAGGGCAGATGTATAGAACCTTTCAACGAGATAGTGCTTTTTCAACTCTCTCAAAATGGAATATATTCCAAACATATATGCCATGGTTCCTTACTTCGACAGGATACAACTATCTAAATTTGCTATTTTTAGATACTTTTTCAGACCTATTGCCGATACTAAGTAGCAGCCAAAAATTTGTATCCATTTTTCATGATATTATGCATGGATTAGATATATCATGGCGAATTCTTCAGAAAAGATTGTGTCTTCCACAATGGAATCTGATAAGTGAGATTTCGAGTAAGTGTTTACATAATCTTCTTCTGTCCAAAGAAATGATTCATCGAAATAATGAGTCACCATTGATATCGACACATCTGAGATCGCCAAATGTTCGGGAGTTCCTCTATTCAATCCTTTTCCTTCTTCTTGTTGCTGGATATCTCGTTCGTACACATCTTCTTTTTGTTTCTCGAACCTATAGTGAGTTACAGACAGAGTTCGAAAGGGTCAAATCTTTGATGATTCCATCATACATGATTGAGTTGCGAAAACTTCTGGATAGGTATCCTACATCTGAACTGAATTCTTTCTGGTTAAAGAATCTCTTTCTAGTTGCTCGAGAACAATTAGGAGATTCTCTAGAAGAAATACGGGGTTCTGCTTCTGGCGGCAACATGCTATGGGGTGGCGGTCCCACTTATGGGGTCAAATCAATACGTTCTAAGAAGAAATATTTGAATATCAATCTCATCGATATCATCGATTTCATAAGTATCATACCAAATCCCATCAATCGAATCGCTTTTTCCAGAAATACGAGACATCTAAGTCATATAAGTAAAGAGACCTATTCATTGATAAGAAAAAGAAAAAAGGTGAACGGTGATTGGATTGATGATAAAATAGAATCCTGGGTCTCGAACAGTGATTCGGTTGATGATAAAGAAAGAGAATTCTTGGTTCAGTTCTCCACCTTAACGACAGAAAAAAGGATTGATCAAATTCTATTGAGTCTGACTCAGAGTGATCATTTATCAAAGAATGACTCTGGTTATCAAATGATTGAACAACCGGGAGCAATTTACTTACGATACTTAGTTGACATTCATAAAAAGTATCTAATGAATTATGAGTTCAATACATCCTGTTTAGCAGAAAGACGGATATTCCTTGCTCATTATCAGACAATCACTTATTCACAAACCTCCTGTGGGGCTAATAGTTTTCATTTCCCATCTCATGGAAAACCTTTTTCGCTCCGCTTAGCCCTATCCCTCTCTAGGGGTATTTTAGTGATAGGTTCTATAGGAACTGGACGATCCTATTTGGTCAAATACCTAGCGACAAACTCCTATGTTCCTTTCATTACAGTATTTCTGAACAAGTTCCTGGATAACAAGCCTAAGGGTTTTCTTATTGATGATAGTGACGATATTGATGATAGTGACGATATCGACCGCGACCTTGATACGGAGCTGGAGCTTCTAACTATGATGAATGCGCTAACTATGGATATGATGCCGGAAATAGACCGGTTTTATATCACCCTTCAATTCGAATTAGCAAAAGCAATGTCTCCTTGCATAATATGGATTCCAAACATTCATGATCTGGATGTGAATGAGTCGAATTACTTATCCCTCGGTCTATTAGTGAACTATCTCTCCAGGGATTGTGAAAGATGTTCCACTAGAAATATTCTTGTTATTGCTTCGACTCATATTCCCCAAAAAGTGGATCCCGCTCTAATAGCTCCGAATAAATTAAATACATGCATTAAGATACGAAGGCTTCTTATTCCACAACAACGAAAGCACTTTTTCACTCTTTCATATACTAGGGGATTTCACTTGGAAAAGAAAATGTTCCATACTAATGGATTCGGGTCCATAACCATGGGTTCCAATGTACGAGATCTTGTAGCACTTACCAATGAGGCCCTATCGATTAGTATTACACAGAAGAAATCAATTATAGACACTAATATAATTAGATCCGCTTTTCATAGACAAACTTGGGATTTGCGATCCCAGGTAAGATCCGTTCAGGATCATGGGATCCTTTTCTATCAGATAGGAAGGGCTGTTGCACAAAATGTACTTCTAAGTAATTGCTCCATAGATCCTATATCTATCTATATGAAGAAGAAATCATGTAACGAAGGGGATTCTTATTTGTACAAATGGTACTTCGAACTTGGAACGAGCATGAAGAAATTAACGATACTTCTTTATCTTTTGAGTTGTTCTGCCGGATCGGTCGCTCAAGACCTTTGGTCTCTACCCGAACTCGATGAAAAAAATGGGATCACTTCTTATGGACTCGTTGAGAATGATTCTGATCTAGTTCATGGCCTATTAGAAGTAGAAGGCACTCTGGTGGGATCCTCGCGGACAGAAAAAGATTGCAGCCAGTTTGATAATGATCGAGCGACATTGCTTCTTCGGCCCGAACCAAGGAATCCCTTAGATATGATGCAAAATGGATCTTGTTCTATCGTTGATCAGAGATTTCTCTATGAACAATACAAATCGGAGTTTGAAGAAGGGGAAGGAGAAGGAGTCCTCGACCCGCAACGGATAGAGGAGGATTTATTCAATCACATAGTTTGGGCTCCTAGAATATGGCGCCCTTGGGGCTTTCTATTTGATTGTATCGAAAGCCCCAATGAATTGGGATTTCCCTATTGGGCCAGGTCATTTCGGGGCAAGCGGATCATTTATGATGAAGAGGATGGACTTCAAGAGAATGATTCGGAGTTCTTGCAGAGTGGAACCATGCAGTACCAGACACGAGATAGATCTTCCAAAGAACAAGGCTTTTTTCGAATAAGCCAATTCATTTGGGACCCTGCAGATCCACTCTTTTTCCTATTCAAAGATCAGCCCTTTGTCTCTGTGTTTTCACATCGAGAATTCTTTGCAGATGAAGAGATGTCAAAGGGGCTTCTTACTTCCCAAACAGATCTTCCTACATCTATATATAAACGCTGGTTTATCAAGAATACTCAAGAAAAGTACTTCGAATTGTTGATTTATCGCCAGAGATGGCTTAGAACCAATAGTTCATTATCTAATGGATTTTTCCGTTCTAATACTCCATCTGAGAGTTATCAGTATTTATCAAAGCTGTTCCTATCTAACGGAACGCTATTGGATCAAATGACAAAGACATTGTTGAGAAAAAGATGGCTTTTCCCGGATGAAATGGTTGTTGCTATCTGCTACAATAACGAATCATTGGTTTAACTGAATAACTAAATAAAATAGATAGACATCTCTCTTCGTCTCAGGTCGACGGATCTTCTCAATTGAAAGATCCCCTATATGGATAATACACATTCCAGTTGACCGACTAATTGTTTTGTTCCGAAGCAAAGATATCCACGGAGCGGTTCGTCCTATTCAGATATTCACGACCAAGAAGTACTGGATTCTCTTTCGGATAGGCCCTGAAAGGAGAAGGGAGGCTGTAATGCCAACAGGCGTCTATTATTGAATTCACCCGACCCGATAGTACCCATTTTGGGAACGCCCAGCGCCAAAGTCACTGAATGGGCAAGTCGCCAATCCCTAAAACGGACTATGTAATGTACTTTATCTGCTGGGTTAGGGGTGGGCATTTTACCAGAGGTTTCTATTGTATCAATCTACCCTTGTGTGATTCCTGTTGAAGCATATACTCGGGGGGTGGGTGCAGGGCGGACGATTTTAAAGCGGACTCCCCATTCATTAGATAGAGAAGATCACCAAGATTTCGTGATCCGCTGCCGAACTTATTCCAATTCAATGAGCATTCTCGATATTCAATATTATGCCTTGAAGAGGACTCGAACCTCCACGCTCTTTAGCACGAGATTTTGAGTCTCGCGTGTCTACCATTTCACCACCAAGGCATCTTGAAAGTGAATCGTATTCCATGAATATGATATCTATCCAGTGTGATGTATGGAATATATGACAAAGGTGGAGTGTTAGAGTATTTCTATTGATTGGTCATGTCATATAGGCCCGAGTCGGACATCCAATTGCTTCGATTTGAATTATCCGGAGGATGCCTTATATCAAAAAGATGGACAATCAAACCTATTTCTCGATTCAATAGAAGCCCAAAGAAGTGAATAGGGTCCCAAATAACGAGAGATATGTAAAAAGCAGGTCCGATTACGCCTATTCCTAATCCTAAATGGAATGTAACGACGTAGGGATCCATATGTAAACATAGTATCTATTTAGATACGCTCGAATGACCCCTTCTCATAATTAGAACATAATTAGAATGTATATAACCCTATTCCGGTCTGGTCCGGTATGGAATGAACTTATAATCATGGAATCGACTCGATCATCAGATTATCGATTATAAGTTCATAACCCTAGCCCATTCCCATTTTGGGCGGAACAGATCTACTAATTCTTTGATTCCAGTTAGTAAGAGGGATCTTGAACTAAGAAATAGGTTCTAGAAGCTAAAAAAGGGTATCCTGAGCAATTTCAATAATCGGGTTCATTGATATTCCTGGTATAGTAGATGCTATCACACATACAATCATACTCAATTCGATGGAATTGTTTGATCTTAAAGGGGATCTTTTATAATTTTGCACGTGAGGGGTTATTTCTTGGTTTCGTCCAGTCATTAATAACTTGATTATTTTTAGATAATAGTAGATAGAAACAACGCTCGTAAGGAGTCCTATTGAAACCAAGAAATATAGGCCTGCCTGCCATCCACACCAGAATAAATGAAGTTTTCCGAAAAAACCTGCTAGTGGAGGAAGACCTCCTAAGGATAAGAGACATAGGGCTAAAGAGAGAGCCAAAAAAGCATCTTTCGTGTATAATCCTGCATAATCTCGAATGTTATCAGTTCCGGTACGTAGACCAAATGATACAATGCAAGCAAAAGTTCCTAGATTCATGGAGATATAGAACAGCATATAAGTTATCATGCTTGCATATCCACCATTGGAGTCTCCAACAATTATTCCAATAATTACATATCCAATTTGACCTATGGACGAATACGCAAGCATACGTTTCATGCTTGTTTGAGTAATAGCAATGAGATTCCCCAATATCATGCTAAGAATAGCTAGGATTTCCAGAAGAAGATGCCATTCGTTTGATGAGAAATAAAAAGGAATATCGAAAATTCGAGTGGCTGAAGCTGAAGCAGCTACTTTCGAAGTAACAGAAAGAAAAGCAACAACTGGAGTGGGAGAGTCAGAGTCGAAAAGAGGATTCCTCACTTCTTTCTCTCATTCAAAACCGTGCATGAGACTTTCATCTCGCACGGCTCCTAAGTGATAAAAGAAAGAAGAACTCATCTTCTTTCTTTTTTGATTACCTTCCTCGCGTATGTATAAGACCGAATCCATTCGATTTCTAAAAAGGATTACTAATCCTTAACTTTTCGAGGAATCCTTCATCAGTGGTTGTGAATGAATGATTTTTCTCAATCTTTTCGACCTTGGTTCCGTAGGAGCAAGTCAGAAAGATTGAGAAATAGAACCATCTGATTTGATTCGTTCTCAATAGCCATGAGATGATCATCTTAGGGTGATCCTTTTGTCGACGGATGCTCCTATTACACTCGTAGTCTCTGAAGGATGAGAACCAACTATGTAGCATCTACATCGAGAATTCAAGTATTGTATACGTCATTAGTCCGATCCTTTGCTTTGTAGGAACTACCCGTAATAACGAACTTGCAAAATGAATCTCTTTATCATAAAGAGATTCGTTGTTCCTGACCCTGCTTCACCTTAATTGTTATTTGAACAAGTAAAAGTTATGTCTTGGTCCGAGTGGGGATAGCATTTCTCTTCTGCATGTCCATGGAGTTTTGAAAAATCCAAACATCTCAGAGATAGATAGAGAGGTAGGAATTTATCGAACGAACCGCACTCCTTCGTATACGTCAGGAGTCCATTGATGAGAAGGGGCTGGGGAAAGCTTGAACCCAATTCCTACAGTGATGAATATCAGCGCAATTGAAATTCCTGGGGAGTTATACATTTGTGTATTGATAAGACCATTCACTATTTCTTGAAGCTCGATCTCTCCCCCGGATGAACCATAGAGCCAAGAGAAACCATGAACCAGAATAGAAGAGCTTGCCCCACCCATGAGTAAATATTTCGTAGTAGCCTCATTAGACCGTACATCTTTCTTGGTATATCCAGATAATAGGTAGGAGCATAAACTGAAACATTCTGGAGCTACAAAAATAGTTATTAAATCGTTAGCACCGCATAAAAACATTCCTCCTAGAGTAGCTGTTAATACGAATAACAGAAACTCCGTTATAGCCATTTCTGTACATTCAATGTACTCTACGGATAGAGGAATACATAAAGTTGAACATAGTAAAATAAGAAATTGAAAGATTTCGTTGAAATTGTTCGTTTGGAAATTTCCCGAAAAGCTAATCATAGGTTCTTCTCTCCATCGGAACAATAGGGCCGTTATGCTCATTACTAAACTTGTTGAAGAGATGAAATATAACCAAGGTATATCTTTTTGATCAGAGGTTGAATCGATCATCAGAAGAAGAATTAGGCCAAAAATTAGGATACATTCTGGGAAAATAAAACTTCCATCGAAGAGAAGCAAATGAAAGGCTTTCATAAAAATTCTCGTAGAATCGAGAATGAAGTTTTCATTCTGTACATGCCAGATCATGAATTAGTAACTGCATCCAATCTCCAAAAGATCCCAATTGTTTCGAACTTTCTCTTTTTGGAATGGAATTTTTACGGAATCCCCATGAATAGGATCAAAACTTATTCCATGATATTTACATGAGATTCCTCTTTCTTGTTCTTAAACAAGTCCCCGAGAGGGCTTAGTTGATCCATGATTTATGTTTCGTCTTTCGTTTTCTTTTCGTTTGTTTCGAGAAATAGATCGATCAATTCCGATTCTTTATTTTTCTATTGATTCTTTTCCGATCGAGATGTATGGATCCATGGGTCTATGTGTCTATATAGATCCTGTTCATGGATTAACGAAAATGTGCAAAAGCCCTATTTGCCTCTGCCATTCTATGAGTCTCTTCCTTTTTGCGTATGGCATCGCCACTCCCTTTGGCAGCATCCACTAATTCGGAACTTAATTTGAAAACCATATTTCGACCCGGACGTTTTCGGGATGCCCCTAATAACCAACGAATGGCAAGTGCTTTTCCTTGTGTGGATCCTATTTCAATGGGAACCTGATGAGTCGATCCGCCTACACGTCTTGCTTTTACTGCTATATCGGGAGTAACTCCACGTATTGCTTGACGTAAAACAGATAGTGGATTTGTTTCTGTCTTTTGTTGAATCTTTTTCATGGCTCGATAGATAATTTGATAAGCCAATGATTTTTTTCCGTGTTTCAGAATACGGTTAACCAACATGTTAACTAATCGATTACGATAAATTGGATCGGATTTTGCAGTTTTTTCTTCTGCAGTACCTCGACGTGACATGAGCGTGAAAGGGGTTCAATAATCAGTTTTCTTTTTATAAGGGCTAAAATCATTTATTTTGGCTTTTTGACCCCATATTGTAGGGTGGATCTCGAAAAATATGAAAGATCTCCCTCCAAGCCGTACATACGACTTTCATCGAATACGGCTTTCCACAGAATTCTATATGTATCTATGAGATCGAGTATGGAATTCTGTTTACTCACTTTAAATTGAGTATCCGTTTCCCTCCTTTTCCTGCTAGGATTGGAAATCCTGTATTTTCCATATCCATACGATTGAGTCCTTGGGTTTCCGAAATAGTGTAATGTAAAAAGAAGTGCTTCGAATCATTGCTATTTGACTCGGACCTGTTCTAAAAAAGTCGAGGCATTTCGAATTGTTTGTTGACACGGACAAAGTCAAGGAAAACCTCTGAAATTATTTCAATATTGGACCTTGGACATATAATAGTTCCGAATAGAATCTCTTTAGAAAGAAAATCTTTTGTCTCATGGTAGCCTGCTCCGGTTCCCTTACCGAAACTTTCGTTATTGGGTTAGCCATACACTTCACATGTTTCTAGCGATTCACATGGCATCATCAAATGATACAAGTCTTGGATAAGAATCTACAACGCACTAGAACGCCCTTGTTGACGATCCTTTACTCCGACAGCATCTAGGGTTCCTCGAACAATGTGATATCTCACACCGGGTAAATCCTTAACCCTTCCCCCTCTTACTAAGACTACAGAATGTTCTTGTAAATTATGGCCAATACCAGGTATATAAGCAGTGATTTCAAATCCAGAGGTTAAGCGTACTCTGGCAACTTTACGTAAGGCAGAGTTTGGTTTTTTGGGGGTGATAGTGGAAAAGTTGACAGATAAGTCACCCTTACTGCCACTCTACAGAACCGTACATGAGATTTTCATCTCATACGGCTCCTCGTTCAATTCTTTTGAAGTCATTGGATCCTTTTCCTCGTTCGAGAACCTCTTCCCTTCTTCCACTCCGTTCCGAAGAGTAACTAGGACCAATTCAGTCACGTTTTCATTCATTTGGAATCTGGGCTCTTCTACTTCTTTATTTACTTTACTTATTTTTTTATTACTTTTCCCTCTCTTTTCTTTTTTTATTTCTTTTTTGATTTTCTTCCTTTCCATCATTCCTTAAGTGCCATAGGTTTGATCCTGTAGAATCTGACTCATTTTCTCATTGAGCGAAAGGTACGAAATAAATCAGATTGATTTTTCGATCAAAAGTACTATGTGAAATCTTCGGTTTTTTCCTCTTTCTCTATCCCTATCCGTAGGTACAGCGTTTGAATCAATAGAGAACCTTTTCTTCTGTATCTGTATAAATGTATCTGTATAAATCGATATTATTACATTCCAATTCCTTCCCGATACCTCCCAAGGAAAATCCCGAATCGGATCCCAAATTGACGGGTTAGTGTGAGCTTATCCATGCGGTTATGCACTCTTCGAATAGGAATCCATTTTCTGAAAGATCCTGGCTTTCGTGCTTTGGTGGGTCTCCGAGATCCTTTCGATGACCTATGTTGTGTTGAAGGGATATCTATATGATCCGATATGATTCGATCGATTGCGTAAAGCCCGCGGTAGCAACGGAACCGGGGAAAGTATACAGAAAAGACAGTTCTTTTCTATTATATTAGCATTTTCTATTCTATTAGTTAGTCATCTCGGCTCAGTGAGTCCTTTCTTCCGTGATGAACTGTTGGCACCAGTCCTACATTTTGTCTCTGTGGACCGAGGAGAAAGGGGGCTCCGCGGGAAGAGGATTGTAACATGAGAGAAGCAAGGGGGTCAACCTTTTTCAAATATACAACATGGATTCTGGCAATGTAGTTGGACTCTCATGTCGATCCGAATGAATCATCCTTTCCACGGAGGTAAATCTTTGCCCGCTAGGCAAGAGGATAGCAAGTTACAAATTCTGTCTCGGTAGGACATGTATTTCTATTACTATGAAATTCATAAATGAAGTAGTTAATGGTGGGGTTACCATTATCCTTTTTGTAGTGACGAATCTTGTATGTGTTCCTAAGAAAAGGAATTTGTCCATTTTTCGGGGTCTCGAAGGGGCGTGGAAACACATAAGAACTCTTGAATGGAAATGAAAAAGAGATGTAACTCCAGTTCCTTCGGAAATGGTAAGATCTTTGGCGCAAGAAGAAAGAGTTGATCCGTATCATCTTGACTTGGTTCTGATTTCTCTATTTTTTTTTAAGAATACCGAGTCGGGCTCTTCTCCTACCCGTATCGAATAGAACGTGCTGAGCCAAATCTTCTTCATGTAAAACCTGCTTTATTTAGATCGGGAAAATCGTACGGTTTTATGAAACCATGTGCTATGGCTCGAATCCGTAGTCAATCCTATTTCCGATAGGAACAGTTGACAATTGAATCCAATTTTTCCCATTATTTTCGTATCCGTAATAGTGCGAAAAGAAGGCCCGACTCCAAGTTGTTCAAGAATAGTGGCGTTGAGTTTCTCGACCCTTTGCCTTAGGATTAGTCAGTTCTATTTCTCGATGGGGGACAAGGGAAGGGATATAACTCAGCGGTAGAGTGTCACCTTGACGTGGTGGAAGTCATCAGTTCGAGCCTGATTATCCCTAAACCCAATGTGAGTTTTTCTATTTTTACTTGCTCCCCCGCCGTGATCGAATGAGAATGGATAAGAGGCTCGTGGGATTGACGTGAGGGGGTAGGGATGGCTATATTTCTGGGAGCGAACTCCAGGCGAATATGAAGCGCATGGATACAAGTTATGCCTTGGAATGAAAGACAATTCCGAATCCGCTTTGTCTACGAACAAGGAAGCTATACGTAATGCAACTATGAATCTCATGGAGAGTTCGATCCTGGCTCAGGATGAACGCTGGCGGCATGCTTAACACATGCAAGTCGGACGGGAAGTGGTGTTTCCAGTGGCGGACGGGTGAGTAACGCGTAAGAACCTGCCCTTGGGAGGGGAACAACAGCTGGAAACGGCTGCTAATACCCCGTAGGCTGAGGAGCAAAAGGAGGAATCCGCCCGAGGAGGGGCTCGCGTCTGATTAGCTAGTTGGTGAGGCAATAGCTTACCAAGGCGATGATCAGTAGCTGGTCCGAGAGGATGATCAGCCACACTGGGACTGAGACACGGCCCAGACTCCTACGGGAGGCAGCAGTGGGGAATTTTCCGCAATGGGCGAAAGCCTGACGGAGCAATGCCGCGTGGAGGTAGAAGGCCTACGGGTCGTGAACTTCTTTTCCCGGAGAAGAAGCAATGACGGTATCTGGGGAATAAGCATCGGCTAACTCTGTGCCAGCAGCCGCGGTAATACAGAGGATGCAAGCGTTATCCGGAATGATTGGGCGTAAAGCGTCTGTAGGTGGCTTTTTAAGTCCGCCGTCAAATCCCAGGGCTCAACCCTGGACAGGCGGTGGAAACTACCAAGCTGGAGTACGGTAGGGGCAGAGGGAATTTCCGGTGGAGCGGTGAAATGCGTAGAGATCGGAAAGAACACCAACGGCGAAAGCACTCTGCTGGGCCGACACTGACACTGAGAGACGAAAGCTAGGGGAGCGAATGGGATTAGATACCCCAGTAGTCCTAGCCGTAAACGATGGATACTAGGCGCTGTGCGTATCGACCCGTGCAGTGCTGTAGCTAACGCGTTAAGTATCCCGCCTGGGGAGTACGTTCGCAAGAATGAAACTCAAAGGAATTGACGGGGGCCCGCACAAGCGGTGGAGCATGTGGTTTAATTCGATGCAAAGCGAAGAACCTTACCAGGGCTTGACATGCCGCGAATCCTCTTGAAAGAGAGGGGTGCCTTCGGGAACGCGGACACAGGTGGTGCATGGCTGTCGTCAGCTCGTGCCGTAAGGTGTTGGGTTAAGTCCCGCAACGAGCGCAACCCTCGTGTTTAGTTGCCACCGTTGAGTTTGGAACCCTGAGCAGACTGCCGGTGATAAGCCGGAGGAAGGTGAGGATGACGTCAAGTCATCATGCCCCTTATGCCCTGGGCGACACACGTGCTACAATGGCCGGGACAAAGGGTCGCGATCCCGCGAGGGTGAGCTAACTCCAAAAACCCGTCCTCAGTTCGGATTGTAGGCTGCAACTCGCCTACATGAAGCCGGAATCGCTAGTAATCGCCGGTCAGCCATACGGCGGTGAATTCGTTCCCGGGCCTTGTACACACCGCCCGTCACACTATGGGAGCTGGCCATGCCCGAAGTCGTTACCTTAACCGCAAGGAGGGGGATGCCGAAGGCAGGGCTAGTGACTGGAGTGAAGTCGTAACAAGGTAGCCGTACTGGAAGGTGCGGCTGGATCACCTCCTTTTCAGGGAGAGCTAATGCTTGTTGGGTATTTTGGTTTGACACTGCTTCACACCCAAAAAGAAGCGAGCTACGTCTGAGTTAAACTTGGAGATGGAAGTCTTCTTTCGTTTCTCGACGGTGAAGTAAGACTAAGCTCATGAGCTTATTATCCTAGGTCGGAACAAGTTGATAGGATCCCCTTTTTTACGCCCCCATGTCCCTCCCGTGTGGCGACGTGGGGTCGTAAAAAAGGAAAGAGGGGGATGGGGTTTCTCTCGCTTTTGGCATAGCGGGCCCCAGCGGGAGGCCCGCACGACGGGCTATTAGCTCAGTGGTAGAGCGCGCCCCTGATAATTGCGTCGTTGTGCCTGGGCTGTGAGGGCTCTCAGCCACATGGATAGTTCAATGTGCTCATCAGCGCCTGACCCTGAGATGTGGATCATCCAAGGCACATTAGCATGGCGTACTTCTCCTGTTCGAACCGGGGTTTGAAATCAAACTTCTCCTCAGGAGGATAGATGGGGCGATTCAGGTGAGATCCAATGTAGATCCAACTTTCTATTCACTCGTGGGATCCGGGCGGTCCGGGAGGGACCACCACGGCTCCTCTCTTCTCGAGAATCCATACATCCCTTATCAGTATATGGACAGCTATCTCTCGAGCACAGGTTTAGGTTCGGCCTCAATGGGAAAATAAAACGGAGCACCTAACAACGTATCTTCACAGACCAAGAACTACGAGATCGCCCCTTTCATTCTGGGGTGACGGAGGGATCGTACCATTCGAGCCTTTTTTTTCATTCTTTTCCCGGAGGTCTGGAGAAAGCTCCAATCAATAGGAAAAAAACCTCCCTTCCCGAAAGGAAGAACGTGAAATTCTTTTTTCTTTCCGCAGGGACCAGGAGATTGGATCTAGCCGTAAGAAGAATGCTTGGCTGATAAATAACTCACTTCTTGGTCTTCGACCCCCTCAGTCACTACGAACGCCCCCGATCAGTGCAATGGGATGTGTCTATTTATCTATCTCTTGACTCGAAATGGGAGCAGGTTTGAAAAAGGATCTTAGAGTGTCTAGGGTTGGGCCAGGAGGGTCTCTTAACGCCTTCTTTTTTCTTCTCATCGGGGTTATTTCACAAAGACTTGCCATGGTAAGGAAGAAGGGAGGAAGAAGCACACTTGGAGAGCGCAGTACAACGGAGAGTTGTATGCTGCGTTCGGGAAGGATGAATCGCTCCCGAAAAGGAATCTATTGATTCTCTCCCAATTGGTTGGACCGTAGGTGCGATGATTTACTTCACGGGCGAGGTCTCTGGTTCAAGTCCAGGATGGCCCAGCTGCGCCAAGGAAAAGAATAGAAGAAGCATTTGACTTCTTTATGCATGCTCCACTTGGCTCGGGGGGATATAGCTCAGTTGGTAGAGCTCCGCTCTTGCAATTGGGTCGTTGCGATTACGGGTTGGGTGTCTAATTGTCCAGGCGGTAATGATAGTATCTTGTACCTGAACCGGTGGCTCACTTTTTCTAAGTAATGGGGAAGAGGACCGAAACATGCCACTGAAAAACTCTACTGAGACAAAGATGGGCTGTCAAGAACGTAGAGGAGGTAGGATGGGCAGTTGGTCAGATCTAGTATGGATCGTACATGGACGGTAGTTGGAGTCGGCGGCTCTCCTAGGGTTCCCTCATCTGGGATCCCTGGGGAAGAGGATCAAGTTGGCCCTTGCGAACAGCTTGATGCACTATCTCCCTTCAACCCCTTGAGCGAAATGCGGCAAAAGGAAGGAAAATCCATGGACCGACCCCATCGTCTCCACCCCGTAGGAACTACGAGATCACCCCAAGGACGCCTTCGGCATCCAGGGGTCGCGGACCGACCATAGAACCCTGTTCAATAAGTGGAACGCTTTAGCTGTCCACTTTCAGGTTGGGCAGTAAGGGTCGGAGAAGGGCAATCACTCATTCTTAAAACCAGCATTCTTAAGACCAAAAAGTCGGGTGTAAAAGGGGGGAAAGCTCTCCGTTCCTGGTTCTCCTGTAGCTAGATCCTCCGGAACCACAAGAATCCTTAGTTAGAATGGGATTCCAACTCAGCACCTTTTGAGATTTTGAGAAGAGTTGCTCTTTGGAGAGCACAGTACGATGAAAGTTGTAAGCTGTGTTCGGGGGGGAGTTATTGTCTATCGTTGGCCTCTATGGTAGAATCAGTCGGGGCCTGAGAGGCAGTGGTTTACCCTGTGGCGGATGTCAGCGGTTCGAGTCCGCTTATCTCCAACTCGTGAACTTAGCCGATACAAAGCTATATGATAGCACCAAATTTTTCCGATTCGGCAGTTCGATCTATGCTATGATTTATCATTCATGGACGTTGATAAGATCCTTCCATTTAGCAGCACCTTAGGGGATGGCATAGCCTTAAAGTTAAGGGCGAGGTTCAAACGAGGAAAGGCTTACGGTGGATACCTAGGCACCCAGAGACGAGGAAGGGCGTAATAAGCGACGAAATGCTTCGGGGAGTTGAAAATAAGCGGAGATCCGGAGATTCCCGAATAGGTCAACCTTTCGAACTGCTGCTGAATCCATGGGCAGGCAAGAGACAACCTGGCGAACTGAAACATCTTAGTAGCCAGAGGAAAAGAAAGCAAAAGCGATTCCCGTAGTAGCGGCGAGCGAAATGGGAGCAGCCTAAACCGCGAAAACGGGGTTGTGGGAGAGCAATACAAGCGTCGTGCTGCTAGGCGAAGCGGTGGAGTGCTGCACCCTAGATGGCGAGAGTCCAGTAGCCGAAAGTATCACTAGCTTACGCTCTGACCCGAGTAGCATGGGACACGTGGAATCCCGTGTGAATCAGCAAGGACCACCTTGCAAGGCTAAATACTCCTGGGTGACCGATAGTGAAGTAGTACCGTGAGGGAAGGGTGAAAAGAACCCCCATCGGGGAGTGAAATAGAACATGAAACCGTAAGCTCCCAAGCAGTGGGAGGAGCCCGGGGCTCTGACCGCGTGCCTGTTGAAGAATGAGCCGGCGACTCATAGGCAGTGGCTTGGTTAAGGGAACCCACCGGAGCCGTAGCGAAAGCGAGTCTTCATAGGGCAATTGTCACTGCTTATGGACCCGAACCTGGGTGATCTATCCATGACCAGGATGAAGCTTGGGTGAAACTAAGTGGAGGTCCGAACCGACTGATGTTGAAGAATCAGCGGATGAGTTGTGGTTAGGGGTGAAATGCCACTCGAACCCAGAGCTAGCTGGTTCTCCCCGAAATGCGTTGAGGCGCAGCAGTTGACTGGACATCTAGGGGTAAAGCACTGTTTCGGTGCGGGCCGCGAGAGCGGTACCAAATCGAGGCAAACTCTGAATACTAGATATGACCTCAAAATAACAGGGGTCAAGGTCGGCCAGTGAGACGATGGGGGATAAGCTTCATCGTCGAGAGGGAAACAGCCCGGATCACCAGCTAAGGCCCCTAAATGACCGCTCAGTGATAAAGGAGGTAGGGGTGCAGAGACAGCCAGGAGGTTTGCCTAGAAGCAGCCACCCTTGAAAGAGTGCGTAATAGCTCACTGATCGAGCGCTCTTGCGCCGAAGATGAACGGGGCTAAGCGATCTGCCGAAGCTGTGGGATGTAAAAATGCATCGGTAGGGGAGCGTTCCGCCTAGAGGGAAGCACCCGCGCGAGCAGTGGTAGACGAAGCGGAAGCGAGAATGTCGGCTTGAGTAACGCAAACATTGGTGAGAATCCAATGCCCCGAAAACCTAAGGGTTCCTCTGCAAGGTTCGTCCACGGAGGGTGAGTCAGGGCCTAAGATCAGGCCGAAAGGCGTAGTCGATGGACAACAGGTGAATATTCCTGTACTACCCCTTGTTGGTCCCGAGGGACGGAGGAGGCTAGGTTAGCCGAAAGATGGTTATCGGTTCAAGGACGCAAGGTGCCCCTGCTTTTTCAGGGTAAGAAGGGGTAGAGAAAATGCCTCGAGCCAATGTTCGAGTACCAAGGCGCTACGGCGCTGAAGTAACCGATGCCATACTCCCAGGAAAAGCTCGAACGACCTTCAACAAAAGGGTACCTGTACCCGAAACCGACACAGGTGGGTAGGTAGAGAATACCTAGGGGCGCGAGACAACTCTCTCTAAGGAACTCGGCAAAATAGCCCCGTAACTTCGGGAGAAGGGGTGCCTCCTCACAAAGGGGGTCGCAGTGACCAGGCCCGGGCGACTGTTTACCAAAAACACAGGTCTCCGCAAAGTCGTAAGACCATGTATGGGGGCTGACGCCTGCCCAGTGCCGGAAGGTCAAGGAAGTTGGTGACCTGATGACAGGGGAGCCGGCGACCGAAGCCCCGGTGAACGGCGGCCGTAACTATAACGGTCCTAAGGTAGCGAAATTCCTTGTCGGGTAAGTTCCGACCCGCACGAAAGGCGTAACGATCTGGGCACTGTCTCGGAGAGAGGCTCGGTGAAATAGACATGTCTGTGAAGATGCGGACTACCTGCACCTGGACAGAAAGACCCTATGAAGCTTCACTGTTCCCTGGGATTGGCTTTGGGCTTTTCCTGCGCAGCTTAGGTGGAAGGCGAAGAAGGCCTCCTTCCGGGGGGGCCCGAGCCATCAGTGAGATACCACTCTGGAAGAGCTAGAATTCTAACCTTGTGTCAGGACCTACGGGCCAAGGGACAGTCTCAGGTAGACAGTTTCTATGGGGCGTAGGCCTCCCAAAAGGTAACGGAGGCGTGCAAAGGTTTCCTCGGGCCAGACGGAGATTGGCCCTCGAGTGCAAAGGCAGAAGGGAGCTTGACTGCAAGACCCACCCGTCGAGCAGGGACGAAAGTCGGCCTTAGTGATCCGACGGTGCCGGGTGGAAGGGCCGTCGCTCAACGGATAAAAGTTACTCTAGGGATAACAGGCTGATCTTCCCCAAGAGCTCACATCGACGGGAAGGTTTGGCACCTCGATGTCGGCTCTTCGCCACCTGGGGCTGTAGTACGTTCCAAGGGTTGGGCTGTTCGCCCATTAAAGCGGTACGTGAGCTGGGTTCAGAACGTCGTGAGACAGTTCGGTCCATATCCGGTGTGGGCGTTAGAGCATTGAGAGGACCTTTCCCTAGTACGAGAGGACCGGGAAGGACGCACCTCTGGTGTACCAGTTATCGTGCCCACGGTAAACGCTGGGTAGCCAAGTGCGGAGCGGATAACTGCTGAAAGCATCTAAGTAGTAAGCCCACCCCAAGATGAGTGCTCTCCTATTCCGACTTCCCCAGAGCCTCCGGTAGCACAGCCAAGACAGCGATGGGTTTTCTGCCCCTGCGGGGGTAGAGTGACAGAAGTTTTGAGAATTCAAGAGAAGGTCACGGCGAGACGAGCCGTTTATCATTACGATAGGTGTCAAGTGGAAGTGCAGTGATGTATGCAGCTGAGGCATCCTAACAGACCGGTAGACTTGAACCTTGTTCCTACATGACCCGATCAATTCGATCAGGCACTCGCCATCTATTTTCATTGTTCAACTCTTTGACAACACGAAAAAACCAAAAGCTCTGCCCTCCCTCTCTATCTATCCAAGGGATGGAAGGGCAGAGGCCTTTGGTGTCCCCTCCAGTCAAGAATTGGGGCCTCACAATCACTAGCCAATATGCTTTTCTCTCATGCCTTTCTTCGTTCATGGTTCGATATTCTGGTGTCCTAGGCGTAGAGGAACCACACCAATCCATCCCGAACTTGGTGGTTAAACTCTACTGCGGTGACGATACTGTAGGGGAGGTCCTGCGGAAAAATAGCTCGACGCCAGGATGATAAAAAGCTTAACACCCCTCATTCTTATTACTTTTTGAATATGAAAAAGAAAAAAATGAAAGGGTCGTCTTATTCAAAACCCCAATTATGAAATCCCTTCTCTCCCACTTCACACCTCGGAACGCACCGTTCTTATATAGAGAGAGGCACTTTCACATCTTCTTAACCGGGGAGAGGAAAGGTTCCTTTTTTTAGGGTACTCCCGGGAACAGATCCAGTGGAGACGGGGTGGGGCCTGTAGCTCAGAGGATTAGAGCACGTGGCTACGAACCACGGTGTCGGGGGTTCGAATCCCTCCTCGCCCACAACCGGCCAAAAAGGGAAGGACCTTTCCCTTTGGGGGTAAGAAAATCATGATCGGGATTGCGGACCCAAAGCTATGGAATTTGGGCGTGGGTCTTTTGTCGAAATGGAAGGGCCCTACTCTTTCTTTCTTTAATGGTGTATACTTTAAATATAGTATGCCTTTTTCCGCATATTTTTTTGTTTTACGCCCCGTAATTCTTCCTCAGCCAGGCGGGGGCAGAATACCGGAGCAAGTACAAGTATTAGTAGCATAGCAAAAATGCGTTCCTCGTCATTAATATGTTTGCTCGCGGTAATTGTGGCCTCTCGGGCGAATCGATGACTGCATCTTTGATGCACTTGCTAGTACTAGTACATCTGAGAATTCTTAATTGGATAGTTGTAAATAGCCCCAGACTGTGGATTATCCCGGACCTACGCCGAGGTATTGACGGCGATTCTCAAATATCGCAGAACAGAATGTGATACGATGAGATAGAATGCAATAGAAACAAAGACACAGGGAACGGGTTTAACAGTCAAAGTGAACCCTTTCATTCCGAATTCTTTAATTCGGAATGAATCAAATCTCCCCAAGTAGGATTCGAACCTACGACCAGTCAGTTAACAGCCGACCGCTCTACCACTGAGCTACTGAGGAACAACAGGAGGTTAGATCTCATAAAGTTCAATTCCCGTTCTCAACCCATGACCAATATGAGCTCGAAGTTTCCTTTCTAACTCCCGGAACTTCTTCGTAGTGGCTCCGTTCCATGCCTCATTTCATAGGGAACCTCAAAGTGGCTCTATTTCATTATATTCCATCCATACCCCAATTCCATTCATTTAATAGCCCTTTGGTGTCATTGAGATAAGAGATGTCGTTTCTAGTCTATCTCTTTCTATTTCTATATATGGAAAGTTAAAAAATCATCATATAATAATCCAGAAATTGAAATAGAAAAGAAAAAGGGGAGGTTTGTGATGATTTTTCAATCTTTTATACTAGGTAATCTAGTATCCTTATGCATGAAGATAATAAATTCGGTCGTTGTGGTCGGACTCTATTATGGATTTCTGACCACATTCTCCATAGGGCCCTCTTATCTCTTCCTTCTCCGAGCTCGTGTTATGGAAGAAGGAGAAGAAGGAACCGAGAAGAAAGTATCAGCAACAACCGGTTTTATTACGGGACAGCTCATGATGTTCATATCGATCTATTATGCGCCTCTGCATCTAGCATTGGGTAGACCTCATACAATAACTGTCCTAGCTCTACCGTATCTTTTGTTTCATTTCTTCTGGAACAATC------ACTTTTTTGATTATGGATCTACTAACAGAAATTCAATGCGTAATCTTAGCATTCAATGTGTATTCCTGAATAATCTCATTTTTCAATTATTCAACCATTTCATTTTACCAAGTTCAATGTTAGTCAGATTAGTCAACATTTATATGTTTCGATGCAACAACAAGATGTTATTTGTAACAAGTAGTTTTGTTGGTTGGTTAATTGGTCACATTTTATTCATGAAATGGGTTGGATTGGTATTAGTCTGGATACAGCAAAACAATTCTATTAGATCTAATAAGTACCTTATGTCAGAATTGAGAAATTTTATGGTTCGAATCTTTAGTATTCTATTATTTATTACCTGTGTCTACTATTTAGGCAGAATACCGTCACCCATTCTTACTAAGAAACTGAAAGAAACGGAAGAAAGGGGGGAAAGTGAGGAAGAAAGAGATGTAGAAAAAACTTCAGAAACGAAGGGGACTAAACAGGAACAAGAGGGATCCACCGAAGAAGATCCTTCTCCTTCCCTTTTTTCGGAAGAAAAGGAGGATCCGGAAAAAATCGATTTTAAAGAGACACGATATAAAAATAGACCCGTTTATGAAACTTATTATCTGGATGTGGATCGGAATCAAGAAAATTCGAAGTTAGAAATATTTAAAGAAAAAAAAGAACTAAGACTAAGAGTAAAGTAAATTAATAAAAATATTAATACATAAGATAGATACACTAAAAGATAGGAAGAGATTCGACCGACACCTACATATTTAATACCTTCTCCTACGAAAAAACTCGAAATACCGACCCCATTCGTAATTCCATCAATTACTTGTCTATCAAAAAAATGAATTAGTTCAGACAATATTCTTATACCTTGAATTAAAAATGTTGTATAAAAAAAATCAATATAACCCCGATTATACGACCAATCATATGTCACATTTATTATTTTATCCTCAAAAATTTTCAGTTTCTTAGAAATACCTTTAACAAATGAATTAAATAAATTCAAATTTTGTAAAGATGAATAACCAGGATTATATAAAAAGGATGCTATAAGGATTCCGAAAGAAGCTATACTGACTGAAAAAGTTGCATTTGTTATAAATTCATACCAATCCCAATCCATCAAATTTTTTTTATTTTGATATAAAAGGTTTATAGACGGAGTTAATAATTTTGTTAATATATCCAACTGAATTCCTTCTTGATTGAATTGATTGAAGAAAGGAATTCCTATAACTCCAATGAACAAAGTAAATAGACCTAATACAAGCATAGAAAATAGCATAGTATTTTCCGACTCATGAGGATACGAGAAACTGTTCTTAGTACCGAAATTAGGATTAGGAATAGTAATAATAGGCCCCCTCAAATTTCTTACATTTTTATTAATTAGATATTTCTTTTTAAAAAACAAAGAAGTCTTTTTATTATTATTCATTGTTAATAAAGGTAATAAGCGAAATTTTGTTTTAATCCACTTTTGCTCTTCTCTACCCCATAAAGATATTGAATAGACAGAACTTCTTTTTTTACCACTGTAAGTTTGAAAATAAAGATTTAAATGTCCCTCAAAAGTAAGTAAATAGATCCGAAACATATAAAATGCAGTTAATCCCGCTGTGGAAAAAGCTATTATTGCAAAAATTGGTGAATACAACCAACTATCATTAAGAATTTCATCTTTGGACCAAAAGCAGCCAAGAGGTGGAATACCACAAAGAGAAAGTGTACCTAATAAAAAAGATGTTTTTGTAATTGGTACATGTTTTTTTAAACCTCCCATAAGAACCAGATTCTGGCTTTTATCTGGAGAATATCCAACAATACTTTCCATTGAATGAATAATAGATCCAGATCCTAAAAACAACAATGCTTTGGAATAAGCATGAGTAATCAAATGAAACAAAGCAGCCCGATAAGAACCCATACCTAGAGCCAACATCATATAACCCAATTGAGACATTGTAGAATAAGCTAAACCTCTCTTAATATCTTTTTGAGCAAAGGCTAAAGTGGCTCCTAAAAGTAATGTTATTATACCTAATAAAGCTATTAGATTCATTATATAAGGCATAACTATGAAAAGCGGAAGAAGCCGAGCTCCAAGAAAAATTCCAGCTGCTACCATAGTAGCAGCATGTATAAGAGCTGAAATAGGGGTAGGCCCTTCCATAGCATCGGGTAACCATACATGAAGGGGAAATTGGGCAGATTTAGCAATTGCACCAGAAAATAATAGAAAGGCACACAAAGTAGCAAATAAAAGATTAACTTCATTATTATAAACCAAGTTATTGAATATTTCAAACAAATCCCGAAATTCTAAACTGCCCGTTATCCAATAAAAACCTAAAATTCCTAATAATAAACCAAAATCTCCGACGCGATTAGTGACAAACGCTTTTTGACAAGCATTCGCTGCAGTAGGTCGTGTGAACCAAAAACCTATTAATAGATAAGAACACATTCCAACCAATTCCCAAAAAAAATAAATTTGTATGAGATTAGAACTAGTAACCAATCCTACCATTGAAGTATTGAAAAAACTCATATAGGCAAAAAATCTCAAATATCCCTGATCATGAGACATATAATTGTCACTATAAATAAGAACCAAAATTCCAACAGTAGTAATTAATATTAACATAATAGAAGTAAGTGGGTCAACCAAATAGCCAAATTCTAAAGAAAAGTCATTATTTATAGTCCAAGACCATATAGATAGATAGATAGAAGGGTTATTTACTTGTTGAATAGCTAGATAGGTTGAAAAAAGCATAATTATACTTAACAATAAAACACTTGGAAAAACCCACATACGGCGAAGACTTTTTGTTGCCGTTGGAAAAAGTAGAAGTCCTACTCCTATTAATATAGGAACAGGGAGTGAGATGAAAGTTATAATCCAGAAATATTGATATATATATTCCATAAAAATAAATAAAAAAGTCTTTTTATTTTTCTCTTAATTAATTAATTAATTGGTTCTGATTTACCGGCTCTTATTTCTTTTGAAATGAAAGTGAAATGAAAGGGGTCAGTTAATAAAATAAAAAATTCAAATAGACAAAATATCGAATTTTATAATTATTCTGAATCTTTTTCAACTATTTGAATTTAAATATTTAAAATCAAGAAGTTAAAATTCGTCAAATGATATGAAGAAATTACTATTGAAAAAAAAAAACTAGTACTTTGTATTACAATTCAATTATTATTAATATTAAGTAAAGTTTGATGAAGATCCAAAAAATGAAAATTTCCATTTTCATTATTATTTCGTATTACACTAATTTATATATATTGATAGAGCAAAGACAAATAATTACACCAAAAGCAGTATTTGATCTGAATCATAAAAAAAACCATAACTTATCCCCAAAAAGTTATTTCTTTTTTGGGTTATTTCAAATCATTAACCAATTGATTTTGGAACTGATTGATTGTCTTTTATTGTAAGATTATTGTAATAAAAGACTTTTATATTTTTAGGACAGGCTCTGATCTACAAGCTATGACATCCAAAACTTTATTTTACATAAAAT-AAAAAAAAAAAGGAGGAATTACTAAAATAGCTTTTAGAAAATTATTTATCTTGGCGTTTTTAGTTTTTAACAGATAATAGATTAAGTACTAGTCTCTTGCACATTTTAAAATTAAAATTAGATATACTCTTGCTCTTTTTGCGAGCTGGATCAATTACATTTTCTAATTAATAGAAGAA------AATATTAATTAATTAGGGCTTGGTTTAGTAAAACTTTGGATGTTTTTTATTATGTATTGTATTTTTGTTCTTTTTATTACCTGTATAAATCAATGTAGGACGACAAAAAGAAACTAAACAGAGATATAAAACAGAGATAGAAAGAGAGGTATAGTCTTTTTGTTTGTATTTTTT--TTTTGTTTTTATTTGATTATCATATGAACGTTAATTAATTAGATTTATACGGCATAGCAAATTTTATAGATATGGATTTGAATGAGGATAGAAGAGGACCAATAAACTAAATATGAATTATTCGATATTGTATGGAATAGAAAAATGA--TTTTTTTTTATTTTATTATTTTGTTCCCAGTACTATTATTTAGTATTTAGTTACGCGATTTTCTATATTTATATTTTTATGAAGGGAGTACAATCTAGAAAATAAATAGATAACTAGATAATTAATAATAAAAAATAATGAATAATTAGATAATTAATAAAATAATTAATAATAAAAATAAAGAACAATTGGTTTTGAACAATAGATGTCTTTGACATCCAACTATAGCAATTAAATACTTTTTATAATTTTTAATGGCAGTTCCAAAAAAACGTACTTCTATCTCAAAAAAGCGGATTCGTAAAAATATTTGGAAAAAGAAAGGATATTGGGCAGCATTGAAAGCTTTTTCGTTAGGTAAATCTCTTTCTACAAGGAATTCAAAAAGTTTTTTTTATCCAACAAATAAATAATTAAAGAATAATTTGAGTTGTTCTGGCTCGAAAGGCAGTCAGTCTAATTTGTTTATAATTTCTTTATAAGTTTTATTTTATAAGTTAAAAAAATTTCTAAAAATTAAAATTTGTATTATTATATTATAATAAATATTAATTAAATATTAATACTTTTAGAATGCAAATTAATACTTTATGCAAATTAATACTTTATACTTAATTTATATAATTAAATACTTTATTTATATAAAAAATGAATTTTAAATAATACTAAAAAAATTATAAAAATTATAAATTATATTAACTTATAATTATATTCATTAACTTATATAATATAATTATATTATAATATATAATATATATTAACTTAATATTATATAATGTATTAATATAGATAAATATATATTTATTTAAATATATAGATAATAAT------------------AAATATCTAAATAGAAATAAAAGGAAAACTAGGTATTCTCTAATGTTTTGACCGGAT------CAATAGCAATATTAAATTGAATTAGTTTCGCTTTTATAATAAAAAAAGGATTCTTGTGTCTACTAAATTTAAAAAATTTAAAATATAATACTATACTTCTTTGTTTGAAAAAAGAATAAACGCAAACACAAGATTAACCTTTCAGTAGGCTTTATTGTTTTTAGGGTGGGGAAAATTAAGAATCCCCATCGATTCAATAATAAAAAACCTTTCTCTTTTATTTATATTATTTTATACCGTAAAACCATAAATATAGTATATTTAATAAATTTAAAATAAAATATATAAATCTATTTTAAATCTGTTTATTAAAATAATATAGAAGAAAATATATAATAAAATTTGTAGTCAAAACTAATAGGTTGTTGAAACTAATTAATTAAGTTTAAGATGTGTTTTATAATTTTCTAAACTATTCTTTCTATAACTTATTATTAGGATATATACCCCTAATTTTTAATTTATTTTTCATTTATGCCAATTAAGAAAAAC-TT-TTTTTTTAAGTGATTATACTAAAAATAGGATTTACTTAGGCTAGAAATTGAAATTTTTTATTACATAATATCCCCTAGCCTAGCCCAAAACCTACCAATATTCAATATGAAATTAATTTGTTTGGTAGACAAATTCTCTACACAATTAAAACAAACACTGACATTTAATACAAAGCTATGCAAAGAGTTACAATCCCCTGCATGTATCAACAAAATTG-TGATACATAAAAATAGGATTTTTATGTCATCGAAAAAATGCATTTTTTGAGATTCATAAAATAAATCATTAAGAAATGAATTATTAAAAAATTAAAAATGAGAAAGAACGTTTTGAGTTCAATCCATAAATTGAGGTTATAACTATCAAGTTGCACCAGTTATTAGATTTTATTCGAGCATAAAATAATAAAGTATTTTCAAATCACATTTTTAAGTTAAATAAAACGAAGACTATAACACTATAATAAAAAATAGCCCAATAAAAATAAGGATTATTATTGAAAGCGTTACGGTAAAATTCTAATAAAAAGTTTTTATTCAGCAATTTTAATCTTTCCCTTTCCTAAATATTAAATATATATTGCATATGGCATTGAATTGACTACTTCAATCTCGACGATTGAATAAAAATAGGTTATTATAATTTCGAACAAGCCGCTATGGTGAAATCGGTAGACACGCTGCTCTTAGGAAGCAGTGCTAGAGCATCTCGGTTCGAGTCCGAGTGGCGGCATGACATCTCCTAAAAGAGTAAGTCCTATACTGAATTCAATTCCCGATTTCAATTCCTATCCTATAATTGAAATTGAGAAACCTTCCTTTTTTAATTTAAAATTTTTTATGATATTTTCAACTTTAGAGCATATATTAACTCATATATCCTTTTCAGTCGTTTCAATTGTAATTACAATTCATTTGATAACCCTATTAGTCGATGAAATCATAGGACTATATGATTCGTTAGAAAAGGGGATGATGACTACTTTTTTCTGTATAACAGGATTATTAATGACTCGTTGGATTTATTTGAGATATTTACCATTAAGTAATTTATATGAATCATTAATCTTTCTTTCATGGAGTTTATCCATTATTCATATGGTTCCGTATTTTAAAAAGTATAAAAACTATTTAAAGGCAATAACCGCGCCAAGTGCTATTTTTACCCAAGGTTTTGCTACTTCGGGTCTTTTAACTGAAATGCATCAATCCGAAATATTAGTACCAGCTCTCCAATCCCATTGGTTAATGATGCACGTAAGTATGATGGTATTGGGCTATGCAGCTCTTTTATGCGGATCATTATTATCACTAGCTCTTCTAGTCATTACATTTCGAAAATTCATAAATATTTTTAGTAAAAGCAATAATTTCGTAAATGAGTCGTTTTTCCTGGGCGAGATTCAATATGTGAGAGAAAAGAATAATCTTTTACCAAACACCTCTTTTCTTTCTTCTAGGAATTATTACAGGTTTCAATTGATTCAACAATTGGATCTTTGGAGTTATCGTATTATTAGTCTAGGGTTTATCTTTTTAACCATAGGTATTCTTTCGGGAGCAGTATGGGCTAATGAAGCATGGGGGTCGTATTGGAATTGGGATCCAAAAGAGACTTGGGCATTTATTACGTGGACCCTATTTTCGATTTATTTACATACTCGAACAAATAAAAATTTTGAAAGTGTAAATTCCGCAATTGTAGCCTCAATGGGCTTTCTTATAATTTGGATATGCTATTTTGGGGTTAATTTATTAGGAATAGGGTTGCATAGTTATGGTTCATTTACCTTAACATCTAATTGAAGTAAAGAGAGGACTTGATAAATACAAAATAAACATAGGGCAACATAAGTGTATATAATAAAAAAAACTTCGTGTAATCCAGCGAGAACCTTTTGAATCAAGTAATGGAAATGATTTAATTCAAAAGGTTCTCGCTGGATTACATACCTGGTTATTATAATAGACTTCCAATTTATTTTACTCAAACTTAAGAGAAGAAAAAGGACTTATTTTTAATTGTCCAACAAACAATTTTTAAAATCATATGATTGATTTATGTTTGATTTTTTGGTTTACTCACGAAAACTATGGATAAAAATAATTCGATAGAAGAGCTTCGACTTTGTCAACTGATAGTGAGAAAACGAAATCTGGATAAATACCAATAGCTATTACGGGTAAAAGAATAGCGATCGAAACAAAAAATTCTCGCGGACCAGAATCGACAAAATAATAGTTTGTAGCAGTAAAAAGCTTGTATCCATAGAACATCTGGCGTAACATAGATAATGAATAAATAGGAGTTAATATCATTCCAATTGCCATTACAAAAGTAATTAGTATTTTTGTCATTAAAAGATATTTTTGGCTAGTAAGTATTCCAAAAAATAATATTAATTCTGCAACAAAACCGCTCATGCCCGGTAATGCAAGAGAAGCCATTGATAAGATACTGAAAGTCGTAAATATTTTTGGAATTGTGATAGCCATTCCGCCCATTTCATCGAGATAAACAAGACGTATTCTATCATAACTCGTTCCTGCCAAGAAAAAAAGCGCCGCGCCAATAAATCCATGAGAGATTATTTGTAAAATGGCTCCATTGAGCCCTGTATCATTTATAGAACCAAGTCCTATAATTATGAAACCCATATGAGATACGGAGGAATAAGCTATTCTTTTTTTTAAATTACGTTGACCAGGAGATGTTGAAGCTGCATAGATTATTTGAATTGTGCCGACTATCATCAACCAAGGAGAAAATATAGAATGTGCGTGAGGTAATAATTCCATATTGATTCGAACCAATCCATACGCTCCCATTTTTAATAAGATTCCAGCTAGAAGCATACAAGTACTGTAATGTGCCTCTCCATGAGTGTCTGGTAACCAGGTATGTAAGGGTATAATCGGCGATTTGACAGCAAAAGCAATAAAAAATCCAATATAGAATAGCATTTCGAGTGCTACAGGATACGATTGATTAGCTGATGTTTCAAAATTTAATGTTGGTTCATTAGAACCAGATAAACAAATACCTAGAATTCCCATTAATAAAAAGGCGGAACTTCCTGCAGTGTACAAAATAAATTTTGTAGCTGAATACAAACGTTTCTTTCCTCCCCACATGGATAGAAGTAGATAAACTGGAATTAATTCTAATTCCCACATGATAAAAAAAAGTAAAAGGTTTTGAGAAGAAAATGGTCCTATTTGACCGCTATACATTGCTAACATCAGGAAATGGAATACTCGGGATTCCCGAGTAACTGGCCGAGCCGCTAAAGTAGCTAAAGTAGTGATAAACCCCGTCAGCAAAATAGGTCCTATCGAAATTCCATCTATTCCCAATCTCCAGGAAAAATCCAAAAAATCGATCCATTTATAATCCTCTGCCAGTTGGATTAATGGATCGTCCAATTGGAAATGATAGCCAAATGCATAGGTTGTTAGAAGAAGTTCGATTATACATATACAAAGAGTATACCACCTAATTACCTTATTTCCTCTATGAGGAAGAAATAAAATTAGGGAACCCGCAAATATTGGCAAAACTATAATTATCGTTAACCAAGGAAAATAATTCGTGGTAAAAACAAGATATACTTGGACCAGAAAAATGGACCATAAAAACCCGTGCTCAATATAATATTTTGAGCACGGGTTTTTGTCGGTAAAGGTAAAAAAATAAGATGTAGTCGTATTCAAGTAGGGTTTTTTGGAACGTATCAATAAGCTAGACCCATACTTCGAGTTGTTTCATGCCACAAATAAACTCGAACACTCAAGAAATCCGTTGGACAGGCAGATTCACATCTTTTACAACCCACACAGTCCTCTGTTCTTGGAGCAGAAGCAATTTGTTTAGCTTTACACCCATCCCAAGGTATCATTTCTAATACATCTGTGGGGCAAGCTCGGACACATTGAGTACACCCTATACACGTATCATAAATCTTTACTGAATGTGACATTGGATCTATAATTTTTTTTTTAATAATAAATTTTCGATCTAGTAAACTTATATGTAACTGACTCATATATCATATATTTAGATACCAGATGAATCAATGATTTAGATTTACCAGAATTTTTATAATCAATCTACTTCCGGATCAACTCATGGGAGAGAACCAAGATACTTTAATTTCTTATATTTTCGCAAACATGATCATACATTATGTATAATACACACTAAGTCAAATTTATGAATATTCTAATTTGTATAGTTAATACTACTTATCATTCATACTACTTATTCAACAAATTCGATTGATTGATACGAGTTGATTTTCTGTTACGATAAATTGACGAAACAATAGCTGGTCCAATGGCGGCTTCAGCGGCTGCAATGGCTATAACAAAAATGGAAAAAATATTTCCTTTTAATTGGCGACTATCAAAAAAATCAGAAAATGTTACAAAATTTATATTAACCGCATTCAGTATAAGTTCAAGACACATAAGAGCTCTAACCATATTTCGGCTGGTGATCAAGCCATAGATACCGATAGAAAATAAGTAGGCACTCAAAACAAGTACATGTTCGAGCATCATTGACCAACTCCTTATCAATTTCGATTCATTTCAATATAATATGAACAATAATAGAAAGGATTGAATTGACTATAATATAAAAAGTACGGACTAAAGAAATATATTGGTAATAGATCGAATAAAAGTAAAAGAATTTCGATTTTAGACATAAACAATTTCAAATTCTAATTGAAGGTAAATAAATGTGATAACACAGAATGAAGTTTAATTTAGATTGCTGTTACCAATTTTATAGATTTATTATTGGCGCGCCACGGTAATTGCACCTATCAAAGCGGCTAAAAGAATTATTGAGATGAATTCAAATGGAAGAAAAAAATCTGTTGATAAATGAATTCCAATTTGTTGACTATTACTTATCAAATCGTGCTCTATAATCTGGTTTGGTCTTGTAGTCCAAATAATCCCGTACCATGATGTATCCGTAATAGTAGTTATTAGTAAACCAAAAATACTTGTACAAATCAGCAAAGTAAACCCATTCCCAACGGTCCAAAGATTAAACTCTTTGTAATATTCTGAATCATTCATGAACATCACAGCAAATATGATTAAAACATTTATAGCTCCCACGTAAATAAGGAGTTGTGCGGCGGCTACAAAATATGAATTTGATAGAATATATAATAAGGATATAGAAACAAGAACTAATCCCAGCGAAAAGGCAGAATAAATTGGGTTGGTAAGTAATACTACTCCTATACCTCCTAAGATAAGACCTAATCCCAGAAAGACTAAAAGAAAATCATGTATTGGTCCAGGCAAATCCATTTTATGTAAAATAAGAGATAAATAAATTGAAATGTTTTTCATGACCTTATTGAGACCAGACCAGAAAAAATTGTTGATGATTCGTAAGAAATTTCTAATTGAATTAAATCCTAAGGGGTGTGAATTAATGTGGGGTACAGTTATTGGACTAATTTTATGTTTTATCTGAATAGAGTAGGAGTAGTTCGAATCCGAAACTATACATTTCGAAATAATGTCAGATATATTAATTAATGAATTTTCAATCCTTTCAATCCAAATTGAGACGTACTTCTTACCAACCAATCAATAGTTGAGATTTGTAGTTATTCAGACCAAACAAAACGAAAAAACTCATTTCTTTAATGAACCTTAGTGATTCAAAATTTTTCTTTAATCAAGGATTTACTTATTTTTTATTTGAGGAGAATTCAGAATTGTTCGAATTGTATAATCGTCAATTACTGACATTGGTAAACGACCTAGAGCAATTTGATTATAATTCAATTCGTGACGATCATAAGTAGAAAGCTCATATTCTTCAGTCATTGATAAACAATTTGTTGGACAATACTCAACACAGTTACCACAAAATATACAGATTCCGAAATCAATACTGTAATTAAGTAATTGTTTCTTGCGAATATCAGTTTCCAATTTCCAATCAACGACGGGCAGATCTATAGGACATACACGAACACATACTTCACAAGCAATACATTTATCAAATTCAAAATGGATTCGACCGCGGAAACGCTCCGTAGCGATTACCTTTTCATAAGGATATTGAATAGTTATGGGTAAACGATTTACGTGGGACAAGGTAATCATGAAACTTTGACCTATGTACCTTGCAGCTCGGACTGTTTGTTGACCATAATTCATGAACCCGGTTATCATAGGGAACATATCGTGAATATATATGAATAATTTTATGTTTGTTTATTTCTCTTGTTTCATCCAAGTTGAGAATATAGGATATCATGTTCTTTTACAGTGAAAAGAGTTGGGAAGAAGTTGTTAATAATAGATTACCGAGAGAAATAGGTAAAAGAAATTTCCATCCAAGATTCAATAGCTGGTCCATTCTTAGCCTAGGTAAAGTCCATCTTGTTGTGATAGGAATGAACAAGAACAAATAAGTTTTAGCTAATGTAATAAACATACCAATTGTGGGTTCAAAAACACCATATGTTTTATTTATTTCAAAAAAATCAAAAACAAATATGTACGGAATAGAGATATTCCAACCACCTAAGTAAAGAATTGTTACAAATAATGAAGAAACTAATAGGTTTAGATAGGAAGCAACGTAAAATAAACCAAATTTGATACCCGAGTATTCGGTTTGATACCCTGCTACTAATTCTTCTTCTGCTTCTGGTAAATCAAAGGGTAATCTTTCACATTCTGCTAGGGAAGAAATTAGAAAAATAATAAACCCTATAGGTTGACGCCACAAATTCCACCCCCAAAAACCATATTTTGATTGCGCCTCAACTATATCAACTGTACTTGAACTATTAGATAATCATAGTCGGCGATACCATCACTGTTACCGTCGCTATTCCAGAACCGTACATGAGATTTTCACCGCATACGGCTCCTTGAGGACCTTAAATAAATCTAAGGATCGGGTCAATTTTATTTTATCTTGATATATTTATAAGATGGATAAGGTCAAAATTTATCATTCGATCCCGAATTAGACCAATTTAATTCTGTCTGTTCTGCTTTAATAATTATATATA-------------ATATAATTATTAAAAATATAAAAATAAAGTACTTCTGAATTGATCTCATCCTTTATTTAATAATTTCAATATTTTCTTTTTTGAGTAATAACTTAATTCTTCAATCAAATACTCCTTGTAACTTGTAAAAATATAAATAACTCGTCCTTTTTACTTACGAAAAAGAATTATATATACATTAATTCATAAATTATTATACGAATTCTATCTATATAAATATGGATATAGAAAGGAAAGGATAAAAGTATACAGTAAAGAATAAAAAATATCTTTTTTTTTTTTCGTTTCTATTCTTCTTTCTCTTTCTGGAAAAAAGGGAGGGGGCTTACAAAATCAAAAAATAAATAAATAAAGTAAAGGATTATTTCGTTTCCAATAGTGATTTATTTAATCGACGAATAGGAGCATACTCTGGATCGGAATCGTCGGGCGTACTGCCTGATCATTTCTACTAACGTAAAGCCCCAATTAATATTCTTTGTATATTATGCAGAAATATTCTTTTACATAATCTCCATTACTAATCCTTTGTGTATCTTGGTGTTTCTAACCATCCACTCGTTTTTGTTCAATCATCCGTTAAGGTAATACATGTATGAGAATACATACAAACGATATTGAAAACTCAATATGGTTGATCTTTTGAACCCGCTTCAAGTCAGGATGACTAATCACCTAATCTTGGGGCAAACGCTTTCTTATACTTATGTTTATTTCCGCTCAACTCTTTAACTCTATATACATAGAAAATGAGACTCAATTTTTTTACTGCTTATTTATATATTATATAAGCTGTTTTCTTTCACTCATATAACTATCTGATTTAGTTCATCCAAATAATGAATAAAAGATGAAGATATTTACTCAATTCATTCTGCCCTTTTCCTAGAAAGGAAGAAATAGAGAACAATTTATGTCTTAACGAATCGCACGTAGAGAGATTGATAACACACATAAAGTTAATGGTATTTCATAACTAATCGATTGAGCAGCAGCTCGTAGACCGCCTAAAAAAGAATATTTATTATTTGAACCGTATCCTGACATAAGAAGGCCAATGGGAGCAATACTTGAAATGGCAATCCATAAAAAAACACCGATATTGAGATCCACTAAAACAAGGTGAGAACCAAAAGGAACTACCGAATAGCTTACTAAAATGGATATGACCGCAATGGATGGTCCGATACTGAATAAACGAGTTTCTCCTCTAGATGGAAAAAGATTTTCTTTGAAAAGTAGCTTTGCTCCATCTGCTAAAGCTTGAAGAACTCCCAAAGGTCCGGCGTATTCAGGTCCAATACGTTGTTGTATCCCTGCGGATATTTCTCTTTCTAACCATACAATTACTAGTACACCTATTGTGATTCCCAATACAGGAGTAAAAATAGGAATAAGGGCCCATATAATTCCATAGGTCTCTTTTAAAAATTCGAATCTAGAAAAAGAATTAATATCTTGTACTTCTGGTGTATGAATTATCATTTTAACGATCAACTTCTCCCATAATGATATCTATGCTACCTAGTATTGTCATAATATCGGCCAATTTCATTCTTTTAACTAACTGAGGAAGAATTTGCAAATTGATAAAACCCGGCGGGCGAATTTTCCATCTCCAAGGAAAACCACTCTGATCCCCTATCAAAAAAATTCCCAATTCTCCTTTTGGAGCTTCAACTCTCACATAGAGTTCTTGTTTCGGCAATTCAAATGTAGGAGAGGGTTTTTTACTAATAAATCGATAGTCAAAATCATTCCATTCTGGATTCCTTTCTCTATCAAAATATCGGATTTCTAAATTCTCATATGGACCCCCTGGAATTCCTTCTAGAGCCTGTTGAATAATTTTTATGGATTCTGTCATTTCACCAATTCGGACTAGATAACGAGCTAATGAATCTCCTTCTTTTTGCCACTGTACTTCCCAATCAAATTCGTCGTAACATTCATAATGATCAACTTTACGAAGATCCCATTGTATTCCAGAAGCTCGCAGCATTGGTCCTGATAAACCCCAATTTATTACTTCCTCTCTACCAATAACGCCTACTCCCTCAACTCGTTCTAAAAAAATAGGATTTCGGGTAATAAGTTTTTGATATTCAGTAACTCCTATTAAAAAATAATCGCAAAAATCTAAACATTTATCTATCCAGCCGTGAGGTAAATCAGCCGCTACTCCTCCGATCCGAAAAAAATTATGCATCATTCTCATACCGGTGGCAGCTTCAAATAGATCATATACTAATTCTCTTTCTCTGAAAATATAGAAGAAAGGAGTCTGCGCCCCAATATCTGCCAGAAAAGGACCAAGCCATAACAGATGAGAAGCTATACGGCTCAACTCCAACATAATTGCTCTGATATAGCTGGCTCTTTTAGGCACTTGGATATTTCCCAACAACTCCGGTCCATTTATGGTTATTGCTTCTGTGAACATAGTAGCTAAATAATCCCAACGCGTTACATAAGGCAGATATTGTATAATTGTTCGGTTTTCCGCAATTTTTTCCATTCCTCGGTGTAAATAGCCTAATATTGGTTCACAGTCAATAACATCTTCACCATCGAGAGTAACGATGAGTCGAAGAACACCATGCATTGATGGGTGGTGGGGACCCATATTTACTATCATGAGGTCTTTTCTTGGAGCTGGTATATTCATAGGTTTTTCTTTTTCCTCGATTGATTCTTTCATGAATTACTGAAAAGCGAAAATAAGTTCATTAAAATAAAAAAAAAATCAAGATCTAATAAATCAAATAATTCAATAATTCAAAATTCAAAACGCTTCCTCAAATTCAAATTAACGCGTTTTTGATTCCCGAATATCTAACTGATTAATTAATTCTTTATAACGTATTCTATTGTTCTTTGACAAATAAGACAGCATCCTTTGGCGTTTTCCCAAAATTTTACGGAGGCCTCTCTGAGATAAATAGTCTTTTCTGTGCAATTCCAAATGTGAAGAAAGTTTTCGTATCCTATTAGTAAGGCTTAGTATTTGAAATTCAACAGACCCCCTGTTTTTTTCTTTTTCTTCGTGTGAAATAACCGAGATGAATGACTTTTTTATCATAAAATGAAATCTT----CCCCCCCCCACCGGCCCTTATTGCTTTGCTAGATATTTTTATTGATCAATAATAATAATGCTATTCATTTTTTTTTTTTTTTTAATTTGGCATACACAATACAATAATCTTAATTTTGTGAATAATTTCCAATTTTAAAATTGGATTCGAATAGGTAAACAAAAAGATAGTTGTCTGCACTCACAAAAGATAAAAAATTATATCTAAAATTTAAAAATAAACTAAGAAGATTTTTGCATTATTTCTAGATATTGATATGTCATTAAATTAGTATCGTGTATCATAATGGAATCGAAAACAATATAGGCGTACATCTCTTTGTCTTCATATATGCAATATAGTACGGGAAATAAAATCAATCCGTATTTCAC-TTTTTTTTTTTTTCAGTACACGCTTAAGTTCATTTTTAAATTGCGGATACATATGTATCCTTACCATACTGAAACGACTGCCATTATTGGTATCAAACCAATAGCGATTCATACAAGCGAAATCTTCTAATCGATAATTAGGCCAAAGAAAGAACTTTAATCTAATTAGATTATTTTGATTTATTTTGCTTTTATTCAAAACCGGACTCTTTACCTTATTTTCATTACAAAAAAATGCATTGCTAGGTATACCATTTCTATTCCTAGAATTGAAACAAATTAGAATTCTCAATTCTCTACGATGTCTAGGGGATAAAATAGTTTCAGGAACAAACAAATCATAATGATTTTTGTCTCGATTTTCAGTCATCTTTTGATGTTTTGGAATGAATTCATCAAAATTCTTCGTATCAACATGGCCCTTTTCTCGGTACCTTTGATTAATTATGTGCTTACTTTTATGAACCAACGAAATACCTATAGTTTGATACATAATAAATTGTCCTTCATTTTTTCTAGACAGACGAACTGGTTCAATAAGTAATATTCCCTTTTTAATCAATTCTGTAAGAATGAAATTTTTCTGAATCATTAGAAGATCCAGATTTATTTCTCCCCTTTGAATAGAGGCTATAGTAATTTCTCTTAGGTTTATCGGTCTAAGCAGAGAACAATATACTTTGATGTTATCGATCATTTTTTTATTTAAAGAATCGTCCCATCTCAATTGAAAAAGCAAATATCTTTTTAGTAAGAAATCAAACTCCGCTTCCATGTTGGTCCTGGATTGTTTTTTATTTTTTTTCATCTTTGATACTGCATAATTTTCTTCAATATCTTTTTCTTGGTTTGAGAGAGTTGATTCAAAATCTGTTTTGATTCCGCATTCTTTTTCTACTTGATTTTGTTTTTCTAATTCAAGATATTTTTTTTCATTTGAAAATATTGATATAAAAATATCTCTTTTTTTCTTTCCAGTCGTTTTTTTATTTTCATTTCCATTGGCATTTTCATTTACATTAAGATTTAAAAGGAGAAATTTGATTGGTATGCACCATGGTTTAATCTTATACGAAGTATAAAGTATCAAAAATTCTGGGAAAAACCAAAGTTCGAGATTCGATATGGGACAACTTATTATTTCTTCATTCATTCTCATCCAATCAAAAAGTTTTTTTTTGGATGGATTCATTTCTTGATTTTGATGAATCATGGTATAAAAAAGATCTTTCTTGTCGATTTTATCAATTATTTGATAATTATTAGCCCTAGGTTTAGTATATTTATTACTGTTGGTGTCAGTATCCATATTGATCCAGGCCCTAATATCCATTTTCTTTTTAAGACAAAAATTGAGAATTATCCAATCGAAATTTTTTCTATCCGGATTGTTCTTTATATCTATAATATTATCTTCTACTAGATAATTATTGATAGGGATACCTACCAGCATATTAAATAATTTTCGTTTATGTTCGGTATAATTATAAAAAATCTCTTGGTTATTATTTACTTGTAATGGTAATCCATAAATAGATGAGTTTTTCTTATCTTCATAATTAATAAAATTATATGATAAAAGATCATATCTATATTTTTTTTTAACATTTTTTTTTTCGGAGTTAATTAATGGCTTTTTTTCATATGAATCATATTTGTTTAAATGGTTATTTTGAGCTATAGAGTGTTGATTTACTATATTTCTACCTTTTTGTGGTACTAATCTAGACTGAGATAAATTATTTTGATAATAACCCCTTAACCAATTTTTCCATTGATTTATTTCATAATTGGGGATGTTCTTATGTCTTAATTCGGAATGAAATATTTTTTGTGTTCCAAGAAAATAATCCTTTATTTCATTCTTAAGAAAAGCTCCATTATATTGAAAGACAGATCTTAATCTTAACTTATATAAATTAAAAAAGTTAAAACCCCGGCTTTGTGATAATTTGTAAAAGACATATGCTTGTGACAAATAAGATAAATTACAAAAAGTTTCCAAGTTCTTATTATTAATATTAGAAAGTGACTCTTTTATAGTCGAAATAAACTGCGTTATCTTTTGATTTGTTTTATCAATTTTTTCGTGATTTCTTTCATTATTGTAAATATAGTTATTATAGGAACTGGTTTTATTAACAATTTTTTTGAATGATTCAAAAAAATAAAAAAAAAGTTGTGCATTTATTCTAGGAATATTACTGATAAATAAAAAGATATTTCTATATATTCTTTCAATGAAAAATTTTATAAAATAATTTGATTTACGGATTAGTCGAACATTTCTTCTTTTTAATAGCTGCAAAATATTTTTTGGTGATTCCAATCTTTTATCATTATAACTCATTTTGTTAGAACTAATATTTATATGTGGGCTTATAAATCCTTTTTTGTTGTCTTTTGAAATTTTTTGTATTTGATTTATGGTTGTGTTTGTTCTATTAGTTAGATCTTGTATTTTTTTTTTTGTTAATGAAAAAGTTGTCCAATTTGTAGATTGAATGTTAATGGACGGTTCATGAATTAGCTCGTTATCGATTATCAAATTTTTTTCTTTTTTGTTTTCACTCAATTCATATAGTTCTATTTCTCTTAATCCAACTAATAGAATTGGGTTTATTTTTGAAAGTTCTTTTATTATTTTTTTTAGAAATACAATATTTTTAATAACCCATTTTTTTCTTTCTTTTGAGACATTTAGAAATAATTTTGTTCTTTCTTTTAAAATTATTAGAATTCTAAAACATTTCTTTTTTAATTTTATAAGTCTTTTTTTGAGTTCTTTAAAAATAGGTTCAAAAAATGAAAGTTGTTTTCTGGGCGAACCAAAAGGAAGTTCAGTTTCCATTCCCCAAACTGTTAAAAAACAAAAATCATTTTGTTGTTCTTTCTTTTTCATTGGATCCTTATAATTGTTTCGTAGCTTAAGCTTAGATTTGTGCCAAGGTTTCAGACGAAAAGGAAATAGGATCTTTATCTGAATACCGTCTATTAACCAGTTTTTCGGAAATTCTTTTTCTCCTAATTGAACACCATTATAAGTGCAGTTAACATGCACTTCTCTCTTCCAATCTTTTATATCCTCCGACCATTCAGGAAATTGAAATAATAGTATACGACCAATATTTTTAACTATTATCAATGAGGGTAATATAATATATTTTCTCAGAATTGATTGGATTACTAATACAAAACCTCTTATTACTTGAGCAACTACAATGCTATCCCAGGTTTCCGCTATTTCTATACGTGCATTCTCCCTTCTTTTTTCTTCTTCTTTTTTTTTATCGTTTGATTTTTTCTCTCTATAGTCTGAAATTTTGAATTCTGGCTTTTTCCATAGCCAATGTTGAAATTTTTTTTTTATCGGCCTCAACATATCAAAAGAAAAATAAACATCTTTGTCGATTCTGTCCAAAAAAGGAAGGGAGTGTACGTTTGCTTGAAAGGTTTTCCAAATAACTGTTTTACGCCTTTGAGCGCGCATTGAGCCTTTGATTATGTCTCGACGAAAATCCGATTGTTGTGAATAACGTATCAAAGCAATGTCGTCCCTTTCATCATTATTATTAGTATCTTGGGAATTACTATAACCATTGGTATTTTCTAGTTCATGATTAAAAATCAATACACGTTTGCATTTTCTTGAACGAATCTGAGAATCCGTTCCCAAAGCTTCTTCGTTTTCTCCCTCCTCTTGTTCCAAATCGTCGATTAATTTGTATGACCATTGCGGAATTTTTTTTCTGATTTCTTTTATCCCAATAGCTTGTTTTCTAATTGTTTTATTGTTAGGATCCGTTAGAAATCTTTCAAATAGAAATCTTATTTTTTTTTCTCGTTCTTCTAAATTAATTCGTAATTGTTTATGTTCAGGAAGTAAATAAAATTTTTTAAAATTTAAACTTGATGTTGGTTTTCCATTAAATTCATTGATTAAGTTCAAGAAAAAATTCATTTCTGTTGATAATAATGCTTTATCAATTCTATCAAATGGTTTTTTTTTTTCTTCAAATTCTAAATAATTAATAATAAGAAAGAGACCGTGGATCTTATTTATCCAACCTCTTTCTATGTAATTTTGTATGGAAACTTTATCTTTGATTGAAGGTGAAAACCATTTTTTAATTTGTCCACGGTATGCCCCATTCAAGAAAGGATCATATACTTTTGGTAAGTATTTTTTTTTCGTATTATCATGACACAATCTAGGTCTTTTTTCTAGTACATCCAAAATAAGGAATTTACTATCTAGAGCTTTGTCAAGAGCCTTGATTATATTTATAAATTTGTTGTTTAGGTTTTTTCTTTTTTGTTCATTAGTATAACTCCAATTATTATATAATTCATCAGAGTAAAGTTTATCTGTTGTGAACAGAGACATCTTTCTTTGTATCATTTCGAAAAAAGTTGACAAACTCGGTGGGTACGTAAAAGATATTCTTTTTTTTCCATCGCTTTCACATGTATGAAAAAAATATTGTGACATTTCATTTTTTACAGCATTTTCAGATTTATCGTTTTTAATATAACGAAATGGACGATTCCAGCGTTTATAGTCGAAAAGAATAGTCACAAGAGGTTTTTCAAACCAGAGTAGTTCTTTTTTTTCTTTAAATATTTCTAACTTCGAATTTTCTTGATTCCGATCCACATCCAGATAATAAGTTTCATAAACGGGTCTATTTTTATATCGTGTCTCTTTAAAATCGATTTTTTCCGGATCCTCCTTTTCTTCCGAAAAAAGGGAAGGAGAAGGATCTTCTTCGGTGGATCCCTCTTGTTCCTGTTTAGTCCCCTTCGTTTCTGAAGTTTTTTCTACATCTCTTTCTTCCTCACTTTCCCCCCTTTCTTCCGTTTCTTTCAGTTTCTTAGTAAGAATGGGTGACGGTATTCTGCCTAAATAGTAGACACAGGTAATAAATAATAGAATACTAAAGATTCGAACCATAAAATTTCTCAATTCTGACATAAGGTACTTATTAGATCTAATAGAATTGTTTTGCTGTATCCAGACTAATACCAATCCAACCCATTTCATGAATAAAATGTGACCAATTAACCAACCAACAAAACTACTTGTTACAAATAACATCTTGTTGTTGCATCGAAACATATAAATGTTGACTAATCTGACTAACATTGAACTTGGTAAAATGAAATGGTTGAATAATTGAAAAATGAGATTATTCAGGAATACACATTGAATGCTAAGATTACGCATTGAATTTCTGTTAGTAGATCCATAATCAAAAAA------GTGATTGTTCCAGAAGAAATGAAACAAAAGATACGGTAGAGCTAGGACAGTTATTGTATGAGGTCTACCCAATGCTAGATGCAGAGGCGCATAATAGATCGATATGAACATCATGAGCTGTCCCGTAATAAAACCGGTTGTTGCTGATACTTTCTTCTCGGTTCCTTCTTCTCCTTCTTCCATAACACGAGCTCGGAGAAGGAAGAGATAAGAGGGCCCTATGGAGAATGTGGTCAGAAATCCATAATAGAGTCCGACCACAACGACCGAATTTATTATCTTCATGCATAAGGATACTAGATTACCTAGTATAAAAGATTGAAAAATCATCACAAACCTCCCCTTTTTCTTTTCTATTTCAATTTCTGGATTATTATATGATGATTTTTTAACTTTCCATATATAGAAATAGAAAGAGATAGACTAGAAACGACATCTCTTATCTCAATGACACCAAAGGGCTATTAAATGAATGGAATTGGGGTATGGATGGAATATAATGAAATAGAGCCACTTTGAGGTTCCCTATGAAATGAGGCATGGAACGGAGCCACTACGAAGAAGTTCCGGGAGTTAGAAAGGAAACTTCGAGCTCATATTGGTCATGGGTTGAGAACGGGAATTGAACTTTATGAGATCTAACCTCCTGTTGTTCCTCAGTAGCTCAGTGGTAGAGCGGTCGGCTGTTAACTGACTGGTCGTAGGTTCGAATCCTACTTGGGGAGATTTGATTCATTCCGAATTAAAGAATTCGGAATGAAAGGGTTCACTTTGACTGTTAAACCCGTTCCCTGTGTCTTTGTTTCTATTGCATTCTATCTCATCGTATCACATTCTGTTCTGCGATATTTGAGAATCGCCGTCAATACCTCGGCGTAGGTCCGGGATAATCCACAGTCTGGGGCTATTTACAACTATCCAATTAAGAATTCTCAGATGTACTAGTACTAGCAAGTGCATCAAAGATGCAGTCATCGATTCGCCCGAGAGGCCACAATTACCGCGAGCAAACATATTAATGACGAGGAACGCATTTTTGCTATGCTACTAATACTTGTACTTGCTCCGGTATTCTGCCCCCGCCTGGCTGAGGAAGAATTACGGGGCGTAAAACAAAAAAATATGCGGAAAAAGGCATACTATATTTAAAGTATACACCATTAAAGAAAGAAAGAGTAGGGCCCTTCCATTTCGACAAAAGACCCACGCCCAAATTCCATAGCTTTGGGTCCGCAATCCCGATCATGATTTTCTTACCCCCAAAGGGAAAGGTCCTTCCCTTTTTGGCCGGTTGTGGGCGAGGAGGGATTCGAACCCCCGACACCGTGGTTCGTAGCCACGTGCTCTAATCCTCTGAGCTACAGGCCCCACCCCGTCTCCACTGGATCTGTTCCCGGGAGTACCCTAAAAAAAGGAACCTTTCCTCTCCCCGGTTAAGAAGATGTGAAAGTGCCTCTCTCTATATAAGAACGGTGCGTTCCGAGGTGTGAAGTGGGAGAGAAGGGATTTCATAATTGGGGTTTTGAATAAGACGACCCTTTCATTTTTTTCTTTTTCATATTCAAAAAGTAATAAGAATGAGGGGTGTTAAGCTTTTTATCATCCTGGCGTCGAGCTATTTTTCCGCAGGACCTCCCCTACAGTATCGTCACCGCAGTAGAGTTTAACCACCAAGTTCGGGATGGATTGGTGTGGTTCCTCTACGCCTAGGACACCAGAATATCGAACCATGAACGAAGAAAGGCATGAGAGAAAAGCATATTGGCTAGTGATTGTGAGGCCCCAATTCTTGACTGGAGGGGACACCAAAGGCCTCTGCCCTTCCATCCCTTGGATAGATAGAGAGGGAGGGCAGAGCTTTTGGTTTTTTCGTGTTGTCAAAGAGTTGAACAATGAAAATAGATGGCGAGTGCCTGATCGAATTGATCGGGTCATGTAGGAACAAGGTTCAAGTCTACCGGTCTGTTAGGATGCCTCAGCTGCATACATCACTGCACTTCCACTTGACACCTATCGTAATGATAAACGGCTCGTCTCGCCGTGACCTTCTCTTGAATTCTCAAAACTTCTGTCACTCTACCCCCGCAGGGGCAGAAAACCCATCGCTGTCTTGGCTGTGCTACCGGAGGCTCTGGGGAAGTCGGAATAGGAGAGCACTCATCTTGGGGTGGGCTTACTACTTAGATGCTTTCAGCAGTTATCCGCTCCGCACTTGGCTACCCAGCGTTTACCGTGGGCACGATAACTGGTACACCAGAGGTGCGTCCTTCCCGGTCCTCTCGTACTAGGGAAAGGTCCTCTCAATGCTCTAACGCCCACACCGGATATGGACCGAACTGTCTCACGACGTTCTGAACCCAGCTCACGTACCGCTTTAATGGGCGAACAGCCCAACCCTTGGAACGTACTACAGCCCCAGGTGGCGAAGAGCCGACATCGAGGTGCCAAACCTTCCCGTCGATGTGAGCTCTTGGGGAAGATCAGCCTGTTATCCCTAGAGTAACTTTTATCCGTTGAGCGACGGCCCTTCCACCCGGCACCGTCGGATCACTAAGGCCGACTTTCGTCCCTGCTCGACGGGTGGGTCTTGCAGTCAAGCTCCCTTCTGCCTTTGCACTCGAGGGCCAATCTCCGTCTGGCCCGAGGAAACCTTTGCACGCCTCCGTTACCTTTTGGGAGGCCTACGCCCCATAGAAACTGTCTACCTGAGACTGTCCCTTGGCCCGTAGGTCCTGACACAAGGTTAGAATTCTAGCTCTTCCAGAGTGGTATCTCACTGATGGCTCGGGCCCCCCCGGAAGGAGGCCTTCTTCGCCTTCCACCTAAGCTGCGCAGGAAAAGCCCAAAGCCAATCCCAGGGAACAGTGAAGCTTCATAGGGTCTTTCTGTCCAGGTGCAGGTAGTCCGCATCTTCACAGACATGTCTATTTCACCGAGCCTCTCTCCGAGACAGTGCCCAGATCGTTACGCCTTTCGTGCGGGTCGGAACTTACCCGACAAGGAATTTCGCTACCTTAGGACCGTTATAGTTACGGCCGCCGTTCACCGGGGCTTCGGTCGCCGGCTCCCCTGTCATCAGGTCACCAACTTCCTTGACCTTCCGGCACTGGGCAGGCGTCAGCCCCCATACATGGTCTTACGACTTTGCGGAGACCTGTGTTTTTGGTAAACAGTCGCCCGGGCCTGGTCACTGCGACCCCCTTTGTGAGGAGGCACCCCTTCTCCCGAAGTTACGGGGCTATTTTGCCGAGTTCCTTAGAGAGAGTTGTCTCGCGCCCCTAGGTATTCTCTACCTACCCACCTGTGTCGGTTTCGGGTACAGGTACCCTTTTGTTGAAGGTCGTTCGAGCTTTTCCTGGGAGTATGGCATCGGTTACTTCAGCGCCGTAGCGCCTTGGTACTCGAACATTGGCTCGAGGCATTTTCTCTACCCCTTCTTACCCTGAAAAAGCAGGGGCACCTTGCGTCCTTGAACCGATAACCATCTTTCGGCTAACCTAGCCTCCTCCGTCCCTCGGGACCAACAAGGGGTAGTACAGGAATATTCACCTGTTGTCCATCGACTACGCCTTTCGGCCTGATCTTAGGCCCTGACTCACCCTCCGTGGACGAACCTTGCAGAGGAACCCTTAGGTTTTCGGGGCATTGGATTCTCACCAATGTTTGCGTTACTCAAGCCGACATTCTCGCTTCCGCTTCGTCTACCACTGCTCGCGCGGGTGCTTCCCTCTAGGCGGAACGCTCCCCTACCGATGCATTTTTACATCCCACAGCTTCGGCAGATCGCTTAGCCCCGTTCATCTTCGGCGCAAGAGCGCTCGATCAGTGAGCTATTACGCACTCTTTCAAGGGTGGCTGCTTCTAGGCAAACCTCCTGGCTGTCTCTGCACCCCTACCTCCTTTATCACTGAGCGGTCATTTAGGGGCCTTAGCTGGTGATCCGGGCTGTTTCCCTCTCGACGATGAAGCTTATCCCCCATCGTCTCACTGGCCGACCTTGACCCCTGTTATTTTGAGGTCATATCTAGTATTCAGAGTTTGCCTCGATTTGGTACCGCTCTCGCGGCCCGCACCGAAACAGTGCTTTACCCCTAGATGTCCAGTCAACTGCTGCGCCTCAACGCATTTCGGGGAGAACCAGCTAGCTCTGGGTTCGAGTGGCATTTCACCCCTAACCACAACTCATCCGCTGATTCTTCAACATCAGTCGGTTCGGACCTCCACTTAGTTTCACCCAAGCTTCATCCTGGTCATGGATAGATCACCCAGGTTCGGGTCCATAAGCAGTGACAATTGCCCTATGAAGACTCGCTTTCGCTACGGCTCCGGTGGGTTCCCTTAACCAAGCCACTGCCTATGAGTCGCCGGCTCATTCTTCAACAGGCACGCGGTCAGAGCCCCGGGCTCCTCCCACTGCTTGGGAGCTTACGGTTTCATGTTCTATTTCACTCCCCGATGGGGGTTCTTTTCACCCTTCCCTCACGGTACTACTTCACTATCGGTCACCCAGGAGTATTTAGCCTTGCAAGGTGGTCCTTGCTGATTCACACGGGATTCCACGTGTCCCATGCTACTCGGGTCAGAGCGTAAGCTAGTGATACTTTCGGCTACTGGACTCTCGCCATCTAGGGTGCAGCACTCCACCGCTTCGCCTAGCAGCACGACGCTTGTATTGCTCTCCCACAACCCCGTTTTCGCGGTTTAGGCTGCTCCCATTTCGCTCGCCGCTACTACGGGAATCGCTTTTGCTTTCTTTTCCTCTGGCTACTAAGATGTTTCAGTTCGCCAGGTTGTCTCTTGCCTGCCCATGGATTCAGCAGCAGTTCGAAAGGTTGACCTATTCGGGAATCTCCGGATCTCCGCTTATTTTCAACTCCCCGAAGCATTTCGTCGCTTATTACGCCCTTCCTCGTCTCTGGGTGCCTAGGTATCCACCGTAAGCCTTTCCTCGTTTGAACCTCGCCCTTAACTTTAAGGCTATGCCATCCCCTAAGGTGCTGCTAAATGGAAGGATCTTATCAACGTCCATGAATGATAAATCATAGCATAGATCGAACTGCCGAATCGGAAAAATTTGGTGCTATCATATAGCTTTGTATCGGCTAAGTTCACGAGTTGGAGATAAGCGGACTCGAACCGCTGACATCCGCCACAGGGTAAACCACTGCCTCTCAGGCCCCGACTGATTCTACCATAGAGGCCAACGATAGACAATAACTCCCCCCCGAACACAGCTTACAACTTTCATCGTACTGTGCTCTCCAAAGAGCAACTCTTCTCAAAATCTCAAAAGGTGCTGAGTTGGAATCCCATTCTAACTAAGGATTCTTGTGGTTCCGGAGGATCTAGCTACAGGAGAACCAGGAACGGAGAGCTTTCCCCCCTTTTACACCCGACTTTTTGGTCTTAAGAATGCTGGTTTTAAGAATGAGTGATTGCCCTTCTCCGACCCTTACTGCCCAACCTGAAAGTGGACAGCTAAAGCGTTCCACTTATTGAACAGGGTTCTATGGTCGGTCCGCGACCCCTGGATGCCGAAGGCGTCCTTGGGGTGATCTCGTAGTTCCTACGGGGTGGAGACGATGGGGTCGGTCCATGGATTTTCCTTCCTTTTGCCGCATTTCGCTCAAGGGGTTGAAGGGAGATAGTGCATCAAGCTGTTCGCAAGGGCCAACTTGATCCTCTTCCCCAGGGATCCCAGATGAGGGAACCCTAGGAGAGCCGCCGACTCCAACTACCGTCCATGTACGATCCATACTAGATCTGACCAACTGCCCATCCTACCTCCTCTACGTTCTTGACAGCCCATCTTTGTCTCAGTAGAGTTTTTCAGTGGCATGTTTCGGTCCTCTTCCCCATTACTTAGAAAAAGTGAGCCACCGGTTCAGGTACAAGATACTATCATTACCGCCTGGACAATTAGACACCCAACCCGTAATCGCAACGACCCAATTGCAAGAGCGGAGCTCTACCAACTGAGCTATATCCCCCCGAGCCAAGTGGAGCATGCATAAAGAAGTCAAATGCTTCTTCTATTCTTTTCCTTGGCGCAGCTGGGCCATCCTGGACTTGAACCAGAGACCTCGCCCGTGAAGTAAATCATCGCACCTACGGTCCAACCAATTGGGAGAGAATCAATAGATTCCTTTTCGGGAGCGATTCATCCTTCCCGAACGCAGCATACAACTCTCCGTTGTACTGCGCTCTCCAAGTGTGCTTCTTCCTCCCTTCTTCCTTACCATGGCAAGTCTTTGTGAAATAACCCCGATGAGAAGAAAAAAGAAGGCGTTAAGAGACCCTCCTGGCCCAACCCTAGACACTCTAAGATCCTTTTTCAAACCTGCTCCCATTTCGAGTCAAGAGATAGATAAATAGACACATCCCATTGCACTGATCGGGGGCGTTCGTAGTGACTGAGGGGGTCGAAGACCAAGAAGTGAGTTATTTATCAGCCAAGCATTCTTCTTACGGCTAGATCCAATCTCCTGGTCCCTGCGGAAAGAAAAAAGAATTTCACGTTCTTCCTTTCGGGAAGGGAGGTTTTTTTCCTATTGATTGGAGCTTTCTCCAGACCTCCGGGAAAAGAATGAAAAAAAAGGCTCGAATGGTACGATCCCTCCGTCACCCCAGAATGAAAGGGGCGATCTCGTAGTTCTTGGTCTGTGAAGATACGTTGTTAGGTGCTCCGTTTTATTTTCCCATTGAGGCCGAACCTAAACCTGTGCTCGAGAGATAGCTGTCCATATACTGATAAGGGATGTATGGATTCTCGAGAAGAGAGGAGCCGTGGTGGTCCCTCCCGGACCGCCCGGATCCCACGAGTGAATAGAAAGTTGGATCTACATTGGATCTCACCTGAATCGCCCCATCTATCCTCCTGAGGAGAAGTTTGATTTCAAACCCCGGTTCGAACAGGAGAAGTACGCCATGCTAATGTGCCTTGGATGATCCACATCTCAGGGTCAGGCGCTGATGAGCACATTGAACTATCCATGTGGCTGAGAGCCCTCACAGCCCAGGCACAACGACGCAATTATCAGGGGCGCGCTCTACCACTGAGCTAATAGCCCGTCGTGCGGGCCTCCCGCTGGGGCCCGCTATGCCAAAAGCGAGAGAAACCCCATCCCCCTCTTTCCTTTTTTACGACCCCACGTCGCCACACGGGAGGGACATGGGGGCGTAAAAAAGGGGATCCTATCAACTTGTTCCGACCTAGGATAATAAGCTCATGAGCTTAGTCTTACTTCACCGTCGAGAAACGAAAGAAGACTTCCATCTCCAAGTTTAACTCAGACGTAGCTCGCTTCTTTTTGGGTGTGAAGCAGTGTCAAACCAAAATACCCAACAAGCATTAGCTCTCCCTGAAAAGGAGGTGATCCAGCCGCACCTTCCAGTACGGCTACCTTGTTACGACTTCACTCCAGTCACTAGCCCTGCCTTCGGCATCCCCCTCCTTGCGGTTAAGGTAACGACTTCGGGCATGGCCAGCTCCCATAGTGTGACGGGCGGTGTGTACAAGGCCCGGGAACGAATTCACCGCCGTATGGCTGACCGGCGATTACTAGCGATTCCGGCTTCATGTAGGCGAGTTGCAGCCTACAATCCGAACTGAGGACGGGTTTTTGGAGTTAGCTCACCCTCGCGGGATCGCGACCCTTTGTCCCGGCCATTGTAGCACGTGTGTCGCCCAGGGCATAAGGGGCATGATGACTTGACGTCATCCTCACCTTCCTCCGGCTTATCACCGGCAGTCTGCTCAGGGTTCCAAACTCAACGGTGGCAACTAAACACGAGGGTTGCGCTCGTTGCGGGACTTAACCCAACACCTTACGGCACGAGCTGACGACAGCCATGCACCACCTGTGTCCGCGTTCCCGAAGGCACCCCTCTCTTTCAAGAGGATTCGCGGCATGTCAAGCCCTGGTAAGGTTCTTCGCTTTGCATCGAATTAAACCACATGCTCCACCGCTTGTGCGGGCCCCCGTCAATTCCTTTGAGTTTCATTCTTGCGAACGTACTCCCCAGGCGGGATACTTAACGCGTTAGCTACAGCACTGCACGGGTCGATACGCACAGCGCCTAGTATCCATCGTTTACGGCTAGGACTACTGGGGTATCTAATCCCATTCGCTCCCCTAGCTTTCGTCTCTCAGTGTCAGTGTCGGCCCAGCAGAGTGCTTTCGCCGTTGGTGTTCTTTCCGATCTCTACGCATTTCACCGCTCCACCGGAAATTCCCTCTGCCCCTACCGTACTCCAGCTTGGTAGTTTCCACCGCCTGTCCAGGGTTGAGCCCTGGGATTTGACGGCGGACTTAAAAAGCCACCTACAGACGCTTTACGCCCAATCATTCCGGATAACGCTTGCATCCTCTGTATTACCGCGGCTGCTGGCACAGAGTTAGCCGATGCTTATTCCCCAGATACCGTCATTGCTTCTTCTCCGGGAAAAGAAGTTCACGACCCGTAGGCCTTCTACCTCCACGCGGCATTGCTCCGTCAGGCTTTCGCCCATTGCGGAAAATTCCCCACTGCTGCCTCCCGTAGGAGTCTGGGCCGTGTCTCAGTCCCAGTGTGGCTGATCATCCTCTCGGACCAGCTACTGATCATCGCCTTGGTAAGCTATTGCCTCACCAACTAGCTAATCAGACGCGAGCCCCTCCTCGGGCGGATTCCTCCTTTTGCTCCTCAGCCTACGGGGTATTAGCAGCCGTTTCCAGCTGTTGTTCCCCTCCCAAGGGCAGGTTCTTACGCGTTACTCACCCGTCCGCCACTGGAAACACCACTTCCCGTCCGACTTGCATGTGTTAAGCATGCCGCCAGCGTTCATCCTGAGCCAGGATCGAACTCTCCATGAGATTCATAGTTGCATTACGTATAGCTTCCTTGTTCGTAGACAAAGCGGATTCGGAATTGTCTTTCATTCCAAGGCATAACTTGTATCCATGCGCTTCATATTCGCCTGGAGTTCGCTCCCAGAAATATAGCCATCCCTACCCCCTCACGTCAATCCCACGAGCCTCTTATCCATTCTCATTCGATCACGGCGGGGGAGCAAGTAAAAATAGAAAAACTCACATTGGGTTTAGGGATAATCAGGCTCGAACTGATGACTTCCACCACGTCAAGGTGACACTCTACCGCTGAGTTATATCCCTTCCCTTGTCCCCCATCGAGAAATAGAACTGACTAATCCTAAGGCAAAGGGTCGAGAAACTCAACGCCACTATTCTTGAACAACTTGGAGTCGGGCCTTCTTTTCGCACTATTACGGATACGAAAATAATGGGAAAAATTGGATTCAATTGTCAACTGTTCCTATCGGAAATAGGATTGACTACGGATTCGAGCCATAGCACATGGTTTCATAAAACCGTACGATTTTCCCGATCTAAATAAAGCAGGTTTTACATGAAGAAGATTTGGCTCAGCACGTTCTATTCGATACGGGTAGGAGAAGAGCCCGACTCGGTATTCTTAAAAAAAAATAGAGAAATCAGAACCAAGTCAAGATGATACGGATCAACTCTTTCTTCTTGCGCCAAAGATCTTACCATTTCCGAAGGAACTGGAGTTACATCTCTTTTTCATTTCCATTCAAGAGTTCTTATGTGTTTCCACGCCCCTTCGAGACCCCGAAAAATGGACAAATTCCTTTTCTTAGGAACACATACAAGATTCGTCACTACAAAAAGGATAATGGTAACCCCACCATTAACTACTTCATTTATGAATTTCATAGTAATAGAAATACATGTCCTACCGAGACAGAATTTGTAACTTGCTATCCTCTTGCCTAGCGGGCAAAGATTTACCTCCGTGGAAAGGATGATTCATTCGGATCGACATGAGAGTCCAACTACATTGCCAGAATCCATGTTGTATATTTGAAAAAGGTTGACCCCCTTGCTTCTCTCATGTTACAATCCTCTTCCCGCGGAGCCCCCTTTCTCCTCGGTCCACAGAGACAAAATGTAGGACTGGTGCCAACAGTTCATCACGGAAGAAAGGACTCACTGAGCCGAGATGACTAACTAATAGAATAGAAAATGCTAATATAATAGAAAAGAACTGTCTTTTCTGTATACTTTCCCCGGTTCCGTTGCTACCGCGGGCTTTACGCAATCGATCGAATCATATCGGATCATATAGATATCCCTTCAACACAACATAGGTCATCGAAAGGATCTCGGAGACCCACCAAAGCACGAAAGCCAGGATCTTTCAGAAAATGGATTCCTATTCGAAGAGTGCATAACCGCATGGATAAGCTCACACTAACCCGTCAATTTGGGATCCGATTCGGGATTTTCCTTGGGAGGTATCGGGAAGGAATTGGAATGTAATAATATCGATTTATACAGATACATTTATACAGATACAGAAGAAAAGGTTCTCTATTGATTCAAACGCTGTACCTACGGATAGGGATAGAGAAAGAGGAAAAAACCGAAGATTTCACATAGTACTTTTGATCGAAAAATCAATCTGATTTATTTCGTACCTTTCGCTCAATGAGAAAATGAGTCAGATTCTACAGGATCAAACCTATGGCACTTAAGGAATGATGGAAAGGAAGAAAATCAAAAAAGAAATAAAAAAAGAAAAGAGAGGGAAAAGTAATAAAAAAATAAGTAAAGTAAATAAAGAAGTAGAAGAGCCCAGATTCCAAATGAATGAAAACGTGACTGAATTGGTCCTAGTTACTCTTCGGAACGGAGTGGAAGAAGGGAAGAGGTTCTCGAACGAGGAAAAGGATCCAATGACTTCAAAAGAATTGAACGAGGAGCCGTATGAGATGAAAATCTCATGTACGGTTCTGTAGAGTGGCAGTAAGGGTGACTTATCTGTCAACTTTTCCACTATCACCCCCAAAAAACCAAACTCTGCCTTACGTAAAGTTGCCAGAGTACGCTTAACCTCTGGATTTGAAATCACTGCTTATATACCTGGTATTGGCCATAATTTACAAGAACATTCTGTAGTCTTAGTAAGAGGGGGAAGGGTTAAGGATTTACCCGGTGTGAGATATCACATTGTTCGAGGAACCCTAGATGCTGTCGGAGTAAAGGATCGTCAACAAGGGCGTTCTAGTGCGTTGTAGATTCTTATCCAAGACTTGTATCATTTGATGATGCCATGTGAATCGCTAGAAACATGTGAAGTGTATGGCTAACCCAATAACGAAAGTTTCGGTAAGGGAACCGGAGCAGGCTACCATGAGACAAAAGATTTTCTTTCTAAAGAGATTCTATTCGGAACTATTATATGTCCAAGGTCCAATATTGAAATAATTTCAGAGGTTTTCCTTGACTTTGTCCGTGTCAACAAACAATTCGAAATGCCTCGACTTTTTTAGAACAGGTCCGAGTCAAATAGCAATGATTCGAAGCACTTCTTTTTACATTACACTATTTCGGAAACCCAAGGACTCAATCGTATGGATATGGAAAATACAGGATTTCCAATCCTAGCAGGAAAAGGAGGGAAACGGATACTCAATTTAAAGTGAGTAAACAGAATTCCATACTCGATCTCATAGATACATATAGAATTCTGTGGAAAGCCGTATTCGATGAAAGTCGTATGTACGGCTTGGAGGGAGATCTTTCATATTTTTCGAGATCCACCCTACAATATGGGGTCAAAAAGCCAAAATAAATGATTTTAGCCCTTATAAAAAGAAAACTGATTATTGAACCCCTTTCACGCTCATGTCACGTCGAGGTACTGCAGAAGAAAAAACTGCAAAATCCGATCCAATTTATCGTAATCGATTAGTTAACATGTTGGTTAACCGTATTCTGAAACACGGAAAAAAATCATTGGCTTATCAAATTATCTATCGAGCCATGAAAAAGATTCAACAAAAGACAGAAACAAATCCACTATCTGTTTTACGTCAAGCAATACGTGGAGTTACTCCCGATATAGCAGTAAAAGCAAGACGTGTAGGCGGATCGACTCATCAGGTTCCCATTGAAATAGGATCCACACAAGGAAAAGCACTTGCCATTCGTTGGTTATTAGGGGCATCCCGAAAACGTCCGGGTCGAAATATGGTTTTCAAATTAAGTTCCGAATTAGTGGATGCTGCCAAAGGGAGTGGCGATGCCATACGCAAAAAGGAAGAGACTCATAGAATGGCAGAGGCAAATAGGGCTTTTGCACATTTTCGTTAATCCATGAACAGGATCTATATAGACACATAGACCCATGGATCCATACATCTCGATCGGAAAAGAATCAATAGAAAAATAAAGAATCGGAATTGATCGATCTATTTCTCGAAACAAACGAAAAGAAAACGAAAGACGAAACATAAATCATGGATCAACTAAGCCCTCTCGGGGACTTGTTTAAGAACAAGAAAGAGGAATCTCATGTAAATATCATGGAATAAGTTTTGATCCTATTCATGGGGATTCCGTAAAAATTCCATTCCAAAAAGAGAAAGTTCGAAACAATTGGGATCTTTTGGAGATTGGATGCAGTTACTAATTCATGATCTGGCATGTACAGAATGAAAACTTCATTCTCGATTCTACGAGAATTTTTATGAAAGCCTTTCATTTGCTTCTCTTCGATGGAAGTTTTATTTTCCCAGAATGTATCCTAATTTTTGGCCTAATTCTTCTTCTGATGATCGATTCAACCTCTGATCAAAAAGATATACCTTGGTTATATTTCATCTCTTCAACAAGTTTAGTAATGAGCATAACGGCCCTATTGTTCCGATGGAGAGAAGAACCTATGATTAGCTTTTCGGGAAATTTCCAAACGAACAATTTCAACGAAATCTTTCAATTTCTTATTTTACTATGTTCAACTTTATGTATTCCTCTATCCGTAGAGTACATTGAATGTACAGAAATGGCTATAACGGAGTTTCTGTTATTCGTATTAACAGCTACTCTAGGAGGAATGTTTTTATGCGGTGCTAACGATTTAATAACTATTTTTGTAGCTCCAGAATGTTTCAGTTTATGCTCCTACCTATTATCTGGATATACCAAGAAAGATGTACGGTCTAATGAGGCTACTACGAAATATTTACTCATGGGTGGGGCAAGCTCTTCTATTCTGGTTCATGGTTTCTCTTGGCTCTATGGTTCATCCGGGGGAGAGATCGAGCTTCAAGAAATAGTGAATGGTCTTATCAATACACAAATGTATAACTCCCCAGGAATTTCAATTGCGCTGATATTCATCACTGTAGGAATTGGGTTCAAGCTTTCCCCAGCCCCTTCTCATCAATGGACTCCTGACGTATACGAAGGAGTGCGGTTCGTTCGATAAATTCCTACCTCTCTATCTATCTCTGAGATGTTTGGATTTTTCAAAACTCCATGGACATGCAGAAGAGAAATGCTATCCCCACTCGGACCAAGACATAACTTTTACTTGTTCAAATAACAATTAAGGTGAAGCAGGGTCAGGAACAACGAATCTCTTTATGATAAAGAGATTCATTTTGCAAGTTCGTTATTACGGGTAGTTCCTACAAAGCAAAGGATCGGACTAATGACGTATACAATACTTGAATTCTCGATGTAGATGCTACATAGTTGGTTCTCATCCTTCAGAGACTACGAGTGTAATAGGAGCATCCGTCGACAAAAGGATCACCCTAAGATGATCATCTCATGGCTATTGAGAACGAATCAAATCAGATGGTTCTATTTCTCAATCTTTCTGACTTGCTCCTACGGAACCAAGGTCGAAAAGATTGAGAAAAATCATTCATTCACAACCACTGATGAAGGATTCCTCGAAAAGTTAAGGATTAGTAATCCTTTTTAGAAATCGAATGGATTCGGTCTTATACATACGCGAGGAAGGTAATCAAAAAAGAAAGAAGATGAGTTCTTCTTTCTTTTATCACTTAGGAGCCGTGCGAGATGAAAGTCTCATGCACGGTTTTGAATGAGAGAAAGAAGTGAGGAATCCTCTTTTCGACTCTGACTCTCCCACTCCAGTTGTTGCTTTTCTTTCTGTTACTTCGAAAGTAGCTGCTTCAGCTTCAGCCACTCGAATTTTCGATATTCCTTTTTATTTCTCATCAAACGAATGGCATCTTCTTCTGGAAATCCTAGCTATTCTTAGCATGATATTGGGGAATCTCATTGCTATTACTCAAACAAGCATGAAACGTATGCTTGCGTATTCGTCCATAGGTCAAATTGGATATGTAATTATTGGAATAATTGTTGGAGACTCCAATGGTGGATATGCAAGCATGATAACTTATATGCTGTTCTATATCTCCATGAATCTAGGAACTTTTGCTTGCATTGTATCATTTGGTCTACGTACCGGAACTGATAACATTCGAGATTATGCAGGATTATACACGAAAGATGCTTTTTTGGCTCTCTCTTTAGCCCTATGTCTCTTATCCTTAGGAGGTCTTCCTCCACTAGCAGGTTTTTTCGGAAAACTTCATTTATTCTGGTGTGGATGGCAGGCAGGCCTATATTTCTTGGTTTCAATAGGACTCCTTACGAGCGTTGTTTCTATCTACTATTATCTAAAAATAATCAAGTTATTAATGACTGGACGAAACCAAGAAATAACCCCTCACGTGCAAAATTATAAAAGATCCCCTTTAAGATCAAACAATTCCATCGAATTGAGTATGATTGTATGTGTGATAGCATCTACTATACCAGGAATATCAATGAACCCGATTATTGAAATTGCTCAGGATACCCTTTTTTAGCTTCTAGAACCTATTTCTTAGTTCAAGATCCCTCTTACTAACTGGAATCAAAGAATTAGTAGATCTGTTCCGCCCAAAATGGGAATGGGCTAGGGTTATGAACTTATAATCGATAATCTGATGATCGAGTCGATTCCATGATTATAAGTTCATTCCATACCGGACCAGACCGGAATAGGGTTATATACATTCTAATTATGTTCTAATTATGAGAAGGGGTCATTCGAGCGTATCTAAATAGATACTATGTTTACATATGGATCCCTACGTCGTTACATTCCATTTAGGATTAGGAATAGGCGTAATCGGACCTGCTTTTTACATATCTCTCGTTATTTGGGACCCTATTCACTTCTTTGGGCTTCTATTGAATCGAGAAATAGGTTTGATTGTCCATCTTTTTGATATAAGGCATCCTCCGGATAATTCAAATCGAAGCAATTGGATGTCCGACTCGGGCCTATATGACATGACCAATCAATAGAAATACTCTAACACTCCACCTTTGTCATATATTCCATACATCACACTGGATAGATATCATATTCATGGAATACGATTCACTTTCAAGATGCCTTGGTGGTGAAATGGTAGACACGCGAGACTCAAAATCTCGTGCTAAAGAGCGTGGAGGTTCGAGTCCTCTTCAAGGCATAATATTGAATATCGAGAATGCTCATTGAATTGGAATAAGTTCGGCAGCGGATCACGAAATCTTGGTGATCTTCTCTATCTAATGAATGGGGAGTCCGCTTTAAAATCGTCCGCCCTGCACCCACCCCCCGAGTATATGCTTCAACAGGAATCACACAAGGGTAGATTGATACAATAGAAACCTCTGGTAAAATGCCCACCCCTAACCCAGCAGATAAAGTACATTACATAGTCCGTTTTAGGGATTGGCGACTTGCCCATTCAGTGACTTTGGCGCTGGGCGTTCCCAAAATGGGTACTATCGGGTCGGGTGAATTCAATAATAGACGCCTGTTGGCATTACAGCCTCCCTTCTCCTTTCAGGGCCTATCCGAAAGAGAATCCAGTACTTCTTGGTCGTGAATATCTGAATAGGACGAACCGCTCCGTGGATATCTTTGCTTCGGAACAAAACAATTAGTCGGTCAACTGGAATGTGTATTATCCATATAGGGGATCTTTCAATTGAGAAGATCCGTCGACCTGAGACGAAGAGAGATGTCTATCTATTTTATTTAGTTATTCAGTTAAACCAATGATTCGTTATTGTAGCAGATAGCAACAACCATTTCATCCGGGAAAAGCCATCTTTTTCTCAACAATGTCTTTGTCATTTGATCCAATAGCGTTCCGTTAGATAGGAACAGCTTTGATAAATACTGATAACTCTCAGATGGAGTATTAGAACGGAAAAATCCATTAGATAATGAACTATTGGTTCTAAGCCATCTCTGGCGATAAATCAACAATTCGAAGTACTTTTCTTGAGTATTCTTGATAAACCAGCGTTTATATATAGATGTAGGAAGATCTGTTTGGGAAGTAAGAAGCCCCTTTGACATCTCTTCATCTGCAAAGAATTCTCGATGTGAAAACACAGAGACAAAGGGCTGATCTTTGAATAGGAAAAAGAGTGGATCTGCAGGGTCCCAAATGAATTGGCTTATTCGAAAAAAGCCTTGTTCTTTGGAAGATCTATCTCGTGTCTGGTACTGCATGGTTCCACTCTGCAAGAACTCCGAATCATTCTCTTGAAGTCCATCCTCTTCATCATAAATGATCCGCTTGCCCCGAAATGACCTGGCCCAATAGGGAAATCCCAATTCATTGGGGCTTTCGATACAATCAAATAGAAAGCCCCAAGGGCGCCATATTCTAGGAGCCCAAACTATGTGATTGAATAAATCCTCCTCTATCCGTTGCGGGTCGAGGACTCCTTCTCCTTCCCCTTCTTCAAACTCCGATTTGTATTGTTCATAGAGAAATCTCTGATCAACGATAGAACAAGATCCATTTTGCATCATATCTAAGGGATTCCTTGGTTCGGGCCGAAGAAGCAATGTCGCTCGATCATTATCAAACTGGCTGCAATCTTTTTCTGTCCGCGAGGATCCCACCAGAGTGCCTTCTACTTCTAATAGGCCATGAACTAGATCAGAATCATTCTCAACGAGTCCATAAGAAGTGATCCCATTTTTTTCATCGAGTTCGGGTAGAGACCAAAGGTCTTGAGCGACCGATCCGGCAGAACAACTCAAAAGATAAAGAAGTATCGTTAATTTCTTCATGCTCGTTCCAAGTTCGAAGTACCATTTGTACAAATAAGAATCCCCTTCGTTACATGATTTCTTCTTCATATAGATAGATATAGGATCTATGGAGCAATTACTTAGAAGTACATTTTGTGCAACAGCCCTTCCTATCTGATAGAAAAGGATCCCATGATCCTGAACGGATCTTACCTGGGATCGCAAATCCCAAGTTTGTCTATGAAAAGCGGATCTAATTATATTAGTGTCTATAATTGATTTCTTCTGTGTAATACTAATCGATAGGGCCTCATTGGTAAGTGCTACAAGATCTCGTACATTGGAACCCATGGTTATGGACCCGAATCCATTAGTATGGAACATTTTCTTTTCCAAGTGAAATCCCCTAGTATATGAAAGAGTGAAAAAGTGCTTTCGTTGTTGTGGAATAAGAAGCCTTCGTATCTTAATGCATGTATTTAATTTATTCGGAGCTATTAGAGCGGGATCCACTTTTTGGGGAATATGAGTCGAAGCAATAACAAGAATATTTCTAGTGGAACATCTTTCACAATCCCTGGAGAGATAGTTCACTAATAGACCGAGGGATAAGTAATTCGACTCATTCACATCCAGATCATGAATGTTTGGAATCCATATTATGCAAGGAGACATTGCTTTTGCTAATTCGAATTGAAGGGTGATATAAAACCGGTCTATTTCCGGCATCATATCCATAGTTAGCGCATTCATCATAGTTAGAAGCTCCAGCTCCGTATCAAGGTCGCGGTCGATATCGTCACTATCATCAATATCGTCACTATCATCAATAAGAAAACCCTTAGGCTTGTTATCCAGGAACTTGTTCAGAAATACTGTAATGAAAGGAACATAGGAGTTTGTCGCTAGGTATTTGACCAAATAGGATCGTCCAGTTCCTATAGAACCTATCACTAAAATACCCCTAGAGAGGGATAGGGCTAAGCGGAGCGAAAAAGGTTTTCCATGAGATGGGAAATGAAAACTATTAGCCCCACAGGAGGTTTGTGAATAAGTGATTGTCTGATAATGAGCAAGGAATATCCGTCTTTCTGCTAAACAGGATGTATTGAACTCATAATTCATTAGATACTTTTTATGAATGTCAACTAAGTATCGTAAGTAAATTGCTCCCGGTTGTTCAATCATTTGATAACCAGAGTCATTCTTTGATAAATGATCACTCTGAGTCAGACTCAATAGAATTTGATCAATCCTTTTTTCTGTCGTTAAGGTGGAGAACTGAACCAAGAATTCTCTTTCTTTATCATCAACCGAATCACTGTTCGAGACCCAGGATTCTATTTTATCATCAATCCAATCACCGTTCACCTTTTTTCTTTTTCTTATCAATGAATAGGTCTCTTTACTTATATGACTTAGATGTCTCGTATTTCTGGAAAAAGCGATTCGATTGATGGGATTTGGTATGATACTTATGAAATCGATGATATCGATGAGATTGATATTCAAATATTTCTTCTTAGAACGTATTGATTTGACCCCATAAGTGGGACCGCCACCCCATAGCATGTTGCCGCCAGAAGCAGAACCCCGTATTTCTTCTAGAGAATCTCCTAATTGTTCTCGAGCAACTAGAAAGAGATTCTTTAACCAGAAAGAATTCAGTTCAGATGTAGGATACCTATCCAGAAGTTTTCGCAACTCAATCATGTATGATGGAATCATCAAAGATTTGACCCTTTCGAACTCTGTCTGTAACTCACTATAGGTTCGAGAAACAAAAAGAAGATGTGTACGAACGAGATATCCAGCAACAAGAAGAAGGAAAAGGATTGAATAGAGGAACTCCCGAACATTTGGCGATCTCAGATGTGTCGATATCAATGGTGACTCATTATTTCGATGAATCATTTCTTTGGACAGAAGAAGATTATGTAAACACTTACTCGAAATCTCACTTATCAGATTCCATTGTGGAAGACACAATCTTTTCTGAAGAATTCGCCATGATATATCTAATCCATGCATAATATCATGAAAAATGGATACAAATTTTTGGCTGCTACTTAGTATCGGCAATAGGTCTGAAAAAGTATCTAAAAATAGCAAATTTAGATAGTTGTATCCTGTCGAAGTAAGGAACCATGGCATATATGTTTGGAATATATTCCATTTTGAGAGAGTTGAAAAAGCACTATCTCGTTGAAAGGTTCTATACATCTGCCCTTTCTCAAGGCATTTCTTTAGACAAAGACCCCGTTTTTTCCTCTTTTCGGATGGTAAATATTTCTCAGAACATGGAGTGTGAATCAAACCCATGTTTGAATTGAAATTGAGATACTGATGCAAGTTCTTCCCTTCTGAATCAGACAGATTCATATCTGAAAGAGGTTGACAATAAGTTCTTTCAAAATTGACTATTTGTCCCTCTGTTAGAAGTGTTCCAGAAATGTCTGCGATCGAGTAAATAGCTCTACGAACGAATGGATCGGATCGAATTGGAAAATGGAAAGATTTGTAAAAGTTATACCTTTCGTCACCATTTTGTGGAAAATCGTTAGGTATGAATATGTTAGACACCTGTAACTCGATTGGTGAAATAGTATCTCTCTCCAAAAAAGCATATTTTTTTTTACCGCCGCGCAAAGAAAATATTTTGTTGCGAATGAACAAGATATTGAGGAATTGTCCATACGTAAAATCATAATTATTGATACGGGCCTTTTCCACATAAAAAGGGAATCTTTTGTTACAATAGAAGCAGAGGTGATGTGGATTATTCAAGAATCGAAGTCGATTTGCTTTATAAAAAGAGGATATCAATGAGCTTCTATGAAATGGTTTCACGGGATTCAGCCAATTGTCTTGATCGTGGGATATCATTGAGAAATAGGAATCTGTGTTATCAAAAGATTTCCTGCGATTATTTCTAGTATGGAATGAGTCAATCATCCACTTTGGTATCTTATTGAACAAAAATGGTGATATTGTTCCTCCATTGATCAAGAATTTCGATTTTTGGGAAGTATCATGATCATCCAATAAGAAGGGTTTCAATTTTTTCAAATGAACGATTTGAAGACCTATTGATTCTAACAACTGATTGCAGAGTTGATCATTCGGGCCTTTCAATTCATAGATGTGGATCTCGGACCTATGAATGGGGATATTCCCGAAACTCACAAAGAAAAAAGGAAGTGAGTTAGACAAAAAGAGAAGAAACTTGGACAAAAAAAGAAGTAACTTGGACAAAAAGAAAGGAAGTGACTTAGACAAATCTTTTTTGTCGATAACCTCAGACCAATCAATCGAATATTGATTAATACGTAATCGATCGAACACTACTTGAAAACGGCTCTTCTGCTCAGAAATGAAATGTTCCAAATGTTCCTGTAAATTCTTGCTCCCATTGGACCATTTGTATCTATATGCATTAGGATCCCGATTCATGGATCTCTCGGTTCGAGAAATAAAAATAAGAGGATCGAACCATTTCTTCTGACTCTTTTTCAAATTTGATAAATGTTGGTTGATCGTATATTTCATTATAGTTCTATGATTCAGAGTATCATTTCCTATTTGATCCCTTTGAATTCCATATTCGAAGTTGCGATCGGATCTATTCATTAAAAGGAATCGATTCAATACATTTCTTATGTACCCATAGGTGCTATATTGGATTTGAATCAGATTTCGGATCAATCTATATTGATTGACTGCCTCCATTATGTTGTTGCTAGCAAATACGACTATTTTTGGTTTTGGATCTTCCAAATCATTCCCGCAGGAGGTCCGGACCCATTTTTTTCTGATCCTTCGATAAAAAGATTCATTTTCTTCATAAAAAATAGGAGGTAGAACCAATAAAGATTTCTTTTTCGATTCATCCCTGGAGTTGAATACCTCATTCAAGAATTGTTTTTGATCCAATCTGTAGGAATCAATAGAAAGGGCAAATCCCTTATGATACACCAGATCCGGCTCGGTTATTGATAGAGTGAATAGATCTGCCATTTCTTGAAATCTCTCTTCTGATTCAAAATCGTGGTGTAACGTGTATCCCCCCCTGTTCCGGTCATGGAATAGATGAAATAAATCAAAAAATGGATTTTTGTTCAAGAATGAAATCTTATTGGAACTGTCCATATCCAGTTCATCCTTCGGAACCATATCACATCCCGGATCTGATGAAATAGGATGAATTGAGACGGTATTTTGTAAATACGTAATTATCTTGAATATATTAACTATTTCCTTATTTTCCGATCGCCTGGAAGGGACAAAAGAAACATCTTGTTCTTTCTTCAACAATTTATGATCTCTAGTGGACCTCTCAGTAGGATTCGAACCCAGATGAAGTTCTGACCATCTGTCAGAGAAAAAAGAACGAATGGATCTTGTACGATTCCCAAGAACAAGAAATTCTTCGATTTCTTCCGGAAGCAGATGATTATTCATCTGCTTCTCACGTTCCGTGAATAGCCGGGACATTGAGGAATATCCAGAAAGACATTTAGGGGATCGGTCTGATTCTATCTCTGTTCGTTCCATTTGAAGAAAGGAAGGATCCCAAAGAATCGATCTTTCTTTTAGTTGTTGAATCTCTCTTTGATTGATCAATGTGTGATATTCTGAATCCTCATTACTAATGGAATCAAAATGATCTCTGGATCGATCAGAAGATCCTTTCAATTGGCTAAAATCCGTTACTTGAACGAAACTAGATCTTGTGGAATCATATTGAATATTTGACGATACATTCCGTACCTTGCTAAAAAACCGATCCTTGTTTTCCAACCACACATTGTCTAACCAAATCCAATTCTCTCTCGATATGTTCCTCAAAAAATCCGATTCGTGCGGATTCTTCCCCCAACTAAAGAAGAGATCTTGGCGGAATTGCCACATATGAAATTGAGCACAATTTTGCAAAGAAATAGCCCACTTGTTTCTCGAGAAGAGATGGGAAACATGCTCAATATCATTTGATTGAATAGTTGACCCAGCTCCTTGTTGTTTGAAGAAACCCTCCGCTTCAATTGGTATTTTTTCACGAAAAGCAAACATGAGATAACAAATCCAGTCTTTCACTAAGATTTCGAATAGCTGTCCCGAATTCAAGTTGATTATGTTTCGCCTCTTCCTCGGAGAAAGACGATCAAACAATTCCCAATCATGGTCCTTGCGGATCGGATCATCCATATAATATACAAAAAGAAACTCCAGATATTTGATATCTTTCTCTTTGAATGAGATCTCAATTCCAGTGACGGTTTCGTTAGATATCTTACAACTAGAATCCCTCTTTTTTCCGAGCCAGTTCCTCCACCATCGCGAGCCCCAGTTAGATTCAGGCATGATACACTTTTTAGTTATTGGGAGAACCCAAGTACTCTCTTTTGGATCCAGGAAACAGCTCTCAGAGATCTTTTTTCCTTTTGGAAGATACAGGAGCGAAACAATCAACCTATTGATATTGGAAGACCCAAAAGATTCTTCCAATGTATCATTTCTGGGTCCAATGAAATTCATAGGTATAGGAAGAAGCCCTGTCAAATAGAGATTTTTTCTTTCGACCATCTTTCGATTGTTAATACGATATATAAGGACCGATACTACAAATAGTACTACACCCTTGATCGTGAAATATCGATTGCTTGTTGAACCCTGTAAATGTGAATTGCGTGAAAGTAGGATACTCCAAATTCGGGAGTCCAAGAGTTTTATAAAACGTTCTTGATGGAAAAAAATGTGAATGAAAGATACCACTGAATTCAATTGGGTCCATGAATCTAAGAAATAGTGAGAATTCTTGATCTCTCTCAATATCTCTCTCAATTCGAAAATCCAGGATTTGAATTGATGTCCTTTCATTAAGATTAAGCCCTCCTAAATTGCATTGATTTACCCTAAAGATTTCATTTCAATTGGAATTTGGTTATTCACCATGTACGAGGATCCCCGCTAAGCATCCATGGCTGAATGGTTAAAGCGCCCAACTCATAATTGGCGAATTCGTAGGTTCAATTCCTACTGGATGCACGCCAATGGGACCCTCCAATAAATCTATTGGAATTGGCTCTGTATCAATGGAATATCATCATCCATACATAACGAATTGGTGTGGTATATTCATATCATAACATATGAACAGTAAGACCTAACAGTCTTATTGAGACTAGAACTCATAGGGAAGAAAATTTATGGATGGAATCAAATATTTCGTAGTTACAGACAAAAGTATTCGGTTATTGCTGAAAAATCAATATACTTCTAATGTCGAATCAGGATCAACTAGGACAGAAATAAAGCATTGGGTCGAACTCTTCTTTGGTGTCAAGGTAATAGCTATGAATAGTCATCGACTCCCGGGAAAGGGTAGAAGAATGGGACCTATTATGGGACATACAATGCATTACAGACGTATGATCATTACGCTTCAACCGGGTTATTATATTCCACCTCTTATAAAGAAAAGAACTTAAATCAAAATACTTAATAGCATGGCGATACATTTATACAAAACTTCTACCCCGAGCACACGCAAAGGAGCCGTAGACAGGCAAGTGAAATCCAATCCACGAAATAATTTGATCTATGGACAGCATCGTTGTGGTAAAGGTCGTAATGCCAGAGGAATCATTACCGCAGGGCATAGAGGGGGAGGTCATAAGCGTCTATACCGTAAAATCGATTTTCGACGGAATGAAAAAGACATATATGGTAAAATCGTAACTATAGAATACGACCCTAATCGAAATGCATACATTTGTCTCATACACTATGGGGGTGGTGAGAAAAGATATATTTTACATCCCAGAGGGGCTCTAATTGGAGATACCATTGTTTCTGGTACAGAAGTTCCTATAAAAATGGGAAATGCCCTACCTTTGAGTGCGGTTTGAACTATTGATTTGCGTAATTGGAAGTAACCAATTAGGTTTACGACGAAACCTAGAAATCGATCACTGATCCAATTTGAGTACCTCTACAGGATAGACCTCAACAGAAAACTGAAGAGTAACGGCAGCAAGTGATTGAGTTCAGTAGTTCCTCATATAAAATTATTGACTCTAGAGATATAGTAATATGGAGAAGACAAAATTGTTTCAAGCACCGACAGAACCAGAAGCGCCCCTTGTTTCAAAGAGAGGAGGACGGGTTATTCACATTTCATTTGATGGTCAGAGGCGAATTGAAAGCTAAGCAGTGGTAATTCTAAGGATTCCCCCGGGGAAAAATAGAGATGTCTCCTACGTTACCCCTAATATGTGGAAGTATCGACGTAATTTCATAGAGTCATTCGGTCTGAATGCTACAGGAAGAACATAAGCCAGATGAAGGAACGGGAAGACCTAGGATGTAGAAGATCATAACATGAGTGATTCGGCAGATTTTGATTCCTATATATCCACTCATGTGGTACTTCATTATATCATATATATAAGAATTATACGATATATAGAAGATCCATCTGTATAGATATCATCATCTACATCCAGAAAGCCGTATGCTTTGGAAGAAGCTTGTACAGTTTGGGAAGGGGTTTTGATTGATCAAAAAGAAGAATCTACTTCAACCGATATGCCCTTAGGCACGGCCATACATAACATAGAAATCACACTTGGAAAGGGTGGACAATTAGCTAGAGCAGCAGGTGCTGTAGCGAAACTGATTGCAAAAGAGGGGAAATCGGCCACATTAAAATTACCTTCTGGGGAGGTCCGTTTGATACCCAAAAACTGCTCAGCAACAGTCGGACAAGTGGGGAATGTTGGGGTGAACCAGAAAAGTTTGGGTAGAGCCGGATCTAAATGTTGGCTAGGTAAGCGTCCTGTAGTAAGAGGAGTAGTTATGAACCCTGTAGACCATCCCCATGGGGGTGGTGAAGGGAGGGCCCCAATTGGTAGAAAAAAACCCGCAACCCCTTGGGGTTATCCTGCACTTGGAAGAAGAAGTCGAAAAAGGAATAAATATAGTGATAATTTGATTCTTCGTCGCCGTAGTAAATAGGAGAGAAAATAGAATTTGTTTCTTCGTCTTAAATCTTAAAAAAAAAATGAAAAATAGGAGTAATTAATTGTGGCACGTTCACTAAAAAAAAATCCTTTTGTAGCCAATCATTTATTAAGAAAAATTAATATGCTTAACACAAAAGCAGAAAAAGAAATAATAGTAACTTGNNNNNNNNNNNNNNNNNNNNNNNNNNNNNNNNNNNNNNNNNNNNNNNNNNNNNNNNNNNNNNNNNNNNNNNNNNNNNNNNNNNNNNNNNNNNNNNNNNNNNNNNNNNNNNNN
>Milicia excelsa voucher Parmentier 2054 chloroplast, complete genome
[truncated: 3,216,085 more chars]
