# Supplementary material for: Genetic characterization of a group of commercial African timber species: From genomics to barcoding
Source: PLoS One. 2023 Apr 20;18(4):e0284732. doi: 10.1371/journal.pone.0284732 (PMC10118144; doi:10.1371/journal.pone.0284732)
Supplement: S12 File — (FASTA) [file pone.0284732.s014.fasta]

>MZ274147
TTAGTTTTAATTTAGTTATGGGCGAACGACGGGAATTGAACCCGCGCATAGTGGATTCACAATCCACTGCCTTAATCCACTTGGCTACATCCGCCCCTTTCCCTTTACTCCACTATTTCATTATAAAGGATTCAATTTTAACAATTTCTCATTATTTCTTTCTTATTTCTAAGATAAAAATATTAAGATTAAGAAAAAATTCCAATTTTTT-TTTTTATTTTTTAATGGAAAATAACAACTTCACACAAATTTCACAAAGGTATATAAATTTGAAAAGGTATAGGTATATAAATTCTATATTAATAGAGAACGAAAAGGCGATACTCAATCATGAACTAACCCACAACCATAAAAATCCTTTTCTTTTTATCCATAAGATTCTGTTTCTTGTGACGAAAAAAAGTATAAAGTATATGTAAATAAAATATTACTAATAAGAATAATCTAATAATAATAAGAATAATATAATAAAATAATAATATTAATATATTAATAATATTAATAATAAAAAAAAAGTAATAAAGGAGCAATAACGCCCTCTTGATAGAACAAGAAATTGGTTATTGCTCCCTTACTTTCAAAAACTCGTATACACTAAGACAAAAGTCTTATCCATTTGTAGCTGGAGCTTCAATAGCAGCAAGGTCTAGAGGGAAGTTATGAGCATTACGTTCATGCATAACTTCCATACCAAGGTTAGCACGGTTAATGATATCAGCCCAAGTATTAATTACACGGCCTTGACTATCAACTACAGATTGGTTGAAATTGAAACCGTTTAGGTTGAAAGCCATAGTGCTGATACCTAAAGAAGTGAACCAAATACCTACTACAGGCCAAGCAGCTAGGAAGAAATGTAAAGAACGAGAATTGTTGAAACTAGCATATTGGAAGATTAATCGGCCAAAATAACCATGAGCAGCTACGATATTATAAGTTTCTTCCTCTTGACCGAATCTGTAACCCGCATTAGCAGATTCATTTTCTGTGGTTTCCCTGATCAAACTAGAAGTTACCAAGGAACCATGCATAGCACTGAATAGGGAGCCGCCGAATACACCAGCTACACCTAACATGTGAAATGGGTGCATAAGAATGTTGTGCTCAGCCTGAAATACGATCATGAAGTTGAAAGTACCAGAGATTCCTAGGGGCATACCATCAGAAAAACTTCCTTGACCTATTGGGTAGATCAAGAAAACAGCAGTAGCGGCTGCAACAGGAGCTGAATATGCAACAGCAATCCAAGGTCGCATACCTAAACGGAAACTAAGTTCCCACTCACGACCCATGTAACAAGCCACACCAAGTAAGAAGTGTAGAACAATTAGCTCATAAGGACCGCCATTGTATAACCATTCATCAACGGATGCCGCTTCCCATATCGGGTAAAAGTGCAAACCTATAGCTGCGGAAGTAGGAATAATGGCACCTGAGATAATATTGTTTCCATAAAGTAGAGATCCAGAAACAGGTTCACGAATACCATCAATATCTACTGGAGGAGCAGCAATGAAGGCGATAATAAATACAGAAGTTGCGGTTAATAAGGTAGGGATCATCAAAACACCAAACCATCCAATGTAAAGACGGTTTTCAGTGCTAGTTATCCAATTACAGAAGCGACCCCATAGGCTTTCGCTTTCGCGTCTCTCTAAAATTGCAGTCATGGTAAAATCTTGGTTTATTTAATCATCAGGGACTCCCAAGCACACGAATTTTCATAAATCGAAATAGAAAATTGAAGGCTTGTTATTCAACAGTATAACATGACTTATATGCCCGTGTCAACCAATATCTATCTAGATCTATCAGAATTTTTGTAAATGAATCCAGTGGGTTGCAAAAATAGAATACAAATTTCTATACATATGATTTCGAGATGACAATGGGTTGCCCGGGATTCGAACCCGGAACTAGTCGGATGGAGTAGATAATTTCCTTGTTAAACAAGCAAAAACCCTTCCCCAAGCCGTGCTTGCATTTTTCATTGCACACGGCTTTCCCTATGTATACATATAAAACTCGGTTCTTTCCCTAGACAAGACTTTCAAACAAAGGGTTAAATACTCAGTTGATTTAAGCCTTACTACATGCTGCTATATGAACATTTCAGATAAATGCATTTTTTTGTTATTTCTTTATCATTCAGATTATTTCAATTTAAGGATAATTTACATTTCCACAGTCTCATAACAAATCATTTATGATTGGCCAGATCATTGATACAAATAATATCCAAATACCAAATCCGCCTTCTATATAACCCCCACGAAGTAGAAGAAGCTTTTTTGAAGGTCAAAGAAAAAACTCGTTCTTCCTCCGTAAAGAATTCTTCCAATAATTCCGAACCTAATCTTTTCAAAAAAGCACGTACCGTACTTTTGTGTTTACGAGCCAAAGTCCTAGCACAAGAAAGTCGAAGTATATACTTTATTCGGTACAAATTCATTTTTTTTGAGGACCCGCTATAATAATGAGAAAGATTTCTATATATACGCCCGAATCGGTCAATAATATCAGAATCTGATAAATCAGCCCAGACTGGCTTACTAATGGGATGCCCTAATACGTTACAAAATTTCGCTTTAGACAATGATCCAATCAGAGGAATAATTGGAACTAGGGTATCGAACTTCTTAATAGCATTACCTATTAGAAATGAATTTTCTAGCATTTGACTCCGTACCATTGAAGGGGTTAGTCGCACACTTGAAAGATAGCCCAGAAAGTCGAAGGAATGATTGGATAATTGGTTTATATGGATTCTTCCTGGTTGAGACCACATGTAAAAATAACATTGCCAGAAATTGACAAAGTAATATTTCCATTTATTCATCAAAAGGGACTTCCCTTTTGATGCCAAAAGGGATTTTCCTTGATACCTAATATAATGCATGAAAGGATCCTTGCACAACCATAGAATGGCCTGAAAATCCTTAGTAAAGACTTCTACAAAATGTTCTATTTTTTCATAGAAATCTATTTGTTCAAAAAAGGTTCCAGAAGATATTGATCGTAAATGAGAAGATTGGTTGCGGAGAAAAATGAAGATAGATTCGTATTCACATACATGATAATTATATAAGAACAAGAATAATCTTTGATTTCTTTTTGAGAAAGAAAAACTAGATTTCTTTGGAGTAATAAGACTATTCCAATTACGATACTCGTACAGAAAGAATCGTAATAAATGCAAAGAAGAGGCATCTTTTACCCAGTAGCGAAGAGTTTGAACCAAGATTTCCAGATGAATGGAGTGGAGTATTAGTATATCTAATACATAATTTAAATGTGGAAATTTGTCCTCTAAAAAAGGAAATATTGAATGAATTGATCTTAAATTTTGAGATTTTACTATTTCTTTCCCTTCTAAGAAAGATATTAATCTTGAAGAAAATGGAATTTCCACAACAACTGCAAATCCTTCTAATATCATCTGAGAATACAAATTGGTGTTGTGCCCAAAAATTTTATTTTGGTTAGAATCATTAGCAGAAAAAATAAAATGATTCTGTTGATACATTTGAGTAATTAAATGAGTAATTAAACGTTTCACAATGAGTAAGCTGGATTTATTGTCATAACCTGCATTTTCCAACAAAATCGATTTATTTAAACCATGATCATGAGCAAGTGCATAAATATACTCCTGAAAGATAAGTGGATATACGAAGTTGTGTTGCTGAGATCTATCTAGTTCTAAATATCTTTTGAACTCCTCCATTTAAAATTAAAATTGAACCAAAGATAGAGGATTTTGGGGGTTATCAAATGATACATAGTGCGATTCAGTCAAAACAAGGTATTGGTAATAAGAAAAAAATAGATACCTCGGTAAACTTATCAATAGATTCTCTATCCTCTCTTTTTCCATTTAATTAATTGGTTTATATTCGTTGTTATAGGATAAGAAAACGGTTAGAAATCCTTTATTTTTTTTTTTTTTTTTTTTTTTTTT-------------------------------------TTCAATCTAATCGCTCTTTTGATTTTGGAAAAAAATTTCTTTATCAATATGCTGCTTCTTCTACACATCCACCTCCATTCCATAATGGAGAGTCACAATAGTTAGGATTCATTAAAAAATCGATAATCCACACACGGGAAAAGCTCTTCCCGCAACAGGCACTAATCTATTTTTAACCTATAATTAGATCGGGTAATCATTCAAATTAAGAACAGAAGCTCATTGCTTTTTCTTTCCTAGAATTAATTGAAGCTATAGGGCTCTATCCATTTATTCATTCGACCTAACTTAAAATTGAATTCATTTTGTTCCGTTTCCAAAATTCAAACAAGATTTTCTACGGATACGGTAAGAATGAAATATTCTCAGAATTCTCCATTAATACGACATGCTGTTTTTTCCATTCATTCCCCTTCAGGATCAGTCGTGGTCTTCCAAACTTTACCGATGGTATAGACGAATACCTTGCTCCATCCAAATGTGTAAAAGATCCTAGCCGCACTTAAAAGCCGAGTACTCTACCGTTGAGTTAGCAACCCGAATAGAATAAAAAGATGTGTAGATACAATCAGAATCAAAATAAATAAAGAAATTATACGAGGCAATCAAAACATTGAACTAGCAAAACATAGAAATCTAAAAAAAGAATTAGAATGGATTATGAACAAAAAAATGAACAGATCAGATGAAAATACAAGAAATTCTCAAAAAAAAAAAAAAGATATATACAAATAAATATCCAAATTGATAGACCACACCAAAAAAGACTTCTTGTATAAAAATGAATCCAGCGAACCCATCATTTACCTGAAGTAAAAAACCAAACCTATGAGACGGAGATAAATAGATACGCTTAATTACGATGAATTATATTTGTTCGATACACTGTTGTCAATAGAATATGAATTTTTGAAAAGAATACAATGAAAAAATAAAAAAAATTCAATTGAACTAATATTCAATTGAAAATAATATTAAAAAAAAAAAAAGACTTGTGTTGGATTGGCACTACATAGATACAAAAAATGTAAATAGAGGAATAAATAAAGAAGAAGTAGAAAAAAATCCCGGGTTTATTCAATCAATATAAGTGGAATAAGAAAACTTTATTTCTTATTTATTATTTTTTAATATTTCTTATTTATTATTTT------------------------------------------------TTTATTATTTTTTAATAAAGTTCCAACGAAAAACACCTGATTGAAGAGACTGCTAGAATTTTATTTTTCTAGGGTTAATAAATTAAGGTTTTGTTGTTATAGAACATGGGATTCTATGGGAGCAATGAATAGGTACGAATAGAACAAAAGAGGAAATAAAAAAAAATAGTAGAGAAAGCTTATATAAAACTATATACCAGTCATCACTCCCCCACTTTTGTATTTCCTTAAATAAATTTCGTTTGATTTTGATTAGGGTAAAATTCCTTAAAAACCTCCGCCTTCTTTAAAATATCTTGAACAGTTTCTGTAGGTTGAGCACCCTTTTCAAGGAAATATAGAATAGCAGGAACATTTAAATAAGTTTGATTCCTTATCGGATCATAAAAACCCACTTTCCGAAGATCTCTTCCTTCTCTTCGGGATCGAACATCAATTGCAACGATTCGATAGACGGCTCATTGGGATAGATGTAATGAATAATATCCCCCCTAGAAACGTATAGGAAGTTTTCTCCTCGTACGGCTCGATAAAAAATGATTCGAAGTTCTATTTATGTTATGTATAGAATTATAACGTCAAAGGGGTCTAAAAAATGATAAAATCAATTAGATTATGATTTAAGTCCTTTTTTCTTCTTCCTTCCTGAAAAAGAAAAAAAATCATTTGTACTCATAACTCAAGTTGGATAACTCTTAAATAGCTCAAAACAAAATATTTAGGCATTTCATTTTTTGAGTGGTCTTTAAACCCCTTTCCTTTTTGTTTGTCTCGTTTAAAATCTATTTGGATTTTTTATTCTGGTCCAGTTATTGAGACAATTGAAAAGGTCTTTGCTTGTTCTGGGATCCTTTATCTTTTCTTTGTTTTAAATCATTGGGTTTAGACATAACTTCGGTGATTCTTAATCCTTTCAAAATGGCAGCAACATACCTTTTTTTGCGATTTCTTTCTATCAAAGAATCATACAAACGATTGATTCCCACGTGATACACTTTGTATCGAAAGAGTTTTATCAATTCCAAGAAATTTTCTTTCCTTTTGTATTGGAAACTTGAAACCCTTTCAATTTCGATATCGAAGATATACTTACGAAGTTGTCCCAATTTATTTTCATTAACCCTAGATCCTTGCCCCCGAGAAATGAATCAATACTTTCTACTCGAGCTCCATCATGGACTATTTACATTACAACCCGACAAAAAAAGAGGGGTTCTAGTGGAACAGAACAAACGATGTCGAGCCAAGAGCATCTTCATTCCTATACTATATAAAATGGTGGATGTAAGAATCCACAACGGATCCTGTCTTTCAAGTCGCACGTTGCTTTCTACCACATCGTTTCAAACGAAGTTTTACCATAACATTTCTCTAATTTGGAGCCAGTATTGAATTGATTCAATTATGGAATCATGAATAATCATTGGTTCAGTCGGTACATAGTAATCCATACTTTTTTCTTCTGTATAGATTGATAGATATTTTTCTGAAAAAGTTTTAGCAAGAATTCAACTTAATCCCATAATATTTTATTATATAAATTTTTTATTATATAAATGCAATTTTTTATTTTCTATTTATATTATTTTATTTTCTATTTCTATTTTATATTATTATATATAAATAGAAAATTATAAAAAATAATAATAGAAATATTAATAAAAATAAAATAAATATAAAAAAAATTTTAAATTAAATATTAAAAATATTCAAAATAAAATTAAAATAAATATTAATTTAATAAATATTAAAAATATATATATATAAATAAATATTAAAAATATATATAAATATCATAAAAATAAAAAAGAAATAATAAATAAGATGAATAAATGAGTTCTTTTTAAATATCTGCATTTTCAAGTAACTCAATAGGATAGATTCACCAATCTTACACTTCTTTAAGTACCAAAGATTCAACTAATCTAATAAGGAATCATCATATTTAATTTATAATATAAATTAAATATAAAAAATATGGAATTGATAATTAAGATTAAGTTTCCTACTTTGACATCATTAATTGAATAAAGTTTTACAGTAAGAACTGTCATAAAATAGAGAAATTTTTATTTCTCTTGGAATTGAATCATCAATGATTTAAAGCAGATAGATCAAAGAATAAATAAAATTTCTTTTTTATTTCTTTATTTCTTTTTTTTCATGAGATGAAAAAAAAGAAATAAAGAAAGACTGATGTAAGGGAAGATTTCAGTCCTTATTCTTTCGATTCTGATTTTATCAATTAGATGAAAGAATAGGGGTTTCCTATCTATCAGATAGATTGAACGATTGTCACTCTTATAGATATAGATATTTTATGTTAAATATTTAAGTTCAATATTTAAATTTTCAAATTTTTGAAAATGTAAGAGATCACAAATTTTTTTTTTTTCACAAAAAAAACTACTGTCACTGAAATAGAGCGATAACAATATATACATATAGACTATGCCCTTCCTCATTTTATATACGTATTTTGTTTGACTTAAAATTCAGTAATCTTTCTATTATCTTGTCATAAAGTAAAAAGTAAAGTGAATAAAATGTATGAAGTACCCCTGTCTCAATCTTTACATAAATTTACAATTATTCATTAGAGCCGAACATGAAATACCCAAAAATTTAAAATACATCGATTACATATGCAACTTGATTGTTGATTAATAAGATTTGGACAGACGCAGATATTGAACTAAATACCTTCCGTTGCTGATTAACTTCTATCTACTCCCCAAATTCTATGGTAATGATAAATCATAAATCAAAAAGAGCCCTTTTTTTTTCGGGATGCTAACTATCTTGTCTAAGTACAAAGCCAAACAAGTATAGATTAAGTCCTTGCTCCTTTTTTATTTTACCCTAACCCAGTCTTAAGAAAAGACTTAATCCCCTTAATTGAATTCAATTTCAATTCAATTAGAGTACCAAGAACTCCCTCTTGTTTATAAATTCAGAGATCCACAGAAAATTAATAATTGGACTACTTCATTTAAAGAATAGGGAATAAGAGATAGGAAATATAGGTTCTTTCACATTTCAATTCAAAGTGCATCTCAATAAGGGACGTAAGGTTTTTCTAAATAACTAACTTCCATTAATATGAATAAAATAAACAAAACATATGATGAAAAGCCCGTCCGATTTTTGTGAATTCAAATCCTTGTCTTGTATTGTAATCTAAGTCCCTATCTTACCTGGATTATAAATAGATTCAGTTACATCTGCGTATGATTTGAATTCGATTCAGTTCAAGTTTGTGAAAAAAAAAAAAGATATGATTCCGAGAAGAATCATTAAAAAGCAGAAAAAAGAATAACATTCTATTCAATATTAGACCTTTAAAGTTGTTCAAAAAACAATATTTTTTCTAATAGAATTAAATAGGCTCTGGGACGGAAGGATTCGAACCTCCGAATAACGGGACCAAAACCCGTTGCCTTACCACTTGGCCACGCCCCATTTAAATTTAAATTTCTATTCGACACTAATAAAGAATAATGTTGGTATTGGTTGGTCGTCAATTCCCGTCCAAATATCTAATTTATAGAATAGATTAGATTGTTACTAGGATTTTGACACGTATAGATATAAAATGAAATTGAATTTATTGATCATTACATATAATTCAATTAAGATATTGTATGAAAGTATAGTTTCTTCTATTTTCCTTTGAGAATGGGAGGATTTTTGATTGGGTGAATTCAAAGAAAAAGAAGGATTTTTTGTCTACCTTACTTTCTTCATTTTTACTTATATCAATAACTCAATCAAAATACAATTATCTCCAAGAACAAAAAAAAATGTCTGTTATGCTTAATATCTTTAGTATGATCTGTATCTGTATGAATTCTGCCCTTTATTCGAGTAGTTTTTTCTTCGCCAAATTGCCCGAGGCCTATGCTTTTTTGAATCCAATTGTAGATGTTATGCCAGTCATACCTGTGCTTTTTTTTCTCTTAGCCTTTGTTTGGCAAGCTGCCGTAAGTTTTCGATGAGATCTTTAATACTATCCTAGAACCTAGAAAATTCATGATTTATTCCAAAAATTCTAACAATTGATAAGATCAGATAAGTCTTACAACATGAACCCTCAATTCAAACATTGAAACTCTTGGATAGACGTGATAAATCTGAATCACCTCATTTCCCCACTTTTTTTCTTTTCCAATGAAAGACACTAACCCTATTAGGGTCCTCCAGAATATCTAATTCTGGATATGAAAGAAAATTTTAGTAATGAAAGACTCTTATGACAAATGAATTTGAATTTCTGAAAATTTTTTATTTCTGAAAATTATTTTCTAGTTCTAGAAAGCACTTCATTTCTTGGTGTCAAAATAGGATATGTGGTATAAAAATAGACGATCTATTCTCTTTTTTTTTTTTTTTTTTTTCAAAAAAATGATCTTGGAGATTGTGTAATGCTTACTCTTAAACTTTTCGTTTACACAGTAGTGATATTCTTTGTTTCTCTCTTCATCTTCGGATTCCTATCTAATGATCCAGGACGTAATCCTGGACGTGAAGAATAAAAAAGGGGTTTTCGTTTTCTTTGCTTGATTTTTATTAAAGTTTCTTAGGTTTTTTTTTATCTATTTCACGCGTTTAACTACGAAAAAGAAAGGGGATTTTCAAAATTTTAAAGATAAATCAAATATCAAGTCATTAAGGGAAATGGAAAGAGAGGGATTCGAACCCTCGGTACAAATAAATCGTACAACGGATTAGCAATCCGCCGCTTTAGTCCACTCAGCCATCTCTCCCAATTGAAAAA-AAAAAAAAAAATTACTATGTTACATTACATGTAAAGTAAGGATTAAAAAGTCTTTCTTTCTCTCTTTATCTTTATTATATAGATTATAGATATGTACTTTATATTATATAGATATATACAACTTTTATCAGCAATTCCATTTAGATAAAGTAAGGGCTGGAAAGATCAAATATAAAGAAAAATAAAGAAGACTTTTTTGATTTTGTTCAAAAGGGCCTTTTTATTCCCGTGGCCGGGCTAGGTCAGTACCTAGTCGGCCCTTTTTTTTGTTCCAACGAATCATAGATAAAACAATTTATCTGATTTGAAAAGAAAAATATTTGTTATTAACGCAACAAGAAAGTGTCATTTCTTATTATTCTTTCTTCCTTTTTATTTTCTTTTTTTTTTTTAATTTAACTACTTTTACTGGAAAACTGGAATAAAAACTGGAATAAAAAAAGAAACTATGGATTCTTACACAATGCATTTTTATGTTATGATTTCGGTGTTTTTATCAAGCCATATTTATAAAATTCCTCCAGTAAAAGAAAAGATAGAACTTCTTATTTAATTATTTAAATGAATCCTCTTTTTCTAATCTTATTAAACCCCACGAAAAAAGTTAACACTCTAAATTTCATGATTCTTTTATGATCCTATCTTGATTACGCCTAATTCCCCCGTTCGACAAAAGATCCATTTGTATACAATAATCACATTGTAGCGGGTATAGTTTAGTGGTAAAAGTGTGATTCGTTCTATTAACCCCCTTAATAGTTAAGGGTTCTTTCGGTTTAATTCCTATTCCGATCAAAACAAAAACTTTATTTCTTAAAAGGATTTAATCTTTTACCTCTCAATGACAGATTCGAGGAAAAATATGCATTCTCGTGATTTGTATCCAAAAGTCAATTGGAAACTGAAAAATTGGATTATGAAATTGCGAAACATAATTTTTGAATTGGATTAGGATTAATACTTCCAATTAAATAAATATAGATAAAGGATCCATGGATGAAGATATAAAAGTAGATTTCTAATCGTAACTAAATCTTCAATTTTTGAATTTGTAGAAAAGAAATTGAAGCAAAATAGCTATTAAACGATGACTTTGGTTTACTAGGGACATCGACATTTTGTTTTAGCTCGGTGGGAACAAAGTCCTTTTCCTTAGGATTATTTCAAATAGAAATATAGAACGAAGGAACTAGAAAGATTGTTAGAATCGCCTTCTTCTAGAGGGATCATCTAGAAAGCGAGTCGTTTTGAATGTATTCAGACAAAAAGCTAACATAGATGTTATGGATAGAA-TTTTTTTTTTTATTTTTTTTTTTCGTTCACATCTTAGATCTAGGAATTTATCCATCTTCCATAAAGGAGCCGAATGAAACCAAAGTTTCATGTTCGGTTTTGAATTAGAGACGTTAAAAATGCTGAATCGACGTCGACTATAACCCCTAGCCTTCCAAGCTAACGATGCGGGTTCGATTCCCGCTACCCGCTCTAGATCTTCTCTTATATATTCTATACATTTATTCATATATTCATTCTTTATATTTCTTTCTATTAATTAATAGAAAGAAATATAAAGAATGAATTAATATATTAATTCTTATATATTCTCTATATTAATTCTCTCTATATTAATTAAGAATTAATGCATCATTGAATTAAATATACAATTCTTGAAAATCTCTCACATACAATCTGATTTTTTTTTTTTTTTTTTCAAAGAAGAGGCGGGAAGGTAAAAATGCGAAAAAATCGGAATGAATGAAAAGCGTCCATTGTCTAATGGATAGGACAGAGGTCTTCTAAACCTTTGGTATAGGTTCAAATCCTATTGGACGCAATTTAGTTCCATATCTTTATTTTAGATTTCTATGTCAAGAAAGACATGTTGAATGATTTGAATCAGAAGGGCTTGATTACTCCTTTTTTTACCTTTTTTAAGATAAAAGTTATCAATTTCTTTATGCTTGTTCCTGAAGTATAAAACGTTCCATCTGTTCCTGAATAGCTTCTTTCAAAAGGGCTTCTGCTTCCTCGGTGAATGTTTTGGTAGAAGATATGATTTCTTGGAACTGAGGTTTATTACTTTTTAAGTAAGTACGTAACTCAACAAGAAATTTCCTTACCTGTCCAATTTCTAATGAATCAAGATACCCATTTGTTCCGGTATAAATAGTCATTATCTGTTCTTCCACCGAAAGAGGAGCTGATTGGGATTGTTTGAGCAATTCACGTAATCGTTGACCTCTTGCCAATTGATTCTGAGTAGCTTTATCGAGATCAGAAGCAAATTGTGCAAAGGCTTCTAATTCTGCGAATTGTGCCAGTTCCAATTTTAATTTGCCGGCTACTTGTTTCATAGCTTTAATTTGAGCAGCAGATCCTACTCTGGAAACGGAGATACCCACATTAATAGCAGGTCTGATTCCAGCATTGAATAGATCAGCGGATAAGAATATTTGTCCATCAGTAATGGAAATTACATTAGTAGGAATATAAGCCGAAACATCTCCCGATTGAGTCTCAACTATTGGTAAAGCGGTCATACTTCCTTCACCTAAACGAGAACTTGATTTAGCGGCTCTTTCCAAAAGTCGTGAATGCAAATAAAAAACATCCCCTGGATAAGCTTCGCGACCAGGCGGTCTTCGTAATAGAAGAGACATTTGGCGATAAGCTTGTGCTTGTTTGGAGGGATCATCATAAATGATTAAAGTATGTTTTCCACCGTACATAAAATATTCAGCTAAAGCTGCTCCTGTATAAGGAGCAAGGTATTGTAATGTAGCAGGGGAATCCGCCGTTTCGGCTACTACAATAGTGTATTCCATCGCTCCCCTTTCCTGGAAAGTAGTCACTACCTGAGCCACAGAAGATGCTTTTTGACCAATAGCTACATAAACACATATTACATTTTGTTCTTGTTGATTGAGAATCGTATCTGTGGCTACTGCTGTTTTACCGGTCTGTCTGTCTCCAATAATTAATTCTCGTTGACCACGTCCTATAGGGATCATCGAATCAATAGCAATAAGTCCCGTTTGAAGAGGCTCATATACGGAACGTCGAGAAATAATACCCGGAGCGGGAGATTCAATTAACCGAGATTCAGAAGCTGAAATTTCACCTCTACCATCAATAGGTTTAGCCAGGGCATTTATAACACGACCCAAATAGGCCTCACTCACTGGTATCTGAGCAATTTTTCCTGTTGCCTTTACAGAACTTCCTTCTTGTATCATCAAACCATCACCCATTAATACAACACCAACATTATTTGATTCCAAATTCAGAGCAATGCCTATTGTACCCTCTTCAAATTCTACTAATTCACCTGCCATTACTTCATCAAGACCATGAATACGAGCAATACTGTCGCCTACTTGAAGTACGGTACCGGTATTTACAATCTTTACTTCTCTATTATATTGCTCAATACGTTCACGGATAATATTACTAATTTCGTCGGCTCGAATGGTTACCATGAGTATTTCTTAATTCTTTTTTGAAAAAAAAAAAAAAAAAAAAAAAAAATAATGCCTACAGTAGAAGGACTAATCGGTTATTTCTTTCATCGCACCAAACATACCAATATTGGCACTGATGGTACGTAAATGTAATTCGTTGTTCAAACAACTATTCAGAGTTCCTAGAGCTCCTTGTAAGGCTTGTTGGAAAACCCGTTGTCGGACTTGATTAATCGTCCTTTGTTGTTCAAAATGAATGGTTTCATTTTTGTAATTTTCTAATTGTTCCAAAGTCTTATAAGTTGAATTAATAAAATTCAATTTTTCTCGCTCTATCTCAGAGTACCCATTCACTCGAAACTGATCTGCTTCCATTTCCACTTTCCGTAAGCGAGCCCGGGCCTTTTCTAGCTGTTCAATGGCCCCCCCACATAGTTCTTCTGAATTTCGAATAGTATTCAAGATCCTCTGTTTTCGATTATCTAATAAATCGCTTAATGAAAGTAGATTATTTTTCCATTCATTTCAAAACTTCCATGATCCCTTCCCGAACCAAACATGAATCTTTCGATTCATTTGGCTCTCACGCTCATTAATTACTTATGGTAAATTCCCATATCTTTTTTTTTATGGAATGAGCCTATCCTCTCTTCTCTGGTCATATTCAAAAATAAAAATATCGAAACTTATTACTAATCCAAGACCAAAATATTCAGAGGACTCTTCTGACCAAACAAAAAATATGTAATCGTCAGCAAAGTTGTTTCTTTTTTTCGTCAAATCCAAAAAATTCTTCTTACTTTATACATAACCTAATACATAGGTTGTCGATTCAGCATTGGATGAAAAAAGGATGAAATACCCATTTTTCCAATAAACGGTTCAAATCATTTTTTCAATATGAGTGTTCTATATCG-AAAAAAAAAAATACATTTATTTGGAAACCATCTCTGTATTAACATAGTGGTAGAAAGAGTACCCTGCTGCGTCTGGACTTCAAACGATTTAGCTTTAACCATGTTAACAGTGCCACATTACTGGTTCAAAGAGAATCAAAGTAGATTTACCAATAAATCACGAAATGCTATGGTTCTTGCATATAATTTCTTAATTTATTCAGAAGTAATTCGCGAAATCATGCACCCTTTCCTTTTTAGTTATAAGGAAAAAAGTACAGCTGGTTGGATCCAGCCTATTCTTGAAAGAAACAACTCGCACACACCCCCTTTCCAAAAAAGATCAATACACCAAAGACCACACTTAGATTTATTGGATTTGTTGCTAAAATATCGGTATTAAACCCGAAACTCCCGGCGGATGGCCAGTAGCCCAAAGAAAGGAAAGAATCGGTTACATTTTTCATATGATCTCCTCTTATAGATAGACTACAAAATCGAACAGAGTTCTTTTTTTATCACTTCACCCCTTTTTCTTTTTTATATATATTTATATTTCTAAATAAAATTCTAAATAAAATAGAGTCAAAAATAGATTTTGATTTAGAAATTGTGAACTACCCTTTTCAACACTTCCCCTTTCCCTTGGACTAATAACGGGAAGGACAAAAGCGAATCGGTATGCTAATTCCTCATACTCAAATCAGTCCTTCCCATGGATTATTTTCTCAACGAAAACGAATAAGTAATTATAGGAGTGAAATCTTGATATAATTTGAAAAAACAAACGACAAGTCCAAGGCAACAAAATAAGAAAAATACGTATTTTTCATATTTATAGGATTAAACAAAAGGATTCGCAAATAGAAGTGCTAATGCTACAACCAGTCCATAAATTGTTAAAGCTTCCATAAAGGCCAAACTAAGCAATAAAGTACCTCGTATTTTTCCTTCCGCCTCGGGCTGTCTCGCGATACCTTCTACAGCTTGGCCCGCAGCAGTACCTTGACCAACTCCAGGTCCAATAGAAGCAAGCCCTACGGCCAATCCAGCAGCAATAACGGAAGCGGCAGAAATCAGTGGATTCATGATAAGTTCCTCGCACACACAAAAAAAAAAAAAAAAAGAAATGGTTAATGATACAACCAACCAATGAATTATAACATAATTATTCCATCACTAAAATTCATCCAGTCGAAGTAACCGAAGTAACTAAGAACTTCGAATTGGAGTCAAAATATTATTGAATCATCAGAACTACTTCGATATCTTCTATCCACAGAATCTTTGTGAATTCATACGACTTTCGTTCTTCCATTTCTTTGTTCCGAACCGTTCTTTGAATTCTTCGATCTTTTTCTTAATTTCATCTGTTTATTCAATCAACTCACAGTCACAAACGAGACGGAAGGATTTCTATTGGAATCCTCATCTAAATTCACAGTAGTAGGGCAAATTAGATATATCTTTAGTTCATATATATAACTAGTCAATATCTAATATCACATATACATGTCTTTCTTCCATAACGTAAACCAACTATTCCTATCTTAGATTCAATCGAATTCTAGAATCATTCATCAAAACATCCACAACAGTTGACTTATAGCCATTAAATTACATAGACCTAGTTCGACTCTTCTTCTCCTAACCAACCCATCTTCCCATTTTTTTTGTAAATTCTTATCCCCCTTTTCTTTATCATTATCCCACATGGATAGAATCGAAATGGACAAATTGATTAGGCCGAATCATTGCATAGAAATATCATTATTAGATTGATCTAAGTTCATGCAATTTATTATTTATTAAAAATTTCTTTTGGTCAATCGTTAAATTGAATAAAATAAACTGAAGGAATAATCGTTCTATAGAACATACTTTTTTTTTATTTAATCACACGCCATAAACATACACCACAAGAATTCTTATTCAAATTAGTACTCCTAATATTTAAGGATTGACTGAACAATATAAATAGAATCTTCATTGAGGAGAGGTATGATATAAGTAGACCAAACAGGAATTTTAGGAAAAAGATCTTTTAGATCTCTTTCCTTTTTTTTTTTTTTACAATTCTCTAATCTCATAATCTTTTTTGTTATTACTCTAGATCGTATATAATGCATTTGTATATTCCCTATATTTATATTCTCTAAGTAGAATATATTGAGCTACGCATACATTGCCTTAAACTAGGTTAAAAAAAGACTATTTATTTCGAAAACTAGTCAATGATGGCCCTCCATAGATTCACCTATATAAGCCGCGGCTAAAGTTGCAAAAATAAGAGCTTGAATCCCACTTGTAAATAATCCAAGGAACATGACAGGTATAGGAACCACTAAAGGTACTAAAGAAACAAGAACAACAACTACTAATTCATCGGCTAATATATTCCCGAAAAGTCGAAAACTAAGCGATAAAGGTTTTGTGAAATCTTCTAATATGTTAATGGGTAAAAGGATTGGAGTTGGTTGAATGTATTTCCCAAAATAAGCCAATCCTTTTTTGCTAAGACCCGCATAGAAATATGCCACTGACGTGAGTAAAGCCAAAGCAACAGTAGTATTTATATCATTCGTGGGTGCGGCTAACTCCCCATGAGGTAATTGTATGATTTTCCAAGGTAAAAGAGCTCCTGACCAATTCGAAACAAAAATAAATAGAAACATAGTTCCAATAAAGGGAACCCAAGGACCATATTCTTCTCCAATTTGGGTTTTACTCACATCTCGAATGAATTCAAGGACATATTCGAAGAAATTCTGACCGCCAGTTGGAATGGTTTGTGGGTTCCGAACAGCTATAGTGGCTGAAACTAATAAGATAGCAATTACAACCCAAGAAGTAATAAGTACTTGGCCATGGACTTGGAAACTTCCTATTTTCCAATAGAAATGTTGGCCTACTTCCACACCGGATATATCGTAGAAACCTTTTAGTGTGTTGATGGAACATGATAGAACATTCATATTGCCCTCTGACAAAAATAGAACTTTAAACGAAATTATTTTGATTCAACCATCTCTTTCTCGACTTGCCTACTTGAATCGTATATTTTGAATACCAACTAATTACACAATATCCCCAGTTTTTATCTCTTTTTTGAGGTTCACAAATAGTAACCAATTCCATAAATCTATGTAATGTAGTTTCCTAAGTAATTTATTTATCTTATTATTAATCAAGGATTTATTATATAGCTAGAACGACCCTCACAAATTGCGAATACTAATTTGTTAAGAATTAATCGGATTGAAGCTATAGCGTCATCGTTCGCTGGAATCGAAATATCTCCAAGATCGGGGTCACAATTTGTATCGATTAAACAAATCGTAGGAATTCCCAAAGTAATACATTCTCGAAGAGCCGTATATTCTTCGTGCTGATCAACAATGATTACAATATCGGGTAACCCTGTCATATATTTAATCCCGCCCAGATATGTTTGCAAGTGAGATAATTGTCTTTTCAACATAGCTGCATCTCTTTTTGGAAGACGATTGAGTCTGCCCATTTTTTGTTCCATTCTCAAGTCTCTAAACTTATGAAGTCTCGTTTCTGTAGTGGACCAATTCGTTAACATACCACCGAGCCATTTTTTATTAACATAATGACATCGAGCCCTTATTGCAGCCCGTGCTACTGAATCAGCTGCTTTATTTTTGGTACCAACAATTAAGAATTGTTTTCCCCTACTTGCTGCATCAAAAACCAAATCACAAGCTTCTGATAAAAAACGAGCAGTTCTAGTAAGATTTGTAATATGAATACCTTTACGCTTTGCAGAGATATAAGGTGCCATTCTAGGGTTCCATTTCCTAGTACCATGGCCAAAATGAACTCCTGCCTCCATCATCTCTTCCAAATTGATGTTCCAATATCTTCTTGTCATTTTCCTCCACACTTACCCTCCCTTTTTCAAAAAAAAAAAAAAAAAAGAGACGAGGTACCCTGAAAAATAAATAAATGTTCCGACGGAACCTTCTCTTCTACCGTGGATTGGCCGTAGATGCACGATCCAAGCCCTTATTCTTTTCTATTCGTTATTTTCTTTACTTTATTACTATTACCAAATCAAATGACCGGGCCAAATACAGCCAAATACAGTATAGTTAAAGTTAAAAGTATGAATCTGCTCTTAGGAATCATTTAATCCTATAAATGATTGTTCTGATGTATCATGGAAATTCTTTGAAAGACAAGAATCAAATAATTTTCTGTGGTGGAACAAAATATCTCTCATTTCTCCCTCGAATAGATTCTTCTTTTTGGTTTCCAAAGGAATGTTGTTATGCTGTCTTGAAGTAGGCATTAATCCTTTAAATCCGGTACCAACGGGTATCATTCCCCCCAGAACAACATTCTCTTTCAAGCCTTTCAACCAATCGATACGACCCCGGAGAGCAGCTTTTGCTAAAACCCGAGCAGTTTCTTGAAAACTCGCCTCAGATATGAAACTTTGAGTATTCAGAGATGCTCTTGTTATTCCCAATAAGATGGCGCGGTAACAGATCCCTTCTTCCAAAGCACGCCCCATTCGTTCCGCTCGCAACAATCCAATTAGTTCTCCGGGTGAAAAAACATTAGACATTCCATCTTCTGAAACCAACACTTTTGATGTTATTTGACGTACAATAATTTCTATATGCCTATTATGGATCTGCACCCCCTGGGATCGATAAACCTTTTGGATCTTATTAACCAAAGAGATACGACTTTGCACTATAGTTAGCTCCGCACCAATCAAGAATCCCCAAGGAATTCCAAGAATTCTTGTTATACGTTCGTTCCAACCCTCAACCCTCTTTTCTAGATTCATCGATATTGAATCAATCGAACGCACTTCTAATACCTGTTCCACTTTTGGAAGACCCTGTGTTATATCACCGGATCTCGATTTTTCATATATAAATGTAACTAATGTATCTCCTTCGTAAAGGATTTCCCCATAATGGCCATGAACAGTTGCTCCTGGAGTGGCCAAATAGGGCTTAGCCCATCGTATTACTACAGAGTCAACTTGAACAATTAGAATTTGACCCGATTTTAGATGTGGCCCCTTTTTAGCTATACATATATTTTCACAAATAAACTGCCCAAGACTCATTTTTGTAGATGTCTTTTCACAATAATTGTGATGGAGAAAATACCAATCCAAATTGAATGGATTCACAATGATCTTACTGCATGGATCGGGATTATAAAATTTCCCATTTTCATCCATGAAATAATATTTAATTACTTGAAAAGTCTGTTTTAAATTGTCAAATTGTAAATAGTTAGTTACCGGGATCTGATTATAAGTTATCAAATAGTAAAATGAATAAAAATTCGCAATTTTAAAAGCTGTTCCTAAAGGGCCCAACGAATTCCTAATTTGCATTAGGGGATTTTTTTTAATTGATTCTTTTATCACATTGGACAATTTTACATCATTGAATGGACCCATTCGAGAACAATTGGATGATGACAAAATTATCAAAGATTGGCATTCCTTATTTCTATTCAATAACGTATGAATAGTTCCTTGATTCTGGTTAAGGGATTGTTGAATCTTTGCCTTGGAATAGAAAAAAGTAGAAGAAAACGGATTGATATTGGTGCGATCTGATCCATTATGAGAGATCAATCCGGAACCCGATGGATCATTTCTTTTTCCAGTATACGGAATAGAGGATTTCACTAAGTCGATTCTTAGGAAATCTCGAATCAAACCATTTGTCCTTATTTCAACAAAGGAAGCACGGACCTCTTCGATAGAAGAACTTTTTTTGTCATTGTCCCAATTCAATACTAAACAAGTTCGAACTAATTGAATACTTGTGTCAGAAATTCCCCGAATTGGTTTGCCGTTTCCATAAAGGATATAATTGACAACTTGAAGTTGCACATTATCCCTTTCCTGCAGCAGATCCGGGGGGAAAAGTGTTGCTAAATTTATACCGTCCGTTAGTTCATATGTAACTACAGGTCGAACCAAAACAAAATACTTTTTCTTGATGGGTGTGATCCATTGGACATAGATCCAATTTTTCAATTTTTTGAATGCTTTGGAATCTGTTTTTCCTATTCTTGGTGGTATCAAGATGCCACTGTGTCGAGATATCTTATCTGTCTCGCCAGGAAAATGAATATCTCCAGAAAAGATTTTAAGCTCAATTCTTTTTTTTTTTCTTTCCACTCGTACTAACCCGCCTACTCGGCTCCTTGTATTTAAAGTGATTTGTGTATCTACCCCAATGATACTATTGTTCCGTACCATTATGGAAGAAGATCCAGGTAAGAGATGTACTTCCTCGGGAATGAAAAAAAATCGATCTACTTTCATTTGGTATTTTGGCCTAAATTCCTTGATTCCTCGATACTCAATCAAATCCTCTTTTTTGACGATTGAATGCACTTCAATAGTCCCATATTTAGAAATTCCCGAACTCTTTCTTCTGTATCGAGGATCATCGAAATAAGCAAGAATACTATTTCTACGGAAAATACCATTTATGGGTATTTTAATCGAAAGACCTGAAGGGGACATTAGTTCTTTCTCTCGTTCTTGAATCGATTGGAGTGGAATGGTGAATCTATTTCTTCGCCTCTTTGCCAATAAATCCGAATTATCGTGGAGAATGGCAGGATATATAAGATTATAATGACCAGTGCATACGATTCGATTAAGTTCTGAATAATCAGGAATCCTATCTTCTTTTTTACCATAAAAATCCGAACTAAATAATTTGTGTCTCACTTGATCATTATTCAATGAGGGATTAGAAATATATCTTCGCTTGACAGAAAGAGAATGCACGTTCGTTTGATCTTGGTCCTTGTGGAGCGAAAGGGAGGCTATACTGGATCTGCACGGCTTTCCTGATAATATCCATAAATGACTTGTTTTTGGTAAGAGATGAACATTACCATATGTAAATTCAGGTGCATGATACACATCGGTACTCCAGTGCATTTCTCCTTCTGAGTCAGAATAAATATGTTTTCTGACTCTCTCCTTAAAAGTGGATGTTCCCGCGCGAATCTCAGCAATCACTTGTTCTGATTCTACATATTGATCATTTTGAACTAAAAGAAAACTTGTAGATGGAATATTCACATTATGTAGAATATCTTCACTCTCAATAGTTACATACAAATCTATAGAACATAGAAAAGCAGGATGTCCATGACGTGTACGTGTCGGATGAACCAAATTTTCATTGAATTTTATTTTTCCATTAGAAGGGGCTCGTACATGTTCTGCAGTACCCCCTGTGAATACTCCGCCGGTATGAAAAGTTCTTAATGTTAATTGAGTACCGGGTTCTCCAATAGATTGACCTGCAATAATACCTACAGCTTCTCCCAATTCGACCAGGTCACCATGAGTAGGACTCCGGCCATAACATAATCGACAGATCCAAGATGGACTCCTACAAGTAAAGGGAGTTCGAATAGATATTGGTTGTGCTCGAAAGGTTATGAATCTATTGATAAGTCCAACCCCAATATCTTGATTTTGAGTGGCAATGCATCGTCGACCCATATATATATCATCCGCTAATACACGACCAATTAATGTTTGGATAAAAATTCTTTCCGGCATCATCCCATTTCGAGGACTCACAGAAATACCTCGGACAGTGCCACAATCTGTTCGACGTACAACAATGTGTTGAACTACTTCAACAAGTCTGCGCGTGAGATATCCAGCATCTGATGTTCGTACAGCAGTATCCACAACCCCCTTTCGGGCTCCGTAGCAAGAAATGATATATTCTGTTAAAGAGAGTCCTTCGCGTAAATTGCTTTGAATGGGTAAATCAATCATTTGTCCTTGGGGATCCGACATTAATCCTCTCATACCTACTAATTGATGTACCTGAGATGCATTTCCTCTAGCTCCCGAAAAAGACATTATATGGACTGGATTAAAAGGGTCAGTCATCCTAAAATTAGGATTCATTTCTTGTCGCAAATATTCACTTGTAGCATACCATATCTCAATGGATTGACGTAATTTTTCTACCGCGTGTACATTCCCATAATGGTGGTGTTTTTCCAAAATCAAACTTTGTTGTTCAGCATCTTGAACTAGCCATCCCTTCGAAGGTATTGTTAAAAGATCATCAATTCCTAATGAAATAGATGTAACGGTGGCTTGCTGGAAACCCAGAGTCTTTACTTGATCCAGGATGTGTGATGTATATGCCATTCCGAAGTGATCTATTAATCGACTAATAAGTCGTTTCATGGCAGTTCCGTCTATCGCCTTATTGTGAAAGACCAGATTGGCCCGTTCTGCCATAAGTACCTCCATATTCCGCTGAGTAGGATTCGACAATGGGTTTGAGTCAGTGATTGAAAAACTTCCTTTTCTCGATCTTGATTCGCGTAGAAATTCCGGACCTATGATCCTAGTTGAACCGAAGAGACCCGAATTTTCACAGGTCTCATAGAATTTTACTTATATATGATTAGGTACTATATGAACAGGCTCGATAAAACCCTTGTATGGCTTCTTCGATTTCTCGATAAAGAGAAATATGACCAACAGTGGTTCGAATATATATATAAAGAATTTCTTTTTTTATACTTCTTACTATTAGATAGTGCCCATAAATCTCATAATAAGTACCCAAAGATTCATAGTGAACCTCGATGGGAGCTTCTCTTGAAGAAATAACACGTTGATCTAGTCGCCACCGGAGCCACAGAGGGCTATCTAAATTGATCCGTTTCTGTCGATAAGCTCCAATTGCATCATAGGAATTACAAAAAAGGGGTTCCTTTTTTTTTGTATACTTATAGTTATAATCGTCAATTCTTTCATTTTGATAGTTTCTGCGATTATATGGATTATACCTATTTACACAAATACCACGACGATTCCCGCTCGTTAATATATAGAGTCCCATAAGCATATCTTGAGTTGGTACGGAAATGGGATCTCCAATAGCTGGAGACAAAAGATTCATATGAGAAAACATAAGTAAACGAGCCTCTGCTTGAGCCTCCAAAGATAAAGGTACATGAACAGCCATTTGATCCCCATCAAAGTCTGCATTGAATCCCTTACAAACTAATGGATGTAAACAAATAGCACGCCCTTCCACTAAAACGGGCTGGAATGCCTGTATGCCCAATCTATGCAGAGTAGGTGCTCTATTCAACAAAACAGGATGCCCCTGCATAACTTCCTGAAGTATTTCCCATACAATCGGTTCCTTTTCCCGAATTTTACTCTTCGCAACTCCTATATTCGAAGCAAGATGTTCTCTAATTAGACCACGAATTACAAATGTCTGGAAAAGCTCTATTGCTATTTCGCGGGGCAAGCCACACCGATGTAATGAAAGTGAAGGACCTACGACAATGACGGAACGCCCCGAATAATCGACCCGTTTGCCAAGCAGAGTCTCACGAAATCTTCCCTCTTTGCCTTCAATTACATCTGAAAACGACTTGTAAACTTTATTATGCCCGTCCCTCATTGGTTGTCCGCGGATTCCATTATCAAGAAGTGTATCCACGGCTTCTTGTACCAATTTCTCCTGGCACATTACTAATTCTCCTGGCGTAGATCTACTTGTTGTTAATAGATCAGTAAGAGTGTTGTTACGATAGATAACTCTTCTATAGAGTTCATTAATATCCGAGCTCATTAGTTTACCCCCATCTATCTGAATGATCGGTCTCAACTCGGGAGGAAGAACTGGTAATAGACACAAAACCATCCATTCTGGTTCTATATTTGTTCGAATAAAATGCTTTGCTAATTCCATGCGTCTAACCAAAAAATCCTTTCTTCTTCCAATTTTTCGATCTTCCCATTCATTCCCTGTGGGCCCTTCTTCCCCTAATTCTTTCCATTCTACCAATGAAGAATCTATAATAATTCGTAAATCTAGATCGGCTAATTGTTCTCGAATAGCACCTGCTCCAGTAGAGATCTCTCTGTTTCGAAATGTATCGAAGCCTTGTGTAGTAAAAAAAAGCGGGATGCTGTATTTCCAGGATTGGATTTCATATTCGAATGAACCTCGTAATCGTAAGAAAGTAGGTTTTTTAACTATGGGCCTAGCAAAAGAAAAATTGGGATAGGATCTTATAGGATCTCCCCCCTTCAAAATCGGACATGAAAGTTTCCTTTCATCCGGCTCAAGTAGGTACACCAAATAAAGATAAAGAGGGGAGTTCTCGCTTTAAAATTCTAGAAACCCCCCCCAAAAAAAAAAGATCTACTCCTTACTCAAGTTCCCAGTGAAAACCAAGCAAGATTTCATTTCCTTCTTCCTTTTATTTAGATTTTTTAAATTCTTTATTCAATTACGACATAAATGAAATGTGAAATTCTTGAGTAGTCTACTTCCCTTCAAATGATGAATGCCCTTACTTAATTAAGATTAAGGGAATACCTTGAAATTCATAAGGGATTTACTTGTCTATGTATCGTTCCATTCGATCTTTTAGGTCCCAACTTCACCTCGACGGTTATGTCACGATGCCCTTAAAGCCCATATGCGATGGCTAGACTCCTGTAACCATGACATATTTGTTGCTTACTTGAACATAATTTCTTTCTAAAAGAAAGGAATAATTCCACAAAAGAAAGAAGTCTTTTTACGAGGTACAACTATAAATTAAATTCTTATTTATTTGTTACGAAATCGACCATAGATCAATTCCCCTTTTTAGTTGGGAGTATTGAATACACCCATAATTCTGAGCTTCATGTTAATCCTCCCAAGAGACATGTCAGGTCCAGGGCATCCCGATTGGATTGAATGGGATGACAGTTTCTCATTCCGAATCTGTAAAATCAGAATTTCGATCAAATCACACATCGCAGTATACCAGGCCTTCTAATTCTTTAAGAGGTTTATCTAAAAGATTCGCAATATAACTAGGAAGACGTTTCAAATACCACACGTGGGTTACTGGGCATGCCAGTTTGATGTAGCCCATTTGGTATCTTCGTATCCGAGAATCAACAAATTCAACTCCGCATTGTTCACAAAATTTCGGGTCTTCTTTTTCATCTCCGATTACTCGATAATTTCCACAAGCACAAATTCCACTTTTTATAGGCCCAAAAATTCTTTCACAAAATAATCCATCTTTTTCCGGTTTATTGGTTTTGTAATGAAAAGTATAAGGTTTTGTCACCTCTCCAACGATCTCTCCATTAGGTAGCATTTTATTGGCCCAAGCACTTATTTGTTGAGGAGAAACTGATCCAATTCGGAGTTGTTGATGTTTATACCGGTCGATCATAGAAGAAAAGTTCTGATTCATTCCGATTAAGCTTCCTTCCTATTAATCTGGAAGTTCTTCTCAGATACAAGGAAATGATTCAGTTCCAGAGCCAAAGATCGTAGTTCTCGAACGAGCAATCGAAAAGATTCTGGAGCATCCTCAGGATTAGGTATTGTTCCTCCAATGATCGTAGTACCAAGTACTTCCTGGCGAGCTCTAATATGATCAGATTTATAAGTAAGCATCTCTTGTAAAATATGAGCAACACCAAATCCCTCTAGAGCCCAAACCTCCATTTCTCCTACCCGTTGTCCCCCTTGCTTGGCCCTTCCTCTAAGGGGTTGTTGTGTAACAAGTGCATAATGTCCACTGGAACGTCCATGGATTTTATCATCAACTTGATGAATTAATTTCAAAATATAAGGCTTTCCTATTATAACAGGTTGTTCAAAAGGATCCCCCGTTCTTCCATCAAATATTCTACTTTTTCCTGGATACTCGAGTTCAAATACCCATGGATTCGCTGTTTGCTTACTGGCTTCATATAATTCAGAAAACACTAGTTTTCGCGAAGCTTCTTGTTCATATCTCTCATCAAAAGGCGCTATTCGATAATGTCTGTCTAGCAGACTCCCCGCTAACCCGAGTGAACATTCAAACATCTGTCCTACATTCATTCGTGAAGGGACTCCTAATGGGTTGAAGACCATATCGACAGGTCTTCCATCTTGCAAATAGGGCATATCTTGTCTAGGCAAAATTTTGGAAATGATACCTTTATTTCCATGTCTTCCAGCTACTTTATCGCCTACTTTGATTTCACGTTTCTGTAAAATATATACACGAATCGTTTCTGGATTATAACTAGAACCCCCTTTTTTCTGGATCCATCTCACATCAATAACTCGACCCCTACCACCTGTAGGTAGTTTTAGGCAAGTTTCCTTTGAAGTAGATACCTGAATACCAAGTATGGCTCGTAATAATCTATCTTCCGGAGCATACGACGATTCTTTCACCATCTGGGGCGTTAATTTACCTACTAAAATATCACCCGTCTCTACCCAAGATCCCAGCATCACAATTCCATTTTTGTCTAAATTGCGTAATAAATGGGCTTCTAAATGTGGTATTTCGTTAGTGACCCTTTCGGGGCCTTGGCTTGTCACATGAGTCTGAATTTCATATTTCCGTATGTGAAAAGAAGTATAAATATCTCCATATACCAAGCGCTCGCTAATGAGTACTGCATCTTCAAAATTGTAACCTTCCCATGGCATATAAGCCACTAATACATTTTTCCCCAAAGCGAGTTCGCCACCAACTGTAGCGGCACCGTCCGCTAAAATTTGTCCTTTTTTAATGCATCTACCCCGCTGAACCTGGGGGTTTTGATGCATAGAAGTATTTTTATTGGAACGTTGATACATAACTAATGGAATGCTTAGAGTATCTCCATTACCTGATAAAATGATCTTGTCAGTATCGGTATAAATGATCTTTCCCTCGTGTTCGGCTATAGCAAGAGCCCCTGAATCTAAAGCCGCTTGGCGTTCCAACCCAGTTCCAACAATGCACTTCTCGGACCTAGAAAGCGGAACTGCTTGACGTTGCATATTAGAACTCATTAAAGCCCGATTCGCATCATTATGCTCGATAAAAGGAATGAGGGAAGCTCCAATCGAAAAATATTGGAAGGGAAAAAAACTTCGAAGATGAACCTGTTCCCATGCAATAGTTAGGAATTCTTGGCGGTATCGAGCTGGAACAACCTGTTCCTCCTGAATACCCGGATTTAACGCCAAAGAATTTCCTGCCGCTACCATATAGTATTCATCTCTACCTGGGGATAAATAAAGCATCCGTACCTTTTTTGATTTCTCGGAAATTTCATAAAAGGGGCTTTCTAGAAAGCCCCAATGACCAATCCTCGCATGAATTGATAAGGATCCAATAAGTCCAACATTGATTCCTTCAGATGTGTCAATTGGGCAAATACGTCCATAATGACTAGGATGGATATCTCGTATACGAAAACTGGCAGTTCGCCCTGTCAATCCTCCAGGGCCCAAATAACTCAATTTTCTCCCATGAACTATTTGTGTCAATGGATTAGTTCGATCCAAAACTTGAGATAATGGGTGTAAGCCGAAAAAAGACTCATAAGTAGTTTTTAATGGAGTTGAAGTTACCAAATTCTGAGGAGTCGGTATCAATTTATGCCTAATTGCTCCACATATAGTTCCTCGAACCACATTTTCTAAACGAACTAAAGCCAATCCGAGTTGATCTTGTAAAAGATCCGCTACAGAACGAATACGTTTATTTTTCAAATGATTCATATCGTCAAGTGTACCCATTCCAAATTTCATTCCAATCAAATGATCCGTGGCTGCCAATATATCTCGCGGTAACAAAAATGTATTGTTCTGAGGTATATCAAGGTTCAGCCTTCGGTTCATATTTCGTCGACCAATCTTTCCTAATTCACATCTTTGTTGAAAAAATTTCTTTTGTAATTCCTTACATAAGGATTCAGAAAATACCGGATCCCCGCCTACACAAGCAAATTCTTGATAAAACTCCAAAATGGCATTTTCTTTTGACCCAATTTTTTTTTTCTCCTTATCATTCAGAAAAGACAAAAAAATTTCAGGATAACAAACATTCTCTAGAATTTCTCTTAGATTCGAACCCATAGCTGATGATAGAACTAGAATAGATATTTTTTGTTTCCTACTCACACGAGCCCATATCCTTGCTTTTCTATCAATCTCTAATTCTGATCTTCCTCCCCAATCTGATATTATGGTGCCGGTATAGACCGAAATTCCGTTATGGTCCAATTCTGACCGATAATAAATACCGGGGCTTTGCAATATTTGATTGATCACAATTCTGTATATTCCATTTACTATAGAAGTTCCCAGAGAATTCATTAGAGGAATGTTTCCAATAAAAATTGTTTGTTCTTGCATGTCCCTACTCGTTTTCCAAATTAATCCCGCGGATACATATAATTCAGAAGAATATGTGAGTGATTCATACACAGCATCTCTTTCTTTTATCAAGGGTTCTACTAATTGATATGTTTCCACAAATAATTGAAATTCAATTTTTTGATCTGTATCTTCAATTTTTGGAAACTTATAAAGTTCTTCCGTTAAGCCCTGATCAATGAACCTACAAAATCCTTCAAATTGTATCTGATTAAACCCAGGTATTGTAGACATTCCTTCATTTTCATCCCGGAGCATTTTAAATTTCCCATTTATCTAAAAATCCCATTATTGGTTCATTCTTCATTGAATCATATAGATGATCTAGCAATAGTGGAATTTATATTCTGTTTACTGAATAACATGAAATTTTCCCCAACTCCCTATATGGAATGTATGAAATACGTATGAACGGAGGAATAAAGAGAATAATTTTCTACTCAAATTGGAATTTGCAACAGATACAAGTTGATAAAATATGCCTAGAAACAGAATTCTGCCACTTAGACTTATTATGTTATGGGATTTTGTATAGAATATCAAAACAAAAATGATTCCCTTTCTACCATTATTATGATATTACATATTCTAATCTGGTTGAATACAAAAAAAATAAACAGATTCGGTATTTGATCTTTTCACTGAGATAAAGACATAAAAATTAGAACCAATATAGAGTCGATTTTTTTTTTTCACTTAACCCTCTTTTTTTCATGTATTCCATTCTTCAAAAAATGATTCGCAGAGAAGAGAGATATTTTTACCTATTTTTTAATAGAATTTGTAGAATACGATTGTGAAGTGTATAAGAGGGGTTGTATTTATTAAACATGTGCAGATATAGCTATCTATATATATCTGCCTTCCCCCTTATTGCCGTTCTATTCGGGGCAGCGCGGGTCGTGTGCTCTATCAAAATTTGAATTTTTTATTCAATGTATTTAATTTAATGAAAATTTGAAGCAGGATAATTTCCTGATAATTCTCTATAGGCAGCATATAGAAATAAAATACCCCATTAGATATCTGTGTAACAATTTCGATTCTGGGGTTTACATATACTCATAATTGTTGTTATAATTGAAATTGAGAAGGATTTTTTTTTTGAAAAGAATCCACATTGATTAGTTATGTATCAATTTGTATTTGATTATATCATTAGGAAAACACAAATTAAGATTCAAATCGAAGAATCGTTCATGAATTCAGAGTCAGCAGTCAATAGTTAATGGTTCAAATTTGTCATGAATTTTGGCTTTTGTGACTGAAAATCCACATTTTATTTATAGAAAGGGGAGGAGAAGTTTTTAGGTATTGTGTGTTTTGAGATACTATACAATCAATCAAAAGAGTGGATCAAATCCAATCAAAAAAAAAGGAAGGATTTTTTTAGGAAGGGGATTAAGAAAACAGGATTCAAAATGCAAATACAATAAAAAAAAGAAGTTCAGTAATCCAGGAAAATTTTCATCTATTTTGTATCCTTTTGGCGACATGGCCGAGTGGTAAGGCGGGGGACTGCAAATCCTTTTTCCCCAGTTCAAATCTGGGTGTCGCCTGATCAATAAAAGACTCGGAATCCCCCATTCTGTTCTGCTGATATAACTAGCCCGATTATTCCCCAGCAGAAGCAGAGGAAAAGGACCGTTGATACTTGTTTGATTCTAAGCATCAGGTCTGGGGGTTTTCTAAAAAATTTGAAATCCCTGAATCCTAGATGCAAGGAAAGATTATAGTGATGGAAGGGGTCGGAATTTATATATGGACTCACGAGAGTCTCTGAGTGCTCAGGCATTGAATCAATATTAGATTGGATGGATAATTGGCTTTTTTTATAGAAAAAGTGCAAAAAGAAATTCTTTCTTTTTGGCAAACCCCTAGTCATGAAAAGAATATAATAGACTGCCTCCCGACTCTTTCACAGAGACAATTGGGAAACGGTATGAATTAGATCAAATGGGAAATAGAGGTATGGAATAGATAGTGATCTATCTTTTTATGCTTTTTACTTATGAAGATCAACAAAAAAAAAAGTAGGCCTTAATTATTCCTACATGTTTTAAATTATTCCTCCATGTTTTATTAGTAGTATTCTTTTGAAATGTCACTACCTATTTTCTATTTTGCTTGTTATGTTTAATCTTTCCCGATTCGAAATCATATAGGAATTTCTGATAAATGGATTTAATAAATCCATTTATTGGATTGGTTCATCGATAGTGTTGGGTCAGAATCCCTTTTTGACTCTGCGTCATTGATTCCACTATTATTAGTGAGCAATAATGGAAAAATTCTTTCATATTCATAGAAATAGGGGACATAATTCACATGGATATAGTTAGTCTCGCTTGGGCTGCTTTAATGGTAGTCTTTACATTTTCTCTTTCACTCGTAGTATGGGGAAGAAGTGGACTCTAGAGGTACTACTAATTGAGTTGAGGAATCAAACTGTATCAATTGTTTTCTAGATCGTTCTGAAAAGCGCTTTTAACGATTTAAAATAAAAAAATCTTCATTTCGAAATTCCATTGGATTCTAGTGGAGTTAACGTAGTATATGAATAATACTCTTTGAATGAAAGAGATATTTCAATGATTCCCATGTTTATATTTCGAAAGGAACGAGAATACAGATGATAGGAAATTTATTCCAACTAAATTCTTCCTAAATTTTCTATTTCAACGAATAGGCTCTTACCAGAATTATAGATGAACAATGAGGAAGACCGGACTTCTTTTTTATTTGTTTTTTTATTTGTTTCCCTTCTTACTGTTCAAAGAGGAAGTCGTTCTGTTAAGTGTACACACACTTTCTATGAGAAACAATATAGAAATAGTGGTTGTCTAAGGAGATACTATGTATAATAAGATCTTGCCTTGGGAGAGTCACATATTATGTTATGCATTTACCAC-TTTTTTTTTTATTTTAGAAATTTGATTTATGCTTTATCGATTCATTTCATATCATGGTTCAAGCGTTAAAAATCGTTAAGGTTTACTATTCTTTTTCGAAATTCGAAGAAGTTCCCATAGAACTCTTGTCGATGGTTCAATCAATTACTTCTTCGAAATGCTAAACTAAAAAACTACTTGATTTTATTAATAAGTTTATTAATAAAAATAATTTTATTAATAAACTTTCCTTCATTGATTTGTTCGATAGATACGGGATTCATATTGGAAAGAATAAGAAATCTAAGAATTAGAACCATAAGAGTAAGAGTTCTCTTTCGATTATTTCAGATTGATCGGAACAAATAGATGTAGCAAAGGAATAGAATAGGGTGCTATGTACATTCCATATATGGAATTGATATCTACATCATATATTATATGGAATTAATATCTACATATATGCAGATAATATTGTAATGAAGATAATATTGTAGATTAATCTATATTAATTAAGCTTTTCTTATTTTATTATAAAGTATAACTTTATATACTGTATTACTTTATACACTACAATAAGACTTATAGAGAGTATGGTAGAAAGAAATATATGAATTTTTCTTTCTACCATACTATCGGATCACATAGAATACTGTCGATTCTAGTCCGCTCATTTCATTTAAGACGCGAAATTGGAATCCTTTTCATTTGATTTTTTCAATCATTGATAAGAACTCAGAAGTCAAGTTTCATTCAAATGAATTAATCATTTTGACTAACTGTTTTTACATAAATGATAAGTAGAAAAGCAGTAGGAACTAGAATGAACAGTGCAGTAGCAATAAATGCAAGAATATTTACTTCCATAATCTCATCGTTTTTTTAATTCACAATAACTCGGGATTTAATCCCATAGAGATGATAAATCTTTCGCCTGTAAATTCAATGGATGAATTACCTCTCGATGATATTGAATCGGATCAATATCATGAATAAGAATAACAATATCTGAGCTATCAAATCAATTCATCGTCGAGAATTGAATAGTATATCATAGGAAGATCATTTATCCATACCGAATCAAAAATGGGATTCCTGACCAATCAAGAATCCTTTTATTTATCATTCTGTTCTTTCTTTTCTATAACCTACCCTACGCCTTCCTTGTATCATCATCAGATGAAGTATCATCTGACCACCGTTCCACTTCCATTAGTCACAAACCAAAATAAACAATAGAAGTGAAATGGAAAAAGAAAGAAGTTAAGTTCTAAACTCTGTTTTTTAATGATCTAATTTTCTTAGAAGACAAATAAGTGTGATAAAGATGAATCCCGGTAGAAAAGATCTAATATTCCATCAATTTAGGGTTTTCGATGAGACTCCTAAAAAAAAAATAGGAAGGAAGATTGATTCATTCCATTCCCTCGCTAAATTCATTCTCTCGCTAAAAGGGGCGGGATCCTTGGTTGATCTTTATCTTTCTTTTATCTTCCTTCCTTAGATTATTAGGACTGGGACACATATATCAAAAGCTCCGTGTGCAATTTGAATGAAATAGATTTTTCAAATTCAAATTAGTAATTGAGGTTACACAAAATCAGAGCCAGAAAGGGAGGTAGTTTAATCTGGAAAAATATTCCATGGTGGAATTAGATTCCATTTTTTTGGGGGGTTCGTACAAGAAACGAATTCCATTTGTGTATATGCTCCGGGGAAACATAGGGTACTCTATTCCATATTCCATTACATGGATCGGGAACAATCAAAAATCCAGACCCAGTATAGTATCTTTTGGAATTCTGAACTGAATATAATGCTACAACAATTGTACTAATCCACATATGTCTTTCTTCCATCAATCAGTACTAGTTGAAGTAATGAAAAATTTTCATCTATTTGTTTGATGAGAAATGCGAAAGGAAAGAAAAAAGAAAAAAAAGGATCTCCCTTGGGAATGAAATCCTGCCCCCCCTGTCCCACCTTTCACAGAAAAGAGAGAGTTGAATTGATGTATTTATTGGATCCGTCGGGACTGACGGGGCTCGAACCCGCAGCTTCCGCCTTGACAGGGCGGTGCTCTGACCAATTGAACTACAATCCCAGGGAAATAAGGGATATAGCAGAAATTTTTATTCTTTTTTATTCCTCCGTATCGGGTATTTATGGAGGACAAGGGGTTATACCATCTCATGGTAGATTGGCGAATTATTGGGCCGAGCTGGATTTGAACCAGCGTAGACATATTGCCAACGAATTTACAGTCCGTCCCCATTAACCGCTCGGGCATCGACCCAGGAAGAATCAAATTTAGGCTTATTGGTAATCCATGATCAACTTCCTTTCGTAGTACCCTACCCCCAGGGGAAGTCGAATCCCCGCTGCCTCCTTGAAAGAGAGGTGTCCTGAACCACTAGACGATGGGGGCATACTTGCTCGACCGCCATCATACTATGATCATAGTATGATCAGTTTTTTGAAATTGTCAATATAATGGTATGATTAAATCCAAGGTCTCTTTCCATTTTTTATGATTTCATCAAATTTTTTGATTCGTGATTCATGAATTATTCATTCTAATCGCCATTCATTCTATTTCTATTATATAGATATTTTATATCTATTATATAGATTATTTATTATATAGATATATTAAATATATAGATATAGAAATTTATTATTATTCTATTAAATTTATTATTATTCTATTAAATTAGAATAATAAATAATAGAATAAAAAAAAAAAAAAAAAATAGAAAGAAATAGTACAAAAAATAGGATTCCTTCCGGGAGTGATCTGTCCGTCAGGGGGTTAAATTCCATTTCTTCCACTTTCATTGATTCATTCATTGTTAAGATCTGCCTATCTCTATCTCACACTAAACTAGTAGATTAACAAACGATAAATCCGGGAAGAGGGATCAAGAAGTTAGCGAAATTTTTTTTTATCTAAGTTTTTTCTAATAATAATTTCGTTCAGGGGACAAGTAGAGTCTATGATTTGATCAAATATCTTGAATCTATGTCGAATTGGTAGGCGTACATGTATCAATCAAGTGAATTTCGTTCTGATGGGAATAAAATCAAGTCAATAAAAGAAAAGCAATTAAGGTTGGCCTTGAAACAATTCATTGTATTTTTCTAGACTTGCTAGGTGCTAGGTAAATAAAATTTCTTATTCAAGAATGAACCACTAACTAGCCACTATGAGTCTACTGCATGTACTTATGTATATAATATATGTACATAGATCTATTTTATCCACATAGTGACTCATTTAAGAATTGAATCAAATAGGCCCTTTTAACTCAGTGGTAGAGTAACGCCATGGTAAGGCGTAAGTCATCGGTTCAAATCCGATAAGGGGCTTTGTCCCCTTTTTCATAAAACTCCAGTCATAGTATTTATTTTTGAAGGGAGAATAGAGATATTGTTAATATTTGTAATAAAAAAAGTAATCAACTATATAAATAGAATAAGTTATCATTCTAATGAGTTAGAGTCTATTATAATGAATTATACTATAATTATAGTATAGTAGTTATAAAGTTGAACGTTTGCTCAATAAATTAGAATTATCATGAATAATGATAAGTCGCCTCTTGAATCGCCAAATACCCCTACTTTCCATTATACCAATCAAATCCATTATAAAAATTAAAAATCAACAAACAAAAGAAAAAGTAAAAGTAAGTGGACCTGACCCTTTGAATCATGACTATATCCGCTATTCTGATATAAAAATTCGATAGAGATAAAATTGGACCCGTTGACCCCCTTTTTTTTATTTCATTTCTTTGGATTTCTTTGGACTCCACAAGAATTTGTCGATATTTCCGATTAAATCTTCTTGTTCCTAGATGTTCCATAGGAATAAATTGTTATTCCGTTCTCCCACGGAAAAAGGTTTAGTTTATTCCAAGTCACAACATAAAAACCTTTTTTAATAGCTTTCTTTGATTCCAGACTAAGATTAATTTGAATCTATATAATTTTATATAATTTAATTAAATTAATAACTTAATTTTAAATTAAATTCATTTAAATTTCTATCTATATAATATTTCTATTATATATTTATTTCTATTTATCATTTATCTATATCTATATAAATAATAGAAATGGAAGATTGATTTATCTATTTAGATGTTATCATATTGTGGCTTCATGTACCAAACATTTTCCTATCAATCCATCCGATATTTTTGCTCCGACAATGTGATGGAGAATGGATGCGAGAAAGAGACTTTCATTTCCAGTCTCCTTTTTTTTATTTAATATTGTATTGAATTAAAATTTCAATTTAATGAAAAAATAGAAAATTCTCTCTTTTTTTAACAGATAAAAATAAATAGAAAAATATTCGAAGTATCTTTCTTTCTTCGACCCCGGGAAAGATATACTTTGGAGTTTTAGATTCATCTGAAGGAAAAGGAAACATAACAAAGAAGACACTAAAAGAAAATGAAAAAAAAAAAAAAAGTAAAATAAAAAAAGTAAATTAATAAATAAAATTCTGATACTTTAGTAGTTTAGTATACATAGAAATTAGAAGAATCTATAAAAATTTTGATTTTCTTAATATCACGGACAAGATCCAAGAATAAGATTATGATTAGTTAATGGAACAAGGGGATAGGTCTGAGGATCAATTGGTAGCGGGAGAGGGAGTCGTGCGTTCCTTGAACAGTTCTTTCAAAAAATTCATCTATCTGGTTGATAGGTTATAAAAAGACAATTCATAGTTCCGATGCTTATTCTTAATAAGAATAAGAAGGAATAATCGAATTGAGTTCATGATTTACCTAGGTCAGGTTATAGACCAATAAAGGATTTTTAGCTTCGAAACCCATTAGAAAGGGCAGTGCGCGAGAAATCATACATAAATGATCGAATCTTCAGACGCCCTGAAAATGCTATGAGGTGTTCGGAAATGGTCGAAGTAGTTTAATAGGAGGATTACTATGACTATAGCCCTTGGTAAATTTACCAAAGACGAAAATGATTTATTTGATATTATGGATGACTGGTTACGTAGGGACCGTTTCGTTTTTGTAGGCTGGTCCGGTTTATTGCTCTTTCCTTGTGCCTATTTCGCTTTAGGGGGTTGGTTCACAGGTACAACCTTTGTAACTTCATGGTATACTCATGGATTGGCCAGTTCCTATTTGGAAGGATGCAATTTCTTAACGGCCGCAGTTTCTACTCCTGCTAATAGTTTAGCACATTCTTTGTTGTTACTATGGGGTCCTGAAGCACAAGGGGATTTTACTCGTTGGTGTCAATTAGGTGGTCTGTGGACTTTTGTTGCTCTCCATGGCGCTTTCGGACTAATAGGTTTCATGTTACGTCAATTCGAACTTGCTCGATCTGTTCAATTACGACCTTATAATGCAATTGCATTCTCTGGCCCAATTGCTGTTTTTGTTTCTGTATTCCTTATTTATCCACTAGGTCAATCTGGTTGGTTCTTTGCGCCTAGCTTTGGTGTAGCAGCTATATTTCGATTCATCCTCTTTTTTCAAGGTTTTCATAATTGGACGTTGAACCCATTTCATATGATGGGAGTTGCCGGTGTATTGGGCGCGGCTTTGCTATGCGCTATTCATGGTGCTACCGTAGAAAATACTTTATTTGAAGATGGTGATGGTGCAAATACATTCCGTGCTTTTAACCCAACTCAAGCCGAAGAAACTTATTCAATGGTCACCGCTAACCGCTTTTGGTCCCAAATCTTTGGGGTTGCTTTTTCCAATAAACGTTGGTTACATTTCTTTATGTTATTTGTACCAGTAACCGGTTTATGGATGAGTGCTCTTGGAGTAGTGGGTCTAGCCCTAAACCTACGTGCCTATGACTTCGTTTCTCAGGAAATTCGCGCAGCGGAAGATCCAGAATTTGAGACTTTCTACACCAAAAATATTCTCTTAAACGAAGGTATTCGTGCTTGGATGGCGGCTCAAGATCAGCCTCATGAAAACCTTATATTCCCTGAGGAGGTTCTACCCCGTGGAAACGCTCTTTAATGGAACTTTAGCTTTAGCTGGTCGTGACCAAGAAACCACCGGTTTCGCTTGGTGGGCCGGAAATGCCCGACTTATCAATTTATCCGGTAAACTACTAGGGGCTCATGTAGCCCATGCCGGATTAATCGTATTCTGGGCCGGAGCAATGAACCTATTTGAAGTGGCTCATTTTGTACCAGAGAAGCCTATGTATGAACAAGGATTAATTTTACTTCCCCACCTAGCTACTCTAGGTTGGGGGGTAGGTCCTGGTGGGGAAGTTATAGACACCTTTCCATACTTTGTATCTGGAGTACTTCACTTAATTTCCTCTGCAGTATTAGGCTTTGGCGGTATTTATCATGCACTTCTGGGACCTGAAACTCTTGAAGAATCTTTTCCATTCTTCGGTTATGTATGGAAAGATAGAAATAAAATGACCACAATTTTAGGTATTCACTTAATCTTGTTAGGTATCGGTGCTTTTCTTCTAGTATTCAAGGCTCTTTATTTTGGGGGCGTATATGATACCTGGGCGCCCGGAGGAGGAGATGTAAGAAAAATTACCAACTTGACCCTTAGCCCAAGTATTATATTTGGTTATTTACTAAAATCGCCCTTTGGAGGGGAAGGATGGATTGTTAGTGTAGACGATTTGGAAGATATAATCGGAGGACATGTATGGTTAGGTTCCATTTGTATCCTTGGTGGAATCTGGCATATCTTAACCAAACCCTTCGCATGGGCTCGACGCGCGCTTGTATGGTCTGGAGAGGCTTACTTGTCTTATAGTTTAGGTGCTTTATCTGTTTGTGGTTTCATTGCTTGTTGTTTTGTATGGTTCAATAATACGGCTTATCCTAGTGAGTTTTACGGACCTACTGGACCAGAAGCTTCTCAAGCTCAAGCATTTACTTTTCTAGTTAGAGACCAACGTCTTGGAGCTAACGTGGGATCCGCTCAAGGACCTACCGGTTTAGGTAAATATCTAATGCGTTCCCCGACTGGAGAAGTCATTTTTGGAGGAGAAACTATGCGTTTTTGGGATTTGCGTGCTCCATGGTTAGAACCTCTAAGGGGTCCAAATGGGTTGGACTTAAGTAGGCTGAAAAAAGACATACAACCTTGGCAAGAACGGCGTTCCGCAGAATATATGACCCATGCTCCTTTAGGTTCTTTAAATTCCGTGGGTGGCGTAGCTACCGAGATCAATGCAGTCAATTATGTCTCTCCTAGAAGTTGGTTAGCTACCTCTCATTTTGTTCTAGCATTCTTCTTATTCGTAGGTCATTTGTGGCACGCGGGAAGAGCTCGTGCAGCTGCAGCAGGATTTGAAAAAGGAATTGATCGTGATTTTGAACCTGTTCTTTCCATGACACCTCTTAATTGAGGCAGGAGATCCAATGTTTGAAGTCGGAATCAATTTGATTCCATCATACATATTGGAATCGAGTCATACTTAAAAAGTATTCTTTTTTA-----TTTTTTTTTTTTTTTTTTTTTTCAACTCATTTCTATCTAATTTCTTTTTTCTAATCTATTTTTTTATGGCTTGGCTAGGTGGGATAGCCGAGCCATTCCCTTTTCTTTATGATACTGGTCCGGGAAAAACCAATAAAGAAACAGCTCTATCCAACGAGCAAAAGGAGAGAGAGGGATTCGAACCCTCGATAGTTCTTTGTTCAGAACTATACCGGTTTTCAAGACCGGGGCTATCAACCACTCAGCCATCTCTCCGAAAGGCAATTTTTTTTATTCCTCCGAATAGAACATAGCCATATGAGTGGATACCACCACTATCGGTAGAAAGATATCAGATGTGAATCTAGAGAATCTAGAGGTCGATCTATCTATCCATAGAAATAGATGCATGATCCAGCATGTCCATTTGTGAAATAAAAAAATTCCATTCCCCTCGACTACATGTACGAATAAAGTGGTATAAAAATTAGTATAATAATAAGTTATATAGAGTCAATCAATGTATTCATGGAAAAATCCCCCCATGATGGAGTTTATTATAATTTTTTGGCTGATAGAGGGATCAAATGGTATAGTTCATTTATTGGTAGCTTGGAGGATTAAAAGCATGACTATTGCTTTCCAATTGGCTGTTTTTGCATTAATTGCTACTTCATCAATCTTATTGATTAGCGTACCCGTTGTATTTGCTTCTCCTGATGGTTGGTCAAGTAACAAAAATGTTGTATTTTCCGGTACATCCTTATGGATTGGATTAGTTTTTCTGGTGGGTATCCTTAATTCTCTCATCTCTTGAACCTATTCATCCCAGCTCCAAAAATGAAATGACCCCCCTGAATTCTTTTTGGTTGTGAGACACACTAAAATTTAATATAAATCCCCAAAATGCAAATAAAGAAAACAAAAAAAATTAGAGGGGGGTCAAACTTTTTAAATGAAAAAAAAAATGAATAAATAAAATAGTTGGAATCCCCCTGAAGAGAGTCTCTGGCCCGGTACTACACAAATAGAATCCAGGCATATATATATCATATATGTGCGGACATATTACGTATCAAGAACGAAAAAAATGCGGATATAGTCGAATGGTAAAATTTCTCTTTGCCACGGAGAAGACGCGGGTTCGATTCCCGCTATCCGCCCCAATTTTATTTAATTATTTAATATGATAAAGGATTCGGTATAGTTGGCCGTGATAGTGTAGTGGTTCTACCCCCCTCTTTTCCTCTCACCCCAAAATAAAAACCAGTAATTAAGTAATTAATTACTAGTTAACCGAGTCAAACCTCATTAAAAAAAAAAGATGTTGCGGAGACAGGATTTGAACCCGTGACCTCAAGGTTATGAGCCTTGCGAGCTACCAAGCTGCTCTACCCCGCGCTGAAGAGAAGAACTAAAAACTAATAAAAAAACAAGGATTGAATGCGCCCCTCTACCGTATCTGTACAAATAGAATAGCCCATTTATACAGAATGGTAAAGGGGCCTCTATGATCGATGATCATAGAAATGAAGGGATCTTTTAATCCTTACCAACTTGATCTTGTTGCCCCTGGCAACAAACATGCATGAACCATTTCGCGAAGTATGTGTCCGGATAGTCCAAAGTCTCGATAGTTAGCTCTCGGTCTTCCGGTCGAAAAACAACGTCGATGAAGGCGTGTAGGCGCACTATTCCGCGGTGGGGATTGTAACTTTCCATGAATTTCCCATTTGTCACTCAACGAATGAACTTTGCTTATTTCTTTTTTTGAGGATCGACGAATCAAATGATATTTCTGTTCCAATTTTTTCCTTTTCTTCTCCCTCTGAATCAAACTTTTCCTTGCCATAATGGTTCAGTTCCTATTAGTATCCATGATACAAGTCGGATCCTAGATGTAGAAATATAAGAAGGTGGACCTCCTCCCCATCAAAAGAAATGAGACTATCGCGGATATAACACACTAAAAAATTAACCAAATTTACCCGATGTAGAGGCAATCAAGAAAGCCGCATAAGTGAATATATAACCTACAGAAAAGTGGGCTAATCCAACCAATCTTGCTTGCACAATGGAAAGTGCCACTGGTTTATCTCTCCATCGAATCAAATTGGCCAAAGGTGTACGTTCGTGAGCCCATGCTAAAGTTTCAATCAATTCCTGCCAATATCCACGCCAGGAAATTAAGAACATAAATCCAGTAGCCCAAACAAGATGTCCAAATAAAAACATCCACGCCCAGACCGATAAACTATTCATACCAAAGGGGTTATATCCATTGATAAGTTGGGAAGAGTTTAACCATAAATAATCTCTTAACCATCCCATCAAATAAGTGGAAGATTCATTAAACTGCGAAACGTTACCCTGCCATAATGTGATGTGCTTCCAATGCCAATAAAAAGTAACCCATCCAATGGTATTTAACATCCAGAAAACCGCCAAATAAAATGCGTCCCAAGCCGAAATATCACAAGTACCGCCTCGTCCCGGGCCATCGCAAGGAAAACTATAACCGAAATCCTTTTTATCTGGCATTAACTTGGAACCGCGCGCATCTAAAGCACCTTTTACTAAGATCAATGTAGTTGTATGTAAACCTAGAGCAATAGCATGATGAACCAAAAAGTCTCCAGGACCTATTGTTAAGAATAGTGAATTACTATTCTCATTAACAGCATTTAACCAACCGGGCAACCATATACTTCGGCCCGCATTGAATGCCGGGCCGCTCGTTGAAGATAAAAGTACATCGAACCCATATGAAGTTTTACCATGAGCAGATTGGATCCATTGAGCAAATATGGGTTCGATCAAGATTTGTTTCTCCGGAGTACCAAAGGCAAGCATGACATCATTATGAACATAAAGTCCCAAGGTATGGAACCCCAGAAAGAGGCTGGCCCAACTTAAATGGGATATGATAGCTTCTTTATGGTCTAACATTCTTGCCAATACATTATCCTCATTCTGTTCCGGATTATAATCTCTAATGAAAAATATAGCTCCGTGAGCAAAAGCTCCTGTCATGATGAACCCTGCGATGTATTGGTGATGCGTATATAACGCAGCTTGAGTAGTAAAGTCCTGTGCTATGAATGCATAAGCAGGTAAAGAGTACATGTGTTGAGCTACCAAGGAAGTAATAACCCCTAAAGAAGCTAGAGCAAGACCTAATTGAAAATGAATTGAATTATTGATTGTGTCATAAAGACCCTTATGGCCACGCCCCAATCGTCCCCCCGGAGGAATGTGTGCATCTAAAAGATCTTTCATACTGTGCCCAATCCCGAAGTTAGTTCTATACATATGACCAGCAACGAGAAAAATAAATGCAATAGCTAAATGATGATGAGCAATATCAGTCAACCATAAACTTTGCGTTTGTGGATGGAATCCCCCGAGAAGGGTTAGAATGGCGGTTCCTGCTCCTTGGGAGGTACTAAATAAATGACTACTTGAATCGGGGTTTTGAGCATAAAGATTCCACTGACCTGTAAAAAGTGGGCCTAACCCTTGGGGATGTGGTAATACATCTAAGAAATTATTCCATCGTACGTACTCGCCTCTGGATCCAGGAATAGCGACATGCACTAAATGTCCCGTCCAAGCTAAGGAACTTACTCCGAAAAGTCCTGACAAATGATGATTGAGACGAGATTCGGCATTTTTGAACCACGAAACACTCGGTTTCCATTTCGGTTGTAGGTGTAACCAACCTGCTATTAAAGATATGGCAGAAAGAAATAATAGAAAAAGAGCTCCAGTATAAAGATCTTCATTAGTGCGTAAACCGATTGTATACCACCACTGATAAACGCCAGAATAAGCGATATTCACTGGGCCAAGAGCACCCCCTCGAGTAAAAGCTTCCACAGCCGGTTGACCAAAATGAGGATCCCAAATTGCATGAGCAATAGGCCTTACATGTAAAGGGTCCTGTACCCATGACTCAAAATTTCCTTGCCAAGCTACATGAAACAAATTTCCGGAAGTCCACAGAAAAATTATTGCTAATTGCCCAAAGTGAGAAGCAAAAATATTCTGATAAAGACGTTCTTCAGTAATATCATCATGACTCTCGAAGTCATGTGCGGTAGCAATACCAAACCAAATACGACGAGTAGTGGGGTCCTGAGCTAAGCCTTGGCTAAACCTTGGAAATCTTAATGCCATAATGCTTTTCAAATCCTCCTAGCCATTATCCTACTGCAATAATTCTTGCTAAGAAGAACGCCCATGTTGTGGCAATTCCACCCAGAAGGTAATGAGCTACTCCTACAGCACGTCCTTGTACAATGCTCAAGGCTCTAGGCTGAGTAGCAGGAGCAACTTTTAATTTATTATGAGCCCAAACGATGGATTCAATAAGTTCTTGCCAATAACCACGTCCGCTGAATAGAAACATTAAACTAAAAGCCCATACAAAATGAGCACCTAGGAAAAAAAGGCCATATGCAGATAATGAAGAACCATAAGACTGAATTACCTGGGATGCCTGTGCCCATAAGAAATCGCGGAGCCACCCATTAATAGTAATGGAACTCTGTGCAAAGTTTCCTCCTGTGATATGAGTTACTATTCCCTGATCACTTATACTGCCCCAAACATCTGACTGCATTTTCCAACTGAAATGGAATATTACTACCGAAATTGCATTGTACATCCAGAATAGTCCTAAAAAGACATGATCCCAAGCCGATACCTGACATGTCCCCCCTCTTCCCGGCCCATCACAAGGAAAACGAAAACCAAGATTTGCTTTATCCGGTATCAAACGGGAGCTACGAGCAAATAGAACACCTTTCAGGAGTATCAATACCGTCACATGAATCGTAAATGCATGAATGTGATGGACCAAAAAATCTGCGGTTCCTAATGGAATAGGTAACAAAGCCACTTTGCCACCCACTGCTATTAAATCACTACCCCCCCAAGTTAAACTGGTGCTTGTTGTTGCACCAGGAGCCGTTGCACCAGGCGCCAAAGCATGGGTATTTTGTATCCATTGAGCAAAGACGGGTTGTAATTGTATAGCGGTATCTGAAAACATATCTTGGGGACGCCCTAAAGCGCTCATGGTATCATTATGAATATACAAACCAAAACTGTGAAAGCCTAGAAATATACATGCCCAGTTGAGATGTGATATGATTGCATCGCGATGTCTAAGGACACGATCTAATAGATCGTTGTATCGAGTAGTTGGATCATAGTCTCTTACCATAAAAATGGCTGCATGCGCAGCAGCACCAACTATGAGAAATCCACCAATCCACATGTGATGGGTGAACAATGACAGTTGTGTACCATAGTCAGTAGCTAGATATGGATAAGGGGGCATGGAATACATATGGTGAGCCACAACAATGGTTAAAGAGCCTAACATAGCCAGGTTAAGAGATAATTGAGCATGCCATGACGTTGTTAGGATCTCATATAGACCTTTATGGCCCTGGCCTGTAAATGGACCTTTATGAGCTTCTAAAATATCTTTTAGGCCATGACCAATGCCCCAGTTGGTCCTATACATGTGACCCGCTATCAGGAAAAGAATTGCAATAGCTAAATGATGGTGTGCAATATCGGTCAACCATAGACCCCCAGTTACCGGATCTAATCCTCCGCGAAAAGTAAGAAATTCCGCATATTTTGACCAATTCAAGGTGAAAAATGGGGTTGCTCCCTCGGCAAAACTGGGATAAAGTTGAGCCAAAAGATCCCGATTCAAGATAAATTCATGAGGAAGTGGTATCTCTTTAGGATCTACTCCAGCGTTTAGAAATTGGTTAATCGGTAAAGATACATGTACTTGATGTCCCGCCCAAGAAAGAGACCCAAGTCCTAGTAGACCCGCTAAATGGTGATTCAACATAGATTCTACATCTTGAAACCAAGCCAATTTTGGAGCAGCTTTATGATAATGGAACCAACCAGCAAAAAGCATTAACGCTGCAAAGATTAATGCACCAATTGCGGTACAATAGAGTTGTAATTCACTAGTTATTCCAGATGCTCGCCAAATCTGAAAAAAACCAGAGGTTATTTGTATTCCTCGGAAACCCCCGCCCACATCACCATTCAAGATTTCTTGGCCCACTATTGGCCAAACCACTTGGGCACTAGGCCTAATGTGAGTAGGATCGCTTAACCATGCTTCATAGTTGGAAAAACGAGCACCGTGGAAATACATGCCACTCAGCCAAAGAAAGATGATGGAGAGTTGACCAAAATGGGCACTAAATACTTTTCGAGAGATCTCCTCCAAATCACTGGTATGGCTATCGAAATCGTGAGCATCAGCATGTAGGTTCCAGATCCAAGTGGTAGTATCAGGGCCTTTAGCTATTGTTCTTGAGAAATGACCCGGTCTGGCCCATTCCTCGAAAGAAGTTTTTACGGGATCCCTATCTACCAAAATTTTTACTTCTGGTTCCGGCGAACGAATAATCATTGAGTCCTCCTCTTTCCGGACAACACATACAAAGAGACCTGCCAACTAAATAATTAGCGAACCTCTGAGAGATTTATATATATATATAGAATTTTTTTTTTTCTCTTCTATTCTATTTCTATCTCCCATATATCTTATCTATTTTCTTTAGTTATTCACTAGAGCAATTATGATTTAGAAGTCGATCCGGGGCAAGTGTTCGAATCTATTATGACATAGCCATGAGGCGCCCAACGGACCTTTAAATCTTTTAAAATCCCTTTTTGGGCTTTGGATTGATGCAAAACAACTTTTTTGTGCAACCTAGTGCATATTGTATTCGTATCTCAATTAGAAGTGCTTAGAAGTAGATGCTTCATGTTTTACATAGAACATATTACTATTACTTTATTCCAATCCAAATTTCAAATCATGATTCTAAATCATGCGAGCAGCCATTATCCATTACTAAGAGATATCCTAGTATCTTATCTATATTTAGTCATTTGAAGGTCTCTTTTATTAGTTTTAATAGTAATTCGTTTTATCACTAGAAAAAAAAAAAAAGAAAGATATTTTGTACTCTATCTCTCTATCTTTTATTCCTACGAAATACCAAACGAAATAGAACGATTTTAGAAAGGATATAATGAAATTATTTGATTGGTTTTCCCAGAGGAATGATCATTTTATTTGACTGATGGGGTCAACAAACAATTAATTCTAACAAATATAAAAAACTCTAAATAATAAATAAACAGAGTCTTCTTTTATTCGAAACGTCTAGTGATCTTCAACCAATTATGTGCTTCAATATAATTATCAGGAGTAAGCGCTATAGCCTGTTTCCAATACTCAGCGGCTTGATCGAACCAAGCCTCTGCAATTTCAGAATCTCCCTGTCGAATGGCTTGTTCTCCCCGGTCGGAATAGGCCGGTCAATTCCTTCCCTTAGAACCGTACTTGAGAGTTTCCTAACTCATACGGCTCCGCCGTCAATTCTTTTGGTATCCCATTTTAATCTACCATATCTAACTGAATGAGATTCCTCATAGATCTATCCCATTTTTCGGGCTAACCAAAAGAGGTTAATTACATGAGTTTCAAACTTTAATTTGGATTAATAATCGGTTTTAGTTTTATCTTTTCTCCTACCTTCAGAAGAATAAAGCATAAGCATTTCCCCTTATTGTTAGAATTTTCTGAAAGGTAACTATCTCGGTTTCATATAGAAATTTATATAGAATCTTTGAAAAAGACTTTCCTTCATAAGAAAAGACTTACTATCTTTGGGATCTGATCCTACACCGCTGCTCAATACTTTAGTGGATCGACTCTATTACATAAGTTGATTCCTAACTTTTATATCACATCATGACCATAAGTAAGCAGTTCTTATTGTATCGGCCTAAAACCTCGCTAATTGATCTTTACGGTGCTTCCTCTATCAATTAGATCCTTTATCCATAGAATAAAGTAGCTAGGCATATCTATTTCTTCATATTTCGGCTTCTATGAAGTTTCTTTCTTTGCTACAGCTGATAAAAATCGTTGTTTTAGACGATGCATATGTAGAAAGCCTTTTTTTCTAGTATTTACTATCTAGTATTTACTAGCAGATTTTATCTTTCTTTTTTTCTTTCTATTTCTATAGTGGAGATAGTCGCACGTAATGACAGATCACGGCCATATTATTAAAAGCTTGTGGTAAGAATGGATTTCGTTCTAGTGCTCGAAAATAATATTCCAAAGCTTTCGTATGTTCTCCGTTACTTGTGTGGATAAGGCCTATGTTATAGAGTATATAACTTCGATCATAGGGATCAATTTCTAGTCGCATAGCTTCATAATAATTTTGTAAAGCTTCCGCATAATTTCCTTCGGATTGAGCTGACATCCGTTACGGTCGTCATTCGAGTCAAAGAATCTCCGTTCCAGAACCGTACGTGAGATTTTCATCTCATACGGCTCCTCCCTTATGTGCATAATGAGAATAATACATGGAATCAAAAAAGATTAAAACATTCTCATTATTAACTGAGCAGGGCTAGTGTTTTTACAAGAAATCTCTAGCCAACCTCCCTGCAAGAGATCTTTTCTTAACACCAAGTGTGTTGGTACTAGATAGAAATGATAACTCCAACAATTTCTTTGTTCTCAACGCCGCCTAATTTCTAGGAATTAGTCACTTCAACAGCCTTCGATGGTTATACGAGTATCCAAAATACGAACGAGATGGATGTTTGTTGTCCCAACCATTCTTTTTAGTCCCCAGCCCGATAAGAAAGGGGTAATTTATAACAAAGTTTTTTTGTTGTTGATTCCTAGGTGTAGTGCTTCTTCCTCTATGCCGCCTATTGGTACTTGTGGGGTAGGATTGAACTGTAATACAGAACCTCTAGGTGTAACCTTTCGCTTAATACTCTAGAATCGACAATTGAAGTAGAGCATCTGAGGCCGCATTAATCGAGGATACACGACAGAAGGAATTGTTTTATTTCCAAACTTCACCTTCAACAAGCGTAGATTTATTTCAAAAATTTTCTTTTTATCCCGAATCTTGTGTCTTTCTCGTAAGACTGAGAGCAGTAAAAAAAAAAAAAAAAAATAATCAAATCACACCATCTCTGTAATAGGTAAATGCCTCTTTTTCTCCTGAAGTTGTCGGAATTATTCGTAATAAAATATTGGCTACAATTGAAAAGGTCTTATCAATAAAATTTCCATTTATCCGCGATCTAGGCATAGGTAGCAGTCCATTCTATAATTCTTCTCATTACCTCTCGTGGGAAAACGATCCCACAAAGAAAAGAATTGTACAGTACGAAATAACATAAAAACAGATTCATTTCAAAAAAAAAAAAAAAAAAGATATGGGCTTTCTACTCAAATTGTTCTTTTTTGACATTGATATGAATCGATAAGAAATAAGAAATATTGGAACCCCATTAGATTTCACCCAAATGTAGTAATATACCAATGAAGGCAACTAATTCGATTTCATTGAAGTTAGAGATTAGGATAACTCGAGAAGTTTTGATTGAATTATGATCCAAAGAAGAAAAAAGATCGAATAATCATTCTATGGTGAAAAAAGAATAACTGTCTATTTTGTATTGTGTGCATAGCAAATATACACTATACAATCAAATATAAAAATCCTTGGAATGTTTTATAAATTTGTAATAGATCTATGGGGGAAGGGGTTTGTTGGTGAGAACTCTAAAACTGGAAAAGAATTTGAGAATTCTTATGGTACGATGGAATCATCGTCTAAATAAAATTATGATCTAAAGGTAAAGGTAGCCATTAACCATAGTCTAAAAAATCTAGACCCATCCATCAGTCGATTCGGTCTAATTCATTGATTTAATCTGGTATAAATATCAGAAAAAGAAGGGAACATCGTCTTCACAAATATGAATAGACTTTTTTTTAACAGTTTTTCACAAGAAAAATTTTTTCTTTATCCCCCAAGCCACGAAGGAAAGATCTTTCCTTGATGAAAATTTTCTTTATAGTTAGAATTGATTTGATTGATCGTGCCTATCCAATAATCTAATATGAATGACTCGCTATTCACTCGGTTTTTGGGTCATAATCATTATGTAGGAGAGATGGCCGAGTGGTTCAAGGCGTAGCATTGGAACTGCTATGTAAGCTTTTGTTTACCGAGGGTTCGAATCCCTCTCTTTCCGTACCTTCACCTAATATACCAATGTTACTGACTGTAATGTATCAAATAGCAATAGATACCATTATTCCAACAGTTAGCCCTTTCTTTGATATAGATTTTCTCTATTTCGAATTGCTGTGGCACGGAAAATTAGAAAGAGTAGACAAGGAATGAAAATCTCCCTGCTGGTTTATGATACATAAATGGGAGAAAAATCCGAGTCAAAGCCTTATTTATCTTAACCTTAGGTCAATTTACTTCGCCGAAAGGTAGCAAAATTGTCCGAACCCTTGTTTTTTTTAGTTAGGTTTAAGTCTGACGAGAATAATATTCTACGACTAGCAATTCATTTATTTTCAAACCGACCCATTTCCTATCTATTATTTGATTGACTAATCCTTTATATTGGAATGGGTAAAGAGTCAAATGGTTTGGCAATTCCTCATGAGGGGATGAATTGAGAGAATTCTGAATCAGAGCTCTGGATTTTTGTTCATCCCTTGCCGTAAGAATATCTCGGGGTTTGCAACGATAACTTGGTATATCTACTATACGACCATTAACTAAAATATGTCTATGGTTAACTAATTGGCGGGCTCCGGGAATAGTCGAAGCCATACCCAATCGAAAAAGGATGTTATCCAAACGCATTTCAAGTAATTGTAATAAAACCTGACCTGTTGACCCTTTGGCTTTTCCGGCGATACGAACGTATTTAAGTAATTGTCGTTCTGTAAGACCATAATGAAAACGCAATTTTTGTTTTTCTTCTAGACGAATACGATATTGAGATTTTTTCCCGGAACGCGATTGGTTTCTAAGATCATTTCCGGCTATAGGCCTTTTATTAGTTAGTCCTGGTAAAGCCCCCAGACGGCGTATTTTTTTGAAACGAGGTCCTCGGTAACGCGACATAAAGACTCCTTAATTCTTAATTTATATTTAATTTATTTTATTAAAATTTAATTTTACAGAAAAAACCTAAACTAAAACTGAACTAAATGATAAATGAAGCGAAATCTACGGAAGTATTGTACTAGAAAGAATAATGAGATGAATTATATAAATATTCAAACTCCCTTCTATTATATATAGAAAAAAAAAATCCTTTTCTTGACATAGTTGGAAGTTCCTATAACATTATTAACATAATAAATCAGTAATCTTTGGAAAAATCTTTGGAAAAGGGGGAAACGCTTTTTCAATATTCTTTGATTTCAAAGGGACAGTATCAATCATGTAAAAAATAGAATAAATAGAGAAAAGCCGGCTATCGGAATCGAACCGATGACCATCGCATTACAAATGCGATGCTCTAACCTCTGAGCTAAGCAGGCTCACATACACATAACATAAATTTTACATGCATAGAAATTTAATAAACTATTGGAATCTTAGTCTTAGCTATTAACTAACTATTCTATTATTTTCATTCTTAGCTATTCAATTCAGAATTTCTATGAATAGAGAAAAGAATAGAATTGAAAATAAATATTGAATATTATAGAACATAACAATTAATATAGCGATACGATATATTACGATATATAATTTTTATTTATTTATCACAATTCTATATTATTAATTAGATATATATATTAGTAATTAGATATATATTATTAATTAGATATTAGATAGTAAATATTATTACTCTATTATTAGATAGTTTTGGTTTTTCGTTTTTAAATTCATTTGCAATTTTTTTTATTACATTTTCGATATTTTATTCCATATCATATATTTCTAATTATTAAATTAGAATCTTATTAAAGATATAGAATTCTATATACATTGTAATTTTATATACAATTATATATATATTTATATATTCTATATATAATAGAAATATATACAAAATATACATTTACATATTGCTTTGTTTTCTATATCTATTTTCTATAGATTTTTACATAATAAATTTAATCTAAGATAAGTTTAATCTATTTAATCTAATATTTAATCTAATTATTAATCTAATTAATTCATTCTAATTATTAATTAATTCTAATTTTTTTTTTCTAATCTAATTAATATTAAAATATTAATATATTAGTGGACTAGTTAATTATTTAATTATAACTAATGAGCCATTCCTCCGCTTTCATTCGTAAAGGCGGAAGTTAAGACGAAAAAAAAAAAGAATCGATCGTTCAAGTATTCCAAATTACATGAGAAAAATGATAAAGGGAGAAAGATATATATGTGGTATATATCCATCGAATCTATATTGAATTGCGGATGCAAAAATGATAGAATCATTTTTGATTGAACCAAATAAAGGTCTCCTCAAATATGGACCTCCTATACCTATAGAAGATGAAAGAAGATAAGCAAGAAATCAAAGAAGAGAAAACACTTTTCGAGATAGGAATCGGTATCTAATGAATTTAACGATTCCAGTATAAACGAAAGAAAAAGGAAACGACATCACAATGAGATCTTAATCTCAAAACAAAGGGGGGATATGGCGAAATTGGTAGACGCTACGGACTTAATTGGATTGAGCCTTGGTATGGAAACCTACCAAGTGATAACTTTCAAATTCAGAGAAACCCTGGAATTAATAAAAATGGGCAATCCTGAGCCAAATCCTGTTTTCGAAAATAAACAAAGATTCAGAAAGCGAAAATAAAAAAAGGATAGGTGCAGAGACTCAATGGAAGCTGTTCTAACAAATGGAGTTGACTGCGTTGGTAAAAGAATCCTTCCATCAAAACTTCAGAAAGGATGAAAGATAAACCTATATACATACGCATACATACTGAAATCCTATATCAAATAATTAATGACGACCAAAATCTGTATCCGTATTTTTTTATATGAAAATGGAAGAATTGTTGCGAATGGATTCCACATTGAATAAAGAATTGAATATTCATTGATCAAATCATTTACTCCATAGTTTGATAGATCTTTTGAAGAACTGATTAATCGGACGAGAATAAAGATAGAGTCCCATTCTACATGTCAATACCGACAACAATGAAATTTATAGTAAGAGGAAAATCCGTCGACTTTAGAAATCGTGAGGGTTCAAGTCCCTCTATCCCCAAAAGCCCATTTGAGTCCTTAACTATTTATCCTATCCTTTTTTTTTT-TCGTTAGCAGTTCCAAATTCGTTATCTTTCTCATTCACTCTACTCTTTCACAAACGGATCTGAGCGGAAGTGCTTTTCTCTTATCACAAGTCTTGTGATATATGATACACGTACAAATGAACATCTTTGAGCAAGGAATCTCCATTTGAATGATTCACGGTCCATATTATTATTCGTACTGAAACTTACAAAGTTTTCCTTTTGAAAATGAAAATCCAATAAATTACAGGGCCTGGATAAGACTTTGTAATACCCTTTCGTTTTTTAATTGACATAGACCCAAGTTATCTAGTAAAATGAGGATGATAAATCGGGAATGGTCGGGATAGCTCAGCTGGTAGAGCAGAGGACTGAAAATCCTCGTGTCACCAGTTCAAATCTGGTTCCTGACACATGATTAATTTGTATGAGTATCTATTCGACAAATTAATTGATATGGATCGACATACATATTTATTAAAAATCTAGATTATAATCTAGATTTTTATCCAGCTAGGTGTTTAGAGATAGAGATATACCCCATCTATAAAATAGATGGGTAAAGAATATATTCTATAAAGGTATGTAAAAAATTAGACTCTATTTCCTCTTCTTTTTTATTTCTACTCTTGTTCAAATAGAATGTTAATATTTCATACACATATACATATTCGAAAGGTTAAATTAGTTGGTTGAAAAAACCCAAAAGTTTAGTCTAGAGGAGTTAAAGGATGAGAATAAATAAGATTCAGTTCAGATACAGTACAAATAAAAGAAATCCGATCCCCTTTCAGTTCTTTGTATTTTTGTTCATATTCTATTTCTTCATCCCTTCCTACATGACTTTATAGAAACCGTCTAAGTGATGTGCGCAGTACAAAGTTCATGATGCAGGATTCATTTGGTTCATCCTATTAACTCGGTTCATCCGAAATAAGTATCTTCCAAATTTGAGAATCCCAACGATATTGTCTTTTCTTTTTTTTTGTTGTTGTTAGCCCATCCATACCATAAGACAAATGAAACTTCAATTACTTTAGTTTAATCTAAAACAGAACGTACAATCCTTGAATATCTGGAATTCTGGAATTGTCGAAGTGAAGGTTAGTTTCTTATCATTCAATGAGCATCTTGTATTTCATAAAAATTGGGGGCAATATAATCCTTACGTAAGGGCCATCCTATCCAACTTTCGGGCATTAAGATACGTTTTAAGCGCGGATGATTATCATAAGAGATTCCCAACATATCATAAGATTCCCGTTCTTGAAAATCTACACTTTTCCAAACCCAGAAAACAGACGGAATTCTAGGATTCCTTCTTGTAGCAAATACTTTTATGCACACCTCTTCTGGTTGATCTACACCATATTCTATTCTCGTAAGATGATACACACTAGCTAATAGGCCACCAGGTGCTACATCATAGGCACATTGGGAACGTAGATAATTGTAACCATATACATATAAAATGACAGCAATGGAATACCAATCTTCGGGCTTTATTTGTAAAGTCTCTATTCCTTGGTAATCAAAGCCCAAAGATCTATGAATTATCCCATGCTTGACTAGCCAAGCAGACAAACGACCCTGCATCTTTTTTATCTCTCCCGCATTTTATTTGTATAAGTATTTCACATTTACGATGAAATTTATGAGGATTGACCTTCTACTTGTTATTCTATACAAAAGAATTCTGTCTAATTCACTAATTCATGGGAGGATACTGAACTTTTGTATTTGAAAAATATTTCACGAGGGACCTCTGAGGTAGATGGCGGTTGATAAAGTAATCCTTGATTATAATTTCCAGTATTCATACTGCGTCCAACATGAAATTTATGATTGGTAGTAAAACACCGATTCTCCCATTGAGACCTAATTCTATCTTCATAGATTTCTCGAGATATTTTCTTACGAAGTTTTGTTATAGCATCTATAACTGCTTCCGGTTTAGGTGGACAGCCTGGCAAATAAACATCCACAGGAATTAGCTTATCGACTCCCCGAACAGTACTATAAGAATCGGTACTGAACATCCCTCCTGTAATTGTACATGCTCCCATAGCAATAACATATTTTGGTTCAGGCATTTGCTCATATAATCTCACTAAAGAAGGAGCCATTTTCATTGTTACTGTTCCTGCTGTTAAAATTAGGTCTGCTTGTCTAGGACTCGATCTTGGTACCAGTCCATAACGATCAAAGTCGAATCGTGAACCTATTAGTGAAGCAAATTCAATGAAACAACAACTAGTACCATAGAGAAGGGGCCATAAACTAGAGAGTCTTGACCAATTTGAAAGATCATTTAATGTAGTTGAAATAACTGAATTTTGGGTTGTTCGATCAAGTAAGGGAAACTTAATGGAATTCATAACTGTCTCAATCTTTTTTTTTTTTTTTTTTCTTTTTATTGTCTGAATATTCAGGAGCTAAGACCATTCCAATGCCCCCTTTCGCCATGCATAAACTGAACCAACAATTAAGATAAGCACGAAAATGAAAGCTTCTATAAATACAGATACACCCAATACATCGAAACTCATTGCCCATGGATAAAGAAAAACCGTTTCAACATCAAAAACAACAAAAACTAGAGCAAACATATAATAACGAATTCGAAATTGTAACCAAGCGTCGCCCATTGGTTCTATACCCGATTCATAACTAGAAAGTTTCTCTGGTCCTTTGCTAATAGGGGCTAAAACTCCGGAAATAAAAAATGCCAAAATAGGAATAAGACTTGATATTATTAGAAATGCCCAAAAAATATCATATTCGTAAAGCAGAAACATAGACGCACTCCTATGAATGTGGAAAATATAACGGATTAGTCGATTTGAATTAGAATTGTCAAGTCATCCATACCTTTTTAGTCAAAACAAACAAGAATTCATTTTGATCGAATCGGCTAGTTTTGTTTGTTTACTGTGAGGCATGTCTCGTTTCAAGATTCATCGACTAGAATCCTATTTCCATTAAACGTATTTCTTTCGATATAATTTTATTTCGATATAGTTAGTATAAATAGATATTGCTTTTATACAAATAAAATTCTCTTATTATCTAGGATTCTCTCTAAAGAAAAGAAATTCTAAAATTCTAACTAAAATTCTAAATATAAATAGAATTTTCATTTTTTGTTTAGAATTTTTAATTTAATATTTTTAATTCTATTTTTTTTTTGAATTCAATTTTATTTATAATTTATAGGGCTATACGGACTCGAACCGTAGACCTTCTCGGTAAAACAGATCAAACTCATTATTATCAAAATGATCCGAACTGTTTCAAAGACCCAACATGCATTTTTTTTTGCATTGGGCTCTTTTATTAACTGATATAAATATCAGCCAATCTGCCATATTTTTTCTTGACAGAAAAATAAGGAGATGGCTCCCCGTGCTCTGATTCATTCTTTTGATTTTGATCCAGGAGCACTACCAAAGTGTTTCAAAAAAGGGTTATCTTGACGTAGGTCGGCCTTTGGCCTAGATCAACTTAAGTTAAATAAAGTCTCTATCGCTCTGCCTAAAAATCAAATATGAAACTTTATACACCTTAAAGTTCATAGGACGAAAAGATATTTTTTTGAGGTCCTTATACTCATTATGCCTAGCCTTGAATAGACTGGGTATTCACCTTATCAATATCTCAAATCAATGACGGGTTCTGTTTGGCACCTAAATTTAATGGGCACCTGAATCAGACTGGACCATTTGTCAGGCTATTGTTCCCTCAAAGTTATGGAGTAAGACATCGATTTTTCAATAAGATCAATTCTTTTGATTGCATGATGGACTCCTCTGAAAAACATTGGCGCGCGTGTAAACGAGGTGCTCTACCTAACTGAGCTATAGCCCTTAGTGCTTGTGATACATATTTTATCATGTAGATAATTTCTTGTCAAGATGACTATTCTATGATCCAACATCATAGCTGTTTGATTGGTATTGCTTATAAGTAATATGATATTTATAATCTATCGATGCGATAGGTCTCGTTTGGTTCTCTTTGGGATGATAAATGACCTACTTAACTCAGTGGTTAGAGTATTGCTTTCATACGGCGGGAGTCATTGGTTCAAATCCAATAGTAGGTAGAACTTATTGGATACCAGAGTCAATGGTATCTAATAAGTTTTTCTATCCACCTTCTTTTAGTTTATTGATTTTGTATTTTTCTATTTCATTTTTTTTTCGTTGAATTATAATCTGATTCCGCTTGATTGTATTCAATCAAGCGGAATCAAATCAAAATAGGGTGTATAAACAGAGCTTCTTTTGATTATTCGGACGAACCTAGTTACGAAATCACATTGATAGCTTCGACTCGTGTCCTAGCTCGTCTGAGAGCTAGATTTGCCTCAATTATTTGCCTCTTGCCTTCAGCTTTCTTCAAATTAGCTTCTGCTATTTCAAGAGTTTTCTGAGCTTCTTGTGGATCAATGTCACTACTCTTCTCCGCATCATTTACTAAAACAGTGATCTCATTATTGCCTATTCTAGCAAAACCGCCCATCAGAGCCATCGTTAACCATTGATCGTTAAGGCGTATTCTCAAAATACCTATATCTATAGCTGTGGCAATAGGGGCGTGATTTGGTAATACGCCAATTTGGCCACTATTAGTAGATAAAATGATTTCTTTCACTTCGGAATCCCAAACAATTCGATTAGGGGTCAGTACACAAAGATTTAAGGTCATTTCTTCAAATTGCTCTCCATTTCTAAGTTCATAGCCTTTGCAGTAGCTTCATCGATGTTACCTACCAAATAAAAGGCCTGTTCAGGAAGACCATCTAATTCTCCGGAAAGGATCAATTGAAACCCTCTAATTGTTTCTGCTAGACCAACATATTTTCCCGGAGAACCAGTAAATACTTCTGCTACGAAAAACGGTTGTGATAAAAAACGCTCAATTTTTCGCGCTCTTGCTACGATTAAACGATCCTCTTCAGATAATTCGTCCAACCCAAGGATAGCTATAATGTCCTGAAGTTCTTTGTAACGTTGTAAAGTTTGCTTAACTCTTTGCGCAGTTTCATAATGTTCCTCACCAACGATTCGAGGTTGAAGCATAGTTGACGTTGAATCTAAAGGATCTACTGCTGGATAGATACCTTTGGCAGCTAATCCTCTTGATAGTACGGTAGTAGCATCTAAATGTGCAAATGTCGTAGCAGGAGCAGGGTCGGTCAAATCGTCTGCAGGTACATAAACTGCTTGAATAGAAGTTATGGACCCTTCTTTAGTAGAAGTAATTCTTTCTTGTAAAGAACCCATTTCGGTACTAAGGGTGGGTTGATAACCCACAGCGGAAGGCATTCTACCCAATAAGGCAGATACTTCGGATCCTGCTTGGACAAAACGGAAGATATTGTCGATAAATAGAAGTACGTCTTGTTCATTAACATCGCGGAAATATTCCGCCATAGTTAGGGCAGTCAAACCAACTCTCATACGAGCTCCCGGCGGTTCATTCATCTGACCGTAAACTAGAGCTACTTTTGATTCTGCAATATTTTGTTCATTAATCACCCCAGATTCTTTCATTTCCATGTAAAGATCGTTTCCTTCACGAGTACGTTCACCTACTCCGCCAAATACAGATACACCCCCATGGGCTTTGGCAATATTGTTAATCAATTCCATAATGAGTACTGTTTTACCCACTCCAGCTCCCCCGAATAATCCGATTTTTCCTCCACGGCGATAAGGGGCTAAAAGATCTACTACTTTAATTCCTGTTTCAAAAATAGATAATTTTGTATCTAACTGTATAAAGGCGGGTGAAGATCTATGAATAGTAGATGTTGTGCGAGTATCTACAGGACCTAAATTATCAATAGGCTCTCCAAGCACATTGAAAATTCGTCCGAGAGTCGCTCCACCGACCGGAACACTTAGAGGAGCTCCTGTATCAATCACTTCCATTCCTCTCATTAGACCATCTGTAGCACTCATAGCTACAGCTCTAACTCGATTGTTTCCTAATAATTGCTGTACCTCACAAGTCACATTAATTGGTTTATCAACAGTATCTCGACCCTTAACTACCAGAGCGTTATAAATATTAGGCATCTTGCCCGGCGGAAAGGCTACATCTAGTACCGGACCAATGATTTGAACGATACGCCCCAGGTTTTTTTTTTCAAGCACAGAAGCCCCAGGACCAGAAGTTGTAGGATTGATTCTCATAATAATAAATAAAGTAAAATATGGCGAAATTTTTTGCGAAAATTATCGAATTCAAAAAAAAAAAATAAATGTCCGATAGCAAGTTGATCGGTTAATTCAATAAGAAATGGTAGTTAGTACTAAATTTTGTCAGTACCATCCAACCGAATTCAATTGTTTACTTATTCAATAAGATAAGTGAATTTTCAAATTCAACCAACCCATTTTCAAAATATCAAAATATGAAGTGAATGAATAAGAATCTTGAGAAAGTCTTTGATTTGTCTATCATTATAGACAATCCCATCCATATTAATTATCTACGGATTTCGAACTTGAACTCTATTTACGATTCATTATTTCTATCTCATTGGCCCTTTTTTTTTTCAGTATATCCATTTACACCTAGCCTATTCTTTTCATTTTTTTTTTTTTTTTCTTTTTTATACCTTTTCATAGACGAATTCCGCAGATTTTCACATCTAGGATTTACATATACAACATATATCACTGTCAAGAGGGAATTTCTTATTATTTAGGTTATTTAGGTATTTCGATTCAAAAAAGGGGGTAGGTAAAAAAAAAAAAAAGAATTGGGTTGCGCCATATATATGAAAGAGTATACAATAATAATGTATTTGGTGAATCAAATACCATGGTCTAATAATAAGCACTCTGATTAGTTGATAATATTAATATTAGTTAAGAATTTTGTGAAAGATTCCTGTGAAAAGTTTCATTAACGCCTAATTCATGTCGAGTAGACCTTGTTGTTGTGAGAATTCTTAATTCATAAGTTGTAGGGAGGGATTTATGTCACCACAAACAGAGACTAAAGCAAGTGTTGGATTCAAAGCGGGTGTTAAAGATTACAAATTGACTTATTATACTCCTGACTATGAAACCAAAGATACTGATATCTTGGCAGCATTCCGAGTAACTCCTCAACCTGGAGTTCCACCTGAAGAAGCAGGGGCCGCGGTAGCTGCCGAATCTTCTACTGGTACATGGACAACTGTGTGGACCGATGGACTTACTAGCCTTGATCGTTACAAAGGGCGATGCTACCACATCGAGCCCGTTGCTGGAGAAGAAAATCAATATATTGCTTATGTAGCTTATCCTTTAGACCTTTTTGAAGAAGGTTCTGTTACTAATATGTTTACTTCCATTGTGGGGAATGTATTTGGGTTCAAAGCCCTGCGCGCTTTACGTCTGGAAGATCTGCGAATCCCTCCTGCGTATTCTAAAACTTTCCAAGGACCGCCTCATGGCATCCAAGTTGAAAGAGATAAATTGAACAAGTACGGTCGTCCCCTGTTGGGATGTACTATTAAACCTAAATTGGGGTTATCTGCTAAAAACTACGGTAGAGCGGTTTATGAATGTCTCCGCGGTGGACTTGATTTTACCAAAGATGATGAGAACGTGAACTCCCAACCATTTATGCGTTGGAGAGATCGTTTCTTATTTTGTGCCGAAGCACTTTATAAAGCACAGGCTGAAACAGGTGAAATCAAAGGGCATTACTTGAATGCTACTGCAGGTACATGTGAAGAAATGATAAAAAGGGCTGTATTTGCCAGAGAATTAGGAGTTCCTATCGTAATGCATGACTATTTAACAGGGGGATTCACTGCAAATACTAGCTTGGCTCATTATTGCCGGGATAATGGCCTACTTCTTCACATCCATCGTGCAATGCATGCAGTTATTGATAGACAGAAGAATCATGGTATGCACTTTCGTGTACTAGCTAAAGCGTTACGTTTGTCTGGTGGAGATCATATTCACGCTGGTACTGTAGTAGGTAAACTTGAAGGGGAAAGAGAGATCACTTTGGGCTTTGTTGATTTACTGCGTGATGATTATGTTGAAAAAGATCGAAGCCGCGGTATTTATTTCACTCAAGATTGGGTCTCTCTACCAGGTGTTATTCCCGTGGCTTCAGGGGGTATTCACGTTTGGCATATGCCTGCTCTGACCGAGATCTTTGGGGATGATTCTGTACTACAGTTCGGCGGAGGAACTTTAGGACACCCTTGGGGAAATGCACCGGGTGCCGTAGCTAATCGAGTAGCTCTAGAAGCATGTGTACAAGCTCGTAATGAGGGACGTGATCTTGCTCGTGAGGGTAATGAAATTATCCGTGAGGCTAGTAAATGGAGTCCTGAACTAGCTGCTGCTTGTGAGGTATGGAAGGAGATCAAATTTGAATTCGAAGCAATGGATACTTTGTAATTCAGTAATTACCGTTCGTTCTCTTAATTGAATTGCAATTAAACTCGGCCCAATCTTTTACTAAAAGGATTGAGCCGAATACAAAAATTCTATTGCATCTATGTTAGATAGATGCATACTTATATAGATATACAAGATTTTAAATTAAATAAAAAATCTAAGACTAAACAACTCAAATGTTTCTATTGTTGTGTTGGATCCACAATTAATCCTATGGATCCTTAGGATTGGTGTATTCTTTTATGTCCCGCAGTTTCCATGGATCGAGCTAAGTATCACAACTTTTTCTACCCATCCTGTATATTGTCCCTTTTCGTTTTGTGTTAAAATAGAAACTGAACTTATTACTTATTATTAGTTAGTTATTAGACGAGATTTTACGAAAAAATAAAATTATTTAATTTATTAGGGGAGAACAAAGATTTCGTTTTTTTTTTCAATACTCACACTACTTATTAGTTAATAATCCTAGTGATTCGATTTATATGTTTATTCTGATAGGAAATAGGATATTCAAATAAATGATTTTTCATTGAATGACTATTCATCTATTGTATTTTCATGCAAATAGGGGGCAAGAAAACTCTATGGAAAAATGGCAGTTCAATTCGATGTTGTCTAAGAAGGAGTTAGAACACAGGTGTGGATTAAGTAAATCAATGGACAGTATTGGTCCTATTGAAAATACCAGCGAAAGTGAAGATCCGAATCGAAATGATATGGATAAAAACATTCATAGTTGGAGTGATAGTGACAGTTCTAGTTACAGTAATGTTGATCATTTATTTGGCGTCAAGGATGTTCGGAATTTCATCTCTGATGACACTTTTTTAGTTAGGGATAGTAATGGGGACAGTTATTCCATATATTTTGATATTGAAAATAATATTTTTGAGATTAACAATGATCATTCTTTTCTGAGTGAACTAGAAAATTCTTTTTATAATTCTCGGAATTCTGGTTATCTGAATAATGGATCTAAGAGTGACGATCCCTACTATGATCGTTACATGTATGATACTCAATATAGTTGGAATAATCACATTAATAGTTGCATTAACAGTTATCTTTATTCTCAAATCCGTATTGATACTTACATTGTAAGTGGTAGTGACGACAATTATAGTGACAGTTACATTTATAGTTCCATTTGTGGTGAAAGTGGAAATAATAGTGAAAGCGAGAGTTCCAGTATAAGAACCCGCACGAATGGGAGTGATGTAACTATAAGAGAAAGTTCTAATGATCTCGATGTAACTCAAAAATACAGACATTTGTGGGTTCAATGCGAAAATTGTTATCGATTAAATTATAAGAAAATTTTTAAGTCAAAAATGAATATTTGCGAACAGTGTGGATATCATTTGAAAATGAGTAGTTCAGATAGAATCGAACTTTTGATTGATCCAGGCACTTGGGATCCTATGGATGAAGACATGGTCTCTCTGGATCCCATTGAATTTCATTCAGAAGAGGAGCCTTATAAAGATCGTATCGATTCTTATCAAAGAAAGACAGGATTAACTGAGGCTGTTCAAACAGGCATAGGCCAACTAAATGGTATTCCCGCAGCAATTGGGGTTATGGATTTTCAGTTTATGGGGGGTAGTATGGGATCCGTAGTCGGGGAGAAAATTACCCGTTTGATCGAGTATGCTACCAAAAAATTTCTACCTCTTATTATAGTGTGTGCTTCTGGGGGTGCGCGTATGCAAGAAGGAAGTTTGAGCTTGATGCAAATGGCTAAAATATCTTCTGCTTTATATGAGTATCAATCAAATAAAAAAATTTTTTATGTATCAATCCTTACATCTCCTACTACTGGTGGGGTGACAGCTAGTTTTGGTATGTTGGGGGATATCATTATTGCCGAACCCAATGCTTACATTGCATTTGCGGGTAAAAGAGTAATTGAACAAACATTGAATAAAACAGTACCTGAAGGTTCCCAAGCGGCCGAATATTTATTCCAGAAGGGCTTATTTGATCTAATCGTACCACGTAATCTTTTAAAAAGCGTTCTGAGGGAGTTATTTCAGTTCCACGCTTTCTTTCCTTTGAATCAAAATTCAATCAAATAAAGTATTAAGTTCAATTTTTTTATTTGTCGTAAACAAGTAGTTAGTTTATCGGAATCAAAGTAAAAATCAGAATAATGGGGTTTTATTTGGTGACATAAAATCTAATTGTAGAAAGAATCAAAAGTTGCGGATAATTCTTTTTTTTTTTTTTTACTAATATTTCTGATTACTAATATTCCTGATTAGTAATCAGGAAGCCTCTATAAAATAAATATAAACTCTATAAATATAATAAATATAAAAGGGTGAATTCTTTCTTTTTTGAAATTAGGCAAATAAAACGAAGTTCATCTTCCCTTCTTACGTATGTATATATAATTAATTTATATATAGAAAATATAAAGTTTTGTATCTTTCTATATCTCCCGAGAATCTCGTTTTGACTGAGAATCTCTGTTGGATGAGATTCTAACAAATCTTTCGGTAATTTGTAAAAAACTTTTTCTTTATTTAATTAGAAGACAAGAACAAAAGAAGAAGAAAAAGGGAAGAATAATAAAATCCATTATCATATATCTTTCATATCGAAAGATGAATAAACCCATTATTTAGTTCTATATTCCTTGCATTTATTATAGATACTCACTTAGATATATACTTCGATATATATTAATTATTAATTAGAATTACAATTTAATAATTTTACAATTTAATAATTAGAATATAATGATAAGAATCTAATTAAATAATGATAAGAATCTAATTAAATAATGATAAGAATCTAATTAATAATTAATTAGATTTTATATTATTAGATATTAATTATATACATACGATAGGAATTAATAAGAATTGAATTATAATTCTAGAATTTAATTCTATAATTCTGAATTTAGAATTCTTAATTATAATTATTATAAGATATCTTTATAACAATATAATAACAGGTACAAATAGTAAATCGAGGTATTCATTCTATGACAACTGTCAACTTTCCCGCTATTTTTGTGCCTTTAATAGGCCTAGTATTTCCGGCAATTGCAATGGCTTCTTTATTTCTTCATGTTCAAAAAAACAAAATTGTTTAGATCCAATAGGACAAAATCTCATCTATTTTTTTTTTTTTTTTTTTTTTTCAAAACTTAGACTTGTATCATAACCATAATACAAATATCTATTTACTGGAATATGGTATAACATGCGGCTTATGCCGAACATAAATGAAAGAGTTCTTATGCAAATGAAAGAGTTCTTATGCATACAGAAAATGATATATAGATAAAAGAATTCTAATTCTAGCTATTTTCAAATAGAATCAGGATTGGAGGATTCGGAAATGGAAAGTCTATGTGTATGTCGATATCTTTAGTAGGATCATGTGAAGGGGATGTTATTTTTTTAGATCTAACCAATTTGATGAATTACTCCTAAAGGTTCACATCAAAATAGTGCTAGTTGATGAGAGTTCTTTCTGAAACAAAAAGAGTAAAGTCAAATTAATTTATTTTGGCTATTCTCTCAATTCCAATAAAATGCAATCAAATCAAGTATGAGTTGGCGATCAGAACATATATGGGTAGAACTTATAAAGGGGTCTCGAAAAACCAGTAATTTTTGCTGGGCCTTTATCCTTTTTTTAGGTTCATTAGGATTCTTATTGGTTGGAACTTCCAGTTATCTTGGTAGAAATTTGATATCTTTATTTCCGTCTCAACAAATCATTTTTTTTCCACAAGGGCTCGTAATGTCTTTCTATGGGATCGCGGGTCTCTTTATTAGCGCCTATTTGTGGTGCACAATTTCGTGGAATGTAGGTAGTGGTTATGATCGATTCGATAGAAAAGAAGGAATAGTGTGTATTTTTCGTTGGGGATTTCCTGGAAAAAATCGTCGTGTCTTCCTCCGATTTCTTATAAAAGATATTCAGTCCGTCAGAATAGAAGTTAAAGAGGGTATTTATGCTCGTCGTGTTCTTTATCTGGAAATCCGAGGCCAGGGGGCCATTCCCTTGACTCGTACTGATGAGAATTTTACTCCACGAGAAATTGAACAAAAAGCTGCTGAATTGGCCTATTTCTTGCGTGTACCAATTGAAGTTTTTTGAGAAAAATGAACTAAAGAATGAATGCTTTCTCAGTAGGAGAGAAAAAAGTTTGGTACTTTAGATCCAGATAGATCATATCTTGTAAATTTTTTATTTTTTGTCAATCGACCTTTCTTTTTATCCTTTTCTTTTGTGTTCCTTAATGACCAAACAATTGGATCTCTTATAACAATAACTATCCAATTTCTGTTTTCTGTCTTGTTTTGCCACTCCTTTTTGATCATCACAATAGTCTTCAGAAAATTCCCTCAATTATTCTATTCCTGACTTATGGGCAGTCAGTGAAATTTTTTCGAAATATTGGATATTTTGATAGAATGATAGAAAGGGGGATTTTTTCGTCTCAAAATATAAAGAATATTCATTACTTGAAGTGATTCTTTCGGGCATTCATCGAAAGGAGGTACTTGTTTCGAATTTGACCAATTGATATATCTGGAAATAATATTTTTTTTATTATTTCTTTTATTATTTCTTCATTCAAAGTGGATTTTTATCCTATTTCTGTATTCTTTCTAGATTCAAGGACTAACCACGGAATCACAAATAAAAAACAGTGAATAGATTCATAGATTCGATACCTTGTAATAAAACTTATGCTTGATAGAAATATTAAATTGCATAGAGTCGGCGAATGAGGTGGGTTCGTTAACAATTCACAAATAAAAAATGGCAAAAAAGAAAACATTTACTCCTCTTCTCTATCTTGCATCTATAGTATTTTTGCCCTGGTGGATTTCTCTCTCATTTAATAAAAGTCTGGAATCTTTGGTTATTAATTGGTGGAATACTAGGCAATCCGAAACTTTTTTGCATGATATTCAAGAAAAGAATATTCTAGAAAAATTCATAGAATTAGAGGAACTCCTTCTCTTGGACAAAATGATCAAGGAATACTCGGAGACACATCTACAAAAGCTTTGTATAGGAATCCACAAAGAAACGATCCAATTAATCAAGATATACAATGAGGATCGTATCTATACGATTTTGCACTTCTCAACAAATATAATCTGTTTCATTATTCTAAGTGGTTATTCTATTTTGGGTCATGAAGAACTTGTTATTCTTAACTCTTGGGCTCAAAAATTCCTATATAACTTAAGCGATACAATAAAAGCTTTTTCTATTCTTTTATTAACTGATTTATGTATCGGATTCCATTCGCCCCATGGGTGGGAACTAATGATTGCCTCTGTCTACAAAGATTTTGGATTTGTTCATAACGATCAAATTATATCTGGTCTTGTTTCCACCTTTCCAGTCATTCTAGATACAATTTTTAAATATTGGATTTTCCGTTATTTAAATCGCGTATCTCCGTCACTTGTAGTGATTTATCATTCAATGAATGATTAACAAATGATCCACTGATATTAATTCAATTATAATCTTTGTTACTTTGTAGTTGTACATAAGCAAAGCATTTAAAATCGTACTTACTCTTTCTATTTCTACCCATCCCGGGGATTCATCCTATATTATTCCAGTTAGTAAATAGCAGAATCGTGGATAGGGAACTATACTAGTGACCTACCCAATTTATTGTAGAAATTTTTGGGATCAATGATTGGACCATGCAAACTAGAAATACTTTTTTTTGGATAAAGGAACAGATTACTCGATCCATTTCCGTATCGCTGATGATATATATCATAACTCGTACATCCATTTCAAGTGCATATCCCATTTTTGCACAGCAAGGTTATGAAAATCCACGAGAAGCGACTGGGCGTATTGTATGTGCCAATTGCCATTTAGCTAATAAGCCCGTGGATATTGAGGTTCCACAAGCGGTACTTCCTGATACTGTATTTGAAGCAGTTGTTCGAATTCCTTATGATATGCAATTGAAACAAGTTCTTGCTAATGGTAAAAAGGGGGCTTTGAATGTGGGGGCTGTTCTTATTTTACCTGAGGGTTTTGAATTAGCCCCTCCTGATCGTATTTCTCCCGAGATGAAAGAAAAGATAGGCAATCTGTCTTTTCAGAGCTATCGCCCTAATAAAAAAAATATTCTTGTGATAGGCCCTGTTCCTGGTCAGAAATATAGTGAAATCACCTTTCCTATTCTTTCCCCGGACCCTGCTACTAAGAAAGATGTTCACTTCTTAAAATATCCTATATACGTAGGCGGAAATAGGGGAAGGGGTCAGATTTATCCCGACGGGAGCAAGAGTAACAATACAGTTTATAATGCTACAGCAGCGGGTATAGTAAGCAAAATCATACGAAAAGAAAAGGGGGGATACGAAATATCCATAGCGGATGCATCGGATGGACGTCAAGTGATTGATATTATCCCTCCAGGACCAGAACTTCTTGTTTCAGAGGGCGAATCTATCAAATTTGATCAACCATTGACGAGTAATCCTAATGTGGGCGGATTTGGTCAGGGAGATGCAGAAATAGTACTTCAGGATCCATTACGTATTCAAGGCCTTTTGTTCTTCTTAGCATCTGTTGTTTTGGCACAAATCTTTTTGGTTCTTAAAAAGAAACAGTTCGAGAAGGTTCAATTGTCCGAAATGAATTTCTAGACTCGCGGATTTATCAACATCAAGTTTGTAAAAAGAACCCAATTCTTGTTAGTGATTATGTATAATAAAAAAAAATGAAATTATGAAAAACCCCTTGCTTTTTTATATTCTTTTTCGACGAGATGCCGGGAATTCCTTGTACCGCATTCCTAGTCATAGTATATAGATTGTGAAGAAGACTATTTGACTTTACCCCTTCTTTGTTTTTTTTTTTTCTCCAAATTTTTTATCCAAATCTGGCAAGAGTAACATAGTCACACCTCCC--------------AATTTGGAGAAAAAAATACATCAATAGTTTTTGATTCTAATAGAATCAAATTCGACTAGATACTAAATATAAATAAGCGAGAAATAGAACGGATAAATGTGGGGAACAAATAATTCTAGGAGGGATTATTCGTCTTCCTAGTCTTCGACACAAGAAAAGGAATTTTCCACACCCCTTTCTTGTGTCGAAATAATAATGATTCTTGATCCCCTTCGTCAAAGATTCCTATTCTTAGTTTCTATTTTTTCCAGACGTATTAGAACTTTTTTTTTGATTTCTTTTAAATTTTACATATAATATACCTAATCTAAATAATATATACTATAAAAATACTATAACTATAATATAAAAATACTATAACTATAAAAAGTAGTGGACAAACAAAAAAGATAGGAAATTTTTTGAGTAAATAGAACTTTTTCAATGAACTTATAAAAAAAATTCAAATTGGATAAGATACTAATAAATAGAGTAAAGTTCTATCACTATAGAAAGATTTAATCTACAGAAATAGATTATTTTATCCAAGAAATCGAGTAATTCCTTCTTTCTTCTAACTTTGAAAGTATCGATAGATACTACAAGGAACAGACGTTCTGAATCAATTAATGAAGTTCATTTTTCAAAAATATCATCAGAAAAAAAACTCTATTCCATTTTTTTTTTGAAACATCAGAAAAAGAAATCCCCTTTGTCATTTATACGAAAAAAGATTCTGATTATTTTTAAGAACTCAACGGGATTCCCTTCTTTGTCTGATTCGAGGGGTAAGGCCCCGTTGAGTTCTTACGCTTTCATGTCTACAACTCAATTCATCCGATTACTACAGGGATGAACCCAATCCGGAATATGAACCATAAAAGAAAATACCTATTAAACCGATCACAAGAATACCAGTTACAGTACCTATTATCCAAAGAGGAATCCTTCCAGTAGTATCGGCCATTTAACCCACTTCCCTCCACATTTCATCAAATGGTCATGCTAGAGACAAAAACAGTCATGGATAATTATGGATGAGATCCTTCCGAATGGGCTAAGAGAATTCCTATAGTTATTATTCTATTATTCTCTTTTGTTTTCTTAATTGAAGAAATAATTGGAAAATAAAACAGCAAGTACAAAAATGAGTAATAACCCCCAGTAGAGACTGGTACGATTCAATTCAACATTTTGTTCGTTCGGGTTTGATTGTGTCATAGCTCTATAATTCGGGTTAGGTTTATCGTTGGATGAACTGCATTGCTGATATTGACCCCAAAAAAGAAACGGTAGGTACAGCTAGTCCGTGAACAGCCAACCATCGCACTGTAAAAATGGGATAGGTTCGATCTATGGTCATTGGGGCCTCCTAAAAGGATCTACTAAATTCATCGAGTTGTTCCAAAGAATCAAAACGGCCAGTTATTAATGGAATTCCTTGTCGGCTCTCTGTGAAATATTCGTTTGGCCGAGGGCTTCCAAACACATCGTAAGCTAAACCCGTGCTGACGAATAACCAACCCGCAATGAATAGGGAAGGTATAGTAATGCTATGAATGACCCAGTATCGAATACTGGTAATAATATCAGCAAAAGAACGTTCTCCTGTGCTTCCAGACATGCTGAGCTCCACATATTCTTGTACAGTCAAAAAGGGATCGATTCCGTAAAAGATGAGATCAGTAAATGAAAATTTACTGAAATTTGATCTTTGTGAGATCGTCAATATTGTACCGAGGGCGTCTTTAGAGTATACCGAATCAGTATAGCTATCCTTCTTCTGACACAGCAACGAACGCAATTTCAATCAATAGTGAAAGAAAGTGCTAAATAATTTCTTTCTTCCTTTCCTTGTTGCTTGTCGATATAAAACGATGTCCCACTCAATAGAAAATTCTTCAAAATAGTATATTTTTCTCCATTATTAGCTTCGGGCTAGAAACTGAAGATCCAGTAAAATGTGAATCTGACAAGTCGGTTTTTAATAATTCCTGAAAGGGATTATTATATTTCTACAATTAAGTAGATGCGACTTCTTTTCGTAGTAGAAGCACTTTTTGTTGGAATCCTTTTTTCATTTTAAGGAATTGGTTAGTCGTCCAGTAACAAGTAAGATCAGTAACAAGTAACAATATTAGATAGTATTCGATGAAAGAAAGAGAACAAAGAATAAAAGAATTGTAATTAATATTCGTGATGTATGCATTGTTGTATTAGATCGAGATTCAAAGGCTCTTTCTTGACCTAACTACAAGGATGAGGCTTTATAATATGGAAAGATAAAATGTAGAACCTATAATATAAATAATATAAAAGAAAAGATAATAGGAATTACTAGTCTTGGAATCTAGTTTTGGACAAAAATAAAGATTTCGAATGATCGTGTAATAACTTTTTTCTTCTCATTCATTCAAGATATTATGTGAGTGAACCCGCTATTGAATCTAATGAGTTAAAATTAATGTAAAGTAAAAAGTAACTGTTCATTTTAAAATAGAAAATGGATTCGATACAATTAAAT-AAAAAAAAAAAAAAAATGATCAAACAAAATAGAAAGAATTTTCCAATTTTATAGTGATTCAAAAAGAGTTTCATTTTTGAATAAAGTTACATGACATAGTTCTTATTATTACTTTATAGTTTACTCAAGAGTTGCTCAATGAATCTGTTGATTGGAATTACGGTATAGGTAGATGTCACAAATGATGAATCAATTTATTTTTATACGCCTGTCACTTTATCTTTGCTTTTTTAATGTTGTCTATAATGATTGAAGAATCAAAAACTTTCAATTGAACTTATTCTTTCAATTGGTATTTTGCTTATCCTCCTATCTTTCAAAAATGGAAACTAACTTAGGTAAGTGCTTTATAAACATATGTATAAAAAGAATATATTTCATTTAGCTCCTTCATGCCTACTATAACTAGTTATTTCGGTTTTTTACTAGCGGCTTTAACTATAACCTCAGCTCTATTTATTGGTCTGAGCAAGATACGACTTATATGAAATTCATATTTGAAATGAATGAAATAAACAAATCATAAAAAGAAATCTTTATGTGGGATTCCATGTATTCTATAGTTACTTACCGTGTCAATTGCCAATTCTCGGTCATTGAGATTCATGGCAATTCGGATTAATATTTAGGTATAGATATTACCTCTTTTTTTTTTCCTTTCAAACAAATTGAAATGATTGAAGTTTTTCTATTTGGAATCGTGTTAGGTCTAATTCCTATTACTTTGGCTGGATTATTCGTAACTGCATATTTACAATACAGACGTGGCGATCAGTTGGACCTTTGATTAATTAATATCTTTTTTTTATTGACCTCCTCCTTTCTTTAATCTACAGGAGGTCAAATTAAAATTGCCGTTCAATCAAGTTAATGAAGCTTTTTCAGTCTAATTCGATCTAGATCTACGAAGAGCAGAATCACGCTCTGTAGGATTTGAACCTACGACATCGGGTTTTGGAGACCCACGTTCTACCGAACTGAACTAAGAGCGCTTTCAGATAAGACTGTAAAGAAAAAGATGATTTTTGTAACCCCAATACATCTTGTATGCATATACTATATAGTGGTATCCTAAAAATGAAATATTATGTATGTCAAAAATTAATTCATCTCAATTGATCCCTCGTTACTGCTCAACAGAGAAGTAATAGGTAGGGATGACAGGATTTGAACCCGTGACATTTTGTACCCAAAACAAACGCGCTACCAAGCTGCGCCACATCCCTTTAATTGGTCTACAGTGTCATTGTAGAAAATTCCTGTCTTGTTTTCCACATCCTTATTTCTTCCATTGATATACACAGTTTATCTTGCTAGTTCTTCTTTTTGGTCTCATATAACATATAATAATAGTAAAAGCCTTATATATATGAAATACGGAACTTACCATGAGTAATGAGTAAAAAGAAATGAATATTTTTCGGGAATGCTTGGGAAGAAAGGGACGTATTTTTTTTCTGTTTTAATTAAGCAAAAGAAAATTCTATCTATCGGATCGTTGTACATTTCAATTTGAATTAGGGATTCCGTGTATAACTACAAGTGCCCGTTAACTACATATGCATCGGATCATATATGTATTACCATTAATTATGTATTAGAATAAAATAAAGAAGGAGGTTTTTTAATGCGAGATTTCAAAACATATCTCTCTGTGGCACCGGTACTAAGTACTCTATGGTTCGGGTCTTTAGCAGGTCTATTGATAGAGATTAATCGTTTTTTTCCGGATGCGTTGACATTCCCCTTTTTTTCATTCTAGTTATTGACACGGGAAGGAATGAAGAAGATTAAAGATACAATCAAATCTCTGTGTGACTAATCCCTCTCCCCCTCGTTTCTCTTTTTTCCCTTTTTTAGAATAAGAATAAGGGAGGAAAGAGAAAGAATAAAAGTGGATTCGACATTTTCGAAATTCGAGTTCAAGTTCGAATGAAATTTAAATTAATAATAGAGGAATAGAGGTAGAACGTAAAATTTTGGTCCCGGGCAAGAGTATTATACAAGATACTTAAATGAAATACTGTACTATGATTAGAAATATAGTTTCGAAATCATTGTATTACTTATTATTTACTATTACTTTATTGATTGCAATGAAATCTTTCATAATTGGATTTCGAATTAGTAACTTCTATTTTTTTCTTCCTTTCTTCTTCTTCGTTTCGGATCAAAAATAGAAGAGTTGAGTAAATAAAAAAAAAACCAAAGGAGGTTCATGGCCAAGGGTAAAGATGTTCGGGTAACAGTTGTTTTGGAATGTACTAGTTGTGTCCGAAACGGTGTTAATAAGACATCAACGGGCATTTCCAGATATATTACTCAAAAGAATCGACACACTACGCCTAATCGGTTGGAATTGAGAAAATTCTGTCCCTATTGTTCTAAACATACAATTCATGGGGAGATAAAGAAATAGATCGAACCCGAGCACCTGTGTGTCACCCTTCTAAGGGAGGGGAAAAAACAACATTATATATAATAACATATTTAATAAATAACCAAAGCAAATCCTATTTATTAATTTATTTTAATTAATTTTCGATCTTACCGAAATCGAAATAGGATTTTCGCAATAAGGAATAAACTAAACAAACCATGGATAAATCCAAGCGACTTTTTCTTAAATCCAAGCGATCTTTTCGTAGGCGTTTACCCCCGATCCAATCGGGGGATCGAATTGATTATAGAAACATGAGTTTAATTAGTCGATTTATTAGTGAACAAGGAAAAATATTATCTAGACGAGTGAATAGATTGACCTTGAAACAACAACGATCAATTACTATTGCTATAAAACAAGCTCGTATTTTATCTTTGTTACCCTTTCTTAATAATGAGAAACAATTTGAAAGAACCGAGTCGACTTCTAGAACTACTGGTCTTAGAACCAGAAATAAATAGGTTTACTCTTTCTTCAATTGAATCAAAATTCCAATCTGAACTCAAACGTATTTTGTTCGAAAAATACGAGAATCCGGATTTGATTATCGTGTCATAAGAATAAAAAAATCGGGGAAAACAAAGAAATATTTTTTTATTGAGCGTGTTCATTTATTTTGACTACTTTATCATATTTTATCATATTAATTTCTACTCTCCCTTCCCGGAGTTCATTCTCCGGGGAACTCTGTTTAAATTATTCCGGCGGATTTCTTACAATCTAATTATTTTATGATTTCGTTGGAAATCGTATAAAGACAATTCTTATTTAATATAGCTATTTGCGCAAGTATTTTACGATTAAGAAGCACCCGTCTTTTGTGCAGATCGTGTATTAATCTACTATAACTATAGGATACCCCTCTTTCGCGAATTACTGCATTTATACGAGTGATCCACAAACGACGAAAATTTCTCTTTTGCCTATCTCTATCCCGATGAGCCGAAACCAAAGCTCTTATTTTCTGTTGGATAATAGTTCGAGTAAGTCTTGAATGAGCCCCTCGAAAGGTTGATGCAAATAAACGAATTTTTGTTCTACGTCTTCGAGCTATATATCCCCGTCTAATTCTGGTCATTGAATAAATGAAATGAAACTTTGATGAATAACTAATTGATTTCCTTTCTTTCAGTTATTCTTTTCCCCCTTCTTAGTCTATTAATAACAAAACGGATTTTTCCAATGTATAAAATAAAAATTCCAATGGCTTTGGCTACTCTAACCTTCCCGACCACAATTTTTTTCTTTTTCGAAAATACCGAGAAAAAAGAAATTGTATTCTACTAGGTATCAAAAACATAGTAAATAAAAAAGTAGTAAATGGATAAAGAAATAGTGGGTTCCATCGTTTCTATGGTTACTTCTTAAACGGTGAGGTCTTCTCTATACACCGGAGCCTCTTACAGAATTGAATCAACCTTATTGGTAACTTGTACAGTTCACATTCTTTGGCTCTACCCATGAATTATACAGTAATAGGTCTTTCACAACGAGATCTACCTATACAGTAACGGTATTTAATTATGAAGGTTAGCTGAGTAGCTGACCCTGTGAGTCCGTTCTTTCAAGAGCGGTAGTTTAATCTTTCTATTTTTTTTTTTTTTTTTTTTTTAATTAGGATTTTCCCCGCTTAATGGATAACCATTTGATACCAATGGGGAATTGTTTTTCATC------TTAAATTGAGTTGATTGGATTTGCACCAATGGAAACCATAAATTTCATACACAATAGAGGGATATGATCAATTTTATTATTTTTAGATAGTGAATGGAGTTCTTCCATTTTATCCTATTCATCGGTACTGATCATTGATACTGGAAATTTTTTCTTCTTTCTTTTTTCCCAGCCCATGATCTGAACGAGTCGCACATACACCCTAGTACAAGTTCCTCGACGCTGAGGGCATCCCCGAAGAGCGGGGGATTTCGTGACATTTTTGATTGGCTGTCTTGTATTTCTAATAAGTTGTTTAATAGTTGGCATGTTGAATCGTATACATAATGGGCTGGTTTAGATCGATCCTAACCGGATGATTATGAATTACTTCTATTTAATAGAATATTAAACTCGGTAAGAAGATAAAATCTCCAATCGCGGATTTCGTGAAAATCCATTCTATTTTCATTCAGCTGCTACAAGATCAACAATTCCATAAACTTGGGCTTCTGTTGCTGACATAAAAACATCTCTTTCCATGTCTTCGGATACAACCCATAAGGGCTTGCCCGTTCTTTGTACATAAACCCTTGTGATGGTTTCACGCAGTTTTAACAATTCTTCCGCTTCCAGGATAACTTCCCCCGTTTGTGCTTCATAAAAAGAACTAGCAGGTTGATGAATCATTACCCTGATGATATAACATAAGAAAAGGTTCCTCTATCTCGCACAATGAAGTGAAGAGAAAAGAAAAATAAAGAATAACAAGAAAAAAAATAGGATTGAACAACCGTACGGGCATCTTTTGTGCATTGCATACGGCTCTACAATAAGATTGACCTTTACCCTCCATCGAAGAAAGAGAAAAATAGGATCTATCAGACTCATATTGGTAAATGATCAAATTACCACCCTTCTTTTCTTTTTGGAGGAGTTAAAAAATACTATGATGGTTCCGTTGCTTTATATATTTATTATTTATTTTTTGTATTTATTTGTCTGTGATTCAGCAATCCCAAAGTTTCTTTTTGATCCGATCAAATAAAAAGTAAAGAAAAAAGATTCTTTTTTTTTTCGCACTCTTTCATACCATAAATATTGTTAAGAGCTCTATGGTATGAAAACAAAAAAGTTTGTGACGCTGAACTGGACTCCCGATAGATAAAATAAAATCGGAAATACCTTTATAATCTCATACTACTCTCTCGATATATAATCTAATGTTTTGAAAAAACAATAAAAAATTTTCTCATATCGAATTCGAAGTGCCATGCTATTTTTACTTAATATTCATATTTCATATGGCGAAGGCATAGTC-TTTTTTTTTTTTTTTCTCTCAAAAAAACCCCATTGGCGCCAAGCGTGAGGGAATGCTAGACGTTTGGTAATTTTTCCTCCAACCAGGATAAAAGATCCCATTGAAGCAGCTAATCCCATGCATATTGTCTGTACATCAGGTTGCACAAATTGCATAGTATCATAAAGAGCTACTCCAGGTACTACCCATCCGCCAGGAGAGTTTATAAACAAATACAGATCTTTGGTATCATCCTCCATACTGAGATATACCATAATACCAATAAGTTGATTCGAGATTTCGCTATCAACCCCTTGGCCTAAAAAAAGTAATCTTTCGTGATAAAGTCGGTTGATTAGGGTCAAATTGTATCCCTTAGGAACCGTACATGCGCCTTTTGACGCATACGGTTCAAAACAAAAAAAAAAATTACGAAAAAGAATCAATGTGTAGATTCCAACTTTCTTTCTTTTTTCATAGTGGGCTCTTTATAACTTTTAATGAAAGGACTTTTTCTTCGATTTTTCGATAAAGATGCTTTTTGGCCCCCTTCCTTATAAGAAAACCCTTATAATAATATAACCTTATAATAATATAACAAAAAAAAGAATTAAAAACTTATCGAATTAACTTTTCATTGATGTATTGTTTCATCGAGATCCAATCCAAATCACGATGTCATTTTCTTGTTTCTGAATGGGCCTCTTCAATCTTTTTAGGTTTATGCTCTACTCCGGGTAAAGATCTTCCCAATTTTGATTTGCACATATAGGACAAATGCTCCCCTTACCACTGCTTTTTGCTATGACTTCCTTTTTTTTAATTCATTTCATGCTTTCTGCCAAATATTTGATGCATTCATCCATATTACTCGATTGATTAACGGTTTGAGATCACTTTTCTTTATAAATAGGAATCGAATCGTTTATGATAAAAGTATTAATCATATAGATTCCCAATTGGATTTTTTTTTTAAACGGAGTCTGGATACTTCATTTTTTTAGTCCAACCAAGCCAACCATAAATTATTCTAATTGATAATAATAATATGAATTCCCCCCAAAAAAGGGATCTAATTGAACTTCACGCTCCAAATTTTTGATGATTCAATTAATCTTTCTTGTGGGCGAAACAGAGGATATCTCGATCGGGAGAGAAAATGGGGAAATCCCATATGACCCAATATATCTGACAAGTCGCACTATACGTCAATCCAAGAAAAATTTTCATCTCCAGGAATCCGAAAAGGAACTTTTGGAACACCAATAGGCATTAAATGAAAGAAAAAAGAACTAAGTACTATATTTCACTTTGATATGGAAACGTAACAATGGATTTATTGTCTTTATATTAAAATATGGGCCTTATGATATTTTATACATAGATTATAAAAATTCATACATAATAATATAAAGGAAGACAAAATGAATAAAAGAAAATTATTATGAATAGATCCTTCTAATGATGAAGGAGTATGGGCGCATTCCTTCATAGAAAATAGTATCAACCCCCCATTGCGTATTGGTACTTATCGAGTATAGAATAAATCTGCTTCTCTTTGTTCCTACGAACAGAATTGTTCCATTATTATCAACAAAATAAAACAAATATTAACCCTTGCTCCAAGATAATCCACTGAACAAGGGAAATCCATAGCATAGTCATAGTATAGTGGTTTTCAATGCAATAAAGTTACGTAGTGTCTATTATTCTTCGATAAAGGGGTATTTCCATGGGTTTGCCTTGGTATCGTGTTCATACCGTTGTGTTGAATGATCCCGGTCGGTTGCTTTCTGTCCATATAATGCATACAGCTTTGGTTGCTGGTTGGGCTGGTTCAATGGCTCTGTATGAATTAGCAGTTTTTGATCCCTCTGACCCTGTTCTTGATCCAATGTGGAGACAGGGTATGTTCGTTATACCTTTCATGACTCGTTTAGGAATAACCAATTCATGGGGTGGTTGGAGTATTACAGGAGGGACTGTAACGAATCCGGGTATTTGGAGTTACGAAGGTGTGGCCGGGGCGCATATTGTCTTTTCTGGCTTGTGCTTCTTGGCAGCTATCTGGCATTGGGTATATTGGGATCTAGAAATATTTTGTGATGAACGTACAGGAAAACCTTCTTTGGATTTGCCCAAGATCTTTGGAATTCATTTATTTCTCTCAGGGGTGGCTTGTTTCGGTTTTGGTGCATTTCATGTAACAGGCTTATATGGTCCTGGAATATGGGTGTCCGATCCTTATGGGCTAACAGGAAAAGTACAACCTGTAAATCCAGCGTGGGGCGTGGAAGGTTTTGATCCTTTTGTTCCGGGAGGAATAGCCTCTCATCATATTGCAGCAGGGACATTGGGCATATTAGCGGGTCTATTTCATCTTAGCGTCCGCCCGCCCCAACGTCTATATAAAGGATTGCGTATGGGCAATATTGAAACCGTTCTTTCTAGTAGTATCGCGGCTGTCTTTTTTGCAGCTTTTGTTGTTGCTGGAACTATGTGGTATGGTTCAGCAACTACCCCCATCGAATTATTCGGGCCCACTCGTTATCAATGGGATCAGGGATACTTCCAGCAAGAGATATATCGAAGAGTTGGTGCTGGGCTATCCGAAAATCAAAATTTATCAGAAGCTTGGTCTAAAATTCCTGAAAAATTAGCTTTTTATGATTACATTGGTAATAATCCGGCAAAAGGGGGATTATTCAGGGCGGGTTCAATGGATAACGGGGATGGAATAGCGGTTGGATGGTTAGGACACCCTATTTTTAGAGATAAAGAAGGGCGTGAACTTTTTGTACGTCGTATGCCTACTTTTTTTGAAACATTTCCAGTTGTTTTGGTAGACGGCGACGGAATTGTTAGAGCTGACGTTCCTTTTAGAAGAGCAGAATCGAAGTATAGTGTCGAACAAGTGGGTGTAACTGTTGAGTTCTACGGTGGCGAACTCAATGGAGTCAGTTATAGTGACCCTGCTACTGTGAAAAAATATGCTAGACGTGCTCAATTGGGTGAAATTTTTGAATTAGATCGTGCTACTTTGAAATCCGATGGTGTTTTTCGTAGTAGTCCAAGGGGTTGGTTTACTTTTGGGCATGCTTCATTTGCTTTGCTCTTTTTTTTCGGGCACATTTGGCATGGTGCTAGAACCCTGTTCAGAGATGTTTTTGCAGGTATTGACCCAGATTTGGATGCCCAAGTGGAATTTGGAGCATTCCAAAAAATTGGGGATCCAACTACAAGAAGACAAGTAGTCTGATACAACATTGCTTTGGTATCTTTCGCTTCTATTTTATTTTTGTGATTTGACATAGAATACCAGAGAAATCTTGATTTGAATCACTGCTTTTCTTTGACTCCTATTCTTTCTTTATCCGAGAAATGATCCCCCCCCAAAAAAAATAGGTATGGAAGCTATAATTGTAAACCACGATCGAATCTATGGAAGCTTTGGTTTATACATTCCTCTTAGTCTCGACTCTAGGAATAATTTTTTTCGCTATCTTTTTTCGAGAACCGCCTAAAGTTCCAACTAAAAAGATGAAATGATTTTTCATTATTTCAATTGAAGTGACGAGCCTCCCAATATTGGGAGGCTCGTCACTTCAATTAGTCCCCATGTTCCTCGAATGGATCTCTTAGTTGTTGAGAAGGTTGCCCAAAAGCGGTATATAAGGCATACCCGGTAAAACTTACAAGTAAACCAGATATAAAGATGGCGACTAGGGTTGCTGTTTCCATTATTATATAATTTCAAGACCACAATGGATCTATGATAAGATCGTTTATTTACAACGGAATAGTATACAAAGTCAACAGATCTCAATGAATACAATAGGATTTATGGCTACACAAACTGTTGAGAACAGTTCTAGATCTGGTCCAAGACGAACTATTGTAGGGAGTTTTTTGAAACCATTGAATTCGGAATATGGTAAAGTAGCTCCTGGATGGGGAACGACTCCTTTGATGGGTGTCGCAATGGCTTTATTTGCGATATTTCTATCTATTATTTTGGAGATTTATAATTCTTCTGTTTTATTGGATGGAATTTCAATGAATTAGATCTATAAGAACCACAAAGTCCTAGCTTTTAATACAAAATGAATCATTTAGAGCTCGGATTTCTATTCCATTCTATTTCGGTAGTTCGACCGCGGAATTTCTTTGTTTCTGTATTTCCGGAATATGAGTGTGTGACTTGTTATAATTGATCTTATTGATAGTACATAGAATGGGCTGTCATCTTGATAGAGATGGTTCTACTTCGTCGGATATTTATTCTAATATCTGGAACACGGAATATATGAAATAGATTAAGAAATATTTGAACTATGATTCATACTTAATATTCAGACCTTGCGGCCGGATTCAAAAAAAAATTTAAAGAATTCGAATTTAGAAATCGAAAGATTTTTCTTCTTTCAAACCCCTATTTATGCTTATTTTGACCAAAAGACAAAGGTTTCTTTGGATTTTTAGTCATTCTATCTATTCATGGAATAAGCGTGATGATCCAAAGGTTCTTACTCATGGAATTCTTGGGCTTAGTTTAGGGTTTTTATTGAATCATCGTGGTTCTAGTATGAATCTGAGGTTTGAATCACTTCATAGGGTCTTAACAAGAAAATTCCTATCAATAATAATAAAAAAAAATCGTAAAGCCATATTATATTAAAATACCAATCAAAGAAAAAGAAATAGGAAAAAGAGGATTCAAGAGGCCTGTAAGGATCAAGATAAAGACAATTGAGCCAACTTGATATTTTGGCGTTATCGCCGCAAAGAAGAACTTTCGGATTTTTCTTACTTCATATCTTCAGAGAAGATTGAATCAGAGATTAAGAAGTTTCAAACTTTCTATTACATATCCGTTGCAACTAGTAGTTGGGTGTTTTCTGCTTGAGCTGTACGAGATGAAATTCTCATATACGGTTCTCAGGGGGGGAGTCTTACCTATCTCAATAAAGTTTATGATTGGTTCGAAGAACGTCTAGAAATTCAAGCGATTGCAGATGATATAACTAGTAAATACGTTCCTCCTCATGTCAACATATTTTATTGTCTAGGAGGAATTACGCTTACTTGTTTTTTAGTACAAGTAGCTACAGGGTTTGCTATGACTTTTTACTATCGTCCGACCGTTACTGATGCTTTTGCTTCTGTTCAATACATAATGACCGAAGTTAACTTTGGTTGGTTAATCCGCTCAGTTCATCGATGGTCGGCAAGTATGATGGTTCTAATGATGATCCTGCACGTATTTCGTGTGTATCTCACCGGTGGATTTAAAAAACCTCGCGAATTGACTTGGGTTACAGGCGTGGTTCTGGCTGTATTGACCGCATCTTTTGGCGTAACTGGTTATTCCTTACCTTGGGACCAAATTGGTTATTGGGCAGTAAAAATTGTAACAGGTGTACCTGAAGCTATTCCTGTAATAGGATCGCCTTTGGTAGAATTATTGCGCGGAAGTGCTAGTGTGGGACAATCCACTTTGACTCGTTTTTATAGTTTACACACTTTTGTATTGCCTCTTCTTACTGCCGTATTTATGTTAATGCACTTCCTAATGATACGTAAACAAGGCATTTCTGGTCCTTTATAGAGAAGATATATCATTGATATTTGTAATCAATCATTTATCACTTAGGGGAGTAACAAGACTATTTCATTGCTACAAATATGGATTATTGAAAAGAATAAGACATGTATTTGGATATTTCCCTTCAACCCCACAATATTACTTTGAATAGTTGAAGGGAATTCTCCGAAGAGAAAATGGATTATGGGAGTGTGTGACTTGAACTATTGATTGGTCTGTGCAGAGATATGCCTTTATCTATCTGCCACATTGGAATTAACAACCAAATGTGTCTTTGTTCCAACCACCGTGTAAGCCCCATACAGAGGATAGGCTGGTTCGCTTGAAGAGAATCTTTTCTATGATCAGATCCGAATCATGTCGTACATGAGCAGGCTCCGTAAGATCCAGTAGAATAAGTGAAAAAGATAAACCATAATCATGATTATGGTTTATCTTTATCTATTTCATTTATTTAAGATTGAATAGTATGGAAATGTATTCATTTCCTATGCATTGATACAATCTATGATACTATCGGAGTGAAACACGAGATCTAAAGAAGAACAGAGGTTAGACTATATTAGTAACAAGTAAACCCTTTATGTGTGTATGTAAAAAGTCTCCAAATATTTTGGGGATACGCATCAATTGCAAGGTCTGAGACGACCCAGAAAACACTTGATTATATCATGATCAACTTTGTAAGCCTACTTGGGTATTGAGTATTTCCTTGTAAGAACTAAATTTTTTGCAATAGATAGTTGCAACTCTGGAAAAGGAAATCTGGTAAAATGGTTCTTACAAAGAACCATTCATATTTCATATATATGTGTGCATATATGCGTAGATATAGATACCATATAGATTTTAATCGATTTTATAACATATCGATTTTATATGGATCCATTTGGTTCTTTTGATTCTTGCTCGAGCCGGATGATGAAAAATTATCATGTCCGGTTCCTTCGGGGGATGGATCTATAAGAATTCACCTATCCCAATAACAAAAAAACCTGACTTGAATGATCCTGTATTAAGAGCTAAATTGGCTAAAGGGATGGGTCATAATTATTACGGAGAGCCCGCATGGCCCAACGATCTTTTATATATTTTTCCAGTAGTAATTCTAGGTACTATTGCATGTAACGTAGGTTTAGCGGTTCTAGAACCATCAATGATTGGTGAACCAGCAGATCCATTTGCAACCCCTTTGGAAATATTACCCGAATGGTATTTCTTTCCCGTATTTCAAATACTTCGAACAGTACCCAATAAATTATTGGGTGTTCTTTTAATGGTTTCAGTACCTGCGGGATTATTAACAGTACCTTTTTTAGAGAATGTTAATAAATTCCAAAATCCGTTTCGTCGCCCAGTAGCGACAACCGTCTTTTTGATTGGTACGGCAGTGGCCCTTTGGTTGGGTATTGGCGCAACATTACCTATTGATAAATCCCTAACTTTAGGTCTTTTTTAATTTTTATTTTAAATTGATTCATCAACTGTGAAATAAAATAAAAAATTATGACGTGTGTATCTAGGGAATAATCGCTTCAAAGTGAATTCTCCCTAGATACATCTATCTATTCAATAAAATTCGGGCTCTAGCCTGAATATATGGATTGTGCTAAAGATCTAAAAACCCCATTTTTTTTTCTAAAAAAAAAAAAAAGATGAAATAAAAAAATCCAATGGATTTAAAATGGATTTTTCAGTAAATAAATTTCAAAAATGCTTTTCTAGAATGCCCAATATCTGTTTTACATCTTCGGTACGAAAATGTTCAATTTTCATAAGATCTTCTTGAGTGTTATTCAAAAGATCCAATAATGTATATATATTGGATCTTTTGAGGCAATTATAGATTCTGGGAGGTAATTCTAATTGGTCAATAAAAATATATTTCAATGCTATTTTTTTTTTTTTTCTTAGTTTAGCCAATTTATCATGAAAGGTAAAAAGAGGTAAAGTAACCTTGTGTTGATTGTCATCTAAATGTAAGTTTTCTTCTTCTCTATGAAAAAAGGGAATAAATAAATCAATCAAATTCCGGGAAGCTTCATGAAGTGCTTCTTTGGGAGTTAAACTTCCATTTGTCCATATTTCGAGAAAAAGTATCTCTTGTTTTTCATTCCCATTCCCATAAGAATGAATACTATGATTTGCATTTCGAACGGGCATGAATACAGCATCTATAGGATAACTTCCGTCTTGAAAGTTATTTGGACTTTTTATACGATATCCGCGATTCCTCTCAATTTGTAAGCCAATACACAAATCAATGGGTTCCGTCAAGCTAGCTATATGTTGTGTATTATCAACGATTTCCACAGAGGGTGGTGAGATGATATCTTGAGCAGTTACATATCCAGGACCTTTGACATAAATAGACGCGTTACAAGTTCCATATAGATTACTTCTCAATACTATTTCTTTCAAGTTCATTAAAATTTCATGTACGGATTCTTGAATACCCACTATGGTAGAATATTCGTGTGGTATTTTCTCAGATTTTGCGCGTGTGATACATGTTCCTTCTATTTCTCCAAGCAAAGCCCTTCGCATCGCAATGCCTATAGTGTCGGCTTGACCTTTCATAAGTGGAGACAAAATAAAGCGTCCATAATAAAGGCGTTTACTGTCTGTCCTTGATTCAACACACTTCCACTGTAGTGTCCGAGTAGATACTGTTACTTTCTCTCGAACCATAGTAATATTTTTTGATCAGATCATTGAATCGTTTATTTCTCTTGAAATTTCTTCAATGTTTATTTTTACACACGTCTTTTTTTAGGAGGTCTACAGCCATTATGTGGCATAGGAGTTACATCCCGTACGAAAGTTAATAGTATACCACTTCTACGAATAGCTCGTAATGCTGCGTCTCTTCCGAGACCGGGACCTTTTATCATGACTTCTGCTCGTTGCATACCTTGATCCACTACTGTACGAATAGCATTTCCCGCTGCGGTTTGAGCAGCAAAAGGTGTCCCTCTTCTTGTACCCCTGAATCCACAAGTACCGGCAGAGGACCAAGAAACCACCTGACCTCTTACATCTGTAACAGTCACAATGGTATTATTGAAACTTGCTTGAACATGAATAACTCCCTTTGGTATTCTACGTGTATTCTTACGTGAACCAATACGTCCATTCTTACGTGAATTAATTCTCGGTATAGTTTTTGCCATATTTTATCATCTCATAAGTATGAGTCAAAGATATATGGATATATCCATTTCCTGTCAAAACAGATCCTTTTTTTATTTGTACATCGGGTCTTTTAGAGAGTCTCTTTTAGATTATCCTTGTCTTTGTTTATGTCTCGGGTTGGAACAAATTACTATAATTCGTCCCCGCCTACGGATTAGTCGACATTTTTCACAAATTTTACGAACAGAAGCTCTTATTTTCATATTTGACATTCCTTACCTTAGTTTTGAATCTACTTCTTGGAAGAAAATAAGTTTCTTGAAATTTTGAATCTCGAATCGTATTCCCATGGAAAGGAATGTTAAAGTTGAAAACCGCCTAATCCTTCGAATCCTTGTTGCGTAGTCGATAAATTATACGCCCTCTGGTTGAATCATAACGACTTACTTCAATTTTAACTCTATCTCCTGGCAGTATCCGTATAAAACTGCGTCGGATCTTTCCTGAAACATAACCTAGAATAAGATCCTCATTATCTAAACGAACCCGGAACATACCATTGGGAAGCGATTCAGTAATTAAACCTTCATGAATCCATTTTTGCTCTTTCATTCCAGGTAAAACCTCCTTGAAGTATTAACTAATGGAGGAGGAGCAAGATTAGACAATCTGCCC-TTTTTTTTTTTCCATGAATAGGAAGTTTCGGATCCAATTCGAATATGAGAAGTATTACCATATATAACACAAAATTTCTCCGCCGATTCCTTCTAGTCTAGCCTCTCGGTCTGTCATTATACCTCGAGAAGTAGAAAGAATTACAACCCCCATTCCGCCTAAAATTCTAGGAATTCGTTGATAGTTAGAATAGATTCGTAAACCAGGTCGACTGATCCGTTTTAAATTTAAAATATTTGTATATGGCCTTTTCCTATTCCTTCTATGTCGCAGGGTTGAAACCAAAAAATATTTGTTGCTTTCTCGATGTTTCCTCACGTTTTCGATAAAACCTTCTCGTAAAAGGATTTTAACAATGTTTTCGGTGATATTAGTAGATGCTATTCGAACTACTCTTTTTCTATCCATGTCAGCATTTCGTATAGAGGTTATTATATCAGCAATAGTGTCCCTACCCATGATGGACTAAAATTATTGGTGCCTCCAAATTTTGATATAATCAACATGTTTTTCTTTTTTTTTTTTACTTATTTTATTTGTTTTTGTTTATGAATATAAATTTTTAAAGGTATATGCGTGAGAAACAATCTACTAATCAATTTTAGTCTATTTCTTTCCAATACCCTACTAGAACCATATCACGGTCTCATCTTATATTATAATACTTTTATAACACCTCGGGAGCCAATGAAACTATTTTAGTAAACTTTAGCTGTCTCAATTCCCGGGCGATTGCCCCAAAAACTCGAGTTCCTTTTGGATTTCCTTCTTGATCAATGACAACTGCAGCATTGTCATCATATCGTATTATCATACTGTTGTCACGTTTGAGTTCTTTACAAGTACGTACAATTACAGCTCTGACCACTTCTGATCTTTCTAGGGGCATATTTGGTACTGCTTCTTTAATCACAGCAACAATAACGTCACCAATATGAGCATATCGGCGATTGCTAGCTCCTATGATTCGAATACACATCAATACTCGAGCCCCACTGTTATCCGCTACATTCAAATGGGTCTGGGGTTGAATCATTTTTTTTTATCTGTTCTTTCAATGCAAAGCAAAGGGCGAAGAAAAAAAAAAGAAATATTCTTTGTCAAAAAAAAGAAGCTGCGATTTTTTCATTCCCAAGATCTATTTCCTTTGGTTCTACATACTTATCTCGAAATAATAAATTGAGTCCGTATAGGCATTTTGGACGCCGCTATTGAAATAGCTTTTCTGGCTATATTTTCTGCTACTCCGCCCATTTCATAAAGTATTCGACCTGGTTTAACAACAGCTACCCAATATTCAGGAGATCCTTTCCCCGAACCCATACGTGTTTCTGTGGGTCTTACTGTAACTGGTTTGTCTGGAAATATACGTACCCATATTTTTCCACCACGACGCGCATTTCGTGTCATTGCTCGCCGCCCGGCTTCTATTTGTCTAGATGTGATCCAAGCGGGTTCAAGTGCTTGAAGAGCATATTTACCGAAACAAATATGATTACCTCGATAAGATATTCCCTTCATTCTTCCTCTATGTTGTTTACGGAATCTGGTTCTTTTGGGGTTATAGTTGATGGTTGTTTCTTACTTCCATCTCTACTACAGAACCGGACGTGAGAGTTTCTTCTCATCCAGCTCCTCGCGAATAAAAGGATTAAAAATGCTTAATTTTCATTTAGATATAATTTAAAATTTGAATTAAGATATACATCTATTTTATTTAATGAATAATAGATTCAATCGCGGGATTTTTTGCGATTTTATCTAATCGATTAGTAATTTGTATACCTTGTTTGGATATTTTGGATATATATAACTAAACATATTAAACATATATTTCTATTTATAGTATTTATATTTATAAATAATATTGTTTTTTATAACGTTATAACATAACAATTTTTTTTGGTTTGCCTTTTATCATATTGGATTGCTCAAAATTTAGCAATCCAAGAAAATAAAGTTTTCGCGGGCGAATATTTACTCTATATTATATTGATTTCAGTTATAGGGTTATCTCATGACTTCTCAGAATAGATGAATTGATTACCGGTTACTTTCGCCATCCCGACCAATGAATCATTAGGATTCGTTTTCAATAGAATTTTCTGCATTCACGGGTTCCATCGTTCCCATCACTTCTTGTTTAATGGTTAGGTCTGAATTCTACAATGGAGCTCTTAATGAAATTTGTTCTTGAGTCAATCTTCTCAATCTTTATTGGCTCGGGGCTCTTGATTTTTTTTGTTCTATTCTATGAATAGATTCATTTAATTATGGATGAACATTGAATTATGGATAAATCCGTATTGATGCTTTATTACATTGTTTTTTATGAGATGACTCATAGACCTTCCATATTTGAATTCTATATCATTGATATTCTTTTTCTCTCTTTCTCTCATCCTTCTATCCACATCTTTTTCTCTATTTCGCTTCACAACTTAGAATCAGTTAGAATCAGATTTATTTTTCTTTTGTTTATGCAAAACAAATTTCAGTTGCTACAATGATATGACCAATATATCATATCTTGACTGTTTTTTGGATTCAGATAATGCGAAGTGATGGGTTGGTTATTAGTTCTATAGTTATTAGTTCATACTATAGGGGCTAGGGGCTGGTTTTTTTAATCCTAACCCTAAAAAAAAACCAACGAGTCACACACTAAGCATAGCAATTATATCAAATGGTCAATCGAATTTTTATTCAATCCTATAGAATTAAGAGCTCGTTTTTGCTTTGATTGAAGATAAAAAAATTAACGAGTTTATTATTTTTTTGTTCCATTACTGGAGTAGAAAGAAAAGACAAGGAAAGGTTTCTTATTCCTCGTCTAGAAATATACAAATTTTGATACCTAATACCCCATAGATAGTCCGAACTGTGTAGGAACAATAATCAATTTTAGCTCGAATGGTTTGTAGGGGAACTCTACCTTCTCTGATCCATTCGACACGTGCAATTTCTTTTCCATCGATACGCCCTGCAATTTGTACTTGAATTCCTTTCGTATCTGCTTGTTCAGTTAATTCAATAGCCTTTTTCATTGCTTTGCGAAATGAAACTCTATTTTTTAATTGTCCGGCTATAAATTCTGCAAGAATATTAGGGTTTCCATAAGGTTTTGCAATTCTTGTGATAACAATGTTGAGTTTTCGGTTTACATAATGAAATTCTCTTTGTAGATTTATCTGTAATTCTTCGATTCCTCGTGGTTGACTTTCTATTAATAACTTTGGAAACCCCATATAGATTATGACCTGGATCAGATCGATTCTTTTTTGGATCTCTATACGTGCAATTCCCTCGATGCCAGAGGATATTCTCATATTCTTTTGTACATAATTTTTGATACAATCTCGTATTTTTTGATCTTCTTCTAGACCTTCGGAATAGTTTTTTGGTTGTGCAAACCAAAGGGAATGATGACTTTGGGTTGTACCAAGTCTGAAACCAAGTGGATTTATTTTTTGTCCCATACTCCCCCGCTACTATACATATTATGATTTATCATATTTGTATACTTTTTTTTCATCTAGGTTTTTTAACCATGTGAGATAGTCTATATCTATCTATTTATCTAAGGATATATCTTTCACTACAATATTTATATGACAAGTAGGTCTTTTTATCGGATAACTACGTCCTCGAGCTCGAGGTTTTAATTTCTTCACGGTAGTACCCTCGTTGACTTCAGCTTTACTAATTATTAAATTTGTTTTGTTGGAATCCATATTGTAACTAGCATTTGCTGCTGCAGAATAAACCAATTTAAAAATGGGATAACATGCTCTATAAGGCATGAGTTCTAGTATCATAAGTGTTTCTTCGTAGGAACGTCCACGAATTTGATCAATTACTCTTCGCACTTTGTGTGCAGACATAGATATATATTGACCTAAAGCGTATACTTCTTTTTTTTTATTATTTTTTTTCTTCTTTAGCATAAGATTAGCCTCCTACTAATGAATGATAAGTATCTATATTTTTTATTAACGACGAGATCTATTATCGCCTTTCGCATGTCCTCGGAAATTTAAAGTAGGTGCAAATTCTCCCAATTTGTGACCTACCATACGATCTGTTATATAAATAGGTAAATGTTCTTTTCCATTATGGATAGCAATAGTATGGCCGATCATTGTGGGTATAATGGTAGATGCCCGGGACCAAGTTACTATTATTTCTTTTTCCGCTTTTGTGTTAAGCTTATCAATTTTTCTTAATAAATGATTCGCTACAAAAGGATTTTTTTTTAGTGAACGTGTCACAGCTTACTCCTTTTTTTTTCTTTTGTTTTGTAAAGACGAAGAAAGAAATTCTATTTTCTTTCCTATTTACTACGGCGACGAAGAATCAAATTATCACTATATTTATTCCTTTTTCTACTTCTTCTTCCAAGTGCAGGATAACCCCAAGGGGTTGTGGGTTTTTTTCTACCAATCGGGGCCCTCCCTTCACCACCCCCATGGGGATGGTCTACAGGGTTCATAACTACTCCTCTTACTACAGGACGCTTACCTAGCCAACGCTTAGATCCGGCTCTACCCAAACTTTTCTGGTTCACCCCAACATTCCCCACTTGTCCGACTGTTGCTGAGCAGTTTTTGGATATCAAACGGACCTCTCCAGAAGGTAATTTTAATGTGGCCGATTTCCCCTCTTTTGCAATCAGTTTCGCTACAGCACCCGCTGCTCTAACTAATTGTCCACCCTTTCCAAGTGTGATTTCTATGTTATGTATGGCCGTGCCTAAGGGCATATCGGTTGAAGTAGATTCTTCTTTTTGATCAATCAAAACCCCTTCCCAAACTGTACAAGCTTCTTCCAAAGCATACGGCTTTCTGGATGTAGATGATGATATCTATACAGATGGATTTTATATATATCATATAATGAAGTACCACATGAGTGGATATATAGGAATCCAAATCTGCCGAATCACTCATGTTATGATCTTCTACATCCTAGGTTTTCCCGTTCCGTCATCTGGCTTATGTTCTTCATGTAGCATTCAGACCGAATGACTCTATGAAATTACGTCGATACTTCCACATATTATTGGTAACGTAGGAGACATCTCTATTTTTCCCCGGGGGAATCTTTAGAATTACCACTGCTTAGCTTTCAATTCGCCTCTGACCATCAAATGAAATGTGAATAACCTGTCCTCCTCTCTTTGAAACAAGGGGCGCTTCCGGTTCTGTCGGTGCTTGAAACAATTTTGTCTTCTCCATATTACTATATCTCTAGAGTCAATAATTTTATATGAGGAACTACTGAACTCAATCACTTGCTGCCGTTACTCTTCAGTTTTCTGTTGAGGTCTATCCCGTAGAGGTACTCAAATTGGATCAGTGATCGATTTCTAGGTTTCGTCGTAAACCTAATTGGTTACTTCCAATTACGTAAATCAATAGTTCAAACCGCACTCAAAGGTAGGGCATTTCCCATTTTTATAGGAACTTCTGTACCAGAAACAATGGTATCTCCAATTATAGCCCCTCTGGGATGTAAAATATATCTCTTCTCACCATCCCCATAGTGTATGAGACAAATGTATGCATTTCGATTAGGGTCGTATTCTATGGTTACGATTCTACCATATATGTTTTTTTCATTCCGTCGAAAATCGATTTTACGGTATAGACGCTTATGACCTCCCCCTCTATGCCCTGCGGTAATGATTCCTCTGGCATTACGACCTTTACCACAACGATGCTGTCCATAGATCAAATTATTTCGTGGATTGGATTTCACTTGACTGTCTACGGTTCCATTGCGTGTGCTCGGGTTAGAAGTTTTGTATAAATGTATCGCCATGCTATTAAGTATTTTGATTTAAGTTCTTTTCTTTCTAAGAGGTGGAATAGAATAACCCGGTTGAAGCGTAATGATCATACGTCTGTAATGCATTGTATGCCCCATAATAGGTCCCATTCTTCTACCCTTTCCCGGAAGTCGATGACTATTCATAGCTATTACCTTGACACCAAAGAAGAGTTCGACCCAATGCTTTATTTCTGTCCTCGTTGATCCTGATTCGACATTAGAAGTATATTGATTTTTCTCCAATAACCGAATACTTTTGTCTGTAAATACTGCATATTTGATTCCATCCATAAATCTATTTTCTTCCCTATGCCTATGAGTTCTAGTCTCAATAAGAATGCTAGTTCTTACTGTTCATATGTTATGATATGAATATACCACACCAATTCGTTATGTATGGATGATGAGATTCCATTGATACAGAGCCAATTCCAATAGACTTATTGGAGGGTCCCATTGGCGTGCATCCAGTAGGAATTGAACCTACGAATTCGCCAATTATGAGTTGGGCGCTTTAACCATTCAGCCATGGATGCTTAGCGGGGATCCTCGTACATGGTGAATAACCAAATTCCAATTGAAATGAAATCTTTAGGATAAATCAATGCAATTTAGGAGGAATCAATGAAAGGACATCAATTCAAATCCTGGATTTTCGAGTTGAGAGAGATATTGAGAGAGATCAAGAATTCTCACTATTTCTTAGATTCATGGACCCAATTCAATTTAGTGGGATCTTTCATTCACGTTTTTTTCCACCAAGAACGTTTTATAAAACTCTTTGACCCCCGAATTGGGGGTATCCTACTTTCACGCAATTCACAGGGTTCAACAAGCAATCGATATTTCACGATCAAGGGTGTAATACTCTTTGTAGTAGCGGTCCTTATATATCGTATTAACAATCGAAATATGGTCGAAAGAAAAAATCTCTATTTGATAGGGCTTCTTCCTATACCTATGAATTCCATTGGACCCAGAAATGATACATTGGAAGACTCCTTTGGGTCTTCCAATATCAATAGGTTGATTGTTTCGCTCCTGTATCTTCCAAAAGGAAAAAAGATCTCTGAGAGTTGTTTCCTGAATCCGAAAGAGAGTACTTGGGTTCTCCCAATAACTAAAAAGTGTAGCATGCCTGAATCTAACTGGGGTTCGCGGTGGTGGAGGAACTGGATCGGAAAAAAGAGGGATTCTAGTTGTAAGATATCTAATGAAACCGTCGCTGGAATTGAGATCTTATTCAAAGAGAAAGATATCAAATATCTGGAGTTTCTTTTTGTATATTATATGGATGATCCGATTCGAAAGGACCATGATTGGGAATTGTTTGATCGTCTTTCTCTGAGGAAGAGGCGAAATATAATCAACTTGAATTCGGGACCGCTATTCGAAATCTTAGTGAAACACTGGATTTGTTATCTCATGTCTGCTTTTCGTGAAAAAATACCAATTGAAGTGGAGGGTTTCTTCAAACAACAAGGGGCTGGGTCAACTATTCAATCAAATGATATTGAGCATGTTTCCCATCTCTTCTCGAGAAACAAGTGGGCTATTTCTTTACAAAATTGTGCTCAATTTTATATGTGGCAATTCCGCCAAGATCTCTTCGTTAGTTGGGGGAAGAATCCGCACGAATCGGATTTTTTGAGGAACGTATCGAGAGAGAATTGGATTTGGTTAGACAATGTGTGGTTGGTAAACAAGGATCGGTTTTTTAGCAAGGTACGGAATGTATCGTCAAATATTCAATATGATTCCACAAAATCTAGTTTCGTTCAAGTAACGGATTCTAACCAATTGAAAGGATCTTCTGATCAATCCAGAGATCATTTGGATTCCATTAGTAAGGAGGATTCGGAATATCACACATTGATCAATCAAAGAGAGATTCAACAACTAAAAGAAAGATCGATTCTTTGGGATCCTTCCTTTCTTCAAACGGAACGAACAGAGATAGAATCAGACCGATTCCCGAAATGCCTTTCTGGATATTCCTCAATGTCCCGGCTATTCACGGAACGTGAGAAGCAGATGATTAATCATCTGCTTCCGGAAGAAATCGAAGAATTTCTTGGGAATCCTACAAGATCCATTCGTTCTTTTTTCTCTGACAGATGGTCAGAACTTCATCTGGGTTCGAATCCTACCGAAAGGTCCACTAGAGATCAGAAATTGTTGAAGAAACAACAAGATCTTTCTTTTGTCCCTTCCAGGCGATCGGAAAATAAAGAAATGGTTAATATATTCAAGATAATTACGTATTTACAAAATACCGTCTCAATTCATCCTATTTCATCAGATCCGGGATGTGATATGGTTCCGAAGGATGAACCGGATATGGACAGTTCCAATAAGATTTCATTCTTGAACAAAAATCCATTTTTTGATTTATTTCATCTATTCCATGACCGGAACAGGGGAGGATACACGTTACACCACGATTTTGAATCAGAAGAGAGATTTCAAGAAATGGCAGATCTATTCACTCTATCAATAACCGAGCCGGATCTGGTGTATCATAAGGGATTTGCCTTTTCTATCGATTCCTACGGATTGGATCAAAAACAATTCTTGAATGAGGTATTCAACTCCAGGGATGAATCGAAAAAGAAATCTTTATTGGCTCTACCTCCTATTTTTTATGAAGAGAATGAATCTTTTTATCGAAGGATCAAAAAAAAATGGGTCCGGATCTCCTGCGGGAATGATTTGGAAGATCCAAAACCAAAGATAGTGGTATTTGCTAGCAACAACATAATGGAGGCAGTCAATCAATATAGATTGATCCGAAATCTGATTCAAATCCAATATAGCACCTATGGGTACATAAGAAATGTATTGAATCGATTCTTTTTAATGAATAGATCCGATCGCAACTTCGAATATGGAATTCAAAGGGATCAAATAGGAAAGGATACTCTGAATCATAGAACTATAATGAAATATACGATCAACCAACATTTATCGAATTTGAAAAAGAGTCAGAAGAAATGGTTTGATCCTCTTATTTTTATTTCTCGAACCGAGAGATCCATGAATCGGGATCCTGATGCATATAGATACAAATGGTCCAATGGGAGCAAGAATTTCCAGGAACATTTGGAACATTTCGTTTCTGAGCAGAAGAGCCGTTTTCAAGTAGTGTTCGATCGATTAGGTATTAATCAATATTCGATTGATTGGTCTGAGGTTATCGACAAAAAAGATTTGTCTAAGCCACTTCGTTTCTTTTTGTCCAAGTCACTTCTTTTTTTGTCCAAGTTGCTTTTCTTTTTGTCTAACTCACTTCCTTTTTTCTTTGTGAGTTTCGGGAATATCCCCATTCATAGGTCCGAGATCTACATCTATGAATTGAAAGGTCCGAACGATCAACTCTGCAATCAGTTGTTAGAATCAATAGGTCTTCAAATCGTTCATTTGAAAAAATTGAAAGCCTTCTTATTGGATGATCATGATACTTCCCAAAAATCGAAATTCTTGATCAACGGAGGAACAATATCACCATTTTTGTTCAATAAGATACCAAAGTGGATGATTGACTCATTCCATACTAGAAACAATCGCAGGAAATCCTTTGATAACACGGATTCCTATTTCTCAATGATATTCCACGATCAAGACAATTGGCTGAATCCCGTGAAACCGTTTCATAGAAGTTCATTGATATCTTCTTTTTATAAAGCAAATCGACTTCGATTCTTGAATAATCCACATCACTTCTCCTTCTATTGTAACAAAAGATTCCCTTTTTATGTGGAAAAGGCCCGTATCAATAATTATGATTTTACGTATGGACAATTCCTCAATATCTTGTTCATTCGCAACAAAATATTTTCTTTGTGCGTCGGTAAAAAAAAACATGCTTTTTGGGGGAGAGATACTATTTCACCAATCGAGTCACAGGTATCTAACATATTCATACCTAACGATTTTCCACAAAGTGGTGACGAAACGTATAACTTGTACAAATCTTTCCATTTTCCAAGTCGATCCGATCCATTCGTTCGTAGAGCTATTTACTCGATCGCAGACATTTCTGGAACACCTCTAACAGAGGGACAAATAATCAATTTGGAAAGAACTTATTGTCAACCTCTTTCAGATATGAATCTATCTGATTCAGAAGGGAAGAACTTGCATCAGTATCTCAATTTCAATTCAAACATGGATTTGATTCACACTCCATGTTCTGAGAAATATTTACCATCCGAAAAGAGGAAAAAACGGAGTCTTTGTCTAAAGAAATGCGTTGAGAAAGGGCAGATGTATAGAACCTTTCAACGAGATAGTGCCTTTTCAACTCTCTCAAAATGGAATCTATTCCAAACATATATGCCATGGTTCCTTACTTCGACAGGGTACAAATATCTAAATTTGATATTTTTAGATACTTTTTCAGACCTATTGCCGATACTAAGTAGCAGTCAAAAATTTGTATCCATTTTTCATGATATTATGCATGGATCAGATATATCATGGCGAATTCTTCAGAAAAAATTGTGTCTTCCACAATGGAATCTGATAAGTGAGATTTCGAGTAAGTGTTTACATAATCTTCTTCTGTCCGAAGAAATGATTCATCGAAAAAATGAGTCACCATCGACACATCTGAGATCGCCAAATGTTCGGGAGTTCCTCTATTCAATCCTTTTCCTTCTTCTTGTTGCTGGATATCTCGTTCGTACACATCTTCTCTTTGTTTCCCGGGCCTCTAGTGAGTTACAGACAGAGTTCGAAAAGGTCAAATCTTTGATGATTCCATCATCTATGATTGAGTTGCGAAAACTTCTGGATAGGTATCCTACATCTGAACCGAATTCTTTCTGGTTAAAGAATCTCTTTCTAGTTGCTCTGGAACAATTAGGAAATTCTCTAGAAGAAATATGGGGTTCTGCTTCTGGCGGCAACATGCTATTGGGTGGTGGTCCCGCTTATGGGGTCAAATCAATACGTTCTAAGAAGAAATATTTGAATATCAATCTCATCGATATAATCGATCTCATAAGTATCATACCAAATCCCATCAATCGAATCACTTTTTCGAGAAATACGAGACATCTAAGTCATACAAGTAAAGAGATCTATTCATTGATAAGAAAAAGAAAAAACGTGAACGGGGATTGGATTGATGATAAAATAGAATCCTGGGTCGCGAACAGTGATTCGATTGATGATGAAGAAAGAGAATTCTTGGTTCAGTTCTCCACTTTAACGACAGAAAAAAGGATTGATCAAATTCTATTGAGTCTGACTCATAGTGATCATTTATCAAAGAATGACTCTGGTTTTCAAATGATTGAACAACCGGGAGCAATTTACTTACGATACTTAGTTGACATTCATAAAAAGTATCTAATGAATTATGAGTTCAATACATCCTGTTTAGCAGAAAGACGGATATCCCTTGCTCATTATCAGACAATTACTTATTCACAAACCTCGTGTGGGGCTAATAGTTTTCATTTCCCATCTCATGAAAAACCCTTTTCGCTCCGCTTAGCCTTATCCCCCTCTAGGGGTATTTTAGTGATAGGTTCTATAGGAACTGGACGATCCTATTTGGTCAAATACCTAGCGACAAACTCCTATGTTCCTTTCATTACGGTATTTCTGAACAAGTTCCTGGATAACAAGCCTAAAGGTTTTCTTATTGATGATATCGACATTGATGCTAGTGACGATATTGATGCTAGTGACGATATTGATGATAGTGACGATATCGATCGTGACCTTGATACGGAGCTGGAGCTGCTAACTATGATGAATGCGCTAACTATGGATATGATGTCGGAAATAGACCGATTTTATATCACCCTTCAATTCGAATTAGCAAAAGTAATGTCTCCTTGCATAATATGGATTCCAAACATTCATGATCTGGATGTGAATAAGTCGAATTACTTATCCCTCGGTCTATTAGTGAACCATCTCTCCAGGGATTGTGAAAGATGTTCCACTAGAAATATTCTTGTTATTGCTTCGACTCATATTCCCCAAAAAGTGGATCCCGCTCTAATAGCTCCGAATAAATTAAATACGTGCATTAAGATACGAAGGCTTCTTATTCCACAACAACGAAAGCACTTTTTCACTCTTTCATATACTAGGGGATTTCACTTGGAAAAGAAAATGTTCCATACTAATGGATTCGGGTCCATAACCATGGGTTCCAATGCACGAGATCTTGTAGCACTTACCAATGAGGCCCTATCAATTAGTATTACACAGAAGAAATCAATTATAGACACTAATACAATTAGATCCGCTCTTCATAGACAAACTTGGGATTTGCGATCCCAGGTAAGATCGGTTCAGGATCATGGGATCCTTTTCTATCAGATAGGAAGGGCTGTTGCACAAAATGTACTTCTAAGTAATTGCCCCATAGATCCTATATCTATCTATATGAAGAAGAAATCATGTAACGAAGGGGATTCTTATTTGTACAAATGGTACTTCGAACTTGGAACGAGCATGAAGAAATTAACGATACTTCTTTATCTTTTGAGTTGTTCTGCCGGATCGGTCGCTCAAGATCTTTGGTCTCTACCCGGACCCGATGAAAAAAATGGGATCACTTCTTATGGACTCGTTGAGAATGATTCTGATCTAGTTCATGGCCTATTAGAAGTAGAAAGCGCTCTGGTGGGATCCTCACGGACAGAAAAAGATTGCAGTCAGTTTGATAATGATCGAGTGATATTGCTTCGTCGGCCCGAACCAAGGAATCCCTTAGATATGATGCAAAACGGATCTTGTTCTATCCTTGATCAGAGATTTCTCTATGAAAAATATGAATCGGAGTTTGAAGAAGGGGAAGGAGAAGGAGCCCTTGACCCGCAACAGGTAGAGGAGGATTTATTCAATCACATAGTTTGGGCTCCTAGAATATGGCGCCCTTGGGGCTTTCTATTTGATTGGATCGAAAGGCCCAATGAATTGGGATTTCCCTATTGGTCCAGGTCATTTCGGGGCAAGCGGATCATTTATGATGAAGAGGATGAGCTTCAAGAGAATGATTCGGAGTTCTTGCAGAGTGGAACCATGCAGTACCAGACACGAGATAGATCTTCCAAAGAACAAGGCCTTTTTCGAATAAGCCAATTCATTTGGGACCCTGCAGATCCACTCTTTTTCCTATTCAAAGATCAGCCCTTTGTCTCTGTGTTTTCACATCGAGAATTATTTGCAGATGAAGAGATGTCAAAGGGGCTTCTTACTTCCCAAACAGATCCTCCTACATCTATATATAAAGGCTGGTTTATCAAGAATACGCAAGAAAAGCACTTCGAATTGTTGATTAATCGCCAGAGATGGCTTAGAACCAATAGTTCATTATCTAATGGATCTTTCCGTTCTAATACTCTATCCGAGAGTTATCAGTATTTATCAAATCTCTTCCTATCTAACGGAGGGCTATTGGATCAAATGACAAAGACATTGTTGAGAAAAAGATGGCTTTTCCCGGATGAAATGAAAATTGGATTCATGTAACAGGAGAAAGATTTCCCATTCCTTAGCCGGAAAGATATGTAGCCATGAAAGAGGGATTAAGTGGAACAGAATTGACTGGGTGTTAGAGTCATGGAAACACTTCTTTCTTCCATATTTTGGACCTTAGCTCCATGGAACAATATGCTACTGCTGAAACATGGAAGAATTGAAATCTTAGATCAAAACACTATGTATGGATGGTATGAACTGCCTAAACAAGAATTCTTGAATAGCGAACAACCAGTTCAGATATTCACGACCAAGAAGTATTGGATTTTCTTTCGGATAGGCCCTGAAAGGAGAAGGAAGGCTGGAATGCCAACAGGCGTCTATTATTGAATTCACCCCACCCGATAGTACCCATTTGGGGAACGTCCAGTGCCAAAGTCACTGAATGGGTAAGTCGCCAATCCCTAAAACGGACTATGTAATGTACTTTATCTGCTGGGTTACGAGCAGGCATTTTACCAGAGGTTTCTAATCTACCTTTGTGTGATTCCTGTTGAAGCATATACTCGGGGGGTGGGTGCAGGGCGGACGGTTTTAAAGCAGACTCCCCATTCATTAGATAGAGAAGATCACCAAGATTTCGTGATCCGCTGCCGAACTTATTCCAATTCCAAGAGCTCGGATCGAATCGGTATTGATATACCGATTCGATCCGAGCTCTCTTATTGAATTGCTCATTCAATGAGCATTCTCAATATTATGCCTTGAAGAGGACTCGAACCTCCACGCTCTTTAGCACGAGATTTTGAGTCTCGCGTGTCTACCATTTCACCACCAAGGCATCTTGAAAGTGAATCGTATTCCATGAATATGATATCTATCTAGTGTGATGTATGGAATATATGGCAAAGGTGGGGTGTTGGAGTATTGCTATTGATCGGTCATGTCATATAGGCCCGAGTCGGACATCCAATTGCTTCGATTTGAATTATCCGGAGGGTGCCTTATATATCAAAAAGATGGACAATCAAACCTATTTCTCGATTCAATAGAAGCCAAAAGAGGTGAATAGAGTCCCAAATAAGGAGAGATATGTAAAAAGCAAGTCCGATTACGTCTATTCCTAATCCTAAATGGAATGTAGGGATCCATATGGAAACATAGTATCTATTTAGATACGCTCGAATAACCCCTTCTCATAATGAGAATGTATATCCCTATTCCGGTCTGGTCCGGTATGGAATGAACTTATAATCATGGAATCGACTCGATCATCAGATTATAGATTATAAGTTCATAACCCTAGCCCATTCCCATTTTGGACGGAACAGATCTACTAATTCTTTGATTCCAGTTAGTAAGAGGGATCTTGAACTAAGAAATAGACCCTAGAAGCTAAAAAAGGGTATCCTGAGCAATTGCAATAATTGGGTTCATTGATATTCCTGGTATAGTAGATGCTATCACACATACAATCATACTCAATTCGATGGAATTGTTTGATCTTAAAGGAGATCTTCTATAATTTCGCACGTAAGGGGTTATTTCTTGGTTTCGTCCAGTCATTAATAACTTGATTATTTTTAGATAATAGTAGATAGAAACAACGCTTGTAAGGAGTCCTATTAAAACCAAGAAATATAGGCCTGCCTGCCATCCACACCAGAATAAATAGAGTTTTCCGAAAAAACCTGCTAGTGGAGGAAGACCTCCTAGGGATAAGAGACATAGGGCTAAAGAGAGAGCCAAAAAAGGATCTTTCGTGTATAATCCTGCATAATCTCGAATGTTATCAGTTCCGGTACGTAGACCAAATAATACAATGCAAGCAAAAGTTCCTAGATTCATGGAGATATAGAACAGCATATAAGTTATCATGCTTGCATATCCATCATTTGAGTCTCCAACAATTATTCCAATAATTACATATCCGATTTGACCTATGGACGAATATGCAAGCATACGTTTCATGCTTGTTTGAGTAATAGCAATGAGATTTCCCAATATCATGCTAAGAATAGCTAGGATTTCCAGAAGAAGATGCCATTCGTTTGATGAGAAATAAAAAGGAATATCGAAAATTCGAGTGGCTAAAGCTGAAGCAGCTACTTTCGAAGTAACAGAAAGAAAAGCAACGACTGGAGTGGGAGAGTCAGAGTCGAAAAGAGGATTCCTCACTTCTTTCTCTCATTCAAAACCGTGCATGAGACTTTCATCTCACACGGCTCCTAAGTGATAAAAGAAAGAAGATGAGTTCTTCTTTCTTTTTTGATTACCTTCCTCGCGTATGTATAAGACCGAATCCATTCGATTTCTAAAAAGGATTACTAATCCTTAACTTTTCGAGGAATCCTTCATCAGTGGTTGTGAATGACTGATTTTTTCAATCTTTTCGACCTTGGTTCCGTAGGAGCAAGTCAGAAAGATTGAGAAATAGAACCATCTGATTTGATTCGTTCTCAATAGCCATGAGATGATCATATTAGGGTGATCCTTTTGTCGACGGATGCTCCTATTATACTCGTAGTCTCTGAAGGATGAGAACCAACTATGTAGCATCTACATCGAGAATTCAAGTATTGTATACGTCATTAGTCCGATCCTTTGTAGGAACTACCCGTAATAACGAACTTGCAAAATGGATCTGTTTATCATAAAGAGATTCGTCGTTCCTGACCCTGCTTCACCTTAATTGTTATTTGAACAAGTAAAAGTTCTGTCTTGGTCCGAGTGGGGATAGCATTTCTCTTCTGCATGTCCATGGAGTTTTGAAAAATCCAAACATCTCAGAGATAGATAGAGAGGTAGGAATTTATCGAACGAACCGCACTCCTTCGTATACGTCAGGAGTCCATTGATGAGAAGGGGCTGGGGAAAGCTTGAACCCAATTCCTACAGTGATGAATATGAGCGCAATTGAAATTCCTGGGGAGTTATACATTTGTGTATTGATAAGACCATTCACTATTTCTTGAAGCTCGATCTCTCCCCCGGATGAACCATATAGCCAAGAGAAACCATGAACCAGAATAGAAGAGCTTGCCCCACCCATGAGTAAATATTTCATAGTAGCCTCATTAGACCGTACATCTTTCTTGGTATATCCAGATAATAGGTAGGAGCATAAACTGAAACATTCTGGAGCTACAAAGATAGTTATTAAATCGTTAGCACCGCATAAAAACATTCCTCCTAGAGTAGCTGTTAATACGAATAAGAGAAACTCTGTTATAGCCATTTCTGTACATTCAACGTACTCTACGGATAGAGGAATACATAGAGTTGAACATAGTAAAATAAGAAATTGAAAGATTTCGTTGAAATTGTTCGTTTGGAAATTTCCCGAAAAGCTAATCATAGGTTCTTCTCTCCATCGGAACAATAGGGCCGTTATGCTCATTACTAAACTTGTTGAAGAGATGAAATATAACCAAGGTATATCTTTTTGATCAGAGGTTGAATCGATCATCAGAAGAAGAATTAGGCCAAAAATTAGGATACACTCTGGGAAAATAAAACTTCCATCGAAGAGAAGCAAATGAAAGGCTTTCATAAAAATTCTCGTAGAATCGAGAATGAAGTTTTCATTCTGTACATGCCAGATCATGAATTAGTAACTGCATCCATTTCCAAAAAAATCCCAATTGTTTCGAACTTTCTATTTTTGGAATGGAATATTTACGGAATCCCCATGAATAGGATCAAACCTTATTCCATGGTATTTACATGAGGTTCCTCTTTCTTATTCTTAAGCAAGTCCCCGAGAGGGCTTAGTTGATCCATGATTTATCTTTCATCTTTCGTTTCCTTTTCGTTTGTTTCGAGAAATATATCGATCAATTCCGATTCTTTCTTTTTCTCTTGATTCTTTTCCGATCGAGATGTATGGATCCATGGATCTATGTGTCTATTCCATGGATTTATCTGTCTATATATAGATCCTCTTTATGGATTAACGAAAATGTGCAAAAGCTCTATTTGCCTCTGCCATTCTATGAGTCTCTTCCTTTTTGCGTATGGCCTCGCCACTCCCTTTGGCAGCATCCACTAATTCGGAACTTAATTTGAAAGCCATATTTCGACCCGGACGTTTTCGGGATGCCGCTAATAACCAACGAATGGCAAGTGCTTTTCCTTGTGTGGATCCTATTTCAATGGGAACTTGATGAGTCGATCCACCTACACGTCTTGCTTTTACTGCTATATCGGGAGTTACTCCACGTATTGCTTGACGTAAAACAGATAGTGGATTTGTTTCTGTCTTTTGTTGAATCTTTTTCATGGCTCGATAGATAATTTGATAAGCCAATGATTTTTTTCCGTGTTTCAGAATACGGTTAACCAACATATTAACTAATCGATTACGATAAATTGGATCAGATTTTGCAGTTTTTTCTTTTGCAGTACCTCGACGTGACATGAGCGTGAAAGAGGTTCAAGAATCAGTTTTCTTTTTATAAGGGCTAAAATCACTTATTTTGGCTTTTTTACCCCATATTGTAGGGTGGATCTCGAAAGATATGAAAGATCTCCCTCCAAGCCGTACATACGACTTTCATCGAATACGGCTTTCCACAGAATTCTATATGTCTCTATGAGATCGAGTATGGAATTCTGTTTACTCACTTTAAATTGAGTATCCGTTTCCCTCCTTTTCCTGCTAGGATTGGAAATCCTGTATTTTACATATCCATACGATTGAGTCCTTGGGTTTCCGAAATAGTGTAAAAATAAAAAGAAGTGCTTCGAATCATTGCTATTTGACTCGGACCTGTTCTAAAAAAGTCGAGGTATTTCGAATTCTTTGTTGACACGGACAAAGTCAGGGAAAACCTCTGAAATTATTTCAATATTGGACCTTGGACATATAATAGTTCCGAATCGAATCTCTTTAGAAAGAAGATCTTTTGTCTCATGGTAGCCTGCTCCAGTCCCCTTACGAAACTTTCGTTATTGGGTTAGCCATACACTTCACATGTTTCTAGCGATTCACATGGCATCATCAAATGATACAAGTCTTGGATAAGAATCTACAACGCACTAGAACGCCCTTGTTGACGATCCTTTACTCCGACAGCATCTAGGGTTCCTCGAACAATGTGATATCTCACACCGGGTAAATCCTTAACCCTTCCCCCTCTTACTAAGACTACAGAATGTTCTTGTGAATTATGGCCAATACCAGGTATATAAGCAGTGATTTCAAATCCAGAGGTTAATCGTACTCTGGCAACTTTACGTAAGGCAGAGTTTGGTTTTTTGGGGGTGATCGTGGAAAAGTTGACAGATAAGTCACCCTTACTGCCACTCTACAGAACCGTACATGAGATTTTCACCTCATACGGCTCCTCGTTCAATTCTTTCGAAGTCATTGGATCCTTTTCCTCGTTCGATAATCTCCTCCTTTCTTCCACTCCGTCCCGAAGAGTAACTAGGACCAATTTAGTCACGTTTTCATGTTCCAATTGAACACTTTCCATTTTTCTTTTTGATTATTCTCAAAGGAGAAGATTATTCTCTTTACCAAACATATGCGGATCCAATCACGATCTTATAATAAGAACAAGAGATCTTTCTCGATCAATCCCTTTGCCCCTCATTCTTCGAGAATCAGAAAGATCCTTTTCAAGTTTGAATTTGTTCATTTGGAATCTGGGCTCTTCTACTTCATTTTTATTTACTTATTTTTTTTTATTTAATATTGAATATTTTTTAATATTTTCCCTCTCTTTTTTATATCATTCCTTAAGTCCCATAGGTTTGATCCTGTAGATTTTGACTCATTTTCTCATTGAGCGAGGGGTACGAAATAAATCAGATTGATTTTTCGATCAAAAGTATTATGTGAAATCTTCGATTTTTCTTCTTCCTCTATCCCTATCCCATAGGTACAGTGTTTGAATCAATAGAGAACCTTTTCTTCTGTATGAATCGATATTATTACATTCCAATTCCTTCCCGATACCTCCCAAGGAAAATCTCGAATTGGATCCCAAATTGACGGGTTAGTGTGAGCTTATCCATGGGGTTATGCACTCTTCGAATAGGAATCCATTTTCTGAAAGATTCTGGCTTTCGTGCTTTGGTGGGTCTCCGAGATCCTTTCGATGACCTATGTTTGTTGAAGGGATATCTATATAATCCGATCGATTGCGTAAAGCCCGCGGTAGCAACGGAACCGGGGAAAGTATACAGAAAAGACAGTTCTTTTCTATTCTATTAGTATTTTCTATTAGATTAGTATTAGTTAGTGATCCCGGCTTAGTGAGTCCTTTCTTCCGTGATGAACTGTTGGCATCAGTCCTACATTTTGTCTCTGTGGACCGAGGAGAAAGGGGGCTCGGCGGGAAGAGGATTGTACCATGAGAGAAGCAAGGAGGTCAACCTCTTTCAAATATACAACATGGATTCTGGCAATGCAATGTAGTTGGACTCTCATGTCGATCTGAATGAATCATCCTTTCCACGGAGGTAAATCTTTGCCTGTTAGGCAAGAGGATAGCAAGTTACAAATTCTGTCTCGGTAGGACATGTATTTCTATTACTATGAAATTCATAAATGAAGTAGTTAATGGTGGGGTTACCATTATCCTTTTTGTAGTGACGCATCTTGTATGTGTTCCTAAGAAAAGGAATTTGTCCATTTTTCGGGGTCTCAAAGGGGCATGAAAACACATAAGAACTCTTGAATGGAAATGGAAAAGAGATGTAACTCCAGTTCCTTCGGAAATGGTAAGATATTTGGCGCAAGAAGAGGGGGTTGATCCGTATCATCTTGACTTGGTTTTGCTTCCTCTATTTTTTTAAGAATACCGAGTCGGGTTCTTCTCCTACCTGTATCGAATAGAACATGCTGAGCCAAATCTTCTTCATGTAAAACCTGCTTGATTTAGATCGGGAAAATCGTGCGGTTTTATGAAACCATGTGCTATGGCTCGAATCCGTAGTCAATCCTATTTCCGATAGGGGCAGTTGACAATTGAATCCGATTTTTCCCATTATTTTCATATCCGTAATAGTGCGAAAAGAAGGCCCGGCTCCAAGTTGTTCAAGAATAGTGGCGTTGAGTTTCTCGACCCTTTGCCTTAGGATTAGTCAGTTCTATTTCTCGATGGAGGCAGAGAAGGGATATAACTCAGCGGTAGAGTGTCACCTTGACGTGGTGGAAGTCATCAGTTCGAGCCTGATTATCCCTAAACCCAATGTGAGTTTTTCTATTTTGACTTGCTCCCCCGCCGTGATTGAATGAGAATGGATAAGAGGCTCGTGGGATTGACGTGAGGGGGCAGGGATGGCTATATTTCTGGGAGCGAACTCCGGGCGAATATGAAGCGCATGGATACAGGTTATGCCTTGGAATGAAAGACAATTCCGAATCCGCTTTGTCTACGAACAAGGAAGCTATAAGTAATGCAACTATGAATCTCATGGAGAGTTCGATCCTGGCTCAGGATGAACGCTGGCGGCATGCTTAACACATGCAAGTCGGACGGGAAGTGGTGTTTCCAGTGGCGGACGGGTGAGTAACGCGTAAGAACCTGCCCTTGGGAGGGGAACAACAGCTGGAAACGGCTGCTAATACCCCGTAGGCTGAGGAGCAAAAGGAGGAATCCGCCCGAGGAGGGGCTCGCGTCTGATTAGCTAGTTGGTGAGGCAATAGCTTACCAAGGCGATGATCAGTAGCTGGTCCGAGAGGATGATCAGCCACACTGGGACTGAGACACGGCCCAGACTCCTACGGGAGGCAGCAGTGGGGAATTTTCCGCAATGGGCGAAAGCCTGACGGAGCAATGCCGCGTGGAGGTAGAAGGCCCACGGGTCGTGAACTTCTTTTCCCGGAGAAGAAGCAATGACGGTATCTGGGGAATAAGCATCGGCTAACTCTGTGCCAGCAGCCGCGGTAATACAGAGGATGCAAGCGTTATCCGGAATGATTGGGCGTAAAGCGTCTGTAGGTGGCTTTTTAAGTCCGCCGTCAAATCCCAGGGCTCAACCCTGGACAGGCGGTGGAAACTACCAAGCTGGAGTACGGTAGGGGCAGAGGGAATTTCCGGTGGAGCGGTGAAATGCGTAGAGATCGGAAAGAACACCAACGGCGAAAGCACTCTGCTGGGCCGACACTGACACTGAGAGACGAAAGCTAGGGGAGCGAATGGGATTAGATACCCCAGTAGTCCTAGCCGTAAACGATGGATACTAGGCGCTGTGCGTATCGACCCGTGCAGTGCTGTAGCTAACGCGTTAAGTATCCCGCCTGGGGAGTACGTTCGCAAGAATGAAACTCAAAGGAATTGACGGGGGCCCGCACAAGCGGTGGAGCATGTGGTTTAATTCGATGCAAAGCGAAGAACCTTACCAGGGCTTGACATGCCGCGAATCCTCTTGAAAGAGAGGGGTGCCTTCGGGAACGCGGACACAGGTGGTGCATGGCTGTCGTCAGCTCGTGCCGTAAGGTGTTGGGTTAAGTCCCGCAACGAGCGCAACCCTCGTGTTTAGTTGCCATCGTTGAGTTTGGAACCCTGAACAGACTGCCGGTGATAAGCCGGAGGAAGGTGAGGATGACGTCAAGTCATCATGCCCCTTATGCCCTGGGCGACACACGTGCTACAATGGCCGGGACAAAGGGTCGCGATCCCGCGAGGGTGAGCTAACTCCAAAAACCCGTCCTCAGTTCGGATTGCAGGCTGCAACTCGCCTGCATGAAGCCGGAATCGCTAGTAATCGCCGGTCAGCCATACGGCGGTGAATTCGTTCCCGGGCCTTGTACACACCGCCCGTCACACTATGGGAGCTGGCCATGCCCGAAGTCGTTACCTTAACCGCAAGGAGGGGGATGCCGAAGGCAGGGCTAGTGACTGGAGTGAAGTCGTAACAAGGTAGCCGTACTGGAAGGTGCGGCTGGATCACCTCCTTTTCAGGGAGAGCTAATGCTTGTTGGTATTTTGGTTTGACACTGCTTCACACCCAAAAAGAAGGGAGCTACGTCTGAGTGAAACTTGGAGATGGAAGTCTTCTTTCGTTTCTCGACGGTGAAGTAAGACCAAGCTCATGAGCTTATTATCCTAGGTCGGAACAAGTTGATAGGATCCCCCTTTTTACGTCCCCATGCCCCCCCGTGTGGCGACATGGGGGCGAAAAAAGGAAAGAGGGGGATGGGGTTTCTCTCGCTTTTGGCATAGCGGGCCCCCAGTGGGAGGCTCGCACGACGGGCTATTAGCTCAGTGGTAGAGCGCGCCCCTGATAATTGCGTCGTTGTGCCTGGGCTGTGAGGGCTCTCAGCCACATGGATAGTTCAATGTGCTCATCAGCGCCTGACCCTGAGATGTGGATCATCCAAGGCACATTAGCATGGCGTACTCCTCCTGTTCGAACCGGGGTTTGAAACCAAACTCCTCCTCAGGAGGATAGATGGGGCGATTCAGGTGAGATCCAATGTAGATCCAACTTTCGATTCACTCGTGGGATCCGGGCGGTCCGGGGGGGACCACCGCGGCTCCTCTCTTCTCGAGAATCCATACATCCCTTATCAGTGTATGGACAGCTATCTCTCGAGCACAGGTTTAGGTTCGACCTCAATGGGAAAAAAATGGAGCACCTAACAACGCATCTTCACAGACCAAGAACTACGGGATCACCCTTTCATTCTGGGGTGACGGAGGGATCGTACCATTCGAGCCGTTTTTTTCATGCTTTTCCCGGAGGTCTGGAGAAAGCTGCAATCAATAGGATTTCGCTAATCCTACCTTCCCGAAAGGAAGAGCGTGAAATTCTTTTTCCTTTCCGCAGGGACCAGGAGATTGGATCTAGCCGTAAGAAGAATGCTTGGTATAAATAACTCACTTCTTGGTCTTCGACCCCCTCAGTCACTACGAACGCCCCCGATTAGTGCAATGGGATGTGTCTATTTATCTATCTCTTGACTCGAAATGGGAGCAGGTTTGAAAAAGGATCTTAGAGTGTCTAGGGTTGGGCCAGGAGGGTCTCTTAACGCCTTCTTTTTTCTTCTCATCGGAGTTATTTCACAAAGACTTGCCATGGTAAGGAAGAAGGGGGGAACAAGCACACTTGGAGAGCGCAGTACAACGGAGAGTTGTATGCTGCGTTCGGGAAGGATGAATCGCTCCCGAAAAGGAATCTATTGATTCTCTTCCAATTGGTTAGACCGTAGGTGCGATGATTTACTTCACGGGCGAGGTCTCTGGTTCAAGTCCAGGATGGCCCAGCTGCGCCAGGGAAAAGAATAGAAGAAGCATCTGACTCCTTCATGCATGCTCCACTTGGCTCGGGGGGATATAGCTCAGTTGGTAGAGCTCCGCTCTTGCAATTGGGTCGTTGCGATTACGGGTTGGATGTCTAATTGTCCAGGCGGTAATGATAGTATCTTGTACCTGAACCGGTGGCTCACTTTTTCTAAGTAATGGGGAAGAGGACCGAAACATGCCACTGAAAGACTCTACTGAGACAAAGATGGGCTGTCAAGAACGTAGAGGAGGTAGGATGGGCAGTTGGTCAGATCTAGTATGGATCGTACATGGACGGTAGTTGGAGTCGGCGGCTCTCCTAGGGTTCCCTCATCTGGGATCCCTGGGGAAGAGGATCAAGTTGGCCCTTGCGAACAGCTTGATGCACTATCTCCCTTCAACCCTTTGAGCGAAATGCGGCAAAAGGAAGGAAAATCCATGGACCAACCCCATCATCTCCACCCCGTAGGAACTACGAGATCACCCCAAGGACGCCTTCGGCATCCAGGGGTCACGGACCGACCATAGAACCCTGCTCAATAAGTGGAACGCATTAGCTGTCCGCTCTCAGGTTGGGCAGTAAGGGTCGGAGAAGGGCAATCACTCATTCTTAAAACCAGCGTTCTTAAGACCAAAGAGTCGGGCGGAAAAGGGGGGAAAGCTCTCCGTTCCTGGTTCTCCTGTAGCTGGATCCTCCGGAACCATAAGAATCCTTAGTTAGAATGGGATTCCAACTCAGCACCCCTTGAGTGAGATTTTGAGAAGAGTTGCTCTTTGGAGAGCACAGTACGATGAAAGTTGTAAGCTGTGTTCGGGGGGGAGTTATTGTCTATCGTTGGCCTCTATGGTAGAATCAGTCGGGGGACCTGAGAGGCGGTGGTTTACCCTGCGGCGGATGTCAGCGGTTCGAGTCCGCTTATCTCCAACTCGTGAACTTAGCCGATACAAAGCTATATGATAGCACCCAATTTTTCAGATTCGGCGGTTCGATCTATGATTTATCATTCATGGACGTTGATAAGATCCTTCCATTTAGCAGCACCTTAGGATGGCATAGCCTTAAAGTGAAGGGCGAGGTTTAAACGAGGAAAGGCTTACGGTGGATACCTAGGCACCCAGAGACGAGGAAGGGCGTAGTAAGCGACGAAATGCTTCGGGGAGTTGAAAATAAGCATAGATCCGGAGATTCCCGAATAGGTCAACCTTTCGAACTGCTGCTGAATCCATGGGCAGACAAGAGACAACCTGGCGAACTGAAACATCTTAGTAGCCAGAGGAAAAGAAAGCAAAAGCGATTCCCGTAGTAGCGGCGAGCGAAATGGGAGCAGCCTAAACCGTGAAAACGGGGTTGTGGGAGAGCAATACAAGCGTTGTGCTGCTAGGCGAAGCGGCGTAGTGAGTGCTGCACCCTAGATGGCGAAAGTCCAGTAGCCGAAAGCATCACTAGCTTACGCTCTGACCCGAGTAGCATGGGACACGTGGAATCCCGTGTGAATCAGCAAGGACCACCTTGCAAGGCTAAATACTCCTGGGTGACCGATAGCGAAGTAGTACCGTGAGGGAAGGGTGAAAAGAACCCCCATCGGGGAGTGAAATAGAATATGAAACCGTAAGCTCCCAAGCAGTGGGAGGAGCCCGGGGCTCTGACCGCGTGCCTGTTGAAGAATGAGCCGGCGACTCATAGGCAGTGGCTTGGTTAAGGGAACCCACCGGAGCCGTAGCGAAAGCGAGTCTTCATAGGGCAATTGTCACTGCTTATGGACCCGAACCTGGGTGATCTATCCATGACCAGGATGAAGCTTGGGTGAAACTAAGTGGAGGTCCGAACCGACTGATGTTGAAGAATCAGCGGATGAGTTGTGGTTAGGGGTGAAATGCCACTCGAACCCAGAGCTAGCTGGTTCTCCCCGAAATGCGTTGAGGCGCAGCAGTTGACTGGACATCTAGGGGTAAAGCACTGTTTCGGTGCGGGCCGCGAGAGCGGTACCAAATCGAGGCAAACTCTGAATACTAGATATGATCTCAAACAGGGGTCAAGGTCGGCCAGTGAGACGATGGGGGATAAGCTTCATCGTCGAGAGGGAAACAGCCCGGATCACCAGCTAAGGCCCCTAAATGACCGCTCAGTGATAAAGGAGGTAGGGGTGCAGAGACAGCCAGGAGGTTTGCCTAGAAGCAGCCACCCTTGAAAGAGTGCGTAATAGCTCACTGATCGAGCGCTCTTGCGCCGAAGATGAACGGGGCTAAGCGATCTGCCGAAGCTGTGGGATGTAAAAATACATCGGTAGGGGAGCGTTCCGCCTTAGAGGAACCACTCGCGCGAGCAGTGGTAGACGAAGCGGAAGCGAGAATGTCGGCTTGAGTAACGCAAACATTGGTGAGAATCCAATGCCCCGAAAACCTAAGGGTTCCTCCGCAAGGTTCGTCCACGGAGGGTGAGTCAGGGCCTAAGATCAGGCCGAAAGGCGTAGTCGATGGACAACAGGTGAATATTCCTGTACTACCCCTTGTTGGTCCGAGGGACGGAGGAGGCTAGGTTAGCCGAAAGAGATGGTTATCGGTTCAAGGACGTAAGGTGACCCTGCTTTTTCAGGGTAAGAAGGGGTAGAGAAAATGCCTCGAGCCAATGTTCGAGTACCAGGCGCTACGGCGCTGAAGTAACCCATGCCATACTCCCAGGAAAAGCTCGAACGACCTTCAACAAAAGGGTACCTGTACCCGAAACCGACACAGGTGGGTAGGTAGAGAATACCTAGGGGCGCGAGACAACTTTCTCTAAGGAACTCGGCAAAATAGCCCCGTAACTTCGGGAGAAGGGGTGCCTCCTCACAAAGGGGGTCGCAGTGACCAGGCCCGGGCGACTGTTTACCAAAAACACAGGTCTCCGCAAAGTCGTAAGACCATGTATGGGGGCTGACGCCTGCCCAGTGCCGGAAGGTCAAGGAAGTTGGTGACCTGATGACAGGGGAGCCGGCGACCGAAGCCCCGGTGAACGGCGGCCGTAACTATAACGGTCCTAAGGTAGCGAAATTCCTTGTCGGGTAAGTTCCGACCCGCACGAAAGGCGTAACGATCTGGGCACTGTCTCGGAGAGAGGCTCGGTGAAATAGACATGTCTGTGAAGATGCGGACTACCTGCACCTGGACAGAAAGACCCTATGAAGCTTTACTGTTCCCTGGGATTGGCTTTGGGCCTTTCCTGCGCAGCTTAGGTGGAGGGCGAAGAAGGCCCCCTTCCGGGGGGGCCCGAGCCATCAGTGAGATACCACTCTGGAAGAGCTAGAATTCTAACCTTGTGTCAGGACCTACGGGCCAAGGGACAGTCTCAGGTAGACAGTTTCTATGGGGCGTAGGCCTCCCAAAAGGTAACGGAGGCGTGCAAAGGTTTCCTCGGGCCGGACGGAGATTGGCCCTCGAGTGCAAAGGCAGAAGGGAGCTTGACTGCAAGACCCACCCGTCGAGCAGGGACGAAAGTCGGCCTTAGTGATCCGACGGTGCCGAGTGGAAGGGCCGTCGCTCAACGGATAAAAGTTACTCTAGGGATAACAGGCTGATCTTCCCCAAGAGCTCACATCGACGGGAAGGTTTGGCACCTCGATGTCGGCTCTTCGCCACCTGGGGCTGTAGTATGTTCCAAGGGTTGGGCTGTTCGCCCATTAAAGCGGTACGTGAGCTGGGTTCAGAACGTCGTGAGACAGTTCGGTCCATATCCGGTGTGGGCGTTAGAGCATTGAGAGGACCTTTCCCTAGTACGAGAGGACCGGGAAGGACGCACCTCTGGTGTACCAGTTATCGTGCCCACGGTAAACGCTGGGTAGCCAAGTGCGGAGCGGATAACTGCTGAAAGCATCTAAGTAGTAAGCCCACCCCAAGATGAGTGCTCTCCTATTCCGACTTCCCCAGAGCCTCCGGTAGCACAGCCGAGACAGCGACGGGTTCTCTGCCCCTGCGGGGATGGAGCGACAGAAGTTTTGAGAATTCAAGAGAAGGTCACGGCGAGACGAGCCGTTTATCATTACGATAGGTGTCAAGTGGAAGTGCAGTGATGTATGCAGCTGAGGCATCCTAACAGACCGGTAGACTTGAACCTTGTTCCTACATGACCCGATCAATTCGATCAGGCACTCGCCATCTATTTTTATTGTTCAACTCTTTGACAACACGAAAAAACCATTGTTCAACTCTTTGACAACATGAAAAAACCAAAAGCTCTGCCCTCCCTCTCTATCTATCCAAGGGATGGAAGGGCAGAGGCCTTTGGTGTCCCCTCCAGTCAAGAATTGGGGCCTCACAATCACTAGCCAATATGCTTTTCTCTCATGCCTTTCTTCGTTCATGGTTCGATATTCTGGTGTCCTAGGCGTAGAGGAACCACACCAATCCATCCCGAACTTGGTGGTTAAACTCTACTGCGGTGACGATACTGTAGGGGAGGTCCTGCGGAAAAATAGCTCGACGCCAGGATGATAAAAAGCTTAACACCCCTCATTCTTATTACTTTTTCATATTGAAAAAGAAATAAAAAAATGAAAAAATGAAAAGGTCGTCTTATTCAAAACCCCAATCATGACATCCCTTCTCTCCCACTTCACACCTCGGAACGCACCGTTCTTATAGAGATAAACGCGCTTTCACATCTTCTTAACCCGAAATGGCTGGGGAGAGGAAAGGTTCCTTTTTTTGAGGGTACTCCCGGGAACAGATCCAGTGGAGACGGGGTGGGGCCTGTAGCTCAGAGGATTAGAGCACGTGGCTACGAACCACGGTGTCGGGGGTTCGAATCCCTCCTCGCCCACAACCGGCCCAAAAGGGAAGGACCTTTCCCTCTGGGGGTAGGAAAATCATGATCGGGATAGCGGACCAAAAGCTATGGAACTTGGGTGTGGGTCTTTTGTCGAAATGGAATGGCCTTACTTTTTCTTTTTATTTATTATTTATCGTTAATGGTAGAATCATTACACATAGTATGCCCCGCCCATTAGCGTATTTTTTTGTTTTACGCCCCGTAACTCTTCCTCAGCCAGGCTTGGGCAGAATAGCAGAGCAAGTACAAGTATTAGTAGCATAACAAAAAAGCCTTCCTCGTCATTAATATGTTTGCTCGCGGTAATTGTGGCCTCTCGGGAGAATCGATGACTGCATCTTTGATGCACTGCTAGTACATCTGAGAATTCTTAATTGGCTAGTTGTAAATAGCCCCAGGGTTATGGAACAAAGGATTATCCCGGACCTACACCGAGGTATTGATGGTGATTCTCAAATATCGCAGAACAGAATGTGATACGATGAGATAGAATGCAATAGAAACAAAGACAGGGAAGGGGTTACCTACTTTTAACGGTCAAAGCGAGCTCTTTCATTCTGAATTAAAGAATTCAGAATGAATCAAATCTCCCCAAGTAGGATTCGAACCTACGACCAATCAGTTAACAGCCGACCGCTCTACCACTGAGCTACTGAGGAACAACGGGAGATTAGATCTCATAGAGTTCAATTCCCGTTCTCAACCCATGACCAATATGAGCTCGAAGCTTCCTTCGTAACTCCCGGAACTTCTTCGTAGTGGCTCCCTTCCATGCCTCATTTCATAGGGAACCTCAAAGTGGCTCTATTTCATTATATTCCATCCATATCCCAATTCCATTCATTTAATATCCCTTTGGTGTCATTGACATAACAGATGTCGTTTCTAGTCTATCTCTTTATATGGAAAGTTAAACAATCATCATATAATAATCCAGAAATTGCAATAGAAAAGAAAAAGGAGGTTTGTGATGATTTTTAAATCTTTTCTACTAGGTAATCTAGTATCCTTATGCATGAAGATAATCAATTCGGTCGTTGTGGTCGGACTCTATTATGGATTTCTGACCACATTCTCCATAGGGCCCTCTTATCTCTTCCTTCTCCGAGCTCAGGTTATGGAAGAAGGAGAAGAAGGAACCGAGAAGAAGGTATCAGCAACAACTGGTTTTATTACGGGACAGCTCATGATGTTCATATCGATCTATTATGCGCCTCTGCATCTAGCATTGGGTAGACCTCATACAATAACTGTCCTAGCTCTACCCTATCTTTTGTTTCATTTCTTCTGGAACAATCACAAACACTTTTTTGATTATGGATCTACTACCAGAAATTCAATGCGTAATCTCAGCATTCAATGTGTATTCCTGAATAATTTCATTTTTCAATTATTCAACCATTTCATTTTACCAAGTTCAATGTTAGCCAGATTAGTCAACATTTATATGTTTCGATGCAACAACAAGATGTTATTTGTAACAAGTAGTTTTGTTGGTTGGTTAATTGGTCACATTTTATTCATGAAATGGCTTGGATTGGTATTAGTCTGGATACGGCAAAATCATTTTATTAGATCAAATGTACTTATTCGATCTAATAAGTACCTTGTGTCAGAATTGAGAAATTCTATGGCTCGGATCTTTAGTATTCTCTTATTTATTACCTGTGTCTACTATTTAGGCAGAATGCCGTCACCCATTCTTACTAAGAAACTGAAAGAAACCTCAAAAACGGAAGAAAGAGATGTAGAAATAGAAACAACTTACGAAACGAAGGGGACTAAACAGGAACAAGAGGGATTCACCGAAGAAGATCCTTCTTCTTCCCCTTTTTCGGAAGAAAAGGAGGATCCGGACAAAATCGATGAAACCGAAGAGATCCGAGTGAATGGAAAGGAAAAAACAAAGGATGAATTCCACTTTCACTTTAAAGAGACATGCTATAAAAATAGCCCAATTTATGAAGCTTCTTATCTGGATGGGAATCAAGAAAATTCGAAGTTCAAAATACTTGAAGATAAAAATAAAGTCAAATCAAAAAGGAATATAAAATAAGTAGTAAATTAATAAAAAGATTGATACATAAGATAAATACACAAAAAGGTAGGAAGAGATGCGCCCACCTCCTACATATTTGATACCTTCTCCTACAAAGAAACTCATGACACCAACTCCATTCGTAATTCCATCAATAACTCGTCTATCAAAAAAATGAGTTAATTCAGCCAATCCTCTTATCCCCCCAGTTAAGGATGATGCATAAAAAGAATCTATGTAACCGCGATTATATGACCAATCATATATGACATTTCTTATTTTGTCCAAAAAATTTTTCTTAGATCCTATTTTAATTTTAACAAAAAAATTAATTAAATCAAAATTTTGCAAAGACGAATAAACGGGTTTATACAAAAAGAGCGCTATAAATATTCCAAAATAGGCTATACTAACTGAAAAAATTGCATCTTTTACAAATTCATACCAATCCAGAAAATTTTTCGAATTTGGATGTAAAAGATTTATAGACGGAGTTAGCCATTTTGATAATATATCCAAATCCATTCCTTTTTGATTGAAAGGAATTCCTATGAATCCAACAAACAAAGTAAATAGGACCAATACAAGTATAGGAAATAATATAGTATTATCTGATTCATAAGGATACGAATAAGTGTTCTTATTACCAAAATAGGTAATAGTCATAAAAGGTCGTGTCATTTTTCTTACATTCTCATCAATTCGATATGTCTTTTTCGAAAAAAAAGAAAGACTTTCATTATTATTCATTCTTAATAAGGTTAATAAACGAACACTTTTGTTAATTGTTTTCAAACCTCCTTTACCCCATAGAGAGATTGAGCAAAGTGAAGTACTTTTTTTTCCACTGTAATTTTGAAAATGAACATTTAAATGTCCCTCAAAAGTAAGTAAATAGATCCGAAACATATAAAATGCAGTTAATCCTGCTGTGGACCAAGCTATTATTGCGAAAATCGGTAAATACAACCAACTCTCATTAAGAATTTCATCTTTGGACCAAAAACAAGCAAGGGGTGGAATACCACAAAGAGAAAGTGTGCCTAATAAAAAAGCAGTTTTTGTAATTGGCACATGTTTTGTTAAACCCCCCATAAGAACCATATTCTGACTTTTATCTGGAGAATATCCAACAACAGTTTCCATTGAATGAATAACTGATCCAGATCCTAAAAACAATAATGCTTTTGAATAAGCATGAGTAATTAAATGAAATAAAGCAGTTCGATAAGACCCCATACCTAGAGCTAACATCATATACCCCAATTGAGACATTGTAGAATAAGCTAAACCTCTCTTAATGTCTTTTTGAGCAATAGCTAAAGTAGCTCCTAAAAATACTGTTATTATACCTATCAAAGAGATTAAATTCATTATATAAGGTATGACTATGAAAAGAGGAAGAAGCCGAGCTACAAGAAAAATTCCCGCTGCTACCATAGTAGCAGCATGTATAAGAGCCGAAATAGGAGTGGGCCCCTCCATGGCATCGGGTAACCATACGTGAAGAGGGAATTGTGCAGATTTAGCAACTGCACCGGCAAATAATAGAACGGCACACAAAATAACAAATAAAATATTGACCTCATTATTATAAATCAAGTTATTAAATATTTCGAATAAATCCCGAAATTCGAAACTACCTGTTATCCAATAAAACCCTAAAATTCCTAATAATAACCCAAAATCTCCTACTCGATTAGTTACAAACGCTTTTTGAGAAGCATTTGCCGCAGCAGGTCGTGTAAACCAAAACCCTATTAATAGATACGAACACATTCCGACTAATTCCCAAAAAATATAAATTTGTATCAAATTAGAACTAGTAACTAATCCCAACATGGAAGTACTGAAAAAACTCATATAAGAAAAAAATCTCAAATATCCTTGATCATGAGACATATAATTATCACTATAAATAAGAACCATAATCCCAACAGTAGTGATTAATATTAACATGATAGAAGTAAGTGGATCGATCAAATAGCCGAATTCTAAAGAAAAATCATTATTGATAATCCAAGACCATACACATTGATATATGGAACTCCCATTTATTTGCTGAATAGACAGATCAATCGACAAAATCATGGCTATACTTAACAATAAAACACTCTGAAAAGCCCACATACGACGAAGATTTTTTGTTGCCTTTGGAAAAAGAAGAAGCCCCACTCCTATTAACACAGGTACTGGAAGTGGAACAAACGGTATGATCCACGCATATTGATATGTATGTTCCATAAAAAAAATAAAAAAAAAAAAAAGTTTTTTATTCTTAATTGTTTTCGATTCACCAAATCTTATCTCTTTCAAAAGGGTTAATAAAAAAAATCAAGATATCTACTAACTTAAACTAACTAAAATATAATTTTCGAATTTTCTATTTTTATTTATTCTGAGTATTTCCTAAAAACTTCAAATATTAAAATCAAGAAGCAAGAAGTCATAATTGGTCAAATAAAATGACTAAGTTACTAATACTAAGTTACTAATAAAAAGTGAATACTTAGTTATTAAGTAAGATATTGATGAAGATGCCGAAAAAAAAAAATTAAATTATTATTACTATTACAACAATTTATATCTATAGAGCAAGGATAAATAAAACCCTAAAACAGAGTACTTGATTCTGATATGAATCATAAGATCAACTAAAGTTAATAACTTGACCCAATGAAACAAGAACTTCCCCCTTTTTAGTTAGTTTATTCAAAAAAATTAACTAATTTATTATGGAATTGATTAATTGATTTCCATTTCAAAAAAAGACATTTATAGGATATAGGAAAGGCTATAATATCCGTCACTTTAATAGAAAATTCACTTTATTTTCTATTTAATTTATTTGAAAATAGAAAATAAATAAATGAAAATAGAAAATAAATAAAAAATTACTAAAATTTCGTTTTATTAAACTATGTATACCTTAACTAATTATTTATTATAGTTAGTAATTAATTACTATATTAGTTTCATTCGAATTTGAAAATTTCAATTAGATTAGGCGTATTCTTTCCTCAATCTTGACCAACTAAAAAAAAAAAAAAAAAAAAAAAAAATCACATGATCACATATCCTATTCCTTTTTCTTTATATATATATTTCTAGTAATGTTTTATTCTATTTCGAATAATATTTATTTTGATTTTCACATATCTATCTATATTTATTATTATTTTTTTTTTATGAAGAAAATGCTATCTAAAAAACAAATAGATAATGAATAGTAAAGAACGATTCCTTTTCTTTTGAACAATAGATGTCTTTCACATCCAACTAGAATAATGAGTAACCTCTTAATTTTTAAATGGCAGTCCCCAAAAAACGTACTTCTATATCAAAAAAGCGTATTCGTAAAAATATTTGGAAAAGAAAAGGATATAAGGCAGCCTTAAAAGCTTTTTCATTAGGGAAATCTCTTTTGACCGGAAATTCAAAAAGTTTTTTTGTGCAACAAAAAAATAAGTAATAAAAGGTTGTAATAATCTGAATCGACTTGACTCAAAAAGTTGGTTAATTTCATTCAGAATATAAAATTAATGATTTCCATTACCTACTGTTTTGGACTAATCAATATGAAATGGGATTCTTTTCATTCTTATGATTTGTAGAATAAGAATTCTTTTGTTTACTTAATTCTAAAATTCTAAAAAAAAAAAAAGACTTTTCTTTAAAAAAAGAATAAACACAAGATACAAGGGTTTACCTTTCTTTTTAGTATACTTTATTATTTCTTTTTCTGGGGTGGAAATTCGGATTTTCCCCATCGACCTACTTACAATAATAAAAG---TTTTTTTTTTCTCTATTTCGATATCTATAAAGAGCAGATATAAGAGCTTTCTTCAAAATTAATGAATCGTTGAAACTAATTGATTAAGATTAAGTTTAAAACTTTTTTTGTAATTTTATGAATTATTATTTCTCTGAATTACTATATATACCTCTATATATTTATATACCTCTATATATTTCCTGCTTTCAACCCAATCTATAAAAGTTTTTAGTTGGTATACTAACTATGAAAAATGTGTCAAATTTAAGTGATTCAAAATAGGATCTATTTTGTGTTCATTGAAAAAATGCATTTTTTCTGATTTATGAAATCAGATAAACGAGAAATGAATCATTAAAAAATGAAAATGAGAAAAGATTTTTTTTTTAGTTCTACCCCTATCTAGGGATAGAACTATCTAGTTACAATAGTTCAATTCCAGAGGAGCATAAACTACAGGAAAGATCTAAGTTAAGTAAAACAACTGATATCCTAAAATAATGAACCTTCAAATCCCTATGAATTTTATTCATCAATTTTATTGAATTGACTCTTCAATCTCGACGATTGCATATGAATAGTCTATTATAAGTTTGAGCAAGCCGCCATGGTGAAATTGGTAGACACGCTGCTCTTAGGAAGCAGTGCTAGAGCATCTCGGTTCGAGTCCGAGTGGCGGCATGCCATCTTCTAAAAAAGATAGAATAGATCCTATAATAAAATCAATTCCCGATTTCCCTTCCGTAATTAAGGGATTCCTTTTTTTAATATTTTTTATGATATTTTTAACTATAGAACATATATTAACTCATATTTCCTTTTCGATTGTTTCAATTGTAATTACAATTCATTTAATAACTTTATTAGTCGATGAAATCGTAAAACTCTATGATTCGTCAGAAAAGGGCATGATAGCTACTTTTTCCTGTATAACAGGATTATTAGTCACTCGTTGGATTTATTCAGGGCATCTCCCATTAAGTAATTTATATGAATCATTAATCTTCCTTTCATGGAGTTTCTCCATTATTCATATCATTCCATATTTCAAAAAAAATAAAAATTATTTAAGTGCAATAACCGCGCCAAGTGCTATTTTTACACAAGGCTTTACTACTTCAGGTCTTTTAACTGAAATAAATCAATCCGCAATATTAGTACCTGCTCTCCAATCCGAGTGGTTAATAATGCACGTAAGTATGATGGTATTGGGTTATGCAGCTCTTTTATGCGGATCATTATTATCAATAGCACTTCTAGTCATTACATTTCGAAAAGACATAAAGATTTTTTTTAAAAGCAATCATTTATTAAATGAGTCTTTTTACTTTAACGAAATCCAATACATGAATGAAAGCAGCAATGTTTTTGGAAATACTTCTTTTTTTTCTGCGAAGAATTATTACAGATCCCAATTCATTCAACAATTGGATCATTGGAGTTATCGTGTTATTAGTATAGGGTTTATCTTTTTAACCATAGGTATTCTTTCGGGAGCAGTATGGGCTAATGAAGCATGGGGGTCATATTGGAATTGGGACCCAAAGGAAATTTGGGCATTTATTACTTGGACCGTATTCGCGATTTATTTACATACTCGAACAAATACAAAAATTCCCCCTGCAAATTCTTCAATTGTAGCTTCTATAGGCTTTCTTATAATTTGGATATGTTACTTTGGGGTCAATCTTTTAGGAATAGGGCTACATAGTTATGGTTCATTTATATTAGCGTCTAATTGAATTCAAGAAAATCTCTGACGAATATAAACAAAATAGAGCGTATATATATATATAAACTTCGTGTAAGCCAGCGAGAACCATGTGAATCACTACACTACTTGATTCAAATGGTTCTCACAAAGACCAAACATATCTGGTTAAAATTTAATTTTTTTTTACTTAACTTAAGAGAAGAAAAAAGACTTATTTTTTTTATTCATGAAAACGATCTATAAAAAAAATTAGATAAAATAAATTCGATCTTGTCAACTGATAATGAAAGAACGAAATCGGGGTAAATACCAATACCTACTACGGGTAAAAAAATAGAAATCAAAACAAATAACTCTCGCGGTCCAGAATCAAAAAAATAAGAGTTTGGAACATTAAATAACTTGTATCCATAAAACATCTGGCGTGACATAGATAATAAATAAATAGGAGTTAATATCATTCCAATTGCCATTACAAAAGTAATTAATATTTTTGGCATTAAAAGATATTTTTGGCTGGTAATTATTCCAAAAAATACCATCAATTCTGCAACAAAACCACTCATACCTGGTAATGCAAGAGAAGCCATTGAAAAGCTACTGAACATCGTGAATATTTTTGGCATTGTGATAGCTATTCCGCCCATTTCGTCGAGATAAGCAAGACGTATTCTATCATAACTCGTTCCTGCCAAGAAAAAAAGTGCAGCACCAATAAGTCCATGAGAGATTATTTGTAAAAAGGCTCCATTGAGTCCCGTCTCAGTTATAGAACCAATTCCTATAATTATAAAACCCATATGAGATACAGAGGAATATGCTATTCTTTTTTTTAAATTACGTTGAGCAGAAGATGTTAAAGCTGCATAGATTATTTGCATTGTGCCTACTATCATTAACCAAGGAGAAAATATAGAATGAGCATGAGGTAATAATTCCATATTGATCCGAACCAACCCATACGCTCCCATTTTTAATAAGATTCCAGCTAGAAGCATACAAGTACTGTAATGCGCTTCTCCATGGGTATCCGGTAACCATGTATGTAGGGGTATAATTGGCGATTTGACAGCAAAAGCAATAAAAAATCCAATATATAATATTATTTCCAATGCCACGGGGTACGATTGATTAACTAATGTTTCAAAATTTAATGTTGGTTCATTAGAATTATATAAACCGACACCCAGAACTCCCATTAAGAGAAAAACGGAACCTCCCGCAGTGTACAAAATAAATTTTGTAGCCGAGTACAGACGTTTCTTTCCCCCCCACATAGATAGAAGTAAATAAACGGGAATTAATTCTAACTCCCACATGAGAAAAAACAGTAAAAGGTCTCGAGAAGAAAATAATCCTATTTGACCGCTGTACATTGCTAACATCAGGAAATGAAATAATCGAGAATCTCGAGTAACTGGAAAAGCCGCTAAAGTAGCTAAAGTAGTGATAAATCCCGTCAGTAAAATAGGTCCTATAGAAAGTCCATCTATGCCTAATCTCCAGTGGAAATCAAAAAAATTAATCCATTTATAATCTTCGACTAGTTGGATTAATGGATCGTCTGATTGAAAATGATAACAGAATGCATAGGTCGTTAGAAGGAGTTCTAATATAGATATACATACAGTATACCAACGAATTGTCCTATTTCCTCTATGGGGAAGAAAGAAAATTAAAGAACCCGCAAATATTGGCAAAACTACAATTATTGTTAACCAAGGAAAAAAATTCGTGGTAAAGACAAGATACACTTAGACCAGAAAAACCCATACTCGAAAAAAAAAAAATGTTATTCTCGAGCACGGGTTTTGTCGATAAAAAAAAATCAAATGAATTCAAGTGGAGTTTTCTGGAACGTATCCGTATCAATAAGCTAGACCCATGCTGCGAGTTGTTTCATGCCATAAATAAACTCGAACACTCAAGAAATCCGTTGGACAGGCGGATTCGCATCTCTTACAACCGACACAATCCTCTGTTCTTGGAGCAGAAGCAATTTGCTTAGCTTTACACCCGTCCCAAGGTATCATTTCTAATACATCTGTGGGGCAGGCTCGGACACATTGAGTACACCCTATACATGTATCATAAATTTTTACTGAATGTGACATTGAATCTATACATTTTTGAATGTCATAAATTTTCGATCTAGTAAACTTAATAAACAAATCTTATTTAGTTCCCAGACGAATCAATGAGTTACCAGAATTTTTTCTAATCAATCTATTTCTGGATTGACTTATGAGGGAGGGCCAAGATACTTTGATTTCTTATGTTCTTGTAAACATGATCATATCTTACGCGGGAAATATATTAATTCGAATTAATTGATGAATATTCGAATTTATATAATTCATATTATTTATTCAACAAATTCGATTGGTTAATACGAGTTGATTTTCTGTTCCGATAAATTGACGAAACAATAGCCAGTCCAATAGCTGCTTCAGCGGCTGCAATAGCTATAACAAAAATTGAGAAAATAGATCCTTTTAATTGACGATTATCAAAAAAATCAGAAAATGTTACAAAATTTATATTAACTGCATTCAATATAAGTTCAAGACACATAAGGGCTCTAACCATGTTTCGACTCGTAATCAATCCATAAATACCCATAGAAAATAAATAGGCACTCAAAACAAGTACATGTTCGAGCATCATTAACCAACTCCTTATCAATATCAATTCATTTCAATATGAACAACAATTCAACCGATTCTATTGACTAAAATCTAACAAGTACGGAACAAAACAAAAGAGTCTATTGGTAATAGATTGAACTAAAAACGTTTCTATTTTAGACATGAATTCAAATAGAATGGAAGAAAAATGAATGTGATAATCTAGAACAAAGTTTAATTTAGATTCCTAGTTATAAAGATTTATTATTGACGAGCTACAGCGATTGCACCTATTAAAGCAACTAAAAGAATTATTGAAATGAGTTCAAATGGAAGAAAAAAATCTGTTGATAAATGAATACCAATTTGTTGACTATTACTTATCAAATCTTGCTCTAGAATCTGGTTTGGTCTTGTAGACCAAAGAATCCCGTACCATGACGTATCTAGAATAGTAGTAATTAGTAAAACAAAAATACTTGTACAAACCATTGAAGTAATTCCATCTCCAACGGTCCAAAGATGAAAATCTTTGTAATATTCTGAATCATTCATGAACATCACAGCAAATATTATTAAAACATTTATAGCTCCTACATAAATAAGGAGCTGCGCAGCAGCTACAAAATGAGAGTTCGATAGAATATAGAATAAGGATATAAAAACAAAAACCAATCCCAATGAAAAGGCAGAATAAATTGGATTGGGAAGTAATATCACTCCTAGACTTCCTAATATAAGACCCAATCCCAGGAAGACTAAAAGAAAATCATGTATTGGTCCAGGTAAATCCATTCTATGTAAAATAATAAAAAAATCAAAATATCATGACTTTGTTGACCTGACCAGGAAAAGGGAAGTTACTTTATTCTATTTTTTAGAATCTATTAATTGAATTAAATCCTAATAAATATAGATTGATGTAGATACAATTATTGGACCAATCTCATTCTTTATCCGAAAGAATAATTTGAAACTATATATTTTAAAACCATTACATTACTATAATATAGAAATATAGAAAATATAGAAATTTTTAATATAAAAATGGATTTTGAATTATAATTCAATCCCGATTCTCACCAACCAATCATTGGATTTGTAGTTATTGACCAAGAAAAAAACCTCATTTCTGTAGATCAAAGCTGAACCTTAGTAATTGAAAATTGTTCTTGAATCTAAAGATTTATCCATTTTTTATTTGAGTCGAATTCAAAATTGTTCGAATTGTGTAATCGTCAATTACTGACATCGGTAAACGACCCAAAGCAATTTGATTATAATTCAATTCGTGACGATCATAAGTAGAAAGTTCATATTCTTCAGTCATTGATAAACAATTTGTTGGACAATACTCAACGCAATTGCCACAAAATATACATATTCCGAAATCAATACTGTAATTAAGCAACTGTTTCTTTCGAATATTAGTTTCCAATTTCCAATCAACAACAGGTAGATCTATAGGACATACACGAACACATACTTCACAAGCAATGCATTTATCAAATTCAAAGTGAATTCGGCCCCGGAATCGCTCCGATGTGATCAATTTTTCATAAGGGTATTGAATAGTTACAGGTAAACGATTCGCATGAGATAAGGTAATCATGAAACTTTGACCAATGTACCTTGCAGCTCGTATTGTTTGTTGACCATAAGTCATGAACCCAGTTACCATAGGGAACATATCTTAAATATCTATAAAAATTTTTTCTATTTATTTCTTTCTCTTGTTTGATGTGATGTTTGAGACAAGTCGTGAATATAAAATATCATAGTCATTTACAGTGAAAAAAGTTGGGAAGAAGTTGTTAATAATAGATTACCTAGAGAAATAGGTAAAAGAAATTTCCATCCAAGATTTAATAGTTGGTCCATTCTCAGCCTTGGTAAAGTCCATCTTGTTGCAATAGAAATGAACAAAAACAAATAAGTTTTAGCTAATGTAATAAAGATACCAATTATTGTTTCAAAAACTCTTCCTGATTTATTTATTTCAAAAAGCTCAGGAATGAATATGTACGGAATAGAAAGATTCCAACCCCCCAAGTAAAGAACTGTTACAAATAATGAAGAAACTAGTAGATTTAAATATGAAGCAACGTAAAATAAACCAAATTTGATACCTGAATATTCAGTTTGATAACCTGCTACTAATTCTTCTTCTGCTTCTGGTAAATCAAAAGGTAATCTCTCACATTCTGCTAGGGAAGAAATTAGAAAAATGATAAACCCTATAGGTTGCCGCCACAAATTCCATCCCCAAAAACCATATTTTGATTGCGCTTCAACTATATCAACTGTACTTGAACTGTTAGATAATTATAGTCGGTGATAACATCACTGGTATCATCTCTATTACAGAACCGTACATGAGATTTTCACCTCATACGGCTCCTCGAGGGTCACAACTAAATCTAAGGACCAGTTCGGTATTTTTTATCTTGATCTATTTGTAGGATAGATAAAGTAAAAATCTATCGTAAGGTTCTGAATTAGACCAATGGAATTCTGTCTGCTATATTTATAATAATAAATAAAAAGTGCTTCTGAATGGATCTCATCTTTTTTTTTTTAACAATTTTATTTTTATTTTTTTTGTTGAGTAATAACTTAATCCTTGAATAAAATGTTTTTTGTAGCAGTATTAATTAATAGATATTTCAACCTATCATTTTTGATTACAAATTACAAAAATTAGACATTATATTAGTTTATGAATCATGACAAAAATTCTATTTCTCTAAAGTCGTATATAGGAAAGAAATAATAAAAAGCTCTCTTTTTTTTCTATTCCATTCTTTCTATTTTATCTTTTCGTTCCTATTCTCCTTTCTCAGAAAGGGGGAGACTAAAAAAAGGTAAAGGATTACTTCGTTCCTGATAGTTATTTACTTAATCAGTGGATAGGAGCATACTCTGGATCGAAATCATGGGGAGTACTGCTTGATTATTTCTACTAACTTAAAGCCCCAATTAGAATTGTTTTTTTTTAGAAATATCCAGTTGGATAACTTTCATAATTTCCATTACTAATCCTTTTTGTATCTTGGTGTTCCTAACTATCCACTCTTTTTTGTTCAATTCTCTGTTATGTTAATACATATATGGTAATAGATAGTAAAAACTCCATAGAGTTTATCTTTTAAACCCGCTTCAAGCCACGATGACTAATCGATCAACCTTGGGGTAAACAATCTATACTGTTTACTTTTCACTTAACTCTTGTACATAAGAAATGAGACTCAATCTTTTTACTGCGAATTTATAAGCCGTTTTCTTTCACTCATATAACTATTTGGTTTAGTTCATCAACTCAAATGATGAATAAAAAAATGAAAATATATTCAATTCATTTAACTTCTTTTCCTAGAAAAAGGTAAATAAGAGAAAGTTTATGTTTCAACGAATCACACGTAGAGAAATTGATAACACACATAGAGTTAATGGTATTTCATAACTAATTGATTGAGCAGCAGCCCGTAGACCACCTAAAAAGGAATATTTATTATTTGATCCATATCCTGACATAAGAAGTCCAACGGGAGCAATGCTTGAAATGGCAATCCATAAAAAAACACCGATACTGAGATCGGCTAGAACAAGACGATAGCCAAAGGGAATTACTGAATAACTTAATAAAATTGATATGACTGCTATGGATGGTCCAATACTGAATAAACGAGTATCTCCTCTAGACGGAAAAAGATTCTCTTTGAAAAGCAATTTTGTCCCATCTGCTAGGGCTTGAAGAATTCCCAAAGGTCCAGCGTATTCGGGGCCAATACGTTGTTGTATCCCTGCAGATATTTCTCTTTCCAACCAAACAATTACTAGTACACCTATTGTGATTCCTAATACAAGAGTCAAAATAGGAACAAACATCCATATGATCCCATAGACTTCTTTTAAGGATTCCAATCTAGAAAAAGAATTAATAGCTTGTACTTCTGTTGTATTAATTATCATTTCAACGATCAACTTCTCCCATAATGATATCTATGCTACCTAGTACCGTCATAATATCAGCCAATTTCAGTCTTTTAACTAATTGAGGAAGAATTTGCAAATTGACAAAACCCGGCGGTCGAATTTTCCATCTCCAAGGAAAAACATTCTGATCTCCTATCAGAAAAATTCCCAATTCTCCTTTTGGAGCTTCGACTCTTACATAAAGTTCTTGCTTCGACAATTCAAAAGTTGGAGAAGGTTTTTTACTAATGAATCGGTATTCAAAATCATTCCATTCGGGATTCCTTACTCTATCAAAGCGCCGAATTTCTAAATTTTCATAGGGCCCCCCCGGAATTCCTTCCAGAGCCTGTTGAATAATTTTTATAGATTCTGTCATTTCACTGATTCGTACTAAATAACGAGCTAATGAATCCCCTTCTTTTTGCCATTGGACTTCCCAGTCAAATTCGTCATAACATTCGTAATGATCAACTTTACGAAGATCCCATTGTATTCCGGAAGCTCGTAGCATTGGTCCTGATAAACCCCAATTTATTGCTTCCTCTCCGCCAATAATGCCTACTCTCTCAACTCGTTCTAAAAAAATAGGATTCCGTGTAATAAGCTTTTGATATTCAGCAACTCCTCTTAAAAAATAATCGCAAAAATCCAAACATTTATCTATCCAGCCATGAGGTAGATCAGCAGCTATTCCTCCAATACGAAAATAATTATGCATCATTCGCATACCGGTGGCAGCTTCGAATAGGTCATATATAAATTCTCTTTCTCGAAAAATATAGAAGAAGGGAGTCTGTGCACCAATATCTGCCATAAAAGGTCCAAGCCATAACAAATGAGAAGCTATACGACTCAACTCCAACATAATTACTCTGATATAGCTGGCCCTTTTAGGTACTTGAATATTTCCCAACTGTTCTGGTGCATTTACGGTTATTGCTTCTGTAAACATAGTAGCTAAATAATCCCAACGTGTTACATAAGGCAAATATTGTATAATTGTTCGGTTTTCTGCAATTTTTTCCATCCCTCTGTGTAAATAACCCAATATTGGTTCACAGTCAATAACATTTTCACCATCTAGAGTAACGATGAGTCGAAGAACACCATGCATTGATGGGTGGTGAGGGCCCATATTGACTATCATGAGGTCTTTTCTTGTAGCTGGTGCAATCATAGGTTTTTCCCGATTCATTCTTCCATGAATTGCTGAAAGTGAAAAGAGGTTCATCCAAATTTAAGTGAATAATTAAAAATGACTTTTAAAATTAACGAGTTTTTGTTTCTCGAATATTCAACTGACCAATTAATTCTTTATAACGTACTCTATTTTTTTTTGACAAATAAGCTAGTATGCGTTGACGTTTTCCCAGAATTTTCCGCAGACCTCTCTGAGATAAATAGTCTTTTTTGTGCAATTCCAAATGTGAAGTAAGTCTTCGTATCTTATTGGTAAAACTTAACACTTGAAATTCAACAGACCCTCGGTTTTCTTCTTTTTCTTTTTGTGAAATAACTGAAATGAATGAATTTTTTACCATAAAAATAAAAGAATTTTTCTCCCTTTTTTTAATATGAATTTTACCGATCAGTAATAATAATGTCAGTTATTTTAATCTGGTATACACAATAATTTGAATTTTTTATGGGATTCTAATTTTATCACATAAAATTAATCAATCCAATTTTCAATTGGATTGGGATACAAAAGAATAGTACATTTTTAAATTTTCAAAAGAAAATCTTTTAAATCTAAAATTAAGAAGATTTTGTTAATTCGTTTCTAGATATAATTGATACCTAGATATAATTGATACGTCATTGAATTAGTATCATATATTAGAATAGGATGTAAGACAAGTCAGGTGTGCATATGTTTGCTTTCATATATCAGATATGGTACAGGATATATAGGAAAAATGTATCATCAACGATTTTTCAATCGTGATATATATGTATCCTTAACATACTGAAACGACTGCCATTATTGATATCAAACCAATAGCGATTCATACAAGCTAAATCTTCTAATCGATAATTGGGCCAAAGAAAGAATTTTAATTTTATTAATTTATCTCTATCAAGATCTTTATTTTCATCCAAAAATTGACCCCAATTTTTTACCTTGTTCCTATTACAAAATATTGGATTTCTATCCACACCATACTTAGTCTTTGAATTGAAACAAATTAGAATTCTCAATTCTCTACGACGTCTAGATGATAAAATATTTTCAGGAACAAGCAAATCATAATGATTTTTGTCTCTATTTTTAGTTATCCTTTGATGATTTCTTGGAATGAATTCATTAAAATCCTTCTTATCAATATATCTTTGCTCTTGGTATCTTTGATTAGTTTGATGCCTACTCTTATGAACTAAAGAAATACCGATGGTTTGATACATAATAAACTGTCCATTATTTTTTACAGACAGACGAAGGGGTTCTATAATCAATATCCCCCTTTTCATCAATTCTGTAAGAGGTAAATTCTTCTGAATCGGCATTATATCCAGATTCATTTCTCTCCTTTGAATAGAGGATATAGTAATGTTTCTTGGCTTTCTCAGTCTAAGCAGGAGACAATATACTTGGATATTATTGATCATTCTTTGATTCAAACCATCATCCCATCTCAATTGAAAAAGTAAATACCTTTTCAGGAAGAAATCTAGTTCTGCTTCCGTATTGCTCTTGTATTGTTTTTTCTGTTTACGTTTTTTCATGTCTGATTCCGAATAATCCTCTTCAATATTTTTTTGTTGGTTTGAGAGAACAGATACAAGATTTCCTTGGTTTTGTGCATTTGATCTAAGATCTCTTTGGCCTGCGGATTCCTTTTCTTTTTGATTTTGATTCTTTAATTCAAAAGATTTTTTTTCATTCGATGGTAGAATCCCTTGTTGCTTTCTATTGATGTTTTTATTTTTACTAAAATTTTCATTTATATTCAAATTTAAAAAAAGTAATTTACTTGGTATAAACCACGGTTTCATTTTATATGCATTATAAAGTAGTACAAATTCTGGGAAGAACCAAAGTTCTAGATTCGATATGGGACGACTTAGTATTTCTTCATTCATTCCCATCCAATCCAATTTTTTTTTTTTTTGATTGGGTAAATTCATTTCTTGATTTTGATGAATCGTAAGATAAAAAAGATCTTTTTTATCAATTTTATTAATTATTTGATAATTAGTAAGCCCGGTCTTAGTATTTTTATTACTGTTGGTATCGATCTTAATCCAAGTCTCAATATCGAATTTCTTTCTAAGACAAAAATTGATAATTTTCCAATCAAAATATTTTCTATCCGGACTTTTTTCCATTTCCATATATATAATATCGCTTTTTCCTAGATAATTATGGATAGGGATATCCTTTAGTATATCAAACAATTTGCCTTTATGTGTGTTGGAATTAGAATAACTTTCTTGATTCTTATTTATTTGAAATGGTAATCCATAAATATATGGGTCTCTCTTATTTTCATAATTAATAGATCTATAAGATAAAAGATTATATCTATAGTATTTTTTAAAATTATCTTTTTGATTTGGTAATGAATATACTTTGTAATCATTTTGTTTTTTGTAATGAATTAATTGGTCTTTTTCATATGAATTCTCTTTGTTTAAATTTTGATTTTGAATTGTATGTGTACGACATTGATTGATTCTATTTCGCCATTTTTGTGCTATTAATCTAGACCAGCTAATCTGAGATAAATTGTATTGATAATGACCTCTTAACCAGGTTTTCCATTGATTTATTCCAGAATTCCAAAGTTTCTTATGTTTTAATTCAGAATGAATTATTCCTTGTGTTCCAAAATAATCTTTTATTGAAGTCTTAAGAAAAAAAGATGTTCCGTGATATTGAAGAATAGATCTTAACTTATACAAGTTAAGAACTTGGGTTTGTGATAATTTGAAAAATACATATGCTTGTGATAAGGAGGATAAGTCACAAAAATTCTGTGAATTCTTATTACTAATATTATAAAGTGACTTTTTTATGGTCGAAATAAAGTGAATTGTATTTTGATTTTTTTTTTTTTTATTAATTATTTCTTGATTTGTTTTATTATTGTAAATGGATTTATCAATAATTTTTTTTGTTGATTCAAGAAAAAGTTGTATATTAATTCTGGAAATATTAATGATAGATAGAAGTATATTTCTGTATATCCTTTCAATGAAAATTTTTATAAAATAATGTAATTTACGGATTAATCGAGCGTTTCTTCTTTTTAATATTTGCCAAATATTTTTTGATGATTCGAATCTTTTAGCATTATAACTTGGTTTATTAGGACTAATGTTTATTCCTGGAGTCACTTTGTTTTTCTCTTTTGTAATTCTTTCTATTTGATTTCTGATTGTGCTTGTTCTATCAGTCAGATCCTTCATTTTTTTTTCTGTCAGTAAATAATTTGTCCAATTTGTAGATCTAATTTGACTAAAGGATTCATGAATTATCTGATTGGGGATTATAGAATCTTTTTCTTTTTTAGTTTCGCTTGATTTATATACTTCTCTCAATCTAAAAAATAGAATTAGATTTACTTTTGAGAGTTCTTTTATTATTCTTTTTAAAAATAGAATTCCTTTGATAATCCATTTTTCTTTTGAGATATTTAGAAATAATTTTGTTCTTTCTTTTAAAACTTTTATAACTAGAAAATACTTCTTTTTCAATTTTCCAATTTTTTTTTCGAGTTTCTTAAAAATGGGTTCAAAAAAGGAAGACTTTTTTTTGGGAGAACCAAAAGGAAGTTCAGCTTCCATTCCCAAAACTGTTAAAAAACTAAAATCATCTTTTGGCACTTTCTTTTTCATTCGATCCATCTGAGAAAACCGTGGCTTAGATCTGTGCCAAGGTTTCAGACGGAAAGGAAATAGGATCTTTATCTGAATGCCCTCGATTAACCAATTTTTCGGAAATTCTGTTTCTGATAATAGAACACCATCATAGGTACATTTTATATGTATTTCTCTATTCCATTCCCTAAAATCTTCAGACCATTCGGGAATTTGCAATAATAGCATACGGCAAATATTTTTAGCTATTATCAATGAAGGTAATAGAATATATTTTCTAAGAGTCGCTTGAATTATTAACATGGAACCTCTTATTACTTGAGCAAACGGAATGGTATCCCAGGCTTCTGCTATTTCTATTCGTGCCTTCTCCTTTCTTTTGTTCTCTTCTTTTTTGTCCTTCTCCCTTTTTTTCTCCCCTTCTTTTCTCTCTTCTTCTGGATAATCTGAAATTTTTAATTCTGTTTCCTTTCCTATCCAGTTTCGAAAAATGAATTTCATCAGTCCGGAGATATCAAAATAAAAAAAGTTTGATTTGTCTATTCTGTCCAAAAAAAGTGAGGAATGCGCATTTGCTTGAAAGAGTTCACAAATAACTGTTTTACGTCTTTGGGCTCGCATAGAACCTTTGATTATATTTCGACGAAAATCCGATTGTTGCGAATAACGTATCAAAGCCGCTTCGTCTATTTGATTAGGATTATAAATATCCTTATTATTAGTATCGGGATTTTGACGTTTATTAGAAAAAATCACTATACGTCTAGCTTTTCTTGAACGAATCTGATGATCTAATGGTATTTTTTCTTCACTTTCTATTTCATGTTGTTCTAATTGATTGATTAATTTGTACGACCATCGAGGAACTTTTTTACTGATTTCTTTTATTCCAATAGATTTTTTTTTTTTTTGATCATTAGGCTCGGTTATAATTGCGTTGAAACAAAATTTCAAAAATTTTGTTTCATTTTCTGAATCCATTCGTCCTTGTTCTGAAAAGAAATAGAGTATTTTAAAACGAAAATTCGATTTTGAATCTCTAGCAAGTTCATTGATTAAAGTAAAGAAATAACTCATTTTTATAGATAATGGTTTTTTATCAAATATATCTATTTTCTGTTCAAATTCTCGGTAATCAGTATCAGTAAGAAAGATAGCATGGATCTTATTTGGTTCTATTAAAGTTGCTATCGAAGTTTTTTTTAGGATTAAAGGTGAAAACAATTTATTGATTTTTCCACGTTGTGGCCCATTCACTAAAGGATCATATATTTTTTGAAAGTATTCTTTTTTAGTTCCGTTATTACACAATCTAATCCTTTTTTCGAGTATATCTAGAGAAAGAGACCCTTTGTCTAGAGCTTCAATTCTATTTATCAACTCGTTGTTTAGATTGTTACTTTTTTGTTTGTTGATAGAAACCCAGTGATTATACAGTTCATCAGAGGAGAGTTTTTCTATTATGGATAAGGGTCTCTTTCTTTGTATCATTTCTAAAAAAGTGTATAAACCGGGCGGAAACATAAAAGATATTTTTTTCTTTCCGTAACTTTGGCATGTATAAAAAAAATATTGTGACATTTCTTTTCTTACAGCATTTTCAAATCTATTATTTTTTATGTATCGCAACGGTCGATTCCATCTATTATAATTGAAAAGAAGAGTTACAAGAGGTTTTTCAAACCAGAACAAGTCTTTATTTTTTTCTTTATTTTTATCTTCAAGTATTTTGAACTTCGAATTTTCTTGATTCCCATCCAGATAAGAAGCTTCATAAATTGGGCTATTTTTATAGCATGTCTCTTTAAAGTGAAAGTGGAATTCATCCTTTGTTTTTTCCTTTCCATTCACTCGGATCTCTTCGGTTTCATCGATTTTGTCCGGATCCTCCTTTTCTTCCGAAAAAGGGGAAGAAGAAGGATCTTCTTCGGTGAATCCCTCTTGTTCCTGTTTAGTCCCCTTCGTTTCGTAAGTTGTTTCTATTTCTACATCTCTTTCTTCCGTTTTTGAGGTTTCTTTCAGTTTCTTAGTAAGAATGGGTGACGGCATTCTGCCTAAATAGTAGACACAGGTAATAAATAAGAGAATACTAAAGATCCGAGCCATAGAATTTCTCAATTCTGACACAAGGTACTTATTAGATCGAATAAGTACATTTGATCTAATAAAATGATTTTGCCGTATCCAGACTAATACCAATCCAAGCCATTTCATGAATAAAATGTGACCAATTAACCAACCAACAAAACTACTTGTTACAAATAACATCTTGTTGTTGCATCGAAACATATAAATGTTGACTAATCTGGCTAACATTGAACTTGGTAAAATGAAATGGTTGAATAATTGAAAAATGAAATTATTCAGGAATACACATTGAATGCTGAGATTACGCATTGAATTTCTGGTAGTAGATCCATAATCAAAAAAGTGTTTGTGATTGTTCCAGAAGAAATGAAACAAAAGATAGGGTAGAGCTAGGACAGTTATTGTATGAGGTCTACCCAATGCTAGATGCAGAGGCGCATAATAGATCGATATGAACATCATGAGCTGTCCCGTAATAAAACCAGTTGTTGCTGATACCTTCTTCTCGGTTCCTTCTTCTCCTTCTTCCATAACCTGAGCTCGGAGAAGGAAGAGATAAGAGGGCCCTATGGAGAATGTGGTCAGAAATCCATAATAGAGTCCGACCACAACGACCGAATTGATTATCTTCATGCATAAGGATACTAGATTACCTAGTAGAAAAGATTTAAAAATCATCACAAACCTCCTTTTTCTTTTCTATTGCAATTTCTGGATTATTATATGATGATTGTTTAACTTTCCATATAAAGAGATAGACTAGAAACGACATCTGTTATGTCAATGACACCAAAGGGATATTAAATGAATGGAATTGGGATATGGATGGAATATAATGAAATAGAGCCACTTTGAGGTTCCCTATGAAATGAGGCATGGAAGGGAGCCACTACGAAGAAGTTCCGGGAGTTACGAAGGAAGCTTCGAGCTCATATTGGTCATGGGTTGAGAACGGGAATTGAACTCTATGAGATCTAATCTCCCGTTGTTCCTCAGTAGCTCAGTGGTAGAGCGGTCGGCTGTTAACTGATTGGTCGTAGGTTCGAATCCTACTTGGGGAGATTTGATTCATTCTGAATTCTTTAATTCAGAATGAAAGAGCTCGCTTTGACCGTTAAAAGTAGGTAACCCCTTCCCTGTCTTTGTTTCTATTGCATTCTATCTCATCGTATCACATTCTGTTCTGCGATATTTGAGAATCACCATCAATACCTCGGTGTAGGTCCGGGATAATCCTTTGTTCCATAACCCTGGGGCTATTTACAACTAGCCAATTAAGAATTCTCAGATGTACTAGCAGTGCATCAAAGATGCAGTCATCGATTCTCCCGAGAGGCCACAATTACCGCGAGCAAACATATTAATGACGAGGAAGGCTTTTTTGTTATGCTACTAATACTTGTACTTGCTCTGCTATTCTGCCCAAGCCTGGCTGAGGAAGAGTTACGGGGCGTAAAACAAAAAAATACGCTAATGGGCGGGGCATACTATGTGTAATGATTCTACCATTAACGATAAATAATAAATAAAAAGAAAAAGTAAGGCCATTCCATTTCGACAAAAGACCCACACCCAAGTTCCATAGCTTTTGGTCCGCTATCCCGATCATGATTTTCCTACCCCCAGAGGGAAAGGTCCTTCCCTTTTGGGCCGGTTGTGGGCGAGGAGGGATTCGAACCCCCGACACCGTGGTTCGTAGCCACGTGCTCTAATCCTCTGAGCTACAGGCCCCACCCCGTCTCCACTGGATCTGTTCCCGGGAGTACCCTCAAAAAAAGGAACCTTTCCTCTCCCCAGCCATTTCGGGTTAAGAAGATGTGAAAGCGCGTTTATCTCTATAAGAACGGTGCGTTCCGAGGTGTGAAGTGGGAGAGAAGGGATGTCATGATTGGGGTTTTGAATAAGACGACCTTTTCATTTTTTCATTTTTTTATTTCTTTTTCAATATGAAAAAGTAATAAGAATGAGGGGTGTTAAGCTTTTTATCATCCTGGCGTCGAGCTATTTTTCCGCAGGACCTCCCCTACAGTATCGTCACCGCAGTAGAGTTTAACCACCAAGTTCGGGATGGATTGGTGTGGTTCCTCTACGCCTAGGACACCAGAATATCGAACCATGAACGAAGAAAGGCATGAGAGAAAAGCATATTGGCTAGTGATTGTGAGGCCCCAATTCTTGACTGGAGGGGACACCAAAGGCCTCTGCCCTTCCATCCCTTGGATAGATAGAGAGGGAGGGCAGAGCTTTTGGTTTTTTCATGTTGTCAAAGAGTTGAACAATGGTTTTTTCGTGTTGTCAAAGAGTTGAACAATAAAAATAGATGGCGAGTGCCTGATCGAATTGATCGGGTCATGTAGGAACAAGGTTCAAGTCTACCGGTCTGTTAGGATGCCTCAGCTGCATACATCACTGCACTTCCACTTGACACCTATCGTAATGATAAACGGCTCGTCTCGCCGTGACCTTCTCTTGAATTCTCAAAACTTCTGTCGCTCCATCCCCGCAGGGGCAGAGAACCCGTCGCTGTCTCGGCTGTGCTACCGGAGGCTCTGGGGAAGTCGGAATAGGAGAGCACTCATCTTGGGGTGGGCTTACTACTTAGATGCTTTCAGCAGTTATCCGCTCCGCACTTGGCTACCCAGCGTTTACCGTGGGCACGATAACTGGTACACCAGAGGTGCGTCCTTCCCGGTCCTCTCGTACTAGGGAAAGGTCCTCTCAATGCTCTAACGCCCACACCGGATATGGACCGAACTGTCTCACGACGTTCTGAACCCAGCTCACGTACCGCTTTAATGGGCGAACAGCCCAACCCTTGGAACATACTACAGCCCCAGGTGGCGAAGAGCCGACATCGAGGTGCCAAACCTTCCCGTCGATGTGAGCTCTTGGGGAAGATCAGCCTGTTATCCCTAGAGTAACTTTTATCCGTTGAGCGACGGCCCTTCCACTCGGCACCGTCGGATCACTAAGGCCGACTTTCGTCCCTGCTCGACGGGTGGGTCTTGCAGTCAAGCTCCCTTCTGCCTTTGCACTCGAGGGCCAATCTCCGTCCGGCCCGAGGAAACCTTTGCACGCCTCCGTTACCTTTTGGGAGGCCTACGCCCCATAGAAACTGTCTACCTGAGACTGTCCCTTGGCCCGTAGGTCCTGACACAAGGTTAGAATTCTAGCTCTTCCAGAGTGGTATCTCACTGATGGCTCGGGCCCCCCCGGAAGGGGGCCTTCTTCGCCCTCCACCTAAGCTGCGCAGGAAAGGCCCAAAGCCAATCCCAGGGAACAGTAAAGCTTCATAGGGTCTTTCTGTCCAGGTGCAGGTAGTCCGCATCTTCACAGACATGTCTATTTCACCGAGCCTCTCTCCGAGACAGTGCCCAGATCGTTACGCCTTTCGTGCGGGTCGGAACTTACCCGACAAGGAATTTCGCTACCTTAGGACCGTTATAGTTACGGCCGCCGTTCACCGGGGCTTCGGTCGCCGGCTCCCCTGTCATCAGGTCACCAACTTCCTTGACCTTCCGGCACTGGGCAGGCGTCAGCCCCCATACATGGTCTTACGACTTTGCGGAGACCTGTGTTTTTGGTAAACAGTCGCCCGGGCCTGGTCACTGCGACCCCCTTTGTGAGGAGGCACCCCTTCTCCCGAAGTTACGGGGCTATTTTGCCGAGTTCCTTAGAGAAAGTTGTCTCGCGCCCCTAGGTATTCTCTACCTACCCACCTGTGTCGGTTTCGGGTACAGGTACCCTTTTGTTGAAGGTCGTTCGAGCTTTTCCTGGGAGTATGGCATGGGTTACTTCAGCGCCGTAGCGCCTGGTACTCGAACATTGGCTCGAGGCATTTTCTCTACCCCTTCTTACCCTGAAAAAGCAGGGTCACCTTACGTCCTTGAACCGATAACCATCTCTTTCGGCTAACCTAGCCTCCTCCGTCCCTCGGACCAACAAGGGGTAGTACAGGAATATTCACCTGTTGTCCATCGACTACGCCTTTCGGCCTGATCTTAGGCCCTGACTCACCCTCCGTGGACGAACCTTGCGGAGGAACCCTTAGGTTTTCGGGGCATTGGATTCTCACCAATGTTTGCGTTACTCAAGCCGACATTCTCGCTTCCGCTTCGTCTACCACTGCTCGCGCGAGTGGTTCCTCTAAGGCGGAACGCTCCCCTACCGATGTATTTTTACATCCCACAGCTTCGGCAGATCGCTTAGCCCCGTTCATCTTCGGCGCAAGAGCGCTCGATCAGTGAGCTATTACGCACTCTTTCAAGGGTGGCTGCTTCTAGGCAAACCTCCTGGCTGTCTCTGCACCCCTACCTCCTTTATCACTGAGCGGTCATTTAGGGGCCTTAGCTGGTGATCCGGGCTGTTTCCCTCTCGACGATGAAGCTTATCCCCCATCGTCTCACTGGCCGACCTTGACCCCTGTTTGAGATCATATCTAGTATTCAGAGTTTGCCTCGATTTGGTACCGCTCTCGCGGCCCGCACCGAAACAGTGCTTTACCCCTAGATGTCCAGTCAACTGCTGCGCCTCAACGCATTTCGGGGAGAACCAGCTAGCTCTGGGTTCGAGTGGCATTTCACCCCTAACCACAACTCATCCGCTGATTCTTCAACATCAGTCGGTTCGGACCTCCACTTAGTTTCACCCAAGCTTCATCCTGGTCATGGATAGATCACCCAGGTTCGGGTCCATAAGCAGTGACAATTGCCCTATGAAGACTCGCTTTCGCTACGGCTCCGGTGGGTTCCCTTAACCAAGCCACTGCCTATGAGTCGCCGGCTCATTCTTCAACAGGCACGCGGTCAGAGCCCCGGGCTCCTCCCACTGCTTGGGAGCTTACGGTTTCATATTCTATTTCACTCCCCGATGGGGGTTCTTTTCACCCTTCCCTCACGGTACTACTTCGCTATCGGTCACCCAGGAGTATTTAGCCTTGCAAGGTGGTCCTTGCTGATTCACACGGGATTCCACGTGTCCCATGCTACTCGGGTCAGAGCGTAAGCTAGTGATGCTTTCGGCTACTGGACTTTCGCCATCTAGGGTGCAGCACTCACTACGCCGCTTCGCCTAGCAGCACAACGCTTGTATTGCTCTCCCACAACCCCGTTTTCACGGTTTAGGCTGCTCCCATTTCGCTCGCCGCTACTACGGGAATCGCTTTTGCTTTCTTTTCCTCTGGCTACTAAGATGTTTCAGTTCGCCAGGTTGTCTCTTGTCTGCCCATGGATTCAGCAGCAGTTCGAAAGGTTGACCTATTCGGGAATCTCCGGATCTATGCTTATTTTCAACTCCCCGAAGCATTTCGTCGCTTACTACGCCCTTCCTCGTCTCTGGGTGCCTAGGTATCCACCGTAAGCCTTTCCTCGTTTAAACCTCGCCCTTCACTTTAAGGCTATGCCATCCTAAGGTGCTGCTAAATGGAAGGATCTTATCAACGTCCATGAATGATAAATCATAGATCGAACCGCCGAATCTGAAAAATTGGGTGCTATCATATAGCTTTGTATCGGCTAAGTTCACGAGTTGGAGATAAGCGGACTCGAACCGCTGACATCCGCCGCAGGGTAAACCACCGCCTCTCAGGTCCCCCGACTGATTCTACCATAGAGGCCAACGATAGACAATAACTCCCCCCCGAACACAGCTTACAACTTTCATCGTACTGTGCTCTCCAAAGAGCAACTCTTCTCAAAATCTCACTCAAGGGGTGCTGAGTTGGAATCCCATTCTAACTAAGGATTCTTATGGTTCCGGAGGATCCAGCTACAGGAGAACCAGGAACGGAGAGCTTTCCCCCCTTTTCCGCCCGACTCTTTGGTCTTAAGAACGCTGGTTTTAAGAATGAGTGATTGCCCTTCTCCGACCCTTACTGCCCAACCTGAGAGCGGACAGCTAATGCGTTCCACTTATTGAGCAGGGTTCTATGGTCGGTCCGTGACCCCTGGATGCCGAAGGCGTCCTTGGGGTGATCTCGTAGTTCCTACGGGGTGGAGATGATGGGGTTGGTCCATGGATTTTCCTTCCTTTTGCCGCATTTCGCTCAAAGGGTTGAAGGGAGATAGTGCATCAAGCTGTTCGCAAGGGCCAACTTGATCCTCTTCCCCAGGGATCCCAGATGAGGGAACCCTAGGAGAGCCGCCGACTCCAACTACCGTCCATGTACGATCCATACTAGATCTGACCAACTGCCCATCCTACCTCCTCTACGTTCTTGACAGCCCATCTTTGTCTCAGTAGAGTCTTTCAGTGGCATGTTTCGGTCCTCTTCCCCATTACTTAGAAAAAGTGAGCCACCGGTTCAGGTACAAGATACTATCATTACCGCCTGGACAATTAGACATCCAACCCGTAATCGCAACGACCCAATTGCAAGAGCGGAGCTCTACCAACTGAGCTATATCCCCCCGAGCCAAGTGGAGCATGCATGAAGGAGTCAGATGCTTCTTCTATTCTTTTCCCTGGCGCAGCTGGGCCATCCTGGACTTGAACCAGAGACCTCGCCCGTGAAGTAAATCATCGCACCTACGGTCTAACCAATTGGAAGAGAATCAATAGATTCCTTTTCGGGAGCGATTCATCCTTCCCGAACGCAGCATACAACTCTCCGTTGTACTGCGCTCTCCAAGTGTGCTTGTTCCCCCCTTCTTCCTTACCATGGCAAGTCTTTGTGAAATAACTCCGATGAGAAGAAAAAAGAAGGCGTTAAGAGACCCTCCTGGCCCAACCCTAGACACTCTAAGATCCTTTTTCAAACCTGCTCCCATTTCGAGTCAAGAGATAGATAAATAGACACATCCCATTGCACTAATCGGGGGCGTTCGTAGTGACTGAGGGGGTCGAAGACCAAGAAGTGAGTTATTTATACCAAGCATTCTTCTTACGGCTAGATCCAATCTCCTGGTCCCTGCGGAAAGGAAAAAGAATTTCACGCTCTTCCTTTCGGGAAGGTAGGATTAGCGAAATCCTATTGATTGCAGCTTTCTCCAGACCTCCGGGAAAAGCATGAAAAAAACGGCTCGAATGGTACGATCCCTCCGTCACCCCAGAATGAAAGGGTGATCCCGTAGTTCTTGGTCTGTGAAGATGCGTTGTTAGGTGCTCCATTTTTTTCCCATTGAGGTCGAACCTAAACCTGTGCTCGAGAGATAGCTGTCCATACACTGATAAGGGATGTATGGATTCTCGAGAAGAGAGGAGCCGCGGTGGTCCCCCCCGGACCGCCCGGATCCCACGAGTGAATCGAAAGTTGGATCTACATTGGATCTCACCTGAATCGCCCCATCTATCCTCCTGAGGAGGAGTTTGGTTTCAAACCCCGGTTCGAACAGGAGGAGTACGCCATGCTAATGTGCCTTGGATGATCCACATCTCAGGGTCAGGCGCTGATGAGCACATTGAACTATCCATGTGGCTGAGAGCCCTCACAGCCCAGGCACAACGACGCAATTATCAGGGGCGCGCTCTACCACTGAGCTAATAGCCCGTCGTGCGAGCCTCCCACTGGGGGCCCGCTATGCCAAAAGCGAGAGAAACCCCATCCCCCTCTTTCCTTTTTTCGCCCCCATGTCGCCACACGGGGGGGCATGGGGACGTAAAAAGGGGGATCCTATCAACTTGTTCCGACCTAGGATAATAAGCTCATGAGCTTGGTCTTACTTCACCGTCGAGAAACGAAAGAAGACTTCCATCTCCAAGTTTCACTCAGACGTAGCTCCCTTCTTTTTGGGTGTGAAGCAGTGTCAAACCAAAATACCAACAAGCATTAGCTCTCCCTGAAAAGGAGGTGATCCAGCCGCACCTTCCAGTACGGCTACCTTGTTACGACTTCACTCCAGTCACTAGCCCTGCCTTCGGCATCCCCCTCCTTGCGGTTAAGGTAACGACTTCGGGCATGGCCAGCTCCCATAGTGTGACGGGCGGTGTGTACAAGGCCCGGGAACGAATTCACCGCCGTATGGCTGACCGGCGATTACTAGCGATTCCGGCTTCATGCAGGCGAGTTGCAGCCTGCAATCCGAACTGAGGACGGGTTTTTGGAGTTAGCTCACCCTCGCGGGATCGCGACCCTTTGTCCCGGCCATTGTAGCACGTGTGTCGCCCAGGGCATAAGGGGCATGATGACTTGACGTCATCCTCACCTTCCTCCGGCTTATCACCGGCAGTCTGTTCAGGGTTCCAAACTCAACGATGGCAACTAAACACGAGGGTTGCGCTCGTTGCGGGACTTAACCCAACACCTTACGGCACGAGCTGACGACAGCCATGCACCACCTGTGTCCGCGTTCCCGAAGGCACCCCTCTCTTTCAAGAGGATTCGCGGCATGTCAAGCCCTGGTAAGGTTCTTCGCTTTGCATCGAATTAAACCACATGCTCCACCGCTTGTGCGGGCCCCCGTCAATTCCTTTGAGTTTCATTCTTGCGAACGTACTCCCCAGGCGGGATACTTAACGCGTTAGCTACAGCACTGCACGGGTCGATACGCACAGCGCCTAGTATCCATCGTTTACGGCTAGGACTACTGGGGTATCTAATCCCATTCGCTCCCCTAGCTTTCGTCTCTCAGTGTCAGTGTCGGCCCAGCAGAGTGCTTTCGCCGTTGGTGTTCTTTCCGATCTCTACGCATTTCACCGCTCCACCGGAAATTCCCTCTGCCCCTACCGTACTCCAGCTTGGTAGTTTCCACCGCCTGTCCAGGGTTGAGCCCTGGGATTTGACGGCGGACTTAAAAAGCCACCTACAGACGCTTTACGCCCAATCATTCCGGATAACGCTTGCATCCTCTGTATTACCGCGGCTGCTGGCACAGAGTTAGCCGATGCTTATTCCCCAGATACCGTCATTGCTTCTTCTCCGGGAAAAGAAGTTCACGACCCGTGGGCCTTCTACCTCCACGCGGCATTGCTCCGTCAGGCTTTCGCCCATTGCGGAAAATTCCCCACTGCTGCCTCCCGTAGGAGTCTGGGCCGTGTCTCAGTCCCAGTGTGGCTGATCATCCTCTCGGACCAGCTACTGATCATCGCCTTGGTAAGCTATTGCCTCACCAACTAGCTAATCAGACGCGAGCCCCTCCTCGGGCGGATTCCTCCTTTTGCTCCTCAGCCTACGGGGTATTAGCAGCCGTTTCCAGCTGTTGTTCCCCTCCCAAGGGCAGGTTCTTACGCGTTACTCACCCGTCCGCCACTGGAAACACCACTTCCCGTCCGACTTGCATGTGTTAAGCATGCCGCCAGCGTTCATCCTGAGCCAGGATCGAACTCTCCATGAGATTCATAGTTGCATTACTTATAGCTTCCTTGTTCGTAGACAAAGCGGATTCGGAATTGTCTTTCATTCCAAGGCATAACCTGTATCCATGCGCTTCATATTCGCCCGGAGTTCGCTCCCAGAAATATAGCCATCCCTGCCCCCTCACGTCAATCCCACGAGCCTCTTATCCATTCTCATTCAATCACGGCGGGGGAGCAAGTCAAAATAGAAAAACTCACATTGGGTTTAGGGATAATCAGGCTCGAACTGATGACTTCCACCACGTCAAGGTGACACTCTACCGCTGAGTTATATCCCTTCTCTGCCTCCATCGAGAAATAGAACTGACTAATCCTAAGGCAAAGGGTCGAGAAACTCAACGCCACTATTCTTGAACAACTTGGAGCCGGGCCTTCTTTTCGCACTATTACGGATATGAAAATAATGGGAAAAATCGGATTCAATTGTCAACTGCCCCTATCGGAAATAGGATTGACTACGGATTCGAGCCATAGCACATGGTTTCATAAAACCGCACGATTTTCCCGATCTAAATCAAGCAGGTTTTACATGAAGAAGATTTGGCTCAGCATGTTCTATTCGATACAGGTAGGAGAAGAACCCGACTCGGTATTCTTAAAAAAATAGAGGAAGCAAAACCAAGTCAAGATGATACGGATCAACCCCCTCTTCTTGCGCCAAATATCTTACCATTTCCGAAGGAACTGGAGTTACATCTCTTTTCCATTTCCATTCAAGAGTTCTTATGTGTTTTCATGCCCCTTTGAGACCCCGAAAAATGGACAAATTCCTTTTCTTAGGAACACATACAAGATGCGTCACTACAAAAAGGATAATGGTAACCCCACCATTAACTACTTCATTTATGAATTTCATAGTAATAGAAATACATGTCCTACCGAGACAGAATTTGTAACTTGCTATCCTCTTGCCTAACAGGCAAAGATTTACCTCCGTGGAAAGGATGATTCATTCAGATCGACATGAGAGTCCAACTACATTGCATTGCCAGAATCCATGTTGTATATTTGAAAGAGGTTGACCTCCTTGCTTCTCTCATGGTACAATCCTCTTCCCGCCGAGCCCCCTTTCTCCTCGGTCCACAGAGACAAAATGTAGGACTGATGCCAACAGTTCATCACGGAAGAAAGGACTCACTAAGCCGGGATCACTAACTAATACTAATCTAATAGAAAATACTAATAGAATAGAAAAGAACTGTCTTTTCTGTATACTTTCCCCGGTTCCGTTGCTACCGCGGGCTTTACGCAATCGATCGGATTATATAGATATCCCTTCAACAAACATAGGTCATCGAAAGGATCTCGGAGACCCACCAAAGCACGAAAGCCAGAATCTTTCAGAAAATGGATTCCTATTCGAAGAGTGCATAACCCCATGGATAAGCTCACACTAACCCGTCAATTTGGGATCCAATTCGAGATTTTCCTTGGGAGGTATCGGGAAGGAATTGGAATGTAATAATATCGATTCATACAGAAGAAAAGGTTCTCTATTGATTCAAACACTGTACCTATGGGATAGGGATAGAGGAAGAAGAAAAATCGAAGATTTCACATAATACTTTTGATCGAAAAATCAATCTGATTTATTTCGTACCCCTCGCTCAATGAGAAAATGAGTCAAAATCTACAGGATCAAACCTATGGGACTTAAGGAATGATATAAAAAAGAGAGGGAAAATATTAAAAAATATTCAATATTAAATAAAAAAAAATAAGTAAATAAAAATGAAGTAGAAGAGCCCAGATTCCAAATGAACAAATTCAAACTTGAAAAGGATCTTTCTGATTCTCGAAGAATGAGGGGCAAAGGGATTGATCGAGAAAGATCTCTTGTTCTTATTATAAGATCGTGATTGGATCCGCATATGTTTGGTAAAGAGAATAATCTTCTCCTTTGAGAATAATCAAAAAGAAAAATGGAAAGTGTTCAATTGGAACATGAAAACGTGACTAAATTGGTCCTAGTTACTCTTCGGGACGGAGTGGAAGAAAGGAGGAGATTATCGAACGAGGAAAAGGATCCAATGACTTCGAAAGAATTGAACGAGGAGCCGTATGAGGTGAAAATCTCATGTACGGTTCTGTAGAGTGGCAGTAAGGGTGACTTATCTGTCAACTTTTCCACGATCACCCCCAAAAAACCAAACTCTGCCTTACGTAAAGTTGCCAGAGTACGATTAACCTCTGGATTTGAAATCACTGCTTATATACCTGGTATTGGCCATAATTCACAAGAACATTCTGTAGTCTTAGTAAGAGGGGGAAGGGTTAAGGATTTACCCGGTGTGAGATATCACATTGTTCGAGGAACCCTAGATGCTGTCGGAGTAAAGGATCGTCAACAAGGGCGTTCTAGTGCGTTGTAGATTCTTATCCAAGACTTGTATCATTTGATGATGCCATGTGAATCGCTAGAAACATGTGAAGTGTATGGCTAACCCAATAACGAAAGTTTCGTAAGGGGACTGGAGCAGGCTACCATGAGACAAAAGATCTTCTTTCTAAAGAGATTCGATTCGGAACTATTATATGTCCAAGGTCCAATATTGAAATAATTTCAGAGGTTTTCCCTGACTTTGTCCGTGTCAACAAAGAATTCGAAATACCTCGACTTTTTTAGAACAGGTCCGAGTCAAATAGCAATGATTCGAAGCACTTCTTTTTATTTTTACACTATTTCGGAAACCCAAGGACTCAATCGTATGGATATGTAAAATACAGGATTTCCAATCCTAGCAGGAAAAGGAGGGAAACGGATACTCAATTTAAAGTGAGTAAACAGAATTCCATACTCGATCTCATAGAGACATATAGAATTCTGTGGAAAGCCGTATTCGATGAAAGTCGTATGTACGGCTTGGAGGGAGATCTTTCATATCTTTCGAGATCCACCCTACAATATGGGGTAAAAAAGCCAAAATAAGTGATTTTAGCCCTTATAAAAAGAAAACTGATTCTTGAACCTCTTTCACGCTCATGTCACGTCGAGGTACTGCAAAAGAAAAAACTGCAAAATCTGATCCAATTTATCGTAATCGATTAGTTAATATGTTGGTTAACCGTATTCTGAAACACGGAAAAAAATCATTGGCTTATCAAATTATCTATCGAGCCATGAAAAAGATTCAACAAAAGACAGAAACAAATCCACTATCTGTTTTACGTCAAGCAATACGTGGAGTAACTCCCGATATAGCAGTAAAAGCAAGACGTGTAGGTGGATCGACTCATCAAGTTCCCATTGAAATAGGATCCACACAAGGAAAAGCACTTGCCATTCGTTGGTTATTAGCGGCATCCCGAAAACGTCCGGGTCGAAATATGGCTTTCAAATTAAGTTCCGAATTAGTGGATGCTGCCAAAGGGAGTGGCGAGGCCATACGCAAAAAGGAAGAGACTCATAGAATGGCAGAGGCAAATAGAGCTTTTGCACATTTTCGTTAATCCATAAAGAGGATCTATATATAGACAGATAAATCCATGGAATAGACACATAGATCCATGGATCCATACATCTCGATCGGAAAAGAATCAAGAGAAAAAGAAAGAATCGGAATTGATCGATATATTTCTCGAAACAAACGAAAAGGAAACGAAAGATGAAAGATAAATCATGGATCAACTAAGCCCTCTCGGGGACTTGCTTAAGAATAAGAAAGAGGAACCTCATGTAAATACCATGGAATAAGGTTTGATCCTATTCATGGGGATTCCGTAAATATTCCATTCCAAAAATAGAAAGTTCGAAACAATTGGGATTTTTTTGGAAATGGATGCAGTTACTAATTCATGATCTGGCATGTACAGAATGAAAACTTCATTCTCGATTCTACGAGAATTTTTATGAAAGCCTTTCATTTGCTTCTCTTCGATGGAAGTTTTATTTTCCCAGAGTGTATCCTAATTTTTGGCCTAATTCTTCTTCTGATGATCGATTCAACCTCTGATCAAAAAGATATACCTTGGTTATATTTCATCTCTTCAACAAGTTTAGTAATGAGCATAACGGCCCTATTGTTCCGATGGAGAGAAGAACCTATGATTAGCTTTTCGGGAAATTTCCAAACGAACAATTTCAACGAAATCTTTCAATTTCTTATTTTACTATGTTCAACTCTATGTATTCCTCTATCCGTAGAGTACGTTGAATGTACAGAAATGGCTATAACAGAGTTTCTCTTATTCGTATTAACAGCTACTCTAGGAGGAATGTTTTTATGCGGTGCTAACGATTTAATAACTATCTTTGTAGCTCCAGAATGTTTCAGTTTATGCTCCTACCTATTATCTGGATATACCAAGAAAGATGTACGGTCTAATGAGGCTACTATGAAATATTTACTCATGGGTGGGGCAAGCTCTTCTATTCTGGTTCATGGTTTCTCTTGGCTATATGGTTCATCCGGGGGAGAGATCGAGCTTCAAGAAATAGTGAATGGTCTTATCAATACACAAATGTATAACTCCCCAGGAATTTCAATTGCGCTCATATTCATCACTGTAGGAATTGGGTTCAAGCTTTCCCCAGCCCCTTCTCATCAATGGACTCCTGACGTATACGAAGGAGTGCGGTTCGTTCGATAAATTCCTACCTCTCTATCTATCTCTGAGATGTTTGGATTTTTCAAAACTCCATGGACATGCAGAAGAGAAATGCTATCCCCACTCGGACCAAGACAGAACTTTTACTTGTTCAAATAACAATTAAGGTGAAGCAGGGTCAGGAACGACGAATCTCTTTATGATAAACAGATCCATTTTGCAAGTTCGTTATTACGGGTAGTTCCTACAAAGGATCGGACTAATGACGTATACAATACTTGAATTCTCGATGTAGATGCTACATAGTTGGTTCTCATCCTTCAGAGACTACGAGTATAATAGGAGCATCCGTCGACAAAAGGATCACCCTAATATGATCATCTCATGGCTATTGAGAACGAATCAAATCAGATGGTTCTATTTCTCAATCTTTCTGACTTGCTCCTACGGAACCAAGGTCGAAAAGATTGAAAAAATCAGTCATTCACAACCACTGATGAAGGATTCCTCGAAAAGTTAAGGATTAGTAATCCTTTTTAGAAATCGAATGGATTCGGTCTTATACATACGCGAGGAAGGTAATCAAAAAAGAAAGAAGAACTCATCTTCTTTCTTTTATCACTTAGGAGCCGTGTGAGATGAAAGTCTCATGCACGGTTTTGAATGAGAGAAAGAAGTGAGGAATCCTCTTTTCGACTCTGACTCTCCCACTCCAGTCGTTGCTTTTCTTTCTGTTACTTCGAAAGTAGCTGCTTCAGCTTTAGCCACTCGAATTTTCGATATTCCTTTTTATTTCTCATCAAACGAATGGCATCTTCTTCTGGAAATCCTAGCTATTCTTAGCATGATATTGGGAAATCTCATTGCTATTACTCAAACAAGCATGAAACGTATGCTTGCATATTCGTCCATAGGTCAAATCGGATATGTAATTATTGGAATAATTGTTGGAGACTCAAATGATGGATATGCAAGCATGATAACTTATATGCTGTTCTATATCTCCATGAATCTAGGAACTTTTGCTTGCATTGTATTATTTGGTCTACGTACCGGAACTGATAACATTCGAGATTATGCAGGATTATACACGAAAGATCCTTTTTTGGCTCTCTCTTTAGCCCTATGTCTCTTATCCCTAGGAGGTCTTCCTCCACTAGCAGGTTTTTTCGGAAAACTCTATTTATTCTGGTGTGGATGGCAGGCAGGCCTATATTTCTTGGTTTTAATAGGACTCCTTACAAGCGTTGTTTCTATCTACTATTATCTAAAAATAATCAAGTTATTAATGACTGGACGAAACCAAGAAATAACCCCTTACGTGCGAAATTATAGAAGATCTCCTTTAAGATCAAACAATTCCATCGAATTGAGTATGATTGTATGTGTGATAGCATCTACTATACCAGGAATATCAATGAACCCAATTATTGCAATTGCTCAGGATACCCTTTTTTAGCTTCTAGGGTCTATTTCTTAGTTCAAGATCCCTCTTACTAACTGGAATCAAAGAATTAGTAGATCTGTTCCGTCCAAAATGGGAATGGGCTAGGGTTATGAACTTATAATCTATAATCTGATGATCGAGTCGATTCCATGATTATAAGTTCATTCCATACCGGACCAGACCGGAATAGGGATATACATTCTCATTATGAGAAGGGGTTATTCGAGCGTATCTAAATAGATACTATGTTTCCATATGGATCCCTACATTCCATTTAGGATTAGGAATAGACGTAATCGGACTTGCTTTTTACATATCTCTCCTTATTTGGGACTCTATTCACCTCTTTTGGCTTCTATTGAATCGAGAAATAGGTTTGATTGTCCATCTTTTTGATATATAAGGCACCCTCCGGATAATTCAAATCGAAGCAATTGGATGTCCGACTCGGGCCTATATGACATGACCGATCAATAGCAATACTCCAACACCCCACCTTTGCCATATATTCCATACATCACACTAGATAGATATCATATTCATGGAATACGATTCACTTTCAAGATGCCTTGGTGGTGAAATGGTAGACACGCGAGACTCAAAATCTCGTGCTAAAGAGCGTGGAGGTTCGAGTCCTCTTCAAGGCATAATATTGAGAATGCTCATTGAATGAGCAATTCAATAAGAGAGCTCGGATCGAATCGGTATATCAATACCGATTCGATCCGAGCTCTTGGAATTGGAATAAGTTCGGCAGCGGATCACGAAATCTTGGTGATCTTCTCTATCTAATGAATGGGGAGTCTGCTTTAAAACCGTCCGCCCTGCACCCACCCCCCGAGTATATGCTTCAACAGGAATCACACAAAGGTAGATTAGAAACCTCTGGTAAAATGCCTGCTCGTAACCCAGCAGATAAAGTACATTACATAGTCCGTTTTAGGGATTGGCGACTTACCCATTCAGTGACTTTGGCACTGGACGTTCCCCAAATGGGTACTATCGGGTGGGGTGAATTCAATAATAGACGCCTGTTGGCATTCCAGCCTTCCTTCTCCTTTCAGGGCCTATCCGAAAGAAAATCCAATACTTCTTGGTCGTGAATATCTGAACTGGTTGTTCGCTATTCAAGAATTCTTGTTTAGGCAGTTCATACCATCCATACATAGTGTTTTGATCTAAGATTTCAATTCTTCCATGTTTCAGCAGTAGCATATTGTTCCATGGAGCTAAGGTCCAAAATATGGAAGAAAGAAGTGTTTCCATGACTCTAACACCCAGTCAATTCTGTTCCACTTAATCCCTCTTTCATGGCTACATATCTTTCCGGCTAAGGAATGGGAAATCTTTCTCCTGTTACATGAATCCAATTTTCATTTCATCCGGGAAAAGCCATCTTTTTCTCAACAATGTCTTTGTCATTTGATCCAATAGCCCTCCGTTAGATAGGAAGAGATTTGATAAATACTGATAACTCTCGGATAGAGTATTAGAACGGAAAGATCCATTAGATAATGAACTATTGGTTCTAAGCCATCTCTGGCGATTAATCAACAATTCGAAGTGCTTTTCTTGCGTATTCTTGATAAACCAGCCTTTATATATAGATGTAGGAGGATCTGTTTGGGAAGTAAGAAGCCCCTTTGACATCTCTTCATCTGCAAATAATTCTCGATGTGAAAACACAGAGACAAAGGGCTGATCTTTGAATAGGAAAAAGAGTGGATCTGCAGGGTCCCAAATGAATTGGCTTATTCGAAAAAGGCCTTGTTCTTTGGAAGATCTATCTCGTGTCTGGTACTGCATGGTTCCACTCTGCAAGAACTCCGAATCATTCTCTTGAAGCTCATCCTCTTCATCATAAATGATCCGCTTGCCCCGAAATGACCTGGACCAATAGGGAAATCCCAATTCATTGGGCCTTTCGATCCAATCAAATAGAAAGCCCCAAGGGCGCCATATTCTAGGAGCCCAAACTATGTGATTGAATAAATCCTCCTCTACCTGTTGCGGGTCAAGGGCTCCTTCTCCTTCCCCTTCTTCAAACTCCGATTCATATTTTTCATAGAGAAATCTCTGATCAAGGATAGAACAAGATCCGTTTTGCATCATATCTAAGGGATTCCTTGGTTCGGGCCGACGAAGCAATATCACTCGATCATTATCAAACTGACTGCAATCTTTTTCTGTCCGTGAGGATCCCACCAGAGCGCTTTCTACTTCTAATAGGCCATGAACTAGATCAGAATCATTCTCAACGAGTCCATAAGAAGTGATCCCATTTTTTTCATCGGGTCCGGGTAGAGACCAAAGATCTTGAGCGACCGATCCGGCAGAACAACTCAAAAGATAAAGAAGTATCGTTAATTTCTTCATGCTCGTTCCAAGTTCGAAGTACCATTTGTACAAATAAGAATCCCCTTCGTTACATGATTTCTTCTTCATATAGATAGATATAGGATCTATGGGGCAATTACTTAGAAGTACATTTTGTGCAACAGCCCTTCCTATCTGATAGAAAAGGATCCCATGATCCTGAACCGATCTTACCTGGGATCGCAAATCCCAAGTTTGTCTATGAAGAGCGGATCTAATTGTATTAGTGTCTATAATTGATTTCTTCTGTGTAATACTAATTGATAGGGCCTCATTGGTAAGTGCTACAAGATCTCGTGCATTGGAACCCATGGTTATGGACCCGAATCCATTAGTATGGAACATTTTCTTTTCCAAGTGAAATCCCCTAGTATATGAAAGAGTGAAAAAGTGCTTTCGTTGTTGTGGAATAAGAAGCCTTCGTATCTTAATGCACGTATTTAATTTATTCGGAGCTATTAGAGCGGGATCCACTTTTTGGGGAATATGAGTCGAAGCAATAACAAGAATATTTCTAGTGGAACATCTTTCACAATCCCTGGAGAGATGGTTCACTAATAGACCGAGGGATAAGTAATTCGACTTATTCACATCCAGATCATGAATGTTTGGAATCCATATTATGCAAGGAGACATTACTTTTGCTAATTCGAATTGAAGGGTGATATAAAATCGGTCTATTTCCGACATCATATCCATAGTTAGCGCATTCATCATAGTTAGCAGCTCCAGCTCCGTATCAAGGTCACGATCGATATCGTCACTATCATCAATATCGTCACTAGCATCAATATCGTCACTAGCATCAATGTCGATATCATCAATAAGAAAACCTTTAGGCTTGTTATCCAGGAACTTGTTCAGAAATACCGTAATGAAAGGAACATAGGAGTTTGTCGCTAGGTATTTGACCAAATAGGATCGTCCAGTTCCTATAGAACCTATCACTAAAATACCCCTAGAGGGGGATAAGGCTAAGCGGAGCGAAAAGGGTTTTTCATGAGATGGGAAATGAAAACTATTAGCCCCACACGAGGTTTGTGAATAAGTAATTGTCTGATAATGAGCAAGGGATATCCGTCTTTCTGCTAAACAGGATGTATTGAACTCATAATTCATTAGATACTTTTTATGAATGTCAACTAAGTATCGTAAGTAAATTGCTCCCGGTTGTTCAATCATTTGAAAACCAGAGTCATTCTTTGATAAATGATCACTATGAGTCAGACTCAATAGAATTTGATCAATCCTTTTTTCTGTCGTTAAAGTGGAGAACTGAACCAAGAATTCTCTTTCTTCATCATCAATCGAATCACTGTTCGCGACCCAGGATTCTATTTTATCATCAATCCAATCCCCGTTCACGTTTTTTCTTTTTCTTATCAATGAATAGATCTCTTTACTTGTATGACTTAGATGTCTCGTATTTCTCGAAAAAGTGATTCGATTGATGGGATTTGGTATGATACTTATGAGATCGATTATATCGATGAGATTGATATTCAAATATTTCTTCTTAGAACGTATTGATTTGACCCCATAAGCGGGACCACCACCCAATAGCATGTTGCCGCCAGAAGCAGAACCCCATATTTCTTCTAGAGAATTTCCTAATTGTTCCAGAGCAACTAGAAAGAGATTCTTTAACCAGAAAGAATTCGGTTCAGATGTAGGATACCTATCCAGAAGTTTTCGCAACTCAATCATAGATGATGGAATCATCAAAGATTTGACCTTTTCGAACTCTGTCTGTAACTCACTAGAGGCCCGGGAAACAAAGAGAAGATGTGTACGAACGAGATATCCAGCAACAAGAAGAAGGAAAAGGATTGAATAGAGGAACTCCCGAACATTTGGCGATCTCAGATGTGTCGATGGTGACTCATTTTTTCGATGAATCATTTCTTCGGACAGAAGAAGATTATGTAAACACTTACTCGAAATCTCACTTATCAGATTCCATTGTGGAAGACACAATTTTTTCTGAAGAATTCGCCATGATATATCTGATCCATGCATAATATCATGAAAAATGGATACAAATTTTTGACTGCTACTTAGTATCGGCAATAGGTCTGAAAAAGTATCTAAAAATATCAAATTTAGATATTTGTACCCTGTCGAAGTAAGGAACCATGGCATATATGTTTGGAATAGATTCCATTTTGAGAGAGTTGAAAAGGCACTATCTCGTTGAAAGGTTCTATACATCTGCCCTTTCTCAACGCATTTCTTTAGACAAAGACTCCGTTTTTTCCTCTTTTCGGATGGTAAATATTTCTCAGAACATGGAGTGTGAATCAAATCCATGTTTGAATTGAAATTGAGATACTGATGCAAGTTCTTCCCTTCTGAATCAGATAGATTCATATCTGAAAGAGGTTGACAATAAGTTCTTTCCAAATTGATTATTTGTCCCTCTGTTAGAGGTGTTCCAGAAATGTCTGCGATCGAGTAAATAGCTCTACGAACGAATGGATCGGATCGACTTGGAAAATGGAAAGATTTGTACAAGTTATACGTTTCGTCACCACTTTGTGGAAAATCGTTAGGTATGAATATGTTAGATACCTGTGACTCGATTGGTGAAATAGTATCTCTCCCCCAAAAAGCATGTTTTTTTTTACCGACGCACAAAGAAAATATTTTGTTGCGAATGAACAAGATATTGAGGAATTGTCCATACGTAAAATCATAATTATTGATACGGGCCTTTTCCACATAAAAAGGGAATCTTTTGTTACAATAGAAGGAGAAGTGATGTGGATTATTCAAGAATCGAAGTCGATTTGCTTTATAAAAAGAAGATATCAATGAACTTCTATGAAACGGTTTCACGGGATTCAGCCAATTGTCTTGATCGTGGAATATCATTGAGAAATAGGAATCCGTGTTATCAAAGGATTTCCTGCGATTGTTTCTAGTATGGAATGAGTCAATCATCCACTTTGGTATCTTATTGAACAAAAATGGTGATATTGTTCCTCCGTTGATCAAGAATTTCGATTTTTGGGAAGTATCATGATCATCCAATAAGAAGGCTTTCAATTTTTTCAAATGAACGATTTGAAGACCTATTGATTCTAACAACTGATTGCAGAGTTGATCGTTCGGACCTTTCAATTCATAGATGTAGATCTCGGACCTATGAATGGGGATATTCCCGAAACTCACAAAGAAAAAAGGAAGTGAGTTAGACAAAAAGAAAAGCAACTTGGACAAAAAAAGAAGTGACTTGGACAAAAAGAAACGAAGTGGCTTAGACAAATCTTTTTTGTCGATAACCTCAGACCAATCAATCGAATATTGATTAATACCTAATCGATCGAACACTACTTGAAAACGGCTCTTCTGCTCAGAAACGAAATGTTCCAAATGTTCCTGGAAATTCTTGCTCCCATTGGACCATTTGTATCTATATGCATCAGGATCCCGATTCATGGATCTCTCGGTTCGAGAAATAAAAATAAGAGGATCAAACCATTTCTTCTGACTCTTTTTCAAATTCGATAAATGTTGGTTGATCGTATATTTCATTATAGTTCTATGATTCAGAGTATCCTTTCCTATTTGATCCCTTTGAATTCCATATTCGAAGTTGCGATCGGATCTATTCATTAAAAAGAATCGATTCAATACATTTCTTATGTACCCATAGGTGCTATATTGGATTTGAATCAGATTTCGGATCAATCTATATTGATTGACTGCCTCCATTATGTTGTTGCTAGCAAATACCACTATCTTTGGTTTTGGATCTTCCAAATCATTCCCGCAGGAGATCCGGACCCATTTTTTTTTGATCCTTCGATAAAAAGATTCATTCTCTTCATAAAAAATAGGAGGTAGAGCCAATAAAGATTTCTTTTTCGATTCATCCCTGGAGTTGAATACCTCATTCAAGAATTGTTTTTGATCCAATCCGTAGGAATCGATAGAAAAGGCAAATCCCTTATGATACACCAGATCCGGCTCGGTTATTGATAGAGTGAATAGATCTGCCATTTCTTGAAATCTCTCTTCTGATTCAAAATCGTGGTGTAACGTGTATCCTCCCCTGTTCCGGTCATGGAATAGATGAAATAAATCAAAAAATGGATTTTTGTTCAAGAATGAAATCTTATTGGAACTGTCCATATCCGGTTCATCCTTCGGAACCATATCACATCCCGGATCTGATGAAATAGGATGAATTGAGACGGTATTTTGTAAATACGTAATTATCTTGAATATATTAACCATTTCTTTATTTTCCGATCGCCTGGAAGGGACAAAAGAAAGATCTTGTTGTTTCTTCAACAATTTCTGATCTCTAGTGGACCTTTCGGTAGGATTCGAACCCAGATGAAGTTCTGACCATCTGTCAGAGAAAAAAGAACGAATGGATCTTGTAGGATTCCCAAGAAATTCTTCGATTTCTTCCGGAAGCAGATGATTAATCATCTGCTTCTCACGTTCCGTGAATAGCCGGGACATTGAGGAATATCCAGAAAGGCATTTCGGGAATCGGTCTGATTCTATCTCTGTTCGTTCCGTTTGAAGAAAGGAAGGATCCCAAAGAATCGATCTTTCTTTTAGTTGTTGAATCTCTCTTTGATTGATCAATGTGTGATATTCCGAATCCTCCTTACTAATGGAATCCAAATGATCTCTGGATTGATCAGAAGATCCTTTCAATTGGTTAGAATCCGTTACTTGAACGAAACTAGATTTTGTGGAATCATATTGAATATTTGACGATACATTCCGTACCTTGCTAAAAAACCGATCCTTGTTTACCAACCACACATTGTCTAACCAAATCCAATTCTCTCTCGATACGTTCCTCAAAAAATCCGATTCGTGCGGATTCTTCCCCCAACTAACGAAGAGATCTTGGCGGAATTGCCACATATAAAATTGAGCACAATTTTGTAAAGAAATAGCCCACTTGTTTCTCGAGAAGAGATGGGAAACATGCTCAATATCATTTGATTGAATAGTTGACCCAGCCCCTTGTTGTTTGAAGAAACCCTCCACTTCAATTGGTATTTTTTCACGAAAAGCAGACATGAGATAACAAATCCAGTGTTTCACTAAGATTTCGAATAGCGGTCCCGAATTCAAGTTGATTATATTTCGCCTCTTCCTCAGAGAAAGACGATCAAACAATTCCCAATCATGGTCCTTTCGAATCGGATCATCCATATAATATACAAAAAGAAACTCCAGATATTTGATATCTTTCTCTTTGAATAAGATCTCAATTCCAGCGACGGTTTCATTAGATATCTTACAACTAGAATCCCTCTTTTTTCCGATCCAGTTCCTCCACCACCGCGAACCCCAGTTAGATTCAGGCATGCTACACTTTTTAGTTATTGGGAGAACCCAAGTACTCTCTTTCGGATTCAGGAAACAACTCTCAGAGATCTTTTTTCCTTTTGGAAGATACAGGAGCGAAACAATCAACCTATTGATATTGGAAGACCCAAAGGAGTCTTCCAATGTATCATTTCTGGGTCCAATGGAATTCATAGGTATAGGAAGAAGCCCTATCAAATAGAGATTTTTTCTTTCGACCATATTTCGATTGTTAATACGATATATAAGGACCGCTACTACAAAGAGTATTACACCCTTGATCGTGAAATATCGATTGCTTGTTGAACCCTGTGAATTGCGTGAAAGTAGGATACCCCCAATTCGGGGGTCAAAGAGTTTTATAAAACGTTCTTGGTGGAAAAAAACGTGAATGAAAGATCCCACTAAATTGAATTGGGTCCATGAATCTAAGAAATAGTGAGAATTCTTGATCTCTCTCAATATCTCTCTCAACTCGAAAATCCAGGATTTGAATTGATGTCCTTTCATTGATTCCTCCTAAATTGCATTGATTTATCCTAAAGATTTCATTTCAATTGGAATTTGGTTATTCACCATGTACGAGGATCCCCGCTAAGCATCCATGGCTGAATGGTTAAAGCGCCCAACTCATAATTGGCGAATTCGTAGGTTCAATTCCTACTGGATGCACGCCAATGGGACCCTCCAATAAGTCTATTGGAATTGGCTCTGTATCAATGGAATCTCATCATCCATACATAACGAATTGGTGTGGTATATTCATATCATAACATATGAACAGTAAGAACTAGCATTCTTATTGAGACTAGAACTCATAGGCATAGGGAAGAAAATAGATTTATGGATGGAATCAAATATGCAGTATTTACAGACAAAAGTATTCGGTTATTGGAGAAAAATCAATATACTTCTAATGTCGAATCAGGATCAACGAGGACAGAAATAAAGCATTGGGTCGAACTCTTCTTTGGTGTCAAGGTAATAGCTATGAATAGTCATCGACTTCCGGGAAAGGGTAGAAGAATGGGACCTATTATGGGGCATACAATGCATTACAGACGTATGATCATTACGCTTCAACCGGGTTATTCTATTCCACCTCTTAGAAAGAAAAGAACTTAAATCAAAATACTTAATAGCATGGCGATACATTTATACAAAACTTCTAACCCGAGCACACGCAATGGAACCGTAGACAGTCAAGTGAAATCCAATCCACGAAATAATTTGATCTATGGACAGCATCGTTGTGGTAAAGGTCGTAATGCCAGAGGAATCATTACCGCAGGGCATAGAGGGGGAGGTCATAAGCGTCTATACCGTAAAATCGATTTTCGACGGAATGAAAAAAACATATATGGTAGAATCGTAACCATAGAATACGACCCTAATCGAAATGCATACATTTGTCTCATACACTATGGGGATGGTGAGAAGAGATATATTTTACATCCCAGAGGGGCTATAATTGGAGATACCATTGTTTCTGGTACAGAAGTTCCTATAAAAATGGGAAATGCCCTACCTTTGAGTGCGGTTTGAACTATTGATTTACGTAATTGGAAGTAACCAATTAGGTTTACGACGAAACCTAGAAATCGATCACTGATCCAATTTGAGTACCTCTACGGGATAGACCTCAACAGAAAACTGAAGAGTAACGGCAGCAAGTGATTGAGTTCAGTAGTTCCTCATATAAAATTATTGACTCTAGAGATATAGTAATATGGAGAAGACAAAATTGTTTCAAGCACCGACAGAACCGGAAGCGCCCCTTGTTTCAAAGAGAGGAGGACAGGTTATTCACATTTCATTTGATGGTCAGAGGCGAATTGAAAGCTAAGCAGTGGTAATTCTAAAGATTCCCCCGGGGAAAAATAGAGATGTCTCCTACGTTACCAATAATATGTGGAAGTATCGACGTAATTTCATAGAGTCATTCGGTCTGAATGCTACATGAAGAACATAAGCCAGATGACGGAACGGGAAAACCTAGGATGTAGAAGATCATAACATGAGTGATTCGGCAGATTTGGATTCCTATATATCCACTCATGTGGTACTTCATTATATGATATATATAAAATCCATCTGTATAGATATCATCATCTACATCCAGAAAGCCGTATGCTTTGGAAGAAGCTTGTACAGTTTGGGAAGGGGTTTTGATTGATCAAAAAGAAGAATCTACTTCAACCGATATGCCCTTAGGCACGGCCATACATAACATAGAAATCACACTTGGAAAGGGTGGACAATTAGTTAGAGCAGCGGGTGCTGTAGCGAAACTGATTGCAAAAGAGGGGAAATCGGCCACATTAAAATTACCTTCTGGAGAGGTCCGTTTGATATCCAAAAACTGCTCAGCAACAGTCGGACAAGTGGGGAATGTTGGGGTGAACCAGAAAAGTTTGGGTAGAGCCGGATCTAAGCGTTGGCTAGGTAAGCGTCCTGTAGTAAGAGGAGTAGTTATGAACCCTGTAGACCATCCCCATGGGGGTGGTGAAGGGAGGGCCCCGATTGGTAGAAAAAAACCCACAACCCCTTGGGGTTATCCTGCACTTGGAAGAAGAAGTAGAAAAAGGAATAAATATAGTGATAATTTGATTCTTCGTCGCCGTAGTAAATAGGAAAGAAAATAGAATTTCTTTCTTCGTCTTTACAAAACAAAAGAAAAAAAAAGGAGTAAGCTGTGACA
>Tieghemella africana voucher Van Valkenburg 3228 chloroplast, complete genome
TTAGTTTTAATTTAGTTATGGGCGAACGACGGGAATTGAACCCGCGCATAGTGGATTCACAATCCACTGCCTTAATCCACTTGGCTACATCCGCCCCTTTCCCTTTACTCCACTATTTCATTATAAAGGATTCAATTTTAACAATTTCTCATTATTTCTTTCTTATTTCTAAGATAAAAATATTAAGATTAAGAAAAAATTCCAATTTTTT-TTTTTATTTTTTAATGGAAAATAACAACTTCACACAAATTTCACAAAGGTATATAAATTTGAAAAGGTATAGGTATATAAATTCTATATTAATAGAGAACGAAAAGGCGATACTCAATCATGAACTAACCCACAACCATAAAAATCCTTTTCTTTTTATCCATAAGATTCTGTTTCTTGTGACGAAAAAAAGTATAAAGTATATGTAAATAAAATATTACTAATAAGAATAATCTAATAATAATAAGAATAATATAATAAAATAATAATATTAATATATTAATAATATTAATAATAAAAAAAAAGTAATAAAGGAGCAATAACGCCCTCTTGATAGAACAAGAAATTGGTTATTGCTCCCTTACTTTCAAAAACTCGTATACACTAAGACAAAAGTCTTATCCATTTGTAGCTGGAGCTTCAATAGCAGCAAGGTCTAGAGGGAAGTTATGAGCATTACGTTCATGCATAACTTCCATACCAAGGTTAGCACGGTTAATGATATCAGCCCAAGTATTAATTACACGGCCTTGACTATCAACTACAGATTGGTTGAAATTGAAACCGTTTAGGTTGAAAGCCATAGTGCTGATACCTAAAGAAGTGAACCAAATACCTACTACAGGCCAAGCAGCTAGGAAGAAATGTAAAGAACGAGAATTGTTGAAACTAGCATATTGGAAGATTAATCGGCCAAAATAACCATGAGCAGCTACGATATTATAAGTTTCTTCCTCTTGACCGAATCTGTAACCCGCATTAGCAGATTCATTTTCTGTGGTTTCCCTGATCAAACTAGAAGTTACCAAGGAACCATGCATAGCACTGAATAGGGAGCCGCCGAATACACCAGCTACACCTAACATGTGAAATGGGTGCATAAGAATGTTGTGCTCAGCCTGAAATACGATCATGAAGTTGAAAGTACCAGAGATTCCTAGGGGCATACCATCAGAAAAACTTCCTTGACCTATTGGGTAGATCAAGAAAACAGCAGTAGCGGCTGCAACAGGAGCTGAATATGCAACAGCAATCCAAGGTCGCATACCTAAACGGAAACTAAGTTCCCACTCACGACCCATGTAACAAGCCACACCAAGTAAGAAGTGTAGAACAATTAGCTCATAAGGACCGCCATTGTATAACCATTCATCAACGGATGCCGCTTCCCATATCGGGTAAAAGTGCAAACCTATAGCTGCGGAAGTAGGAATAATGGCACCTGAGATAATATTGTTTCCATAAAGTAGAGATCCAGAAACAGGTTCACGAATACCATCAATATCTACTGGAGGAGCAGCAATGAAGGCGATAATAAATACAGAAGTTGCGGTTAATAAGGTAGGGATCATCAAAACACCAAACCATCCAATGTAAAGACGGTTTTCAGTGCTAGTTATCCAATTACAGAAGCGACCCCATAGGCTTTCGCTTTCGCGTCTCTCTAAAATTGCAGTCATGGTAAAATCTTGGTTTATTTAATCATCAGGGACTCCCAAGCACACGAATTTTCATAAATCGAAATAGAAAATTGAAGGCTTGTTATTCAACAGTATAACATGACTTATATGCCCGTGTCAACCAATATCTATCTAGATCTATCAGAATTTTTGTAAATGAATCCAGTGGGTTGCAAAAATAGAATACAAATTTCTATACATATGATTTCGAGATGACAATGGGTTGCCCGGGATTCGAACCCGGAACTAGTCGGATGGAGTAGATAATTTCCTTGTTAAACAAGCAAAAACCCTTCCCCAAGCCGTGCTTGCATTTTTCATTGCACACGGCTTTCCCTATGTATACATATAAAACTCGGTTCTTTCCCTAGACAAGACTTTCAAACAAAGGGTTAAATACTCAGTTGATTTAAGCCTTACTACATGCTGCTATATGAACATTTCAGATAAATGCATTTTTTTGTTATTTCTTTATCATTCAGATTATTTCAATTTAAGGATAATTTACATTTCCACAGTCTCATAACAAATCATTTATGATTGGCCAGATCATTGATACAAATAATATCCAAATACCAAATCCGCCTTCTATATAACCCCCACGAAGTAGAAGAAGCTTTTTTGAAGGTCAAAGAAAAAACTCGTTCTTCCTCCGTAAAGAATTCTTCCAATAATTCCGAACCTAATCTTTTCAAAAAAGCACGTACCGTACTTTTGTGTTTACGAGCCAAAGTCCTAGCACAAGAAAGTCGAAGTATATACTTTATTCGGTACAAATTCATTTTTTTTGAGGACCCGCTATAATAATGAGAAAGATTTCTATATATACGCCCGAATCGGTCAATAATATCAGAATCTGATAAATCAGCCCAGACTGGCTTACTAATGGGATGCCCTAATACGTTACAAAATTTCGCTTTAGACAATGATCCAATCAGAGGAATAATTGGAACTAGGGTATCGAACTTCTTAATAGCATTACCTATTAGAAATGAATTTTCTAGCATTTGACTCCGTACCATTGAAGGGGTTAGTCGCACACTTGAAAGATAGCCCAGAAAGTCGAAGGAATGATTGGATAATTGGTTTATATGGATTCTTCCTGGTTGAGACCACATGTAAAAATAACATTGCCAGAAATTGACAAAGTAATATTTCCATTTATTCATCAAAAGGGACTTCCCTTTTGATGCCAAAAGGGATTTTCCTTGATACCTAATATAATGCATGAAAGGATCCTTGCACAACCATAGAATGGCCTGAAAATCCTTAGTAAAGACTTCTACAAAATGTTCTATTTTTTCATAGAAATCTATTTGTTCAAAAAAGGTTCCAGAAGATATTGATCGTAAATGAGAAGATTGGTTGCGGAGAAAAATGAAGATAGATTCGTATTCACATACATGATAATTATATAAGAACAAGAATAATCTTTGATTTCTTTTTGAGAAAGAAAAACTAGATTTCTTTGGAGTAATAAGACTATTCCAATTACGATACTCGTACAGAAAGAATCGTAATAAATGCAAAGAAGAGGCATCTTTTACCCAGTAGCGAAGAGTTTGAACCAAGATTTCCAGATGAATGGAGTGGAGTATTAGTATATCTAATACATAATTTAAATGTGGAAATTTGTCCTCTAAAAAAGGAAATATTGAATGAATTGATCTTAAATTTTGAGATTTTACTATTTCTTTCCCTTCTAAGAAAGATATTAATCTTGAAGAAAATGGAATTTCCACAACAACTGCAAATCCTTCTAATATCATCTGAGAATACAAATTGGTGTTGTGCCCAAAAATTTTATTTTGGTTAGAATCATTAGCAGAAAAAATAAAATGATTCTGTTGATACATTTGAGTAATTAAATGAGTAATTAAACGTTTCACAATGAGTAAGCTGGATTTATTGTCATAACCTGCATTTTCCAACAAAATCGATTTATTTAAACCATGATCATGAGCAAGTGCATAAATATACTCCTGAAAGATAAGTGGATATACGAAGTTGTGTTGCTGAGATCTATCTAGTTCTAAATATCTTTTGAACTCCTCCATTTAAAATTAAAATTGAACCAAAGATAGAGGATTTTGGGGGTTATCAAATGATACATAGTGCGATTCAGTCAAAACAAGGTATTGGTAATAAGAAAAAAATAGATACCTCGGTAAACTTATCAATAGATTCTCTATCCTCTCTTTTTCCATTTAATTAATTGGTTTATATTCGTTGTTATAGGATAAGAAAACGGTTAGAAATCCTTTATTTTTTTTTTTTTTTTTTTTTTTTTT-------------------------------------TTCAATCTAATCGCTCTTTTGATTTTGGAAAAAAATTTCTTTATCAATATGCTGCTTCTTCTACACATCCACCTCCATTCCATAATGGAGAGTCACAATAGTTAGGATTCATTAAAAAATCGATAATCCACACACGGGAAAAGCTCTTCCCGCAACAGGCACTAATCTATTTTTAACCTATAATTAGATCGGGTAATCATTCAAATTAAGAACAGAAGCTCATTGCTTTTTCTTTCCTAGAATTAATTGAAGCTATAGGGCTCTATCCATTTATTCATTCGACCTAACTTAAAATTGAATTCATTTTGTTCCGTTTCCAAAATTCAAACAAGATTTTCTACGGATACGGTAAGAATGAAATATTCTCAGAATTCTCCATTAATACGACATGCTGTTTTTTCCATTCATTCCCCTTCAGGATCAGTCGTGGTCTTCCAAACTTTACCGATGGTATAGACGAATACCTTGCTCCATCCAAATGTGTAAAAGATCCTAGCCGCACTTAAAAGCCGAGTACTCTACCGTTGAGTTAGCAACCCGAATAGAATAAAAAGATGTGTAGATACAATCAGAATCAAAATAAATAAAGAAATTATACGAGGCAATCAAAACATTGAACTAGCAAAACATAGAAATCTAAAAAAAGAATTAGAATGGATTATGAACAAAAAAATGAACAGATCAGATGAAAATACAAGAAATTCTCAAAAAAAAAAAAAAGATATATACAAATAAATATCCAAATTGATAGACCACACCAAAAAAGACTTCTTGTATAAAAATGAATCCAGCGAACCCATCATTTACCTGAAGTAAAAAACCAAACCTATGAGACGGAGATAAATAGATACGCTTAATTACGATGAATTATATTTGTTCGATACACTGTTGTCAATAGAATATGAATTTTTGAAAAGAATACAATGAAAAAATAAAAAAAATTCAATTGAACTAATATTCAATTGAAAATAATATTAAAAAAAAAAAAAGACTTGTGTTGGATTGGCACTACATAGATACAAAAAATGTAAATAGAGGAATAAATAAAGAAGAAGTAGAAAAAAATCCCGGGTTTATTCAATCAATATAAGTGGAATAAGAAAACTTTATTTCTTATTTATTATTTTTTAATATTTCTTATTTATTATTTT------------------------------------------------TTTATTATTTTTTAATAAAGTTCCAACGAAAAACACCTGATTGAAGAGACTGCTAGAATTTTATTTTTCTAGGGTTAATAAATTAAGGTTTTGTTGTTATAGAACATGGGATTCTATGGGAGCAATGAATAGGTACGAATAGAACAAAAGAGGAAATAAAAAAAAATAGTAGAGAAAGCTTATATAAAACTATATACCAGTCATCACTCCCCCACTTTTGTATTTCCTTAAATAAATTTCGTTTGATTTTGATTAGGGTAAAATTCCTTAAAAACCTCCGCCTTCTTTAAAATATCTTGAACAGTTTCTGTAGGTTGAGCACCCTTTTCAAGGAAATATAGAATAGCAGGAACATTTAAATAAGTTTGATTCCTTATCGGATCATAAAAACCCACTTTCCGAAGATCTCTTCCTTCTCTTCGGGATCGAACATCAATTGCAACGATTCGATAGACGGCTCATTGGGATAGATGTAATGAATAATATCCCCCCTAGAAACGTATAGGAAGTTTTCTCCTCGTACGGCTCGATAAAAAATGATTCGAAGTTCTATTTATGTTATGTATAGAATTATAACGTCAAAGGGGTCTAAAAAATGATAAAATCAATTAGATTATGATTTAAGTCCTTTTTTCTTCTTCCTTCCTGAAAAAGAAAAAAAATCATTTGTACTCATAACTCAAGTTGGATAACTCTTAAATAGCTCAAAACAAAATATTTAGGCATTTCATTTTTTGAGTGGTCTTTAAACCCCTTTCCTTTTTGTTTGTCTCGTTTAAAATCTATTTGGATTTTTTATTCTGGTCCAGTTATTGAGACAATTGAAAAGGTCTTTGCTTGTTCTGGGATCCTTTATCTTTTCTTTGTTTTAAATCATTGGGTTTAGACATAACTTCGGTGATTCTTAATCCTTTCAAAATGGCAGCAACATACCTTTTTTTGCGATTTCTTTCTATCAAAGAATCATACAAACGATTGATTCCCACGTGATACACTTTGTATCGAAAGAGTTTTATCAATTCCAAGAAATTTTCTTTCCTTTTGTATTGGAAACTTGAAACCCTTTCAATTTCGATATCGAAGATATACTTACGAAGTTGTCCCAATTTATTTTCATTAACCCTAGATCCTTGCCCCCGAGAAATGAATCAATACTTTCTACTCGAGCTCCATCATGGACTATTTACATTACAACCCGACAAAAAAAGAGGGGTTCTAGTGGAACAGAACAAACGATGTCGAGCCAAGAGCATCTTCATTCCTATACTATATAAAATGGTGGATGTAAGAATCCACAACGGATCCTGTCTTTCAAGTCGCACGTTGCTTTCTACCACATCGTTTCAAACGAAGTTTTACCATAACATTTCTCTAATTTGGAGCCAGTATTGAATTGATTCAATTATGGAATCATGAATAATCATTGGTTCAGTCGGTACATAGTAATCCATACTTTTTTCTTCTGTATAGATTGATAGATATTTTTCTGAAAAAGTTTTAGCAAGAATTCAACTTAATCCCATAATATTTTATTATATAAATTTTTTATTATATAAATGCAATTTTTTATTTTCTATTTATATTATTTTATTTTCTATTTCTATTTTATATTATTATATATAAATAGAAAATTATAAAAAATAATAATAGAAATATTAATAAAAATAAAATAAATATAAAAAAAATTTTAAATTAAATATTAAAAATATTCAAAATAAAATTAAAATAAATATTAATTTAATAAATATTAAAAATATATATATATAAATAAATATTAAAAATATATATAAATATCATAAAAATAAAAAAGAAATAATAAATAAGATGAATAAATGAGTTCTTTTTAAATATCTGCATTTTCAAGTAACTCAATAGGATAGATTCACCAATCTTACACTTCTTTAAGTACCAAAGATTCAACTAATCTAATAAGGAATCATCATATTTAATTTATAATATAAATTAAATATAAAAAATATGGAATTGATAATTAAGATTAAGTTTCCTACTTTGACATCATTAATTGAATAAAGTTTTACAGTAAGAACTGTCATAAAATAGAGAAATTTTTATTTCTCTTGGAATTGAATCATCAATGATTTAAAGCAGATAGATCAAAGAATAAATAAAATTTCTTTTTTATTTCTTTATTTCTTTTTTTTCATGAGATGAAAAAAAAGAAATAAAGAAAGACTGATGTAAGGGAAGATTTCAGTCCTTATTCTTTCGATTCTGATTTTATCAATTAGATGAAAGAATAGGGGTTTCCTATCTATCAGATAGATTGAACGATTGTCACTCTTATAGATATAGATATTTTATGTTAAATATTTAAGTTCAATATTTAAATTTTCAAATTTTTGAAAATGTAAGAGATCACAAATTTTTTTTTTTTCACAAAAAAAACTACTGTCACTGAAATAGAGCGATAACAATATATACATATAGACTATGCCCTTCCTCATTTTATATACGTATTTTGTTTGACTTAAAATTCAGTAATCTTTCTATTATCTTGTCATAAAGTAAAAAGTAAAGTGAATAAAATGTATGAAGTACCCCTGTCTCAATCTTTACATAAATTTACAATTATTCATTAGAGCCGAACATGAAATACCCAAAAATTTAAAATACATCGATTACATATGCAACTTGATTGTTGATTAATAAGATTTGGACAGACGCAGATATTGAACTAAATACCTTCCGTTGCTGATTAACTTCTATCTACTCCCCAAATTCTATGGTAATGATAAATCATAAATCAAAAAGAGCCCTTTTTTTTTCGGGATGCTAACTATCTTGTCTAAGTACAAAGCCAAACAAGTATAGATTAAGTCCTTGCTCCTTTTTTATTTTACCCTAACCCAGTCTTAAGAAAAGACTTAATCCCCTTAATTGAATTCAATTTCAATTCAATTAGAGTACCAAGAACTCCCTCTTGTTTATAAATTCAGAGATCCACAGAAAATTAATAATTGGACTACTTCATTTAAAGAATAGGGAATAAGAGATAGGAAATATAGGTTCTTTCACATTTCAATTCAAAGTGCATCTCAATAAGGGACGTAAGGTTTTTCTAAATAACTAACTTCCATTAATATGAATAAAATAAACAAAACATATGATGAAAAGCCCGTCCGATTTTTGTGAATTCAAATCCTTGTCTTGTATTGTAATCTAAGTCCCTATCTTACCTGGATTATAAATAGATTCAGTTACATCTGCGTATGATTTGAATTCGATTCAGTTCAAGTTTGTGAAAAAAAAAAAAGATATGATTCCGAGAAGAATCATTAAAAAGCAGAAAAAAGAATAACATTCTATTCAATATTAGACCTTTAAAGTTGTTCAAAAAACAATATTTTTTCTAATAGAATTAAATAGGCTCTGGGACGGAAGGATTCGAACCTCCGAATAACGGGACCAAAACCCGTTGCCTTACCACTTGGCCACGCCCCATTTAAATTTAAATTTCTATTCGACACTAATAAAGAATAATGTTGGTATTGGTTGGTCGTCAATTCCCGTCCAAATATCTAATTTATAGAATAGATTAGATTGTTACTAGGATTTTGACACGTATAGATATAAAATGAAATTGAATTTATTGATCATTACATATAATTCAATTAAGATATTGTATGAAAGTATAGTTTCTTCTATTTTCCTTTGAGAATGGGAGGATTTTTGATTGGGTGAATTCAAAGAAAAAGAAGGATTTTTTGTCTACCTTACTTTCTTCATTTTTACTTATATCAATAACTCAATCAAAATACAATTATCTCCAAGAACAAAAAAAAATGTCTGTTATGCTTAATATCTTTAGTATGATCTGTATCTGTATGAATTCTGCCCTTTATTCGAGTAGTTTTTTCTTCGCCAAATTGCCCGAGGCCTATGCTTTTTTGAATCCAATTGTAGATGTTATGCCAGTCATACCTGTGCTTTTTTTTCTCTTAGCCTTTGTTTGGCAAGCTGCCGTAAGTTTTCGATGAGATCTTTAATACTATCCTAGAACCTAGAAAATTCATGATTTATTCCAAAAATTCTAACAATTGATAAGATCAGATAAGTCTTACAACATGAACCCTCAATTCAAACATTGAAACTCTTGGATAGACGTGATAAATCTGAATCACCTCATTTCCCCACTTTTTTTCTTTTCCAATGAAAGACACTAACCCTATTAGGGTCCTCCAGAATATCTAATTCTGGATATGAAAGAAAATTTTAGTAATGAAAGACTCTTATGACAAATGAATTTGAATTTCTGAAAATTTTTTATTTCTGAAAATTATTTTCTAGTTCTAGAAAGCACTTCATTTCTTGGTGTCAAAATAGGATATGTGGTATAAAAATAGACGATCTATTCTCTTTTTTTTTTTTTTTTTTTTCAAAAAAATGATCTTGGAGATTGTGTAATGCTTACTCTTAAACTTTTCGTTTACACAGTAGTGATATTCTTTGTTTCTCTCTTCATCTTCGGATTCCTATCTAATGATCCAGGACGTAATCCTGGACGTGAAGAATAAAAAAGGGGTTTTCGTTTTCTTTGCTTGATTTTTATTAAAGTTTCTTAGGTTTTTTTTTATCTATTTCACGCGTTTAACTACGAAAAAGAAAGGGGATTTTCAAAATTTTAAAGATAAATCAAATATCAAGTCATTAAGGGAAATGGAAAGAGAGGGATTCGAACCCTCGGTACAAATAAATCGTACAACGGATTAGCAATCCGCCGCTTTAGTCCACTCAGCCATCTCTCCCAATTGAAAAA-AAAAAAAAAAATTACTATGTTACATTACATGTAAAGTAAGGATTAAAAAGTCTTTCTTTCTCTCTTTATCTTTATTATATAGATTATAGATATGTACTTTATATTATATAGATATATACAACTTTTATCAGCAATTCCATTTAGATAAAGTAAGGGCTGGAAAGATCAAATATAAAGAAAAATAAAGAAGACTTTTTTGATTTTGTTCAAAAGGGCCTTTTTATTCCCGTGGCCGGGCTAGGTCAGTACCTAGTCGGCCCTTTTTTTTGTTCCAACGAATCATAGATAAAACAATTTATCTGATTTGAAAAGAAAAATATTTGTTATTAACGCAACAAGAAAGTGTCATTTCTTATTATTCTTTCTTCCTTTTTATTTTCTTTTTTTTTTTTAATTTAACTACTTTTACTGGAAAACTGGAATAAAAACTGGAATAAAAAAAGAAACTATGGATTCTTACACAATGCATTTTTATGTTATGATTTCGGTGTTTTTATCAAGCCATATTTATAAAATTCCTCCAGTAAAAGAAAAGATAGAACTTCTTATTTAATTATTTAAATGAATCCTCTTTTTCTAATCTTATTAAACCCCACGAAAAAAGTTAACACTCTAAATTTCATGATTCTTTTATGATCCTATCTTGATTACGCCTAATTCCCCCGTTCGACAAAAGATCCATTTGTATACAATAATCACATTGTAGCGGGTATAGTTTAGTGGTAAAAGTGTGATTCGTTCTATTAACCCCCTTAATAGTTAAGGGTTCTTTCGGTTTAATTCCTATTCCGATCAAAACAAAAACTTTATTTCTTAAAAGGATTTAATCTTTTACCTCTCAATGACAGATTCGAGGAAAAATATGCATTCTCGTGATTTGTATCCAAAAGTCAATTGGAAACTGAAAAATTGGATTATGAAATTGCGAAACATAATTTTTGAATTGGATTAGGATTAATACTTCCAATTAAATAAATATAGATAAAGGATCCATGGATGAAGATATAAAAGTAGATTTCTAATCGTAACTAAATCTTCAATTTTTGAATTTGTAGAAAAGAAATTGAAGCAAAATAGCTATTAAACGATGACTTTGGTTTACTAGGGACATCGACATTTTGTTTTAGCTCGGTGGGAACAAAGTCCTTTTCCTTAGGATTATTTCAAATAGAAATATAGAACGAAGGAACTAGAAAGATTGTTAGAATCGCCTTCTTCTAGAGGGATCATCTAGAAAGCGAGTCGTTTTGAATGTATTCAGACAAAAAGCTAACATAGATGTTATGGATAGAA-TTTTTTTTTTTATTTTTTTTTTTCGTTCACATCTTAGATCTAGGAATTTATCCATCTTCCATAAAGGAGCCGAATGAAACCAAAGTTTCATGTTCGGTTTTGAATTAGAGACGTTAAAAATGCTGAATCGACGTCGACTATAACCCCTAGCCTTCCAAGCTAACGATGCGGGTTCGATTCCCGCTACCCGCTCTAGATCTTCTCTTATATATTCTATACATTTATTCATATATTCATTCTTTATATTTCTTTCTATTAATTAATAGAAAGAAATATAAAGAATGAATTAATATATTAATTCTTATATATTCTCTATATTAATTCTCTCTATATTAATTAAGAATTAATGCATCATTGAATTAAATATACAATTCTTGAAAATCTCTCACATACAATCTGATTTTTTTTTTTTTTTTTTCAAAGAAGAGGCGGGAAGGTAAAAATGCGAAAAAATCGGAATGAATGAAAAGCGTCCATTGTCTAATGGATAGGACAGAGGTCTTCTAAACCTTTGGTATAGGTTCAAATCCTATTGGACGCAATTTAGTTCCATATCTTTATTTTAGATTTCTATGTCAAGAAAGACATGTTGAATGATTTGAATCAGAAGGGCTTGATTACTCCTTTTTTTACCTTTTTTAAGATAAAAGTTATCAATTTCTTTATGCTTGTTCCTGAAGTATAAAACGTTCCATCTGTTCCTGAATAGCTTCTTTCAAAAGGGCTTCTGCTTCCTCGGTGAATGTTTTGGTAGAAGATATGATTTCTTGGAACTGAGGTTTATTACTTTTTAAGTAAGTACGTAACTCAACAAGAAATTTCCTTACCTGTCCAATTTCTAATGAATCAAGATACCCATTTGTTCCGGTATAAATAGTCATTATCTGTTCTTCCACCGAAAGAGGAGCTGATTGGGATTGTTTGAGCAATTCACGTAATCGTTGACCTCTTGCCAATTGATTCTGAGTAGCTTTATCGAGATCAGAAGCAAATTGTGCAAAGGCTTCTAATTCTGCGAATTGTGCCAGTTCCAATTTTAATTTGCCGGCTACTTGTTTCATAGCTTTAATTTGAGCAGCAGATCCTACTCTGGAAACGGAGATACCCACATTAATAGCAGGTCTGATTCCAGCATTGAATAGATCAGCGGATAAGAATATTTGTCCATCAGTAATGGAAATTACATTAGTAGGAATATAAGCCGAAACATCTCCCGATTGAGTCTCAACTATTGGTAAAGCGGTCATACTTCCTTCACCTAAACGAGAACTTGATTTAGCGGCTCTTTCCAAAAGTCGTGAATGCAAATAAAAAACATCCCCTGGATAAGCTTCGCGACCAGGCGGTCTTCGTAATAGAAGAGACATTTGGCGATAAGCTTGTGCTTGTTTGGAGGGATCATCATAAATGATTAAAGTATGTTTTCCACCGTACATAAAATATTCAGCTAAAGCTGCTCCTGTATAAGGAGCAAGGTATTGTAATGTAGCAGGGGAATCCGCCGTTTCGGCTACTACAATAGTGTATTCCATCGCTCCCCTTTCCTGGAAAGTAGTCACTACCTGAGCCACAGAAGATGCTTTTTGACCAATAGCTACATAAACACATATTACATTTTGTTCTTGTTGATTGAGAATCGTATCTGTGGCTACTGCTGTTTTACCGGTCTGTCTGTCTCCAATAATTAATTCTCGTTGACCACGTCCTATAGGGATCATCGAATCAATAGCAATAAGTCCCGTTTGAAGAGGCTCATATACGGAACGTCGAGAAATAATACCCGGAGCGGGAGATTCAATTAACCGAGATTCAGAAGCTGAAATTTCACCTCTACCATCAATAGGTTTAGCCAGGGCATTTATAACACGACCCAAATAGGCCTCACTCACTGGTATCTGAGCAATTTTTCCTGTTGCCTTTACAGAACTTCCTTCTTGTATCATCAAACCATCACCCATTAATACAACACCAACATTATTTGATTCCAAATTCAGAGCAATGCCTATTGTACCCTCTTCAAATTCTACTAATTCACCTGCCATTACTTCATCAAGACCATGAATACGAGCAATACTGTCGCCTACTTGAAGTACGGTACCGGTATTTACAATCTTTACTTCTCTATTATATTGCTCAATACGTTCACGGATAATATTACTAATTTCGTCGGCTCGAATGGTTACCATGAGTATTTCTTAATTCTTTTTTGAAAAAAAAAAAAAAAAAAAAAAAAAATAATGCCTACAGTAGAAGGACTAATCGGTTATTTCTTTCATCGCACCAAACATACCAATATTGGCACTGATGGTACGTAAATGTAATTCGTTGTTCAAACAACTATTCAGAGTTCCTAGAGCTCCTTGTAAGGCTTGTTGGAAAACCCGTTGTCGGACTTGATTAATCGTCCTTTGTTGTTCAAAATGAATGGTTTCATTTTTGTAATTTTCTAATTGTTCCAAAGTCTTATAAGTTGAATTAATAAAATTCAATTTTTCTCGCTCTATCTCAGAGTACCCATTCACTCGAAACTGATCTGCTTCCATTTCCACTTTCCGTAAGCGAGCCCGGGCCTTTTCTAGCTGTTCAATGGCCCCCCCACATAGTTCTTCTGAATTTCGAATAGTATTCAAGATCCTCTGTTTTCGATTATCTAATAAATCGCTTAATGAAAGTAGATTATTTTTCCATTCATTTCAAAACTTCCATGATCCCTTCCCGAACCAAACATGAATCTTTCGATTCATTTGGCTCTCACGCTCATTAATTACTTATGGTAAATTCCCATATCTTTTTTTTTATGGAATGAGCCTATCCTCTCTTCTCTGGTCATATTCAAAAATAAAAATATCGAAACTTATTACTAATCCAAGACCAAAATATTCAGAGGACTCTTCTGACCAAACAAAAAATATGTAATCGTCAGCAAAGTTGTTTCTTTTTTTCGTCAAATCCAAAAAATTCTTCTTACTTTATACATAACCTAATACATAGGTTGTCGATTCAGCATTGGATGAAAAAAGGATGAAATACCCATTTTTCCAATAAACGGTTCAAATCATTTTTTCAATATGAGTGTTCTATATCG-AAAAAAAAAAATACATTTATTTGGAAACCATCTCTGTATTAACATAGTGGTAGAAAGAGTACCCTGCTGCGTCTGGACTTCAAACGATTTAGCTTTAACCATGTTAACAGTGCCACATTACTGGTTCAAAGAGAATCAAAGTAGATTTACCAATAAATCACGAAATGCTATGGTTCTTGCATATAATTTCTTAATTTATTCAGAAGTAATTCGCGAAATCATGCACCCTTTCCTTTTTAGTTATAAGGAAAAAAGTACAGCTGGTTGGATCCAGCCTATTCTTGAAAGAAACAACTCGCACACACCCCCTTTCCAAAAAAGATCAATACACCAAAGACCACACTTAGATTTATTGGATTTGTTGCTAAAATATCGGTATTAAACCCGAAACTCCCGGCGGATGGCCAGTAGCCCAAAGAAAGGAAAGAATCGGTTACATTTTTCATATGATCTCCTCTTATAGATAGACTACAAAATCGAACAGAGTTCTTTTTTTATCACTTCACCCCTTTTTCTTTTTTATATATATTTATATTTCTAAATAAAATTCTAAATAAAATAGAGTCAAAAATAGATTTTGATTTAGAAATTGTGAACTACCCTTTTCAACACTTCCCCTTTCCCTTGGACTAATAACGGGAAGGACAAAAGCGAATCGGTATGCTAATTCCTCATACTCAAATCAGTCCTTCCCATGGATTATTTTCTCAACGAAAACGAATAAGTAATTATAGGAGTGAAATCTTGATATAATTTGAAAAAACAAACGACAAGTCCAAGGCAACAAAATAAGAAAAATACGTATTTTTCATATTTATAGGATTAAACAAAAGGATTCGCAAATAGAAGTGCTAATGCTACAACCAGTCCATAAATTGTTAAAGCTTCCATAAAGGCCAAACTAAGCAATAAAGTACCTCGTATTTTTCCTTCCGCCTCGGGCTGTCTCGCGATACCTTCTACAGCTTGGCCCGCAGCAGTACCTTGACCAACTCCAGGTCCAATAGAAGCAAGCCCTACGGCCAATCCAGCAGCAATAACGGAAGCGGCAGAAATCAGTGGATTCATGATAAGTTCCTCGCACACACAAAAAAAAAAAAAAAAAGAAATGGTTAATGATACAACCAACCAATGAATTATAACATAATTATTCCATCACTAAAATTCATCCAGTCGAAGTAACCGAAGTAACTAAGAACTTCGAATTGGAGTCAAAATATTATTGAATCATCAGAACTACTTCGATATCTTCTATCCACAGAATCTTTGTGAATTCATACGACTTTCGTTCTTCCATTTCTTTGTTCCGAACCGTTCTTTGAATTCTTCGATCTTTTTCTTAATTTCATCTGTTTATTCAATCAACTCACAGTCACAAACGAGACGGAAGGATTTCTATTGGAATCCTCATCTAAATTCACAGTAGTAGGGCAAATTAGATATATCTTTAGTTCATATATATAACTAGTCAATATCTAATATCACATATACATGTCTTTCTTCCATAACGTAAACCAACTATTCCTATCTTAGATTCAATCGAATTCTAGAATCATTCATCAAAACATCCACAACAGTTGACTTATAGCCATTAAATTACATAGACCTAGTTCGACTCTTCTTCTCCTAACCAACCCATCTTCCCATTTTTTTTGTAAATTCTTATCCCCCTTTTCTTTATCATTATCCCACATGGATAGAATCGAAATGGACAAATTGATTAGGCCGAATCATTGCATAGAAATATCATTATTAGATTGATCTAAGTTCATGCAATTTATTATTTATTAAAAATTTCTTTTGGTCAATCGTTAAATTGAATAAAATAAACTGAAGGAATAATCGTTCTATAGAACATACTTTTTTTTTATTTAATCACACGCCATAAACATACACCACAAGAATTCTTATTCAAATTAGTACTCCTAATATTTAAGGATTGACTGAACAATATAAATAGAATCTTCATTGAGGAGAGGTATGATATAAGTAGACCAAACAGGAATTTTAGGAAAAAGATCTTTTAGATCTCTTTCCTTTTTTTTTTTTTTACAATTCTCTAATCTCATAATCTTTTTTGTTATTACTCTAGATCGTATATAATGCATTTGTATATTCCCTATATTTATATTCTCTAAGTAGAATATATTGAGCTACGCATACATTGCCTTAAACTAGGTTAAAAAAAGACTATTTATTTCGAAAACTAGTCAATGATGGCCCTCCATAGATTCACCTATATAAGCCGCGGCTAAAGTTGCAAAAATAAGAGCTTGAATCCCACTTGTAAATAATCCAAGGAACATGACAGGTATAGGAACCACTAAAGGTACTAAAGAAACAAGAACAACAACTACTAATTCATCGGCTAATATATTCCCGAAAAGTCGAAAACTAAGCGATAAAGGTTTTGTGAAATCTTCTAATATGTTAATGGGTAAAAGGATTGGAGTTGGTTGAATGTATTTCCCAAAATAAGCCAATCCTTTTTTGCTAAGACCCGCATAGAAATATGCCACTGACGTGAGTAAAGCCAAAGCAACAGTAGTATTTATATCATTCGTGGGTGCGGCTAACTCCCCATGAGGTAATTGTATGATTTTCCAAGGTAAAAGAGCTCCTGACCAATTCGAAACAAAAATAAATAGAAACATAGTTCCAATAAAGGGAACCCAAGGACCATATTCTTCTCCAATTTGGGTTTTACTCACATCTCGAATGAATTCAAGGACATATTCGAAGAAATTCTGACCGCCAGTTGGAATGGTTTGTGGGTTCCGAACAGCTATAGTGGCTGAAACTAATAAGATAGCAATTACAACCCAAGAAGTAATAAGTACTTGGCCATGGACTTGGAAACTTCCTATTTTCCAATAGAAATGTTGGCCTACTTCCACACCGGATATATCGTAGAAACCTTTTAGTGTGTTGATGGAACATGATAGAACATTCATATTGCCCTCTGACAAAAATAGAACTTTAAACGAAATTATTTTGATTCAACCATCTCTTTCTCGACTTGCCTACTTGAATCGTATATTTTGAATACCAACTAATTACACAATATCCCCAGTTTTTATCTCTTTTTTGAGGTTCACAAATAGTAACCAATTCCATAAATCTATGTAATGTAGTTTCCTAAGTAATTTATTTATCTTATTATTAATCAAGGATTTATTATATAGCTAGAACGACCCTCACAAATTGCGAATACTAATTTGTTAAGAATTAATCGGATTGAAGCTATAGCGTCATCGTTCGCTGGAATCGAAATATCTCCAAGATCGGGGTCACAATTTGTATCGATTAAACAAATCGTAGGAATTCCCAAAGTAATACATTCTCGAAGAGCCGTATATTCTTCGTGCTGATCAACAATGATTACAATATCGGGTAACCCTGTCATATATTTAATCCCGCCCAGATATGTTTGCAAGTGAGATAATTGTCTTTTCAACATAGCTGCATCTCTTTTTGGAAGACGATTGAGTCTGCCCATTTTTTGTTCCATTCTCAAGTCTCTAAACTTATGAAGTCTCGTTTCTGTAGTGGACCAATTCGTTAACATACCACCGAGCCATTTTTTATTAACATAATGACATCGAGCCCTTATTGCAGCCCGTGCTACTGAATCAGCTGCTTTATTTTTGGTACCAACAATTAAGAATTGTTTTCCCCTACTTGCTGCATCAAAAACCAAATCACAAGCTTCTGATAAAAAACGAGCAGTTCTAGTAAGATTTGTAATATGAATACCTTTACGCTTTGCAGAGATATAAGGTGCCATTCTAGGGTTCCATTTCCTAGTACCATGGCCAAAATGAACTCCTGCCTCCATCATCTCTTCCAAATTGATGTTCCAATATCTTCTTGTCATTTTCCTCCACACTTACCCTCCCTTTTTCAAAAAAAAAAAAAAAAAAGAGACGAGGTACCCTGAAAAATAAATAAATGTTCCGACGGAACCTTCTCTTCTACCGTGGATTGGCCGTAGATGCACGATCCAAGCCCTTATTCTTTTCTATTCGTTATTTTCTTTACTTTATTACTATTACCAAATCAAATGACCGGGCCAAATACAGCCAAATACAGTATAGTTAAAGTTAAAAGTATGAATCTGCTCTTAGGAATCATTTAATCCTATAAATGATTGTTCTGATGTATCATGGAAATTCTTTGAAAGACAAGAATCAAATAATTTTCTGTGGTGGAACAAAATATCTCTCATTTCTCCCTCGAATAGATTCTTCTTTTTGGTTTCCAAAGGAATGTTGTTATGCTGTCTTGAAGTAGGCATTAATCCTTTAAATCCGGTACCAACGGGTATCATTCCCCCCAGAACAACATTCTCTTTCAAGCCTTTCAACCAATCGATACGACCCCGGAGAGCAGCTTTTGCTAAAACCCGAGCAGTTTCTTGAAAACTCGCCTCAGATATGAAACTTTGAGTATTCAGAGATGCTCTTGTTATTCCCAATAAGATGGCGCGGTAACAGATCCCTTCTTCCAAAGCACGCCCCATTCGTTCCGCTCGCAACAATCCAATTAGTTCTCCGGGTGAAAAAACATTAGACATTCCATCTTCTGAAACCAACACTTTTGATGTTATTTGACGTACAATAATTTCTATATGCCTATTATGGATCTGCACCCCCTGGGATCGATAAACCTTTTGGATCTTATTAACCAAAGAGATACGACTTTGCACTATAGTTAGCTCCGCACCAATCAAGAATCCCCAAGGAATTCCAAGAATTCTTGTTATACGTTCGTTCCAACCCTCAACCCTCTTTTCTAGATTCATCGATATTGAATCAATCGAACGCACTTCTAATACCTGTTCCACTTTTGGAAGACCCTGTGTTATATCACCGGATCTCGATTTTTCATATATAAATGTAACTAATGTATCTCCTTCGTAAAGGATTTCCCCATAATGGCCATGAACAGTTGCTCCTGGAGTGGCCAAATAGGGCTTAGCCCATCGTATTACTACAGAGTCAACTTGAACAATTAGAATTTGACCCGATTTTAGATGTGGCCCCTTTTTAGCTATACATATATTTTCACAAATAAACTGCCCAAGACTCATTTTTGTAGATGTCTTTTCACAATAATTGTGATGGAGAAAATACCAATCCAAATTGAATGGATTCACAATGATCTTACTGCATGGATCGGGATTATAAAATTTCCCATTTTCATCCATGAAATAATATTTAATTACTTGAAAAGTCTGTTTTAAATTGTCAAATTGTAAATAGTTAGTTACCGGGATCTGATTATAAGTTATCAAATAGTAAAATGAATAAAAATTCGCAATTTTAAAAGCTGTTCCTAAAGGGCCCAACGAATTCCTAATTTGCATTAGGGGATTTTTTTTAATTGATTCTTTTATCACATTGGACAATTTTACATCATTGAATGGACCCATTCGAGAACAATTGGATGATGACAAAATTATCAAAGATTGGCATTCCTTATTTCTATTCAATAACGTATGAATAGTTCCTTGATTCTGGTTAAGGGATTGTTGAATCTTTGCCTTGGAATAGAAAAAAGTAGAAGAAAACGGATTGATATTGGTGCGATCTGATCCATTATGAGAGATCAATCCGGAACCCGATGGATCATTTCTTTTTCCAGTATACGGAATAGAGGATTTCACTAAGTCGATTCTTAGGAAATCTCGAATCAAACCATTTGTCCTTATTTCAACAAAGGAAGCACGGACCTCTTCGATAGAAGAACTTTTTTTGTCATTGTCCCAATTCAATACTAAACAAGTTCGAACTAATTGAATACTTGTGTCAGAAATTCCCCGAATTGGTTTGCCGTTTCCATAAAGGATATAATTGACAACTTGAAGTTGCACATTATCCCTTTCCTGCAGCAGATCCGGGGGGAAAAGTGTTGCTAAATTTATACCGTCCGTTAGTTCATATGTAACTACAGGTCGAACCAAAACAAAATACTTTTTCTTGATGGGTGTGATCCATTGGACATAGATCCAATTTTTCAATTTTTTGAATGCTTTGGAATCTGTTTTTCCTATTCTTGGTGGTATCAAGATGCCACTGTGTCGAGATATCTTATCTGTCTCGCCAGGAAAATGAATATCTCCAGAAAAGATTTTAAGCTCAATTCTTTTTTTTTTTCTTTCCACTCGTACTAACCCGCCTACTCGGCTCCTTGTATTTAAAGTGATTTGTGTATCTACCCCAATGATACTATTGTTCCGTACCATTATGGAAGAAGATCCAGGTAAGAGATGTACTTCCTCGGGAATGAAAAAAAATCGATCTACTTTCATTTGGTATTTTGGCCTAAATTCCTTGATTCCTCGATACTCAATCAAATCCTCTTTTTTGACGATTGAATGCACTTCAATAGTCCCATATTTAGAAATTCCCGAACTCTTTCTTCTGTATCGAGGATCATCGAAATAAGCAAGAATACTATTTCTACGGAAAATACCATTTATGGGTATTTTAATCGAAAGACCTGAAGGGGACATTAGTTCTTTCTCTCGTTCTTGAATCGATTGGAGTGGAATGGTGAATCTATTTCTTCGCCTCTTTGCCAATAAATCCGAATTATCGTGGAGAATGGCAGGATATATAAGATTATAATGACCAGTGCATACGATTCGATTAAGTTCTGAATAATCAGGAATCCTATCTTCTTTTTTACCATAAAAATCCGAACTAAATAATTTGTGTCTCACTTGATCATTATTCAATGAGGGATTAGAAATATATCTTCGCTTGACAGAAAGAGAATGCACGTTCGTTTGATCTTGGTCCTTGTGGAGCGAAAGGGAGGCTATACTGGATCTGCACGGCTTTCCTGATAATATCCATAAATGACTTGTTTTTGGTAAGAGATGAACATTACCATATGTAAATTCAGGTGCATGATACACATCGGTACTCCAGTGCATTTCTCCTTCTGAGTCAGAATAAATATGTTTTCTGACTCTCTCCTTAAAAGTGGATGTTCCCGCGCGAATCTCAGCAATCACTTGTTCTGATTCTACATATTGATCATTTTGAACTAAAAGAAAACTTGTAGATGGAATATTCACATTATGTAGAATATCTTCACTCTCAATAGTTACATACAAATCTATAGAACATAGAAAAGCAGGATGTCCATGACGTGTACGTGTCGGATGAACCAAATTTTCATTGAATTTTATTTTTCCATTAGAAGGGGCTCGTACATGTTCTGCAGTACCCCCTGTGAATACTCCGCCGGTATGAAAAGTTCTTAATGTTAATTGAGTACCGGGTTCTCCAATAGATTGACCTGCAATAATACCTACAGCTTCTCCCAATTCGACCAGGTCACCATGAGTAGGACTCCGGCCATAACATAATCGACAGATCCAAGATGGACTCCTACAAGTAAAGGGAGTTCGAATAGATATTGGTTGTGCTCGAAAGGTTATGAATCTATTGATAAGTCCAACCCCAATATCTTGATTTTGAGTGGCAATGCATCGTCGACCCATATATATATCATCCGCTAATACACGACCAATTAATGTTTGGATAAAAATTCTTTCCGGCATCATCCCATTTCGAGGACTCACAGAAATACCTCGGACAGTGCCACAATCTGTTCGACGTACAACAATGTGTTGAACTACTTCAACAAGTCTGCGCGTGAGATATCCAGCATCTGATGTTCGTACAGCAGTATCCACAACCCCCTTTCGGGCTCCGTAGCAAGAAATGATATATTCTGTTAAAGAGAGTCCTTCGCGTAAATTGCTTTGAATGGGTAAATCAATCATTTGTCCTTGGGGATCCGACATTAATCCTCTCATACCTACTAATTGATGTACCTGAGATGCATTTCCTCTAGCTCCCGAAAAAGACATTATATGGACTGGATTAAAAGGGTCAGTCATCCTAAAATTAGGATTCATTTCTTGTCGCAAATATTCACTTGTAGCATACCATATCTCAATGGATTGACGTAATTTTTCTACCGCGTGTACATTCCCATAATGGTGGTGTTTTTCCAAAATCAAACTTTGTTGTTCAGCATCTTGAACTAGCCATCCCTTCGAAGGTATTGTTAAAAGATCATCAATTCCTAATGAAATAGATGTAACGGTGGCTTGCTGGAAACCCAGAGTCTTTACTTGATCCAGGATGTGTGATGTATATGCCATTCCGAAGTGATCTATTAATCGACTAATAAGTCGTTTCATGGCAGTTCCGTCTATCGCCTTATTGTGAAAGACCAGATTGGCCCGTTCTGCCATAAGTACCTCCATATTCCGCTGAGTAGGATTCGACAATGGGTTTGAGTCAGTGATTGAAAAACTTCCTTTTCTCGATCTTGATTCGCGTAGAAATTCCGGACCTATGATCCTAGTTGAACCGAAGAGACCCGAATTTTCACAGGTCTCATAGAATTTTACTTATATATGATTAGGTACTATATGAACAGGCTCGATAAAACCCTTGTATGGCTTCTTCGATTTCTCGATAAAGAGAAATATGACCAACAGTGGTTCGAATATATATATAAAGAATTTCTTTTTTTATACTTCTTACTATTAGATAGTGCCCATAAATCTCATAATAAGTACCCAAAGATTCATAGTGAACCTCGATGGGAGCTTCTCTTGAAGAAATAACACGTTGATCTAGTCGCCACCGGAGCCACAGAGGGCTATCTAAATTGATCCGTTTCTGTCGATAAGCTCCAATTGCATCATAGGAATTACAAAAAAGGGGTTCCTTTTTTTTTGTATACTTATAGTTATAATCGTCAATTCTTTCATTTTGATAGTTTCTGCGATTATATGGATTATACCTATTTACACAAATACCACGACGATTCCCGCTCGTTAATATATAGAGTCCCATAAGCATATCTTGAGTTGGTACGGAAATGGGATCTCCAATAGCTGGAGACAAAAGATTCATATGAGAAAACATAAGTAAACGAGCCTCTGCTTGAGCCTCCAAAGATAAAGGTACATGAACAGCCATTTGATCCCCATCAAAGTCTGCATTGAATCCCTTACAAACTAATGGATGTAAACAAATAGCACGCCCTTCCACTAAAACGGGCTGGAATGCCTGTATGCCCAATCTATGCAGAGTAGGTGCTCTATTCAACAAAACAGGATGCCCCTGCATAACTTCCTGAAGTATTTCCCATACAATCGGTTCCTTTTCCCGAATTTTACTCTTCGCAACTCCTATATTCGAAGCAAGATGTTCTCTAATTAGACCACGAATTACAAATGTCTGGAAAAGCTCTATTGCTATTTCGCGGGGCAAGCCACACCGATGTAATGAAAGTGAAGGACCTACGACAATGACGGAACGCCCCGAATAATCGACCCGTTTGCCAAGCAGAGTCTCACGAAATCTTCCCTCTTTGCCTTCAATTACATCTGAAAACGACTTGTAAACTTTATTATGCCCGTCCCTCATTGGTTGTCCGCGGATTCCATTATCAAGAAGTGTATCCACGGCTTCTTGTACCAATTTCTCCTGGCACATTACTAATTCTCCTGGCGTAGATCTACTTGTTGTTAATAGATCAGTAAGAGTGTTGTTACGATAGATAACTCTTCTATAGAGTTCATTAATATCCGAGCTCATTAGTTTACCCCCATCTATCTGAATGATCGGTCTCAACTCGGGAGGAAGAACTGGTAATAGACACAAAACCATCCATTCTGGTTCTATATTTGTTCGAATAAAATGCTTTGCTAATTCCATGCGTCTAACCAAAAAATCCTTTCTTCTTCCAATTTTTCGATCTTCCCATTCATTCCCTGTGGGCCCTTCTTCCCCTAATTCTTTCCATTCTACCAATGAAGAATCTATAATAATTCGTAAATCTAGATCGGCTAATTGTTCTCGAATAGCACCTGCTCCAGTAGAGATCTCTCTGTTTCGAAATGTATCGAAGCCTTGTGTAGTAAAAAAAAGCGGGATGCTGTATTTCCAGGATTGGATTTCATATTCGAATGAACCTCGTAATCGTAAGAAAGTAGGTTTTTTAACTATGGGCCTAGCAAAAGAAAAATTGGGATAGGATCTTATAGGATCTCCCCCCTTCAAAATCGGACATGAAAGTTTCCTTTCATCCGGCTCAAGTAGGTACACCAAATAAAGATAAAGAGGGGAGTTCTCGCTTTAAAATTCTAGAAACCCCCCCCAAAAAAAAAAGATCTACTCCTTACTCAAGTTCCCAGTGAAAACCAAGCAAGATTTCATTTCCTTCTTCCTTTTATTTAGATTTTTTAAATTCTTTATTCAATTACGACATAAATGAAATGTGAAATTCTTGAGTAGTCTACTTCCCTTCAAATGATGAATGCCCTTACTTAATTAAGATTAAGGGAATACCTTGAAATTCATAAGGGATTTACTTGTCTATGTATCGTTCCATTCGATCTTTTAGGTCCCAACTTCACCTCGACGGTTATGTCACGATGCCCTTAAAGCCCATATGCGATGGCTAGACTCCTGTAACCATGACATATTTGTTGCTTACTTGAACATAATTTCTTTCTAAAAGAAAGGAATAATTCCACAAAAGAAAGAAGTCTTTTTACGAGGTACAACTATAAATTAAATTCTTATTTATTTGTTACGAAATCGACCATAGATCAATTCCCCTTTTTAGTTGGGAGTATTGAATACACCCATAATTCTGAGCTTCATGTTAATCCTCCCAAGAGACATGTCAGGTCCAGGGCATCCCGATTGGATTGAATGGGATGACAGTTTCTCATTCCGAATCTGTAAAATCAGAATTTCGATCAAATCACACATCGCAGTATACCAGGCCTTCTAATTCTTTAAGAGGTTTATCTAAAAGATTCGCAATATAACTAGGAAGACGTTTCAAATACCACACGTGGGTTACTGGGCATGCCAGTTTGATGTAGCCCATTTGGTATCTTCGTATCCGAGAATCAACAAATTCAACTCCGCATTGTTCACAAAATTTCGGGTCTTCTTTTTCATCTCCGATTACTCGATAATTTCCACAAGCACAAATTCCACTTTTTATAGGCCCAAAAATTCTTTCACAAAATAATCCATCTTTTTCCGGTTTATTGGTTTTGTAATGAAAAGTATAAGGTTTTGTCACCTCTCCAACGATCTCTCCATTAGGTAGCATTTTATTGGCCCAAGCACTTATTTGTTGAGGAGAAACTGATCCAATTCGGAGTTGTTGATGTTTATACCGGTCGATCATAGAAGAAAAGTTCTGATTCATTCCGATTAAGCTTCCTTCCTATTAATCTGGAAGTTCTTCTCAGATACAAGGAAATGATTCAGTTCCAGAGCCAAAGATCGTAGTTCTCGAACGAGCAATCGAAAAGATTCTGGAGCATCCTCAGGATTAGGTATTGTTCCTCCAATGATCGTAGTACCAAGTACTTCCTGGCGAGCTCTAATATGATCAGATTTATAAGTAAGCATCTCTTGTAAAATATGAGCAACACCAAATCCCTCTAGAGCCCAAACCTCCATTTCTCCTACCCGTTGTCCCCCTTGCTTGGCCCTTCCTCTAAGGGGTTGTTGTGTAACAAGTGCATAATGTCCACTGGAACGTCCATGGATTTTATCATCAACTTGATGAATTAATTTCAAAATATAAGGCTTTCCTATTATAACAGGTTGTTCAAAAGGATCCCCCGTTCTTCCATCAAATATTCTACTTTTTCCTGGATACTCGAGTTCAAATACCCATGGATTCGCTGTTTGCTTACTGGCTTCATATAATTCAGAAAACACTAGTTTTCGCGAAGCTTCTTGTTCATATCTCTCATCAAAAGGCGCTATTCGATAATGTCTGTCTAGCAGACTCCCCGCTAACCCGAGTGAACATTCAAACATCTGTCCTACATTCATTCGTGAAGGGACTCCTAATGGGTTGAAGACCATATCGACAGGTCTTCCATCTTGCAAATAGGGCATATCTTGTCTAGGCAAAATTTTGGAAATGATACCTTTATTTCCATGTCTTCCAGCTACTTTATCGCCTACTTTGATTTCACGTTTCTGTAAAATATATACACGAATCGTTTCTGGATTATAACTAGAACCCCCTTTTTTCTGGATCCATCTCACATCAATAACTCGACCCCTACCACCTGTAGGTAGTTTTAGGCAAGTTTCCTTTGAAGTAGATACCTGAATACCAAGTATGGCTCGTAATAATCTATCTTCCGGAGCATACGACGATTCTTTCACCATCTGGGGCGTTAATTTACCTACTAAAATATCACCCGTCTCTACCCAAGATCCCAGCATCACAATTCCATTTTTGTCTAAATTGCGTAATAAATGGGCTTCTAAATGTGGTATTTCGTTAGTGACCCTTTCGGGGCCTTGGCTTGTCACATGAGTCTGAATTTCATATTTCCGTATGTGAAAAGAAGTATAAATATCTCCATATACCAAGCGCTCGCTAATGAGTACTGCATCTTCAAAATTGTAACCTTCCCATGGCATATAAGCCACTAATACATTTTTCCCCAAAGCGAGTTCGCCACCAACTGTAGCGGCACCGTCCGCTAAAATTTGTCCTTTTTTAATGCATCTACCCCGCTGAACCTGGGGGTTTTGATGCATAGAAGTATTTTTATTGGAACGTTGATACATAACTAATGGAATGCTTAGAGTATCTCCATTACCTGATAAAATGATCTTGTCAGTATCGGTATAAATGATCTTTCCCTCGTGTTCGGCTATAGCAAGAGCCCCTGAATCTAAAGCCGCTTGGCGTTCCAACCCAGTTCCAACAATGCACTTCTCGGACCTAGAAAGCGGAACTGCTTGACGTTGCATATTAGAACTCATTAAAGCCCGATTCGCATCATTATGCTCGATAAAAGGAATGAGGGAAGCTCCAATCGAAAAATATTGGAAGGGAAAAAAACTTCGAAGATGAACCTGTTCCCATGCAATAGTTAGGAATTCTTGGCGGTATCGAGCTGGAACAACCTGTTCCTCCTGAATACCCGGATTTAACGCCAAAGAATTTCCTGCCGCTACCATATAGTATTCATCTCTACCTGGGGATAAATAAAGCATCCGTACCTTTTTTGATTTCTCGGAAATTTCATAAAAGGGGCTTTCTAGAAAGCCCCAATGACCAATCCTCGCATGAATTGATAAGGATCCAATAAGTCCAACATTGATTCCTTCAGATGTGTCAATTGGGCAAATACGTCCATAATGACTAGGATGGATATCTCGTATACGAAAACTGGCAGTTCGCCCTGTCAATCCTCCAGGGCCCAAATAACTCAATTTTCTCCCATGAACTATTTGTGTCAATGGATTAGTTCGATCCAAAACTTGAGATAATGGGTGTAAGCCGAAAAAAGACTCATAAGTAGTTTTTAATGGAGTTGAAGTTACCAAATTCTGAGGAGTCGGTATCAATTTATGCCTAATTGCTCCACATATAGTTCCTCGAACCACATTTTCTAAACGAACTAAAGCCAATCCGAGTTGATCTTGTAAAAGATCCGCTACAGAACGAATACGTTTATTTTTCAAATGATTCATATCGTCAAGTGTACCCATTCCAAATTTCATTCCAATCAAATGATCCGTGGCTGCCAATATATCTCGCGGTAACAAAAATGTATTGTTCTGAGGTATATCAAGGTTCAGCCTTCGGTTCATATTTCGTCGACCAATCTTTCCTAATTCACATCTTTGTTGAAAAAATTTCTTTTGTAATTCCTTACATAAGGATTCAGAAAATACCGGATCCCCGCCTACACAAGCAAATTCTTGATAAAACTCCAAAATGGCATTTTCTTTTGACCCAATTTTTTTTTTCTCCTTATCATTCAGAAAAGACAAAAAAATTTCAGGATAACAAACATTCTCTAGAATTTCTCTTAGATTCGAACCCATAGCTGATGATAGAACTAGAATAGATATTTTTTGTTTCCTACTCACACGAGCCCATATCCTTGCTTTTCTATCAATCTCTAATTCTGATCTTCCTCCCCAATCTGATATTATGGTGCCGGTATAGACCGAAATTCCGTTATGGTCCAATTCTGACCGATAATAAATACCGGGGCTTTGCAATATTTGATTGATCACAATTCTGTATATTCCATTTACTATAGAAGTTCCCAGAGAATTCATTAGAGGAATGTTTCCAATAAAAATTGTTTGTTCTTGCATGTCCCTACTCGTTTTCCAAATTAATCCCGCGGATACATATAATTCAGAAGAATATGTGAGTGATTCATACACAGCATCTCTTTCTTTTATCAAGGGTTCTACTAATTGATATGTTTCCACAAATAATTGAAATTCAATTTTTTGATCTGTATCTTCAATTTTTGGAAACTTATAAAGTTCTTCCGTTAAGCCCTGATCAATGAACCTACAAAATCCTTCAAATTGTATCTGATTAAACCCAGGTATTGTAGACATTCCTTCATTTTCATCCCGGAGCATTTTAAATTTCCCATTTATCTAAAAATCCCATTATTGGTTCATTCTTCATTGAATCATATAGATGATCTAGCAATAGTGGAATTTATATTCTGTTTACTGAATAACATGAAATTTTCCCCAACTCCCTATATGGAATGTATGAAATACGTATGAACGGAGGAATAAAGAGAATAATTTTCTACTCAAATTGGAATTTGCAACAGATACAAGTTGATAAAATATGCCTAGAAACAGAATTCTGCCACTTAGACTTATTATGTTATGGGATTTTGTATAGAATATCAAAACAAAAATGATTCCCTTTCTACCATTATTATGATATTACATATTCTAATCTGGTTGAATACAAAAAAAATAAACAGATTCGGTATTTGATCTTTTCACTGAGATAAAGACATAAAAATTAGAACCAATATAGAGTCGATTTTTTTTTTTCACTTAACCCTCTTTTTTTCATGTATTCCATTCTTCAAAAAATGATTCGCAGAGAAGAGAGATATTTTTACCTATTTTTTAATAGAATTTGTAGAATACGATTGTGAAGTGTATAAGAGGGGTTGTATTTATTAAACATGTGCAGATATAGCTATCTATATATATCTGCCTTCCCCCTTATTGCCGTTCTATTCGGGGCAGCGCGGGTCGTGTGCTCTATCAAAATTTGAATTTTTTATTCAATGTATTTAATTTAATGAAAATTTGAAGCAGGATAATTTCCTGATAATTCTCTATAGGCAGCATATAGAAATAAAATACCCCATTAGATATCTGTGTAACAATTTCGATTCTGGGGTTTACATATACTCATAATTGTTGTTATAATTGAAATTGAGAAGGATTTTTTTTTTGAAAAGAATCCACATTGATTAGTTATGTATCAATTTGTATTTGATTATATCATTAGGAAAACACAAATTAAGATTCAAATCGAAGAATCGTTCATGAATTCAGAGTCAGCAGTCAATAGTTAATGGTTCAAATTTGTCATGAATTTTGGCTTTTGTGACTGAAAATCCACATTTTATTTATAGAAAGGGGAGGAGAAGTTTTTAGGTATTGTGTGTTTTGAGATACTATACAATCAATCAAAAGAGTGGATCAAATCCAATCAAAAAAAAAGGAAGGATTTTTTTAGGAAGGGGATTAAGAAAACAGGATTCAAAATGCAAATACAATAAAAAAAAGAAGTTCAGTAATCCAGGAAAATTTTCATCTATTTTGTATCCTTTTGGCGACATGGCCGAGTGGTAAGGCGGGGGACTGCAAATCCTTTTTCCCCAGTTCAAATCTGGGTGTCGCCTGATCAATAAAAGACTCGGAATCCCCCATTCTGTTCTGCTGATATAACTAGCCCGATTATTCCCCAGCAGAAGCAGAGGAAAAGGACCGTTGATACTTGTTTGATTCTAAGCATCAGGTCTGGGGGTTTTCTAAAAAATTTGAAATCCCTGAATCCTAGATGCAAGGAAAGATTATAGTGATGGAAGGGGTCGGAATTTATATATGGACTCACGAGAGTCTCTGAGTGCTCAGGCATTGAATCAATATTAGATTGGATGGATAATTGGCTTTTTTTATAGAAAAAGTGCAAAAAGAAATTCTTTCTTTTTGGCAAACCCCTAGTCATGAAAAGAATATAATAGACTGCCTCCCGACTCTTTCACAGAGACAATTGGGAAACGGTATGAATTAGATCAAATGGGAAATAGAGGTATGGAATAGATAGTGATCTATCTTTTTATGCTTTTTACTTATGAAGATCAACAAAAAAAAAAGTAGGCCTTAATTATTCCTACATGTTTTAAATTATTCCTCCATGTTTTATTAGTAGTATTCTTTTGAAATGTCACTACCTATTTTCTATTTTGCTTGTTATGTTTAATCTTTCCCGATTCGAAATCATATAGGAATTTCTGATAAATGGATTTAATAAATCCATTTATTGGATTGGTTCATCGATAGTGTTGGGTCAGAATCCCTTTTTGACTCTGCGTCATTGATTCCACTATTATTAGTGAGCAATAATGGAAAAATTCTTTCATATTCATAGAAATAGGGGACATAATTCACATGGATATAGTTAGTCTCGCTTGGGCTGCTTTAATGGTAGTCTTTACATTTTCTCTTTCACTCGTAGTATGGGGAAGAAGTGGACTCTAGAGGTACTACTAATTGAGTTGAGGAATCAAACTGTATCAATTGTTTTCTAGATCGTTCTGAAAAGCGCTTTTAACGATTTAAAATAAAAAAATCTTCATTTCGAAATTCCATTGGATTCTAGTGGAGTTAACGTAGTATATGAATAATACTCTTTGAATGAAAGAGATATTTCAATGATTCCCATGTTTATATTTCGAAAGGAACGAGAATACAGATGATAGGAAATTTATTCCAACTAAATTCTTCCTAAATTTTCTATTTCAACGAATAGGCTCTTACCAGAATTATAGATGAACAATGAGGAAGACCGGACTTCTTTTTTATTTGTTTTTTTATTTGTTTCCCTTCTTACTGTTCAAAGAGGAAGTCGTTCTGTTAAGTGTACACACACTTTCTATGAGAAACAATATAGAAATAGTGGTTGTCTAAGGAGATACTATGTATAATAAGATCTTGCCTTGGGAGAGTCACATATTATGTTATGCATTTACCAC-TTTTTTTTTTATTTTAGAAATTTGATTTATGCTTTATCGATTCATTTCATATCATGGTTCAAGCGTTAAAAATCGTTAAGGTTTACTATTCTTTTTCGAAATTCGAAGAAGTTCCCATAGAACTCTTGTCGATGGTTCAATCAATTACTTCTTCGAAATGCTAAACTAAAAAACTACTTGATTTTATTAATAAGTTTATTAATAAAAATAATTTTATTAATAAACTTTCCTTCATTGATTTGTTCGATAGATACGGGATTCATATTGGAAAGAATAAGAAATCTAAGAATTAGAACCATAAGAGTAAGAGTTCTCTTTCGATTATTTCAGATTGATCGGAACAAATAGATGTAGCAAAGGAATAGAATAGGGTGCTATGTACATTCCATATATGGAATTGATATCTACATCATATATTATATGGAATTAATATCTACATATATGCAGATAATATTGTAATGAAGATAATATTGTAGATTAATCTATATTAATTAAGCTTTTCTTATTTTATTATAAAGTATAACTTTATATACTGTATTACTTTATACACTACAATAAGACTTATAGAGAGTATGGTAGAAAGAAATATATGAATTTTTCTTTCTACCATACTATCGGATCACATAGAATACTGTCGATTCTAGTCCGCTCATTTCATTTAAGACGCGAAATTGGAATCCTTTTCATTTGATTTTTTCAATCATTGATAAGAACTCAGAAGTCAAGTTTCATTCAAATGAATTAATCATTTTGACTAACTGTTTTTACATAAATGATAAGTAGAAAAGCAGTAGGAACTAGAATGAACAGTGCAGTAGCAATAAATGCAAGAATATTTACTTCCATAATCTCATCGTTTTTTTAATTCACAATAACTCGGGATTTAATCCCATAGAGATGATAAATCTTTCGCCTGTAAATTCAATGGATGAATTACCTCTCGATGATATTGAATCGGATCAATATCATGAATAAGAATAACAATATCTGAGCTATCAAATCAATTCATCGTCGAGAATTGAATAGTATATCATAGGAAGATCATTTATCCATACCGAATCAAAAATGGGATTCCTGACCAATCAAGAATCCTTTTATTTATCATTCTGTTCTTTCTTTTCTATAACCTACCCTACGCCTTCCTTGTATCATCATCAGATGAAGTATCATCTGACCACCGTTCCACTTCCATTAGTCACAAACCAAAATAAACAATAGAAGTGAAATGGAAAAAGAAAGAAGTTAAGTTCTAAACTCTGTTTTTTAATGATCTAATTTTCTTAGAAGACAAATAAGTGTGATAAAGATGAATCCCGGTAGAAAAGATCTAATATTCCATCAATTTAGGGTTTTCGATGAGACTCCTAAAAAAAAAATAGGAAGGAAGATTGATTCATTCCATTCCCTCGCTAAATTCATTCTCTCGCTAAAAGGGGCGGGATCCTTGGTTGATCTTTATCTTTCTTTTATCTTCCTTCCTTAGATTATTAGGACTGGGACACATATATCAAAAGCTCCGTGTGCAATTTGAATGAAATAGATTTTTCAAATTCAAATTAGTAATTGAGGTTACACAAAATCAGAGCCAGAAAGGGAGGTAGTTTAATCTGGAAAAATATTCCATGGTGGAATTAGATTCCATTTTTTTGGGGGGTTCGTACAAGAAACGAATTCCATTTGTGTATATGCTCCGGGGAAACATAGGGTACTCTATTCCATATTCCATTACATGGATCGGGAACAATCAAAAATCCAGACCCAGTATAGTATCTTTTGGAATTCTGAACTGAATATAATGCTACAACAATTGTACTAATCCACATATGTCTTTCTTCCATCAATCAGTACTAGTTGAAGTAATGAAAAATTTTCATCTATTTGTTTGATGAGAAATGCGAAAGGAAAGAAAAAAGAAAAAAAAGGATCTCCCTTGGGAATGAAATCCTGCCCCCCCTGTCCCACCTTTCACAGAAAAGAGAGAGTTGAATTGATGTATTTATTGGATCCGTCGGGACTGACGGGGCTCGAACCCGCAGCTTCCGCCTTGACAGGGCGGTGCTCTGACCAATTGAACTACAATCCCAGGGAAATAAGGGATATAGCAGAAATTTTTATTCTTTTTTATTCCTCCGTATCGGGTATTTATGGAGGACAAGGGGTTATACCATCTCATGGTAGATTGGCGAATTATTGGGCCGAGCTGGATTTGAACCAGCGTAGACATATTGCCAACGAATTTACAGTCCGTCCCCATTAACCGCTCGGGCATCGACCCAGGAAGAATCAAATTTAGGCTTATTGGTAATCCATGATCAACTTCCTTTCGTAGTACCCTACCCCCAGGGGAAGTCGAATCCCCGCTGCCTCCTTGAAAGAGAGGTGTCCTGAACCACTAGACGATGGGGGCATACTTGCTCGACCGCCATCATACTATGATCATAGTATGATCAGTTTTTTGAAATTGTCAATATAATGGTATGATTAAATCCAAGGTCTCTTTCCATTTTTTATGATTTCATCAAATTTTTTGATTCGTGATTCATGAATTATTCATTCTAATCGCCATTCATTCTATTTCTATTATATAGATATTTTATATCTATTATATAGATTATTTATTATATAGATATATTAAATATATAGATATAGAAATTTATTATTATTCTATTAAATTTATTATTATTCTATTAAATTAGAATAATAAATAATAGAATAAAAAAAAAAAAAAAAAATAGAAAGAAATAGTACAAAAAATAGGATTCCTTCCGGGAGTGATCTGTCCGTCAGGGGGTTAAATTCCATTTCTTCCACTTTCATTGATTCATTCATTGTTAAGATCTGCCTATCTCTATCTCACACTAAACTAGTAGATTAACAAACGATAAATCCGGGAAGAGGGATCAAGAAGTTAGCGAAATTTTTTTTTATCTAAGTTTTTTCTAATAATAATTTCGTTCAGGGGACAAGTAGAGTCTATGATTTGATCAAATATCTTGAATCTATGTCGAATTGGTAGGCGTACATGTATCAATCAAGTGAATTTCGTTCTGATGGGAATAAAATCAAGTCAATAAAAGAAAAGCAATTAAGGTTGGCCTTGAAACAATTCATTGTATTTTTCTAGACTTGCTAGGTGCTAGGTAAATAAAATTTCTTATTCAAGAATGAACCACTAACTAGCCACTATGAGTCTACTGCATGTACTTATGTATATAATATATGTACATAGATCTATTTTATCCACATAGTGACTCATTTAAGAATTGAATCAAATAGGCCCTTTTAACTCAGTGGTAGAGTAACGCCATGGTAAGGCGTAAGTCATCGGTTCAAATCCGATAAGGGGCTTTGTCCCCTTTTTCATAAAACTCCAGTCATAGTATTTATTTTTGAAGGGAGAATAGAGATATTGTTAATATTTGTAATAAAAAAAGTAATCAACTATATAAATAGAATAAGTTATCATTCTAATGAGTTAGAGTCTATTATAATGAATTATACTATAATTATAGTATAGTAGTTATAAAGTTGAACGTTTGCTCAATAAATTAGAATTATCATGAATAATGATAAGTCGCCTCTTGAATCGCCAAATACCCCTACTTTCCATTATACCAATCAAATCCATTATAAAAATTAAAAATCAACAAACAAAAGAAAAAGTAAAAGTAAGTGGACCTGACCCTTTGAATCATGACTATATCCGCTATTCTGATATAAAAATTCGATAGAGATAAAATTGGACCCGTTGACCCCCTTTTTTTTATTTCATTTCTTTGGATTTCTTTGGACTCCACAAGAATTTGTCGATATTTCCGATTAAATCTTCTTGTTCCTAGATGTTCCATAGGAATAAATTGTTATTCCGTTCTCCCACGGAAAAAGGTTTAGTTTATTCCAAGTCACAACATAAAAACCTTTTTTAATAGCTTTCTTTGATTCCAGACTAAGATTAATTTGAATCTATATAATTTTATATAATTTAATTAAATTAATAACTTAATTTTAAATTAAATTCATTTAAATTTCTATCTATATAATATTTCTATTATATATTTATTTCTATTTATCATTTATCTATATCTATATAAATAATAGAAATGGAAGATTGATTTATCTATTTAGATGTTATCATATTGTGGCTTCATGTACCAAACATTTTCCTATCAATCCATCCGATATTTTTGCTCCGACAATGTGATGGAGAATGGATGCGAGAAAGAGACTTTCATTTCCAGTCTCCTTTTTTTTATTTAATATTGTATTGAATTAAAATTTCAATTTAATGAAAAAATAGAAAATTCTCTCTTTTTTTAACAGATAAAAATAAATAGAAAAATATTCGAAGTATCTTTCTTTCTTCGACCCCGGGAAAGATATACTTTGGAGTTTTAGATTCATCTGAAGGAAAAGGAAACATAACAAAGAAGACACTAAAAGAAAATGAAAAAAAAAAAAAAAGTAAAATAAAAAAAGTAAATTAATAAATAAAATTCTGATACTTTAGTAGTTTAGTATACATAGAAATTAGAAGAATCTATAAAAATTTTGATTTTCTTAATATCACGGACAAGATCCAAGAATAAGATTATGATTAGTTAATGGAACAAGGGGATAGGTCTGAGGATCAATTGGTAGCGGGAGAGGGAGTCGTGCGTTCCTTGAACAGTTCTTTCAAAAAATTCATCTATCTGGTTGATAGGTTATAAAAAGACAATTCATAGTTCCGATGCTTATTCTTAATAAGAATAAGAAGGAATAATCGAATTGAGTTCATGATTTACCTAGGTCAGGTTATAGACCAATAAAGGATTTTTAGCTTCGAAACCCATTAGAAAGGGCAGTGCGCGAGAAATCATACATAAATGATCGAATCTTCAGACGCCCTGAAAATGCTATGAGGTGTTCGGAAATGGTCGAAGTAGTTTAATAGGAGGATTACTATGACTATAGCCCTTGGTAAATTTACCAAAGACGAAAATGATTTATTTGATATTATGGATGACTGGTTACGTAGGGACCGTTTCGTTTTTGTAGGCTGGTCCGGTTTATTGCTCTTTCCTTGTGCCTATTTCGCTTTAGGGGGTTGGTTCACAGGTACAACCTTTGTAACTTCATGGTATACTCATGGATTGGCCAGTTCCTATTTGGAAGGATGCAATTTCTTAACGGCCGCAGTTTCTACTCCTGCTAATAGTTTAGCACATTCTTTGTTGTTACTATGGGGTCCTGAAGCACAAGGGGATTTTACTCGTTGGTGTCAATTAGGTGGTCTGTGGACTTTTGTTGCTCTCCATGGCGCTTTCGGACTAATAGGTTTCATGTTACGTCAATTCGAACTTGCTCGATCTGTTCAATTACGACCTTATAATGCAATTGCATTCTCTGGCCCAATTGCTGTTTTTGTTTCTGTATTCCTTATTTATCCACTAGGTCAATCTGGTTGGTTCTTTGCGCCTAGCTTTGGTGTAGCAGCTATATTTCGATTCATCCTCTTTTTTCAAGGTTTTCATAATTGGACGTTGAACCCATTTCATATGATGGGAGTTGCCGGTGTATTGGGCGCGGCTTTGCTATGCGCTATTCATGGTGCTACCGTAGAAAATACTTTATTTGAAGATGGTGATGGTGCAAATACATTCCGTGCTTTTAACCCAACTCAAGCCGAAGAAACTTATTCAATGGTCACCGCTAACCGCTTTTGGTCCCAAATCTTTGGGGTTGCTTTTTCCAATAAACGTTGGTTACATTTCTTTATGTTATTTGTACCAGTAACCGGTTTATGGATGAGTGCTCTTGGAGTAGTGGGTCTAGCCCTAAACCTACGTGCCTATGACTTCGTTTCTCAGGAAATTCGCGCAGCGGAAGATCCAGAATTTGAGACTTTCTACACCAAAAATATTCTCTTAAACGAAGGTATTCGTGCTTGGATGGCGGCTCAAGATCAGCCTCATGAAAACCTTATATTCCCTGAGGAGGTTCTACCCCGTGGAAACGCTCTTTAATGGAACTTTAGCTTTAGCTGGTCGTGACCAAGAAACCACCGGTTTCGCTTGGTGGGCCGGAAATGCCCGACTTATCAATTTATCCGGTAAACTACTAGGGGCTCATGTAGCCCATGCCGGATTAATCGTATTCTGGGCCGGAGCAATGAACCTATTTGAAGTGGCTCATTTTGTACCAGAGAAGCCTATGTATGAACAAGGATTAATTTTACTTCCCCACCTAGCTACTCTAGGTTGGGGGGTAGGTCCTGGTGGGGAAGTTATAGACACCTTTCCATACTTTGTATCTGGAGTACTTCACTTAATTTCCTCTGCAGTATTAGGCTTTGGCGGTATTTATCATGCACTTCTGGGACCTGAAACTCTTGAAGAATCTTTTCCATTCTTCGGTTATGTATGGAAAGATAGAAATAAAATGACCACAATTTTAGGTATTCACTTAATCTTGTTAGGTATCGGTGCTTTTCTTCTAGTATTCAAGGCTCTTTATTTTGGGGGCGTATATGATACCTGGGCGCCCGGAGGAGGAGATGTAAGAAAAATTACCAACTTGACCCTTAGCCCAAGTATTATATTTGGTTATTTACTAAAATCGCCCTTTGGAGGGGAAGGATGGATTGTTAGTGTAGACGATTTGGAAGATATAATCGGAGGACATGTATGGTTAGGTTCCATTTGTATCCTTGGTGGAATCTGGCATATCTTAACCAAACCCTTCGCATGGGCTCGACGCGCGCTTGTATGGTCTGGAGAGGCTTACTTGTCTTATAGTTTAGGTGCTTTATCTGTTTGTGGTTTCATTGCTTGTTGTTTTGTATGGTTCAATAATACGGCTTATCCTAGTGAGTTTTACGGACCTACTGGACCAGAAGCTTCTCAAGCTCAAGCATTTACTTTTCTAGTTAGAGACCAACGTCTTGGAGCTAACGTGGGATCCGCTCAAGGACCTACCGGTTTAGGTAAATATCTAATGCGTTCCCCGACTGGAGAAGTCATTTTTGGAGGAGAAACTATGCGTTTTTGGGATTTGCGTGCTCCATGGTTAGAACCTCTAAGGGGTCCAAATGGGTTGGACTTAAGTAGGCTGAAAAAAGACATACAACCTTGGCAAGAACGGCGTTCCGCAGAATATATGACCCATGCTCCTTTAGGTTCTTTAAATTCCGTGGGTGGCGTAGCTACCGAGATCAATGCAGTCAATTATGTCTCTCCTAGAAGTTGGTTAGCTACCTCTCATTTTGTTCTAGCATTCTTCTTATTCGTAGGTCATTTGTGGCACGCGGGAAGAGCTCGTGCAGCTGCAGCAGGATTTGAAAAAGGAATTGATCGTGATTTTGAACCTGTTCTTTCCATGACACCTCTTAATTGAGGCAGGAGATCCAATGTTTGAAGTCGGAATCAATTTGATTCCATCATACATATTGGAATCGAGTCATACTTAAAAAGTATTCTTTTTTA-----TTTTTTTTTTTTTTTTTTTTTTCAACTCATTTCTATCTAATTTCTTTTTTCTAATCTATTTTTTTATGGCTTGGCTAGGTGGGATAGCCGAGCCATTCCCTTTTCTTTATGATACTGGTCCGGGAAAAACCAATAAAGAAACAGCTCTATCCAACGAGCAAAAGGAGAGAGAGGGATTCGAACCCTCGATAGTTCTTTGTTCAGAACTATACCGGTTTTCAAGACCGGGGCTATCAACCACTCAGCCATCTCTCCGAAAGGCAATTTTTTTTATTCCTCCGAATAGAACATAGCCATATGAGTGGATACCACCACTATCGGTAGAAAGATATCAGATGTGAATCTAGAGAATCTAGAGGTCGATCTATCTATCCATAGAAATAGATGCATGATCCAGCATGTCCATTTGTGAAATAAAAAAATTCCATTCCCCTCGACTACATGTACGAATAAAGTGGTATAAAAATTAGTATAATAATAAGTTATATAGAGTCAATCAATGTATTCATGGAAAAATCCCCCCATGATGGAGTTTATTATAATTTTTTGGCTGATAGAGGGATCAAATGGTATAGTTCATTTATTGGTAGCTTGGAGGATTAAAAGCATGACTATTGCTTTCCAATTGGCTGTTTTTGCATTAATTGCTACTTCATCAATCTTATTGATTAGCGTACCCGTTGTATTTGCTTCTCCTGATGGTTGGTCAAGTAACAAAAATGTTGTATTTTCCGGTACATCCTTATGGATTGGATTAGTTTTTCTGGTGGGTATCCTTAATTCTCTCATCTCTTGAACCTATTCATCCCAGCTCCAAAAATGAAATGACCCCCCTGAATTCTTTTTGGTTGTGAGACACACTAAAATTTAATATAAATCCCCAAAATGCAAATAAAGAAAACAAAAAAAATTAGAGGGGGGTCAAACTTTTTAAATGAAAAAAAAAATGAATAAATAAAATAGTTGGAATCCCCCTGAAGAGAGTCTCTGGCCCGGTACTACACAAATAGAATCCAGGCATATATATATCATATATGTGCGGACATATTACGTATCAAGAACGAAAAAAATGCGGATATAGTCGAATGGTAAAATTTCTCTTTGCCACGGAGAAGACGCGGGTTCGATTCCCGCTATCCGCCCCAATTTTATTTAATTATTTAATATGATAAAGGATTCGGTATAGTTGGCCGTGATAGTGTAGTGGTTCTACCCCCCTCTTTTCCTCTCACCCCAAAATAAAAACCAGTAATTAAGTAATTAATTACTAGTTAACCGAGTCAAACCTCATTAAAAAAAAAAGATGTTGCGGAGACAGGATTTGAACCCGTGACCTCAAGGTTATGAGCCTTGCGAGCTACCAAGCTGCTCTACCCCGCGCTGAAGAGAAGAACTAAAAACTAATAAAAAAACAAGGATTGAATGCGCCCCTCTACCGTATCTGTACAAATAGAATAGCCCATTTATACAGAATGGTAAAGGGGCCTCTATGATCGATGATCATAGAAATGAAGGGATCTTTTAATCCTTACCAACTTGATCTTGTTGCCCCTGGCAACAAACATGCATGAACCATTTCGCGAAGTATGTGTCCGGATAGTCCAAAGTCTCGATAGTTAGCTCTCGGTCTTCCGGTCGAAAAACAACGTCGATGAAGGCGTGTAGGCGCACTATTCCGCGGTGGGGATTGTAACTTTCCATGAATTTCCCATTTGTCACTCAACGAATGAACTTTGCTTATTTCTTTTTTTGAGGATCGACGAATCAAATGATATTTCTGTTCCAATTTTTTCCTTTTCTTCTCCCTCTGAATCAAACTTTTCCTTGCCATAATGGTTCAGTTCCTATTAGTATCCATGATACAAGTCGGATCCTAGATGTAGAAATATAAGAAGGTGGACCTCCTCCCCATCAAAAGAAATGAGACTATCGCGGATATAACACACTAAAAAATTAACCAAATTTACCCGATGTAGAGGCAATCAAGAAAGCCGCATAAGTGAATATATAACCTACAGAAAAGTGGGCTAATCCAACCAATCTTGCTTGCACAATGGAAAGTGCCACTGGTTTATCTCTCCATCGAATCAAATTGGCCAAAGGTGTACGTTCGTGAGCCCATGCTAAAGTTTCAATCAATTCCTGCCAATATCCACGCCAGGAAATTAAGAACATAAATCCAGTAGCCCAAACAAGATGTCCAAATAAAAACATCCACGCCCAGACCGATAAACTATTCATACCAAAGGGGTTATATCCATTGATAAGTTGGGAAGAGTTTAACCATAAATAATCTCTTAACCATCCCATCAAATAAGTGGAAGATTCATTAAACTGCGAAACGTTACCCTGCCATAATGTGATGTGCTTCCAATGCCAATAAAAAGTAACCCATCCAATGGTATTTAACATCCAGAAAACCGCCAAATAAAATGCGTCCCAAGCCGAAATATCACAAGTACCGCCTCGTCCCGGGCCATCGCAAGGAAAACTATAACCGAAATCCTTTTTATCTGGCATTAACTTGGAACCGCGCGCATCTAAAGCACCTTTTACTAAGATCAATGTAGTTGTATGTAAACCTAGAGCAATAGCATGATGAACCAAAAAGTCTCCAGGACCTATTGTTAAGAATAGTGAATTACTATTCTCATTAACAGCATTTAACCAACCGGGCAACCATATACTTCGGCCCGCATTGAATGCCGGGCCGCTCGTTGAAGATAAAAGTACATCGAACCCATATGAAGTTTTACCATGAGCAGATTGGATCCATTGAGCAAATATGGGTTCGATCAAGATTTGTTTCTCCGGAGTACCAAAGGCAAGCATGACATCATTATGAACATAAAGTCCCAAGGTATGGAACCCCAGAAAGAGGCTGGCCCAACTTAAATGGGATATGATAGCTTCTTTATGGTCTAACATTCTTGCCAATACATTATCCTCATTCTGTTCCGGATTATAATCTCTAATGAAAAATATAGCTCCGTGAGCAAAAGCTCCTGTCATGATGAACCCTGCGATGTATTGGTGATGCGTATATAACGCAGCTTGAGTAGTAAAGTCCTGTGCTATGAATGCATAAGCAGGTAAAGAGTACATGTGTTGAGCTACCAAGGAAGTAATAACCCCTAAAGAAGCTAGAGCAAGACCTAATTGAAAATGAATTGAATTATTGATTGTGTCATAAAGACCCTTATGGCCACGCCCCAATCGTCCCCCCGGAGGAATGTGTGCATCTAAAAGATCTTTCATACTGTGCCCAATCCCGAAGTTAGTTCTATACATATGACCAGCAACGAGAAAAATAAATGCAATAGCTAAATGATGATGAGCAATATCAGTCAACCATAAACTTTGCGTTTGTGGATGGAATCCCCCGAGAAGGGTTAGAATGGCGGTTCCTGCTCCTTGGGAGGTACTAAATAAATGACTACTTGAATCGGGGTTTTGAGCATAAAGATTCCACTGACCTGTAAAAAGTGGGCCTAACCCTTGGGGATGTGGTAATACATCTAAGAAATTATTCCATCGTACGTACTCGCCTCTGGATCCAGGAATAGCGACATGCACTAAATGTCCCGTCCAAGCTAAGGAACTTACTCCGAAAAGTCCTGACAAATGATGATTGAGACGAGATTCGGCATTTTTGAACCACGAAACACTCGGTTTCCATTTCGGTTGTAGGTGTAACCAACCTGCTATTAAAGATATGGCAGAAAGAAATAATAGAAAAAGAGCTCCAGTATAAAGATCTTCATTAGTGCGTAAACCGATTGTATACCACCACTGATAAACGCCAGAATAAGCGATATTCACTGGGCCAAGAGCACCCCCTCGAGTAAAAGCTTCCACAGCCGGTTGACCAAAATGAGGATCCCAAATTGCATGAGCAATAGGCCTTACATGTAAAGGGTCCTGTACCCATGACTCAAAATTTCCTTGCCAAGCTACATGAAACAAATTTCCGGAAGTCCACAGAAAAATTATTGCTAATTGCCCAAAGTGAGAAGCAAAAATATTCTGATAAAGACGTTCTTCAGTAATATCATCATGACTCTCGAAGTCATGTGCGGTAGCAATACCAAACCAAATACGACGAGTAGTGGGGTCCTGAGCTAAGCCTTGGCTAAACCTTGGAAATCTTAATGCCATAATGCTTTTCAAATCCTCCTAGCCATTATCCTACTGCAATAATTCTTGCTAAGAAGAACGCCCATGTTGTGGCAATTCCACCCAGAAGGTAATGAGCTACTCCTACAGCACGTCCTTGTACAATGCTCAAGGCTCTAGGCTGAGTAGCAGGAGCAACTTTTAATTTATTATGAGCCCAAACGATGGATTCAATAAGTTCTTGCCAATAACCACGTCCGCTGAATAGAAACATTAAACTAAAAGCCCATACAAAATGAGCACCTAGGAAAAAAAGGCCATATGCAGATAATGAAGAACCATAAGACTGAATTACCTGGGATGCCTGTGCCCATAAGAAATCGCGGAGCCACCCATTAATAGTAATGGAACTCTGTGCAAAGTTTCCTCCTGTGATATGAGTTACTATTCCCTGATCACTTATACTGCCCCAAACATCTGACTGCATTTTCCAACTGAAATGGAATATTACTACCGAAATTGCATTGTACATCCAGAATAGTCCTAAAAAGACATGATCCCAAGCCGATACCTGACATGTCCCCCCTCTTCCCGGCCCATCACAAGGAAAACGAAAACCAAGATTTGCTTTATCCGGTATCAAACGGGAGCTACGAGCAAATAGAACACCTTTCAGGAGTATCAATACCGTCACATGAATCGTAAATGCATGAATGTGATGGACCAAAAAATCTGCGGTTCCTAATGGAATAGGTAACAAAGCCACTTTGCCACCCACTGCTATTAAATCACTACCCCCCCAAGTTAAACTGGTGCTTGTTGTTGCACCAGGAGCCGTTGCACCAGGCGCCAAAGCATGGGTATTTTGTATCCATTGAGCAAAGACGGGTTGTAATTGTATAGCGGTATCTGAAAACATATCTTGGGGACGCCCTAAAGCGCTCATGGTATCATTATGAATATACAAACCAAAACTGTGAAAGCCTAGAAATATACATGCCCAGTTGAGATGTGATATGATTGCATCGCGATGTCTAAGGACACGATCTAATAGATCGTTGTATCGAGTAGTTGGATCATAGTCTCTTACCATAAAAATGGCTGCATGCGCAGCAGCACCAACTATGAGAAATCCACCAATCCACATGTGATGGGTGAACAATGACAGTTGTGTACCATAGTCAGTAGCTAGATATGGATAAGGGGGCATGGAATACATATGGTGAGCCACAACAATGGTTAAAGAGCCTAACATAGCCAGGTTAAGAGATAATTGAGCATGCCATGACGTTGTTAGGATCTCATATAGACCTTTATGGCCCTGGCCTGTAAATGGACCTTTATGAGCTTCTAAAATATCTTTTAGGCCATGACCAATGCCCCAGTTGGTCCTATACATGTGACCCGCTATCAGGAAAAGAATTGCAATAGCTAAATGATGGTGTGCAATATCGGTCAACCATAGACCCCCAGTTACCGGATCTAATCCTCCGCGAAAAGTAAGAAATTCCGCATATTTTGACCAATTCAAGGTGAAAAATGGGGTTGCTCCCTCGGCAAAACTGGGATAAAGTTGAGCCAAAAGATCCCGATTCAAGATAAATTCATGAGGAAGTGGTATCTCTTTAGGATCTACTCCAGCGTTTAGAAATTGGTTAATCGGTAAAGATACATGTACTTGATGTCCCGCCCAAGAAAGAGACCCAAGTCCTAGTAGACCCGCTAAATGGTGATTCAACATAGATTCTACATCTTGAAACCAAGCCAATTTTGGAGCAGCTTTATGATAATGGAACCAACCAGCAAAAAGCATTAACGCTGCAAAGATTAATGCACCAATTGCGGTACAATAGAGTTGTAATTCACTAGTTATTCCAGATGCTCGCCAAATCTGAAAAAAACCAGAGGTTATTTGTATTCCTCGGAAACCCCCGCCCACATCACCATTCAAGATTTCTTGGCCCACTATTGGCCAAACCACTTGGGCACTAGGCCTAATGTGAGTAGGATCGCTTAACCATGCTTCATAGTTGGAAAAACGAGCACCGTGGAAATACATGCCACTCAGCCAAAGAAAGATGATGGAGAGTTGACCAAAATGGGCACTAAATACTTTTCGAGAGATCTCCTCCAAATCACTGGTATGGCTATCGAAATCGTGAGCATCAGCATGTAGGTTCCAGATCCAAGTGGTAGTATCAGGGCCTTTAGCTATTGTTCTTGAGAAATGACCCGGTCTGGCCCATTCCTCGAAAGAAGTTTTTACGGGATCCCTATCTACCAAAATTTTTACTTCTGGTTCCGGCGAACGAATAATCATTGAGTCCTCCTCTTTCCGGACAACACATACAAAGAGACCTGCCAACTAAATAATTAGCGAACCTCTGAGAGATTTATATATATATATAGAATTTTTTTTTTTCTCTTCTATTCTATTTCTATCTCCCATATATCTTATCTATTTTCTTTAGTTATTCACTAGAGCAATTATGATTTAGAAGTCGATCCGGGGCAAGTGTTCGAATCTATTATGACATAGCCATGAGGCGCCCAACGGACCTTTAAATCTTTTAAAATCCCTTTTTGGGCTTTGGATTGATGCAAAACAACTTTTTTGTGCAACCTAGTGCATATTGTATTCGTATCTCAATTAGAAGTGCTTAGAAGTAGATGCTTCATGTTTTACATAGAACATATTACTATTACTTTATTCCAATCCAAATTTCAAATCATGATTCTAAATCATGCGAGCAGCCATTATCCATTACTAAGAGATATCCTAGTATCTTATCTATATTTAGTCATTTGAAGGTCTCTTTTATTAGTTTTAATAGTAATTCGTTTTATCACTAGAAAAAAAAAAAAAGAAAGATATTTTGTACTCTATCTCTCTATCTTTTATTCCTACGAAATACCAAACGAAATAGAACGATTTTAGAAAGGATATAATGAAATTATTTGATTGGTTTTCCCAGAGGAATGATCATTTTATTTGACTGATGGGGTCAACAAACAATTAATTCTAACAAATATAAAAAACTCTAAATAATAAATAAACAGAGTCTTCTTTTATTCGAAACGTCTAGTGATCTTCAACCAATTATGTGCTTCAATATAATTATCAGGAGTAAGCGCTATAGCCTGTTTCCAATACTCAGCGGCTTGATCGAACCAAGCCTCTGCAATTTCAGAATCTCCCTGTCGAATGGCTTGTTCTCCCCGGTCGGAATAGGCCGGTCAATTCCTTCCCTTAGAACCGTACTTGAGAGTTTCCTAACTCATACGGCTCCGCCGTCAATTCTTTTGGTATCCCATTTTAATCTACCATATCTAACTGAATGAGATTCCTCATAGATCTATCCCATTTTTCGGGCTAACCAAAAGAGGTTAATTACATGAGTTTCAAACTTTAATTTGGATTAATAATCGGTTTTAGTTTTATCTTTTCTCCTACCTTCAGAAGAATAAAGCATAAGCATTTCCCCTTATTGTTAGAATTTTCTGAAAGGTAACTATCTCGGTTTCATATAGAAATTTATATAGAATCTTTGAAAAAGACTTTCCTTCATAAGAAAAGACTTACTATCTTTGGGATCTGATCCTACACCGCTGCTCAATACTTTAGTGGATCGACTCTATTACATAAGTTGATTCCTAACTTTTATATCACATCATGACCATAAGTAAGCAGTTCTTATTGTATCGGCCTAAAACCTCGCTAATTGATCTTTACGGTGCTTCCTCTATCAATTAGATCCTTTATCCATAGAATAAAGTAGCTAGGCATATCTATTTCTTCATATTTCGGCTTCTATGAAGTTTCTTTCTTTGCTACAGCTGATAAAAATCGTTGTTTTAGACGATGCATATGTAGAAAGCCTTTTTTTCTAGTATTTACTATCTAGTATTTACTAGCAGATTTTATCTTTCTTTTTTTCTTTCTATTTCTATAGTGGAGATAGTCGCACGTAATGACAGATCACGGCCATATTATTAAAAGCTTGTGGTAAGAATGGATTTCGTTCTAGTGCTCGAAAATAATATTCCAAAGCTTTCGTATGTTCTCCGTTACTTGTGTGGATAAGGCCTATGTTATAGAGTATATAACTTCGATCATAGGGATCAATTTCTAGTCGCATAGCTTCATAATAATTTTGTAAAGCTTCCGCATAATTTCCTTCGGATTGAGCTGACATCCGTTACGGTCGTCATTCGAGTCAAAGAATCTCCGTTCCAGAACCGTACGTGAGATTTTCATCTCATACGGCTCCTCCCTTATGTGCATAATGAGAATAATACATGGAATCAAAAAAGATTAAAACATTCTCATTATTAACTGAGCAGGGCTAGTGTTTTTACAAGAAATCTCTAGCCAACCTCCCTGCAAGAGATCTTTTCTTAACACCAAGTGTGTTGGTACTAGATAGAAATGATAACTCCAACAATTTCTTTGTTCTCAACGCCGCCTAATTTCTAGGAATTAGTCACTTCAACAGCCTTCGATGGTTATACGAGTATCCAAAATACGAACGAGATGGATGTTTGTTGTCCCAACCATTCTTTTTAGTCCCCAGCCCGATAAGAAAGGGGTAATTTATAACAAAGTTTTTTTGTTGTTGATTCCTAGGTGTAGTGCTTCTTCCTCTATGCCGCCTATTGGTACTTGTGGGGTAGGATTGAACTGTAATACAGAACCTCTAGGTGTAACCTTTCGCTTAATACTCTAGAATCGACAATTGAAGTAGAGCATCTGAGGCCGCATTAATCGAGGATACACGACAGAAGGAATTGTTTTATTTCCAAACTTCACCTTCAACAAGCGTAGATTTATTTCAAAAATTTTCTTTTTATCCCGAATCTTGTGTCTTTCTCGTAAGACTGAGAGCAGTAAAAAAAAAAAAAAAAAATAATCAAATCACACCATCTCTGTAATAGGTAAATGCCTCTTTTTCTCCTGAAGTTGTCGGAATTATTCGTAATAAAATATTGGCTACAATTGAAAAGGTCTTATCAATAAAATTTCCATTTATCCGCGATCTAGGCATAGGTAGCAGTCCATTCTATAATTCTTCTCATTACCTCTCGTGGGAAAACGATCCCACAAAGAAAAGAATTGTACAGTACGAAATAACATAAAAACAGATTCATTTCAAAAAAAAAAAAAAAAAAGATATGGGCTTTCTACTCAAATTGTTCTTTTTTGACATTGATATGAATCGATAAGAAATAAGAAATATTGGAACCCCATTAGATTTCACCCAAATGTAGTAATATACCAATGAAGGCAACTAATTCGATTTCATTGAAGTTAGAGATTAGGATAACTCGAGAAGTTTTGATTGAATTATGATCCAAAGAAGAAAAAAGATCGAATAATCATTCTATGGTGAAAAAAGAATAACTGTCTATTTTGTATTGTGTGCATAGCAAATATACACTATACAATCAAATATAAAAATCCTTGGAATGTTTTATAAATTTGTAATAGATCTATGGGGGAAGGGGTTTGTTGGTGAGAACTCTAAAACTGGAAAAGAATTTGAGAATTCTTATGGTACGATGGAATCATCGTCTAAATAAAATTATGATCTAAAGGTAAAGGTAGCCATTAACCATAGTCTAAAAAATCTAGACCCATCCATCAGTCGATTCGGTCTAATTCATTGATTTAATCTGGTATAAATATCAGAAAAAGAAGGGAACATCGTCTTCACAAATATGAATAGACTTTTTTTTAACAGTTTTTCACAAGAAAAATTTTTTCTTTATCCCCCAAGCCACGAAGGAAAGATCTTTCCTTGATGAAAATTTTCTTTATAGTTAGAATTGATTTGATTGATCGTGCCTATCCAATAATCTAATATGAATGACTCGCTATTCACTCGGTTTTTGGGTCATAATCATTATGTAGGAGAGATGGCCGAGTGGTTCAAGGCGTAGCATTGGAACTGCTATGTAAGCTTTTGTTTACCGAGGGTTCGAATCCCTCTCTTTCCGTACCTTCACCTAATATACCAATGTTACTGACTGTAATGTATCAAATAGCAATAGATACCATTATTCCAACAGTTAGCCCTTTCTTTGATATAGATTTTCTCTATTTCGAATTGCTGTGGCACGGAAAATTAGAAAGAGTAGACAAGGAATGAAAATCTCCCTGCTGGTTTATGATACATAAATGGGAGAAAAATCCGAGTCAAAGCCTTATTTATCTTAACCTTAGGTCAATTTACTTCGCCGAAAGGTAGCAAAATTGTCCGAACCCTTGTTTTTTTTAGTTAGGTTTAAGTCTGACGAGAATAATATTCTACGACTAGCAATTCATTTATTTTCAAACCGACCCATTTCCTATCTATTATTTGATTGACTAATCCTTTATATTGGAATGGGTAAAGAGTCAAATGGTTTGGCAATTCCTCATGAGGGGATGAATTGAGAGAATTCTGAATCAGAGCTCTGGATTTTTGTTCATCCCTTGCCGTAAGAATATCTCGGGGTTTGCAACGATAACTTGGTATATCTACTATACGACCATTAACTAAAATATGTCTATGGTTAACTAATTGGCGGGCTCCGGGAATAGTCGAAGCCATACCCAATCGAAAAAGGATGTTATCCAAACGCATTTCAAGTAATTGTAATAAAACCTGACCTGTTGACCCTTTGGCTTTTCCGGCGATACGAACGTATTTAAGTAATTGTCGTTCTGTAAGACCATAATGAAAACGCAATTTTTGTTTTTCTTCTAGACGAATACGATATTGAGATTTTTTCCCGGAACGCGATTGGTTTCTAAGATCATTTCCGGCTATAGGCCTTTTATTAGTTAGTCCTGGTAAAGCCCCCAGACGGCGTATTTTTTTGAAACGAGGTCCTCGGTAACGCGACATAAAGACTCCTTAATTCTTAATTTATATTTAATTTATTTTATTAAAATTTAATTTTACAGAAAAAACCTAAACTAAAACTGAACTAAATGATAAATGAAGCGAAATCTACGGAAGTATTGTACTAGAAAGAATAATGAGATGAATTATATAAATATTCAAACTCCCTTCTATTATATATAGAAAAAAAAAATCCTTTTCTTGACATAGTTGGAAGTTCCTATAACATTATTAACATAATAAATCAGTAATCTTTGGAAAAATCTTTGGAAAAGGGGGAAACGCTTTTTCAATATTCTTTGATTTCAAAGGGACAGTATCAATCATGTAAAAAATAGAATAAATAGAGAAAAGCCGGCTATCGGAATCGAACCGATGACCATCGCATTACAAATGCGATGCTCTAACCTCTGAGCTAAGCAGGCTCACATACACATAACATAAATTTTACATGCATAGAAATTTAATAAACTATTGGAATCTTAGTCTTAGCTATTAACTAACTATTCTATTATTTTCATTCTTAGCTATTCAATTCAGAATTTCTATGAATAGAGAAAAGAATAGAATTGAAAATAAATATTGAATATTATAGAACATAACAATTAATATAGCGATACGATATATTACGATATATAATTTTTATTTATTTATCACAATTCTATATTATTAATTAGATATATATATTAGTAATTAGATATATATTATTAATTAGATATTAGATAGTAAATATTATTACTCTATTATTAGATAGTTTTGGTTTTTCGTTTTTAAATTCATTTGCAATTTTTTTTATTACATTTTCGATATTTTATTCCATATCATATATTTCTAATTATTAAATTAGAATCTTATTAAAGATATAGAATTCTATATACATTGTAATTTTATATACAATTATATATATATTTATATATTCTATATATAATAGAAATATATACAAAATATACATTTACATATTGCTTTGTTTTCTATATCTATTTTCTATAGATTTTTACATAATAAATTTAATCTAAGATAAGTTTAATCTATTTAATCTAATATTTAATCTAATTATTAATCTAATTAATTCATTCTAATTATTAATTAATTCTAATTTTTTTTTTCTAATCTAATTAATATTAAAATATTAATATATTAGTGGACTAGTTAATTATTTAATTATAACTAATGAGCCATTCCTCCGCTTTCATTCGTAAAGGCGGAAGTTAAGACGAAAAAAAAAAAGAATCGATCGTTCAAGTATTCCAAATTACATGAGAAAAATGATAAAGGGAGAAAGATATATATGTGGTATATATCCATCGAATCTATATTGAATTGCGGATGCAAAAATGATAGAATCATTTTTGATTGAACCAAATAAAGGTCTCCTCAAATATGGACCTCCTATACCTATAGAAGATGAAAGAAGATAAGCAAGAAATCAAAGAAGAGAAAACACTTTTCGAGATAGGAATCGGTATCTAATGAATTTAACGATTCCAGTATAAACGAAAGAAAAAGGAAACGACATCACAATGAGATCTTAATCTCAAAACAAAGGGGGGATATGGCGAAATTGGTAGACGCTACGGACTTAATTGGATTGAGCCTTGGTATGGAAACCTACCAAGTGATAACTTTCAAATTCAGAGAAACCCTGGAATTAATAAAAATGGGCAATCCTGAGCCAAATCCTGTTTTCGAAAATAAACAAAGATTCAGAAAGCGAAAATAAAAAAAGGATAGGTGCAGAGACTCAATGGAAGCTGTTCTAACAAATGGAGTTGACTGCGTTGGTAAAAGAATCCTTCCATCAAAACTTCAGAAAGGATGAAAGATAAACCTATATACATACGCATACATACTGAAATCCTATATCAAATAATTAATGACGACCAAAATCTGTATCCGTATTTTTTTATATGAAAATGGAAGAATTGTTGCGAATGGATTCCACATTGAATAAAGAATTGAATATTCATTGATCAAATCATTTACTCCATAGTTTGATAGATCTTTTGAAGAACTGATTAATCGGACGAGAATAAAGATAGAGTCCCATTCTACATGTCAATACCGACAACAATGAAATTTATAGTAAGAGGAAAATCCGTCGACTTTAGAAATCGTGAGGGTTCAAGTCCCTCTATCCCCAAAAGCCCATTTGAGTCCTTAACTATTTATCCTATCCTTTTTTTTTT-TCGTTAGCAGTTCCAAATTCGTTATCTTTCTCATTCACTCTACTCTTTCACAAACGGATCTGAGCGGAAGTGCTTTTCTCTTATCACAAGTCTTGTGATATATGATACACGTACAAATGAACATCTTTGAGCAAGGAATCTCCATTTGAATGATTCACGGTCCATATTATTATTCGTACTGAAACTTACAAAGTTTTCCTTTTGAAAATGAAAATCCAATAAATTACAGGGCCTGGATAAGACTTTGTAATACCCTTTCGTTTTTTAATTGACATAGACCCAAGTTATCTAGTAAAATGAGGATGATAAATCGGGAATGGTCGGGATAGCTCAGCTGGTAGAGCAGAGGACTGAAAATCCTCGTGTCACCAGTTCAAATCTGGTTCCTGACACATGATTAATTTGTATGAGTATCTATTCGACAAATTAATTGATATGGATCGACATACATATTTATTAAAAATCTAGATTATAATCTAGATTTTTATCCAGCTAGGTGTTTAGAGATAGAGATATACCCCATCTATAAAATAGATGGGTAAAGAATATATTCTATAAAGGTATGTAAAAAATTAGACTCTATTTCCTCTTCTTTTTTATTTCTACTCTTGTTCAAATAGAATGTTAATATTTCATACACATATACATATTCGAAAGGTTAAATTAGTTGGTTGAAAAAACCCAAAAGTTTAGTCTAGAGGAGTTAAAGGATGAGAATAAATAAGATTCAGTTCAGATACAGTACAAATAAAAGAAATCCGATCCCCTTTCAGTTCTTTGTATTTTTGTTCATATTCTATTTCTTCATCCCTTCCTACATGACTTTATAGAAACCGTCTAAGTGATGTGCGCAGTACAAAGTTCATGATGCAGGATTCATTTGGTTCATCCTATTAACTCGGTTCATCCGAAATAAGTATCTTCCAAATTTGAGAATCCCAACGATATTGTCTTTTCTTTTTTTTTGTTGTTGTTAGCCCATCCATACCATAAGACAAATGAAACTTCAATTACTTTAGTTTAATCTAAAACAGAACGTACAATCCTTGAATATCTGGAATTCTGGAATTGTCGAAGTGAAGGTTAGTTTCTTATCATTCAATGAGCATCTTGTATTTCATAAAAATTGGGGGCAATATAATCCTTACGTAAGGGCCATCCTATCCAACTTTCGGGCATTAAGATACGTTTTAAGCGCGGATGATTATCATAAGAGATTCCCAACATATCATAAGATTCCCGTTCTTGAAAATCTACACTTTTCCAAACCCAGAAAACAGACGGAATTCTAGGATTCCTTCTTGTAGCAAATACTTTTATGCACACCTCTTCTGGTTGATCTACACCATATTCTATTCTCGTAAGATGATACACACTAGCTAATAGGCCACCAGGTGCTACATCATAGGCACATTGGGAACGTAGATAATTGTAACCATATACATATAAAATGACAGCAATGGAATACCAATCTTCGGGCTTTATTTGTAAAGTCTCTATTCCTTGGTAATCAAAGCCCAAAGATCTATGAATTATCCCATGCTTGACTAGCCAAGCAGACAAACGACCCTGCATCTTTTTTATCTCTCCCGCATTTTATTTGTATAAGTATTTCACATTTACGATGAAATTTATGAGGATTGACCTTCTACTTGTTATTCTATACAAAAGAATTCTGTCTAATTCACTAATTCATGGGAGGATACTGAACTTTTGTATTTGAAAAATATTTCACGAGGGACCTCTGAGGTAGATGGCGGTTGATAAAGTAATCCTTGATTATAATTTCCAGTATTCATACTGCGTCCAACATGAAATTTATGATTGGTAGTAAAACACCGATTCTCCCATTGAGACCTAATTCTATCTTCATAGATTTCTCGAGATATTTTCTTACGAAGTTTTGTTATAGCATCTATAACTGCTTCCGGTTTAGGTGGACAGCCTGGCAAATAAACATCCACAGGAATTAGCTTATCGACTCCCCGAACAGTACTATAAGAATCGGTACTGAACATCCCTCCTGTAATTGTACATGCTCCCATAGCAATAACATATTTTGGTTCAGGCATTTGCTCATATAATCTCACTAAAGAAGGAGCCATTTTCATTGTTACTGTTCCTGCTGTTAAAATTAGGTCTGCTTGTCTAGGACTCGATCTTGGTACCAGTCCATAACGATCAAAGTCGAATCGTGAACCTATTAGTGAAGCAAATTCAATGAAACAACAACTAGTACCATAGAGAAGGGGCCATAAACTAGAGAGTCTTGACCAATTTGAAAGATCATTTAATGTAGTTGAAATAACTGAATTTTGGGTTGTTCGATCAAGTAAGGGAAACTTAATGGAATTCATAACTGTCTCAATCTTTTTTTTTTTTTTTTTTCTTTTTATTGTCTGAATATTCAGGAGCTAAGACCATTCCAATGCCCCCTTTCGCCATGCATAAACTGAACCAACAATTAAGATAAGCACGAAAATGAAAGCTTCTATAAATACAGATACACCCAATACATCGAAACTCATTGCCCATGGATAAAGAAAAACCGTTTCAACATCAAAAACAACAAAAACTAGAGCAAACATATAATAACGAATTCGAAATTGTAACCAAGCGTCGCCCATTGGTTCTATACCCGATTCATAACTAGAAAGTTTCTCTGGTCCTTTGCTAATAGGGGCTAAAACTCCGGAAATAAAAAATGCCAAAATAGGAATAAGACTTGATATTATTAGAAATGCCCAAAAAATATCATATTCGTAAAGCAGAAACATAGACGCACTCCTATGAATGTGGAAAATATAACGGATTAGTCGATTTGAATTAGAATTGTCAAGTCATCCATACCTTTTTAGTCAAAACAAACAAGAATTCATTTTGATCGAATCGGCTAGTTTTGTTTGTTTACTGTGAGGCATGTCTCGTTTCAAGATTCATCGACTAGAATCCTATTTCCATTAAACGTATTTCTTTCGATATAATTTTATTTCGATATAGTTAGTATAAATAGATATTGCTTTTATACAAATAAAATTCTCTTATTATCTAGGATTCTCTCTAAAGAAAAGAAATTCTAAAATTCTAACTAAAATTCTAAATATAAATAGAATTTTCATTTTTTGTTTAGAATTTTTAATTTAATATTTTTAATTCTATTTTTTTTTTGAATTCAATTTTATTTATAATTTATAGGGCTATACGGACTCGAACCGTAGACCTTCTCGGTAAAACAGATCAAACTCATTATTATCAAAATGATCCGAACTGTTTCAAAGACCCAACATGCATTTTTTTTTGCATTGGGCTCTTTTATTAACTGATATAAATATCAGCCAATCTGCCATATTTTTTCTTGACAGAAAAATAAGGAGATGGCTCCCCGTGCTCTGATTCATTCTTTTGATTTTGATCCAGGAGCACTACCAAAGTGTTTCAAAAAAGGGTTATCTTGACGTAGGTCGGCCTTTGGCCTAGATCAACTTAAGTTAAATAAAGTCTCTATCGCTCTGCCTAAAAATCAAATATGAAACTTTATACACCTTAAAGTTCATAGGACGAAAAGATATTTTTTTGAGGTCCTTATACTCATTATGCCTAGCCTTGAATAGACTGGGTATTCACCTTATCAATATCTCAAATCAATGACGGGTTCTGTTTGGCACCTAAATTTAATGGGCACCTGAATCAGACTGGACCATTTGTCAGGCTATTGTTCCCTCAAAGTTATGGAGTAAGACATCGATTTTTCAATAAGATCAATTCTTTTGATTGCATGATGGACTCCTCTGAAAAACATTGGCGCGCGTGTAAACGAGGTGCTCTACCTAACTGAGCTATAGCCCTTAGTGCTTGTGATACATATTTTATCATGTAGATAATTTCTTGTCAAGATGACTATTCTATGATCCAACATCATAGCTGTTTGATTGGTATTGCTTATAAGTAATATGATATTTATAATCTATCGATGCGATAGGTCTCGTTTGGTTCTCTTTGGGATGATAAATGACCTACTTAACTCAGTGGTTAGAGTATTGCTTTCATACGGCGGGAGTCATTGGTTCAAATCCAATAGTAGGTAGAACTTATTGGATACCAGAGTCAATGGTATCTAATAAGTTTTTCTATCCACCTTCTTTTAGTTTATTGATTTTGTATTTTTCTATTTCATTTTTTTTTCGTTGAATTATAATCTGATTCCGCTTGATTGTATTCAATCAAGCGGAATCAAATCAAAATAGGGTGTATAAACAGAGCTTCTTTTGATTATTCGGACGAACCTAGTTACGAAATCACATTGATAGCTTCGACTCGTGTCCTAGCTCGTCTGAGAGCTAGATTTGCCTCAATTATTTGCCTCTTGCCTTCAGCTTTCTTCAAATTAGCTTCTGCTATTTCAAGAGTTTTCTGAGCTTCTTGTGGATCAATGTCACTACTCTTCTCCGCATCATTTACTAAAACAGTGATCTCATTATTGCCTATTCTAGCAAAACCGCCCATCAGAGCCATCGTTAACCATTGATCGTTAAGGCGTATTCTCAAAATACCTATATCTATAGCTGTGGCAATAGGGGCGTGATTTGGTAATACGCCAATTTGGCCACTATTAGTAGATAAAATGATTTCTTTCACTTCGGAATCCCAAACAATTCGATTAGGGGTCAGTACACAAAGATTTAAGGTCATTTCTTCAAATTGCTCTCCATTTCTAAGTTCATAGCCTTTGCAGTAGCTTCATCGATGTTACCTACCAAATAAAAGGCCTGTTCAGGAAGACCATCTAATTCTCCGGAAAGGATCAATTGAAACCCTCTAATTGTTTCTGCTAGACCAACATATTTTCCCGGAGAACCAGTAAATACTTCTGCTACGAAAAACGGTTGTGATAAAAAACGCTCAATTTTTCGCGCTCTTGCTACGATTAAACGATCCTCTTCAGATAATTCGTCCAACCCAAGGATAGCTATAATGTCCTGAAGTTCTTTGTAACGTTGTAAAGTTTGCTTAACTCTTTGCGCAGTTTCATAATGTTCCTCACCAACGATTCGAGGTTGAAGCATAGTTGACGTTGAATCTAAAGGATCTACTGCTGGATAGATACCTTTGGCAGCTAATCCTCTTGATAGTACGGTAGTAGCATCTAAATGTGCAAATGTCGTAGCAGGAGCAGGGTCGGTCAAATCGTCTGCAGGTACATAAACTGCTTGAATAGAAGTTATGGACCCTTCTTTAGTAGAAGTAATTCTTTCTTGTAAAGAACCCATTTCGGTACTAAGGGTGGGTTGATAACCCACAGCGGAAGGCATTCTACCCAATAAGGCAGATACTTCGGATCCTGCTTGGACAAAACGGAAGATATTGTCGATAAATAGAAGTACGTCTTGTTCATTAACATCGCGGAAATATTCCGCCATAGTTAGGGCAGTCAAACCAACTCTCATACGAGCTCCCGGCGGTTCATTCATCTGACCGTAAACTAGAGCTACTTTTGATTCTGCAATATTTTGTTCATTAATCACCCCAGATTCTTTCATTTCCATGTAAAGATCGTTTCCTTCACGAGTACGTTCACCTACTCCGCCAAATACAGATACACCCCCATGGGCTTTGGCAATATTGTTAATCAATTCCATAATGAGTACTGTTTTACCCACTCCAGCTCCCCCGAATAATCCGATTTTTCCTCCACGGCGATAAGGGGCTAAAAGATCTACTACTTTAATTCCTGTTTCAAAAATAGATAATTTTGTATCTAACTGTATAAAGGCGGGTGAAGATCTATGAATAGTAGATGTTGTGCGAGTATCTACAGGACCTAAATTATCAATAGGCTCTCCAAGCACATTGAAAATTCGTCCGAGAGTCGCTCCACCGACCGGAACACTTAGAGGAGCTCCTGTATCAATCACTTCCATTCCTCTCATTAGACCATCTGTAGCACTCATAGCTACAGCTCTAACTCGATTGTTTCCTAATAATTGCTGTACCTCACAAGTCACATTAATTGGTTTATCAACAGTATCTCGACCCTTAACTACCAGAGCGTTATAAATATTAGGCATCTTGCCCGGCGGAAAGGCTACATCTAGTACCGGACCAATGATTTGAACGATACGCCCCAGGTTTTTTTTTTCAAGCACAGAAGCCCCAGGACCAGAAGTTGTAGGATTGATTCTCATAATAATAAATAAAGTAAAATATGGCGAAATTTTTTGCGAAAATTATCGAATTCAAAAAAAAAAAATAAATGTCCGATAGCAAGTTGATCGGTTAATTCAATAAGAAATGGTAGTTAGTACTAAATTTTGTCAGTACCATCCAACCGAATTCAATTGTTTACTTATTCAATAAGATAAGTGAATTTTCAAATTCAACCAACCCATTTTCAAAATATCAAAATATGAAGTGAATGAATAAGAATCTTGAGAAAGTCTTTGATTTGTCTATCATTATAGACAATCCCATCCATATTAATTATCTACGGATTTCGAACTTGAACTCTATTTACGATTCATTATTTCTATCTCATTGGCCCTTTTTTTTTTCAGTATATCCATTTACACCTAGCCTATTCTTTTCATTTTTTTTTTTTTTTTCTTTTTTATACCTTTTCATAGACGAATTCCGCAGATTTTCACATCTAGGATTTACATATACAACATATATCACTGTCAAGAGGGAATTTCTTATTATTTAGGTTATTTAGGTATTTCGATTCAAAAAAGGGGGTAGGTAAAAAAAAAAAAAAGAATTGGGTTGCGCCATATATATGAAAGAGTATACAATAATAATGTATTTGGTGAATCAAATACCATGGTCTAATAATAAGCACTCTGATTAGTTGATAATATTAATATTAGTTAAGAATTTTGTGAAAGATTCCTGTGAAAAGTTTCATTAACGCCTAATTCATGTCGAGTAGACCTTGTTGTTGTGAGAATTCTTAATTCATAAGTTGTAGGGAGGGATTTATGTCACCACAAACAGAGACTAAAGCAAGTGTTGGATTCAAAGCGGGTGTTAAAGATTACAAATTGACTTATTATACTCCTGACTATGAAACCAAAGATACTGATATCTTGGCAGCATTCCGAGTAACTCCTCAACCTGGAGTTCCACCTGAAGAAGCAGGGGCCGCGGTAGCTGCCGAATCTTCTACTGGTACATGGACAACTGTGTGGACCGATGGACTTACTAGCCTTGATCGTTACAAAGGGCGATGCTACCACATCGAGCCCGTTGCTGGAGAAGAAAATCAATATATTGCTTATGTAGCTTATCCTTTAGACCTTTTTGAAGAAGGTTCTGTTACTAATATGTTTACTTCCATTGTGGGGAATGTATTTGGGTTCAAAGCCCTGCGCGCTTTACGTCTGGAAGATCTGCGAATCCCTCCTGCGTATTCTAAAACTTTCCAAGGACCGCCTCATGGCATCCAAGTTGAAAGAGATAAATTGAACAAGTACGGTCGTCCCCTGTTGGGATGTACTATTAAACCTAAATTGGGGTTATCTGCTAAAAACTACGGTAGAGCGGTTTATGAATGTCTCCGCGGTGGACTTGATTTTACCAAAGATGATGAGAACGTGAACTCCCAACCATTTATGCGTTGGAGAGATCGTTTCTTATTTTGTGCCGAAGCACTTTATAAAGCACAGGCTGAAACAGGTGAAATCAAAGGGCATTACTTGAATGCTACTGCAGGTACATGTGAAGAAATGATAAAAAGGGCTGTATTTGCCAGAGAATTAGGAGTTCCTATCGTAATGCATGACTATTTAACAGGGGGATTCACTGCAAATACTAGCTTGGCTCATTATTGCCGGGATAATGGCCTACTTCTTCACATCCATCGTGCAATGCATGCAGTTATTGATAGACAGAAGAATCATGGTATGCACTTTCGTGTACTAGCTAAAGCGTTACGTTTGTCTGGTGGAGATCATATTCACGCTGGTACTGTAGTAGGTAAACTTGAAGGGGAAAGAGAGATCACTTTGGGCTTTGTTGATTTACTGCGTGATGATTATGTTGAAAAAGATCGAAGCCGCGGTATTTATTTCACTCAAGATTGGGTCTCTCTACCAGGTGTTATTCCCGTGGCTTCAGGGGGTATTCACGTTTGGCATATGCCTGCTCTGACCGAGATCTTTGGGGATGATTCTGTACTACAGTTCGGCGGAGGAACTTTAGGACACCCTTGGGGAAATGCACCGGGTGCCGTAGCTAATCGAGTAGCTCTAGAAGCATGTGTACAAGCTCGTAATGAGGGACGTGATCTTGCTCGTGAGGGTAATGAAATTATCCGTGAGGCTAGTAAATGGAGTCCTGAACTAGCTGCTGCTTGTGAGGTATGGAAGGAGATCAAATTTGAATTCGAAGCAATGGATACTTTGTAATTCAGTAATTACCGTTCGTTCTCTTAATTGAATTGCAATTAAACTCGGCCCAATCTTTTACTAAAAGGATTGAGCCGAATACAAAAATTCTATTGCATCTATGTTAGATAGATGCATACTTATATAGATATACAAGATTTTAAATTAAATAAAAAATCTAAGACTAAACAACTCAAATGTTTCTATTGTTGTGTTGGATCCACAATTAATCCTATGGATCCTTAGGATTGGTGTATTCTTTTATGTCCCGCAGTTTCCATGGATCGAGCTAAGTATCACAACTTTTTCTACCCATCCTGTATATTGTCCCTTTTCGTTTTGTGTTAAAATAGAAACTGAACTTATTACTTATTATTAGTTAGTTATTAGACGAGATTTTACGAAAAAATAAAATTATTTAATTTATTAGGGGAGAACAAAGATTTCGTTTTTTTTTTCAATACTCACACTACTTATTAGTTAATAATCCTAGTGATTCGATTTATATGTTTATTCTGATAGGAAATAGGATATTCAAATAAATGATTTTTCATTGAATGACTATTCATCTATTGTATTTTCATGCAAATAGGGGGCAAGAAAACTCTATGGAAAAATGGCAGTTCAATTCGATGTTGTCTAAGAAGGAGTTAGAACACAGGTGTGGATTAAGTAAATCAATGGACAGTATTGGTCCTATTGAAAATACCAGCGAAAGTGAAGATCCGAATCGAAATGATATGGATAAAAACATTCATAGTTGGAGTGATAGTGACAGTTCTAGTTACAGTAATGTTGATCATTTATTTGGCGTCAAGGATGTTCGGAATTTCATCTCTGATGACACTTTTTTAGTTAGGGATAGTAATGGGGACAGTTATTCCATATATTTTGATATTGAAAATAATATTTTTGAGATTAACAATGATCATTCTTTTCTGAGTGAACTAGAAAATTCTTTTTATAATTCTCGGAATTCTGGTTATCTGAATAATGGATCTAAGAGTGACGATCCCTACTATGATCGTTACATGTATGATACTCAATATAGTTGGAATAATCACATTAATAGTTGCATTAACAGTTATCTTTATTCTCAAATCCGTATTGATACTTACATTGTAAGTGGTAGTGACGACAATTATAGTGACAGTTACATTTATAGTTCCATTTGTGGTGAAAGTGGAAATAATAGTGAAAGCGAGAGTTCCAGTATAAGAACCCGCACGAATGGGAGTGATGTAACTATAAGAGAAAGTTCTAATGATCTCGATGTAACTCAAAAATACAGACATTTGTGGGTTCAATGCGAAAATTGTTATCGATTAAATTATAAGAAAATTTTTAAGTCAAAAATGAATATTTGCGAACAGTGTGGATATCATTTGAAAATGAGTAGTTCAGATAGAATCGAACTTTTGATTGATCCAGGCACTTGGGATCCTATGGATGAAGACATGGTCTCTCTGGATCCCATTGAATTTCATTCAGAAGAGGAGCCTTATAAAGATCGTATCGATTCTTATCAAAGAAAGACAGGATTAACTGAGGCTGTTCAAACAGGCATAGGCCAACTAAATGGTATTCCCGCAGCAATTGGGGTTATGGATTTTCAGTTTATGGGGGGTAGTATGGGATCCGTAGTCGGGGAGAAAATTACCCGTTTGATCGAGTATGCTACCAAAAAATTTCTACCTCTTATTATAGTGTGTGCTTCTGGGGGTGCGCGTATGCAAGAAGGAAGTTTGAGCTTGATGCAAATGGCTAAAATATCTTCTGCTTTATATGAGTATCAATCAAATAAAAAAATTTTTTATGTATCAATCCTTACATCTCCTACTACTGGTGGGGTGACAGCTAGTTTTGGTATGTTGGGGGATATCATTATTGCCGAACCCAATGCTTACATTGCATTTGCGGGTAAAAGAGTAATTGAACAAACATTGAATAAAACAGTACCTGAAGGTTCCCAAGCGGCCGAATATTTATTCCAGAAGGGCTTATTTGATCTAATCGTACCACGTAATCTTTTAAAAAGCGTTCTGAGGGAGTTATTTCAGTTCCACGCTTTCTTTCCTTTGAATCAAAATTCAATCAAATAAAGTATTAAGTTCAATTTTTTTATTTGTCGTAAACAAGTAGTTAGTTTATCGGAATCAAAGTAAAAATCAGAATAATGGGGTTTTATTTGGTGACATAAAATCTAATTGTAGAAAGAATCAAAAGTTGCGGATAATTCTTTTTTTTTTTTTTTACTAATATTTCTGATTACTAATATTCCTGATTAGTAATCAGGAAGCCTCTATAAAATAAATATAAACTCTATAAATATAATAAATATAAAAGGGTGAATTCTTTCTTTTTTGAAATTAGGCAAATAAAACGAAGTTCATCTTCCCTTCTTACGTATGTATATATAATTAATTTATATATAGAAAATATAAAGTTTTGTATCTTTCTATATCTCCCGAGAATCTCGTTTTGACTGAGAATCTCTGTTGGATGAGATTCTAACAAATCTTTCGGTAATTTGTAAAAAACTTTTTCTTTATTTAATTAGAAGACAAGAACAAAAGAAGAAGAAAAAGGGAAGAATAATAAAATCCATTATCATATATCTTTCATATCGAAAGATGAATAAACCCATTATTTAGTTCTATATTCCTTGCATTTATTATAGATACTCACTTAGATATATACTTCGATATATATTAATTATTAATTAGAATTACAATTTAATAATTTTACAATTTAATAATTAGAATATAATGATAAGAATCTAATTAAATAATGATAAGAATCTAATTAAATAATGATAAGAATCTAATTAATAATTAATTAGATTTTATATTATTAGATATTAATTATATACATACGATAGGAATTAATAAGAATTGAATTATAATTCTAGAATTTAATTCTATAATTCTGAATTTAGAATTCTTAATTATAATTATTATAAGATATCTTTATAACAATATAATAACAGGTACAAATAGTAAATCGAGGTATTCATTCTATGACAACTGTCAACTTTCCCGCTATTTTTGTGCCTTTAATAGGCCTAGTATTTCCGGCAATTGCAATGGCTTCTTTATTTCTTCATGTTCAAAAAAACAAAATTGTTTAGATCCAATAGGACAAAATCTCATCTATTTTTTTTTTTTTTTTTTTTTTTCAAAACTTAGACTTGTATCATAACCATAATACAAATATCTATTTACTGGAATATGGTATAACATGCGGCTTATGCCGAACATAAATGAAAGAGTTCTTATGCAAATGAAAGAGTTCTTATGCATACAGAAAATGATATATAGATAAAAGAATTCTAATTCTAGCTATTTTCAAATAGAATCAGGATTGGAGGATTCGGAAATGGAAAGTCTATGTGTATGTCGATATCTTTAGTAGGATCATGTGAAGGGGATGTTATTTTTTTAGATCTAACCAATTTGATGAATTACTCCTAAAGGTTCACATCAAAATAGTGCTAGTTGATGAGAGTTCTTTCTGAAACAAAAAGAGTAAAGTCAAATTAATTTATTTTGGCTATTCTCTCAATTCCAATAAAATGCAATCAAATCAAGTATGAGTTGGCGATCAGAACATATATGGGTAGAACTTATAAAGGGGTCTCGAAAAACCAGTAATTTTTGCTGGGCCTTTATCCTTTTTTTAGGTTCATTAGGATTCTTATTGGTTGGAACTTCCAGTTATCTTGGTAGAAATTTGATATCTTTATTTCCGTCTCAACAAATCATTTTTTTTCCACAAGGGCTCGTAATGTCTTTCTATGGGATCGCGGGTCTCTTTATTAGCGCCTATTTGTGGTGCACAATTTCGTGGAATGTAGGTAGTGGTTATGATCGATTCGATAGAAAAGAAGGAATAGTGTGTATTTTTCGTTGGGGATTTCCTGGAAAAAATCGTCGTGTCTTCCTCCGATTTCTTATAAAAGATATTCAGTCCGTCAGAATAGAAGTTAAAGAGGGTATTTATGCTCGTCGTGTTCTTTATCTGGAAATCCGAGGCCAGGGGGCCATTCCCTTGACTCGTACTGATGAGAATTTTACTCCACGAGAAATTGAACAAAAAGCTGCTGAATTGGCCTATTTCTTGCGTGTACCAATTGAAGTTTTTTGAGAAAAATGAACTAAAGAATGAATGCTTTCTCAGTAGGAGAGAAAAAAGTTTGGTACTTTAGATCCAGATAGATCATATCTTGTAAATTTTTTATTTTTTGTCAATCGACCTTTCTTTTTATCCTTTTCTTTTGTGTTCCTTAATGACCAAACAATTGGATCTCTTATAACAATAACTATCCAATTTCTGTTTTCTGTCTTGTTTTGCCACTCCTTTTTGATCATCACAATAGTCTTCAGAAAATTCCCTCAATTATTCTATTCCTGACTTATGGGCAGTCAGTGAAATTTTTTCGAAATATTGGATATTTTGATAGAATGATAGAAAGGGGGATTTTTTCGTCTCAAAATATAAAGAATATTCATTACTTGAAGTGATTCTTTCGGGCATTCATCGAAAGGAGGTACTTGTTTCGAATTTGACCAATTGATATATCTGGAAATAATATTTTTTTTATTATTTCTTTTATTATTTCTTCATTCAAAGTGGATTTTTATCCTATTTCTGTATTCTTTCTAGATTCAAGGACTAACCACGGAATCACAAATAAAAAACAGTGAATAGATTCATAGATTCGATACCTTGTAATAAAACTTATGCTTGATAGAAATATTAAATTGCATAGAGTCGGCGAATGAGGTGGGTTCGTTAACAATTCACAAATAAAAAATGGCAAAAAAGAAAACATTTACTCCTCTTCTCTATCTTGCATCTATAGTATTTTTGCCCTGGTGGATTTCTCTCTCATTTAATAAAAGTCTGGAATCTTTGGTTATTAATTGGTGGAATACTAGGCAATCCGAAACTTTTTTGCATGATATTCAAGAAAAGAATATTCTAGAAAAATTCATAGAATTAGAGGAACTCCTTCTCTTGGACAAAATGATCAAGGAATACTCGGAGACACATCTACAAAAGCTTTGTATAGGAATCCACAAAGAAACGATCCAATTAATCAAGATATACAATGAGGATCGTATCTATACGATTTTGCACTTCTCAACAAATATAATCTGTTTCATTATTCTAAGTGGTTATTCTATTTTGGGTCATGAAGAACTTGTTATTCTTAACTCTTGGGCTCAAAAATTCCTATATAACTTAAGCGATACAATAAAAGCTTTTTCTATTCTTTTATTAACTGATTTATGTATCGGATTCCATTCGCCCCATGGGTGGGAACTAATGATTGCCTCTGTCTACAAAGATTTTGGATTTGTTCATAACGATCAAATTATATCTGGTCTTGTTTCCACCTTTCCAGTCATTCTAGATACAATTTTTAAATATTGGATTTTCCGTTATTTAAATCGCGTATCTCCGTCACTTGTAGTGATTTATCATTCAATGAATGATTAACAAATGATCCACTGATATTAATTCAATTATAATCTTTGTTACTTTGTAGTTGTACATAAGCAAAGCATTTAAAATCGTACTTACTCTTTCTATTTCTACCCATCCCGGGGATTCATCCTATATTATTCCAGTTAGTAAATAGCAGAATCGTGGATAGGGAACTATACTAGTGACCTACCCAATTTATTGTAGAAATTTTTGGGATCAATGATTGGACCATGCAAACTAGAAATACTTTTTTTTGGATAAAGGAACAGATTACTCGATCCATTTCCGTATCGCTGATGATATATATCATAACTCGTACATCCATTTCAAGTGCATATCCCATTTTTGCACAGCAAGGTTATGAAAATCCACGAGAAGCGACTGGGCGTATTGTATGTGCCAATTGCCATTTAGCTAATAAGCCCGTGGATATTGAGGTTCCACAAGCGGTACTTCCTGATACTGTATTTGAAGCAGTTGTTCGAATTCCTTATGATATGCAATTGAAACAAGTTCTTGCTAATGGTAAAAAGGGGGCTTTGAATGTGGGGGCTGTTCTTATTTTACCTGAGGGTTTTGAATTAGCCCCTCCTGATCGTATTTCTCCCGAGATGAAAGAAAAGATAGGCAATCTGTCTTTTCAGAGCTATCGCCCTAATAAAAAAAATATTCTTGTGATAGGCCCTGTTCCTGGTCAGAAATATAGTGAAATCACCTTTCCTATTCTTTCCCCGGACCCTGCTACTAAGAAAGATGTTCACTTCTTAAAATATCCTATATACGTAGGCGGAAATAGGGGAAGGGGTCAGATTTATCCCGACGGGAGCAAGAGTAACAATACAGTTTATAATGCTACAGCAGCGGGTATAGTAAGCAAAATCATACGAAAAGAAAAGGGGGGATACGAAATATCCATAGCGGATGCATCGGATGGACGTCAAGTGATTGATATTATCCCTCCAGGACCAGAACTTCTTGTTTCAGAGGGCGAATCTATCAAATTTGATCAACCATTGACGAGTAATCCTAATGTGGGCGGATTTGGTCAGGGAGATGCAGAAATAGTACTTCAGGATCCATTACGTATTCAAGGCCTTTTGTTCTTCTTAGCATCTGTTGTTTTGGCACAAATCTTTTTGGTTCTTAAAAAGAAACAGTTCGAGAAGGTTCAATTGTCCGAAATGAATTTCTAGACTCGCGGATTTATCAACATCAAGTTTGTAAAAAGAACCCAATTCTTGTTAGTGATTATGTATAATAAAAAAAAATGAAATTATGAAAAACCCCTTGCTTTTTTATATTCTTTTTCGACGAGATGCCGGGAATTCCTTGTACCGCATTCCTAGTCATAGTATATAGATTGTGAAGAAGACTATTTGACTTTACCCCTTCTTTGTTTTTTTTTTTTCTCCAAATTTTTTATCCAAATCTGGCAAGAGTAACATAGTCACACCTCCC--------------AATTTGGAGAAAAAAATACATCAATAGTTTTTGATTCTAATAGAATCAAATTCGACTAGATACTAAATATAAATAAGCGAGAAATAGAACGGATAAATGTGGGGAACAAATAATTCTAGGAGGGATTATTCGTCTTCCTAGTCTTCGACACAAGAAAAGGAATTTTCCACACCCCTTTCTTGTGTCGAAATAATAATGATTCTTGATCCCCTTCGTCAAAGATTCCTATTCTTAGTTTCTATTTTTTCCAGACGTATTAGAACTTTTTTTTTGATTTCTTTTAAATTTTACATATAATATACCTAATCTAAATAATATATACTATAAAAATACTATAACTATAATATAAAAATACTATAACTATAAAAAGTAGTGGACAAACAAAAAAGATAGGAAATTTTTTGAGTAAATAGAACTTTTTCAATGAACTTATAAAAAAAATTCAAATTGGATAAGATACTAATAAATAGAGTAAAGTTCTATCACTATAGAAAGATTTAATCTACAGAAATAGATTATTTTATCCAAGAAATCGAGTAATTCCTTCTTTCTTCTAACTTTGAAAGTATCGATAGATACTACAAGGAACAGACGTTCTGAATCAATTAATGAAGTTCATTTTTCAAAAATATCATCAGAAAAAAAACTCTATTCCATTTTTTTTTTGAAACATCAGAAAAAGAAATCCCCTTTGTCATTTATACGAAAAAAGATTCTGATTATTTTTAAGAACTCAACGGGATTCCCTTCTTTGTCTGATTCGAGGGGTAAGGCCCCGTTGAGTTCTTACGCTTTCATGTCTACAACTCAATTCATCCGATTACTACAGGGATGAACCCAATCCGGAATATGAACCATAAAAGAAAATACCTATTAAACCGATCACAAGAATACCAGTTACAGTACCTATTATCCAAAGAGGAATCCTTCCAGTAGTATCGGCCATTTAACCCACTTCCCTCCACATTTCATCAAATGGTCATGCTAGAGACAAAAACAGTCATGGATAATTATGGATGAGATCCTTCCGAATGGGCTAAGAGAATTCCTATAGTTATTATTCTATTATTCTCTTTTGTTTTCTTAATTGAAGAAATAATTGGAAAATAAAACAGCAAGTACAAAAATGAGTAATAACCCCCAGTAGAGACTGGTACGATTCAATTCAACATTTTGTTCGTTCGGGTTTGATTGTGTCATAGCTCTATAATTCGGGTTAGGTTTATCGTTGGATGAACTGCATTGCTGATATTGACCCCAAAAAAGAAACGGTAGGTACAGCTAGTCCGTGAACAGCCAACCATCGCACTGTAAAAATGGGATAGGTTCGATCTATGGTCATTGGGGCCTCCTAAAAGGATCTACTAAATTCATCGAGTTGTTCCAAAGAATCAAAACGGCCAGTTATTAATGGAATTCCTTGTCGGCTCTCTGTGAAATATTCGTTTGGCCGAGGGCTTCCAAACACATCGTAAGCTAAACCCGTGCTGACGAATAACCAACCCGCAATGAATAGGGAAGGTATAGTAATGCTATGAATGACCCAGTATCGAATACTGGTAATAATATCAGCAAAAGAACGTTCTCCTGTGCTTCCAGACATGCTGAGCTCCACATATTCTTGTACAGTCAAAAAGGGATCGATTCCGTAAAAGATGAGATCAGTAAATGAAAATTTACTGAAATTTGATCTTTGTGAGATCGTCAATATTGTACCGAGGGCGTCTTTAGAGTATACCGAATCAGTATAGCTATCCTTCTTCTGACACAGCAACGAACGCAATTTCAATCAATAGTGAAAGAAAGTGCTAAATAATTTCTTTCTTCCTTTCCTTGTTGCTTGTCGATATAAAACGATGTCCCACTCAATAGAAAATTCTTCAAAATAGTATATTTTTCTCCATTATTAGCTTCGGGCTAGAAACTGAAGATCCAGTAAAATGTGAATCTGACAAGTCGGTTTTTAATAATTCCTGAAAGGGATTATTATATTTCTACAATTAAGTAGATGCGACTTCTTTTCGTAGTAGAAGCACTTTTTGTTGGAATCCTTTTTTCATTTTAAGGAATTGGTTAGTCGTCCAGTAACAAGTAAGATCAGTAACAAGTAACAATATTAGATAGTATTCGATGAAAGAAAGAGAACAAAGAATAAAAGAATTGTAATTAATATTCGTGATGTATGCATTGTTGTATTAGATCGAGATTCAAAGGCTCTTTCTTGACCTAACTACAAGGATGAGGCTTTATAATATGGAAAGATAAAATGTAGAACCTATAATATAAATAATATAAAAGAAAAGATAATAGGAATTACTAGTCTTGGAATCTAGTTTTGGACAAAAATAAAGATTTCGAATGATCGTGTAATAACTTTTTTCTTCTCATTCATTCAAGATATTATGTGAGTGAACCCGCTATTGAATCTAATGAGTTAAAATTAATGTAAAGTAAAAAGTAACTGTTCATTTTAAAATAGAAAATGGATTCGATACAATTAAAT-AAAAAAAAAAAAAAAATGATCAAACAAAATAGAAAGAATTTTCCAATTTTATAGTGATTCAAAAAGAGTTTCATTTTTGAATAAAGTTACATGACATAGTTCTTATTATTACTTTATAGTTTACTCAAGAGTTGCTCAATGAATCTGTTGATTGGAATTACGGTATAGGTAGATGTCACAAATGATGAATCAATTTATTTTTATACGCCTGTCACTTTATCTTTGCTTTTTTAATGTTGTCTATAATGATTGAAGAATCAAAAACTTTCAATTGAACTTATTCTTTCAATTGGTATTTTGCTTATCCTCCTATCTTTCAAAAATGGAAACTAACTTAGGTAAGTGCTTTATAAACATATGTATAAAAAGAATATATTTCATTTAGCTCCTTCATGCCTACTATAACTAGTTATTTCGGTTTTTTACTAGCGGCTTTAACTATAACCTCAGCTCTATTTATTGGTCTGAGCAAGATACGACTTATATGAAATTCATATTTGAAATGAATGAAATAAACAAATCATAAAAAGAAATCTTTATGTGGGATTCCATGTATTCTATAGTTACTTACCGTGTCAATTGCCAATTCTCGGTCATTGAGATTCATGGCAATTCGGATTAATATTTAGGTATAGATATTACCTCTTTTTTTTTTCCTTTCAAACAAATTGAAATGATTGAAGTTTTTCTATTTGGAATCGTGTTAGGTCTAATTCCTATTACTTTGGCTGGATTATTCGTAACTGCATATTTACAATACAGACGTGGCGATCAGTTGGACCTTTGATTAATTAATATCTTTTTTTTATTGACCTCCTCCTTTCTTTAATCTACAGGAGGTCAAATTAAAATTGCCGTTCAATCAAGTTAATGAAGCTTTTTCAGTCTAATTCGATCTAGATCTACGAAGAGCAGAATCACGCTCTGTAGGATTTGAACCTACGACATCGGGTTTTGGAGACCCACGTTCTACCGAACTGAACTAAGAGCGCTTTCAGATAAGACTGTAAAGAAAAAGATGATTTTTGTAACCCCAATACATCTTGTATGCATATACTATATAGTGGTATCCTAAAAATGAAATATTATGTATGTCAAAAATTAATTCATCTCAATTGATCCCTCGTTACTGCTCAACAGAGAAGTAATAGGTAGGGATGACAGGATTTGAACCCGTGACATTTTGTACCCAAAACAAACGCGCTACCAAGCTGCGCCACATCCCTTTAATTGGTCTACAGTGTCATTGTAGAAAATTCCTGTCTTGTTTTCCACATCCTTATTTCTTCCATTGATATACACAGTTTATCTTGCTAGTTCTTCTTTTTGGTCTCATATAACATATAATAATAGTAAAAGCCTTATATATATGAAATACGGAACTTACCATGAGTAATGAGTAAAAAGAAATGAATATTTTTCGGGAATGCTTGGGAAGAAAGGGACGTATTTTTTTTCTGTTTTAATTAAGCAAAAGAAAATTCTATCTATCGGATCGTTGTACATTTCAATTTGAATTAGGGATTCCGTGTATAACTACAAGTGCCCGTTAACTACATATGCATCGGATCATATATGTATTACCATTAATTATGTATTAGAATAAAATAAAGAAGGAGGTTTTTTAATGCGAGATTTCAAAACATATCTCTCTGTGGCACCGGTACTAAGTACTCTATGGTTCGGGTCTTTAGCAGGTCTATTGATAGAGATTAATCGTTTTTTTCCGGATGCGTTGACATTCCCCTTTTTTTCATTCTAGTTATTGACACGGGAAGGAATGAAGAAGATTAAAGATACAATCAAATCTCTGTGTGACTAATCCCTCTCCCCCTCGTTTCTCTTTTTTCCCTTTTTTAGAATAAGAATAAGGGAGGAAAGAGAAAGAATAAAAGTGGATTCGACATTTTCGAAATTCGAGTTCAAGTTCGAATGAAATTTAAATTAATAATAGAGGAATAGAGGTAGAACGTAAAATTTTGGTCCCGGGCAAGAGTATTATACAAGATACTTAAATGAAATACTGTACTATGATTAGAAATATAGTTTCGAAATCATTGTATTACTTATTATTTACTATTACTTTATTGATTGCAATGAAATCTTTCATAATTGGATTTCGAATTAGTAACTTCTATTTTTTTCTTCCTTTCTTCTTCTTCGTTTCGGATCAAAAATAGAAGAGTTGAGTAAATAAAAAAAAAACCAAAGGAGGTTCATGGCCAAGGGTAAAGATGTTCGGGTAACAGTTGTTTTGGAATGTACTAGTTGTGTCCGAAACGGTGTTAATAAGACATCAACGGGCATTTCCAGATATATTACTCAAAAGAATCGACACACTACGCCTAATCGGTTGGAATTGAGAAAATTCTGTCCCTATTGTTCTAAACATACAATTCATGGGGAGATAAAGAAATAGATCGAACCCGAGCACCTGTGTGTCACCCTTCTAAGGGAGGGGAAAAAACAACATTATATATAATAACATATTTAATAAATAACCAAAGCAAATCCTATTTATTAATTTATTTTAATTAATTTTCGATCTTACCGAAATCGAAATAGGATTTTCGCAATAAGGAATAAACTAAACAAACCATGGATAAATCCAAGCGACTTTTTCTTAAATCCAAGCGATCTTTTCGTAGGCGTTTACCCCCGATCCAATCGGGGGATCGAATTGATTATAGAAACATGAGTTTAATTAGTCGATTTATTAGTGAACAAGGAAAAATATTATCTAGACGAGTGAATAGATTGACCTTGAAACAACAACGATCAATTACTATTGCTATAAAACAAGCTCGTATTTTATCTTTGTTACCCTTTCTTAATAATGAGAAACAATTTGAAAGAACCGAGTCGACTTCTAGAACTACTGGTCTTAGAACCAGAAATAAATAGGTTTACTCTTTCTTCAATTGAATCAAAATTCCAATCTGAACTCAAACGTATTTTGTTCGAAAAATACGAGAATCCGGATTTGATTATCGTGTCATAAGAATAAAAAAATCGGGGAAAACAAAGAAATATTTTTTTATTGAGCGTGTTCATTTATTTTGACTACTTTATCATATTTTATCATATTAATTTCTACTCTCCCTTCCCGGAGTTCATTCTCCGGGGAACTCTGTTTAAATTATTCCGGCGGATTTCTTACAATCTAATTATTTTATGATTTCGTTGGAAATCGTATAAAGACAATTCTTATTTAATATAGCTATTTGCGCAAGTATTTTACGATTAAGAAGCACCCGTCTTTTGTGCAGATCGTGTATTAATCTACTATAACTATAGGATACCCCTCTTTCGCGAATTACTGCATTTATACGAGTGATCCACAAACGACGAAAATTTCTCTTTTGCCTATCTCTATCCCGATGAGCCGAAACCAAAGCTCTTATTTTCTGTTGGATAATAGTTCGAGTAAGTCTTGAATGAGCCCCTCGAAAGGTTGATGCAAATAAACGAATTTTTGTTCTACGTCTTCGAGCTATATATCCCCGTCTAATTCTGGTCATTGAATAAATGAAATGAAACTTTGATGAATAACTAATTGATTTCCTTTCTTTCAGTTATTCTTTTCCCCCTTCTTAGTCTATTAATAACAAAACGGATTTTTCCAATGTATAAAATAAAAATTCCAATGGCTTTGGCTACTCTAACCTTCCCGACCACAATTTTTTTCTTTTTCGAAAATACCGAGAAAAAAGAAATTGTATTCTACTAGGTATCAAAAACATAGTAAATAAAAAAGTAGTAAATGGATAAAGAAATAGTGGGTTCCATCGTTTCTATGGTTACTTCTTAAACGGTGAGGTCTTCTCTATACACCGGAGCCTCTTACAGAATTGAATCAACCTTATTGGTAACTTGTACAGTTCACATTCTTTGGCTCTACCCATGAATTATACAGTAATAGGTCTTTCACAACGAGATCTACCTATACAGTAACGGTATTTAATTATGAAGGTTAGCTGAGTAGCTGACCCTGTGAGTCCGTTCTTTCAAGAGCGGTAGTTTAATCTTTCTATTTTTTTTTTTTTTTTTTTTTTAATTAGGATTTTCCCCGCTTAATGGATAACCATTTGATACCAATGGGGAATTGTTTTTCATC------TTAAATTGAGTTGATTGGATTTGCACCAATGGAAACCATAAATTTCATACACAATAGAGGGATATGATCAATTTTATTATTTTTAGATAGTGAATGGAGTTCTTCCATTTTATCCTATTCATCGGTACTGATCATTGATACTGGAAATTTTTTCTTCTTTCTTTTTTCCCAGCCCATGATCTGAACGAGTCGCACATACACCCTAGTACAAGTTCCTCGACGCTGAGGGCATCCCCGAAGAGCGGGGGATTTCGTGACATTTTTGATTGGCTGTCTTGTATTTCTAATAAGTTGTTTAATAGTTGGCATGTTGAATCGTATACATAATGGGCTGGTTTAGATCGATCCTAACCGGATGATTATGAATTACTTCTATTTAATAGAATATTAAACTCGGTAAGAAGATAAAATCTCCAATCGCGGATTTCGTGAAAATCCATTCTATTTTCATTCAGCTGCTACAAGATCAACAATTCCATAAACTTGGGCTTCTGTTGCTGACATAAAAACATCTCTTTCCATGTCTTCGGATACAACCCATAAGGGCTTGCCCGTTCTTTGTACATAAACCCTTGTGATGGTTTCACGCAGTTTTAACAATTCTTCCGCTTCCAGGATAACTTCCCCCGTTTGTGCTTCATAAAAAGAACTAGCAGGTTGATGAATCATTACCCTGATGATATAACATAAGAAAAGGTTCCTCTATCTCGCACAATGAAGTGAAGAGAAAAGAAAAATAAAGAATAACAAGAAAAAAAATAGGATTGAACAACCGTACGGGCATCTTTTGTGCATTGCATACGGCTCTACAATAAGATTGACCTTTACCCTCCATCGAAGAAAGAGAAAAATAGGATCTATCAGACTCATATTGGTAAATGATCAAATTACCACCCTTCTTTTCTTTTTGGAGGAGTTAAAAAATACTATGATGGTTCCGTTGCTTTATATATTTATTATTTATTTTTTGTATTTATTTGTCTGTGATTCAGCAATCCCAAAGTTTCTTTTTGATCCGATCAAATAAAAAGTAAAGAAAAAAGATTCTTTTTTTTTTCGCACTCTTTCATACCATAAATATTGTTAAGAGCTCTATGGTATGAAAACAAAAAAGTTTGTGACGCTGAACTGGACTCCCGATAGATAAAATAAAATCGGAAATACCTTTATAATCTCATACTACTCTCTCGATATATAATCTAATGTTTTGAAAAAACAATAAAAAATTTTCTCATATCGAATTCGAAGTGCCATGCTATTTTTACTTAATATTCATATTTCATATGGCGAAGGCATAGTC-TTTTTTTTTTTTTTTCTCTCAAAAAAACCCCATTGGCGCCAAGCGTGAGGGAATGCTAGACGTTTGGTAATTTTTCCTCCAACCAGGATAAAAGATCCCATTGAAGCAGCTAATCCCATGCATATTGTCTGTACATCAGGTTGCACAAATTGCATAGTATCATAAAGAGCTACTCCAGGTACTACCCATCCGCCAGGAGAGTTTATAAACAAATACAGATCTTTGGTATCATCCTCCATACTGAGATATACCATAATACCAATAAGTTGATTCGAGATTTCGCTATCAACCCCTTGGCCTAAAAAAAGTAATCTTTCGTGATAAAGTCGGTTGATTAGGGTCAAATTGTATCCCTTAGGAACCGTACATGCGCCTTTTGACGCATACGGTTCAAAACAAAAAAAAAAATTACGAAAAAGAATCAATGTGTAGATTCCAACTTTCTTTCTTTTTTCATAGTGGGCTCTTTATAACTTTTAATGAAAGGACTTTTTCTTCGATTTTTCGATAAAGATGCTTTTTGGCCCCCTTCCTTATAAGAAAACCCTTATAATAATATAACCTTATAATAATATAACAAAAAAAAGAATTAAAAACTTATCGAATTAACTTTTCATTGATGTATTGTTTCATCGAGATCCAATCCAAATCACGATGTCATTTTCTTGTTTCTGAATGGGCCTCTTCAATCTTTTTAGGTTTATGCTCTACTCCGGGTAAAGATCTTCCCAATTTTGATTTGCACATATAGGACAAATGCTCCCCTTACCACTGCTTTTTGCTATGACTTCCTTTTTTTTAATTCATTTCATGCTTTCTGCCAAATATTTGATGCATTCATCCATATTACTCGATTGATTAACGGTTTGAGATCACTTTTCTTTATAAATAGGAATCGAATCGTTTATGATAAAAGTATTAATCATATAGATTCCCAATTGGATTTTTTTTTTAAACGGAGTCTGGATACTTCATTTTTTTAGTCCAACCAAGCCAACCATAAATTATTCTAATTGATAATAATAATATGAATTCCCCCCAAAAAAGGGATCTAATTGAACTTCACGCTCCAAATTTTTGATGATTCAATTAATCTTTCTTGTGGGCGAAACAGAGGATATCTCGATCGGGAGAGAAAATGGGGAAATCCCATATGACCCAATATATCTGACAAGTCGCACTATACGTCAATCCAAGAAAAATTTTCATCTCCAGGAATCCGAAAAGGAACTTTTGGAACACCAATAGGCATTAAATGAAAGAAAAAAGAACTAAGTACTATATTTCACTTTGATATGGAAACGTAACAATGGATTTATTGTCTTTATATTAAAATATGGGCCTTATGATATTTTATACATAGATTATAAAAATTCATACATAATAATATAAAGGAAGACAAAATGAATAAAAGAAAATTATTATGAATAGATCCTTCTAATGATGAAGGAGTATGGGCGCATTCCTTCATAGAAAATAGTATCAACCCCCCATTGCGTATTGGTACTTATCGAGTATAGAATAAATCTGCTTCTCTTTGTTCCTACGAACAGAATTGTTCCATTATTATCAACAAAATAAAACAAATATTAACCCTTGCTCCAAGATAATCCACTGAACAAGGGAAATCCATAGCATAGTCATAGTATAGTGGTTTTCAATGCAATAAAGTTACGTAGTGTCTATTATTCTTCGATAAAGGGGTATTTCCATGGGTTTGCCTTGGTATCGTGTTCATACCGTTGTGTTGAATGATCCCGGTCGGTTGCTTTCTGTCCATATAATGCATACAGCTTTGGTTGCTGGTTGGGCTGGTTCAATGGCTCTGTATGAATTAGCAGTTTTTGATCCCTCTGACCCTGTTCTTGATCCAATGTGGAGACAGGGTATGTTCGTTATACCTTTCATGACTCGTTTAGGAATAACCAATTCATGGGGTGGTTGGAGTATTACAGGAGGGACTGTAACGAATCCGGGTATTTGGAGTTACGAAGGTGTGGCCGGGGCGCATATTGTCTTTTCTGGCTTGTGCTTCTTGGCAGCTATCTGGCATTGGGTATATTGGGATCTAGAAATATTTTGTGATGAACGTACAGGAAAACCTTCTTTGGATTTGCCCAAGATCTTTGGAATTCATTTATTTCTCTCAGGGGTGGCTTGTTTCGGTTTTGGTGCATTTCATGTAACAGGCTTATATGGTCCTGGAATATGGGTGTCCGATCCTTATGGGCTAACAGGAAAAGTACAACCTGTAAATCCAGCGTGGGGCGTGGAAGGTTTTGATCCTTTTGTTCCGGGAGGAATAGCCTCTCATCATATTGCAGCAGGGACATTGGGCATATTAGCGGGTCTATTTCATCTTAGCGTCCGCCCGCCCCAACGTCTATATAAAGGATTGCGTATGGGCAATATTGAAACCGTTCTTTCTAGTAGTATCGCGGCTGTCTTTTTTGCAGCTTTTGTTGTTGCTGGAACTATGTGGTATGGTTCAGCAACTACCCCCATCGAATTATTCGGGCCCACTCGTTATCAATGGGATCAGGGATACTTCCAGCAAGAGATATATCGAAGAGTTGGTGCTGGGCTATCCGAAAATCAAAATTTATCAGAAGCTTGGTCTAAAATTCCTGAAAAATTAGCTTTTTATGATTACATTGGTAATAATCCGGCAAAAGGGGGATTATTCAGGGCGGGTTCAATGGATAACGGGGATGGAATAGCGGTTGGATGGTTAGGACACCCTATTTTTAGAGATAAAGAAGGGCGTGAACTTTTTGTACGTCGTATGCCTACTTTTTTTGAAACATTTCCAGTTGTTTTGGTAGACGGCGACGGAATTGTTAGAGCTGACGTTCCTTTTAGAAGAGCAGAATCGAAGTATAGTGTCGAACAAGTGGGTGTAACTGTTGAGTTCTACGGTGGCGAACTCAATGGAGTCAGTTATAGTGACCCTGCTACTGTGAAAAAATATGCTAGACGTGCTCAATTGGGTGAAATTTTTGAATTAGATCGTGCTACTTTGAAATCCGATGGTGTTTTTCGTAGTAGTCCAAGGGGTTGGTTTACTTTTGGGCATGCTTCATTTGCTTTGCTCTTTTTTTTCGGGCACATTTGGCATGGTGCTAGAACCCTGTTCAGAGATGTTTTTGCAGGTATTGACCCAGATTTGGATGCCCAAGTGGAATTTGGAGCATTCCAAAAAATTGGGGATCCAACTACAAGAAGACAAGTAGTCTGATACAACATTGCTTTGGTATCTTTCGCTTCTATTTTATTTTTGTGATTTGACATAGAATACCAGAGAAATCTTGATTTGAATCACTGCTTTTCTTTGACTCCTATTCTTTCTTTATCCGAGAAATGATCCCCCCCCAAAAAAAATAGGTATGGAAGCTATAATTGTAAACCACGATCGAATCTATGGAAGCTTTGGTTTATACATTCCTCTTAGTCTCGACTCTAGGAATAATTTTTTTCGCTATCTTTTTTCGAGAACCGCCTAAAGTTCCAACTAAAAAGATGAAATGATTTTTCATTATTTCAATTGAAGTGACGAGCCTCCCAATATTGGGAGGCTCGTCACTTCAATTAGTCCCCATGTTCCTCGAATGGATCTCTTAGTTGTTGAGAAGGTTGCCCAAAAGCGGTATATAAGGCATACCCGGTAAAACTTACAAGTAAACCAGATATAAAGATGGCGACTAGGGTTGCTGTTTCCATTATTATATAATTTCAAGACCACAATGGATCTATGATAAGATCGTTTATTTACAACGGAATAGTATACAAAGTCAACAGATCTCAATGAATACAATAGGATTTATGGCTACACAAACTGTTGAGAACAGTTCTAGATCTGGTCCAAGACGAACTATTGTAGGGAGTTTTTTGAAACCATTGAATTCGGAATATGGTAAAGTAGCTCCTGGATGGGGAACGACTCCTTTGATGGGTGTCGCAATGGCTTTATTTGCGATATTTCTATCTATTATTTTGGAGATTTATAATTCTTCTGTTTTATTGGATGGAATTTCAATGAATTAGATCTATAAGAACCACAAAGTCCTAGCTTTTAATACAAAATGAATCATTTAGAGCTCGGATTTCTATTCCATTCTATTTCGGTAGTTCGACCGCGGAATTTCTTTGTTTCTGTATTTCCGGAATATGAGTGTGTGACTTGTTATAATTGATCTTATTGATAGTACATAGAATGGGCTGTCATCTTGATAGAGATGGTTCTACTTCGTCGGATATTTATTCTAATATCTGGAACACGGAATATATGAAATAGATTAAGAAATATTTGAACTATGATTCATACTTAATATTCAGACCTTGCGGCCGGATTCAAAAAAAAATTTAAAGAATTCGAATTTAGAAATCGAAAGATTTTTCTTCTTTCAAACCCCTATTTATGCTTATTTTGACCAAAAGACAAAGGTTTCTTTGGATTTTTAGTCATTCTATCTATTCATGGAATAAGCGTGATGATCCAAAGGTTCTTACTCATGGAATTCTTGGGCTTAGTTTAGGGTTTTTATTGAATCATCGTGGTTCTAGTATGAATCTGAGGTTTGAATCACTTCATAGGGTCTTAACAAGAAAATTCCTATCAATAATAATAAAAAAAAATCGTAAAGCCATATTATATTAAAATACCAATCAAAGAAAAAGAAATAGGAAAAAGAGGATTCAAGAGGCCTGTAAGGATCAAGATAAAGACAATTGAGCCAACTTGATATTTTGGCGTTATCGCCGCAAAGAAGAACTTTCGGATTTTTCTTACTTCATATCTTCAGAGAAGATTGAATCAGAGATTAAGAAGTTTCAAACTTTCTATTACATATCCGTTGCAACTAGTAGTTGGGTGTTTTCTGCTTGAGCTGTACGAGATGAAATTCTCATATACGGTTCTCAGGGGGGGAGTCTTACCTATCTCAATAAAGTTTATGATTGGTTCGAAGAACGTCTAGAAATTCAAGCGATTGCAGATGATATAACTAGTAAATACGTTCCTCCTCATGTCAACATATTTTATTGTCTAGGAGGAATTACGCTTACTTGTTTTTTAGTACAAGTAGCTACAGGGTTTGCTATGACTTTTTACTATCGTCCGACCGTTACTGATGCTTTTGCTTCTGTTCAATACATAATGACCGAAGTTAACTTTGGTTGGTTAATCCGCTCAGTTCATCGATGGTCGGCAAGTATGATGGTTCTAATGATGATCCTGCACGTATTTCGTGTGTATCTCACCGGTGGATTTAAAAAACCTCGCGAATTGACTTGGGTTACAGGCGTGGTTCTGGCTGTATTGACCGCATCTTTTGGCGTAACTGGTTATTCCTTACCTTGGGACCAAATTGGTTATTGGGCAGTAAAAATTGTAACAGGTGTACCTGAAGCTATTCCTGTAATAGGATCGCCTTTGGTAGAATTATTGCGCGGAAGTGCTAGTGTGGGACAATCCACTTTGACTCGTTTTTATAGTTTACACACTTTTGTATTGCCTCTTCTTACTGCCGTATTTATGTTAATGCACTTCCTAATGATACGTAAACAAGGCATTTCTGGTCCTTTATAGAGAAGATATATCATTGATATTTGTAATCAATCATTTATCACTTAGGGGAGTAACAAGACTATTTCATTGCTACAAATATGGATTATTGAAAAGAATAAGACATGTATTTGGATATTTCCCTTCAACCCCACAATATTACTTTGAATAGTTGAAGGGAATTCTCCGAAGAGAAAATGGATTATGGGAGTGTGTGACTTGAACTATTGATTGGTCTGTGCAGAGATATGCCTTTATCTATCTGCCACATTGGAATTAACAACCAAATGTGTCTTTGTTCCAACCACCGTGTAAGCCCCATACAGAGGATAGGCTGGTTCGCTTGAAGAGAATCTTTTCTATGATCAGATCCGAATCATGTCGTACATGAGCAGGCTCCGTAAGATCCAGTAGAATAAGTGAAAAAGATAAACCATAATCATGATTATGGTTTATCTTTATCTATTTCATTTATTTAAGATTGAATAGTATGGAAATGTATTCATTTCCTATGCATTGATACAATCTATGATACTATCGGAGTGAAACACGAGATCTAAAGAAGAACAGAGGTTAGACTATATTAGTAACAAGTAAACCCTTTATGTGTGTATGTAAAAAGTCTCCAAATATTTTGGGGATACGCATCAATTGCAAGGTCTGAGACGACCCAGAAAACACTTGATTATATCATGATCAACTTTGTAAGCCTACTTGGGTATTGAGTATTTCCTTGTAAGAACTAAATTTTTTGCAATAGATAGTTGCAACTCTGGAAAAGGAAATCTGGTAAAATGGTTCTTACAAAGAACCATTCATATTTCATATATATGTGTGCATATATGCGTAGATATAGATACCATATAGATTTTAATCGATTTTATAACATATCGATTTTATATGGATCCATTTGGTTCTTTTGATTCTTGCTCGAGCCGGATGATGAAAAATTATCATGTCCGGTTCCTTCGGGGGATGGATCTATAAGAATTCACCTATCCCAATAACAAAAAAACCTGACTTGAATGATCCTGTATTAAGAGCTAAATTGGCTAAAGGGATGGGTCATAATTATTACGGAGAGCCCGCATGGCCCAACGATCTTTTATATATTTTTCCAGTAGTAATTCTAGGTACTATTGCATGTAACGTAGGTTTAGCGGTTCTAGAACCATCAATGATTGGTGAACCAGCAGATCCATTTGCAACCCCTTTGGAAATATTACCCGAATGGTATTTCTTTCCCGTATTTCAAATACTTCGAACAGTACCCAATAAATTATTGGGTGTTCTTTTAATGGTTTCAGTACCTGCGGGATTATTAACAGTACCTTTTTTAGAGAATGTTAATAAATTCCAAAATCCGTTTCGTCGCCCAGTAGCGACAACCGTCTTTTTGATTGGTACGGCAGTGGCCCTTTGGTTGGGTATTGGCGCAACATTACCTATTGATAAATCCCTAACTTTAGGTCTTTTTTAATTTTTATTTTAAATTGATTCATCAACTGTGAAATAAAATAAAAAATTATGACGTGTGTATCTAGGGAATAATCGCTTCAAAGTGAATTCTCCCTAGATACATCTATCTATTCAATAAAATTCGGGCTCTAGCCTGAATATATGGATTGTGCTAAAGATCTAAAAACCCCATTTTTTTTTCTAAAAAAAAAAAAAAGATGAAATAAAAAAATCCAATGGATTTAAAATGGATTTTTCAGTAAATAAATTTCAAAAATGCTTTTCTAGAATGCCCAATATCTGTTTTACATCTTCGGTACGAAAATGTTCAATTTTCATAAGATCTTCTTGAGTGTTATTCAAAAGATCCAATAATGTATATATATTGGATCTTTTGAGGCAATTATAGATTCTGGGAGGTAATTCTAATTGGTCAATAAAAATATATTTCAATGCTATTTTTTTTTTTTTTCTTAGTTTAGCCAATTTATCATGAAAGGTAAAAAGAGGTAAAGTAACCTTGTGTTGATTGTCATCTAAATGTAAGTTTTCTTCTTCTCTATGAAAAAAGGGAATAAATAAATCAATCAAATTCCGGGAAGCTTCATGAAGTGCTTCTTTGGGAGTTAAACTTCCATTTGTCCATATTTCGAGAAAAAGTATCTCTTGTTTTTCATTCCCATTCCCATAAGAATGAATACTATGATTTGCATTTCGAACGGGCATGAATACAGCATCTATAGGATAACTTCCGTCTTGAAAGTTATTTGGACTTTTTATACGATATCCGCGATTCCTCTCAATTTGTAAGCCAATACACAAATCAATGGGTTCCGTCAAGCTAGCTATATGTTGTGTATTATCAACGATTTCCACAGAGGGTGGTGAGATGATATCTTGAGCAGTTACATATCCAGGACCTTTGACATAAATAGACGCGTTACAAGTTCCATATAGATTACTTCTCAATACTATTTCTTTCAAGTTCATTAAAATTTCATGTACGGATTCTTGAATACCCACTATGGTAGAATATTCGTGTGGTATTTTCTCAGATTTTGCGCGTGTGATACATGTTCCTTCTATTTCTCCAAGCAAAGCCCTTCGCATCGCAATGCCTATAGTGTCGGCTTGACCTTTCATAAGTGGAGACAAAATAAAGCGTCCATAATAAAGGCGTTTACTGTCTGTCCTTGATTCAACACACTTCCACTGTAGTGTCCGAGTAGATACTGTTACTTTCTCTCGAACCATAGTAATATTTTTTGATCAGATCATTGAATCGTTTATTTCTCTTGAAATTTCTTCAATGTTTATTTTTACACACGTCTTTTTTTAGGAGGTCTACAGCCATTATGTGGCATAGGAGTTACATCCCGTACGAAAGTTAATAGTATACCACTTCTACGAATAGCTCGTAATGCTGCGTCTCTTCCGAGACCGGGACCTTTTATCATGACTTCTGCTCGTTGCATACCTTGATCCACTACTGTACGAATAGCATTTCCCGCTGCGGTTTGAGCAGCAAAAGGTGTCCCTCTTCTTGTACCCCTGAATCCACAAGTACCGGCAGAGGACCAAGAAACCACCTGACCTCTTACATCTGTAACAGTCACAATGGTATTATTGAAACTTGCTTGAACATGAATAACTCCCTTTGGTATTCTACGTGTATTCTTACGTGAACCAATACGTCCATTCTTACGTGAATTAATTCTCGGTATAGTTTTTGCCATATTTTATCATCTCATAAGTATGAGTCAAAGATATATGGATATATCCATTTCCTGTCAAAACAGATCCTTTTTTTATTTGTACATCGGGTCTTTTAGAGAGTCTCTTTTAGATTATCCTTGTCTTTGTTTATGTCTCGGGTTGGAACAAATTACTATAATTCGTCCCCGCCTACGGATTAGTCGACATTTTTCACAAATTTTACGAACAGAAGCTCTTATTTTCATATTTGACATTCCTTACCTTAGTTTTGAATCTACTTCTTGGAAGAAAATAAGTTTCTTGAAATTTTGAATCTCGAATCGTATTCCCATGGAAAGGAATGTTAAAGTTGAAAACCGCCTAATCCTTCGAATCCTTGTTGCGTAGTCGATAAATTATACGCCCTCTGGTTGAATCATAACGACTTACTTCAATTTTAACTCTATCTCCTGGCAGTATCCGTATAAAACTGCGTCGGATCTTTCCTGAAACATAACCTAGAATAAGATCCTCATTATCTAAACGAACCCGGAACATACCATTGGGAAGCGATTCAGTAATTAAACCTTCATGAATCCATTTTTGCTCTTTCATTCCAGGTAAAACCTCCTTGAAGTATTAACTAATGGAGGAGGAGCAAGATTAGACAATCTGCCC-TTTTTTTTTTTCCATGAATAGGAAGTTTCGGATCCAATTCGAATATGAGAAGTATTACCATATATAACACAAAATTTCTCCGCCGATTCCTTCTAGTCTAGCCTCTCGGTCTGTCATTATACCTCGAGAAGTAGAAAGAATTACAACCCCCATTCCGCCTAAAATTCTAGGAATTCGTTGATAGTTAGAATAGATTCGTAAACCAGGTCGACTGATCCGTTTTAAATTTAAAATATTTGTATATGGCCTTTTCCTATTCCTTCTATGTCGCAGGGTTGAAACCAAAAAATATTTGTTGCTTTCTCGATGTTTCCTCACGTTTTCGATAAAACCTTCTCGTAAAAGGATTTTAACAATGTTTTCGGTGATATTAGTAGATGCTATTCGAACTACTCTTTTTCTATCCATGTCAGCATTTCGTATAGAGGTTATTATATCAGCAATAGTGTCCCTACCCATGATGGACTAAAATTATTGGTGCCTCCAAATTTTGATATAATCAACATGTTTTTCTTTTTTTTTTTTACTTATTTTATTTGTTTTTGTTTATGAATATAAATTTTTAAAGGTATATGCGTGAGAAACAATCTACTAATCAATTTTAGTCTATTTCTTTCCAATACCCTACTAGAACCATATCACGGTCTCATCTTATATTATAATACTTTTATAACACCTCGGGAGCCAATGAAACTATTTTAGTAAACTTTAGCTGTCTCAATTCCCGGGCGATTGCCCCAAAAACTCGAGTTCCTTTTGGATTTCCTTCTTGATCAATGACAACTGCAGCATTGTCATCATATCGTATTATCATACTGTTGTCACGTTTGAGTTCTTTACAAGTACGTACAATTACAGCTCTGACCACTTCTGATCTTTCTAGGGGCATATTTGGTACTGCTTCTTTAATCACAGCAACAATAACGTCACCAATATGAGCATATCGGCGATTGCTAGCTCCTATGATTCGAATACACATCAATACTCGAGCCCCACTGTTATCCGCTACATTCAAATGGGTCTGGGGTTGAATCATTTTTTTTTATCTGTTCTTTCAATGCAAAGCAAAGGGCGAAGAAAAAAAAAAGAAATATTCTTTGTCAAAAAAAAGAAGCTGCGATTTTTTCATTCCCAAGATCTATTTCCTTTGGTTCTACATACTTATCTCGAAATAATAAATTGAGTCCGTATAGGCATTTTGGACGCCGCTATTGAAATAGCTTTTCTGGCTATATTTTCTGCTACTCCGCCCATTTCATAAAGTATTCGACCTGGTTTAACAACAGCTACCCAATATTCAGGAGATCCTTTCCCCGAACCCATACGTGTTTCTGTGGGTCTTACTGTAACTGGTTTGTCTGGAAATATACGTACCCATATTTTTCCACCACGACGCGCATTTCGTGTCATTGCTCGCCGCCCGGCTTCTATTTGTCTAGATGTGATCCAAGCGGGTTCAAGTGCTTGAAGAGCATATTTACCGAAACAAATATGATTACCTCGATAAGATATTCCCTTCATTCTTCCTCTATGTTGTTTACGGAATCTGGTTCTTTTGGGGTTATAGTTGATGGTTGTTTCTTACTTCCATCTCTACTACAGAACCGGACGTGAGAGTTTCTTCTCATCCAGCTCCTCGCGAATAAAAGGATTAAAAATGCTTAATTTTCATTTAGATATAATTTAAAATTTGAATTAAGATATACATCTATTTTATTTAATGAATAATAGATTCAATCGCGGGATTTTTTGCGATTTTATCTAATCGATTAGTAATTTGTATACCTTGTTTGGATATTTTGGATATATATAACTAAACATATTAAACATATATTTCTATTTATAGTATTTATATTTATAAATAATATTGTTTTTTATAACGTTATAACATAACAATTTTTTTTGGTTTGCCTTTTATCATATTGGATTGCTCAAAATTTAGCAATCCAAGAAAATAAAGTTTTCGCGGGCGAATATTTACTCTATATTATATTGATTTCAGTTATAGGGTTATCTCATGACTTCTCAGAATAGATGAATTGATTACCGGTTACTTTCGCCATCCCGACCAATGAATCATTAGGATTCGTTTTCAATAGAATTTTCTGCATTCACGGGTTCCATCGTTCCCATCACTTCTTGTTTAATGGTTAGGTCTGAATTCTACAATGGAGCTCTTAATGAAATTTGTTCTTGAGTCAATCTTCTCAATCTTTATTGGCTCGGGGCTCTTGATTTTTTTTGTTCTATTCTATGAATAGATTCATTTAATTATGGATGAACATTGAATTATGGATAAATCCGTATTGATGCTTTATTACATTGTTTTTTATGAGATGACTCATAGACCTTCCATATTTGAATTCTATATCATTGATATTCTTTTTCTCTCTTTCTCTCATCCTTCTATCCACATCTTTTTCTCTATTTCGCTTCACAACTTAGAATCAGTTAGAATCAGATTTATTTTTCTTTTGTTTATGCAAAACAAATTTCAGTTGCTACAATGATATGACCAATATATCATATCTTGACTGTTTTTTGGATTCAGATAATGCGAAGTGATGGGTTGGTTATTAGTTCTATAGTTATTAGTTCATACTATAGGGGCTAGGGGCTGGTTTTTTTAATCCTAACCCTAAAAAAAAACCAACGAGTCACACACTAAGCATAGCAATTATATCAAATGGTCAATCGAATTTTTATTCAATCCTATAGAATTAAGAGCTCGTTTTTGCTTTGATTGAAGATAAAAAAATTAACGAGTTTATTATTTTTTTGTTCCATTACTGGAGTAGAAAGAAAAGACAAGGAAAGGTTTCTTATTCCTCGTCTAGAAATATACAAATTTTGATACCTAATACCCCATAGATAGTCCGAACTGTGTAGGAACAATAATCAATTTTAGCTCGAATGGTTTGTAGGGGAACTCTACCTTCTCTGATCCATTCGACACGTGCAATTTCTTTTCCATCGATACGCCCTGCAATTTGTACTTGAATTCCTTTCGTATCTGCTTGTTCAGTTAATTCAATAGCCTTTTTCATTGCTTTGCGAAATGAAACTCTATTTTTTAATTGTCCGGCTATAAATTCTGCAAGAATATTAGGGTTTCCATAAGGTTTTGCAATTCTTGTGATAACAATGTTGAGTTTTCGGTTTACATAATGAAATTCTCTTTGTAGATTTATCTGTAATTCTTCGATTCCTCGTGGTTGACTTTCTATTAATAACTTTGGAAACCCCATATAGATTATGACCTGGATCAGATCGATTCTTTTTTGGATCTCTATACGTGCAATTCCCTCGATGCCAGAGGATATTCTCATATTCTTTTGTACATAATTTTTGATACAATCTCGTATTTTTTGATCTTCTTCTAGACCTTCGGAATAGTTTTTTGGTTGTGCAAACCAAAGGGAATGATGACTTTGGGTTGTACCAAGTCTGAAACCAAGTGGATTTATTTTTTGTCCCATACTCCCCCGCTACTATACATATTATGATTTATCATATTTGTATACTTTTTTTTCATCTAGGTTTTTTAACCATGTGAGATAGTCTATATCTATCTATTTATCTAAGGATATATCTTTCACTACAATATTTATATGACAAGTAGGTCTTTTTATCGGATAACTACGTCCTCGAGCTCGAGGTTTTAATTTCTTCACGGTAGTACCCTCGTTGACTTCAGCTTTACTAATTATTAAATTTGTTTTGTTGGAATCCATATTGTAACTAGCATTTGCTGCTGCAGAATAAACCAATTTAAAAATGGGATAACATGCTCTATAAGGCATGAGTTCTAGTATCATAAGTGTTTCTTCGTAGGAACGTCCACGAATTTGATCAATTACTCTTCGCACTTTGTGTGCAGACATAGATATATATTGACCTAAAGCGTATACTTCTTTTTTTTTATTATTTTTTTTCTTCTTTAGCATAAGATTAGCCTCCTACTAATGAATGATAAGTATCTATATTTTTTATTAACGACGAGATCTATTATCGCCTTTCGCATGTCCTCGGAAATTTAAAGTAGGTGCAAATTCTCCCAATTTGTGACCTACCATACGATCTGTTATATAAATAGGTAAATGTTCTTTTCCATTATGGATAGCAATAGTATGGCCGATCATTGTGGGTATAATGGTAGATGCCCGGGACCAAGTTACTATTATTTCTTTTTCCGCTTTTGTGTTAAGCTTATCAATTTTTCTTAATAAATGATTCGCTACAAAAGGATTTTTTTTTAGTGAACGTGTCACAGCTTACTCCTTTTTTTTTCTTTTGTTTTGTAAAGACGAAGAAAGAAATTCTATTTTCTTTCCTATTTACTACGGCGACGAAGAATCAAATTATCACTATATTTATTCCTTTTTCTACTTCTTCTTCCAAGTGCAGGATAACCCCAAGGGGTTGTGGGTTTTTTTCTACCAATCGGGGCCCTCCCTTCACCACCCCCATGGGGATGGTCTACAGGGTTCATAACTACTCCTCTTACTACAGGACGCTTACCTAGCCAACGCTTAGATCCGGCTCTACCCAAACTTTTCTGGTTCACCCCAACATTCCCCACTTGTCCGACTGTTGCTGAGCAGTTTTTGGATATCAAACGGACCTCTCCAGAAGGTAATTTTAATGTGGCCGATTTCCCCTCTTTTGCAATCAGTTTCGCTACAGCACCCGCTGCTCTAACTAATTGTCCACCCTTTCCAAGTGTGATTTCTATGTTATGTATGGCCGTGCCTAAGGGCATATCGGTTGAAGTAGATTCTTCTTTTTGATCAATCAAAACCCCTTCCCAAACTGTACAAGCTTCTTCCAAAGCATACGGCTTTCTGGATGTAGATGATGATATCTATACAGATGGATTTTATATATATCATATAATGAAGTACCACATGAGTGGATATATAGGAATCCAAATCTGCCGAATCACTCATGTTATGATCTTCTACATCCTAGGTTTTCCCGTTCCGTCATCTGGCTTATGTTCTTCATGTAGCATTCAGACCGAATGACTCTATGAAATTACGTCGATACTTCCACATATTATTGGTAACGTAGGAGACATCTCTATTTTTCCCCGGGGGAATCTTTAGAATTACCACTGCTTAGCTTTCAATTCGCCTCTGACCATCAAATGAAATGTGAATAACCTGTCCTCCTCTCTTTGAAACAAGGGGCGCTTCCGGTTCTGTCGGTGCTTGAAACAATTTTGTCTTCTCCATATTACTATATCTCTAGAGTCAATAATTTTATATGAGGAACTACTGAACTCAATCACTTGCTGCCGTTACTCTTCAGTTTTCTGTTGAGGTCTATCCCGTAGAGGTACTCAAATTGGATCAGTGATCGATTTCTAGGTTTCGTCGTAAACCTAATTGGTTACTTCCAATTACGTAAATCAATAGTTCAAACCGCACTCAAAGGTAGGGCATTTCCCATTTTTATAGGAACTTCTGTACCAGAAACAATGGTATCTCCAATTATAGCCCCTCTGGGATGTAAAATATATCTCTTCTCACCATCCCCATAGTGTATGAGACAAATGTATGCATTTCGATTAGGGTCGTATTCTATGGTTACGATTCTACCATATATGTTTTTTTCATTCCGTCGAAAATCGATTTTACGGTATAGACGCTTATGACCTCCCCCTCTATGCCCTGCGGTAATGATTCCTCTGGCATTACGACCTTTACCACAACGATGCTGTCCATAGATCAAATTATTTCGTGGATTGGATTTCACTTGACTGTCTACGGTTCCATTGCGTGTGCTCGGGTTAGAAGTTTTGTATAAATGTATCGCCATGCTATTAAGTATTTTGATTTAAGTTCTTTTCTTTCTAAGAGGTGGAATAGAATAACCCGGTTGAAGCGTAATGATCATACGTCTGTAATGCATTGTATGCCCCATAATAGGTCCCATTCTTCTACCCTTTCCCGGAAGTCGATGACTATTCATAGCTATTACCTTGACACCAAAGAAGAGTTCGACCCAATGCTTTATTTCTGTCCTCGTTGATCCTGATTCGACATTAGAAGTATATTGATTTTTCTCCAATAACCGAATACTTTTGTCTGTAAATACTGCATATTTGATTCCATCCATAAATCTATTTTCTTCCCTATGCCTATGAGTTCTAGTCTCAATAAGAATGCTAGTTCTTACTGTTCATATGTTATGATATGAATATACCACACCAATTCGTTATGTATGGATGATGAGATTCCATTGATACAGAGCCAATTCCAATAGACTTATTGGAGGGTCCCATTGGCGTGCATCCAGTAGGAATTGAACCTACGAATTCGCCAATTATGAGTTGGGCGCTTTAACCATTCAGCCATGGATGCTTAGCGGGGATCCTCGTACATGGTGAATAACCAAATTCCAATTGAAATGAAATCTTTAGGATAAATCAATGCAATTTAGGAGGAATCAATGAAAGGACATCAATTCAAATCCTGGATTTTCGAGTTGAGAGAGATATTGAGAGAGATCAAGAATTCTCACTATTTCTTAGATTCATGGACCCAATTCAATTTAGTGGGATCTTTCATTCACGTTTTTTTCCACCAAGAACGTTTTATAAAACTCTTTGACCCCCGAATTGGGGGTATCCTACTTTCACGCAATTCACAGGGTTCAACAAGCAATCGATATTTCACGATCAAGGGTGTAATACTCTTTGTAGTAGCGGTCCTTATATATCGTATTAACAATCGAAATATGGTCGAAAGAAAAAATCTCTATTTGATAGGGCTTCTTCCTATACCTATGAATTCCATTGGACCCAGAAATGATACATTGGAAGACTCCTTTGGGTCTTCCAATATCAATAGGTTGATTGTTTCGCTCCTGTATCTTCCAAAAGGAAAAAAGATCTCTGAGAGTTGTTTCCTGAATCCGAAAGAGAGTACTTGGGTTCTCCCAATAACTAAAAAGTGTAGCATGCCTGAATCTAACTGGGGTTCGCGGTGGTGGAGGAACTGGATCGGAAAAAAGAGGGATTCTAGTTGTAAGATATCTAATGAAACCGTCGCTGGAATTGAGATCTTATTCAAAGAGAAAGATATCAAATATCTGGAGTTTCTTTTTGTATATTATATGGATGATCCGATTCGAAAGGACCATGATTGGGAATTGTTTGATCGTCTTTCTCTGAGGAAGAGGCGAAATATAATCAACTTGAATTCGGGACCGCTATTCGAAATCTTAGTGAAACACTGGATTTGTTATCTCATGTCTGCTTTTCGTGAAAAAATACCAATTGAAGTGGAGGGTTTCTTCAAACAACAAGGGGCTGGGTCAACTATTCAATCAAATGATATTGAGCATGTTTCCCATCTCTTCTCGAGAAACAAGTGGGCTATTTCTTTACAAAATTGTGCTCAATTTTATATGTGGCAATTCCGCCAAGATCTCTTCGTTAGTTGGGGGAAGAATCCGCACGAATCGGATTTTTTGAGGAACGTATCGAGAGAGAATTGGATTTGGTTAGACAATGTGTGGTTGGTAAACAAGGATCGGTTTTTTAGCAAGGTACGGAATGTATCGTCAAATATTCAATATGATTCCACAAAATCTAGTTTCGTTCAAGTAACGGATTCTAACCAATTGAAAGGATCTTCTGATCAATCCAGAGATCATTTGGATTCCATTAGTAAGGAGGATTCGGAATATCACACATTGATCAATCAAAGAGAGATTCAACAACTAAAAGAAAGATCGATTCTTTGGGATCCTTCCTTTCTTCAAACGGAACGAACAGAGATAGAATCAGACCGATTCCCGAAATGCCTTTCTGGATATTCCTCAATGTCCCGGCTATTCACGGAACGTGAGAAGCAGATGATTAATCATCTGCTTCCGGAAGAAATCGAAGAATTTCTTGGGAATCCTACAAGATCCATTCGTTCTTTTTTCTCTGACAGATGGTCAGAACTTCATCTGGGTTCGAATCCTACCGAAAGGTCCACTAGAGATCAGAAATTGTTGAAGAAACAACAAGATCTTTCTTTTGTCCCTTCCAGGCGATCGGAAAATAAAGAAATGGTTAATATATTCAAGATAATTACGTATTTACAAAATACCGTCTCAATTCATCCTATTTCATCAGATCCGGGATGTGATATGGTTCCGAAGGATGAACCGGATATGGACAGTTCCAATAAGATTTCATTCTTGAACAAAAATCCATTTTTTGATTTATTTCATCTATTCCATGACCGGAACAGGGGAGGATACACGTTACACCACGATTTTGAATCAGAAGAGAGATTTCAAGAAATGGCAGATCTATTCACTCTATCAATAACCGAGCCGGATCTGGTGTATCATAAGGGATTTGCCTTTTCTATCGATTCCTACGGATTGGATCAAAAACAATTCTTGAATGAGGTATTCAACTCCAGGGATGAATCGAAAAAGAAATCTTTATTGGCTCTACCTCCTATTTTTTATGAAGAGAATGAATCTTTTTATCGAAGGATCAAAAAAAAATGGGTCCGGATCTCCTGCGGGAATGATTTGGAAGATCCAAAACCAAAGATAGTGGTATTTGCTAGCAACAACATAATGGAGGCAGTCAATCAATATAGATTGATCCGAAATCTGATTCAAATCCAATATAGCACCTATGGGTACATAAGAAATGTATTGAATCGATTCTTTTTAATGAATAGATCCGATCGCAACTTCGAATATGGAATTCAAAGGGATCAAATAGGAAAGGATACTCTGAATCATAGAACTATAATGAAATATACGATCAACCAACATTTATCGAATTTGAAAAAGAGTCAGAAGAAATGGTTTGATCCTCTTATTTTTATTTCTCGAACCGAGAGATCCATGAATCGGGATCCTGATGCATATAGATACAAATGGTCCAATGGGAGCAAGAATTTCCAGGAACATTTGGAACATTTCGTTTCTGAGCAGAAGAGCCGTTTTCAAGTAGTGTTCGATCGATTAGGTATTAATCAATATTCGATTGATTGGTCTGAGGTTATCGACAAAAAAGATTTGTCTAAGCCACTTCGTTTCTTTTTGTCCAAGTCACTTCTTTTTTTGTCCAAGTTGCTTTTCTTTTTGTCTAACTCACTTCCTTTTTTCTTTGTGAGTTTCGGGAATATCCCCATTCATAGGTCCGAGATCTACATCTATGAATTGAAAGGTCCGAACGATCAACTCTGCAATCAGTTGTTAGAATCAATAGGTCTTCAAATCGTTCATTTGAAAAAATTGAAAGCCTTCTTATTGGATGATCATGATACTTCCCAAAAATCGAAATTCTTGATCAACGGAGGAACAATATCACCATTTTTGTTCAATAAGATACCAAAGTGGATGATTGACTCATTCCATACTAGAAACAATCGCAGGAAATCCTTTGATAACACGGATTCCTATTTCTCAATGATATTCCACGATCAAGACAATTGGCTGAATCCCGTGAAACCGTTTCATAGAAGTTCATTGATATCTTCTTTTTATAAAGCAAATCGACTTCGATTCTTGAATAATCCACATCACTTCTCCTTCTATTGTAACAAAAGATTCCCTTTTTATGTGGAAAAGGCCCGTATCAATAATTATGATTTTACGTATGGACAATTCCTCAATATCTTGTTCATTCGCAACAAAATATTTTCTTTGTGCGTCGGTAAAAAAAAACATGCTTTTTGGGGGAGAGATACTATTTCACCAATCGAGTCACAGGTATCTAACATATTCATACCTAACGATTTTCCACAAAGTGGTGACGAAACGTATAACTTGTACAAATCTTTCCATTTTCCAAGTCGATCCGATCCATTCGTTCGTAGAGCTATTTACTCGATCGCAGACATTTCTGGAACACCTCTAACAGAGGGACAAATAATCAATTTGGAAAGAACTTATTGTCAACCTCTTTCAGATATGAATCTATCTGATTCAGAAGGGAAGAACTTGCATCAGTATCTCAATTTCAATTCAAACATGGATTTGATTCACACTCCATGTTCTGAGAAATATTTACCATCCGAAAAGAGGAAAAAACGGAGTCTTTGTCTAAAGAAATGCGTTGAGAAAGGGCAGATGTATAGAACCTTTCAACGAGATAGTGCCTTTTCAACTCTCTCAAAATGGAATCTATTCCAAACATATATGCCATGGTTCCTTACTTCGACAGGGTACAAATATCTAAATTTGATATTTTTAGATACTTTTTCAGACCTATTGCCGATACTAAGTAGCAGTCAAAAATTTGTATCCATTTTTCATGATATTATGCATGGATCAGATATATCATGGCGAATTCTTCAGAAAAAATTGTGTCTTCCACAATGGAATCTGATAAGTGAGATTTCGAGTAAGTGTTTACATAATCTTCTTCTGTCCGAAGAAATGATTCATCGAAAAAATGAGTCACCATCGACACATCTGAGATCGCCAAATGTTCGGGAGTTCCTCTATTCAATCCTTTTCCTTCTTCTTGTTGCTGGATATCTCGTTCGTACACATCTTCTCTTTGTTTCCCGGGCCTCTAGTGAGTTACAGACAGAGTTCGAAAAGGTCAAATCTTTGATGATTCCATCATCTATGATTGAGTTGCGAAAACTTCTGGATAGGTATCCTACATCTGAACCGAATTCTTTCTGGTTAAAGAATCTCTTTCTAGTTGCTCTGGAACAATTAGGAAATTCTCTAGAAGAAATATGGGGTTCTGCTTCTGGCGGCAACATGCTATTGGGTGGTGGTCCCGCTTATGGGGTCAAATCAATACGTTCTAAGAAGAAATATTTGAATATCAATCTCATCGATATAATCGATCTCATAAGTATCATACCAAATCCCATCAATCGAATCACTTTTTCGAGAAATACGAGACATCTAAGTCATACAAGTAAAGAGATCTATTCATTGATAAGAAAAAGAAAAAACGTGAACGGGGATTGGATTGATGATAAAATAGAATCCTGGGTCGCGAACAGTGATTCGATTGATGATGAAGAAAGAGAATTCTTGGTTCAGTTCTCCACTTTAACGACAGAAAAAAGGATTGATCAAATTCTATTGAGTCTGACTCATAGTGATCATTTATCAAAGAATGACTCTGGTTTTCAAATGATTGAACAACCGGGAGCAATTTACTTACGATACTTAGTTGACATTCATAAAAAGTATCTAATGAATTATGAGTTCAATACATCCTGTTTAGCAGAAAGACGGATATCCCTTGCTCATTATCAGACAATTACTTATTCACAAACCTCGTGTGGGGCTAATAGTTTTCATTTCCCATCTCATGAAAAACCCTTTTCGCTCCGCTTAGCCTTATCCCCCTCTAGGGGTATTTTAGTGATAGGTTCTATAGGAACTGGACGATCCTATTTGGTCAAATACCTAGCGACAAACTCCTATGTTCCTTTCATTACGGTATTTCTGAACAAGTTCCTGGATAACAAGCCTAAAGGTTTTCTTATTGATGATATCGACATTGATGCTAGTGACGATATTGATGCTAGTGACGATATTGATGATAGTGACGATATCGATCGTGACCTTGATACGGAGCTGGAGCTGCTAACTATGATGAATGCGCTAACTATGGATATGATGTCGGAAATAGACCGATTTTATATCACCCTTCAATTCGAATTAGCAAAAGTAATGTCTCCTTGCATAATATGGATTCCAAACATTCATGATCTGGATGTGAATAAGTCGAATTACTTATCCCTCGGTCTATTAGTGAACCATCTCTCCAGGGATTGTGAAAGATGTTCCACTAGAAATATTCTTGTTATTGCTTCGACTCATATTCCCCAAAAAGTGGATCCCGCTCTAATAGCTCCGAATAAATTAAATACGTGCATTAAGATACGAAGGCTTCTTATTCCACAACAACGAAAGCACTTTTTCACTCTTTCATATACTAGGGGATTTCACTTGGAAAAGAAAATGTTCCATACTAATGGATTCGGGTCCATAACCATGGGTTCCAATGCACGAGATCTTGTAGCACTTACCAATGAGGCCCTATCAATTAGTATTACACAGAAGAAATCAATTATAGACACTAATACAATTAGATCCGCTCTTCATAGACAAACTTGGGATTTGCGATCCCAGGTAAGATCGGTTCAGGATCATGGGATCCTTTTCTATCAGATAGGAAGGGCTGTTGCACAAAATGTACTTCTAAGTAATTGCCCCATAGATCCTATATCTATCTATATGAAGAAGAAATCATGTAACGAAGGGGATTCTTATTTGTACAAATGGTACTTCGAACTTGGAACGAGCATGAAGAAATTAACGATACTTCTTTATCTTTTGAGTTGTTCTGCCGGATCGGTCGCTCAAGATCTTTGGTCTCTACCCGGACCCGATGAAAAAAATGGGATCACTTCTTATGGACTCGTTGAGAATGATTCTGATCTAGTTCATGGCCTATTAGAAGTAGAAAGCGCTCTGGTGGGATCCTCACGGACAGAAAAAGATTGCAGTCAGTTTGATAATGATCGAGTGATATTGCTTCGTCGGCCCGAACCAAGGAATCCCTTAGATATGATGCAAAACGGATCTTGTTCTATCCTTGATCAGAGATTTCTCTATGAAAAATATGAATCGGAGTTTGAAGAAGGGGAAGGAGAAGGAGCCCTTGACCCGCAACAGGTAGAGGAGGATTTATTCAATCACATAGTTTGGGCTCCTAGAATATGGCGCCCTTGGGGCTTTCTATTTGATTGGATCGAAAGGCCCAATGAATTGGGATTTCCCTATTGGTCCAGGTCATTTCGGGGCAAGCGGATCATTTATGATGAAGAGGATGAGCTTCAAGAGAATGATTCGGAGTTCTTGCAGAGTGGAACCATGCAGTACCAGACACGAGATAGATCTTCCAAAGAACAAGGCCTTTTTCGAATAAGCCAATTCATTTGGGACCCTGCAGATCCACTCTTTTTCCTATTCAAAGATCAGCCCTTTGTCTCTGTGTTTTCACATCGAGAATTATTTGCAGATGAAGAGATGTCAAAGGGGCTTCTTACTTCCCAAACAGATCCTCCTACATCTATATATAAAGGCTGGTTTATCAAGAATACGCAAGAAAAGCACTTCGAATTGTTGATTAATCGCCAGAGATGGCTTAGAACCAATAGTTCATTATCTAATGGATCTTTCCGTTCTAATACTCTATCCGAGAGTTATCAGTATTTATCAAATCTCTTCCTATCTAACGGAGGGCTATTGGATCAAATGACAAAGACATTGTTGAGAAAAAGATGGCTTTTCCCGGATGAAATGAAAATTGGATTCATGTAACAGGAGAAAGATTTCCCATTCCTTAGCCGGAAAGATATGTAGCCATGAAAGAGGGATTAAGTGGAACAGAATTGACTGGGTGTTAGAGTCATGGAAACACTTCTTTCTTCCATATTTTGGACCTTAGCTCCATGGAACAATATGCTACTGCTGAAACATGGAAGAATTGAAATCTTAGATCAAAACACTATGTATGGATGGTATGAACTGCCTAAACAAGAATTCTTGAATAGCGAACAACCAGTTCAGATATTCACGACCAAGAAGTATTGGATTTTCTTTCGGATAGGCCCTGAAAGGAGAAGGAAGGCTGGAATGCCAACAGGCGTCTATTATTGAATTCACCCCACCCGATAGTACCCATTTGGGGAACGTCCAGTGCCAAAGTCACTGAATGGGTAAGTCGCCAATCCCTAAAACGGACTATGTAATGTACTTTATCTGCTGGGTTACGAGCAGGCATTTTACCAGAGGTTTCTAATCTACCTTTGTGTGATTCCTGTTGAAGCATATACTCGGGGGGTGGGTGCAGGGCGGACGGTTTTAAAGCAGACTCCCCATTCATTAGATAGAGAAGATCACCAAGATTTCGTGATCCGCTGCCGAACTTATTCCAATTCCAAGAGCTCGGATCGAATCGGTATTGATATACCGATTCGATCCGAGCTCTCTTATTGAATTGCTCATTCAATGAGCATTCTCAATATTATGCCTTGAAGAGGACTCGAACCTCCACGCTCTTTAGCACGAGATTTTGAGTCTCGCGTGTCTACCATTTCACCACCAAGGCATCTTGAAAGTGAATCGTATTCCATGAATATGATATCTATCTAGTGTGATGTATGGAATATATGGCAAAGGTGGGGTGTTGGAGTATTGCTATTGATCGGTCATGTCATATAGGCCCGAGTCGGACATCCAATTGCTTCGATTTGAATTATCCGGAGGGTGCCTTATATATCAAAAAGATGGACAATCAAACCTATTTCTCGATTCAATAGAAGCCAAAAGAGGTGAATAGAGTCCCAAATAAGGAGAGATATGTAAAAAGCAAGTCCGATTACGTCTATTCCTAATCCTAAATGGAATGTAGGGATCCATATGGAAACATAGTATCTATTTAGATACGCTCGAATAACCCCTTCTCATAATGAGAATGTATATCCCTATTCCGGTCTGGTCCGGTATGGAATGAACTTATAATCATGGAATCGACTCGATCATCAGATTATAGATTATAAGTTCATAACCCTAGCCCATTCCCATTTTGGACGGAACAGATCTACTAATTCTTTGATTCCAGTTAGTAAGAGGGATCTTGAACTAAGAAATAGACCCTAGAAGCTAAAAAAGGGTATCCTGAGCAATTGCAATAATTGGGTTCATTGATATTCCTGGTATAGTAGATGCTATCACACATACAATCATACTCAATTCGATGGAATTGTTTGATCTTAAAGGAGATCTTCTATAATTTCGCACGTAAGGGGTTATTTCTTGGTTTCGTCCAGTCATTAATAACTTGATTATTTTTAGATAATAGTAGATAGAAACAACGCTTGTAAGGAGTCCTATTAAAACCAAGAAATATAGGCCTGCCTGCCATCCACACCAGAATAAATAGAGTTTTCCGAAAAAACCTGCTAGTGGAGGAAGACCTCCTAGGGATAAGAGACATAGGGCTAAAGAGAGAGCCAAAAAAGGATCTTTCGTGTATAATCCTGCATAATCTCGAATGTTATCAGTTCCGGTACGTAGACCAAATAATACAATGCAAGCAAAAGTTCCTAGATTCATGGAGATATAGAACAGCATATAAGTTATCATGCTTGCATATCCATCATTTGAGTCTCCAACAATTATTCCAATAATTACATATCCGATTTGACCTATGGACGAATATGCAAGCATACGTTTCATGCTTGTTTGAGTAATAGCAATGAGATTTCCCAATATCATGCTAAGAATAGCTAGGATTTCCAGAAGAAGATGCCATTCGTTTGATGAGAAATAAAAAGGAATATCGAAAATTCGAGTGGCTAAAGCTGAAGCAGCTACTTTCGAAGTAACAGAAAGAAAAGCAACGACTGGAGTGGGAGAGTCAGAGTCGAAAAGAGGATTCCTCACTTCTTTCTCTCATTCAAAACCGTGCATGAGACTTTCATCTCACACGGCTCCTAAGTGATAAAAGAAAGAAGATGAGTTCTTCTTTCTTTTTTGATTACCTTCCTCGCGTATGTATAAGACCGAATCCATTCGATTTCTAAAAAGGATTACTAATCCTTAACTTTTCGAGGAATCCTTCATCAGTGGTTGTGAATGACTGATTTTTTCAATCTTTTCGACCTTGGTTCCGTAGGAGCAAGTCAGAAAGATTGAGAAATAGAACCATCTGATTTGATTCGTTCTCAATAGCCATGAGATGATCATATTAGGGTGATCCTTTTGTCGACGGATGCTCCTATTATACTCGTAGTCTCTGAAGGATGAGAACCAACTATGTAGCATCTACATCGAGAATTCAAGTATTGTATACGTCATTAGTCCGATCCTTTGTAGGAACTACCCGTAATAACGAACTTGCAAAATGGATCTGTTTATCATAAAGAGATTCGTCGTTCCTGACCCTGCTTCACCTTAATTGTTATTTGAACAAGTAAAAGTTCTGTCTTGGTCCGAGTGGGGATAGCATTTCTCTTCTGCATGTCCATGGAGTTTTGAAAAATCCAAACATCTCAGAGATAGATAGAGAGGTAGGAATTTATCGAACGAACCGCACTCCTTCGTATACGTCAGGAGTCCATTGATGAGAAGGGGCTGGGGAAAGCTTGAACCCAATTCCTACAGTGATGAATATGAGCGCAATTGAAATTCCTGGGGAGTTATACATTTGTGTATTGATAAGACCATTCACTATTTCTTGAAGCTCGATCTCTCCCCCGGATGAACCATATAGCCAAGAGAAACCATGAACCAGAATAGAAGAGCTTGCCCCACCCATGAGTAAATATTTCATAGTAGCCTCATTAGACCGTACATCTTTCTTGGTATATCCAGATAATAGGTAGGAGCATAAACTGAAACATTCTGGAGCTACAAAGATAGTTATTAAATCGTTAGCACCGCATAAAAACATTCCTCCTAGAGTAGCTGTTAATACGAATAAGAGAAACTCTGTTATAGCCATTTCTGTACATTCAACGTACTCTACGGATAGAGGAATACATAGAGTTGAACATAGTAAAATAAGAAATTGAAAGATTTCGTTGAAATTGTTCGTTTGGAAATTTCCCGAAAAGCTAATCATAGGTTCTTCTCTCCATCGGAACAATAGGGCCGTTATGCTCATTACTAAACTTGTTGAAGAGATGAAATATAACCAAGGTATATCTTTTTGATCAGAGGTTGAATCGATCATCAGAAGAAGAATTAGGCCAAAAATTAGGATACACTCTGGGAAAATAAAACTTCCATCGAAGAGAAGCAAATGAAAGGCTTTCATAAAAATTCTCGTAGAATCGAGAATGAAGTTTTCATTCTGTACATGCCAGATCATGAATTAGTAACTGCATCCATTTCCAAAAAAATCCCAATTGTTTCGAACTTTCTATTTTTGGAATGGAATATTTACGGAATCCCCATGAATAGGATCAAACCTTATTCCATGGTATTTACATGAGGTTCCTCTTTCTTATTCTTAAGCAAGTCCCCGAGAGGGCTTAGTTGATCCATGATTTATCTTTCATCTTTCGTTTCCTTTTCGTTTGTTTCGAGAAATATATCGATCAATTCCGATTCTTTCTTTTTCTCTTGATTCTTTTCCGATCGAGATGTATGGATCCATGGATCTATGTGTCTATTCCATGGATTTATCTGTCTATATATAGATCCTCTTTATGGATTAACGAAAATGTGCAAAAGCTCTATTTGCCTCTGCCATTCTATGAGTCTCTTCCTTTTTGCGTATGGCCTCGCCACTCCCTTTGGCAGCATCCACTAATTCGGAACTTAATTTGAAAGCCATATTTCGACCCGGACGTTTTCGGGATGCCGCTAATAACCAACGAATGGCAAGTGCTTTTCCTTGTGTGGATCCTATTTCAATGGGAACTTGATGAGTCGATCCACCTACACGTCTTGCTTTTACTGCTATATCGGGAGTTACTCCACGTATTGCTTGACGTAAAACAGATAGTGGATTTGTTTCTGTCTTTTGTTGAATCTTTTTCATGGCTCGATAGATAATTTGATAAGCCAATGATTTTTTTCCGTGTTTCAGAATACGGTTAACCAACATATTAACTAATCGATTACGATAAATTGGATCAGATTTTGCAGTTTTTTCTTTTGCAGTACCTCGACGTGACATGAGCGTGAAAGAGGTTCAAGAATCAGTTTTCTTTTTATAAGGGCTAAAATCACTTATTTTGGCTTTTTTACCCCATATTGTAGGGTGGATCTCGAAAGATATGAAAGATCTCCCTCCAAGCCGTACATACGACTTTCATCGAATACGGCTTTCCACAGAATTCTATATGTCTCTATGAGATCGAGTATGGAATTCTGTTTACTCACTTTAAATTGAGTATCCGTTTCCCTCCTTTTCCTGCTAGGATTGGAAATCCTGTATTTTACATATCCATACGATTGAGTCCTTGGGTTTCCGAAATAGTGTAAAAATAAAAAGAAGTGCTTCGAATCATTGCTATTTGACTCGGACCTGTTCTAAAAAAGTCGAGGTATTTCGAATTCTTTGTTGACACGGACAAAGTCAGGGAAAACCTCTGAAATTATTTCAATATTGGACCTTGGACATATAATAGTTCCGAATCGAATCTCTTTAGAAAGAAGATCTTTTGTCTCATGGTAGCCTGCTCCAGTCCCCTTACGAAACTTTCGTTATTGGGTTAGCCATACACTTCACATGTTTCTAGCGATTCACATGGCATCATCAAATGATACAAGTCTTGGATAAGAATCTACAACGCACTAGAACGCCCTTGTTGACGATCCTTTACTCCGACAGCATCTAGGGTTCCTCGAACAATGTGATATCTCACACCGGGTAAATCCTTAACCCTTCCCCCTCTTACTAAGACTACAGAATGTTCTTGTGAATTATGGCCAATACCAGGTATATAAGCAGTGATTTCAAATCCAGAGGTTAATCGTACTCTGGCAACTTTACGTAAGGCAGAGTTTGGTTTTTTGGGGGTGATCGTGGAAAAGTTGACAGATAAGTCACCCTTACTGCCACTCTACAGAACCGTACATGAGATTTTCACCTCATACGGCTCCTCGTTCAATTCTTTCGAAGTCATTGGATCCTTTTCCTCGTTCGATAATCTCCTCCTTTCTTCCACTCCGTCCCGAAGAGTAACTAGGACCAATTTAGTCACGTTTTCATGTTCCAATTGAACACTTTCCATTTTTCTTTTTGATTATTCTCAAAGGAGAAGATTATTCTCTTTACCAAACATATGCGGATCCAATCACGATCTTATAATAAGAACAAGAGATCTTTCTCGATCAATCCCTTTGCCCCTCATTCTTCGAGAATCAGAAAGATCCTTTTCAAGTTTGAATTTGTTCATTTGGAATCTGGGCTCTTCTACTTCATTTTTATTTACTTATTTTTTTTTATTTAATATTGAATATTTTTTAATATTTTCCCTCTCTTTTTTATATCATTCCTTAAGTCCCATAGGTTTGATCCTGTAGATTTTGACTCATTTTCTCATTGAGCGAGGGGTACGAAATAAATCAGATTGATTTTTCGATCAAAAGTATTATGTGAAATCTTCGATTTTTCTTCTTCCTCTATCCCTATCCCATAGGTACAGTGTTTGAATCAATAGAGAACCTTTTCTTCTGTATGAATCGATATTATTACATTCCAATTCCTTCCCGATACCTCCCAAGGAAAATCTCGAATTGGATCCCAAATTGACGGGTTAGTGTGAGCTTATCCATGGGGTTATGCACTCTTCGAATAGGAATCCATTTTCTGAAAGATTCTGGCTTTCGTGCTTTGGTGGGTCTCCGAGATCCTTTCGATGACCTATGTTTGTTGAAGGGATATCTATATAATCCGATCGATTGCGTAAAGCCCGCGGTAGCAACGGAACCGGGGAAAGTATACAGAAAAGACAGTTCTTTTCTATTCTATTAGTATTTTCTATTAGATTAGTATTAGTTAGTGATCCCGGCTTAGTGAGTCCTTTCTTCCGTGATGAACTGTTGGCATCAGTCCTACATTTTGTCTCTGTGGACCGAGGAGAAAGGGGGCTCGGCGGGAAGAGGATTGTACCATGAGAGAAGCAAGGAGGTCAACCTCTTTCAAATATACAACATGGATTCTGGCAATGCAATGTAGTTGGACTCTCATGTCGATCTGAATGAATCATCCTTTCCACGGAGGTAAATCTTTGCCTGTTAGGCAAGAGGATAGCAAGTTACAAATTCTGTCTCGGTAGGACATGTATTTCTATTACTATGAAATTCATAAATGAAGTAGTTAATGGTGGGGTTACCATTATCCTTTTTGTAGTGACGCATCTTGTATGTGTTCCTAAGAAAAGGAATTTGTCCATTTTTCGGGGTCTCAAAGGGGCATGAAAACACATAAGAACTCTTGAATGGAAATGGAAAAGAGATGTAACTCCAGTTCCTTCGGAAATGGTAAGATATTTGGCGCAAGAAGAGGGGGTTGATCCGTATCATCTTGACTTGGTTTTGCTTCCTCTATTTTTTTAAGAATACCGAGTCGGGTTCTTCTCCTACCTGTATCGAATAGAACATGCTGAGCCAAATCTTCTTCATGTAAAACCTGCTTGATTTAGATCGGGAAAATCGTGCGGTTTTATGAAACCATGTGCTATGGCTCGAATCCGTAGTCAATCCTATTTCCGATAGGGGCAGTTGACAATTGAATCCGATTTTTCCCATTATTTTCATATCCGTAATAGTGCGAAAAGAAGGCCCGGCTCCAAGTTGTTCAAGAATAGTGGCGTTGAGTTTCTCGACCCTTTGCCTTAGGATTAGTCAGTTCTATTTCTCGATGGAGGCAGAGAAGGGATATAACTCAGCGGTAGAGTGTCACCTTGACGTGGTGGAAGTCATCAGTTCGAGCCTGATTATCCCTAAACCCAATGTGAGTTTTTCTATTTTGACTTGCTCCCCCGCCGTGATTGAATGAGAATGGATAAGAGGCTCGTGGGATTGACGTGAGGGGGCAGGGATGGCTATATTTCTGGGAGCGAACTCCGGGCGAATATGAAGCGCATGGATACAGGTTATGCCTTGGAATGAAAGACAATTCCGAATCCGCTTTGTCTACGAACAAGGAAGCTATAAGTAATGCAACTATGAATCTCATGGAGAGTTCGATCCTGGCTCAGGATGAACGCTGGCGGCATGCTTAACACATGCAAGTCGGACGGGAAGTGGTGTTTCCAGTGGCGGACGGGTGAGTAACGCGTAAGAACCTGCCCTTGGGAGGGGAACAACAGCTGGAAACGGCTGCTAATACCCCGTAGGCTGAGGAGCAAAAGGAGGAATCCGCCCGAGGAGGGGCTCGCGTCTGATTAGCTAGTTGGTGAGGCAATAGCTTACCAAGGCGATGATCAGTAGCTGGTCCGAGAGGATGATCAGCCACACTGGGACTGAGACACGGCCCAGACTCCTACGGGAGGCAGCAGTGGGGAATTTTCCGCAATGGGCGAAAGCCTGACGGAGCAATGCCGCGTGGAGGTAGAAGGCCCACGGGTCGTGAACTTCTTTTCCCGGAGAAGAAGCAATGACGGTATCTGGGGAATAAGCATCGGCTAACTCTGTGCCAGCAGCCGCGGTAATACAGAGGATGCAAGCGTTATCCGGAATGATTGGGCGTAAAGCGTCTGTAGGTGGCTTTTTAAGTCCGCCGTCAAATCCCAGGGCTCAACCCTGGACAGGCGGTGGAAACTACCAAGCTGGAGTACGGTAGGGGCAGAGGGAATTTCCGGTGGAGCGGTGAAATGCGTAGAGATCGGAAAGAACACCAACGGCGAAAGCACTCTGCTGGGCCGACACTGACACTGAGAGACGAAAGCTAGGGGAGCGAATGGGATTAGATACCCCAGTAGTCCTAGCCGTAAACGATGGATACTAGGCGCTGTGCGTATCGACCCGTGCAGTGCTGTAGCTAACGCGTTAAGTATCCCGCCTGGGGAGTACGTTCGCAAGAATGAAACTCAAAGGAATTGACGGGGGCCCGCACAAGCGGTGGAGCATGTGGTTTAATTCGATGCAAAGCGAAGAACCTTACCAGGGCTTGACATGCCGCGAATCCTCTTGAAAGAGAGGGGTGCCTTCGGGAACGCGGACACAGGTGGTGCATGGCTGTCGTCAGCTCGTGCCGTAAGGTGTTGGGTTAAGTCCCGCAACGAGCGCAACCCTCGTGTTTAGTTGCCATCGTTGAGTTTGGAACCCTGAACAGACTGCCGGTGATAAGCCGGAGGAAGGTGAGGATGACGTCAAGTCATCATGCCCCTTATGCCCTGGGCGACACACGTGCTACAATGGCCGGGACAAAGGGTCGCGATCCCGCGAGGGTGAGCTAACTCCAAAAACCCGTCCTCAGTTCGGATTGCAGGCTGCAACTCGCCTGCATGAAGCCGGAATCGCTAGTAATCGCCGGTCAGCCATACGGCGGTGAATTCGTTCCCGGGCCTTGTACACACCGCCCGTCACACTATGGGAGCTGGCCATGCCCGAAGTCGTTACCTTAACCGCAAGGAGGGGGATGCCGAAGGCAGGGCTAGTGACTGGAGTGAAGTCGTAACAAGGTAGCCGTACTGGAAGGTGCGGCTGGATCACCTCCTTTTCAGGGAGAGCTAATGCTTGTTGGTATTTTGGTTTGACACTGCTTCACACCCAAAAAGAAGGGAGCTACGTCTGAGTGAAACTTGGAGATGGAAGTCTTCTTTCGTTTCTCGACGGTGAAGTAAGACCAAGCTCATGAGCTTATTATCCTAGGTCGGAACAAGTTGATAGGATCCCCCTTTTTACGTCCCCATGCCCCCCCGTGTGGCGACATGGGGGCGAAAAAAGGAAAGAGGGGGATGGGGTTTCTCTCGCTTTTGGCATAGCGGGCCCCCAGTGGGAGGCTCGCACGACGGGCTATTAGCTCAGTGGTAGAGCGCGCCCCTGATAATTGCGTCGTTGTGCCTGGGCTGTGAGGGCTCTCAGCCACATGGATAGTTCAATGTGCTCATCAGCGCCTGACCCTGAGATGTGGATCATCCAAGGCACATTAGCATGGCGTACTCCTCCTGTTCGAACCGGGGTTTGAAACCAAACTCCTCCTCAGGAGGATAGATGGGGCGATTCAGGTGAGATCCAATGTAGATCCAACTTTCGATTCACTCGTGGGATCCGGGCGGTCCGGGGGGGACCACCGCGGCTCCTCTCTTCTCGAGAATCCATACATCCCTTATCAGTGTATGGACAGCTATCTCTCGAGCACAGGTTTAGGTTCGACCTCAATGGGAAAAAAATGGAGCACCTAACAACGCATCTTCACAGACCAAGAACTACGGGATCACCCTTTCATTCTGGGGTGACGGAGGGATCGTACCATTCGAGCCGTTTTTTTCATGCTTTTCCCGGAGGTCTGGAGAAAGCTGCAATCAATAGGATTTCGCTAATCCTACCTTCCCGAAAGGAAGAGCGTGAAATTCTTTTTCCTTTCCGCAGGGACCAGGAGATTGGATCTAGCCGTAAGAAGAATGCTTGGTATAAATAACTCACTTCTTGGTCTTCGACCCCCTCAGTCACTACGAACGCCCCCGATTAGTGCAATGGGATGTGTCTATTTATCTATCTCTTGACTCGAAATGGGAGCAGGTTTGAAAAAGGATCTTAGAGTGTCTAGGGTTGGGCCAGGAGGGTCTCTTAACGCCTTCTTTTTTCTTCTCATCGGAGTTATTTCACAAAGACTTGCCATGGTAAGGAAGAAGGGGGGAACAAGCACACTTGGAGAGCGCAGTACAACGGAGAGTTGTATGCTGCGTTCGGGAAGGATGAATCGCTCCCGAAAAGGAATCTATTGATTCTCTTCCAATTGGTTAGACCGTAGGTGCGATGATTTACTTCACGGGCGAGGTCTCTGGTTCAAGTCCAGGATGGCCCAGCTGCGCCAGGGAAAAGAATAGAAGAAGCATCTGACTCCTTCATGCATGCTCCACTTGGCTCGGGGGGATATAGCTCAGTTGGTAGAGCTCCGCTCTTGCAATTGGGTCGTTGCGATTACGGGTTGGATGTCTAATTGTCCAGGCGGTAATGATAGTATCTTGTACCTGAACCGGTGGCTCACTTTTTCTAAGTAATGGGGAAGAGGACCGAAACATGCCACTGAAAGACTCTACTGAGACAAAGATGGGCTGTCAAGAACGTAGAGGAGGTAGGATGGGCAGTTGGTCAGATCTAGTATGGATCGTACATGGACGGTAGTTGGAGTCGGCGGCTCTCCTAGGGTTCCCTCATCTGGGATCCCTGGGGAAGAGGATCAAGTTGGCCCTTGCGAACAGCTTGATGCACTATCTCCCTTCAACCCTTTGAGCGAAATGCGGCAAAAGGAAGGAAAATCCATGGACCAACCCCATCATCTCCACCCCGTAGGAACTACGAGATCACCCCAAGGACGCCTTCGGCATCCAGGGGTCACGGACCGACCATAGAACCCTGCTCAATAAGTGGAACGCATTAGCTGTCCGCTCTCAGGTTGGGCAGTAAGGGTCGGAGAAGGGCAATCACTCATTCTTAAAACCAGCGTTCTTAAGACCAAAGAGTCGGGCGGAAAAGGGGGGAAAGCTCTCCGTTCCTGGTTCTCCTGTAGCTGGATCCTCCGGAACCATAAGAATCCTTAGTTAGAATGGGATTCCAACTCAGCACCCCTTGAGTGAGATTTTGAGAAGAGTTGCTCTTTGGAGAGCACAGTACGATGAAAGTTGTAAGCTGTGTTCGGGGGGGAGTTATTGTCTATCGTTGGCCTCTATGGTAGAATCAGTCGGGGGACCTGAGAGGCGGTGGTTTACCCTGCGGCGGATGTCAGCGGTTCGAGTCCGCTTATCTCCAACTCGTGAACTTAGCCGATACAAAGCTATATGATAGCACCCAATTTTTCAGATTCGGCGGTTCGATCTATGATTTATCATTCATGGACGTTGATAAGATCCTTCCATTTAGCAGCACCTTAGGATGGCATAGCCTTAAAGTGAAGGGCGAGGTTTAAACGAGGAAAGGCTTACGGTGGATACCTAGGCACCCAGAGACGAGGAAGGGCGTAGTAAGCGACGAAATGCTTCGGGGAGTTGAAAATAAGCATAGATCCGGAGATTCCCGAATAGGTCAACCTTTCGAACTGCTGCTGAATCCATGGGCAGACAAGAGACAACCTGGCGAACTGAAACATCTTAGTAGCCAGAGGAAAAGAAAGCAAAAGCGATTCCCGTAGTAGCGGCGAGCGAAATGGGAGCAGCCTAAACCGTGAAAACGGGGTTGTGGGAGAGCAATACAAGCGTTGTGCTGCTAGGCGAAGCGGCGTAGTGAGTGCTGCACCCTAGATGGCGAAAGTCCAGTAGCCGAAAGCATCACTAGCTTACGCTCTGACCCGAGTAGCATGGGACACGTGGAATCCCGTGTGAATCAGCAAGGACCACCTTGCAAGGCTAAATACTCCTGGGTGACCGATAGCGAAGTAGTACCGTGAGGGAAGGGTGAAAAGAACCCCCATCGGGGAGTGAAATAGAATATGAAACCGTAAGCTCCCAAGCAGTGGGAGGAGCCCGGGGCTCTGACCGCGTGCCTGTTGAAGAATGAGCCGGCGACTCATAGGCAGTGGCTTGGTTAAGGGAACCCACCGGAGCCGTAGCGAAAGCGAGTCTTCATAGGGCAATTGTCACTGCTTATGGACCCGAACCTGGGTGATCTATCCATGACCAGGATGAAGCTTGGGTGAAACTAAGTGGAGGTCCGAACCGACTGATGTTGAAGAATCAGCGGATGAGTTGTGGTTAGGGGTGAAATGCCACTCGAACCCAGAGCTAGCTGGTTCTCCCCGAAATGCGTTGAGGCGCAGCAGTTGACTGGACATCTAGGGGTAAAGCACTGTTTCGGTGCGGGCCGCGAGAGCGGTACCAAATCGAGGCAAACTCTGAATACTAGATATGATCTCAAACAGGGGTCAAGGTCGGCCAGTGAGACGATGGGGGATAAGCTTCATCGTCGAGAGGGAAACAGCCCGGATCACCAGCTAAGGCCCCTAAATGACCGCTCAGTGATAAAGGAGGTAGGGGTGCAGAGACAGCCAGGAGGTTTGCCTAGAAGCAGCCACCCTTGAAAGAGTGCGTAATAGCTCACTGATCGAGCGCTCTTGCGCCGAAGATGAACGGGGCTAAGCGATCTGCCGAAGCTGTGGGATGTAAAAATACATCGGTAGGGGAGCGTTCCGCCTTAGAGGAACCACTCGCGCGAGCAGTGGTAGACGAAGCGGAAGCGAGAATGTCGGCTTGAGTAACGCAAACATTGGTGAGAATCCAATGCCCCGAAAACCTAAGGGTTCCTCCGCAAGGTTCGTCCACGGAGGGTGAGTCAGGGCCTAAGATCAGGCCGAAAGGCGTAGTCGATGGACAACAGGTGAATATTCCTGTACTACCCCTTGTTGGTCCGAGGGACGGAGGAGGCTAGGTTAGCCGAAAGAGATGGTTATCGGTTCAAGGACGTAAGGTGACCCTGCTTTTTCAGGGTAAGAAGGGGTAGAGAAAATGCCTCGAGCCAATGTTCGAGTACCAGGCGCTACGGCGCTGAAGTAACCCATGCCATACTCCCAGGAAAAGCTCGAACGACCTTCAACAAAAGGGTACCTGTACCCGAAACCGACACAGGTGGGTAGGTAGAGAATACCTAGGGGCGCGAGACAACTTTCTCTAAGGAACTCGGCAAAATAGCCCCGTAACTTCGGGAGAAGGGGTGCCTCCTCACAAAGGGGGTCGCAGTGACCAGGCCCGGGCGACTGTTTACCAAAAACACAGGTCTCCGCAAAGTCGTAAGACCATGTATGGGGGCTGACGCCTGCCCAGTGCCGGAAGGTCAAGGAAGTTGGTGACCTGATGACAGGGGAGCCGGCGACCGAAGCCCCGGTGAACGGCGGCCGTAACTATAACGGTCCTAAGGTAGCGAAATTCCTTGTCGGGTAAGTTCCGACCCGCACGAAAGGCGTAACGATCTGGGCACTGTCTCGGAGAGAGGCTCGGTGAAATAGACATGTCTGTGAAGATGCGGACTACCTGCACCTGGACAGAAAGACCCTATGAAGCTTTACTGTTCCCTGGGATTGGCTTTGGGCCTTTCCTGCGCAGCTTAGGTGGAGGGCGAAGAAGGCCCCCTTCCGGGGGGGCCCGAGCCATCAGTGAGATACCACTCTGGAAGAGCTAGAATTCTAACCTTGTGTCAGGACCTACGGGCCAAGGGACAGTCTCAGGTAGACAGTTTCTATGGGGCGTAGGCCTCCCAAAAGGTAACGGAGGCGTGCAAAGGTTTCCTCGGGCCGGACGGAGATTGGCCCTCGAGTGCAAAGGCAGAAGGGAGCTTGACTGCAAGACCCACCCGTCGAGCAGGGACGAAAGTCGGCCTTAGTGATCCGACGGTGCCGAGTGGAAGGGCCGTCGCTCAACGGATAAAAGTTACTCTAGGGATAACAGGCTGATCTTCCCCAAGAGCTCACATCGACGGGAAGGTTTGGCACCTCGATGTCGGCTCTTCGCCACCTGGGGCTGTAGTATGTTCCAAGGGTTGGGCTGTTCGCCCATTAAAGCGGTACGTGAGCTGGGTTCAGAACGTCGTGAGACAGTTCGGTCCATATCCGGTGTGGGCGTTAGAGCATTGAGAGGACCTTTCCCTAGTACGAGAGGACCGGGAAGGACGCACCTCTGGTGTACCAGTTATCGTGCCCACGGTAAACGCTGGGTAGCCAAGTGCGGAGCGGATAACTGCTGAAAGCATCTAAGTAGTAAGCCCACCCCAAGATGAGTGCTCTCCTATTCCGACTTCCCCAGAGCCTCCGGTAGCACAGCCGAGACAGCGACGGGTTCTCTGCCCCTGCGGGGATGGAGCGACAGAAGTTTTGAGAATTCAAGAGAAGGTCACGGCGAGACGAGCCGTTTATCATTACGATAGGTGTCAAGTGGAAGTGCAGTGATGTATGCAGCTGAGGCATCCTAACAGACCGGTAGACTTGAACCTTGTTCCTACATGACCCGATCAATTCGATCAGGCACTCGCCATCTATTTTTATTGTTCAACTCTTTGACAACACGAAAAAACCATTGTTCAACTCTTTGACAACATGAAAAAACCAAAAGCTCTGCCCTCCCTCTCTATCTATCCAAGGGATGGAAGGGCAGAGGCCTTTGGTGTCCCCTCCAGTCAAGAATTGGGGCCTCACAATCACTAGCCAATATGCTTTTCTCTCATGCCTTTCTTCGTTCATGGTTCGATATTCTGGTGTCCTAGGCGTAGAGGAACCACACCAATCCATCCCGAACTTGGTGGTTAAACTCTACTGCGGTGACGATACTGTAGGGGAGGTCCTGCGGAAAAATAGCTCGACGCCAGGATGATAAAAAGCTTAACACCCCTCATTCTTATTACTTTTTCATATTGAAAAAGAAATAAAAAAATGAAAAAATGAAAAGGTCGTCTTATTCAAAACCCCAATCATGACATCCCTTCTCTCCCACTTCACACCTCGGAACGCACCGTTCTTATAGAGATAAACGCGCTTTCACATCTTCTTAACCCGAAATGGCTGGGGAGAGGAAAGGTTCCTTTTTTTGAGGGTACTCCCGGGAACAGATCCAGTGGAGACGGGGTGGGGCCTGTAGCTCAGAGGATTAGAGCACGTGGCTACGAACCACGGTGTCGGGGGTTCGAATCCCTCCTCGCCCACAACCGGCCCAAAAGGGAAGGACCTTTCCCTCTGGGGGTAGGAAAATCATGATCGGGATAGCGGACCAAAAGCTATGGAACTTGGGTGTGGGTCTTTTGTCGAAATGGAATGGCCTTACTTTTTCTTTTTATTTATTATTTATCGTTAATGGTAGAATCATTACACATAGTATGCCCCGCCCATTAGCGTATTTTTTTGTTTTACGCCCCGTAACTCTTCCTCAGCCAGGCTTGGGCAGAATAGCAGAGCAAGTACAAGTATTAGTAGCATAACAAAAAAGCCTTCCTCGTCATTAATATGTTTGCTCGCGGTAATTGTGGCCTCTCGGGAGAATCGATGACTGCATCTTTGATGCACTGCTAGTACATCTGAGAATTCTTAATTGGCTAGTTGTAAATAGCCCCAGGGTTATGGAACAAAGGATTATCCCGGACCTACACCGAGGTATTGATGGTGATTCTCAAATATCGCAGAACAGAATGTGATACGATGAGATAGAATGCAATAGAAACAAAGACAGGGAAGGGGTTACCTACTTTTAACGGTCAAAGCGAGCTCTTTCATTCTGAATTAAAGAATTCAGAATGAATCAAATCTCCCCAAGTAGGATTCGAACCTACGACCAATCAGTTAACAGCCGACCGCTCTACCACTGAGCTACTGAGGAACAACGGGAGATTAGATCTCATAGAGTTCAATTCCCGTTCTCAACCCATGACCAATATGAGCTCGAAGCTTCCTTCGTAACTCCCGGAACTTCTTCGTAGTGGCTCCCTTCCATGCCTCATTTCATAGGGAACCTCAAAGTGGCTCTATTTCATTATATTCCATCCATATCCCAATTCCATTCATTTAATATCCCTTTGGTGTCATTGACATAACAGATGTCGTTTCTAGTCTATCTCTTTATATGGAAAGTTAAACAATCATCATATAATAATCCAGAAATTGCAATAGAAAAGAAAAAGGAGGTTTGTGATGATTTTTAAATCTTTTCTACTAGGTAATCTAGTATCCTTATGCATGAAGATAATCAATTCGGTCGTTGTGGTCGGACTCTATTATGGATTTCTGACCACATTCTCCATAGGGCCCTCTTATCTCTTCCTTCTCCGAGCTCAGGTTATGGAAGAAGGAGAAGAAGGAACCGAGAAGAAGGTATCAGCAACAACTGGTTTTATTACGGGACAGCTCATGATGTTCATATCGATCTATTATGCGCCTCTGCATCTAGCATTGGGTAGACCTCATACAATAACTGTCCTAGCTCTACCCTATCTTTTGTTTCATTTCTTCTGGAACAATCACAAACACTTTTTTGATTATGGATCTACTACCAGAAATTCAATGCGTAATCTCAGCATTCAATGTGTATTCCTGAATAATTTCATTTTTCAATTATTCAACCATTTCATTTTACCAAGTTCAATGTTAGCCAGATTAGTCAACATTTATATGTTTCGATGCAACAACAAGATGTTATTTGTAACAAGTAGTTTTGTTGGTTGGTTAATTGGTCACATTTTATTCATGAAATGGCTTGGATTGGTATTAGTCTGGATACGGCAAAATCATTTTATTAGATCAAATGTACTTATTCGATCTAATAAGTACCTTGTGTCAGAATTGAGAAATTCTATGGCTCGGATCTTTAGTATTCTCTTATTTATTACCTGTGTCTACTATTTAGGCAGAATGCCGTCACCCATTCTTACTAAGAAACTGAAAGAAACCTCAAAAACGGAAGAAAGAGATGTAGAAATAGAAACAACTTACGAAACGAAGGGGACTAAACAGGAACAAGAGGGATTCACCGAAGAAGATCCTTCTTCTTCCCCTTTTTCGGAAGAAAAGGAGGATCCGGACAAAATCGATGAAACCGAAGAGATCCGAGTGAATGGAAAGGAAAAAACAAAGGATGAATTCCACTTTCACTTTAAAGAGACATGCTATAAAAATAGCCCAATTTATGAAGCTTCTTATCTGGATGGGAATCAAGAAAATTCGAAGTTCAAAATACTTGAAGATAAAAATAAAGTCAAATCAAAAAGGAATATAAAATAAGTAGTAAATTAATAAAAAGATTGATACATAAGATAAATACACAAAAAGGTAGGAAGAGATGCGCCCACCTCCTACATATTTGATACCTTCTCCTACAAAGAAACTCATGACACCAACTCCATTCGTAATTCCATCAATAACTCGTCTATCAAAAAAATGAGTTAATTCAGCCAATCCTCTTATCCCCCCAGTTAAGGATGATGCATAAAAAGAATCTATGTAACCGCGATTATATGACCAATCATATATGACATTTCTTATTTTGTCCAAAAAATTTTTCTTAGATCCTATTTTAATTTTAACAAAAAAATTAATTAAATCAAAATTTTGCAAAGACGAATAAACGGGTTTATACAAAAAGAGCGCTATAAATATTCCAAAATAGGCTATACTAACTGAAAAAATTGCATCTTTTACAAATTCATACCAATCCAGAAAATTTTTCGAATTTGGATGTAAAAGATTTATAGACGGAGTTAGCCATTTTGATAATATATCCAAATCCATTCCTTTTTGATTGAAAGGAATTCCTATGAATCCAACAAACAAAGTAAATAGGACCAATACAAGTATAGGAAATAATATAGTATTATCTGATTCATAAGGATACGAATAAGTGTTCTTATTACCAAAATAGGTAATAGTCATAAAAGGTCGTGTCATTTTTCTTACATTCTCATCAATTCGATATGTCTTTTTCGAAAAAAAAGAAAGACTTTCATTATTATTCATTCTTAATAAGGTTAATAAACGAACACTTTTGTTAATTGTTTTCAAACCTCCTTTACCCCATAGAGAGATTGAGCAAAGTGAAGTACTTTTTTTTCCACTGTAATTTTGAAAATGAACATTTAAATGTCCCTCAAAAGTAAGTAAATAGATCCGAAACATATAAAATGCAGTTAATCCTGCTGTGGACCAAGCTATTATTGCGAAAATCGGTAAATACAACCAACTCTCATTAAGAATTTCATCTTTGGACCAAAAACAAGCAAGGGGTGGAATACCACAAAGAGAAAGTGTGCCTAATAAAAAAGCAGTTTTTGTAATTGGCACATGTTTTGTTAAACCCCCCATAAGAACCATATTCTGACTTTTATCTGGAGAATATCCAACAACAGTTTCCATTGAATGAATAACTGATCCAGATCCTAAAAACAATAATGCTTTTGAATAAGCATGAGTAATTAAATGAAATAAAGCAGTTCGATAAGACCCCATACCTAGAGCTAACATCATATACCCCAATTGAGACATTGTAGAATAAGCTAAACCTCTCTTAATGTCTTTTTGAGCAATAGCTAAAGTAGCTCCTAAAAATACTGTTATTATACCTATCAAAGAGATTAAATTCATTATATAAGGTATGACTATGAAAAGAGGAAGAAGCCGAGCTACAAGAAAAATTCCCGCTGCTACCATAGTAGCAGCATGTATAAGAGCCGAAATAGGAGTGGGCCCCTCCATGGCATCGGGTAACCATACGTGAAGAGGGAATTGTGCAGATTTAGCAACTGCACCGGCAAATAATAGAACGGCACACAAAATAACAAATAAAATATTGACCTCATTATTATAAATCAAGTTATTAAATATTTCGAATAAATCCCGAAATTCGAAACTACCTGTTATCCAATAAAACCCTAAAATTCCTAATAATAACCCAAAATCTCCTACTCGATTAGTTACAAACGCTTTTTGAGAAGCATTTGCCGCAGCAGGTCGTGTAAACCAAAACCCTATTAATAGATACGAACACATTCCGACTAATTCCCAAAAAATATAAATTTGTATCAAATTAGAACTAGTAACTAATCCCAACATGGAAGTACTGAAAAAACTCATATAAGAAAAAAATCTCAAATATCCTTGATCATGAGACATATAATTATCACTATAAATAAGAACCATAATCCCAACAGTAGTGATTAATATTAACATGATAGAAGTAAGTGGATCGATCAAATAGCCGAATTCTAAAGAAAAATCATTATTGATAATCCAAGACCATACACATTGATATATGGAACTCCCATTTATTTGCTGAATAGACAGATCAATCGACAAAATCATGGCTATACTTAACAATAAAACACTCTGAAAAGCCCACATACGACGAAGATTTTTTGTTGCCTTTGGAAAAAGAAGAAGCCCCACTCCTATTAACACAGGTACTGGAAGTGGAACAAACGGTATGATCCACGCATATTGATATGTATGTTCCATAAAAAAAATAAAAAAAAAAAAAAGTTTTTTATTCTTAATTGTTTTCGATTCACCAAATCTTATCTCTTTCAAAAGGGTTAATAAAAAAAATCAAGATATCTACTAACTTAAACTAACTAAAATATAATTTTCGAATTTTCTATTTTTATTTATTCTGAGTATTTCCTAAAAACTTCAAATATTAAAATCAAGAAGCAAGAAGTCATAATTGGTCAAATAAAATGACTAAGTTACTAATACTAAGTTACTAATAAAAAGTGAATACTTAGTTATTAAGTAAGATATTGATGAAGATGCCGAAAAAAAAAAATTAAATTATTATTACTATTACAACAATTTATATCTATAGAGCAAGGATAAATAAAACCCTAAAACAGAGTACTTGATTCTGATATGAATCATAAGATCAACTAAAGTTAATAACTTGACCCAATGAAACAAGAACTTCCCCCTTTTTAGTTAGTTTATTCAAAAAAATTAACTAATTTATTATGGAATTGATTAATTGATTTCCATTTCAAAAAAAGACATTTATAGGATATAGGAAAGGCTATAATATCCGTCACTTTAATAGAAAATTCACTTTATTTTCTATTTAATTTATTTGAAAATAGAAAATAAATAAATGAAAATAGAAAATAAATAAAAAATTACTAAAATTTCGTTTTATTAAACTATGTATACCTTAACTAATTATTTATTATAGTTAGTAATTAATTACTATATTAGTTTCATTCGAATTTGAAAATTTCAATTAGATTAGGCGTATTCTTTCCTCAATCTTGACCAACTAAAAAAAAAAAAAAAAAAAAAAAAAATCACATGATCACATATCCTATTCCTTTTTCTTTATATATATATTTCTAGTAATGTTTTATTCTATTTCGAATAATATTTATTTTGATTTTCACATATCTATCTATATTTATTATTATTTTTTTTTTATGAAGAAAATGCTATCTAAAAAACAAATAGATAATGAATAGTAAAGAACGATTCCTTTTCTTTTGAACAATAGATGTCTTTCACATCCAACTAGAATAATGAGTAACCTCTTAATTTTTAAATGGCAGTCCCCAAAAAACGTACTTCTATATCAAAAAAGCGTATTCGTAAAAATATTTGGAAAAGAAAAGGATATAAGGCAGCCTTAAAAGCTTTTTCATTAGGGAAATCTCTTTTGACCGGAAATTCAAAAAGTTTTTTTGTGCAACAAAAAAATAAGTAATAAAAGGTTGTAATAATCTGAATCGACTTGACTCAAAAAGTTGGTTAATTTCATTCAGAATATAAAATTAATGATTTCCATTACCTACTGTTTTGGACTAATCAATATGAAATGGGATTCTTTTCATTCTTATGATTTGTAGAATAAGAATTCTTTTGTTTACTTAATTCTAAAATTCTAAAAAAAAAAAAAGACTTTTCTTTAAAAAAAGAATAAACACAAGATACAAGGGTTTACCTTTCTTTTTAGTATACTTTATTATTTCTTTTTCTGGGGTGGAAATTCGGATTTTCCCCATCGACCTACTTACAATAATAAAAG---TTTTTTTTTTCTCTATTTCGATATCTATAAAGAGCAGATATAAGAGCTTTCTTCAAAATTAATGAATCGTTGAAACTAATTGATTAAGATTAAGTTTAAAACTTTTTTTGTAATTTTATGAATTATTATTTCTCTGAATTACTATATATACCTCTATATATTTATATACCTCTATATATTTCCTGCTTTCAACCCAATCTATAAAAGTTTTTAGTTGGTATACTAACTATGAAAAATGTGTCAAATTTAAGTGATTCAAAATAGGATCTATTTTGTGTTCATTGAAAAAATGCATTTTTTCTGATTTATGAAATCAGATAAACGAGAAATGAATCATTAAAAAATGAAAATGAGAAAAGATTTTTTTTTTAGTTCTACCCCTATCTAGGGATAGAACTATCTAGTTACAATAGTTCAATTCCAGAGGAGCATAAACTACAGGAAAGATCTAAGTTAAGTAAAACAACTGATATCCTAAAATAATGAACCTTCAAATCCCTATGAATTTTATTCATCAATTTTATTGAATTGACTCTTCAATCTCGACGATTGCATATGAATAGTCTATTATAAGTTTGAGCAAGCCGCCATGGTGAAATTGGTAGACACGCTGCTCTTAGGAAGCAGTGCTAGAGCATCTCGGTTCGAGTCCGAGTGGCGGCATGCCATCTTCTAAAAAAGATAGAATAGATCCTATAATAAAATCAATTCCCGATTTCCCTTCCGTAATTAAGGGATTCCTTTTTTTAATATTTTTTATGATATTTTTAACTATAGAACATATATTAACTCATATTTCCTTTTCGATTGTTTCAATTGTAATTACAATTCATTTAATAACTTTATTAGTCGATGAAATCGTAAAACTCTATGATTCGTCAGAAAAGGGCATGATAGCTACTTTTTCCTGTATAACAGGATTATTAGTCACTCGTTGGATTTATTCAGGGCATCTCCCATTAAGTAATTTATATGAATCATTAATCTTCCTTTCATGGAGTTTCTCCATTATTCATATCATTCCATATTTCAAAAAAAATAAAAATTATTTAAGTGCAATAACCGCGCCAAGTGCTATTTTTACACAAGGCTTTACTACTTCAGGTCTTTTAACTGAAATAAATCAATCCGCAATATTAGTACCTGCTCTCCAATCCGAGTGGTTAATAATGCACGTAAGTATGATGGTATTGGGTTATGCAGCTCTTTTATGCGGATCATTATTATCAATAGCACTTCTAGTCATTACATTTCGAAAAGACATAAAGATTTTTTTTAAAAGCAATCATTTATTAAATGAGTCTTTTTACTTTAACGAAATCCAATACATGAATGAAAGCAGCAATGTTTTTGGAAATACTTCTTTTTTTTCTGCGAAGAATTATTACAGATCCCAATTCATTCAACAATTGGATCATTGGAGTTATCGTGTTATTAGTATAGGGTTTATCTTTTTAACCATAGGTATTCTTTCGGGAGCAGTATGGGCTAATGAAGCATGGGGGTCATATTGGAATTGGGACCCAAAGGAAATTTGGGCATTTATTACTTGGACCGTATTCGCGATTTATTTACATACTCGAACAAATACAAAAATTCCCCCTGCAAATTCTTCAATTGTAGCTTCTATAGGCTTTCTTATAATTTGGATATGTTACTTTGGGGTCAATCTTTTAGGAATAGGGCTACATAGTTATGGTTCATTTATATTAGCGTCTAATTGAATTCAAGAAAATCTCTGACGAATATAAACAAAATAGAGCGTATATATATATATAAACTTCGTGTAAGCCAGCGAGAACCATGTGAATCACTACACTACTTGATTCAAATGGTTCTCACAAAGACCAAACATATCTGGTTAAAATTTAATTTTTTTTTACTTAACTTAAGAGAAGAAAAAAGACTTATTTTTTTTATTCATGAAAACGATCTATAAAAAAAATTAGATAAAATAAATTCGATCTTGTCAACTGATAATGAAAGAACGAAATCGGGGTAAATACCAATACCTACTACGGGTAAAAAAATAGAAATCAAAACAAATAACTCTCGCGGTCCAGAATCAAAAAAATAAGAGTTTGGAACATTAAATAACTTGTATCCATAAAACATCTGGCGTGACATAGATAATAAATAAATAGGAGTTAATATCATTCCAATTGCCATTACAAAAGTAATTAATATTTTTGGCATTAAAAGATATTTTTGGCTGGTAATTATTCCAAAAAATACCATCAATTCTGCAACAAAACCACTCATACCTGGTAATGCAAGAGAAGCCATTGAAAAGCTACTGAACATCGTGAATATTTTTGGCATTGTGATAGCTATTCCGCCCATTTCGTCGAGATAAGCAAGACGTATTCTATCATAACTCGTTCCTGCCAAGAAAAAAAGTGCAGCACCAATAAGTCCATGAGAGATTATTTGTAAAAAGGCTCCATTGAGTCCCGTCTCAGTTATAGAACCAATTCCTATAATTATAAAACCCATATGAGATACAGAGGAATATGCTATTCTTTTTTTTAAATTACGTTGAGCAGAAGATGTTAAAGCTGCATAGATTATTTGCATTGTGCCTACTATCATTAACCAAGGAGAAAATATAGAATGAGCATGAGGTAATAATTCCATATTGATCCGAACCAACCCATACGCTCCCATTTTTAATAAGATTCCAGCTAGAAGCATACAAGTACTGTAATGCGCTTCTCCATGGGTATCCGGTAACCATGTATGTAGGGGTATAATTGGCGATTTGACAGCAAAAGCAATAAAAAATCCAATATATAATATTATTTCCAATGCCACGGGGTACGATTGATTAACTAATGTTTCAAAATTTAATGTTGGTTCATTAGAATTATATAAACCGACACCCAGAACTCCCATTAAGAGAAAAACGGAACCTCCCGCAGTGTACAAAATAAATTTTGTAGCCGAGTACAGACGTTTCTTTCCCCCCCACATAGATAGAAGTAAATAAACGGGAATTAATTCTAACTCCCACATGAGAAAAAACAGTAAAAGGTCTCGAGAAGAAAATAATCCTATTTGACCGCTGTACATTGCTAACATCAGGAAATGAAATAATCGAGAATCTCGAGTAACTGGAAAAGCCGCTAAAGTAGCTAAAGTAGTGATAAATCCCGTCAGTAAAATAGGTCCTATAGAAAGTCCATCTATGCCTAATCTCCAGTGGAAATCAAAAAAATTAATCCATTTATAATCTTCGACTAGTTGGATTAATGGATCGTCTGATTGAAAATGATAACAGAATGCATAGGTCGTTAGAAGGAGTTCTAATATAGATATACATACAGTATACCAACGAATTGTCCTATTTCCTCTATGGGGAAGAAAGAAAATTAAAGAACCCGCAAATATTGGCAAAACTACAATTATTGTTAACCAAGGAAAAAAATTCGTGGTAAAGACAAGATACACTTAGACCAGAAAAACCCATACTCGAAAAAAAAAAAATGTTATTCTCGAGCACGGGTTTTGTCGATAAAAAAAAATCAAATGAATTCAAGTGGAGTTTTCTGGAACGTATCCGTATCAATAAGCTAGACCCATGCTGCGAGTTGTTTCATGCCATAAATAAACTCGAACACTCAAGAAATCCGTTGGACAGGCGGATTCGCATCTCTTACAACCGACACAATCCTCTGTTCTTGGAGCAGAAGCAATTTGCTTAGCTTTACACCCGTCCCAAGGTATCATTTCTAATACATCTGTGGGGCAGGCTCGGACACATTGAGTACACCCTATACATGTATCATAAATTTTTACTGAATGTGACATTGAATCTATACATTTTTGAATGTCATAAATTTTCGATCTAGTAAACTTAATAAACAAATCTTATTTAGTTCCCAGACGAATCAATGAGTTACCAGAATTTTTTCTAATCAATCTATTTCTGGATTGACTTATGAGGGAGGGCCAAGATACTTTGATTTCTTATGTTCTTGTAAACATGATCATATCTTACGCGGGAAATATATTAATTCGAATTAATTGATGAATATTCGAATTTATATAATTCATATTATTTATTCAACAAATTCGATTGGTTAATACGAGTTGATTTTCTGTTCCGATAAATTGACGAAACAATAGCCAGTCCAATAGCTGCTTCAGCGGCTGCAATAGCTATAACAAAAATTGAGAAAATAGATCCTTTTAATTGACGATTATCAAAAAAATCAGAAAATGTTACAAAATTTATATTAACTGCATTCAATATAAGTTCAAGACACATAAGGGCTCTAACCATGTTTCGACTCGTAATCAATCCATAAATACCCATAGAAAATAAATAGGCACTCAAAACAAGTACATGTTCGAGCATCATTAACCAACTCCTTATCAATATCAATTCATTTCAATATGAACAACAATTCAACCGATTCTATTGACTAAAATCTAACAAGTACGGAACAAAACAAAAGAGTCTATTGGTAATAGATTGAACTAAAAACGTTTCTATTTTAGACATGAATTCAAATAGAATGGAAGAAAAATGAATGTGATAATCTAGAACAAAGTTTAATTTAGATTCCTAGTTATAAAGATTTATTATTGACGAGCTACAGCGATTGCACCTATTAAAGCAACTAAAAGAATTATTGAAATGAGTTCAAATGGAAGAAAAAAATCTGTTGATAAATGAATACCAATTTGTTGACTATTACTTATCAAATCTTGCTCTAGAATCTGGTTTGGTCTTGTAGACCAAAGAATCCCGTACCATGACGTATCTAGAATAGTAGTAATTAGTAAAACAAAAATACTTGTACAAACCATTGAAGTAATTCCATCTCCAACGGTCCAAAGATGAAAATCTTTGTAATATTCTGAATCATTCATGAACATCACAGCAAATATTATTAAAACATTTATAGCTCCTACATAAATAAGGAGCTGCGCAGCAGCTACAAAATGAGAGTTCGATAGAATATAGAATAAGGATATAAAAACAAAAACCAATCCCAATGAAAAGGCAGAATAAATTGGATTGGGAAGTAATATCACTCCTAGACTTCCTAATATAAGACCCAATCCCAGGAAGACTAAAAGAAAATCATGTATTGGTCCAGGTAAATCCATTCTATGTAAAATAATAAAAAAATCAAAATATCATGACTTTGTTGACCTGACCAGGAAAAGGGAAGTTACTTTATTCTATTTTTTAGAATCTATTAATTGAATTAAATCCTAATAAATATAGATTGATGTAGATACAATTATTGGACCAATCTCATTCTTTATCCGAAAGAATAATTTGAAACTATATATTTTAAAACCATTACATTACTATAATATAGAAATATAGAAAATATAGAAATTTTTAATATAAAAATGGATTTTGAATTATAATTCAATCCCGATTCTCACCAACCAATCATTGGATTTGTAGTTATTGACCAAGAAAAAAACCTCATTTCTGTAGATCAAAGCTGAACCTTAGTAATTGAAAATTGTTCTTGAATCTAAAGATTTATCCATTTTTTATTTGAGTCGAATTCAAAATTGTTCGAATTGTGTAATCGTCAATTACTGACATCGGTAAACGACCCAAAGCAATTTGATTATAATTCAATTCGTGACGATCATAAGTAGAAAGTTCATATTCTTCAGTCATTGATAAACAATTTGTTGGACAATACTCAACGCAATTGCCACAAAATATACATATTCCGAAATCAATACTGTAATTAAGCAACTGTTTCTTTCGAATATTAGTTTCCAATTTCCAATCAACAACAGGTAGATCTATAGGACATACACGAACACATACTTCACAAGCAATGCATTTATCAAATTCAAAGTGAATTCGGCCCCGGAATCGCTCCGATGTGATCAATTTTTCATAAGGGTATTGAATAGTTACAGGTAAACGATTCGCATGAGATAAGGTAATCATGAAACTTTGACCAATGTACCTTGCAGCTCGTATTGTTTGTTGACCATAAGTCATGAACCCAGTTACCATAGGGAACATATCTTAAATATCTATAAAAATTTTTTCTATTTATTTCTTTCTCTTGTTTGATGTGATGTTTGAGACAAGTCGTGAATATAAAATATCATAGTCATTTACAGTGAAAAAAGTTGGGAAGAAGTTGTTAATAATAGATTACCTAGAGAAATAGGTAAAAGAAATTTCCATCCAAGATTTAATAGTTGGTCCATTCTCAGCCTTGGTAAAGTCCATCTTGTTGCAATAGAAATGAACAAAAACAAATAAGTTTTAGCTAATGTAATAAAGATACCAATTATTGTTTCAAAAACTCTTCCTGATTTATTTATTTCAAAAAGCTCAGGAATGAATATGTACGGAATAGAAAGATTCCAACCCCCCAAGTAAAGAACTGTTACAAATAATGAAGAAACTAGTAGATTTAAATATGAAGCAACGTAAAATAAACCAAATTTGATACCTGAATATTCAGTTTGATAACCTGCTACTAATTCTTCTTCTGCTTCTGGTAAATCAAAAGGTAATCTCTCACATTCTGCTAGGGAAGAAATTAGAAAAATGATAAACCCTATAGGTTGCCGCCACAAATTCCATCCCCAAAAACCATATTTTGATTGCGCTTCAACTATATCAACTGTACTTGAACTGTTAGATAATTATAGTCGGTGATAACATCACTGGTATCATCTCTATTACAGAACCGTACATGAGATTTTCACCTCATACGGCTCCTCGAGGGTCACAACTAAATCTAAGGACCAGTTCGGTATTTTTTATCTTGATCTATTTGTAGGATAGATAAAGTAAAAATCTATCGTAAGGTTCTGAATTAGACCAATGGAATTCTGTCTGCTATATTTATAATAATAAATAAAAAGTGCTTCTGAATGGATCTCATCTTTTTTTTTTTAACAATTTTATTTTTATTTTTTTTGTTGAGTAATAACTTAATCCTTGAATAAAATGTTTTTTGTAGCAGTATTAATTAATAGATATTTCAACCTATCATTTTTGATTACAAATTACAAAAATTAGACATTATATTAGTTTATGAATCATGACAAAAATTCTATTTCTCTAAAGTCGTATATAGGAAAGAAATAATAAAAAGCTCTCTTTTTTTTCTATTCCATTCTTTCTATTTTATCTTTTCGTTCCTATTCTCCTTTCTCAGAAAGGGGGAGACTAAAAAAAGGTAAAGGATTACTTCGTTCCTGATAGTTATTTACTTAATCAGTGGATAGGAGCATACTCTGGATCGAAATCATGGGGAGTACTGCTTGATTATTTCTACTAACTTAAAGCCCCAATTAGAATTGTTTTTTTTTAGAAATATCCAGTTGGATAACTTTCATAATTTCCATTACTAATCCTTTTTGTATCTTGGTGTTCCTAACTATCCACTCTTTTTTGTTCAATTCTCTGTTATGTTAATACATATATGGTAATAGATAGTAAAAACTCCATAGAGTTTATCTTTTAAACCCGCTTCAAGCCACGATGACTAATCGATCAACCTTGGGGTAAACAATCTATACTGTTTACTTTTCACTTAACTCTTGTACATAAGAAATGAGACTCAATCTTTTTACTGCGAATTTATAAGCCGTTTTCTTTCACTCATATAACTATTTGGTTTAGTTCATCAACTCAAATGATGAATAAAAAAATGAAAATATATTCAATTCATTTAACTTCTTTTCCTAGAAAAAGGTAAATAAGAGAAAGTTTATGTTTCAACGAATCACACGTAGAGAAATTGATAACACACATAGAGTTAATGGTATTTCATAACTAATTGATTGAGCAGCAGCCCGTAGACCACCTAAAAAGGAATATTTATTATTTGATCCATATCCTGACATAAGAAGTCCAACGGGAGCAATGCTTGAAATGGCAATCCATAAAAAAACACCGATACTGAGATCGGCTAGAACAAGACGATAGCCAAAGGGAATTACTGAATAACTTAATAAAATTGATATGACTGCTATGGATGGTCCAATACTGAATAAACGAGTATCTCCTCTAGACGGAAAAAGATTCTCTTTGAAAAGCAATTTTGTCCCATCTGCTAGGGCTTGAAGAATTCCCAAAGGTCCAGCGTATTCGGGGCCAATACGTTGTTGTATCCCTGCAGATATTTCTCTTTCCAACCAAACAATTACTAGTACACCTATTGTGATTCCTAATACAAGAGTCAAAATAGGAACAAACATCCATATGATCCCATAGACTTCTTTTAAGGATTCCAATCTAGAAAAAGAATTAATAGCTTGTACTTCTGTTGTATTAATTATCATTTCAACGATCAACTTCTCCCATAATGATATCTATGCTACCTAGTACCGTCATAATATCAGCCAATTTCAGTCTTTTAACTAATTGAGGAAGAATTTGCAAATTGACAAAACCCGGCGGTCGAATTTTCCATCTCCAAGGAAAAACATTCTGATCTCCTATCAGAAAAATTCCCAATTCTCCTTTTGGAGCTTCGACTCTTACATAAAGTTCTTGCTTCGACAATTCAAAAGTTGGAGAAGGTTTTTTACTAATGAATCGGTATTCAAAATCATTCCATTCGGGATTCCTTACTCTATCAAAGCGCCGAATTTCTAAATTTTCATAGGGCCCCCCCGGAATTCCTTCCAGAGCCTGTTGAATAATTTTTATAGATTCTGTCATTTCACTGATTCGTACTAAATAACGAGCTAATGAATCCCCTTCTTTTTGCCATTGGACTTCCCAGTCAAATTCGTCATAACATTCGTAATGATCAACTTTACGAAGATCCCATTGTATTCCGGAAGCTCGTAGCATTGGTCCTGATAAACCCCAATTTATTGCTTCCTCTCCGCCAATAATGCCTACTCTCTCAACTCGTTCTAAAAAAATAGGATTCCGTGTAATAAGCTTTTGATATTCAGCAACTCCTCTTAAAAAATAATCGCAAAAATCCAAACATTTATCTATCCAGCCATGAGGTAGATCAGCAGCTATTCCTCCAATACGAAAATAATTATGCATCATTCGCATACCGGTGGCAGCTTCGAATAGGTCATATATAAATTCTCTTTCTCGAAAAATATAGAAGAAGGGAGTCTGTGCACCAATATCTGCCATAAAAGGTCCAAGCCATAACAAATGAGAAGCTATACGACTCAACTCCAACATAATTACTCTGATATAGCTGGCCCTTTTAGGTACTTGAATATTTCCCAACTGTTCTGGTGCATTTACGGTTATTGCTTCTGTAAACATAGTAGCTAAATAATCCCAACGTGTTACATAAGGCAAATATTGTATAATTGTTCGGTTTTCTGCAATTTTTTCCATCCCTCTGTGTAAATAACCCAATATTGGTTCACAGTCAATAACATTTTCACCATCTAGAGTAACGATGAGTCGAAGAACACCATGCATTGATGGGTGGTGAGGGCCCATATTGACTATCATGAGGTCTTTTCTTGTAGCTGGTGCAATCATAGGTTTTTCCCGATTCATTCTTCCATGAATTGCTGAAAGTGAAAAGAGGTTCATCCAAATTTAAGTGAATAATTAAAAATGACTTTTAAAATTAACGAGTTTTTGTTTCTCGAATATTCAACTGACCAATTAATTCTTTATAACGTACTCTATTTTTTTTTGACAAATAAGCTAGTATGCGTTGACGTTTTCCCAGAATTTTCCGCAGACCTCTCTGAGATAAATAGTCTTTTTTGTGCAATTCCAAATGTGAAGTAAGTCTTCGTATCTTATTGGTAAAACTTAACACTTGAAATTCAACAGACCCTCGGTTTTCTTCTTTTTCTTTTTGTGAAATAACTGAAATGAATGAATTTTTTACCATAAAAATAAAAGAATTTTTCTCCCTTTTTTTAATATGAATTTTACCGATCAGTAATAATAATGTCAGTTATTTTAATCTGGTATACACAATAATTTGAATTTTTTATGGGATTCTAATTTTATCACATAAAATTAATCAATCCAATTTTCAATTGGATTGGGATACAAAAGAATAGTACATTTTTAAATTTTCAAAAGAAAATCTTTTAAATCTAAAATTAAGAAGATTTTGTTAATTCGTTTCTAGATATAATTGATACCTAGATATAATTGATACGTCATTGAATTAGTATCATATATTAGAATAGGATGTAAGACAAGTCAGGTGTGCATATGTTTGCTTTCATATATCAGATATGGTACAGGATATATAGGAAAAATGTATCATCAACGATTTTTCAATCGTGATATATATGTATCCTTAACATACTGAAACGACTGCCATTATTGATATCAAACCAATAGCGATTCATACAAGCTAAATCTTCTAATCGATAATTGGGCCAAAGAAAGAATTTTAATTTTATTAATTTATCTCTATCAAGATCTTTATTTTCATCCAAAAATTGACCCCAATTTTTTACCTTGTTCCTATTACAAAATATTGGATTTCTATCCACACCATACTTAGTCTTTGAATTGAAACAAATTAGAATTCTCAATTCTCTACGACGTCTAGATGATAAAATATTTTCAGGAACAAGCAAATCATAATGATTTTTGTCTCTATTTTTAGTTATCCTTTGATGATTTCTTGGAATGAATTCATTAAAATCCTTCTTATCAATATATCTTTGCTCTTGGTATCTTTGATTAGTTTGATGCCTACTCTTATGAACTAAAGAAATACCGATGGTTTGATACATAATAAACTGTCCATTATTTTTTACAGACAGACGAAGGGGTTCTATAATCAATATCCCCCTTTTCATCAATTCTGTAAGAGGTAAATTCTTCTGAATCGGCATTATATCCAGATTCATTTCTCTCCTTTGAATAGAGGATATAGTAATGTTTCTTGGCTTTCTCAGTCTAAGCAGGAGACAATATACTTGGATATTATTGATCATTCTTTGATTCAAACCATCATCCCATCTCAATTGAAAAAGTAAATACCTTTTCAGGAAGAAATCTAGTTCTGCTTCCGTATTGCTCTTGTATTGTTTTTTCTGTTTACGTTTTTTCATGTCTGATTCCGAATAATCCTCTTCAATATTTTTTTGTTGGTTTGAGAGAACAGATACAAGATTTCCTTGGTTTTGTGCATTTGATCTAAGATCTCTTTGGCCTGCGGATTCCTTTTCTTTTTGATTTTGATTCTTTAATTCAAAAGATTTTTTTTCATTCGATGGTAGAATCCCTTGTTGCTTTCTATTGATGTTTTTATTTTTACTAAAATTTTCATTTATATTCAAATTTAAAAAAAGTAATTTACTTGGTATAAACCACGGTTTCATTTTATATGCATTATAAAGTAGTACAAATTCTGGGAAGAACCAAAGTTCTAGATTCGATATGGGACGACTTAGTATTTCTTCATTCATTCCCATCCAATCCAATTTTTTTTTTTTTTGATTGGGTAAATTCATTTCTTGATTTTGATGAATCGTAAGATAAAAAAGATCTTTTTTATCAATTTTATTAATTATTTGATAATTAGTAAGCCCGGTCTTAGTATTTTTATTACTGTTGGTATCGATCTTAATCCAAGTCTCAATATCGAATTTCTTTCTAAGACAAAAATTGATAATTTTCCAATCAAAATATTTTCTATCCGGACTTTTTTCCATTTCCATATATATAATATCGCTTTTTCCTAGATAATTATGGATAGGGATATCCTTTAGTATATCAAACAATTTGCCTTTATGTGTGTTGGAATTAGAATAACTTTCTTGATTCTTATTTATTTGAAATGGTAATCCATAAATATATGGGTCTCTCTTATTTTCATAATTAATAGATCTATAAGATAAAAGATTATATCTATAGTATTTTTTAAAATTATCTTTTTGATTTGGTAATGAATATACTTTGTAATCATTTTGTTTTTTGTAATGAATTAATTGGTCTTTTTCATATGAATTCTCTTTGTTTAAATTTTGATTTTGAATTGTATGTGTACGACATTGATTGATTCTATTTCGCCATTTTTGTGCTATTAATCTAGACCAGCTAATCTGAGATAAATTGTATTGATAATGACCTCTTAACCAGGTTTTCCATTGATTTATTCCAGAATTCCAAAGTTTCTTATGTTTTAATTCAGAATGAATTATTCCTTGTGTTCCAAAATAATCTTTTATTGAAGTCTTAAGAAAAAAAGATGTTCCGTGATATTGAAGAATAGATCTTAACTTATACAAGTTAAGAACTTGGGTTTGTGATAATTTGAAAAATACATATGCTTGTGATAAGGAGGATAAGTCACAAAAATTCTGTGAATTCTTATTACTAATATTATAAAGTGACTTTTTTATGGTCGAAATAAAGTGAATTGTATTTTGATTTTTTTTTTTTTTATTAATTATTTCTTGATTTGTTTTATTATTGTAAATGGATTTATCAATAATTTTTTTTGTTGATTCAAGAAAAAGTTGTATATTAATTCTGGAAATATTAATGATAGATAGAAGTATATTTCTGTATATCCTTTCAATGAAAATTTTTATAAAATAATGTAATTTACGGATTAATCGAGCGTTTCTTCTTTTTAATATTTGCCAAATATTTTTTGATGATTCGAATCTTTTAGCATTATAACTTGGTTTATTAGGACTAATGTTTATTCCTGGAGTCACTTTGTTTTTCTCTTTTGTAATTCTTTCTATTTGATTTCTGATTGTGCTTGTTCTATCAGTCAGATCCTTCATTTTTTTTTCTGTCAGTAAATAATTTGTCCAATTTGTAGATCTAATTTGACTAAAGGATTCATGAATTATCTGATTGGGGATTATAGAATCTTTTTCTTTTTTAGTTTCGCTTGATTTATATACTTCTCTCAATCTAAAAAATAGAATTAGATTTACTTTTGAGAGTTCTTTTATTATTCTTTTTAAAAATAGAATTCCTTTGATAATCCATTTTTCTTTTGAGATATTTAGAAATAATTTTGTTCTTTCTTTTAAAACTTTTATAACTAGAAAATACTTCTTTTTCAATTTTCCAATTTTTTTTTCGAGTTTCTTAAAAATGGGTTCAAAAAAGGAAGACTTTTTTTTGGGAGAACCAAAAGGAAGTTCAGCTTCCATTCCCAAAACTGTTAAAAAACTAAAATCATCTTTTGGCACTTTCTTTTTCATTCGATCCATCTGAGAAAACCGTGGCTTAGATCTGTGCCAAGGTTTCAGACGGAAAGGAAATAGGATCTTTATCTGAATGCCCTCGATTAACCAATTTTTCGGAAATTCTGTTTCTGATAATAGAACACCATCATAGGTACATTTTATATGTATTTCTCTATTCCATTCCCTAAAATCTTCAGACCATTCGGGAATTTGCAATAATAGCATACGGCAAATATTTTTAGCTATTATCAATGAAGGTAATAGAATATATTTTCTAAGAGTCGCTTGAATTATTAACATGGAACCTCTTATTACTTGAGCAAACGGAATGGTATCCCAGGCTTCTGCTATTTCTATTCGTGCCTTCTCCTTTCTTTTGTTCTCTTCTTTTTTGTCCTTCTCCCTTTTTTTCTCCCCTTCTTTTCTCTCTTCTTCTGGATAATCTGAAATTTTTAATTCTGTTTCCTTTCCTATCCAGTTTCGAAAAATGAATTTCATCAGTCCGGAGATATCAAAATAAAAAAAGTTTGATTTGTCTATTCTGTCCAAAAAAAGTGAGGAATGCGCATTTGCTTGAAAGAGTTCACAAATAACTGTTTTACGTCTTTGGGCTCGCATAGAACCTTTGATTATATTTCGACGAAAATCCGATTGTTGCGAATAACGTATCAAAGCCGCTTCGTCTATTTGATTAGGATTATAAATATCCTTATTATTAGTATCGGGATTTTGACGTTTATTAGAAAAAATCACTATACGTCTAGCTTTTCTTGAACGAATCTGATGATCTAATGGTATTTTTTCTTCACTTTCTATTTCATGTTGTTCTAATTGATTGATTAATTTGTACGACCATCGAGGAACTTTTTTACTGATTTCTTTTATTCCAATAGATTTTTTTTTTTTTTGATCATTAGGCTCGGTTATAATTGCGTTGAAACAAAATTTCAAAAATTTTGTTTCATTTTCTGAATCCATTCGTCCTTGTTCTGAAAAGAAATAGAGTATTTTAAAACGAAAATTCGATTTTGAATCTCTAGCAAGTTCATTGATTAAAGTAAAGAAATAACTCATTTTTATAGATAATGGTTTTTTATCAAATATATCTATTTTCTGTTCAAATTCTCGGTAATCAGTATCAGTAAGAAAGATAGCATGGATCTTATTTGGTTCTATTAAAGTTGCTATCGAAGTTTTTTTTAGGATTAAAGGTGAAAACAATTTATTGATTTTTCCACGTTGTGGCCCATTCACTAAAGGATCATATATTTTTTGAAAGTATTCTTTTTTAGTTCCGTTATTACACAATCTAATCCTTTTTTCGAGTATATCTAGAGAAAGAGACCCTTTGTCTAGAGCTTCAATTCTATTTATCAACTCGTTGTTTAGATTGTTACTTTTTTGTTTGTTGATAGAAACCCAGTGATTATACAGTTCATCAGAGGAGAGTTTTTCTATTATGGATAAGGGTCTCTTTCTTTGTATCATTTCTAAAAAAGTGTATAAACCGGGCGGAAACATAAAAGATATTTTTTTCTTTCCGTAACTTTGGCATGTATAAAAAAAATATTGTGACATTTCTTTTCTTACAGCATTTTCAAATCTATTATTTTTTATGTATCGCAACGGTCGATTCCATCTATTATAATTGAAAAGAAGAGTTACAAGAGGTTTTTCAAACCAGAACAAGTCTTTATTTTTTTCTTTATTTTTATCTTCAAGTATTTTGAACTTCGAATTTTCTTGATTCCCATCCAGATAAGAAGCTTCATAAATTGGGCTATTTTTATAGCATGTCTCTTTAAAGTGAAAGTGGAATTCATCCTTTGTTTTTTCCTTTCCATTCACTCGGATCTCTTCGGTTTCATCGATTTTGTCCGGATCCTCCTTTTCTTCCGAAAAAGGGGAAGAAGAAGGATCTTCTTCGGTGAATCCCTCTTGTTCCTGTTTAGTCCCCTTCGTTTCGTAAGTTGTTTCTATTTCTACATCTCTTTCTTCCGTTTTTGAGGTTTCTTTCAGTTTCTTAGTAAGAATGGGTGACGGCATTCTGCCTAAATAGTAGACACAGGTAATAAATAAGAGAATACTAAAGATCCGAGCCATAGAATTTCTCAATTCTGACACAAGGTACTTATTAGATCGAATAAGTACATTTGATCTAATAAAATGATTTTGCCGTATCCAGACTAATACCAATCCAAGCCATTTCATGAATAAAATGTGACCAATTAACCAACCAACAAAACTACTTGTTACAAATAACATCTTGTTGTTGCATCGAAACATATAAATGTTGACTAATCTGGCTAACATTGAACTTGGTAAAATGAAATGGTTGAATAATTGAAAAATGAAATTATTCAGGAATACACATTGAATGCTGAGATTACGCATTGAATTTCTGGTAGTAGATCCATAATCAAAAAAGTGTTTGTGATTGTTCCAGAAGAAATGAAACAAAAGATAGGGTAGAGCTAGGACAGTTATTGTATGAGGTCTACCCAATGCTAGATGCAGAGGCGCATAATAGATCGATATGAACATCATGAGCTGTCCCGTAATAAAACCAGTTGTTGCTGATACCTTCTTCTCGGTTCCTTCTTCTCCTTCTTCCATAACCTGAGCTCGGAGAAGGAAGAGATAAGAGGGCCCTATGGAGAATGTGGTCAGAAATCCATAATAGAGTCCGACCACAACGACCGAATTGATTATCTTCATGCATAAGGATACTAGATTACCTAGTAGAAAAGATTTAAAAATCATCACAAACCTCCTTTTTCTTTTCTATTGCAATTTCTGGATTATTATATGATGATTGTTTAACTTTCCATATAAAGAGATAGACTAGAAACGACATCTGTTATGTCAATGACACCAAAGGGATATTAAATGAATGGAATTGGGATATGGATGGAATATAATGAAATAGAGCCACTTTGAGGTTCCCTATGAAATGAGGCATGGAAGGGAGCCACTACGAAGAAGTTCCGGGAGTTACGAAGGAAGCTTCGAGCTCATATTGGTCATGGGTTGAGAACGGGAATTGAACTCTATGAGATCTAATCTCCCGTTGTTCCTCAGTAGCTCAGTGGTAGAGCGGTCGGCTGTTAACTGATTGGTCGTAGGTTCGAATCCTACTTGGGGAGATTTGATTCATTCTGAATTCTTTAATTCAGAATGAAAGAGCTCGCTTTGACCGTTAAAAGTAGGTAACCCCTTCCCTGTCTTTGTTTCTATTGCATTCTATCTCATCGTATCACATTCTGTTCTGCGATATTTGAGAATCACCATCAATACCTCGGTGTAGGTCCGGGATAATCCTTTGTTCCATAACCCTGGGGCTATTTACAACTAGCCAATTAAGAATTCTCAGATGTACTAGCAGTGCATCAAAGATGCAGTCATCGATTCTCCCGAGAGGCCACAATTACCGCGAGCAAACATATTAATGACGAGGAAGGCTTTTTTGTTATGCTACTAATACTTGTACTTGCTCTGCTATTCTGCCCAAGCCTGGCTGAGGAAGAGTTACGGGGCGTAAAACAAAAAAATACGCTAATGGGCGGGGCATACTATGTGTAATGATTCTACCATTAACGATAAATAATAAATAAAAAGAAAAAGTAAGGCCATTCCATTTCGACAAAAGACCCACACCCAAGTTCCATAGCTTTTGGTCCGCTATCCCGATCATGATTTTCCTACCCCCAGAGGGAAAGGTCCTTCCCTTTTGGGCCGGTTGTGGGCGAGGAGGGATTCGAACCCCCGACACCGTGGTTCGTAGCCACGTGCTCTAATCCTCTGAGCTACAGGCCCCACCCCGTCTCCACTGGATCTGTTCCCGGGAGTACCCTCAAAAAAAGGAACCTTTCCTCTCCCCAGCCATTTCGGGTTAAGAAGATGTGAAAGCGCGTTTATCTCTATAAGAACGGTGCGTTCCGAGGTGTGAAGTGGGAGAGAAGGGATGTCATGATTGGGGTTTTGAATAAGACGACCTTTTCATTTTTTCATTTTTTTATTTCTTTTTCAATATGAAAAAGTAATAAGAATGAGGGGTGTTAAGCTTTTTATCATCCTGGCGTCGAGCTATTTTTCCGCAGGACCTCCCCTACAGTATCGTCACCGCAGTAGAGTTTAACCACCAAGTTCGGGATGGATTGGTGTGGTTCCTCTACGCCTAGGACACCAGAATATCGAACCATGAACGAAGAAAGGCATGAGAGAAAAGCATATTGGCTAGTGATTGTGAGGCCCCAATTCTTGACTGGAGGGGACACCAAAGGCCTCTGCCCTTCCATCCCTTGGATAGATAGAGAGGGAGGGCAGAGCTTTTGGTTTTTTCATGTTGTCAAAGAGTTGAACAATGGTTTTTTCGTGTTGTCAAAGAGTTGAACAATAAAAATAGATGGCGAGTGCCTGATCGAATTGATCGGGTCATGTAGGAACAAGGTTCAAGTCTACCGGTCTGTTAGGATGCCTCAGCTGCATACATCACTGCACTTCCACTTGACACCTATCGTAATGATAAACGGCTCGTCTCGCCGTGACCTTCTCTTGAATTCTCAAAACTTCTGTCGCTCCATCCCCGCAGGGGCAGAGAACCCGTCGCTGTCTCGGCTGTGCTACCGGAGGCTCTGGGGAAGTCGGAATAGGAGAGCACTCATCTTGGGGTGGGCTTACTACTTAGATGCTTTCAGCAGTTATCCGCTCCGCACTTGGCTACCCAGCGTTTACCGTGGGCACGATAACTGGTACACCAGAGGTGCGTCCTTCCCGGTCCTCTCGTACTAGGGAAAGGTCCTCTCAATGCTCTAACGCCCACACCGGATATGGACCGAACTGTCTCACGACGTTCTGAACCCAGCTCACGTACCGCTTTAATGGGCGAACAGCCCAACCCTTGGAACATACTACAGCCCCAGGTGGCGAAGAGCCGACATCGAGGTGCCAAACCTTCCCGTCGATGTGAGCTCTTGGGGAAGATCAGCCTGTTATCCCTAGAGTAACTTTTATCCGTTGAGCGACGGCCCTTCCACTCGGCACCGTCGGATCACTAAGGCCGACTTTCGTCCCTGCTCGACGGGTGGGTCTTGCAGTCAAGCTCCCTTCTGCCTTTGCACTCGAGGGCCAATCTCCGTCCGGCCCGAGGAAACCTTTGCACGCCTCCGTTACCTTTTGGGAGGCCTACGCCCCATAGAAACTGTCTACCTGAGACTGTCCCTTGGCCCGTAGGTCCTGACACAAGGTTAGAATTCTAGCTCTTCCAGAGTGGTATCTCACTGATGGCTCGGGCCCCCCCGGAAGGGGGCCTTCTTCGCCCTCCACCTAAGCTGCGCAGGAAAGGCCCAAAGCCAATCCCAGGGAACAGTAAAGCTTCATAGGGTCTTTCTGTCCAGGTGCAGGTAGTCCGCATCTTCACAGACATGTCTATTTCACCGAGCCTCTCTCCGAGACAGTGCCCAGATCGTTACGCCTTTCGTGCGGGTCGGAACTTACCCGACAAGGAATTTCGCTACCTTAGGACCGTTATAGTTACGGCCGCCGTTCACCGGGGCTTCGGTCGCCGGCTCCCCTGTCATCAGGTCACCAACTTCCTTGACCTTCCGGCACTGGGCAGGCGTCAGCCCCCATACATGGTCTTACGACTTTGCGGAGACCTGTGTTTTTGGTAAACAGTCGCCCGGGCCTGGTCACTGCGACCCCCTTTGTGAGGAGGCACCCCTTCTCCCGAAGTTACGGGGCTATTTTGCCGAGTTCCTTAGAGAAAGTTGTCTCGCGCCCCTAGGTATTCTCTACCTACCCACCTGTGTCGGTTTCGGGTACAGGTACCCTTTTGTTGAAGGTCGTTCGAGCTTTTCCTGGGAGTATGGCATGGGTTACTTCAGCGCCGTAGCGCCTGGTACTCGAACATTGGCTCGAGGCATTTTCTCTACCCCTTCTTACCCTGAAAAAGCAGGGTCACCTTACGTCCTTGAACCGATAACCATCTCTTTCGGCTAACCTAGCCTCCTCCGTCCCTCGGACCAACAAGGGGTAGTACAGGAATATTCACCTGTTGTCCATCGACTACGCCTTTCGGCCTGATCTTAGGCCCTGACTCACCCTCCGTGGACGAACCTTGCGGAGGAACCCTTAGGTTTTCGGGGCATTGGATTCTCACCAATGTTTGCGTTACTCAAGCCGACATTCTCGCTTCCGCTTCGTCTACCACTGCTCGCGCGAGTGGTTCCTCTAAGGCGGAACGCTCCCCTACCGATGTATTTTTACATCCCACAGCTTCGGCAGATCGCTTAGCCCCGTTCATCTTCGGCGCAAGAGCGCTCGATCAGTGAGCTATTACGCACTCTTTCAAGGGTGGCTGCTTCTAGGCAAACCTCCTGGCTGTCTCTGCACCCCTACCTCCTTTATCACTGAGCGGTCATTTAGGGGCCTTAGCTGGTGATCCGGGCTGTTTCCCTCTCGACGATGAAGCTTATCCCCCATCGTCTCACTGGCCGACCTTGACCCCTGTTTGAGATCATATCTAGTATTCAGAGTTTGCCTCGATTTGGTACCGCTCTCGCGGCCCGCACCGAAACAGTGCTTTACCCCTAGATGTCCAGTCAACTGCTGCGCCTCAACGCATTTCGGGGAGAACCAGCTAGCTCTGGGTTCGAGTGGCATTTCACCCCTAACCACAACTCATCCGCTGATTCTTCAACATCAGTCGGTTCGGACCTCCACTTAGTTTCACCCAAGCTTCATCCTGGTCATGGATAGATCACCCAGGTTCGGGTCCATAAGCAGTGACAATTGCCCTATGAAGACTCGCTTTCGCTACGGCTCCGGTGGGTTCCCTTAACCAAGCCACTGCCTATGAGTCGCCGGCTCATTCTTCAACAGGCACGCGGTCAGAGCCCCGGGCTCCTCCCACTGCTTGGGAGCTTACGGTTTCATATTCTATTTCACTCCCCGATGGGGGTTCTTTTCACCCTTCCCTCACGGTACTACTTCGCTATCGGTCACCCAGGAGTATTTAGCCTTGCAAGGTGGTCCTTGCTGATTCACACGGGATTCCACGTGTCCCATGCTACTCGGGTCAGAGCGTAAGCTAGTGATGCTTTCGGCTACTGGACTTTCGCCATCTAGGGTGCAGCACTCACTACGCCGCTTCGCCTAGCAGCACAACGCTTGTATTGCTCTCCCACAACCCCGTTTTCACGGTTTAGGCTGCTCCCATTTCGCTCGCCGCTACTACGGGAATCGCTTTTGCTTTCTTTTCCTCTGGCTACTAAGATGTTTCAGTTCGCCAGGTTGTCTCTTGTCTGCCCATGGATTCAGCAGCAGTTCGAAAGGTTGACCTATTCGGGAATCTCCGGATCTATGCTTATTTTCAACTCCCCGAAGCATTTCGTCGCTTACTACGCCCTTCCTCGTCTCTGGGTGCCTAGGTATCCACCGTAAGCCTTTCCTCGTTTAAACCTCGCCCTTCACTTTAAGGCTATGCCATCCTAAGGTGCTGCTAAATGGAAGGATCTTATCAACGTCCATGAATGATAAATCATAGATCGAACCGCCGAATCTGAAAAATTGGGTGCTATCATATAGCTTTGTATCGGCTAAGTTCACGAGTTGGAGATAAGCGGACTCGAACCGCTGACATCCGCCGCAGGGTAAACCACCGCCTCTCAGGTCCCCCGACTGATTCTACCATAGAGGCCAACGATAGACAATAACTCCCCCCCGAACACAGCTTACAACTTTCATCGTACTGTGCTCTCCAAAGAGCAACTCTTCTCAAAATCTCACTCAAGGGGTGCTGAGTTGGAATCCCATTCTAACTAAGGATTCTTATGGTTCCGGAGGATCCAGCTACAGGAGAACCAGGAACGGAGAGCTTTCCCCCCTTTTCCGCCCGACTCTTTGGTCTTAAGAACGCTGGTTTTAAGAATGAGTGATTGCCCTTCTCCGACCCTTACTGCCCAACCTGAGAGCGGACAGCTAATGCGTTCCACTTATTGAGCAGGGTTCTATGGTCGGTCCGTGACCCCTGGATGCCGAAGGCGTCCTTGGGGTGATCTCGTAGTTCCTACGGGGTGGAGATGATGGGGTTGGTCCATGGATTTTCCTTCCTTTTGCCGCATTTCGCTCAAAGGGTTGAAGGGAGATAGTGCATCAAGCTGTTCGCAAGGGCCAACTTGATCCTCTTCCCCAGGGATCCCAGATGAGGGAACCCTAGGAGAGCCGCCGACTCCAACTACCGTCCATGTACGATCCATACTAGATCTGACCAACTGCCCATCCTACCTCCTCTACGTTCTTGACAGCCCATCTTTGTCTCAGTAGAGTCTTTCAGTGGCATGTTTCGGTCCTCTTCCCCATTACTTAGAAAAAGTGAGCCACCGGTTCAGGTACAAGATACTATCATTACCGCCTGGACAATTAGACATCCAACCCGTAATCGCAACGACCCAATTGCAAGAGCGGAGCTCTACCAACTGAGCTATATCCCCCCGAGCCAAGTGGAGCATGCATGAAGGAGTCAGATGCTTCTTCTATTCTTTTCCCTGGCGCAGCTGGGCCATCCTGGACTTGAACCAGAGACCTCGCCCGTGAAGTAAATCATCGCACCTACGGTCTAACCAATTGGAAGAGAATCAATAGATTCCTTTTCGGGAGCGATTCATCCTTCCCGAACGCAGCATACAACTCTCCGTTGTACTGCGCTCTCCAAGTGTGCTTGTTCCCCCCTTCTTCCTTACCATGGCAAGTCTTTGTGAAATAACTCCGATGAGAAGAAAAAAGAAGGCGTTAAGAGACCCTCCTGGCCCAACCCTAGACACTCTAAGATCCTTTTTCAAACCTGCTCCCATTTCGAGTCAAGAGATAGATAAATAGACACATCCCATTGCACTAATCGGGGGCGTTCGTAGTGACTGAGGGGGTCGAAGACCAAGAAGTGAGTTATTTATACCAAGCATTCTTCTTACGGCTAGATCCAATCTCCTGGTCCCTGCGGAAAGGAAAAAGAATTTCACGCTCTTCCTTTCGGGAAGGTAGGATTAGCGAAATCCTATTGATTGCAGCTTTCTCCAGACCTCCGGGAAAAGCATGAAAAAAACGGCTCGAATGGTACGATCCCTCCGTCACCCCAGAATGAAAGGGTGATCCCGTAGTTCTTGGTCTGTGAAGATGCGTTGTTAGGTGCTCCATTTTTTTCCCATTGAGGTCGAACCTAAACCTGTGCTCGAGAGATAGCTGTCCATACACTGATAAGGGATGTATGGATTCTCGAGAAGAGAGGAGCCGCGGTGGTCCCCCCCGGACCGCCCGGATCCCACGAGTGAATCGAAAGTTGGATCTACATTGGATCTCACCTGAATCGCCCCATCTATCCTCCTGAGGAGGAGTTTGGTTTCAAACCCCGGTTCGAACAGGAGGAGTACGCCATGCTAATGTGCCTTGGATGATCCACATCTCAGGGTCAGGCGCTGATGAGCACATTGAACTATCCATGTGGCTGAGAGCCCTCACAGCCCAGGCACAACGACGCAATTATCAGGGGCGCGCTCTACCACTGAGCTAATAGCCCGTCGTGCGAGCCTCCCACTGGGGGCCCGCTATGCCAAAAGCGAGAGAAACCCCATCCCCCTCTTTCCTTTTTTCGCCCCCATGTCGCCACACGGGGGGGCATGGGGACGTAAAAAGGGGGATCCTATCAACTTGTTCCGACCTAGGATAATAAGCTCATGAGCTTGGTCTTACTTCACCGTCGAGAAACGAAAGAAGACTTCCATCTCCAAGTTTCACTCAGACGTAGCTCCCTTCTTTTTGGGTGTGAAGCAGTGTCAAACCAAAATACCAACAAGCATTAGCTCTCCCTGAAAAGGAGGTGATCCAGCCGCACCTTCCAGTACGGCTACCTTGTTACGACTTCACTCCAGTCACTAGCCCTGCCTTCGGCATCCCCCTCCTTGCGGTTAAGGTAACGACTTCGGGCATGGCCAGCTCCCATAGTGTGACGGGCGGTGTGTACAAGGCCCGGGAACGAATTCACCGCCGTATGGCTGACCGGCGATTACTAGCGATTCCGGCTTCATGCAGGCGAGTTGCAGCCTGCAATCCGAACTGAGGACGGGTTTTTGGAGTTAGCTCACCCTCGCGGGATCGCGACCCTTTGTCCCGGCCATTGTAGCACGTGTGTCGCCCAGGGCATAAGGGGCATGATGACTTGACGTCATCCTCACCTTCCTCCGGCTTATCACCGGCAGTCTGTTCAGGGTTCCAAACTCAACGATGGCAACTAAACACGAGGGTTGCGCTCGTTGCGGGACTTAACCCAACACCTTACGGCACGAGCTGACGACAGCCATGCACCACCTGTGTCCGCGTTCCCGAAGGCACCCCTCTCTTTCAAGAGGATTCGCGGCATGTCAAGCCCTGGTAAGGTTCTTCGCTTTGCATCGAATTAAACCACATGCTCCACCGCTTGTGCGGGCCCCCGTCAATTCCTTTGAGTTTCATTCTTGCGAACGTACTCCCCAGGCGGGATACTTAACGCGTTAGCTACAGCACTGCACGGGTCGATACGCACAGCGCCTAGTATCCATCGTTTACGGCTAGGACTACTGGGGTATCTAATCCCATTCGCTCCCCTAGCTTTCGTCTCTCAGTGTCAGTGTCGGCCCAGCAGAGTGCTTTCGCCGTTGGTGTTCTTTCCGATCTCTACGCATTTCACCGCTCCACCGGAAATTCCCTCTGCCCCTACCGTACTCCAGCTTGGTAGTTTCCACCGCCTGTCCAGGGTTGAGCCCTGGGATTTGACGGCGGACTTAAAAAGCCACCTACAGACGCTTTACGCCCAATCATTCCGGATAACGCTTGCATCCTCTGTATTACCGCGGCTGCTGGCACAGAGTTAGCCGATGCTTATTCCCCAGATACCGTCATTGCTTCTTCTCCGGGAAAAGAAGTTCACGACCCGTGGGCCTTCTACCTCCACGCGGCATTGCTCCGTCAGGCTTTCGCCCATTGCGGAAAATTCCCCACTGCTGCCTCCCGTAGGAGTCTGGGCCGTGTCTCAGTCCCAGTGTGGCTGATCATCCTCTCGGACCAGCTACTGATCATCGCCTTGGTAAGCTATTGCCTCACCAACTAGCTAATCAGACGCGAGCCCCTCCTCGGGCGGATTCCTCCTTTTGCTCCTCAGCCTACGGGGTATTAGCAGCCGTTTCCAGCTGTTGTTCCCCTCCCAAGGGCAGGTTCTTACGCGTTACTCACCCGTCCGCCACTGGAAACACCACTTCCCGTCCGACTTGCATGTGTTAAGCATGCCGCCAGCGTTCATCCTGAGCCAGGATCGAACTCTCCATGAGATTCATAGTTGCATTACTTATAGCTTCCTTGTTCGTAGACAAAGCGGATTCGGAATTGTCTTTCATTCCAAGGCATAACCTGTATCCATGCGCTTCATATTCGCCCGGAGTTCGCTCCCAGAAATATAGCCATCCCTGCCCCCTCACGTCAATCCCACGAGCCTCTTATCCATTCTCATTCAATCACGGCGGGGGAGCAAGTCAAAATAGAAAAACTCACATTGGGTTTAGGGATAATCAGGCTCGAACTGATGACTTCCACCACGTCAAGGTGACACTCTACCGCTGAGTTATATCCCTTCTCTGCCTCCATCGAGAAATAGAACTGACTAATCCTAAGGCAAAGGGTCGAGAAACTCAACGCCACTATTCTTGAACAACTTGGAGCCGGGCCTTCTTTTCGCACTATTACGGATATGAAAATAATGGGAAAAATCGGATTCAATTGTCAACTGCCCCTATCGGAAATAGGATTGACTACGGATTCGAGCCATAGCACATGGTTTCATAAAACCGCACGATTTTCCCGATCTAAATCAAGCAGGTTTTACATGAAGAAGATTTGGCTCAGCATGTTCTATTCGATACAGGTAGGAGAAGAACCCGACTCGGTATTCTTAAAAAAATAGAGGAAGCAAAACCAAGTCAAGATGATACGGATCAACCCCCTCTTCTTGCGCCAAATATCTTACCATTTCCGAAGGAACTGGAGTTACATCTCTTTTCCATTTCCATTCAAGAGTTCTTATGTGTTTTCATGCCCCTTTGAGACCCCGAAAAATGGACAAATTCCTTTTCTTAGGAACACATACAAGATGCGTCACTACAAAAAGGATAATGGTAACCCCACCATTAACTACTTCATTTATGAATTTCATAGTAATAGAAATACATGTCCTACCGAGACAGAATTTGTAACTTGCTATCCTCTTGCCTAACAGGCAAAGATTTACCTCCGTGGAAAGGATGATTCATTCAGATCGACATGAGAGTCCAACTACATTGCATTGCCAGAATCCATGTTGTATATTTGAAAGAGGTTGACCTCCTTGCTTCTCTCATGGTACAATCCTCTTCCCGCCGAGCCCCCTTTCTCCTCGGTCCACAGAGACAAAATGTAGGACTGATGCCAACAGTTCATCACGGAAGAAAGGACTCACTAAGCCGGGATCACTAACTAATACTAATCTAATAGAAAATACTAATAGAATAGAAAAGAACTGTCTTTTCTGTATACTTTCCCCGGTTCCGTTGCTACCGCGGGCTTTACGCAATCGATCGGATTATATAGATATCCCTTCAACAAACATAGGTCATCGAAAGGATCTCGGAGACCCACCAAAGCACGAAAGCCAGAATCTTTCAGAAAATGGATTCCTATTCGAAGAGTGCATAACCCCATGGATAAGCTCACACTAACCCGTCAATTTGGGATCCAATTCGAGATTTTCCTTGGGAGGTATCGGGAAGGAATTGGAATGTAATAATATCGATTCATACAGAAGAAAAGGTTCTCTATTGATTCAAACACTGTACCTATGGGATAGGGATAGAGGAAGAAGAAAAATCGAAGATTTCACATAATACTTTTGATCGAAAAATCAATCTGATTTATTTCGTACCCCTCGCTCAATGAGAAAATGAGTCAAAATCTACAGGATCAAACCTATGGGACTTAAGGAATGATATAAAAAAGAGAGGGAAAATATTAAAAAATATTCAATATTAAATAAAAAAAAATAAGTAAATAAAAATGAAGTAGAAGAGCCCAGATTCCAAATGAACAAATTCAAACTTGAAAAGGATCTTTCTGATTCTCGAAGAATGAGGGGCAAAGGGATTGATCGAGAAAGATCTCTTGTTCTTATTATAAGATCGTGATTGGATCCGCATATGTTTGGTAAAGAGAATAATCTTCTCCTTTGAGAATAATCAAAAAGAAAAATGGAAAGTGTTCAATTGGAACATGAAAACGTGACTAAATTGGTCCTAGTTACTCTTCGGGACGGAGTGGAAGAAAGGAGGAGATTATCGAACGAGGAAAAGGATCCAATGACTTCGAAAGAATTGAACGAGGAGCCGTATGAGGTGAAAATCTCATGTACGGTTCTGTAGAGTGGCAGTAAGGGTGACTTATCTGTCAACTTTTCCACGATCACCCCCAAAAAACCAAACTCTGCCTTACGTAAAGTTGCCAGAGTACGATTAACCTCTGGATTTGAAATCACTGCTTATATACCTGGTATTGGCCATAATTCACAAGAACATTCTGTAGTCTTAGTAAGAGGGGGAAGGGTTAAGGATTTACCCGGTGTGAGATATCACATTGTTCGAGGAACCCTAGATGCTGTCGGAGTAAAGGATCGTCAACAAGGGCGTTCTAGTGCGTTGTAGATTCTTATCCAAGACTTGTATCATTTGATGATGCCATGTGAATCGCTAGAAACATGTGAAGTGTATGGCTAACCCAATAACGAAAGTTTCGTAAGGGGACTGGAGCAGGCTACCATGAGACAAAAGATCTTCTTTCTAAAGAGATTCGATTCGGAACTATTATATGTCCAAGGTCCAATATTGAAATAATTTCAGAGGTTTTCCCTGACTTTGTCCGTGTCAACAAAGAATTCGAAATACCTCGACTTTTTTAGAACAGGTCCGAGTCAAATAGCAATGATTCGAAGCACTTCTTTTTATTTTTACACTATTTCGGAAACCCAAGGACTCAATCGTATGGATATGTAAAATACAGGATTTCCAATCCTAGCAGGAAAAGGAGGGAAACGGATACTCAATTTAAAGTGAGTAAACAGAATTCCATACTCGATCTCATAGAGACATATAGAATTCTGTGGAAAGCCGTATTCGATGAAAGTCGTATGTACGGCTTGGAGGGAGATCTTTCATATCTTTCGAGATCCACCCTACAATATGGGGTAAAAAAGCCAAAATAAGTGATTTTAGCCCTTATAAAAAGAAAACTGATTCTTGAACCTCTTTCACGCTCATGTCACGTCGAGGTACTGCAAAAGAAAAAACTGCAAAATCTGATCCAATTTATCGTAATCGATTAGTTAATATGTTGGTTAACCGTATTCTGAAACACGGAAAAAAATCATTGGCTTATCAAATTATCTATCGAGCCATGAAAAAGATTCAACAAAAGACAGAAACAAATCCACTATCTGTTTTACGTCAAGCAATACGTGGAGTAACTCCCGATATAGCAGTAAAAGCAAGACGTGTAGGTGGATCGACTCATCAAGTTCCCATTGAAATAGGATCCACACAAGGAAAAGCACTTGCCATTCGTTGGTTATTAGCGGCATCCCGAAAACGTCCGGGTCGAAATATGGCTTTCAAATTAAGTTCCGAATTAGTGGATGCTGCCAAAGGGAGTGGCGAGGCCATACGCAAAAAGGAAGAGACTCATAGAATGGCAGAGGCAAATAGAGCTTTTGCACATTTTCGTTAATCCATAAAGAGGATCTATATATAGACAGATAAATCCATGGAATAGACACATAGATCCATGGATCCATACATCTCGATCGGAAAAGAATCAAGAGAAAAAGAAAGAATCGGAATTGATCGATATATTTCTCGAAACAAACGAAAAGGAAACGAAAGATGAAAGATAAATCATGGATCAACTAAGCCCTCTCGGGGACTTGCTTAAGAATAAGAAAGAGGAACCTCATGTAAATACCATGGAATAAGGTTTGATCCTATTCATGGGGATTCCGTAAATATTCCATTCCAAAAATAGAAAGTTCGAAACAATTGGGATTTTTTTGGAAATGGATGCAGTTACTAATTCATGATCTGGCATGTACAGAATGAAAACTTCATTCTCGATTCTACGAGAATTTTTATGAAAGCCTTTCATTTGCTTCTCTTCGATGGAAGTTTTATTTTCCCAGAGTGTATCCTAATTTTTGGCCTAATTCTTCTTCTGATGATCGATTCAACCTCTGATCAAAAAGATATACCTTGGTTATATTTCATCTCTTCAACAAGTTTAGTAATGAGCATAACGGCCCTATTGTTCCGATGGAGAGAAGAACCTATGATTAGCTTTTCGGGAAATTTCCAAACGAACAATTTCAACGAAATCTTTCAATTTCTTATTTTACTATGTTCAACTCTATGTATTCCTCTATCCGTAGAGTACGTTGAATGTACAGAAATGGCTATAACAGAGTTTCTCTTATTCGTATTAACAGCTACTCTAGGAGGAATGTTTTTATGCGGTGCTAACGATTTAATAACTATCTTTGTAGCTCCAGAATGTTTCAGTTTATGCTCCTACCTATTATCTGGATATACCAAGAAAGATGTACGGTCTAATGAGGCTACTATGAAATATTTACTCATGGGTGGGGCAAGCTCTTCTATTCTGGTTCATGGTTTCTCTTGGCTATATGGTTCATCCGGGGGAGAGATCGAGCTTCAAGAAATAGTGAATGGTCTTATCAATACACAAATGTATAACTCCCCAGGAATTTCAATTGCGCTCATATTCATCACTGTAGGAATTGGGTTCAAGCTTTCCCCAGCCCCTTCTCATCAATGGACTCCTGACGTATACGAAGGAGTGCGGTTCGTTCGATAAATTCCTACCTCTCTATCTATCTCTGAGATGTTTGGATTTTTCAAAACTCCATGGACATGCAGAAGAGAAATGCTATCCCCACTCGGACCAAGACAGAACTTTTACTTGTTCAAATAACAATTAAGGTGAAGCAGGGTCAGGAACGACGAATCTCTTTATGATAAACAGATCCATTTTGCAAGTTCGTTATTACGGGTAGTTCCTACAAAGGATCGGACTAATGACGTATACAATACTTGAATTCTCGATGTAGATGCTACATAGTTGGTTCTCATCCTTCAGAGACTACGAGTATAATAGGAGCATCCGTCGACAAAAGGATCACCCTAATATGATCATCTCATGGCTATTGAGAACGAATCAAATCAGATGGTTCTATTTCTCAATCTTTCTGACTTGCTCCTACGGAACCAAGGTCGAAAAGATTGAAAAAATCAGTCATTCACAACCACTGATGAAGGATTCCTCGAAAAGTTAAGGATTAGTAATCCTTTTTAGAAATCGAATGGATTCGGTCTTATACATACGCGAGGAAGGTAATCAAAAAAGAAAGAAGAACTCATCTTCTTTCTTTTATCACTTAGGAGCCGTGTGAGATGAAAGTCTCATGCACGGTTTTGAATGAGAGAAAGAAGTGAGGAATCCTCTTTTCGACTCTGACTCTCCCACTCCAGTCGTTGCTTTTCTTTCTGTTACTTCGAAAGTAGCTGCTTCAGCTTTAGCCACTCGAATTTTCGATATTCCTTTTTATTTCTCATCAAACGAATGGCATCTTCTTCTGGAAATCCTAGCTATTCTTAGCATGATATTGGGAAATCTCATTGCTATTACTCAAACAAGCATGAAACGTATGCTTGCATATTCGTCCATAGGTCAAATCGGATATGTAATTATTGGAATAATTGTTGGAGACTCAAATGATGGATATGCAAGCATGATAACTTATATGCTGTTCTATATCTCCATGAATCTAGGAACTTTTGCTTGCATTGTATTATTTGGTCTACGTACCGGAACTGATAACATTCGAGATTATGCAGGATTATACACGAAAGATCCTTTTTTGGCTCTCTCTTTAGCCCTATGTCTCTTATCCCTAGGAGGTCTTCCTCCACTAGCAGGTTTTTTCGGAAAACTCTATTTATTCTGGTGTGGATGGCAGGCAGGCCTATATTTCTTGGTTTTAATAGGACTCCTTACAAGCGTTGTTTCTATCTACTATTATCTAAAAATAATCAAGTTATTAATGACTGGACGAAACCAAGAAATAACCCCTTACGTGCGAAATTATAGAAGATCTCCTTTAAGATCAAACAATTCCATCGAATTGAGTATGATTGTATGTGTGATAGCATCTACTATACCAGGAATATCAATGAACCCAATTATTGCAATTGCTCAGGATACCCTTTTTTAGCTTCTAGGGTCTATTTCTTAGTTCAAGATCCCTCTTACTAACTGGAATCAAAGAATTAGTAGATCTGTTCCGTCCAAAATGGGAATGGGCTAGGGTTATGAACTTATAATCTATAATCTGATGATCGAGTCGATTCCATGATTATAAGTTCATTCCATACCGGACCAGACCGGAATAGGGATATACATTCTCATTATGAGAAGGGGTTATTCGAGCGTATCTAAATAGATACTATGTTTCCATATGGATCCCTACATTCCATTTAGGATTAGGAATAGACGTAATCGGACTTGCTTTTTACATATCTCTCCTTATTTGGGACTCTATTCACCTCTTTTGGCTTCTATTGAATCGAGAAATAGGTTTGATTGTCCATCTTTTTGATATATAAGGCACCCTCCGGATAATTCAAATCGAAGCAATTGGATGTCCGACTCGGGCCTATATGACATGACCGATCAATAGCAATACTCCAACACCCCACCTTTGCCATATATTCCATACATCACACTAGATAGATATCATATTCATGGAATACGATTCACTTTCAAGATGCCTTGGTGGTGAAATGGTAGACACGCGAGACTCAAAATCTCGTGCTAAAGAGCGTGGAGGTTCGAGTCCTCTTCAAGGCATAATATTGAGAATGCTCATTGAATGAGCAATTCAATAAGAGAGCTCGGATCGAATCGGTATATCAATACCGATTCGATCCGAGCTCTTGGAATTGGAATAAGTTCGGCAGCGGATCACGAAATCTTGGTGATCTTCTCTATCTAATGAATGGGGAGTCTGCTTTAAAACCGTCCGCCCTGCACCCACCCCCCGAGTATATGCTTCAACAGGAATCACACAAAGGTAGATTAGAAACCTCTGGTAAAATGCCTGCTCGTAACCCAGCAGATAAAGTACATTACATAGTCCGTTTTAGGGATTGGCGACTTACCCATTCAGTGACTTTGGCACTGGACGTTCCCCAAATGGGTACTATCGGGTGGGGTGAATTCAATAATAGACGCCTGTTGGCATTCCAGCCTTCCTTCTCCTTTCAGGGCCTATCCGAAAGAAAATCCAATACTTCTTGGTCGTGAATATCTGAACTGGTTGTTCGCTATTCAAGAATTCTTGTTTAGGCAGTTCATACCATCCATACATAGTGTTTTGATCTAAGATTTCAATTCTTCCATGTTTCAGCAGTAGCATATTGTTCCATGGAGCTAAGGTCCAAAATATGGAAGAAAGAAGTGTTTCCATGACTCTAACACCCAGTCAATTCTGTTCCACTTAATCCCTCTTTCATGGCTACATATCTTTCCGGCTAAGGAATGGGAAATCTTTCTCCTGTTACATGAATCCAATTTTCATTTCATCCGGGAAAAGCCATCTTTTTCTCAACAATGTCTTTGTCATTTGATCCAATAGCCCTCCGTTAGATAGGAAGAGATTTGATAAATACTGATAACTCTCGGATAGAGTATTAGAACGGAAAGATCCATTAGATAATGAACTATTGGTTCTAAGCCATCTCTGGCGATTAATCAACAATTCGAAGTGCTTTTCTTGCGTATTCTTGATAAACCAGCCTTTATATATAGATGTAGGAGGATCTGTTTGGGAAGTAAGAAGCCCCTTTGACATCTCTTCATCTGCAAATAATTCTCGATGTGAAAACACAGAGACAAAGGGCTGATCTTTGAATAGGAAAAAGAGTGGATCTGCAGGGTCCCAAATGAATTGGCTTATTCGAAAAAGGCCTTGTTCTTTGGAAGATCTATCTCGTGTCTGGTACTGCATGGTTCCACTCTGCAAGAACTCCGAATCATTCTCTTGAAGCTCATCCTCTTCATCATAAATGATCCGCTTGCCCCGAAATGACCTGGACCAATAGGGAAATCCCAATTCATTGGGCCTTTCGATCCAATCAAATAGAAAGCCCCAAGGGCGCCATATTCTAGGAGCCCAAACTATGTGATTGAATAAATCCTCCTCTACCTGTTGCGGGTCAAGGGCTCCTTCTCCTTCCCCTTCTTCAAACTCCGATTCATATTTTTCATAGAGAAATCTCTGATCAAGGATAGAACAAGATCCGTTTTGCATCATATCTAAGGGATTCCTTGGTTCGGGCCGACGAAGCAATATCACTCGATCATTATCAAACTGACTGCAATCTTTTTCTGTCCGTGAGGATCCCACCAGAGCGCTTTCTACTTCTAATAGGCCATGAACTAGATCAGAATCATTCTCAACGAGTCCATAAGAAGTGATCCCATTTTTTTCATCGGGTCCGGGTAGAGACCAAAGATCTTGAGCGACCGATCCGGCAGAACAACTCAAAAGATAAAGAAGTATCGTTAATTTCTTCATGCTCGTTCCAAGTTCGAAGTACCATTTGTACAAATAAGAATCCCCTTCGTTACATGATTTCTTCTTCATATAGATAGATATAGGATCTATGGGGCAATTACTTAGAAGTACATTTTGTGCAACAGCCCTTCCTATCTGATAGAAAAGGATCCCATGATCCTGAACCGATCTTACCTGGGATCGCAAATCCCAAGTTTGTCTATGAAGAGCGGATCTAATTGTATTAGTGTCTATAATTGATTTCTTCTGTGTAATACTAATTGATAGGGCCTCATTGGTAAGTGCTACAAGATCTCGTGCATTGGAACCCATGGTTATGGACCCGAATCCATTAGTATGGAACATTTTCTTTTCCAAGTGAAATCCCCTAGTATATGAAAGAGTGAAAAAGTGCTTTCGTTGTTGTGGAATAAGAAGCCTTCGTATCTTAATGCACGTATTTAATTTATTCGGAGCTATTAGAGCGGGATCCACTTTTTGGGGAATATGAGTCGAAGCAATAACAAGAATATTTCTAGTGGAACATCTTTCACAATCCCTGGAGAGATGGTTCACTAATAGACCGAGGGATAAGTAATTCGACTTATTCACATCCAGATCATGAATGTTTGGAATCCATATTATGCAAGGAGACATTACTTTTGCTAATTCGAATTGAAGGGTGATATAAAATCGGTCTATTTCCGACATCATATCCATAGTTAGCGCATTCATCATAGTTAGCAGCTCCAGCTCCGTATCAAGGTCACGATCGATATCGTCACTATCATCAATATCGTCACTAGCATCAATATCGTCACTAGCATCAATGTCGATATCATCAATAAGAAAACCTTTAGGCTTGTTATCCAGGAACTTGTTCAGAAATACCGTAATGAAAGGAACATAGGAGTTTGTCGCTAGGTATTTGACCAAATAGGATCGTCCAGTTCCTATAGAACCTATCACTAAAATACCCCTAGAGGGGGATAAGGCTAAGCGGAGCGAAAAGGGTTTTTCATGAGATGGGAAATGAAAACTATTAGCCCCACACGAGGTTTGTGAATAAGTAATTGTCTGATAATGAGCAAGGGATATCCGTCTTTCTGCTAAACAGGATGTATTGAACTCATAATTCATTAGATACTTTTTATGAATGTCAACTAAGTATCGTAAGTAAATTGCTCCCGGTTGTTCAATCATTTGAAAACCAGAGTCATTCTTTGATAAATGATCACTATGAGTCAGACTCAATAGAATTTGATCAATCCTTTTTTCTGTCGTTAAAGTGGAGAACTGAACCAAGAATTCTCTTTCTTCATCATCAATCGAATCACTGTTCGCGACCCAGGATTCTATTTTATCATCAATCCAATCCCCGTTCACGTTTTTTCTTTTTCTTATCAATGAATAGATCTCTTTACTTGTATGACTTAGATGTCTCGTATTTCTCGAAAAAGTGATTCGATTGATGGGATTTGGTATGATACTTATGAGATCGATTATATCGATGAGATTGATATTCAAATATTTCTTCTTAGAACGTATTGATTTGACCCCATAAGCGGGACCACCACCCAATAGCATGTTGCCGCCAGAAGCAGAACCCCATATTTCTTCTAGAGAATTTCCTAATTGTTCCAGAGCAACTAGAAAGAGATTCTTTAACCAGAAAGAATTCGGTTCAGATGTAGGATACCTATCCAGAAGTTTTCGCAACTCAATCATAGATGATGGAATCATCAAAGATTTGACCTTTTCGAACTCTGTCTGTAACTCACTAGAGGCCCGGGAAACAAAGAGAAGATGTGTACGAACGAGATATCCAGCAACAAGAAGAAGGAAAAGGATTGAATAGAGGAACTCCCGAACATTTGGCGATCTCAGATGTGTCGATGGTGACTCATTTTTTCGATGAATCATTTCTTCGGACAGAAGAAGATTATGTAAACACTTACTCGAAATCTCACTTATCAGATTCCATTGTGGAAGACACAATTTTTTCTGAAGAATTCGCCATGATATATCTGATCCATGCATAATATCATGAAAAATGGATACAAATTTTTGACTGCTACTTAGTATCGGCAATAGGTCTGAAAAAGTATCTAAAAATATCAAATTTAGATATTTGTACCCTGTCGAAGTAAGGAACCATGGCATATATGTTTGGAATAGATTCCATTTTGAGAGAGTTGAAAAGGCACTATCTCGTTGAAAGGTTCTATACATCTGCCCTTTCTCAACGCATTTCTTTAGACAAAGACTCCGTTTTTTCCTCTTTTCGGATGGTAAATATTTCTCAGAACATGGAGTGTGAATCAAATCCATGTTTGAATTGAAATTGAGATACTGATGCAAGTTCTTCCCTTCTGAATCAGATAGATTCATATCTGAAAGAGGTTGACAATAAGTTCTTTCCAAATTGATTATTTGTCCCTCTGTTAGAGGTGTTCCAGAAATGTCTGCGATCGAGTAAATAGCTCTACGAACGAATGGATCGGATCGACTTGGAAAATGGAAAGATTTGTACAAGTTATACGTTTCGTCACCACTTTGTGGAAAATCGTTAGGTATGAATATGTTAGATACCTGTGACTCGATTGGTGAAATAGTATCTCTCCCCCAAAAAGCATGTTTTTTTTTACCGACGCACAAAGAAAATATTTTGTTGCGAATGAACAAGATATTGAGGAATTGTCCATACGTAAAATCATAATTATTGATACGGGCCTTTTCCACATAAAAAGGGAATCTTTTGTTACAATAGAAGGAGAAGTGATGTGGATTATTCAAGAATCGAAGTCGATTTGCTTTATAAAAAGAAGATATCAATGAACTTCTATGAAACGGTTTCACGGGATTCAGCCAATTGTCTTGATCGTGGAATATCATTGAGAAATAGGAATCCGTGTTATCAAAGGATTTCCTGCGATTGTTTCTAGTATGGAATGAGTCAATCATCCACTTTGGTATCTTATTGAACAAAAATGGTGATATTGTTCCTCCGTTGATCAAGAATTTCGATTTTTGGGAAGTATCATGATCATCCAATAAGAAGGCTTTCAATTTTTTCAAATGAACGATTTGAAGACCTATTGATTCTAACAACTGATTGCAGAGTTGATCGTTCGGACCTTTCAATTCATAGATGTAGATCTCGGACCTATGAATGGGGATATTCCCGAAACTCACAAAGAAAAAAGGAAGTGAGTTAGACAAAAAGAAAAGCAACTTGGACAAAAAAAGAAGTGACTTGGACAAAAAGAAACGAAGTGGCTTAGACAAATCTTTTTTGTCGATAACCTCAGACCAATCAATCGAATATTGATTAATACCTAATCGATCGAACACTACTTGAAAACGGCTCTTCTGCTCAGAAACGAAATGTTCCAAATGTTCCTGGAAATTCTTGCTCCCATTGGACCATTTGTATCTATATGCATCAGGATCCCGATTCATGGATCTCTCGGTTCGAGAAATAAAAATAAGAGGATCAAACCATTTCTTCTGACTCTTTTTCAAATTCGATAAATGTTGGTTGATCGTATATTTCATTATAGTTCTATGATTCAGAGTATCCTTTCCTATTTGATCCCTTTGAATTCCATATTCGAAGTTGCGATCGGATCTATTCATTAAAAAGAATCGATTCAATACATTTCTTATGTACCCATAGGTGCTATATTGGATTTGAATCAGATTTCGGATCAATCTATATTGATTGACTGCCTCCATTATGTTGTTGCTAGCAAATACCACTATCTTTGGTTTTGGATCTTCCAAATCATTCCCGCAGGAGATCCGGACCCATTTTTTTTTGATCCTTCGATAAAAAGATTCATTCTCTTCATAAAAAATAGGAGGTAGAGCCAATAAAGATTTCTTTTTCGATTCATCCCTGGAGTTGAATACCTCATTCAAGAATTGTTTTTGATCCAATCCGTAGGAATCGATAGAAAAGGCAAATCCCTTATGATACACCAGATCCGGCTCGGTTATTGATAGAGTGAATAGATCTGCCATTTCTTGAAATCTCTCTTCTGATTCAAAATCGTGGTGTAACGTGTATCCTCCCCTGTTCCGGTCATGGAATAGATGAAATAAATCAAAAAATGGATTTTTGTTCAAGAATGAAATCTTATTGGAACTGTCCATATCCGGTTCATCCTTCGGAACCATATCACATCCCGGATCTGATGAAATAGGATGAATTGAGACGGTATTTTGTAAATACGTAATTATCTTGAATATATTAACCATTTCTTTATTTTCCGATCGCCTGGAAGGGACAAAAGAAAGATCTTGTTGTTTCTTCAACAATTTCTGATCTCTAGTGGACCTTTCGGTAGGATTCGAACCCAGATGAAGTTCTGACCATCTGTCAGAGAAAAAAGAACGAATGGATCTTGTAGGATTCCCAAGAAATTCTTCGATTTCTTCCGGAAGCAGATGATTAATCATCTGCTTCTCACGTTCCGTGAATAGCCGGGACATTGAGGAATATCCAGAAAGGCATTTCGGGAATCGGTCTGATTCTATCTCTGTTCGTTCCGTTTGAAGAAAGGAAGGATCCCAAAGAATCGATCTTTCTTTTAGTTGTTGAATCTCTCTTTGATTGATCAATGTGTGATATTCCGAATCCTCCTTACTAATGGAATCCAAATGATCTCTGGATTGATCAGAAGATCCTTTCAATTGGTTAGAATCCGTTACTTGAACGAAACTAGATTTTGTGGAATCATATTGAATATTTGACGATACATTCCGTACCTTGCTAAAAAACCGATCCTTGTTTACCAACCACACATTGTCTAACCAAATCCAATTCTCTCTCGATACGTTCCTCAAAAAATCCGATTCGTGCGGATTCTTCCCCCAACTAACGAAGAGATCTTGGCGGAATTGCCACATATAAAATTGAGCACAATTTTGTAAAGAAATAGCCCACTTGTTTCTCGAGAAGAGATGGGAAACATGCTCAATATCATTTGATTGAATAGTTGACCCAGCCCCTTGTTGTTTGAAGAAACCCTCCACTTCAATTGGTATTTTTTCACGAAAAGCAGACATGAGATAACAAATCCAGTGTTTCACTAAGATTTCGAATAGCGGTCCCGAATTCAAGTTGATTATATTTCGCCTCTTCCTCAGAGAAAGACGATCAAACAATTCCCAATCATGGTCCTTTCGAATCGGATCATCCATATAATATACAAAAAGAAACTCCAGATATTTGATATCTTTCTCTTTGAATAAGATCTCAATTCCAGCGACGGTTTCATTAGATATCTTACAACTAGAATCCCTCTTTTTTCCGATCCAGTTCCTCCACCACCGCGAACCCCAGTTAGATTCAGGCATGCTACACTTTTTAGTTATTGGGAGAACCCAAGTACTCTCTTTCGGATTCAGGAAACAACTCTCAGAGATCTTTTTTCCTTTTGGAAGATACAGGAGCGAAACAATCAACCTATTGATATTGGAAGACCCAAAGGAGTCTTCCAATGTATCATTTCTGGGTCCAATGGAATTCATAGGTATAGGAAGAAGCCCTATCAAATAGAGATTTTTTCTTTCGACCATATTTCGATTGTTAATACGATATATAAGGACCGCTACTACAAAGAGTATTACACCCTTGATCGTGAAATATCGATTGCTTGTTGAACCCTGTGAATTGCGTGAAAGTAGGATACCCCCAATTCGGGGGTCAAAGAGTTTTATAAAACGTTCTTGGTGGAAAAAAACGTGAATGAAAGATCCCACTAAATTGAATTGGGTCCATGAATCTAAGAAATAGTGAGAATTCTTGATCTCTCTCAATATCTCTCTCAACTCGAAAATCCAGGATTTGAATTGATGTCCTTTCATTGATTCCTCCTAAATTGCATTGATTTATCCTAAAGATTTCATTTCAATTGGAATTTGGTTATTCACCATGTACGAGGATCCCCGCTAAGCATCCATGGCTGAATGGTTAAAGCGCCCAACTCATAATTGGCGAATTCGTAGGTTCAATTCCTACTGGATGCACGCCAATGGGACCCTCCAATAAGTCTATTGGAATTGGCTCTGTATCAATGGAATCTCATCATCCATACATAACGAATTGGTGTGGTATATTCATATCATAACATATGAACAGTAAGAACTAGCATTCTTATTGAGACTAGAACTCATAGGCATAGGGAAGAAAATAGATTTATGGATGGAATCAAATATGCAGTATTTACAGACAAAAGTATTCGGTTATTGGAGAAAAATCAATATACTTCTAATGTCGAATCAGGATCAACGAGGACAGAAATAAAGCATTGGGTCGAACTCTTCTTTGGTGTCAAGGTAATAGCTATGAATAGTCATCGACTTCCGGGAAAGGGTAGAAGAATGGGACCTATTATGGGGCATACAATGCATTACAGACGTATGATCATTACGCTTCAACCGGGTTATTCTATTCCACCTCTTAGAAAGAAAAGAACTTAAATCAAAATACTTAATAGCATGGCGATACATTTATACAAAACTTCTAACCCGAGCACACGCAATGGAACCGTAGACAGTCAAGTGAAATCCAATCCACGAAATAATTTGATCTATGGACAGCATCGTTGTGGTAAAGGTCGTAATGCCAGAGGAATCATTACCGCAGGGCATAGAGGGGGAGGTCATAAGCGTCTATACCGTAAAATCGATTTTCGACGGAATGAAAAAAACATATATGGTAGAATCGTAACCATAGAATACGACCCTAATCGAAATGCATACATTTGTCTCATACACTATGGGGATGGTGAGAAGAGATATATTTTACATCCCAGAGGGGCTATAATTGGAGATACCATTGTTTCTGGTACAGAAGTTCCTATAAAAATGGGAAATGCCCTACCTTTGAGTGCGGTTTGAACTATTGATTTACGTAATTGGAAGTAACCAATTAGGTTTACGACGAAACCTAGAAATCGATCACTGATCCAATTTGAGTACCTCTACGGGATAGACCTCAACAGAAAACTGAAGAGTAACGGCAGCAAGTGATTGAGTTCAGTAGTTCCTCATATAAAATTATTGACTCTAGAGATATAGTAATATGGAGAAGACAAAATTGTTTCAAGCACCGACAGAACCGGAAGCGCCCCTTGTTTCAAAGAGAGGAGGACAGGTTATTCACATTTCATTTGATGGTCAGAGGCGAATTGAAAGCTAAGCAGTGGTAATTCTAAAGATTCCCCCGGGGAAAAATAGAGATGTCTCCTACGTTACCAATAATATGTGGAAGTATCGACGTAATTTCATAGAGTCATTCGGTCTGAATGCTACATGAAGAACATAAGCCAGATGACGGAACGGGAAAACCTAGGATGTAGAAGATCATAACATGAGTGATTCGGCAGATTTGGATTCCTATATATCCACTCATGTGGTACTTCATTATATGATATATATAAAATCCATCTGTATAGATATCATCATCTACATCCAGAAAGCCGTATGCTTTGGAAGAAGCTTGTACAGTTTGGGAAGGGGTTTTGATTGATCAAAAAGAAGAATCTACTTCAACCGATATGCCCTTAGGCACGGCCATACATAACATAGAAATCACACTTGGAAAGGGTGGACAATTAGTTAGAGCAGCGGGTGCTGTAGCGAAACTGATTGCAAAAGAGGGGAAATCGGCCACATTAAAATTACCTTCTGGAGAGGTCCGTTTGATATCCAAAAACTGCTCAGCAACAGTCGGACAAGTGGGGAATGTTGGGGTGAACCAGAAAAGTTTGGGTAGAGCCGGATCTAAGCGTTGGCTAGGTAAGCGTCCTGTAGTAAGAGGAGTAGTTATGAACCCTGTAGACCATCCCCATGGGGGTGGTGAAGGGAGGGCCCCGATTGGTAGAAAAAAACCCACAACCCCTTGGGGTTATCCTGCACTTGGAAGAAGAAGTAGAAAAAGGAATAAATATAGTGATAATTTGATTCTTCGTCGCCGTAGTAAATAGGAAAGAAAATAGAATTTCTTTCTTCGTCTTTACAAAACAAAAGAAAAAAAAAGGAGTAAGCTGTGACA
>Tieghemella africana voucher Jongkind 5847 chloroplast, complete genome
[truncated: 959,718 more chars]
