# Supplementary material for: Genetic characterization of a group of commercial African timber species: From genomics to barcoding
Source: PLoS One. 2023 Apr 20;18(4):e0284732. doi: 10.1371/journal.pone.0284732 (PMC10118144; doi:10.1371/journal.pone.0284732)
Supplement: S13 File — (FASTA) [file pone.0284732.s015.fasta]

>Tieghemella africana voucher Breteler 14812 external transcribed spacer, 18S ribosomal RNA gene, internal transcribed spacer 1, 5.8S ribosomal RNA gene, internal transcribed spacer 2, and 28S ribosomal RNA gene, complete sequence
NNNNNNNNNNNNNNNNNNNNNNNNNNNNNNNNNNNNNNNNNNNNNNNNNNNNNNNNNNNNNNNNNNNNNNNNNNNNNNNNNNNNNNNNNNNNNNNNNNNNNNNNNNNNNNNNNNNNNNNNNNNNNNNNNNNNNNNNNNNNNNNNNNNNNNNNNNNNNNNNNNNNNNNNNNNNNNNNNNNNNNNNNNNNNNNNNNNNNNNNNNNNNNNNNNNNNNNNNNNNNNNNNNNNNNNNNNNNNNNNNNNNNNNNNNNNNNNNNNNNNNNNNNNNNNNNNNNNNNNNNNNNNNNNNNNNNNNNNNNNNNNNNNNNNNNNNNNNNNNNNNNNNNNNNNNNNNNNNNNNNNNNNNNNNNNNNNNNNNNNNNNNNNNNNNNNNNNNNNNNNNNNNNNNNNNNNNNNNNNNNNNNNNNNNNNNNNNNNNNNNNNNNNNNNNNNNNNNNNNNNNNNNNNNNNNNNNNNNNNNNNNNNNNNNNNNNNNNNNNNNNNNNNNNNNNNNNNNNNNNNNNNNNNNNNNNNNNNNNNNNNNNNNNNNNNNNNNNNNNNNNNNNNNNNNNNNNNNNNNNNNNNCGAGGGGCCACGGGGGGGGATCCTTACGCCCAAAAGGCCATTATGACTCCTCGGCCATGGGCAGTGTCCCTTCCTATCACCCCGAAGAAGGCTCAAAATGCATATATAAGGGGGTGGGTGCTCTCAGCATGGCTGGGGCACCATATGCCGCACCCCCCCGGCACTCACCGAGTGTCTTTGGCATGCTCCCACGAGGTGATGGGCACACCTTGGGGCGACGTGGGGGCATTGGCACGAGGCATGGCAAGCCCCGTGGGTTGGCACGAGCAACGCCACGGGGCGCTGGCAAGCCGCGGGTGCTTGCGCAGCACGTAGCCATGGGGCATGCCCAGCCCCAAATCGGTGTTCCTTGGTACCTAGGGGTGTCATTTTGTTTGCCCGAGGGGCCACGGGGGGGGATCCTTACGCCCAAAAGGCCATTATGACTCCTCGGCCATGGGCAGTGTCCCTTCCTATCACCCCGAAGAAGGCTCAAAATGCATATATAAGGGGGTGGGTGCTCTCAGCATGGCTGGGGCACCATATGCCGCACCCCCCCGGCACTCACCGAGTGTCTTTGGCATGCTCCCACGAGGTGATGGGCACACCTTGGGGCGACGTGGGGGCATTGGCACGAGGCATGGCAAGCCCCGTGGGTTGGCACGAGCAACGCCACGGGGCGCTGGCAAGCCGCGGGTGCTTGCGCAGCACGTAGCCATGGGGCATGCCCAGCCCCAAATCGGTGTTCCTTGGTACCTAGGGGTGTCATTTTGTTTGCCCGAGGGGCCACGGGGGGGGATCCTTACGCCCAAAAGGCCATTATGACTCCTCGGCCATGGGCAGTGTCCCTTCCTATCACCCCGAAGAAGGCTCAAAATGCATATATAAGGGGGTGGGTGCTCTCAGCATGGCTGGGGCACCATATGCCGCACCCCCCCGGCACTCACCGAGTGTCTTTGGCATGCTCCCACGAGGTGATGGGCACACCTTGGGGCGACGTGGGGGCATTGGCACGAGGCATGGCAAGCCCCGTGGGTTGGCACGAGCAACGCCACGGGGCGCTGGCAAGCCGCGGGTGCTTGCGCAGCACGTAGCCATGGGGCATGCCCAGCCCCAAATCGGTGTTCCTTGGTACCTAGGGGTGTCATTTTGTTTGCCCGAGGGGCCACGGGGGGGGATCCTTACGCCCAAAAGGCCATTATGACTCCTCGGCCATGGGCAGTGTCCCTTCCTATCACCCTGAAAAAGGCTCAAAATGCATATATAAGGGGGTGGGTGTTCTCAGCATGGCT-GGGCACCACATGCCGCACCCCCCCGGCACTCACCGAGTGTCTTTGGCATGCTCCCACGAGGTGATGGGCACACCTTGGGCTTCCCCGCCGTGGGCGGGTGGCAACGTGGGGGCATTGCCACGAGGCATGGCAAGCCCCGTGGGTTGGCACGAGCAACGCCACGGGGCGCTGGCAAGCCGCGGGTGCTTGCACAGCACGTAGCCATGGGGCATGCCCAGCCCCAAATCGGTGTTCCGGGACAATGAA------------------------------------------------------------------------------------------------------------------------------------------------AAGGGGAATCCGCGAGCAATGCAAACAAATGTTGAAATGCCACGAGGTACGGCCAACCCCGTCGGCGACCGATAGCAATGCAATGAGGCCCGATGTGCTCATTGCCTGGGGACAGGGCCAACCCCAGTTCGGTATTCAAGAAAAATGAAATGGAATCCGCGAGCAATGCAAACAAATGTTGAAATGCCACGGGGTACGGGCAACCCCGTCGGCAACCGA---------------------------------------------------------------------------------------------------------------------------------------------------TAGCAATGCAATGAGGCCCGATGTGCTCATTGCCTGGGGACAGGGTCAGCCCCAGTTTGGTATTCTGGAAAAATGAAAGGGAATCCGCGAGCAATGCAAACAAATGTTGAAATGCCACGGGGTACGGGCAACCCCGTCGGCAACCGATAGCAATGCAATGA-----------------------------------------------------------------------------------AAGCAAATGTTGTAATGCCACGAGGCTCGGCCAACCTCGTCGGCGATCGAGAGCAATACAATGAGGCATGTCATGCTCATTGCGAGGGGTCATGGCCACCCCAGTACGGTATTCGGCAATAATG--AAGGGAATCCGCGAGCAATGCTCGGAAAAATCGAAGTGCCATGGGGCGTGGCCAAACCCATCGGCGACCCAATGCAATGCAATGAGGCATGTCATGCTCATTGCCGGGGGGCGTGTCCAACCCCAGGCCGGTATTCGGGAACAATGAAAGGGAATCCACGAGCAATGCCAGGCAAAAAGGGAATGCCACGGGGCATTGGCAACCCCGTCGGCGACTGGGAGCAGTGCAATGAGGCATTTGAAGCTCATTGCTGGGTGGCATGGCCAACCCCAGTCTTGTATTCGGGAACCAAGCAAGCGTGTCTAAGAGCAATGCCAAGCAAAATTAAAATGCCACGGGGCATGGCCAACCCCGTCGGCGATCGAGAGCAATGCAATGAGGCATGGCCAAAGCTCCATCGGTTTCGAAAAGCAAGG------------CGTGAGCCAA--------------------GGCACGCACCCACCAGAGA-AAGCAAGGGGG-GCTGAGGCGC-----------------------------------------------GAGCCGAGGCACTCACCCATTAGAGATATAACAAGGGGGTGCCGAGGCGCGGGCTGAGGCACGCACCCATCTGAGATAAGGATGTTCGGAATTGATCGTTGCCCCTTTTGTGAGTGGTCGGTTTGTGGCATGGGCATAGCCTTGGGCTTCCTTTGGGGCATCGGCAGCTTGATGAATTATCAATGCTCGAAGTGCCCTCTCGGGGAAGTCTAGGGCTTCACTCATTGTCACTAGTCGACTCGACTTATTCTCGCGCCAAGCGGTGCTGTCTCTGCTTTCCCTCGATATCTTTTCATGCCTAGAGGGCTACACTCTCGTAGTTCGTCGAGGCATGTTTGGGTTGGGGGGAGTTGTTGCAGTGTACGTCACGGTGTGTGAGTGGTGATGGAATTGTGCACGTCGGTTGGATCCCTGCTTGTGCAGCGAACTTCCCTCGTCCATTCCCCTTCAGTCAACGCTTCGAGAGTAATTGACGCTTAGAGCGTATCGGTGTTCCTGTGTTGGATGCCTCGTGTGACGGAAATTGACCCCGGATAAGTCTCGATTTTGGCTCCTCGCCACTTTGTGGTGCTAGATTGACGTGGAAGTACTTCCCATGCCCCCTTGAGCGCTTCGCCTCGTCGTGTTGCAATCATGGCCCATGGGTTGTTACTAAAGCTCTCGGATACGGAACTCTTGAAGGGTGCACGGTATACTTCTGCCGTATACCCCCCAAAAGTGTTCATGGCTCAATGCGTACGACGGTCATGCCCGCCTTTGTCCCTCTAGCTATAGTTTAGATGGGGCTCATGCAGTGCCGACGTCGTGAAGGAATGCTACCTGGTTGATCCTGCCAGTAGTCATATGCTTGTCTCAAAGATTAAGCCATGCATGTGTAAGTATGAACTAATTCAGACTGTGAAACTGCGAATGGCTCATTAAATCAGTTATAGTTTGTTTGATGGTATCTACTACTCGGATAACCGTAGTAATTCTAGAGCTAATACGTGCAACAAATCCCGACTTCTGGAAGGGATGCATTTATTAGATAAAAGGTCAACGCGGGCTTGTCCCGTTGCTCTGATGATTCATGATAACTCGACGGATCGCACGGCCTTCGTGCCGGCGACGCATCATTCAAATTTCTGCCCTATCAACTTTCGATGGTAGGATAGTGGCCTACTATGGTGGTGACGGGTGACGGAGAATTAGGGTTCGATTCCGGAGAGGGAGCCTGAGAAACGGCTACCACATCCAAGGAAGGCAGCAGGCGCGCAAATTACCCAATCCTGACACGGGGAGGTAGTGACAATAAATAACAATACCGGGCTCATTGAGTCTGGTAATTGGAATGAGTACAATCTAAATCCCTTAACGAGGATCCATTGGAGGGCAAGTCTGGTGCCAGCAGCCGCGGTAATTCCAGCTCCAATAGCGTATATTTAAGTTGTTGCAGTTAAAAAGCTCGTAGTTGGACTTTGGGGTGGGTCGACCGGTCCGCCCTTGGGTGTGCACCGATCGTCTCGTCCCTTCTGCCGGCGATGCGCTCCTGGCCTTAATTGGCCGGGTCGTGCCTCCGGCGCTGTTACTTTGAAGAAATTAGAGTGCTCAAAGCAAGCCTACGCTCTGGATACATTAGCATGGGATAACATCATAGGATTTCGATCCTATTACGTTGGCCTTCGGGATCGGAGTAATGATTAACAGGGACAGTCGGGGGCATTCGTATTTCATAGTCAGAGGTGAAATTCTTGGATTTATGAAAGACGAACAACTGCGAAAGCATTTGCCAAGGATGTTTTCATTAATCAAGAACGAAAGTTGGGGGCTCGAAGACGATCAGATACCGTCCTAGTCTCAACCATAAACGATGCCGACCAGGGATCAGCGGATGTTTCTTTTAGGACTCCGCTGGCACCTTATGAGAAATCAAAGTTTTTGGGTTCCGGGGGGAGTATGGTCGCAAGGCTGAAACTTAAAGGAATTGACGGAAGGGCACCACCAGGAGTGGAGCCTGCGGCTTAATTTGACTCAACACGGGGAAACTTACCAGGTCCAGACATAGTAAGGATTGACAGATTGAGAGCTCTTTCACGATTCTATGGGTGGTGGTGCATGGCCGTTCTTAGTTGGTGGAGCGATTTGTCTGGTTAATTCCGTTAACGAACGAGACCTCAGCCTGCTAACTAGCTATGTGGAGGTGACCCTCCACAGCTAGCTTCTTAGAGGGACTATGGCCTTTCAGGCCACGGAAGTTTGAGGCAATAACAGGTCTGTGATGCCCTTAGATGTTCTGGGCCGCACGCGCGCTACACTGATGTATTCAACGAGTCTATAGCCTTGGCCGACAGGCCCGGGTAATCTTTGAAATTTCATCGTGATGGGGATAGATCATTGCAATTGTTGGTCTTCAACGAGGAATTCCTAGTAAGCGCGAGTCATCAGCTCGCGTTGACTACGTCCCTGCCCTTTGTACACACCGCCCGTCGCTCCTACCGATTGAATGGTCCGGTGAAGTGTTCGGATCGCGGCGACGTGGGCGGTTCGCTGCCGGCGACGTCGCGAGAAGTCCACTGAACCTTATCATTTAGAGGAAGGAGAAGTCGTAACAAGGTTTCCGTAGGTGAACCTGCGGAAGGATCATTGTCGAAACCTGCCAAGCAGAACAACCCGCGAACTTGTAT---AGCAACCGCCGGGGGTCCTTGTGCCCCTCGCCAGGTGCGCTCCTGAATTGCGTTGCCTTGGCTAAAACTAACCCCGACGCGAATTGCGTCAAGGAACCTTAACAAGAGGAGCGTCCCCTGCTCTCGTTCACAAGTGCGAAGTTAGGGGGGCTAGCTGCATCTTTTCGTGTACATAACGACTCTCGGCAACGGATATCTCGGCTCTCGCATCGATGAAGAACGTAGCGAAATGCGATACTTGGTGTGAATTGCAGAATCCCGCGAACCATCGAGTCTTTGAACGCAAGTTGCGCCCGAAGCCAGAAGGCCGAGGGCACGCCTGCCTGGGCGTCTCGCGTCGCGTCGCCCCCCACCCTGTGCCCGCAAAGGGTTCTTGGGTCGGTGGGGGCGGATTTTGGCCCCCCGTGTGCCGTAGTGCGCGGTCGGCCTAAATATAAGTCCCGGGGCGACAAACGTCACGACGAGTGGTGGATGTGATACCCTTGCGTCATGTCGTGCACGTCTTGACCCCCCGGATTGTTTTGTTTTTGACCCTGAAGCACACTGTTTCCACGGAGCCTTGATCGTGACCCCAGGTCAGGCGGGATTACCCGCTGAGTTTAAGCATATCAATAAGCGGAGGAAAAGAAACTTACAAGGATTCCCTTAGTAACGGCGAGCGAACCGGGAATAGCCCAGCTTGAAAATCGTGCGGCCTCGCCGTTCGAATTGTAGTCTGGAGAAGCGTCCTCAGCGGCGGACCGGGCCCAAGTCCCCTGGAAGGGGGCGCCGGAGAGGGTGAGAGCCCCGTCGTGCCCGGACCCTGTCGCACCACGAGGCGCTGTCGGCGAGTCGGGTTGTTTGGGAATGCAGCCCCAATCGGGCGGTAAATTCTGTCCAAGGCTAAATATGGGCGAGAGACCGATAGCAAACAAGTACCGCGAGGGAAAGATGAAAAGGACTTTGAAAAGAGAGTCAAAGAGTGCTTGAAATTGTCGGGAGGGAAGCGGATGGGGGCCGGCGATGCGCCCCGGTCGGATGTGGAACGGTGGTAGCCGGTCCGCCGATCGACTCGGGGCGTGGACCGGTGCGAATTGGGGCGGAGGCCAAAGCCCGGGCAGTCGTAAAGCTCGTGGAGACGCCTTCGCCTCGATTGTGGCTGGCAGCGCGCGCCTCTGGCGTGCTTCGGCATCTGCGCGCTCCCGGCACCGGCCAGTGGGCTCCCCATTCGGCCCGTCTTGAAACACGGACCAAGGAGTCTGACATGTGTGCGAGTCAACGGGCGAGTAAACCCGTAAGGCGCAAGGAAGCTGATTGGCGGGATGCCCCAGTGGG-TTGCACCGCCGACCGACCTTGATCTTCTGAGAAGGGTTCGAGTGTAAGCATGCCTGTCGGGACCCGAAAGATGGTGAACTATGCCTGAGCGGGGCGAAGCCAGAGGAAACTCTGGTGGAGGCCCGCAGCGATACTGACGTGCAAATCGTTCGTCTGACTTGGGTATAGGGGCGAAAGACTAATCGAACCGTCTAGTAGCTGGTTCCCTCCGAAGTTTCCCTCAGGATAGCTGGAGCTCGGGTGCGAGTTCTATCGGGTAAAGCCAATGATTAGAGGCATCGGGGGCGCAACGCCCTCGACCTATTCTCAAACTTTAAATAGGTAGGACGGTGCGGCTGCTCTGTTGAGCCGTGCCACGGAATCGAGAGCTCCAAGTGGGCCATTTTTGGTAAGCAGAACTGGCGATGCGGGATGAACCGGAAGTCGGGTTACGGTGCCCAACTGCGCGCTAACCTAGAACCCACAAAGGGTGTTGGTCGATTAAGACAGCAGGACGGTGGTCATGGAAGTCGAAATCCGCTAAGGAGTGTGTAACAACTCACCTGCCGAATCAACTAGCCCCGAAAATGGATGGCGCTGAAGCGCGCGACCTATACCCGGCCGTCGGGGCAAGTGCCAGGCCCCGATGAGTAGGAGGGCGCAGCGGTCGCTGCAAAACCTTGGGCGCGAGCCCGGGCGGAGCGGCCGTTGGTGCGGATCTTGGTGGTAGTAGCAAATATTCAAATGAGAACTTTGAAGGCCGAAGAGGGGAAAGGTTCCATGTGAACGGCACTTGCACATGGGTTAGTCGATCCTAAGAGTCGGGGGAAGCCCGACAGAGAGCGCGTTTCGCGCGAGCATCGAAAGGGAATCGGGTTAAAATTCCTGAACCGGGACGTGGCGGCTGACGGCAACGTTAGGGAGTCCGGAGACGTCGGCGGGGGCCTCGGGAAGAGTTATCTTTTCTGTTTAACAGCCTGCCCACCCTGGAAACGGCTCAGCCGGAGGTAGGGTCCAGCGGCTGGAAGAGCACCGCACGTCGCGTGGTGTCCGGTGCGCCCCCGGCGGCCCTTGAAAATCCGGAGGACCGAGTGCCTCCCACGCCCGGTCGTACTCATAACCGCATCAGGTCTCCAAGGTGAACAGCCTCTGGTCGATGGAACAATGTAGGCAAGGGAAGTCGGCAAAATGGATCCGTAACTTCGGGAAAAGGATTGGCTCTGAGGGCTGGGCACGGGGGTCCCAGTCCCGAACCCGTCGGCTGCCGGTGGACTGCTCGAGCTGCTCCCGCGGCGAGAGCGGGTCGCCGCGTGCCGGCCGGGGGACGGACTGGGAACGGCTCCTCACGGGGCCTTCCCCGGGCGTCGAACAGTCGACTCAGAACTGGTACGGACAAGGGGAATCCGACTGTTTAATTAAAACAAAGCATTGCGATGGTCCCTGCGGATGCTCACGCAATGTGATTTCTGCCCAGTGCTCTGAATGTCAAAGTGAAGAAATTCAACCAAGCGCGGGTAAACGGCGGGAGTAACTATGACTCTCTTAAGGTAGCCAAATGCCTCGTCATCTAATTAGTGACGCGCATGAATGGATTAACGAGATTCCCACTGTCCCTGTCTACTATCCAGCGAAACCACAGCCAAGGGAACGGGCTTGGCAGAATCAGCGGGGAAAGAAGACCCTGTTGAGCTTGACTCTAGTCCGACTTTGTGAAATGACTTGAGAGGTGTAGGATAAGTGGGAGCCGGAAACGGCGAAAGTGAAATACCACTACTTTTAACGTTATTTTACTTATTCCGTGAATCGGAGGCGGGGCACTGCCCCTCTTTTTGGATCGAAGGCCTGCCTCGGTGGGCCAATCCGGGCGGAAGACATTGTCAGGTGGGGAGTTTGGCTGGGGCGGCACATCTGTTAAAAGATAACGCAGGTGTCCTAAGATGAGCTCAACGAGAACAGAAATCTCGTGTGGAACAGAAGGGTAAAAGCTCGTTTGATTCTGATTTCCAGTACGAATACGAACCGTGAAAGCGTGGCCTAACGATCCTTTAGACCTTCGGAATTTGAAGCTAGAGGTGTCAGAAAAGTTACCACAGGGATAACTGGCTTGTGGCAGCCAAGCGTTCATAGCGACGTTGCTTTTTGATCCTTCGATGTCGGCTCTTCCTATCATTGTGAAGCAGAATTCACCAAGTGTTGGATTGTTCACCCACCAATAGGGAACGTGAGCTGGGTTTAGACCGTCGTGAGACAGGTTAGTTTTACCCTACTGATGACAGTGTCGCAATAGTAATTCAACCTAGTACGAGAGGAACCGTTGATTCGCACAATTGGTCATCGCGCTTGGTTGAAAAGCCAGTGGCGCGAAGCTACCGTGCGCTGGATTATGACTGAACGCCTCTAAGTCAGAATCCGGGCTAGAAGCGACGCATGCGCCCGCCGTCCGTTTGCCGACCAGCAGTAGGGGCCACTCGGCCCCCAAAGGCACGTGTCGTAGGTGAAGCTCGTGCGGTGAACAAGCCGCGCGGGCCGCCTTGAAGTACAATTCCTATCGAGCGGTGGGTAGAATCCTTTGCAGACGACTTAAATACGCGACGGGGTATTGTAAGTGGCAGAGTGGCCTTGCTGCCACGATCCACTGAGATTCAGCCCTACGTCGCTTCGATTCGTCCCTCCCCCCAACACTTAGTTGTCTTCCTCTCGAACCCCCCTAGAGGTTCTAGTTTTGTGTGACCCCGCCGAAGTGCTATTTGTCTGCCATTGGAAAGCTTAAGCCTTGTGCTATCTATGCCAAAGCAGTTGAGAGCTATTTGGCTCGTCCACGAGGCACACCACAGCACCAAGTTATGTGGTCCTTTTTTGTTAAGTTTGGAAAAAAATGTTATGTTCTCCTCTATGAGGGTGTGGCTACTTAGGCTTGTAATGTGGCACTTCGATAAAAACAAAGCAGAAATCGGGAAGGAACATATTGCGAGGCCACATGCTGGGACCAATGCCATGGGACATTAGCAAGTCGTGGGTTTTGTCAAGCACAAATGCTAAGGGTCATGCCTAGGCCCATCGGCGGCCAATGGCAATACAAAGGTGTCCAAGAGCAATGCAGTGAGACTTGTCAAGCATAATGCCAAGCAAAAATGGCCCAACCAAGTCGGTGGCCAAGAGCAATGCAGTGAGGCATGTGAAGCAAAAAGTCAAGGGGCATGTCCAGCCCCATCGGTATCCAAAAGCAGTGCAAAGAGACAAAGCACAATGCCACAGGGCATGGCCAACCCCGTTGGTGGACAAGAGCAATGTAACAAGGCATGTCAAGCACAATGCCAAGGGGCATGGCCAAGTCCCATTGGTTTCTAAGAGCAACACAAAGAGACGTGCTAAGCAAGTATCGTGCATTTAAAAAAAGGGGCCACGGCATGGGGCCGTAAGCTTGAAACCCCGGCACTCGATGGGTGTCCTTGGCATGCTTAACAGAGGCGATATGTCACACCTTAGGCTTCCCTTGGGCCACGGTCGACGTGGTCGGGCAATGGCGAAGAGCATTGCCAAGATGTTTTAGCAAGCCACGCGGGGCTTGTCAAGCACAAAACTAAGAGGCATGCCTAGCCCCATCGATGTCCGAGAGCAATGCAAATGTGTCCTTGCAATGCTCCTACAAGGTGACGGGCACACCTTGGGTTTCCCCGCCGTGG----------------GGGCATTGGCACGAGGCATGGCAAGCCCCGTGGGTTGGCACGAGCAATGCCACGGGGTGCTGGCAAGCCGCGGGTGCTTGCGCAGCA---------------------CGTAGCCATGGGGCATGCCCAGCCCCAAATCGGTGTTCCTTGGTACCTAGGGGTGTCATTTTGTTTGCT
>Tieghemella africana voucher Van Valkenburg 3228 external transcribed spacer, 18S ribosomal RNA gene, internal transcribed spacer 1, 5.8S ribosomal RNA gene, internal transcribed spacer 2, and 28S ribosomal RNA gene, complete sequence
NNNNNNNNNNNNNNNNNNNNNNNNNNNNNNNNNNNNNNNNNNNNNNNNNNNNNNNNNNNNNNNNNNNNNNNNNNNNNNNNNNNNNNNNNNNNNNNNNNNNNNNNNNNNNNNNNNNNNNNNNNNNNNNNNNNNNNNNNNNNNNNNNNNNNNNNNNNNNNNNNNNNNNNNNNNNNNNNNNNNNNNNNNNNNNNNNNNNNNNNNNNNNNNNNNNNNNNNNNNNNNNNNNNNNNNNNNNNNNNNNNNNNNNNNNNNNNNNNNNNNNNNNNNNNNNNNNNNNNNNNNNNNNNNNNNNNNNNNNNNNNNNNNNNNNNNNNNNNNNNNNNNNNNNNNNNNNNNNNNNNNNNNNNNNNNNNNNNNNNNNNNNNNNNNNNNNNNNNNNNNNNNNNNNNNNNNNNNNNNNNNNNNNNNNNNNNNNNNNNNNNNNNNNNNNNNNNNNNNNNNNNNNNNNNNNNNNNNNNNNNNNNNNNNNNNNNNNNNNNNNNNNNNNNNNNNNNNNNNNNNNNNNNNNNNNNNNNNNNNNNNNNNNNNNNNNNNNNNNNNNNNNNNNNNNNNNNNNNNNNNNNNNNNNNNNNNNNNNNNNNNNNNNNNNNNNNNNNNNNNNNNNNNNNNNNNNNNNNNNNNNNNNNNNNNNNNNNNNNNNNNNNNNNNNNNNNNNNNNNNNNNNNNNNNNNNNNNNNNNNNNNNNNNNNNNNNNNNNNNNNNNNNNNNNNNNNNNNNNNNNNNNNNNNNNNNNNNNNNNNNNNNNNNNNNNNNNNNNNNNNNNNNNNNNNNNNNNNNNNNNNNNNNNNNNNNNNNNNNNNNNNNNNNNNNNNNNNNNNNNNNNNNNNNNNNNNNNNNNNNNNNNNNNNNNNNNNNNNNNNNNNNNNNNNNNNNNNNNNNNNNNNNNNNNNNNNNNNNNNNNNNNNNNNNNNNNNNNNNNNNNNNNNNNNNNNNNNNNNNNNNNNNNNNNNNNNNNNNNNNNNNNNNNNNNNNNNNNNNNNNNNNNNNNNNNNNNNNNNNNNNNNNNNNNNNNNNNNNNNNNNNNNNNNNNNNNNNNNNNNNNNNNNNNNNNNNNNNNNNNNNNNNNNNNNNNNNNNNNNNNNNNNNNNNNNNNNNNNNNNNNNNNNNNNNNNNNNNNNNNNNNNNNNNNNNNNNNNNNNNNNNNNNNNNNNNNNNNNNNNNNNNNNNNNNNNNNNNNNNNNNNNNNNNNNNNNNNNNNNNNNNNNNNNNNNNNNNNNNNNNNNNNNNNNNNNNNNNNNNNNNNNNNNNNNNNNNNNNNNNNNNNNNNNNNNNNNNNNNNNNNNNNNNNNNNNNNNNNNNNNNNNNNNNNNNNNNNNNNNNNNNNNNNNNNNNNNNNNNNNNNNNNNNNNNNNNNNNNNNNNNNNNNNNNNNNNNNNNNNNNNNNNNNNNNNNNNNNNNNNNNNNNNNNNNNNNNNNNNNNNNNNNNNNNNNNNNNNNNNNNNNNNNNNNNNNNNNNNNNNNNNNNNNNNNNNNNNNNNNNNNNNNNNNNNNNNNNNNNNNNNNNNNNNNNNNNNNNNNNNNNNNNNNNNNNNNNNNNNNNNNNNNNNNNNNNNNNNNNNNNNNNNNNNNNNNNNNNNNNNNNNNNNNNNNNNNNNNNNNNNNNNNNNNNNNNNNNNNNNNNNNNNNNNNNNNNNNNNNNNNNNNNNNNNNNNNNNNNNNNNNNNNNNNNNNNNNNNNNNNNNNNNNNNNNNNNNNNNNNNNNNNNNNNNNNNGGGGGGGGATCCTTACGCCCAAAAGGCCATTATGACTCCTCGGCCATGGGCAGTGTCCCTTCCTATCACCCTGAAAAAGGCTCAAAATGCATATATAAGGGGGTGGGTGTTCTCAGCATGGCT-GGGCACCACATGCCGCACCCCCCCGGCACTCACCGAGTGTCTTTGGCATGCTCCCACGAGGTGATGGGCACACCTTGGGCTTCCCCGCCGTGGGCGGGTGGCAACGTGGGGGCATTGCCACGAGGCATGGCAAGCCCCGTGGGTTGGCACGAGCAACGCCACGGGGCGCTGGCAAGCCGCGGGTGCTTGCACAGCACGTAGCCATGGGGCATGCCCAGCCCCAAATCGGTGTTCCGGGACAATGAA------------------------------------------------------------------------------------------------------------------------------------------------AAGGGGAATCCGCGAGCAATGCAAACAAATGTTGAAATGCCACGAGGTACGGCCAACCCCGTCGGCGACCGATAGCAATGCAATGAGGCCCGATGTGCTCATTGCCTGGGGACAGGGCCAACCCCAGTTCGGTATTCAAGAAAAATGAAAGGGAATCCGCGAGCAATGCAAACAAATGTTGAAATGCCACGGGGTACGGGCAACCCCGTCGGCAACCGA---------------------------------------------------------------------------------------------------------------------------------------------------TAGCAATGCAATGAGGCCCGATGTGCTCATTGCCTGGGGACAGGGTCAGCCCCAGTTTGGTATTCTGGAAAAATGAAAGGGAATCCGCGAGCAATGCAAACAAATGTTGAAATGCCACGGGGTACGGGCAACCCCGTCGGCAACCGATAGCAATGCAATGA-----------------------------------------------------------------------------------AAGCAAATGTTGTAATGCCACGAGGCTCGGCCAACCTCGTCGGCGATCGAGAGCAATACAATGAGGCATGTCATGCTCATTGCGAGGGGTCATGGCCACCCCAGTACGGTATTCGGCAATAATG--AAGGGAATCCGCGAGCAATGCTCGGAAAAATCGAAGTGCCATGGGGCGTGGCCAAACCCATCGGCGACCCAATGCAATGCAATGAGGCATGTCATGCTCATTGCCGGGGGGCGTGTCCAACCCCAGGCCGGTATTCGGGAACAATGAAAGGGAATCCACGAGCAATGCCAGGCAAAAAGGGAATGCCACGGGGCATTGGCAACCCCGTCGGCGACTGGGAGCAGTGCAATGAGGCATTTGAAGCTCATTGCTGGGTGGCATGGCCAACCCCAGTCTTGTATTCGGGAACCAAGCAAGCGTGTCTAAGAGCAATGCCAAGCAAAATTAAAATGCCACGGGGCATGGCCAACCCCGTCGGCGATCGAGAGCAATGCAATGAGGCATGGCCAAAGCTCCATCGGTTTCGAAAAGCAAGG------------CGTGAGCCAA--------------------GGCACGCACCCACCAGAGA-AAGCAAGGGGG-GCTGAGGCGC-----------------------------------------------GAGCCGAGGCACTCACCCATTAGAGATATAACAAGGGGGTGCCGAGGCGCGGGCTGAGGCACGCACCCATCTGAGATAAGGATGTTCGGAATTGATCGTTGCCCCTTTTGTGAGTGGTCGGTTTGTGGCATGGGCATAGCCTTGGGCTTCCTTTGGGGCATCGGCAGCTTGATGAATTATCAATGCTCGAAGTGCCCTCTCGGGGAAGTCTAGGGCTTCACTCATTGTCACTAGTCGACTCGACTTATTCTCGCGCCAAGCGGTGCTGTCTCTGCTTTCCCTCGATATCTTTTCATGCCTAGAGGGCTACACTCTCGTAGTTCGTCGAGGCATGTTTGGGTTGGGGGGAGTTGTTGCAGTGTACGTCACGGTGTGTGAGTGGTGATGGAATTGTGCACGTCGGTTGGATCCCTGCTTGTGCAGCGAACTTCCCTCGTCCATTCCCCTTCAGTCAACGCTTCGAGAGTAATTGACGCTTAGAGCGTATCGGTGTTCCTGTGTTGGATGCCTCGTGTGACGGAAATTGACCCCGGATAAGTCTCGATTTTGGCTCCTCACCACTTTGTGGTGCTAGATTGACGTGGAAGTACTTCCCATGCCCCCTTGAGCGCTTCGCCTCGTCGTGTTGCAATCATGGCCCATGGGTTGTTACTAAAGCTCTCGGATACGGAACTCTTGAAGGGTGCACGGTATACTTCTGCCGTATACCCCCCAAAAGTGTTCATGGCTCAATGCGTACGACGGTCATGCCCGCCTTTGTCCCTCTAGCTATAGTTTAGATGGGGCTCATGCAGTGCCGACGTCGTGAAGGAATGCTACCTGGTTGATCCTGCCAGTAGTCATATGCTTGTCTCAAAGATTAAGCCATGCATGTGTAAGTATGAACTAATTCAGACTGTGAAACTGCGAATGGCTCATTAAATCAGTTATAGTTTGTTTGATGGTATCTACTACTCGGATAACCGTAGTAATTCTAGAGCTAATACGTGCAACAAATCCCGACTTCTGGAAGGGATGCATTTATTAGATAAAAGGTCAACGCGGGCTTGTCCCGTTGCTCTGATGATTCATGATAACTCGACGGATCGCACGGCCTTCGTGCCGGCGACGCATCATTCAAATTTCTGCCCTATCAACTTTCGATGGTAGGATAGTGGCCTACTATGGTGGTGACGGGTGACGGAGAATTAGGGTTCGATTCCGGAGAGGGAGCCTGAGAAACGGCTACCACATCCAAGGAAGGCAGCAGGCGCGCAAATTACCCAATCCTGACACGGGGAGGTAGTGACAATAAATAACAATACCGGGCTCATTGAGTCTGGTAATTGGAATGAGTACAATCTAAATCCCTTAACGAGGATCCATTGGAGGGCAAGTCTGGTGCCAGCAGCCGCGGTAATTCCAGCTCCAATAGCGTATATTTAAGTTGTTGCAGTTAAAAAGCTCGTAGTTGGACTTTGGGGTGGGTCGACCGGTCCGCCCTTGGGTGTGCACCGATCGTCTCGTCCCTTCTGCCGGCGATGCGCTCCTGGCCTTAATTGGCCGGGTCGTGCCTCCGGCGCTGTTACTTTGAAGAAATTAGAGTGCTCAAAGCAAGCCTACGCTCTGGATACATTAGCATGGGATAACATCATAGGATTTCGATCCTATTACGTTGGCCTTCGGGATCGGAGTAATGATTAACAGGGACAGTCGGGGGCATTCGTATTTCATAGTCAGAGGTGAAATTCTTGGATTTATGAAAGACGAACAACTGCGAAAGCATTTGCCAAGGATGTTTTCATTAATCAAGAACGAAAGTTGGGGGCTCGAAGACGATCAGATACCGTCCTAGTCTCAACCATAAACGATGCCGACCAGGGATCAGCGGATGTTTCTTTTAGGACTCCGCTGGCACCTTATGAGAAATCAAAGTTTTTGGGTTCCGGGGGGAGTATGGTCGCAAGGCTGAAACTTAAAGGAATTGACGGAAGGGCACCACCAGGAGTGGAGCCTGCGGCTTAATTTGACTCAACACGGGGAAACTTACCAGGTCCAGACATAGTAAGGATTGACAGATTGAGAGCTCTTTCACGATTCTATGGGTGGTGGTGCATGGCCGTTCTTAGTTGGTGGAGCGATTTGTCTGGTTAATTCCGTTAACGAACGAGACCTCAGCCTGCTAACTAGCTATGTGGAGGTGACCCTCCACAGCTAGCTTCTTAGAGGGACTATGGCCTTTCAGGCCACGGAAGTTTGAGGCAATAACAGGTCTGTGATGCCCTTAGATGTTCTGGGCCGCACGCGCGCTACACTGATGTATTCAACGAGTCTATAGCCTTGGCCGACAGGCCCGGGTAATCTTTGAAATTTCATCGTGATGGGGATAGATCATTGCAATTGTTGGTCTTCAACGAGGAATTCCTAGTAAGCGCGAGTCATCAGCTCGCGTTGACTACGTCCCTGCCCTTTGTACACACCGCCCGTCGCTCCTACCGATTGAATGGTCCGGTGAAGTGTTCGGATCGCGGCGACGTGGGCGGTTCGCTGCCGGCGACGTCGCGAGAAGTCCACTGAACCTTATCATTTAGAGGAAGGAGAAGTCGTAACAAGGTTTCCGTAGGTGAACCTGCGGAAGGATCATTGTCGAAACCTGCCAAGCAGAACAACCCGCGAACTTGTAT---AGCAACCGCCGGGGGTCCTTGTGCCCCTCGCCAGGTGCGCTCCTGAATTGCGTTGCCTTGGCTAAAACTAACCCCGACGCGAATTGCGTCAAGGAACCTTAACAAGAGGAGCGTCCCCTGCTCTCGTTCACAAGTGCGAAGTTAGGGGGGCTAGCTGCATCTTTTCGTGTACATAACGACTCTCGGCAACGGATATCTCGGCTCTCGCATCGATGAAGAACGTAGCGAAATGCGATACTTGGTGTGAATTGCAGAATCCCGCGAACCATCGAGTCTTTGAACGCAAGTTGCGCCCGAAGCCAGAAGGCCGAGGGCACGCCTGCCTGGGCGTCTCGCGTCGCGTCGCCCCCCACCCTGTGCCCGCAAAGGGTTCTTGGGTCGGTGGGGGCGGATTTTGGCCCCCCGTGTGCCGTAGTGCGCGGTCGGCCTAAATATAAGTCCCGGGGCGACAAACGTCACGACGAGTGGTGGATGTGATACCCTTGCGTCATGTCGTGCACGTCTTGACCCCCCGGATTGTTTTGTTTTTGACCCTGAAGCACACTGTTTCCACGGAGCCTTGATCGTGACCCCAGGTCAGGCGGGATTACCCGCTGAGTTTAAGCATATCAATAAGCGGAGGAAAAGAAACTTACAAGGATTCCCTTAGTAACGGCGAGCGAACCGGGAATAGCCCAGCTTGAAAATCGTGCGGCCTCGCCGTTCGAATTGTAGTCTGGAGAAGCGTCCTCAGCGGCGGACCGGGCCCAAGTCCCCTGGAAGGGGGCGCCGGAGAGGGTGAGAGCCCCGTCGTGCCCGGACCCTGTCGCACCACGAGGCGCTGTCGGCGAGTCGGGTTGTTTGGGAATGCAGCCCCAATCGGGCGGTAAATTCTGTCCAAGGCTAAATATGGGCGAGAGACCGATAGCAAACAAGTACCGCGAGGGAAAGATGAAAAGGACTTTGAAAAGAGAGTCAAAGAGTGCTTGAAATTGTCGGGAGGGAAGCGGATGGGGGCCGGCGATGCGCCCCGGTCGGATGTGGAACGGTGGTAGCCGGTCCGCCGATCGACTCGGGGCGTGGACCGGTGCGAATTGGGGCGGAGGCCAAAGCCCGGGCAGTCGTAAAGCTCGTGGAGACGCCTTCGCCTCGATTGTGGCTGGCAGCGCGCGCCTCTGGCGTGCTTCGGCATCTGCGCGCTCCCGGCACCGGCCAGTGGGCTCCCCATTCGGCCCGTCTTGAAACACGGACCAAGGAGTCTGACATGTGTGCGAGTCAACGGGCGAGTAAACCCGTAAGGCGCAAGGAAGCTGATTGGCGGGATGCCCCAGTGGG-TTGCACCGCCGACCGACCTTGATCTTCTGAGAAGGGTTCGAGTGTAAGCATGCCTGTCGGGACCCGAAAGATGGTGAACTATGCCTGAGCGGGGCGAAGCCAGAGGAAACTCTGGTGGAGGCCCGCAGCGATACTGACGTGCAAATCGTTCGTCTGACTTGGGTATAGGGGCGAAAGACTAATCGAACCGTCTAGTAGCTGGTTCCCTCCGAAGTTTCCCTCAGGATAGCTGGAGCTCGGGTGCGAGTTCTATCGGGTAAAGCCAATGATTAGAGGCATCGGGGGCGCAACGCCCTCGACCTATTCTCAAACTTTAAATAGGTAGGACGGTGCGGCTGCTCTGTTGAGCCGTGCCACGGAATCGAGAGCTCCAAGTGGGCCATTTTTGGTAAGCAGAACTGGCGATGCGGGATGAACCGGAAGTCGGGTTACGGTGCCCAACTGCGCGCTAACCTAGAACCCACAAAGGGTGTTGGTCGATTAAGACAGCAGGACGGTGGTCATGGAAGTCGAAATCCGCTAAGGAGTGTGTAACAACTCACCTGCCGAATCAACTAGCCCCGAAAATGGATGGCGCTGAAGCGCGCGACCTATACCCGGCCGTCGGGGCAAGTGCCAGGCCCCGATGAGTAGGAGGGCGCAGCGGTCGCTGCAAAACCTTGGGCGCGAGCCCGGGCGGAGCGGCCGTTGGTGCGGATCTTGGTGGTAGTAGCAAATATTCAAATGAGAACTTTGAAGGCCGAAGAGGGGAAAGGTTCCATGTGAACGGCACTTGCACATGGGTTAGTCGATCCTAAGAGTCGGGGGAAGCCCGACAGAGAGCGCGTTTCGCGCGAGCATCGAAAGGGAATCGGGTTAAAATTCCTGAACCGGGACGTGGCGGCTGACGGCAACGTTAGGGAGTCCGGAGACGTCGGCGGGGGCCTCGGGAAGAGTTATCTTTTCTGTTTAACAGCCTGCCCACCCTGGAAACGGCTCAGCCGGAGGTAGGGTCCAGCGGCTGGAAGAGCACCGCACGTCGCGTGGTGTCCGGTGCGCCCCCGGCGGCCCTTGAAAATCCGGAGGACCGAGTGCCTCCCACGCCCGGTCGTACTCATAACCGCATCAGGTCTCCAAGGTGAACAGCCTCTGGTCGATGGAACAATGTAGGCAAGGGAAGTCGGCAAAATGGATCCGTAACTTCGGGAAAAGGATTGGCTCTGAGGGCTGGGCACGGGGGTCCCAGTCCCGAACCCGTCGGCTGCCGGTGGACTGCTCGAGCTGCTCCCGCGGCGAGAGCGGGTCGCCGCGTGCCGGCCGGGGGACGGACTGGGAACGGCTCCTCACGGGGCCTTCCCCGGGCGTCGAACAGTCGACTCAGAACTGGTACGGACAAGGGGAATCCGACTGTTTAATTAAAACAAAGCATTGCGATGGTCCCTGCGGATGCTCACGCAATGTGATTTCTGCCCAGTGCTCTGAATGTCAAAGTGAAGAAATTCAACCAAGCGCGGGTAAACGGCGGGAGTAACTATGACTCTCTTAAGGTAGCCAAATGCCTCGTCATCTAATTAGTGACGCGCATGAATGGATTAACGAGATTCCCACTGTCCCTGTCTACTATCCAGCGAAACCACAGCCAAGGGAACGGGCTTGGCAGAATCAGCGGGGAAAGAAGACCCTGTTGAGCTTGACTCTAGTCCGACTTTGTGAAATGACTTGAGAGGTGTAGGATAAGTGGGAGCCGGAAACGGCGAAAGTGAAATACCACTACTTTTAACGTTATTTTACTTATTCCGTGAATCGGAGGCGGGGCACTGCCCCTCTTTTTGGATCGAAGGCCTGCCTCGGTGGGCCAATCCGGGCGGAAGACATTGTCAGGTGGGGAGTTTGGCTGGGGCGGCACATCTGTTAAAAGATAACGCAGGTGTCCTAAGATGAGCTCAACGAGAACAGAAATCTCGTGTGGAACAGAAGGGTAAAAGCTCGTTTGATTCTGATTTCCAGTACGAATACGAACCGTGAAAGCGTGGCCTAACGATCCTTTAGACCTTCGGAATTTGAAGCTAGAGGTGTCAGAAAAGTTACCACAGGGATAACTGGCTTGTGGCAGCCAAGCGTTCATAGCGACGTTGCTTTTTGATCCTTCGATGTCGGCTCTTCCTATCATTGTGAAGCAGAATTCACCAAGTGTTGGATTGTTCACCCACCAATAGGGAACGTGAGCTGGGTTTAGACCGTCGTGAGACAGGTTAGTTTTACCCTACTGATGACAGTGTCGCAATAGTAATTCAACCTAGTACGAGAGGAACCGTTGATTCGCACAATTGGTCATCGCGCTTGGTTGAAAAGCCAGTGGCGCGAAGCTACCGTGCGCTGGATTATGACTGAACGCCTCTAAGTCAGAATCCGGGCTAGAAGCGACGCATGCGCCCGCCGTCCGTTTGCCGACCAGCAGTAGGGGCCACTCGGCCCCCAAAGGCACGTGTCGTAGGTGAAGCTCGTGCGGTGAACAAGCCGCGCGGGCCGCCTTGAAGTACAATTCCTATCGAGCGGTGGGTAGAATCCTTTGCAGACGACTTAAATACGCGACGGGGTATTGTAAGTGGCAGAGTGGCCTTGCTGCCACGATCCACTGAGATTCAGCCCTACGTCGCTTCGATTCGTCCCTCCCCCCAACACTTAGTTGTCTTCCTCTCGAACCCCCCTAGAGGTTCTAGTTTTGTGTGACCCCGCCGAAGTGCTATTTGTCTGCCATTGGAAAGCTTAAGCCTTGTGCTATCTATGCCAAAGCAGTTGAGAGCTATTTGGCTCGTCCACGAGGCACACCACAGCACCAAGTTATGTGGTCCTTTTTTGTTAAGTTTGGAAAAAAATGTTATGTTCTCCTCTATGAGGGTGTGGCTACTTAGGCTTGTAATGTGGCACTTCGATAAAAACAAAGCAGAAATCGGGAAGGAACATATTGCGAGGCCACATGCTGGGACCAATGCCATGGGACATTAGCAAGTCGTGGGTTTTGTCAAGCACAAATGCTAAGGGTCATGCCTAGGCCCATCGGCGGCCAATGGCAATACAAAGGTGTCCAAGAGCAATGCAGTGAGACTTGTCAAGCATAATGCCAAGCAAAAATGGCCCAACCAAGTCGGTGGCCAAGAGCAATGCAGTGAGGCATGTGAAGCAAAAAGTCAAGGGGCATGTCCAGCCCCATCGGTATCCAAAAGCAGTGCAAAGAGACAAAGCACAATGCCACAGGGCATGGCCAACCCCGTTGGTGGACAAGAGCAATGTAACAAGGCATGTCAAGCACAATGCCAAGGGGCATGGCCAAGTCCCATTGGTTTCTAAGAGCAACACAAAGAGACGTGCTAAGCAAGTATCGTGCATTTAAAAAAAGGGGCCACGGCATGGGGCCGTAAGCTTGAAACCCCGGCACTCGATGGGTGTCCTTGGCATGCTTAACAGAGGCGATATGTCACACCTTAGGCTTCCCTTGGGCCACGGTCGACGTGGTCGGGCAATGGCGAAGAGCATTGCCAAGATGTTTTAGCAAGCCACGCGGGGCTTGTCAAGCACAAAACTAAGAGGCATGCCTAGCCCCATCGATGTCCGAGAGCAATGCAAATGTGTCCTTGCAATGCTCCTACAAGGTGACGGGCACACCTTGGGTTTCCCCGACGTGG----------------GGGCATTGGCACGAGGCATGGCAAGCCCCGTGGGTTGGCACGAGCAACGCCACGGGGCGCTGGCAAGCCGCGGGTGCTTGCGCAGCA---------------------CGTAGCCATGNNNNNNNNNNNNNNNNNNNNNNNNNNNNNNNNNNNNNNNNNNNNNNNNNNNNNNNNNNN
>Tieghemella africana voucher Jongkind 5847 external transcribed spacer, 18S ribosomal RNA gene, internal transcribed spacer 1, 5.8S ribosomal RNA gene, internal transcribed spacer 2, and 28S ribosomal RNA gene, complete sequence
NNNNNNNNNNNNNNNNNNNNNNNNNNNNNNNNNNNNNNNNNNNNNNNNNNNNNNNNNNNNNNNNNNNNNNNNNNNNNNNNNNNNNNNNNNNNNNNNNNNNNNNNNNNNNNNNNNNNNNNNNNNNNNNNNNNNNNNNNNNNNNNNNNNNNNNNNNNNNNNNNNNNNNNNNNNNNNNNNNNNNNNNNNNNNNNNNNNNNNNNNNNNNNNNNNNNNNNNNNNNNNNNNNNNNNNNNNNNNNNNNNNNNNNNNNNNNNNNNNNNNNNNNNNNNNNNNNNNNNNNNNNNNNNNNNNNNNNNNNNNNNNNNNNNNNNNNNNNNNNNNNNNNNNNNNNNNNNNNNNNNNNNNNNNNNNNNNNNNNNNNNNNNNNNNNNNNNNNNNNNNNNNNNNNNNNNNNNNNNNNNNNNNNNNNNNNNNNNNNNNNNNNNNNNNNNNNNNNNNNNNNNNNNNNNNNNNNNNNNNNNNNNNNNNNNNNNNNNNNNNNNNNNNNNNNNNNNNNNNNNNNNNNNNNNNNNNNNNNNNNNNNNNNNNNNNNNNNNNNNNNNNNNNNNNNNNNNNNNNNNNNNNNNNNNNNNNNNNNNNNNNNNNNNNNNNNNNNNNNNNNNNNNNNNNNNNNNNNNNNNNNNNNNNNNNNNNNNNNNNNNNNNNNNNNNNNNNNNNNNNNNNNNNNNNNNNNNNNNNNNNNNNNNNNNNNNNNNNNNNNNNNNNNNNNNNNNNNNNNNNNNNNNNNNNNNNNNNNNNNNNNNNNNNNNNNNNNNNNNNNNNNNNNNNNNNNNNNNNNNNNNNNNNNNNNNNNNNNNNNNNNNNNNNNNNNNNNNNNNNNNNNNNNNNNNNNNNNNNNNNNNNNNNNNNNNNNNNNNNNNNNNNNNNNNNNNNNNNNNNNNNNNNNNNNNNNNNNNNNNNNNNNNNNNNNNNNNNNNNNNNNNNNNNNNNNNNNNNNNNNNNNNNNNNNNNNNNNNNNNNNNNNNNNNNNNNNNNNNNNNNNNNNNNNNNNNNNNNNNNNNNNNNNNNNNNNNNNNNNNNNNNNNNNNNNNNNNNNNNNNNNNNNNNNNNNNNNNNNNNNNNNNNNNNNNNNNNNNNNNNNNNNNNNNNNNNNNNNNNNNNNNNNNNNNNNNNNNNNNNNNNNNNNNNNNNNNNNNNNNNNNNNNNNNNNNNNNNNNNNNNNNNNNNNNNNNNNNNNNNNNNNNNNNNNNNNNNNNNNNNNNNNNNNNNNNNNNNNNNNNNNNNNNNNNNNNNNNNNNNNNNNNNNNNNNNNNNNNNNNNNNNNNNNNNNNNNNNNNNNNNNNNNNNNNNNNNNNNNNNNNNNNNNNNNNNNNNNNNNNNNNNNNNNNNNNNNNNNNNNNNNNNNNNNNNNNNNNNNNNNNNNNNNNNNNNNNNNNNNNNNNNNNNNNNNNNNNNNNNNNNNNNNNNNNNNNNNNNNNNNNNNNNNNNNNNNNNNNNNNNNNNNNNNNNNNNNNNNNNNNNNNNNNNNNNNNNNNNNNNNNNNNNNNNNNNNNNNNNNNNNNNNNNNNNNNNNNNNNNNNNNNNNNNNNNNNNNNNNNNNNNNNNNNNNNNNNNNNNNNNNNNNNNNNNNNNNNNNNNNNNNNNNNNNNNNNNNNNNNNNNNNNNNNNNNNNNNNNNNNNNNNNNNNNNNNNNNNNNNNNNNNNNNNNNNNNNNNNNNNNNNNNNNNNNNNNNNNNNNNNNNNNNNNNNNNNNNNNNNNNNNNNNNNNNNNNNGGGGGGGATCCTTACGCCCAAAAGGCCATTATGACTCCTCGGCCATGGGCAGTGTCCCTTCCTATCACCCTGAAAAAGGCTCAAAATGCATATATAAGGGGGTGGGTGTTCTCAGCATGGCT-GGGCACCACATGCCGCACCCCCCCGGCACTCACCGAGTGTCTTTGGCATGCTCCCACGAGGTGATGGGCACACCTTGGGCTTCCCCGCCGTGGGCGGGTGGCAACGTGGGGGCATTGCCACGAGGCATGGCAAGCCCCGTGGGTTGGCACGAGCAACGCCACGGGGCGCTGGCAAGCCGCGGGTGCTTGCACAGCACGTAGCCATGGGGCATGCCCAGCCCCAAATCGGTGTTCCGGGACAATGAA------------------------------------------------------------------------------------------------------------------------------------------------AAGGGGAATCCGCGAGCAATGCAAACAAATGTTGAAATGCCACGAGGTACGGCCAACCCCGTCGGCGACCGATAGCAATGCAATGAGGCCCGATGTGCTCATTGCCTGGGGACAGGGCCAACCCCAGTTCGGTATTCAAGAAAAATGAAATGGAATCCGCGAGCAATGCAAACAAATGTTGAAATGCCACGGGGTACGGGCAACCCCGTCGGCAACCGA---------------------------------------------------------------------------------------------------------------------------------------------------TAGCAATGCAATGAGGCCCGATGTGCTCATTGCCTGGGGACAGGGTCAGCCCCAGTTTGGTATTCTGGAAAAATGAAAGGGAATCCGCGAGCAATGCAAACAAATGTTGAAATGCCACAGGGTACGGGCAACCCCGTCGGCAACCGATAGCAATGCAATGA-----------------------------------------------------------------------------------AAGCAAATGTTGTAATGCCACGAGGCTCGGCCAACCTCGTCGGCGATCGAGAGCAATACAATGAGGCATGTCATGCTCATTGCGAGGGGTCATGGCCACCCCAGTACGGTATTCGGCAATAATG--AAGGGAATCCGCGAGCAATGCTCGGAAAAATCGAAGTGCCATGGGGCGTGGCCAAACCCATCGGCGACCCAATGCAATGCAATGAGGCATGTCATGCTCATTGCCGGGGGGCGTGTCCAACCCCAGGCCGGTATTCGGGAACAATGAAAGGGAATCCACGAGCAATGCCAGGCAAAAAGGGAATGCCACGGGGCATTGGCAACCCCGTCGGCGACTGGGAGCAGTGCAATGAGGCATTTGAAGCTCATTGCTGGGTGGCATGGCCAACCCCAGTCTTGTATTCGGGAACCAAGCAAGCGTGTCTAAGAGCAATGCCAAGCAAAATTAAAATGCCACGGGGCATGGCCAACCCCGTCGGCGATCGAGAGCAATGCAATGAGGCATGGCCAAAGCTCCATCGGTTTCGAAAAGCAAGG------------CGTGAGCCAA--------------------GGCACGCACCCACCAGAGA-AAGCAAGGGGG-GCTGAGGCGC-----------------------------------------------GAGCCGAGGCACTCACCCATTAGAGATATAACAAGGGGGTGCCGAGGCGCGGGCTGAGGCACGCACCCATCTGAGATAAGGATGTTCGGAATTGATCGTTGCCCCTTTTGTGAGTGGTCGGTTTGTGGCATGGGCATAGCCTTGGGCTTCCTTTGGGGCATCGGCAGCTTGATGAATTATCAATGCTCGAAGTGCCCTCTCGGGGAAGTCTAGGGCTTCACTCATTGTCACTAGTCGACTCGACTTATTCTCGCGCCAAGCGGTGCTGTCTCTGCTTTCCCTCGATATCTTTTCATGCCTAGAGGGCTACACTCTCGTAGTTCGTCGAGGCATGTTTGGGTTGGGGGGAGTTGTTGCAGTGTACGTCACGGTGTGTGAGTGGTGATGGAATTGTGCACGTCGGTTGGATCCCTGCTTGTGCAGCGAACTTCCCTCGTCCATTCCCCTTCAGTCAACGCTTCGAGAGTAATTGACGCTTAGAGCGTATCGGTGTTCCTGTGTTGGATGCCTCGTGTGACGGAAATTGACCCCGGATAAGTCTCGATTTTGGCTCCTCACCACTTTGTGGTGCTAGATTGACGTGGAAGTACTTCCCATGCCCCCTTGAGCGCTTCGCCTCGTCGTGTTGCAATCATGGCCCATGGGTTGTTACTAAAGCTCTCGGATACGGAACTCTTGAAGGGTGCACGGTATACTTCTGCCGTATACCCCCCAAAAGTGTTCATGGCTCAATGCGTACGACGGTCATGCCCGCCTTTGTCCCTCTAGCTATAGTTTAGATGGGGCTCATGCAGTGCCGACGTCGTGAAGGAATGCTACCTGGTTGATCCTGCCAGTAGTCATATGCTTGTCTCAAAGATTAAGCCATGCATGTGTAAGTATGAACTAATTCAGACTGTGAAACTGCGAATGGCTCATTAAATCAGTTATAGTTTGTTTGATGGTATCTACTACTCGGATAACCGTAGTAATTCTAGAGCTAATACGTGCAACAAATCCCGACTTCTGGAAGGGATGCATTTATTAGATAAAAGGTCAACGCGGGCTTGTCCCGTTGCTCTGATGATTCATGATAACTCGACGGATCGCACGGCCTTCGTGCCGGCGACGCATCATTCAAATTTCTGCCCTATCAACTTTCGATGGTAGGATAGTGGCCTACTATGGTGGTGACGGGTGACGGAGAATTAGGGTTCGATTCCGGAGAGGGAGCCTGAGAAACGGCTACCACATCCAAGGAAGGCAGCAGGCGCGCAAATTACCCAATCCTGACACGGGGAGGTAGTGACAATAAATAACAATACCGGGCTCATTGAGTCTGGTAATTGGAATGAGTACAATCTAAATCCCTTAACGAGGATCCATTGGAGGGCAAGTCTGGTGCCAGCAGCCGCGGTAATTCCAGCTCCAATAGCGTATATTTAAGTTGTTGCAGTTAAAAAGCTCGTAGTTGGACTTTGGGGTGGGTCGACCGGTCCGCCCTTGGGTGTGCACCGATCGTCTCGTCCCTTCTGCCGGCGATGCGCTCCTGGCCTTAATTGGCCGGGTCGTGCCTCCGGCGCTGTTACTTTGAAGAAATTAGAGTGCTCAAAGCAAGCCTACGCTCTGGATACATTAGCATGGGATAACATCATAGGATTTCGATCCTATTACGTTGGCCTTCGGGATCGGAGTAATGATTAACAGGGACAGTCGGGGGCATTCGTATTTCATAGTCAGAGGTGAAATTCTTGGATTTATGAAAGACGAACAACTGCGAAAGCATTTGCCAAGGATGTTTTCATTAATCAAGAACGAAAGTTGGGGGCTCGAAGACGATCAGATACCGTCCTAGTCTCAACCATAAACGATGCCGACCAGGGATCAGCGGATGTTTCTTTTAGGACTCCGCTGGCACCTTATGAGAAATCAAAGTTTTTGGGTTCCGGGGGGAGTATGGTCGCAAGGCTGAAACTTAAAGGAATTGACGGAAGGGCACCACCAGGAGTGGAGCCTGCGGCTTAATTTGACTCAACACGGGGAAACTTACCAGGTCCAGACATAGTAAGGATTGACAGATTGAGAGCTCTTTCACGATTCTATGGGTGGTGGTGCATGGCCGTTCTTAGTTGGTGGAGCGATTTGTCTGGTTAATTCCGTTAACGAACGAGACCTCAGCCTGCTAACTAGCTATGTGGAGGTGACCCTCCACAGCTAGCTTCTTAGAGGGACTATGGCCTTTCAGGCCACGGAAGTTTGAGGCAATAACAGGTCTGTGATGCCCTTAGATGTTCTGGGCCGCACGCGCGCTACACTGATGTATTCAACGAGTCTATAGCCTTGGCCGACAGGCCCGGGTAATCTTTGAAATTTCATCGTGATGGGGATAGATCATTGCAATTGTTGGTCTTCAACGAGGAATTCCTAGTAAGCGCGAGTCATCAGCTCGCGTTGACTACGTCCCTGCCCTTTGTACACACCGCCCGTCGCTCCTACCGATTGAATGGTCCGGTGAAGTGTTCGGATCGCGGCGACGTGGGCGGTTCGCTGCCGGCGACGTCGCGAGAAGTCCACTGAACCTTATCATTTAGAGGAAGGAGAAGTCGTAACAAGGTTTCCGTAGGTGAACCTGCGGAAGGATCATTGTCGAAACCTGCCAAGCAGAACAACCCGCGAACTTGTAT---AGCAACCGCCGGGGGTCCTTGTGCCCCTCGCCAGGTGCGCTCCTGAATTGCGTTGCCTTGGCTAAAACTAACCCCGACGCGAATTGCGTCAAGGAACCTTAACAAGAGGAGCGTCCCCTGCTCTCGTTCACAAGTGCGAAGTTAGGGGGGCTAGCTGCATCTTTTCGTGTACATAACGACTCTCGGCAACGGATATCTCGGCTCTCGCATCGATGAAGAACGTAGCGAAATGCGATACTTGGTGTGAATTGCAGAATCCCGCGAACCATCGAGTCTTTGAACGCAAGTTGCGCCCGAAGCCAGAAGGCCGAGGGCACGCCTGCCTGGGCGTCTCGCGTCGCGTCGCCCCCCACCCTGTGCCCGCAAAGGGTTCTTGGGTCGGTGGGGGCGGATTTTGGCCCCCCGTGTGCCGTAGTGCGCGGTCGGCCTAAATATAAGTCCCGGGGCGACAAACGTCACGACGAGTGGTGGATGTGATACCCTTGCGTCATGTCGTGCACGTCTTGACCCCCCGGATTGTTTTGTTTTTGACCCTGAAGCACACTGTTTCCACGGAGCCTTGATCGTGACCCCAGGTCAGGCGGGATTACCCGCTGAGTTTAAGCATATCAATAAGCGGAGGAAAAGAAACTTACAAGGATTCCCTTAGTAACGGCGAGCGAACCGGGAATAGCCCAGCTTGAAAATCGTGCGGCCTCGCCGTTCGAATTGTAGTCTGGAGAAGCGTCCTCAGCGGCGGACCGGGCCCAAGTCCCCTGGAAGGGGGCGCCGGAGAGGGTGAGAGCCCCGTCGTGCCCGGACCCTGTCGCACCACGAGGCGCTGTCGGCGAGTCGGGTTGTTTGGGAATGCAGCCCCAATCGGGCGGTAAATTCTGTCCAAGGCTAAATATGGGCGAGAGACCGATAGCAAACAAGTACCGCGAGGGAAAGATGAAAAGGACTTTGAAAAGAGAGTCAAAGAGTGCTTGAAATTGTCGGGAGGGAAGCGGATGGGGGCCGGCGATGCGCCCCGGTCGGATGTGGAACGGTGGTAGCCGGTCCGCCGATCGACTCGGGGCGTGGACCGGTGCGAATTGGGGCGGAGGCCAAAGCCCGGGCAGTCGTAAAGCTCGTGGAGACGCCTTCGCCTCGATTGTGGCTGGCAGCGCGCGCCTCTGGCGTGCTTCGGCATCTGCGCGCTCCCGGCACCGGCCAGTGGGCTCCCCATTCGGCCCGTCTTGAAACACGGACCAAGGAGTCTGACATGTGTGCGAGTCAACGGGCGAGTAAACCCGTAAGGCGCAAGGAAGCTGATTGGCGGGATGCCCCAGTGGG-TTGCACCGCCGACCGACCTTGATCTTCTGAGAAGGGTTCGAGTGTAAGCATGCCTGTCGGGACCCGAAAGATGGTGAACTATGCCTGAGCGGGGCGAAGCCAGAGGAAACTCTGGTGGAGGCCCGCAGCGATACTGACGTGCAAATCGTTCGTCTGACTTGGGTATAGGGGCGAAAGACTAATCGAACCGTCTAGTAGCTGGTTCCCTCCGAAGTTTCCCTCAGGATAGCTGGAGCTCGGGTGCGAGTTCTATCGGGTAAAGCCAATGATTAGAGGCATCGGGGGCGCAACGCCCTCGACCTATTCTCAAACTTTAAATAGGTAGGACGGTGCGGCTGCTCTGTTGAGCCGTGCCACGGAATCGAGAGCTCCAAGTGGGCCATTTTTGGTAAGCAGAACTGGCGATGCGGGATGAACCGGAAGTCGGGTTACGGTGCCCAACTGCGCGCTAACCTAGAACCCACAAAGGGTGTTGGTCGATTAAGACAGCAGGACGGTGGTCATGGAAGTCGAAATCCGCTAAGGAGTGTGTAACAACTCACCTGCCGAATCAACTAGCCCCGAAAATGGATGGCGCTGAAGCGCGCGACCTATACCCGGCCGTCGGGGCAAGTGCCAGGCCCCGATGAGTAGGAGGGCGCAGCGGTCGCTGCAAAACCTTGGGCGCGAGCCCGGGCGGAGCGGCCGTTGGTGCGGATCTTGGTGGTAGTAGCAAATATTCAAATGAGAACTTTGAAGGCCGAAGAGGGGAAAGGTTCCATGTGAACGGCACTTGCACATGGGTTAGTCGATCCTAAGAGTCGGGGGAAGCCCGACAGAGAGCGCGTTTCGCGCGAGCATCGAAAGGGAATCGGGTTAAAATTCCTGAACCGGGACGTGGCGGCTGACGGCAACGTTAGGGAGTCCGGAGACGTCGGCGGGGGCCTCGGGAAGAGTTATCTTTTCTGTTTAACAGCCTGCCCACCCTGGAAACGGCTCAGCCGGAGGTAGGGTCCAGCGGCTGGAAGAGCACCGCACGTCGCGTGGTGTCCGGTGCGCCCCCGGCGGCCCTTGAAAATCCGGAGGACCGAGTGCCTCCCACGCCCGGTCGTACTCATAACCGCATCAGGTCTCCAAGGTGAACAGCCTCTGGTCGATGGAACAATGTAGGCAAGGGAAGTCGGCAAAATGGATCCGTAACTTCGGGAAAAGGATTGGCTCTGAGGGCTGGGCACGGGGGTCCCAGTCCCGAACCCGTCGGCTGCCGGTGGACTGCTCGAGCTGCTCCCGCGGCGAGAGCGGGTCGCCGCGTGCCGGCCGGGGGACGGACTGGGAACGGCTCCTCACGGGGCCTTCCCCGGGCGTCGAACAGTCGACTCAGAACTGGTACGGACAAGGGGAATCCGACTGTTTAATTAAAACAAAGCATTGCGATGGTCCCTGCGGATGCTCACGCAATGTGATTTCTGCCCAGTGCTCTGAATGTCAAAGTGAAGAAATTCAACCAAGCGCGGGTAAACGGCGGGAGTAACTATGACTCTCTTAAGGTAGCCAAATGCCTCGTCATCTAATTAGTGACGCGCATGAATGGATTAACGAGATTCCCACTGTCCCTGTCTACTATCCAGCGAAACCACAGCCAAGGGAACGGGCTTGGCAGAATCAGCGGGGAAAGAAGACCCTGTTGAGCTTGACTCTAGTCCGACTTTGTGAAATGACTTGAGAGGTGTAGGATAAGTGGGAGCCGGAAACGGCGAAAGTGAAATACCACTACTTTTAACGTTATTTTACTTATTCCGTGAATCGGAGGCGGGGCACTGCCCCTCTTTTTGGATCGAAGGCCTGCCTCGGTGGGCCAATCCGGGCGGAAGACATTGTCAGGTGGGGAGTTTGGCTGGGGCGGCACATCTGTTAAAAGATAACGCAGGTGTCCTAAGATGAGCTCAACGAGAACAGAAATCTCGTGTGGAACAGAAGGGTAAAAGCTCGTTTGATTCTGATTTCCAGTACGAATACGAACCGTGAAAGCGTGGCCTAACGATCCTTTAGACCTTCGGAATTTGAAGCTAGAGGTGTCAGAAAAGTTACCACAGGGATAACTGGCTTGTGGCAGCCAAGCGTTCATAGCGACGTTGCTTTTTGATCCTTCGATGTCGGCTCTTCCTATCATTGTGAAGCAGAATTCACCAAGTGTTGGATTGTTCACCCACCAATAGGGAACGTGAGCTGGGTTTAGACCGTCGTGAGACAGGTTAGTTTTACCCTACTGATGACAGTGTCGCAATAGTAATTCAACCTAGTACGAGAGGAACCGTTGATTCGCACAATTGGTCATCGCGCTTGGTTGAAAAGCCAGTGGCGCGAAGCTACCGTGCGCTGGATTATGACTGAACGCCTCTAAGTCAGAATCCGGGCTAGAAGCGACGCATGCGCCCGCCGTCCGTTTGCCGACCAGCAGTAGGGGCCACTCGGCCCCCAAAGGCACGTGTCGTAGGTGAAGCTCGTGCGGTGAACAAGCCGCGCGGGCCGCCTTGAAGTACAATTCCTATCGAGCGGTGGGTAGAATCCTTTGCAGACGACTTAAATACGCGACGGGGTATTGTAAGTGGCAGAGTGGCCTTGCTGCCACGATCCACTGAGATTCAGCCTTACGTCGCTTCGATTCGTCCCTCCCCCCAACACTTAGTTGTCTTCCTCTCGAACCCCCCTAGAGGTTCTAGTTTTGTGTGACCCCGCCGAAGTGCTATTTGTCTGCCATTGGAAAGCTTAAGCCTTGTGCTATCTATGCCAAAGCAGTTGAGAGCTATTTGGCTCGTCCACGAGGCACACCACAGCACCAAGTTATGTGGTCCTTTTTTGTTAAGTTTGGAAAAAAATGTTATGTTCTCCTCTATGAGGGTGTGGCTACTTAGGCTTGTAATGTGGCACTTCGATAAAAACAAAGCAGAAATCGGGAAGGAACATATTGCGAGGCCACATGCTGGGACCAATGCCATGGGACATTAGCAAGTCGTGGGTTTTGTCAAGCACAAATGCTAAGGGTCATGCCTAGGCCCATCGGCGGCCAATGGCAATACAAAGGTGTCCAAGAGCAATGCAGTGAGACTTGTCAAGCATAATGCCAAGCAAAAATGGCCCAACCAAGTCGGTGGCCAAGAGCAATGCAGTGAGGCATGTGAAGCAAAAAGTCAAGGGGCATGTCCAGCCCCATCGGTATCCAAAAGCAGTGCAAAGAGACAAAGCACAATGCCACAGGGCATGGCCAACCCCGTTGGTGGACAAGAGCAATGTAACAAGGCATGTCAAGCACAATGCCAAGGGGCATGGCCAAGTCCCATTGGTTTCTAAGAGCAACACAAAGAGACGTGCTAAGCAAGTATCGTGCATTTAAAAAAAGGGGCCACGGCATGGGGCCGTAAGCTTGAAACCCCGGCACTCGATGGGTGTCCTTGGCATGCTTAACAGAGGCGATATGTCACACCTTAGGCTTCCCTTGGGCCACGGTCGACGTGGTCGGGCAATGGCGAAGAGCATTGCCAAGATGTTTTAGCAAGCCACGCGGGGCTTGTCAAGCACAAAACTAAGAGGCATGCCTAGCCCCATCGATGTCCGAGAGCAATGCAAATGTGTCCTTGCAATGCTCCTACAAGGTGACGGGCACACCTTGGGTTTCCCCGCCGTGNNNNNNNNNNNNNNNNNNNNNNNNNNNNNNNNNNNNNNNNNNNNNNNNNNNNNNNNNNNNNNNNNNNNNNNNNNNNNNNNNNNNNNNNNNNNNNNNNNNNNNNNNNNNNNNNNNNNNNNNNNNNNNNNNNNNNNNNNNNNNNNNNNNNNNNNNNNNNNNNNNNNNNNNNNNNNNNNNNNNNNNNNNNNNNNNNN
>Tieghemella africana voucher Gerau 5291 external transcribed spacer, 18S ribosomal RNA gene, internal transcribed spacer 1, 5.8S ribosomal RNA gene, internal transcribed spacer 2, and 28S ribosomal RNA gene, complete sequence
NNNNNNNNNNNNNNNNNNNNNNNNNNNNNNNNNNNNNNNNNNNNNNNNNNNNNNNNNNNNNNNNNNNNNNNNNNNNNNNNNNNNNNNNNNNNNNNNNNNNNNNNNNNNNNNNNNNNNNNNNNNNNNNNNNNNNNNNNNNNNNNNNNNNNNNNNNNNNNNNNNNNNNNNNNNNNNNNNNNNNNNNNNNNNNNNNNNNNNNNNNNNNNNNNNNNNNNNNNNNNNNNNNNNNNNNNNNNNNNNNNNNNNNNNNNNNNNNNNNNNNNNNNNNNNNNNNNNNNNNNNNNNNNNNNNNNNNNNNNNNNNNNNNNNNNNNNNNNNNNNNNNNNNNNNNNNNNNNNNNNNNNNNNNNNNNNNNNNNNNNNNNNNNNNNNNNNNNNNNNNNNNNNNNNNNNNNNNNNNNNNNNNNNNNNNNNNNNNNNNNNNNNNNNNNNNNNNNNNNNNNNNNNNNNNNNNNNNNNNNNNNNNNNNNNNNNNNNNNNNNNNNNNNNNNNNNNNNNNNNNNNNNNNNNNNNNNNNNNNNNNNNNNNNNNNNNNNNNNNNNNNNNNNNNNNNNNNNNNNNNNNNNNNNNNNNNNNNNNNNNNNNNNNNNNNNNNNNNNNNNNNNNNNNNNNNNNNNNNNNNNNNNNNNNNNNNNNNNNNNNNNNNNNNNNNNNNNNNNNNNNNNNNNNNNNNNNNNNNNNNNNNNNNNNNNNNNNNNNNNNNNNNNNNNNNNNNNNNNNNNNNNNNNNNNNNNNNNNNNNNNNNNNNNNNNNNNNNNNNNNNNNNNNNNNNNNNNNNNNNNNNNNNNNNNNNNNNNNNNNNNNNNNNNNNNNNNNNNNNNNNNNNNNNNNNNNNNNNNNNNNNNNNNNNNNNNNNNNNNNNNNNNNNNNNNNNNNNNNNNNNNNNNNNNNNNNNNNNNNNNNNNNNNNNNNNNNNNNNNNNNNNNNNNNNNNNNNNNNNNNNNNNNNNNNNNNNNNNNNNNNNNNNNNNNNNNNNNNNNNNNNNNNNNNNNNNNNNNNNNNNNNNNNNNNNNNNNNNNNNNNNNNNNNNNNNNNNNNNNNNNNNNNNNNNNNNNNNNNNNNNNNNNNNNNNNNNNNNNNNNNNNNNNNNNNNNNNNNNNNNNNNNNNNNNNNNNNNNNNNNNNNNNNNNNNNNNNNNNNNNNNNNNNNNNNNNNNNNNNNNNNNNNNNNNNNNNNNNNNNNNNNNNNNNNNNNNNNNNNNNNNNNNNNNNNNNNNNNNNNNNNNNNNNNNNNNNNNNNNNNNNNNNNNNNNNNNNNNNNNNNNNNNNNNNNNNNNNNNNNNNNNNNNNNNNNNNNNNNNNNNNNNNNNNNNNNNNNNNNNNNNNNNNNNNNNNNNNNNNNNNNNNNNNNNNNNNNNNNNNNNNNNNNNNNNNNNNNNNNNNNNNNNNNNNNNNNNNNNNNNNNNNNNNNNNNNNNNNNNNNNNNNNNNNNNNNNNNNNNNNNNNNNNNNNNNNNNNNNNNNNNNNNNNNNNNNNNNNNNNNNNNNNNNNNNNNNNNNNNNNNNNNNNNNNNNNNNNNNNNNNNNNNNNNNNNNNNNNNNNNNNNNNNNNNNNNNNNNNNNNNNNNNNNNNNNNNNNNNNNNNNNNNNNNNNNNNNNNNNNNNNNNNNNNNNNNNNNNNNNNNNNNNNNNNNNNNNNNNNNNNNNNNNNNNNNNNNNNNNNNNNNNNNNNNNNNNNNNNNNNNNNNNNNNNNNNNNNNNNNNNNNNNNNNNNNNNNNNNNNNNNNNNNNNNNNNNNNNNNNNNNNNNNNNNNNNNNNNNNNNNNNNNNNNNNNNNNNNNNNNNNNNNNNNNNNNNNNNNNNNNNNNNNNNNNNNNNNNNNNNNNNNNNNNNNNNNNNNNNNNNNNNNNNNNNNNNNNNNNNNNNNNNNNNNNNNNNNNNNNNNNNNNNNNNNNNNNNNNNNNNNNNNNNNNNNNNNNNNNNNNNNNNNNNNNNNNNNNNNNNNNNNNNNNNNNNNNNNNNNNNNNNNNNNNNNNNNNNNNNNNNNNNNNNNNNNNNNNNNNNNNNNNNNNNNNNNNNNNNNNNNNNNNNNNNNNNNNNNNNNNNNNNNNNNNNNNNNNNNNNNNNNNNNNNNNNNNNNNNNNNNNNNNNNNNNNNNNNNNNNNNNNNNNNNNNNNNNNNNNNNNNNNNNNNNNNNNNNNNNNNNNNNNNNNNNNNNNNNNNNNNNNNNNNNNNNNNNNNNNNNNNNNNNNNNNNNNNNNNNNNNNNNNNNNNNNNNNNNNNNNNNNNNNNNNNNNNNNNNNNNNNNNNNNNNNNNNNNNNNNNNNNNNNNNNNNNNNNNNNNNNNNNNNNNNNNNNNNNNNNNNNNNNNNNNNNNNNNNNNNNNNNNNNNNNNNNNNNNNNNNNNNNNNNNNNNNNNNNNNNNNNNNNNNNNNNNNNNNNNNNNNNNNNNNNNNNNNNNNNNNNNNNNNNNNNNNNNNNNNNNNNNNNNNNNNNNNNNNNNNNNNNNNNNNNNNNNNNNNNNNNNNNNNNNNNNNNNNNNNNNNNNNNNNNNNNNNNNNNNNNNNNNNNNNNNNNNNNNNNNNNNNNNNNNNNNNNNNNNNNNNNNNNNNNNNNNNNNNNNNNNNNNNNNNNNNNNNNNNNNNNNNNNNNNNNNNNNNNNNNNNNNNNNNNNNNNNNNNNNNNNNNNNNNNNNNNNNNNNNNNNNNNNNNNNNNNNNNNNNNNNNNNNNNNNNNNNNNNNNNNNNNNNNNNNNNNNNNNNNNNNNNNNNNNNNNNNNNNNNNNNNNNNNNNNNNNNNNNNNNNNNNNNNNNNNNNNNNNNNNNNNNNNNNNNNNNNNNNNNNNNNNNNNNNNNNNNNNNNNNNNNNNNNNNNNNNNNNNNNNNNNNNNNNNNNNNNNNNNNNNNNNNNNNNNNNNNNNNNNNNNNNNNNNNNNNNNNNNNNNNNNNNNNNNNNNNNNNNNNNNNNNNNNNNNNNNNNNNNNNNNNNNNNNNNNNNNNNNNNNNNNNNNNNNNNNNNNNNNNNNNNNNNNNNNNNNNNNNNNNNNNNNNNNNNNNNNNNNNNNNNNNNNNNNNNNNNNNNNNNNNNNNNNNNNNNNNNNNNNNNNNNNNNNNNNNNNNNNNNNNNNNNNNNNNNNNNNNNNNNNNNNNNNNNNNNNNNNNNNNNNNNNNNNNNNNNNNNNNNNNNNNNNNNNNNNNNNNNNNNNNNNNNNNNNNNNNNNNNNNNNNNNNNNNNNNNNNNNNNNNNNNNNNNNNNNNNNNNNNNNNNNNNNNNNNNNNNNNNNNNNNNNNNNNNNNNNNNNNNNNNNNNNNNNNNNNNNNNNNNNNNNNNNNNNNNNNNNNNNNNNNNNNNNNNNNNNNNNNNNNNNNNNNNNNNNNNNNNNNNNNNNNNNNNNNNNNNNNNNNNNNNNNNNNNNNNNNNNNNNNNNNNNNNNNNNNNNNNNNNNNNNNNNNNNNNNNNNNNNNNNNNNNNNNNNNNNNNNNNNNNNNNNNNNNNNNNNNNNNNNNNNNNNNNNNNNNNNNNNNNNNNNNNNNNNNNNNNNNNNNNNNNNNNNNNNNNNNNNNNNNNNNNNNNNNNNNNNNNNNNNNNNNNNNNNNNATATAACAAGGGGGTGCCGAGGCGCGGGCTGAGGCACGCACCCATCTGAGATAAGGATGTTCAGAATTGATCGTTGCCCCTTTTGTGAGTGGTCGGTTTGTGGCATGGGCATAGCCTTGGGCTTCCTTTGGGGCATCGGCAGCTTGATGAATTATCAATGCTCGAAGTGCCCTCTCGGGGAAGTCTGGGGCTTCACTCATTGTCACTAGTCGACTCGACTTATTCTCGCGCCAAGCGGTGCTGTCTCTGCTTTCCCTCGATATCTTTTCATGCCTAGAGGGCTACACTCTCGTAGTTCGTCGAGGCGTGTTTGGGTTGGGGGGAGTTGTTGCAGTGTACGTCACGGTGTGTGAGTGGTGATGGAATTGTGCACGTCGGTTGGATCCCTGCTTGTGCAGCGAACTTCCCTCGTCCATTCCCCTTCAGTCAACGCTTCGAGAGCAATTGACGCTTAGAGCGTATCGGTGTTCCTGTGTTGGATGCCTCGTGTGACGGAAATTGACCCCGGATAAGTCTCGATTTTGGCTCCTCACCACTTTGTGGTGCTAGATTGACGTGGAAGTACTTCCCATGCCCCCTTGAGCGCTTCGCCTCGTCGTGTTGCAATCATGGCCCATGGGTTGTTACTAAAGCTCTCGGATACGGAACTCTTGAAGGGTGCACGGTATACTTCTGCCGTATACCCCCC-AAAGTGTTCATGGCTCAATGCGTACGACGGTCGTGCCCGCCTTTGTCCCTCTAGCTATAGTTTAGATGGGGCTCATGCAGTGCCGACGTCGTGAAGGAATGCTACCTGGTTGATCCTGCCAGTAGTCATATGCTTGTCTCAAAGATTAAGCCATGCATGTGTAAGTATGAACTAATTCAGACTGTGAAACTGCGAATGGCTCATTAAATCAGTTATAGTTTGTTTGATGGTATCTACTACTCGGATAACCGTAGTAATTCTAGAGCTAATACGTGCAACAAATCCCGACTTCTGGAAGGGATGCATTTATTAGATAAAAGGTCAACGCGGGCTTGTCCCGTTGCTCTGATGATTCATGATAACTCGACGGATCGCACGGCCTTCGTGCCGGCGACGCATCATTCAAATTTCTGCCCTATCAACTTTCGATGGTAGGATAGTGGCCTACTATGGTGGTGACGGGTGACGGAGAATTAGGGTTCGATTCCGGAGAGGGAGCCTGAGAAACGGCTACCACATCCAAGGAAGGCAGCAGGCGCGCAAATTACCCAATCCTGACACGGGGAGGTAGTGACAATAAATAACAATACCGGGCTCATTGAGTCTGGTAATTGGAATGAGTACAATCTAAATCCCTTAACGAGGATCCATTGGAGGGCAAGTCTGGTGCCAGCAGCCGCGGTAATTCCAGCTCCAATAGCGTATATTTAAGTTGTTGCAGTTAAAAAGCTCGTAGTTGGACTTTGGGGTGGGTCGACCGGTCCGCCCTTGGGTGTGCACCGATCGTCTCGTCCCTTCTGCCGGCGATGCGCTCCTGGCCTTAATTGGCCGGGTCGTGCCTCCGGCGCTGTTACTTTGAAGAAATTAGAGTGCTCAAAGCAAGCCTACGCTCTGGATACATTAGCATGGGATAACATCATAGGATTTCGATCCTATTACGTTGGCCTTCGGGATCGGAGTAATGATTAACAGGGACAGTCGGGGGCATTCGTATTTCATAGTCAGAGGTGAAATTCTTGGATTTATGAAAGACGAACAACTGCGAAAGCATTTGCCAAGGATGTTTTCATTAATCAAGAACGAAAGTTGGGGGCTCGAAGACGATCAGATACCGTCCTAGTCTCAACCATAAACGATGCCGACCAGGGATCAGCGGATGTTTCTTTTAGGACTCCGCTGGCACCTTATGAGAAATCAAAGTTTTTGGGTTCCGGGGGGAGTATGGTCGCAAGGCTGAAACTTAAAGGAATTGACGGAAGGGCACCACCAGGAGTGGAGCCTGCGGCTTAATTTGACTCAACACGGGGAAACTTACCAGGTCCAGACATAGTAAGGATTGACAGACTGAGAGCTCTTTCACGATTCTATGGGTGGTGGTGCATGGCCGTTCTTAGTTGGTGGAGCGATTTGTCTGGTTAATTCCGTTAACGAACGAGACCTCAGCCTGCTAACTAGCTATGTGGAGGTGACCCTCCACAGCTAGCTTCTTAGAGGGACTATGGCCTTTCAGGCCACGGAAGTTTGAGGCAATAACAGGTCTGTGATGCCCTTAGATGTTCTGGGCCGCACGCGCGCTACACTGATGTATTCAACGAGTCTATAGCCTTGGCCGACAGGCCCGGGTAATCTTTGAAATTTCATCGTGATGGGGATAGATCATTGCAATTGTTGGTCTTCAACGAGGAATTCCTAGTAAGCGCGAGTCATCAGCTCGCGTTGACTACGTCCCTGCCCTTTGTACACACCGCCCGTCGCTCCTACCGATTGAATGGTCCGGTGAAGTGTTCGGATCGCGGCGACGTGGGCGGTTCGCTGCCGGCGACGTCGCGAGAAGTCCACTGAACCTTATCATTTAGAGGAAGGAGAAGTCGTAACAAGGTTTCCGTAGGTGAACCTGCGGAAGGATCATTGTCGAAACCTGCCAAGCAGAACAACCCGCGAACTTGTAT---AGCAACCGCCGGGGGTCCTTGTGCCCCTCGCCAGGTGCGCTCCTGAATTGCGTTGCCTTGGCTAAAACTAACCCCGACGCGAATTGCGTCAAGGAACCTTAACAAGAGGAGCGCCCCCTGCTCTCGTTCACAAGTGCGAAGTTAGGGGGGCTAGCTGCATCTTTTCGTGTACATAACGACTCTCGGCAACGGATATCTCGGCTCTCGCATCGATGAAGAACGTAGCGAAATGCGATACTTGGTGTGAATTGCAGAATCCCGCGAACCATCGAGTCTTTGAACGCAAGTTGCGCCCGAAGCCAGAAGGCCGAGGGCACGCCTGCCTGGGCGTCTCGCGTCGCGTCGCCCCCCACCCTGTGCCCGCAAAGGGTTCTTGGGTCGGTGGGGGCGGATTTTGGCCCCCCGTGTGCCGTAGTGCGCGGTCGGCCTAAATATAAGTCCCGGGGCGACAAACGTCACGACGAGTGGTGGATGTGATACCCTTGCGTCATGTCGTGCACGTCTTGACCCCCCGGATTGTTTTGTTTTGGACCCTGAAGCACACTGTTTCCACGGAGCCTTGATCGTGACCCCAGGTCAGGCGGGATTACCCGCTGAGTTTAAGCATATCAATAAGCGGAGGAAAAGAAACTTACAAGGATTCCCTTAGTAACGGCGAGCGAACCGGGAATAGCCCAGCTTGAAAATCGTGCGGCCTCGCCGTTCGAATTGTAGTCTGGAGAAGCGTCCTCAGCGGCGGACCGGGCCCAAGTCCCCTGGAAGGGGGCGCCGGAGAGGGTGAGAGCCCCGTCGTGCCCGGACCCTGTCGCACCACGAGGCGCTGTCGGCGAGTCGGGTTGTTTGGGAATGCAGCCCCAATCGGGCGGTAAATTCTGTCCAAGGCTAAATATGGGCGAGAGACCGATAGCAAACAAGTACCGCGAGGGAAAGATGAAAAGGACTTTGAAAAGAGAGTCAAAGAGTGCTTGAAATTGTCGGGAGGGAAGCGGATGGGGGCCGGCGATGCGCCCCGGTCGGATGTGGAACGGTGGTAGCCGGTCCGCCGATCGACTCGGGGCGTGGACCGGTGCGAATTGGGGCGGAGGCCAAAGCCCGGGCAGTCGTAAAGCTCGTGGAGACGCCTTCGCCTCGATTGTGGCTGGCAGCGCGCGCCTCTGGCGTGCTTCGGCATCTGCGCGCTCCCGGCACCGGCCAGTGGGCTCCCCATTCGGCCCGTCTTGAAACACGGACCAAGGAGTCTGACATGTGTGCGAGTCAACGGGCGAGTAAACCCGTAAGGCGCAAGGAAGCTGATTGGCGGGATGCCCCAGTGGG-TTGCACCGCCGACCGACCTTGATCTTCTGAGAAGGGTTCGAGTGTAAGCATGCCTGTCGGGACCCGAAAGATGGTGAACTATGCCTGAGCGGGGCGAAGCCAGAGGAAACTCTGGTGGAGGCCCGCAGCGATACTGACGTGCAAATCGTTCGTCTGACTTGGGTATAGGGGCGAAAGACTAATCGAACCGTCTAGTAGCTGGTTCCCTCCGAAGTTTCCCTCAGGATAGCTGGAGCTCGGGTGCGAGTTCTATCGGGTAAAGCCAATGATTAGAGGCATCGGGGGCGCAACGCCCTCGACCTATTCTCAAACTTTAAATAGGTAGGACGGTGCGGCTGCTCTGTTGAGCCGTGCCACGGAATCGAGAGCTCCAAGTGGGCCATTTTTGGTAAGCAGAACTGGCGATGCGGGATGAACCGGAAGTCGGGTTACGGTGCCCAACTGCGCGCTAACCTAGAACCCACAAAGGGTGTTGGTCGATTAAGACAGCAGGACGGTGGTCATGGAAGTCGAAATCCGCTAAGGAGTGTGTAACAACTCACCTGCCGAATCAACTAGCCCCGAAAATGGATGGCGCTGAAGCGCGCGACCTATACCCGGCCGTCGGGGCAAGTGCCAGGCCCCGATGAGTAGGAGGGCGCAGCGGTCGCTGCAAAACCTTGGGCGCGAGCCCGGGCGGAGCGGCCGTTGGTGCGGATCTTGGTGGTAGTAGCAAATATTCAAATGAGAACTTTGAAGGCCGAAGAGGGGAAAGGTTCCATGTGAACGGCACTTGCACATGGGTTAGTCGATCCTAAGAGTCGGGGGAAGCCCGACAGAGAGCGCGTTTCGCGCGAGCATCGAAAGGGAATCGGGTTAAAATTCCTGAACCGGGACGTGGCGGCTGACGGCAACGTTAGGGAGTCCGGAGACGTCGGCGGGGGCCTCGGGAAGAGTTATCTTTTCTGTTTAACAGCCTGCCCACCCTGGAAACGGCTCAGCCGGAGGTAGGGTCCAGCGGCTGGAAGAGCACCGCACGTCGCGTGGTGTCCGGTGCGCCCCCGGCGGCCCTTGAAAATCCGGAGGACCGAGTGCCTCCCACGCCCGGTCGTACTCATAACCGCATCAGGTCTCCAAGGTGAACAGCCTCTGGTCGATGGAACAATGTAGGCAAGGGAAGTCGGCAAAATGGATCCGTAACTTCGGGAAAAGGATTGGCTCTGAGGGCTGGGCACGGGGGTCCCAGTCCCGAACCCGTCGGCTGCCGGTGGACTGCTCGAGCTGCTCCCGCGGCGAGAGCGGGTCGCCGCGTGCCGGCCGGGGGACGGACTGGGAACGGCTCCTCACGGGGCCTTCCCCGGGCGTCGAACAGTCGACTCAGAACTGGTACGGACAAGGGGAATCCGACTGTTTAATTAAAACAAAGCATTGCGATGGTCCCTGCGGATGCTCACGCAATGTGATTTCTGCCCAGTGCTCTGAATGTCAAAGTGAAGAAATTCAACCAAGCGCGGGTAAACGGCGGGAGTAACTATGACTCTCTTAAGGTAGCCAAATGCCTCGTCATCTAATTAGTGACGCGCATGAATGGATTAACGAGATTCCCACTGTCCCTGTCTACTATCCAGCGAAACCACAGCCAAGGGAACGGGCTTGGCAGAATCAGCGGGGAAAGAAGACCCTGTTGAGCTTGACTCTAGTCCGACTTTGTGAAATGACTTGAGAGGTGTAGGATAAGTGGGAGCCGGAAACGGCGAAAGTGAAATACCACTACTTTTAACGTTATTTTACTTATTCCGTGAATCGGAGGCGGGGCACTGCCCCTCTTTTTGGATCGAAGGCCTGCCTCGGCGGGCCAATCCGGGCGGAAGACATTGTCAGGTGGGGAGTTTGGCTGGGGCGGCACATCTGTTAAAAGATAACGCAGGTGTCCTAAGATGAGCTCAACGAGAACAGAAATCTCGTGTGGAACAGAAGGGTAAAAGCTCGTTTGATTCTGATTTCCAGTACGAATACGAACCGTGAAAGCGTGGCCTAACGATCCTTTAGACCTTCGGAATTTGAAGCTAGAGGTGTCAGAAAAGTTACCACAGGGATAACTGGCTTGTGGCAGCCAAGCGTTCATAGCGACGTTGCTTTTTGATCCTTCGATGTCGGCTCTTCCTATCATTGTGAAGCAGAATTCACCAAGTGTTGGATTGTTCACCCACCAATAGGGAACGTGAGCTGGGTTTAGACCGTCGTGAGACAGGTTAGTTTTACCCTACTGATGACAGTGTCGCAATAGTAATTCAACCTAGTACGAGAGGAACCGTTGATTCGCACAATTGGTCATCGCGCTTGGTTGAAAAGCCAGTGGCGCGAAGCTACCGTGCGCTGGATTATGACTGAACGCCTCTAAGTCAGAATCCGGGCTAGAAGCGACGCATGCGCCCGCCGTCCGTTTGCCGACCAGCAGTAGGGGCCACTCGGCCCCCAAAGGCACGTGTCGTAGGTGAAGCCCGTGCGGTGAACAAGCCGCGCGGGCCGCCTTGAAATACAATTCCTATCGAGCGGTGGGTAGAATCCTTTGCAGACGACTTAAATACGCGACGGGGTATTGTAAGTGGCAGAGTGGCCTTGCTGCCACGATCCACTGAGATTCAGCCCTACGTCGCTTCGATTCGTCCCTCCCCCCAACACTTAGTTGTCTTCCTCTCGAACCCCCCAAGAGGTTCTAGTTTTGTGTGACCCCGCCGAAGTGCTATTTGTCTGCCATTGGAAAGCTTAAGCCTTGTGCTATCTATGCCAAAGCAGTTGAGAGCTAGTTGGCTCATCCACGAGGCACACCGCAGCTCCAAGTTATGTGGTCCTTTTTTGTTAAGTTTGGAAAAAAATGTTATGTTCTCCTCTATGAGGGTGTGGCTACTTAGGCTTGTAATGTGGCACTTCGATAAAAACAAAGCAGAAATCGGAAAGGAACATATTGCGAGGCCACATGCTGGGACCAATGCCATGGGACATTAGCAAGTCGTGGGGTTTGTCAAGCACAAATGCTAAGGGTCATGCCTAGGCCCATCGACGGCCAATGGCAATACAAAGGTGTCCAAGAGCAATGCAGTGAGACTTGTCAAGCATAATGCCAAGCAAAAATGGCCCAACCAAGTCGGTGGCCAAGAGCAATGCAGTGAGGCATATGAAGCAAAAAGTCAAGGGGCATGTCCAGCCCCATCGGTATCCAAAAGCAGTGCAAAGAGACAAAGCACAATGCCACAGGGCATGGCCAACCCCGTTGGTGGACAAGAGCAATGTAACAAGGCATGTCAAGCACAATGCCAAGGGGCATGGCCAAGTCCCATTGGTTTCTAAGAGCAACGCAAAGAGACGTGCTAAGCAAGCATCGTGCATTTAAAAAAAGGGGCCACGGCATGGGGCCGTAAGCTTGAAACCCCCGCACTCGATGGGTGTCCTTGGCATGCTTAACAGAGGCGATATGGCACACCTTAGGCTTCCTTTGGGCCACGGTCGACGTGGTCGGGCGATGGCGAATAGCATTGCCAAGATGTTTTAGCAAGCCACGCGGGGCTTGTCAAGCACAAAACTAAGAGGCATGCCTAGCCCCATCGATGTCCAAGAGCAATGCAAATGTTTCCTTGCAATGCTCCTACAAGGTGACGGGCACACCTTGGGTTTCCCCGCCGTGGGCGGGGGGCGACGTAGGGGCATTGCCACGAGGCATGGCAAGCCCCGTGGGTTGGCACGAGCAACGCCACGGGGCGCTGGCAAGCCGCGGGTGCTTGCGCAGCA---------------------CGTAGCCATGGGGCATGCCCAGCCCCAAATNNNNNNNNNNNNNNNNNNNNNNNNNNNNNNNNNNNNNNN
>Tieghemella heckelii voucher Nimba Botanic Team WH 1088 external transcribed spacer, 18S ribosomal RNA gene, internal transcribed spacer 1, 5.8S ribosomal RNA gene, internal transcribed spacer 2, and 28S ribosomal RNA gene, complete sequence
CGAGGTGATGGGCACACCTTGGGGCGACGTGGGGGCATTGGCACGAGGCATGGCAAGCCCCGTGGGTTGGCACGAGCAACGCCACGGGGCGCTGGCAAGCCGCGGGTGCTTGCGCAGCACGTAGCCATGGGGCATGCCCAGCCCCAAATCGGTGTTCCTTGGTACCTAGGTGTGTCATTTGTTTGCCCGATGGGCCGCGGGGGGGATCCTTACGCCCAAAAGGCCATTATGACTCCTCGGCCATGGGCAGTGTCCCTTCCTATCAGCCCRAAGAAGGCTCAAAATGCATATATAAGGGGGTGGGTGCTCTCAGCATGGCTGGGGCACCACATGCCGCACCCCCCCGGCACTCACCGAGTGTCTTTGGCATGCTCCCACGAGGTGATGGGCACACCTTGGGGCGACGTGGGGGCATTGGCACGAGGCATGGCAAGCCCCGTGGGTTGGCACGAGCAACGCCACGGGGCGCTGGCAAGCCGCGGGTGCTTGCGCAGCACGTAGCCATGGGGCATGCCCAGCCCCAAATCGGTGTTCCTTGGTACCTAGGTGTGTCATTTGTTTGCCCGATGGGCCGCGGGGGGGGATCCTTACGCCCAAAAGGCCATTATGACTCCTCGGCCATGGGCAGTGTCCCTTCCTATCAGCCCRAAGAAGGCTCAAAATGCATATATAAGGGGGTGGGTGCTCTCAGCATGGCTGGGGCACCACATGCCGCACCCCCCCGGCACTCACCGAGTGTCTTTGGCATGCTCCCACGAGGTGATGGGCACACCTTGGGGCGACGTGGGGGCATTGGCACGAGGCATGGCAAGCCCCGTGGGTTGGCACGAGCAACGCCACGGGGCGCTGGCAAGCCGCGGGTGCTTGCGCAGCACGTAGCCATGGGGCATGCCCAGCCCCAAATCGGTGTTCCTTGATACCTAGGTGTGTCA-TTTGTTTGCCCGATGGGCCGCGGGGGGGGATCCTTACGCCCAAAAGGCCATTATGACTCCTCGGCCATGGGCAGTGTCCCTTCCTATCAGCCCRAAGAAGGCTCAAAATGCATATATAAGGGGGTGGGTGCTCTCAGCATGGCTGGGGCACCACATGCCGCACCCCCCCGGCACTCACCGAGTGTCTTTGGCATGCTCCCACGAGGTGATGGGCACACCTTGGGGCGACGTGGGGGCATTGGCACGAGGCATGGCAAGCCCCGTGGGTTGGCACGAGCAACGCCACGGGGCGCTGGCAAGCCGCGGGTGCTTGCGCAGCACGTAGCCATGGGGCATGCCCAGCCCCAAATCGGTGTTCCTTGGTACCTAGGTGTGTCA-TTTGTTTGCCCGATGGGCCGC-GGGGGGGATCCTTACGCCCAAAAGGCCATTATGACTCCTCGGCCATGGGCAGTGTCCCTTCCTATCAGCCCRAAGAAGGCTCAAAATGCATATATAAGGGGGTGGGTGCTCTCAGCATGGCTGGGGCACCACATGCCGCACCCCCCCGGCACTCACCGAGTGTCTTTGGCATGCTCCCACGAGGTGATGGGCACACCTTGGGGCGACGTGGGGGCATTGGCACGAGGCATGGCAAGCCCCGTGGGTTGGCACGAGCAACGCCACGGGGCGCTGGCAAGCCGCGGGTGCTTGCGCAGCACGTAGCCATGGGGCATGCCCAGCCCCAAATCGGTGTTCCTTGGTACCTAGGTGTGTCA-TTTGTTTGCCCGATGGGCCGCGGGGGGGGATCCTTACGCCCAAAAGGCCATTATGACTCCTCGGGCATAGGCAGTATCTCTTCCTATCACCCTGAAAAAGGTTCAAAATGCATATATAAGGGGGTGGGTGTCCTCAGCATGGCTGGGGCACCGCATGCCGCACCCCCCCGGCACTCACTGAGTGTCTTTGGCATGCTCCCACGAGGTGATGGGCACACCTTGGGCTTCCCCGCCGTGGGCGGGGGGCAACGTGGGGGCATTGCCACGAGGCATGGCAAGCCCCGTGGGTTGGCACGAGCAACTCCACGGGGCGCTGGCAAGCCGCGGGTGCTTGCACAGCACGTAGCCATGGGGCATGCCCAGCCCCAAA----TGTCTCGGGATAATGAAAGGGAATCCGCAAGTAATGCAGACAAATGTTGAAATGCCACGGGGTACGGCCAACACCGTCGGCGACCGATAGCAATGCAATGAGGCCCGATGTGCTCATTGCCCGGGGACAAGGCCAACCCCAATTCGGTTTCGGGAAAAATGAAAGAGAATCTGCGAGCAACGCAAACAAATGTTGAAATGCCACGGGGTACTGGCAACCCCGTGGGCGACCGATAGCAATGCAATGAGGCCCGATGTGCTCATTGCCTGGGGACAGGGTCAGCCCCAGTTCGGTATTCGGGAAAAATGAAAGGGAATCCGCGAGCAATGCAAACAAATGTTGAGATGCCACGGGGTACGGGCAACCCCGTCGGCGACCGA---------------------------------------------------------------------------------------------------------------------------------------------------TAGCAATGCAATGAGGCCCGATGTGCTCATTGCCTGGGGACAGGGTCAGCCCCAGTTCGGTATTCGGGAAAAATGAAAGGGAATCCGCGAGCAATGCAAACAAATGTTGAGATGCCACGGGGTACGGGCAACCCCGTCGGCGACCGATAGCAATGCAATGAGGCCCGATGTGCTCATTGCCTGGGGACAGGGCCAACCCCAGTTTGGTATTCGGGAAAAATGAAACGGAATCCGCGAGCAATGCAAGCAAATGTTGAAATGCCACGAGGCTCGGCCAACCTCGTCGGCGATCGAGAGCAATACAATGAGGCATGTCATGCTCATTGCGAGGGGTCATGGCTACCCCAGTACGGTCTTCGGCAATAATGAAAAGGGAATCCGCGAGCAATGCTCGGAAAAATCGAAATGCCACGGGGCGTGGCCAAACCCGTCGGCGACCCAATGCAATGCAATGAGGCATGTCATGCTCATTGCCGGGGGGCATGTCCAACCCCAGGCCGGTATTTGGGAACAATGAAAGGGAATCCACGAGCAATGCCAGGCAAAAAGGGAATGCCACGGGGCATTGGCAACCCCGTCGGCGGCTGGGAACAGTGCAATGAGGCATCTGAAGCTCATTGCCAGGTGGCATGGCCAACCCCAGTCTTGTATTCGGGAACCAAGCAAGCGTGTCTAAGAGCAATGCCAAGAAAAATTAAAATGCCACGGGGCATGGCCAACCTCGTCGGCGATCGAGAGCAATGCAATGAGGCATGGCCAAAGCTCCATCGGTTTCGAAAAGCAAAGTAAAGAGAGGCATGTGAAGCCATTGGGCCTGTTAAGCACAGTGCCACGAACCCACCAGAGATAAGCAAGGGGGTGCCAAGGCGTGAGCCAAGGCATGCACCCACCAGAGAAAGCAAGGGGGGCTGAGGCGCGAGCCGAGGCACTCACCCATCAGAGATATAACAAGGGGGTGTCGAGGCGCGGGCTGAGGCACGCACCCATCTGAGATAAGGATGTTCGGAATTGATCTTTGCCCCTTTTGTGAGTGGTCGGTTTGCGGCATGGGCATAGCCTTGGGCTTCCCTTGGGGCATCGGCAGCTTGATGAATTATCAATGCTCGAAGTGCCCTCTCGGGGAAGTTTGGGGCTTCACTCATTGTCACTAGTCGACTCGACTTATTCTCGCGCCAAGCGGTGCTGTCTCTGCTTTCCCTCGATATCTTTTCATGCCTAGAGGGCTACACTCTCGTAGTTCGTCGAGGCGTGTTTGGGTTGGGGGGAGTTGTTGCAGTGTACGTCACGGTGTGTGAGTGGTGATGGAATTGTGCACGTCGGTTGGATCCCTGCTTGTGCAGCGAACTTCCCTCGTCCATTTCCCTTCAGTCAACGCTTCGAGAGCAATTGACGCTTAGAGCGTATTGGTGTTCCTGTGTTGGATGCCTCATGTGATGGAAATTGACCCCGGATAAGTCTTGATTTTGGCTCCTCGCCACTTTGTGGTGTTAGATTGACGTGGAAGTACTTCCCATGCCCCCTTGAGCGCTTCGCCTCGTCGTGTTGCAATCATGGCCCATGGGTTGTTACTAAAGCTCTCGGATACGGAACTCTTGAAGGGTGCACGGTATGCTTCTGCCGTATACCCCCC-AAAGTGTTCATGGCTCAATGCGTACGACGGTCGTGCCCATCTTTGTCCCTCTAGCTATAGTTTAGATGGGGCTCATGCAGTGCCGACGTCGTGAAGGAATGCTACCTGGTTGATCCTGCCAGTAGTCATATGCTTGTCTCAAAGATTAAGCCATGCATGTGTAAGTATGAACTAATTCAGACTGTGAAACTGCGAATGGCTCATTAAATCAGTTATAGTTTGTTTGATGGTATCTACTACTCGGATAACCGTAGTAATTCTAGAGCTAATACGTGCAACAAATCCCGACTTCTGGAAGGGATGCATTTATTAGATAAAAGGTCAACGCGGGCTTGTCCCGTTGCTCTGATGATTCATGATAACTCGACGGATCGCACGGCCTTCGTGCCGGCGACGCATCATTCAAATTTCTGCCCTATCAACTTTCGATGGTAGGATAGTGGCCTACTATGGTGGTGACGGGTGACGGAGAATTAGGGTTCGATTCCGGAGAGGGAGCCTGAGAAACGGCTACCACATCCAAGGAAGGCAGCAGGCGCGCAAATTACCCAATCCTGACACGGGGAGGTAGTGACAATAAATAACAATACCGGGCTCATTGAGTCTGGTAATTGGAATGAGTACAATCTAAATCCCTTAACGAGGATCCATTGGAGGGCAAGTCTGGTGCCAGCAGCCGCGGTAATTCCAGCTCCAATAGCGTATATTTAAGTTGTTGCAGTTAAAAAGCTCGTAGTTGGACTTTGGGGTGGGTCGACCGGTCCGCCCTTGGGTGTGCACCGATCGTCTCGTCCCTTCTGCCGGCGATGCGCTCCTGGCCTTAATTGGCCGGGTCGTGCCTCCGGCGCTGTTACTTTGAAGAAATTAGAGTGCTCAAAGCAAGCCTACGCTCTGGATACATTAGCATGGGATAACATCATAGGATTTCGATCCTATTACGTTGGCCTTCGGGATCGGAGTAATGATTAACAGGGACAGTCGGGGGCATTCGTATTTCATAGTCAGAGGTGAAATTCTTGGATTTATGAAAGACGAACAACTGCGAAAGCATTTGCCAAGGATGTTTTCATTAATCAAGAACGAAAGTTGGGGGCTCGAAGACGATCAGATACCGTCCTAGTCTCAACCATAAACGATGCCGACCAGGGATCAGCGGATGTTTCTTTTAGGACTCCGCTGGCACCTTATGAGAAATCAAAGTTTTTGGGTTCCGGGGGGAGTATGGTCGCAAGGCTGAAACTTAAAGGAATTGACGGAAGGGCACCACCAGGAGTGGAGCCTGCGGCTTAATTTGACTCAACACGGGGAAACTTACCAGGTCCAGACATAGTAATGATTGACAGACTGAGAGCTCTTTCACGATTCTATGGGTGGTGGTGCATGGCCGTTCTTAGTTGGTGGAGCGATTTGTCTGGTTAATTCCGTTAACGAACGAGACCTCAGCCTGCTAACTAGCTATGTGGAGGTGACCCTCCACAGCTAGCTTCTTAGAGGGACTATGGCCTTTCAGGCCACGGAAGTTTGAGGCAATAACAGGTCTGTGATGCCCTTAGATGTTCTGGGCCGCACGCGCGCTACACTGATGTATTCAACGAGTCTATAGCCTTGGCCGACAGGCCCGGGTAATCTTTGAAATTTCATCGTGATGGGGATAGATCATTGCAATTGTTGGTCTTCAACGAGGAATTCCTAGTAAGCGCGAGTCATCAGCTCGCGTTGACTACGTCCCTGCCCTTTGTACACACCGCCCGTCGCTCCTACCGATTGAATGGTCCGGTGAAGTGTTCGGATCGCGGCGACGTGGGCGGTTCGCTGCCGGCGACGTCGCGAGAAGTCCACTGAACCTTATCATTTAGAGGAAGGAGAAGTCGTAACAAGGTTTCCGTAGGTGAACCTGCGGAAGGATCATTGTCGAAACCTGCCAAGCAGAACAACCCGCGAACTTGTATAGCAGCAACCGCTGGGGGTCCTTGTGCCCTTCGCCAGGTGCGCTCCTGAATTGCGTTGCCTTGGCTAAAACTAACCCCGACGCGAATTGCGTCAAGGAACCTTAACAAGAGGAGCGCCCCCTGTTCTCGTTCGCAAGTGCGAAGTTAGGGGGGCTAGCTGCATCTTTTCGTGTACATAACGACTCTCGGCAACGGATATCTCGGCTCTCGCATCGATGAAGAACGTAGCGAAATGCGATACTTGGTGTGAATTGCAGAATCCCGCGAACCATCGAGTCTTTGAACGCAAGTTGCGCCCGAAGCCAGAAGGCCGAGGGCACGCCTGCCTGGGCGTCTCGCATCGCGTCGCCCCCCACCCTGTGCCCGCAAAGGGTTCTTGGGTCGGTGGGGGCGGATTTTGGCCCCCCGTGTACCGTAGTGCGCGGTCGGCCTAAATATAAGTCCCGGGGCGACGGACGTCACGACGAGTGGTGGATGTGATACCCTTGCGTCATGTCGTGCACGTCTTGACCCCCCGGATTGTTTTGTTTTTGACCCTGAAGCACACTGTTTCCACGGAGCCTTGATCGTGACCCCAGGTCAGGCGGGATTACCCGCTGAGTTTAAGCATATCAATAAGCGGAGGAAAAGAAACTTACAAGGATTCCCTTAGTAACGGCGAGCGAACCGGGAATAGCCCAGCTTGAAAATCGTGCGGCCTCGCCGTTCGAATTGTAGTCTGGAGAAGCGTCCTCAGCGGCGGACCGGGCCCAAGTCCCCTGGAAGGGGGCGCCGGAGAGGGTGAGAGCCCCGTCGTGCCCGGACCCTGTCGCACCACGAGGCGCTGTCGGCGAGTCGGGTTGTTTGGGAATGCAGCCCCAATCGGGCGGTAAATTCTGTCCAAGGCTAAATATGGGCGAGAGACCGATAGCAAACAAGTACCGCGAGGGAAAGATGAAAAGGACTTTGAAAAGAGAGTCAAAGAGTGCTTGAAATTGTCGGGAGGGAAGCGGATGGGGGCCGGCGATGCGCTTCGGTCGGATGTGGAACGGTGGTAGCCGGTCCGCCGATCGACTCGGGGCGTGGACCGGTGCGAATTGGGGCGGAGGCCAAAGCCCGGGCAGTCGTAAAGCTCGTGGAGACGCCTTCGCCTCGATTGTGGCTGGCAGCGCGCGCCTCTGGCGTGCTTCGGCATCTGCGCGCTCCCAGCACCGGCCAGTGGGCTCCCCATTCGGCCCGTCTTGAAACACGGACCAAGGAGTCTGACATGTGTGCGAGTCAACGGGCGAGTAAACCCGTAAGGCGCAAGGAAGCTGATTGGCGGGATGCCCCAGTGGGTTTGCACCGCCGACCGACCTTGATCTTCTGAGAAGGGTTCGAGTGTAAGCATGCCTGTCGGGACCCGAAAGATGGTGAACTATGCCTGAGCGGGGCGAAGCCAGAGGAAACTCTGGTGGAGGCCCGCAGCGATACTGACGTGCAAATCGTTCGTCTGACTTGGGTATAGGGGCGAAAGACTAATCGAACCGTCTAGTAGCTGGTTCCCTCCGAAGTTTCCCTCAGGATAGCTGGAGCTCGGGTGCGAGTTCTATCGGGTAAAGCCAATGATTAGAGGCATCGGGGGCGCAACGCCCTCGACCTATTCTCAAACTTTAAATAGGTAGGACGGTGCGGCTGCTCTGTTGAGCCGTGCCACGGAATCGAGAGCTCCAAGTGGGCCATTTTTGGTAAGCAGAACTGGCGATGCGGGATGAACCGGAAGTCGGGTTACGGTGCCCAACTGCGCGCTAACCTAGAACCCACAAAGGGTGTTGGTCGATTAAGACAGCAGGACGGTGGTCATGGAAGTCGAAATCCGCTAAGGAGTGTGTAACAACTCACCTGCCGAATCAACTAGCCCCGAAAATGGATGGCGCTGAAGCGCGCGACCTATACCCGGCCGTCGGGGCAAGTGCCAGGCCCCGATGAGTAGGAGGGCGCAGCGGTCGCTGCAAAACCTTGGGCGCGAGCCCGGGCGGAGCGGCCGTTGGTGCGGATCTTGGTGGTAGTAGCAAATATTCAAATGAGAACTTTGAAGGCCGAAGAGGGGAAAGGTTCCATGTGAACGGCACTTGCACATGGGTTAGTCGATCCTAAGAGTCGGGGGAAGCCCGACAGAGAGCGCGTTCCGCGCGAGCATCGAAAGGGAATCGGGTTAAAATTCCTGAACCGGGACGTGGCGGCTGACGGCAACGTTAGGGAGTCCGGAGACGTCGGCGGGGGCCTCGGGAAGAGTTATCTTTTCTGTTTAACAGCCTGCCCACCCTGGAAACGGCTCAGCCGGAGGTAGGGTCCAGCGGCTGGAAGAGCACCGCACGTCGCGTGGTGTCCGGTGCGCCCCCGGCGGCCCTTGAAAATCCGGAGGACCGAGTGCCTCCCACGCCCGGTCGTACTCATAACCGCATCAGGTCTCCAAGGTGAACAGCCTCTGGTCGATGGAACAATGTAGGCAAGGGAAGTCGGCAAAATGGATCCGTAACTTCGGGAAAAGGATTGGCTCTGAGGGCTGGGCACGGGGGTCCCAGTCCCGAACCCGTCGGCTGCCGGTGGACTGCTCGAGCTGCTCCCGCGGCGAGAGCGGGTCGCCGCGTGCCGGCCGGGGGACGGACTGGGAACGGCTCCTCACGGGGCCTTCCCCGGGCGTCGAACAGTCGACTCAGAACTGGTACGGACAAGGGGAATCCGACTGTTTAATTAAAACAAAGCATTGCGATGGTCCCTGCGGATGCTCACGCAATGTGATTTCTGCCCAGTGCTCTGAATGTCAAAGTGAAGAAATTCAACCAAGCGCGGGTAAACGGCGGGAGTAACTATGACTCTCTTAAGGTAGCCAAATGCCTCGTCATCTAATTAGTGACGCGCATGAATGGATTAACGAGATTCCCACTGTCCCTGTCTACTATCCAGCGAAACCACAGCCAAGGGAACGGGCTTGGCAGAATCAGCGGGGAAAGAAGACCCTGTTGAGCTTGACTCTAGTCCGACTTTGTGAAATGACTTGAGAGGTGTAGGATAAGTGGGAGCCGGAAACGGCGAAAGTGAAATACCACTACTTTTAACGTTATTTTACTTATTCCGTGAATCGGAGGCGGGGCACTGCCCCTCTTTTTGGATCGAAGGCCTGCCTCGGCGGGCCAATCCGGGCGGAAGACATTGTCAGGTGGGGAGTTTGGCTGGGGCGGCACATCTGTTAAAAGATAACGCAGGTGTCCTAAGATGAGCTCAACGAGAACAGAAATCTCGTGTGGAACAGAAGGGTAAAAGCTCGTTTGATTCTGATTTCCAGTACGAATACGAACCGTGAAAGCGTGGCCTAACGATCCTTTAGACCTTCGGAATTTGAAGCTAGAGGTGTCAGAAAAGTTACCACAGGGATAACTGGCTTGTGGCAGCCAAGCGTTCATAGCGACGTTGCTTTTTGATCCTTCGATGTCGGCTCTTCCTATCATTGTGAAGCAGAATTCACCAAGTGTTGGATTGTTCACCCACCAATAGGGAACGTGAGCTGGGTTTAGACCGTCGTGAGACAGGTTAGTTTTACCCTACTGATGACAGTGTCGCAATAGTAATTCAACCTAGTACGAGAGGAACCGTTGATTCGCACAATTGGTCATCGCGCTTGGTTGAAAAGCCAGTGGCGCGAAGCTACCGTGCGCTGGATTATGACTGAACGCCTCTAAGTCAGAATCCGGGCTAGAAGCGACGCATGCGCCCGCCGTTCGTTTGCCGACCAGCAGTAGGGGCCACTCGGCCCCCAAAGGCACGTGTCGTAGGTGAAGCTCGTGCGGTGAACAAGCCGCGCGGGCCGCCTTGAAGTACAATTCCTATCGAGCGGTGAGTAGAATCCTTTGCAGACGACTTAAATACGCGACGGGGTATTGTAAGTGGCAGAGTGGCCTTGCTGCCACGATCCACTGAGATTCAGCCCTACGTCGCTTCGATTCGTCCCTCCCCCCAACACTTAGTTGTCTTCCTCTCAAACCCCCCAAGAGGTTCTAGTTTTATATGACCCCGCCGAAGTGCTATTTATCTGCCATTGGAAAGCTTAAGCCTTGTGCTATCTATGCCAAAGCATTTGAGAGCTAGTTGGCTCGTCCACGAGACACACCACAGCACCAAGTTATGTGGTCCCTTTTTGTTAAGTTTGGAAAAAAATGTTACGTTCTCCTCTATGAGGGTGTGGCTACTTAGGCTTGTAATGTGGCACTTCGATAAAAACAAAGCAGAAATCGGAAAGGAACATATTGCGAGGCCACATGCCGGGACCAATGCCATGGGACATTAGCAAGTCATGGGGTTTGTCAAGCACAAATGCTAAGGGTCATGCCTAGGTCCATCGGCGGCCAATGGCAATACAAAGGTGTCCAAGAGCAATGCAGTGAGACTTGTCAAGCATAATGCCAAGCAAAAATGGCCCAACCAAGTCAGTGGCCAAGAGCAATGCAGTGAGGCATGCGAAGCAAAAAGTCAAGGGGCATGTCCAGCCCCATCGGTATCCAAAAGCAGTGCAAAGAGACAAAGCACAATGCCACAGGGCATGGCCAACCCTGTTGGCGGACAAGAGCAATGTAACAAGGCATGTCAAGCACAATGCCAA-GGGCATGGCCAAGTCCCATTGGTTTCTAAGAGCAACGCAAAGAGACGTGCTAAGCAAGCATCGTGCATTTAAAAAAAGGGGCCACGGCATGGGGCCATAAGCTTGAAACCTCGGCACTCGATGGGCGTCCTTGGCATGCTTAACAGAGGCGACATGGCACACCTTAGGCTTCCCTTGGGCCACGGTCGACGTGGCCGGGCGATGGCGAAGAGCATGGCCAAGATGTTTTAGCAAGCCACGCAGGGCTTGCCAAGCACAAAACTAAGAGGCATGCCTAGCCCCATTGATGTCCGAGAGTAATGCAAATGTGTCCTTGGCATGCTCCTACAAGGTGACGGGCACACCTTGGGTTTCCCCGCCGTGGGGGTGGGTGCTCTCAGCATGGCTGGGGCACCGCATGCCGCACCCCCCCGCAC----------TCACCGAGTGTCTATGGCATGCTCCCGNNNNNNNNNNNNNNNNNNNNNNNNNNNNNNNNNNNNNNNNNNNNNNNNNNNNNNNNNNNNNNNNNNNNNNNNNNNNNNNNNNNNNNNNNNNNNNNNNNNNNNNN
>Tieghemella heckelii voucher Bourland 499 external transcribed spacer, 18S ribosomal RNA gene, internal transcribed spacer 1, 5.8S ribosomal RNA gene, internal transcribed spacer 2, and 28S ribosomal RNA gene, complete sequence
NNNNNNNNNNNNNNNNNNNNNNNNNNNNNNNNNNNNNNNNNNNNNNNNNNNNNNNNNNNNNNNNNNNNNNNNNNNNNNNNNNNNNNNNNNNNNNNNNNNNNNNNNNNNNNNNNNNNNNNNNNNNNNNNNNNNNNNNNNNNNNNNNNNNNNNNNNNNNNNNNNNNNNNNNNNNNNNNNNNNNNNNNNNNNNNNNNNNNNNNNNNNNNNNNNNNNNNNNNNNNNNNNNNNNNNNNNNNNNNNNNNNNNNNNNNNNNNNNNNNNNNNNNNNNNNNNNNNNNNNNNNNNNNNNNNNNNNNNNNNNNNNNNNNNNNNNNNNNNNNNNNNNNNNNNNNNNNNNNNNNNNNNNGCACTCACCGAGTGTCTTTGGCATGCTCCCGCGAGGTGATGGGCACACCTTGGGGCGACGTGGGGGCATTGGCACGAGGCATGGCAAGCCCCGTGGGTTGGCACGAGCAACGCCACGGGGCGCTGGCAAGCCGCGGGTGCTTGCGCAGCACGTAGCCATGGGGCATGCCCAGCCCCAAATCGGTGTTCCTTGGTACCTAGGTGTGTCATTTGTTTGCCCGATGGGCCGCGGGGGGGGATCCTTACGCCCAAAAGGCCATTATGACTCCTCGGCCATGGGCAGTGTCCCTTCCTATCAGCCCAAAGAAGGCTCAAAATGCATATATAAGGGGGTGGGTGCTCTCAGCATGGCTGGGGCACCATATGCCGCACCCCCCCGGCACTCACCGAGTGTCTTTGGCATGCTCCCACGAGGTGATGGGCACACCTTGGGGCGACGTGGGGGCATTGGCACGAGGCATGGCAAGCCCCGTGGGTTGGCACGAGCAACGCCACGGGGCGCTGGCAAGCCGCGGGTGCTTGCGCAGCACGTAGCCATGGGGCATGCCCAGCCCCAAATCGGTGTTCCTTGGTACCTAGGTGTGTCA-TTTGTTTGCCCGATGGGCCGCGGGGGGGGATCCTTACGCCCAAAAGGCCATTATGACTCCTCGGGCATAGGCAGTGTCTCTTCCTATCAGCCCAAAGAAGGCTCAAAATGCATATATAAGGGGGTGGGTGCTCTCAGCATGGCTGGGGCACCATATGCCGCACCCCCCCGGCACTCACCGAGTGTCTTTGGCATGCTCCCGCGAGGTGATGGGCACACCTTGGGGCGACGTGGGGGCATTGGCACGAGGCATGGCAAGCCCCGTGGGTTGGCACGAGCAACGCCACGGGGCGCTGGCAAGCCGCGGGTGCTTGCGCAGCACGTAGCCATGGGGCATGCCCAGCCCCAAATCGGTGTTCCTTGGTACCTAGGTGTGTCA-TTTGTTTGCCCGATGGGCCGCGGGGGGGGATCCTTACGCCCAAAAGGCCATTATGACTCCTCGGCCATGGGCAGTGTCCCTTCCTATCAGCCCAAAGAAGGCTCAAAATGCATATATAAGGGGGTGGGTGCTCTCAGCATGGCTGGGGCACCATATGCCGCACCCCCCCGGCACTCACCGAGTGTCTTTGGCATGCTCCCACGAGGTGATGGGCACACCTTGGGGCGACGTGGGGGCATTGGCACGAGGCATGGCAAGCCCCGTGGGTTGGCACGAGCAACGCCACGGGGCGCTGGCAAGCCGCGGGTGCTTGCGCAGCACGTAGCCATGGGGCATGCCCAGCCCCAAATCGGTGTTCCTTGGTACCTAGGTGTGTCA-TTTGTTTGCCCGATGGGCCGCGGGGGGGGATCCTTACGCCCAAAAGGCCATTATGACTCCTCGGGCATAGGCAGTGTCTCTTCCTATCACCCTGAAAAAGGTTCAAAATGCATATATAAGGGGGTGGGTGTCCTCAGCATGGCTGGGGCACCGCATGCCACACCCCCCCGGCACTCACCGAGTGTCTTTGGCATGCTCCCACGAGGTGATGGGCACACCTTGGGCTTCCCCGCCGTGGGCGGGGGGCAACGTGGGGGCATTGCCACGAGGCATGGCAAGCCCCGTGGGTTGGCACGAGCAACTCCACGGGGCGCTGGCAAGCCGCGGGTGCTTGCACAGCACGTAGCCATGGGGCATGCCCAGCCCCAAA----TGTCTCGGGATAATGAAAGGGAATCCGCAAGTAATGCAGACAAATGTTGAAATGCCACGGGGTACGGCCAACACCGTCGGCGACCGATAGCAATGCAATGAGGCCCGATGTGCTCATTGCCCGGGGACAAGGCCAACCCCAATTCGGTTTCGGGAAAAATGAAAGAGAATCTGCGAGCAATGCAAACAAATGTTGAAATGCCACGGGGTACTGGCAACCCCGTGGGCGACCGATAGCAATGCAATGAGGCCCGATGTGCTCATTGCCTGGGGACAGGGTCAGCCCCAGTTCGGTATTCGGGAAAAATGAAAGGGAATCCGCGAGCAATGCAAACAAATGTTGAGATGCCACGGGGTACGGGCAACCCCGTCGGCGACCGATAGCAATGCAATGAGGCCCGATGTGCTCATTGCCTGGGGACAGGGTCAGCCCCAGTTCGGTATTCGGGAAAAATGAAAGGGAATCCGCGAGCAATGCAAACAAATGTTGAGATGCCACGGGGTACGGGCAACCCCGTCGGCGACCGATAGCAATGCAATGAGGCCCGATGTGCTCATTGCCTGGGGACAGGGTCAGCCCCAGTTCGGTATTCGGGAAAAATGAAAGGGAATCCGCGAGCAATTCAAACAAATGTTGAAATGCCACAGGGTACGGGCAACCCCGTCGGCGATCGATAGCAATGCAATGAGGCCCGATGTGCTCATTGCCTGGGGACAGGGCCAACCCCAGTTTGGTATTCGGGAAAAATGAAACGGAATCCGCGAGCAATGCAAGCAAATGTTGAAATGCCACGAGGCTCGGCCAACCTCGTCGGCGATCGAGAGCAATACAATGAGGCATGTCATGCTCATTGCGAGGGGTCATGGCTACCCCAGTACGGTCTTCGGCAATAATGAAAAGGGAATCCGCGAGCAATGCTCGGAAAAATCGAAATGCCACGGGGCGTGGCCAAACCCGTCGGCGACCCAATGCAATGCAATGAGGCATGTCATGCTCATTGCCGGGGGACATGTCCAACCCCAGGCCGGTATTTGGGAACAATGAAAGGGAATCCACGAGCAATGCCAGGCAAAAAGGGAATGCCACTGGGCATTGGCAACCCCGTCGGCGGCTGGGAACAGTGCAATGAGGCATCTGAAGCTCATTGCCAGGTGGCATGGCCAACCCCAGTCTTGTATTCGGGAACCAAGCAAGCGTGTCTAAGAGCAATGCCAAGCAAAATTAAAATGCCACGGGGCATGGCCAACCCCGTCGGCGATCGAGAGCAATGCAATGAGGCATGGCCAAAGCTCCATCGGTTTCGAAAAGCAAAGTAAAGAGAGGCATGTGAAGCCATTGGGCCTGTTAAGCACAGTGCCACGAACCCACCAGAGATAAGCAAGGGGGTGCCAAGGCGT-----------------------------------------------GAGCCGAGGCACTCACCCATCAGAGATATAACAAGGGGGTGTCGAGGCGCGGGCTGAGGCACGCACCCATCTGAGATAAGGATGTTCGGAATTGATCTTTGCCCCTTTTGTGAGTGGTCGGTTTGCGGCATGGGCATAGCCTTGGGCTTCCCTTGGGGCATCGGCAGCTTGATGAATTATCAATGCTCGAAGTGCCCTCTCGGGGAAGTTTGGGGCTTCACTCATTGTCACTAGTCGACTTGACTTATTCTCGCGCCAAGCGGTGCTGTCTCTGCTTTCCCTCGATATCTTTTCATGCCTAGAGGGCTACACTCTCGTAGTTCGTCGAGGCGTGTTTGGGTTGGGGGGAGTTGTTGCAGTGTACGTCACGGTGTGTGAGTGGTGATGGAATTGTGCACGTCGGTTGGATCCCTGCTTGTGCAGCGAACTTCCCTCGTCCATTTCCCTTCAGTCAACGCTTCGAGAGCAATTGACGCTTAGAGCGTATTGGTGTTCCTGTGTTGGATGCCTCATGTGATGGAAATTGACCTCGGATAAGTCTTGATTTTGGCTCCTCACCACTTTGTGGTGTTAGATTGACGTGGAAGTACTTCCCATGCCCCCTTGAGCGCTTCGCCTCGTCGTGTTGCAATCATGGCCCATGGGTTGTTACTAAAGCTCTCGGATACGGAACTCTTGAAGGGTGCACGGTATGCTTCTGCCGTATACCCCCC-AAAGTGTTCATGGCTCAATGCGTACGACGGTCGTGCCCATCTTTGTCCCTCTAGCTATAGTTTAGATGGGGCTCATGCAGTGCCGACGTCGTGAAGGAATGCTACCTGGTTGATCCTGCCAGTAGTCATATGCTTGTCTCAAAGATTAAGCCATGCATGTGTAAGTATGAACTAATTCAGACTGTGAAACTGCGAATGGCTCATTAAATCAGTTATAGTTTGTTTGATGGTATCTACTACTCGGATAACCGTAGTAATTCTAGAGCTAATACGTGCAACAAATCCCGACTTCTGGAAGGGATGCATTTATTAGATAAAAGGTCAACGCGGGCTTGTCCCGTTGCTCTGATGATTCATGATAACTCGACGGATCGCACGGCCTTCGTGCCGGCGACGCATCATTCAAATTTCTGCCCTATCAACTTTCGATGGTAGGATAGTGGCCTACTATGGTGGTGACGGGTGACGGAGAATTAGGGTTCGATTCCGGAGAGGGAGCCTGAGAAACGGCTACCACATCCAAGGAAGGCAGCAGGCGCGCAAATTACCCAATCCTGACACGGGGAGGTAGTGACAATAAATAACAATACCGGGCTCATTGAGTCTGGTAATTGGAATGAGTACAATCTAAATCCCTTAACGAGGATCCATTGGAGGGCAAGTCTGGTGCCAGCAGCCGCGGTAATTCCAGCTCCAATAGCGTATATTTAAGTTGTTGCAGTTAAAAAGCTCGTAGTTGGACTTTGGGGTGGGTCGACCGGTCCGCCCTTGGGTGTGCACCGATCGTCTCGTCCCTTCTGCCGGCGATGCGCTCCTGGCCTTAATTGGCCGGGTCGTGCCTCCGGCGCTGTTACTTTGAAGAAATTAGAGTGCTCAAAGCAAGCCTACGCTCTGGATACATTAGCATGGGATAACATCATAGGATTTCGATCCTATTACGTTGGCCTTCGGGATCGGAGTAATGATTAACAGGGACAGTCGGGGGCATTCGTATTTCATAGTCAGAGGTGAAATTCTTGGATTTATGAAAGACGAACAACTGCGAAAGCATTTGCCAAGGATGTTTTCATTAATCAAGAACGAAAGTTGGGGGCTCGAAGACGATCAGATACCGTCCTAGTCTCAACCATAAACGATGCCGACCAGGGATCAGCGGATGTTTCTTTTAGGACTCCGCTGGCACCTTATGAGAAATCAAAGTTTTTGGGTTCCGGGGGGAGTATGGTCGCAAGGCTGAAACTTAAAGGAATTGACGGAAGGGCACCACCAGGAGTGGAGCCTGCGGCTTAATTTGACTCAACACGGGGAAACTTACCAGGTCCAGACATAGTAAGGATTGACAGACTGAGAGCTCTTTCACGATTCTATGGGTGGTGGTGCATGGCCGTTCTTAGTTGGTGGAGCGATTTGTCTGGTTAATTCCGTTAACGAACGAGACCTCAGCCTGCTAACTAGCTATGTGGAGGTGACCCTCCACAGCTAGCTTCTTAGAGGGACTATGGCCTTTCAGGCCACGGAAGTTTGAGGCAATAACAGGTCTGTGATGCCCTTAGATGTTCTGGGCCGCACGCGCGCTACACTGATGTATTCAACGAGTCTATAGCCTTGGCCGACAGGCCCGGGTAATCTTTGAAATTTCATCGTGATGGGGATAGATCATTGCAATTGTTGGTCTTCAACGAGGAATTCCTAGTAAGCGCGAGTCATCAGCTCGCGTTGACTACGTCCCTGCCCTTTGTACACACCGCCCGTCGCTCCTACCGATTGAATGGTCCGGTGAAGTGTTCGGATCGCGGCGACGTGGGCGGTTCGCTGCCGGCGACGTCGCGAGAAGTCCACTGAACCTTATCATTTAGAGGAAGGAGAAGTCGTAACAAGGTTTCCGTAGGTGAACCTGCGGAAGGATCATTGTCGAAACCTGCCAAGCAGAACAACCCGCGAACTTGTATAGCAGCAACCGCTGGGGGTCCTTGTGCCCTTCGCCAGGTGCGCTCCTGAATTGCGTTGCCTTGGCTAAAACTAACCCCGACGCGAATTGCGTCAAGGAACCTTAACAAGAGGAGCGCCCCCTGTTCTCGTTCGTAAGTGCGAAGTTAGGGGGGCTAGCTGCATCTTTTCGTGTACATAACGACTCTCGGCAACGGATATCTCGGCTCTCGCATCGATGAAGAACGTAGCGAAATGCGATACTTGGTGTGAATTGCAGAATCCCGCGAACCATCGAGTCTTTGAACGCAAGTTGCGCCCGAAGCTAGAAGGCCGAGGGCACGCCTGCCTGGGCGTCTCGCATCGCGTCGCCCCCCACCCTGTGCCCGCAAAGGGTTCTTGGGTCGGTGGGGGCGGATTTTGGCCCCCCGTGTACCGTAGTGCGCGGTCGGCCTAAATATAAGTCCCGGGGCGACGGACGTCACGACGAGTGGTGGATGTGATACCCTTGCGTCATGTCGTGCACGTCTTGACCCCCCGGATTGTTTTGTTTTTGACCCTGAAGCACACTGTTTCCACGGAGCCTTGATCGTGACCCCAGGTCAGGCGGGATTACCCGCTGAGTTTAAGCATATCAATAAGCGGAGGAAAAGAAACTTACAAGGATTCCCTTAGTAACGGCGAGCGAACCGGGAATAGCCCAGCTTGAAAATCGTGCGGCCTCGCCGTTCGAATTGTAGTCTGGAGAAGCGTCCTCAGCGGCGGACCGGGCCCAAGTCCCCTGGAAGGGGGCGCCGGAGAGGGTGAGAGCCCCGTCGTGCCCGGACCCTGTCGCACCACGAGGCGCTGTCGGCGAGTCGGGTTGTTTGGGAATGCAGCCCCAATCGGGCGGTAAATTCTGTCCAAGGCTAAATATGGGCGAGAGACCGATAGCAAACAAGTACCGCGAGGGAAAGATGAAAAGGACTTTGAAAAGAGAGTCAAAGAGTGCTTGAAATTGTCGGGAGGGAAGCGGATGGGGGCCGGCGATGCGCTCCGGTCGGATGTGGAACGGTGGTAGCCGGTCCGCCGATCGACTCGGGGCGTGGACCGGTGCGAATTGGGGCGGAGGCCAAAGCCCGGGCAGTCGTAAAGCTCGTGGAGACGCCTTCGCCTCGATTGTGGCTGGCAGCGCGCGCCTCTGGCGTGCTTCGGCATCTGCGCGCTCCCAGCACCGGCCAGTGGGCTCCCCATTCGGCCCGTCTTGAAACACGGACCAAGGAGTCTGACATGTGTGCGAGTCAACGGGCGAGTAAACCCGTAAGGCGCAAGGAAGCTGATTGGCGGGATGCCCCAGTGGG-TTGCACCGCCGACCGACCTTGATCTTCTGAGAAGGGTTCGAGTGTAAGCATGCCTGTCGGGACCCGAAAGATGGTGAACTATGCCTGAGCGGGGCGAAGCCAGAGGAAACTCTGGTGGAGGCCCGCAGCGATACTGACGTGCAAATCGTTCGTCTGACTTGGGTATAGGGGCGAAAGACTAATCGAACCGTCTAGTAGCTGGTTCCCTCCGAAGTTTCCCTCAGGATAGCTGGAGCTCGGGTGCGAGTTCTATCGGGTAAAGCCAATGATTAGAGGCATCGGGGGCGCAACGCCCTCGACCTATTCTCAAACTTTAAATAGGTAGGACGGTGCGGCTGCTCTGTTGAGCCGTGCCACGGAATCGAGAGCTCCAAGTGGGCCATTTTTGGTAAGCAGAACTGGCGATGCGGGATGAACCGGAAGTCGGGTTACGGTGCCCAACTGCGCGCTAACCTAGAACCCACAAAGGGTGTTGGTCGATTAAGACAGCAGGACGGTGGTCATGGAAGTCGAAATCCGCTAAGGAGTGTGTAACAACTCACCTGCCGAATCAACTAGCCCCGAAAATGGATGGCGCTGAAGCGCGCGACCTATACCCGGCCGTCGGGGCAAGTGCCAGGCCCCGATGAGTAGGAGGGCGCAGCGGTCGCTGCAAAACCTTGGGCGCGAGCCCGGGCGGAGCGGCCGTTGGTGCGGATCTTGGTGGTAGTAGCAAATATTCAAATGAGAACTTTGAAGGCCGAAGAGGGGAAAGGTTCCATGTGAACGGCACTTGCACATGGGTTAGTCGATCCTAAGAGTCGGGGGAAGCCCGACAGAGAGCGCGTTCCGCGCGAGCATCGAAAGGGAATCGGGTTAAAATTCCTGAACCGGGACGTGGCGGCTGACGGCAACGTTAGGGAGTCCGGAGACGTCGGCGGGGGCCTCGGGAAGAGTTATCTTTTCTGTTTAACAGCCTGCCCACCCTGGAAACGGCTCAGCCGGAGGTAGGGTCCAGCGGCTGGAAGAGCACCGCACGTCGCGTGGTGTCCGGTGCGCCCCCGGCGGCCCTTGAAAATCCGGAGGACCGAGTGCCTCCCACGCCCGGTCGTACTCATAACCGCATCAGGTCTCCAAGGTGAACAGCCTCTGGTCGATGGAACAATGTAGGCAAGGGAAGTCGGCAAAATGGATCCGTAACTTCGGGAAAAGGATTGGCTCTGAGGGCTGGGCACGGGGGTCCCAGTCCCGAACCCGTCGGCTGCCGGTGGACTGCTCGAGCTGCTCCCGCGGCGAGAGCGGGTCGCCGCGTGCCGGCCGGGGGACGGACTGGGAACGGCTCCTCACGGGGCCTTCCCCGGGCGTCGAACAGTCGACTCAGAACTGGTACGGACAAGGGGAATCCGACTGTTTAATTAAAACAAAGCATTGCGATGGTCCCTGCGGATGCTCACGCAATGTGATTTCTGCCCAGTGCTCTGAATGTCAAAGTGAAGAAATTCAACCAAGCGCGGGTAAACGGCGGGAGTAACTATGACTCTCTTAAGGTAGCCAAATGCCTCGTCATCTAATTAGTGACGCGCATGAATGGATTAACGAGATTCCCACTGTCCCTGTCTACTATCCAGCGAAACCACAGCCAAGGGAACGGGCTTGGCAGAATCAGCGGGGAAAGAAGACCCTGTTGAGCTTGACTCTAGTCCGACTTTGTGAAATGACTTGAGAGGTGTAGGATAAGTGGGAGCCGGAAACGGCGAAAGTGAAATACCACTACTTTTAACGTTATTTTACTTATTCCGTGAATCGGAGGCGGGGCACTGCCCCTCTTTTTGGATCGAAGGCCTGCCTCGGCGGGCCAATCCGGGCGGAAGACATTGTCAGGTGGGGAGTTTGGCTGGGGCGGCACATCTGTTAAAAGATAACGCAGGTGTCCTAAGATGAGCTCAACGAGAACAGAAATCTCGTGTGGAACAGAAGGGTAAAAGCTCGTTTGATTCTGATTTCCAGTACGAATACGAACCGTGAAAGCGTGGCCTAACGATCCTTTAGACCTTCGGAATTTGAAGCTAGAGGTGTCAGAAAAGTTACCACAGGGATAACTGGCTTGTGGCAGCCAAGCGTTCATAGCGACGTTGCTTTTTGATCCTTCGATGTCGGCTCTTCCTATCATTGTGAAGCAGAATTCACCAAGTGTTGGATTGTTCACCCACCAATAGGGAACGTGAGCTGGGTTTAGACCGTCGTGAGACAGGTTAGTTTTACCCTACTGATGACAGTGTCGCAATAGTAATTCAACCTAGTACGAGAGGAACCGTTGATTCGCACAATTGGTCATCGCGCTTGGTTGAAAAGCCAGTGGCGCGAAGCTACCGTGCGCTGGATTATGACTGAACGCCTCTAAGTCAGAATCCGGGCTAGAAGCGACGCATGCGCCCGCCGTTCGTTTGCCGACCAGCAGTAGGGGCCACTCGGCCCCCAAAGGCACGTGTCGTAGGTGAAGCTCGTGCGGTGAACAAGCCGCGCGGGCCGCCTTGAAGTACAATTCCTATCGAGCGGTGAGTAGAATCCTTTGCAGACGACTTAAATACGCGACGGGGTATTGTAAGTGGCAGAGTGGCCTTGCTGCCACGATCCACTGAGATTCAGCCCTACGTCGCTTCGATTCGTCCCTCCCCCCAACACTTAGTTGTCTTCCTCTCAAACCCCCCAAGAGGTTCTAGTTTTATATGACCCCGCCGAAGTGCTATTTGTCTGCCATTGGAAAGCTTAAGCCTTGTGCTATCTATGCCAAAGCATTTGAGAGCTAGTTGGCTCGTCCACGAGACACACCACAGCACCAAGTTATGTGGTCCCTTTTTGTTAAGTTTGGAAAAAAATGTTACGTTCTCCTCTATGAGGGTGTGGCTACTTAGGCTTGTAATGTGGCACTTCGATAAAAACAAAGCAGAAATCGGAAAGGAACATATTGCGAGGCCACATGCCGGGACCAATGCCATGGGACATTAGCAAGTCATGGGGTTTGTCAAGCACAAATGCTAAGGGTCATGCCTAGGTCCATCGGCGGCCAATGGCAATACAAAGGTGTCCAAGAGCAATGCAGTGAGACTTGTCAAGCATAATGCCAAGCAAAAATGGCCCAACCAAGTCAGTGGCCAAGAGCAATGCAGTGAGGCATGCGAAGCAAAAAGTCAAGGGGCATGTCCAGCCCCATCGGTATCCAAAAGCAGTGCAAAGAGACAAAGCACAATGCCACAGGGCATGGCCAACCCTGTTGGCGGACAAGAGCAATGTAACAAGGCATGTCAAGCACAATGCCAA-GGGCATGGCCAAGTCCCATTGGTTTCTAAGAGCAACGCAAAGAGACGTGCTAAGCAAGCATCGTGCATTTAAAAAAAGGGGCCACGGCATGGGGCCATAAGCTTGAAACCTCGGCACTCGATGGGCGTCCTTGGCATGCTTAACAGAGGCGACATGGCACACCTAAGGCTTCCCTTGGGCCACGGTCGACGTGGCCGGGCGATGGCGAAGAGCATGGCCAAGATGTTTTAGCAAGCCACGCAGGGCTTGTCAAGCACAAAACTAAGAGGCATGCCTAGCCCCATCGATGTCCGAGAGCAATGCAAATGTGTCCTTGGCATGCTCCTACAAGGTGACGGGCACACCTTGGGTTTCCCCGCCGTGGGGGTGGGTGCTCTCAGCATGGCTGGGGCACCGCATGCCGCACCCCCCCNNNNNNNNNNNNNNNNNNNNNNNNNNNNNNNNNNNNNNNNNNNNNNNNNNNNNNNNNNNNNNNNNNNNNNNNNNNNNNNNNNNNNNNNNNNNNNNNNNNNNNNNNNNNNNNNNNNNNNNNNNNNNNNNNNNNNNNNNNNNNNNNN
>Tieghemella heckelii voucher Bourland 605 external transcribed spacer, 18S ribosomal RNA gene, internal transcribed spacer 1, 5.8S ribosomal RNA gene, internal transcribed spacer 2, and 28S ribosomal RNA gene, complete sequence
NNNNNNNNNNNNNNNNNNNNNNNNNNNNNNNNNNNNNNNNNNNNNNNNNNNNNNNNNNNNNNNNNNNNNNNNNNNNNNNNNNNNNNNNNNNNNNNNNNNNNNNNNNNNNNNNNNNNNNNNNNNNNNNNNNNNNNNNNNNNNNNNNNNNNNNNNNNNNNNNNNNNNNNNNNNNNNNNNNNNNNNNNNNNNNNNNNNNNNNNNNNNNNNNNNNNNNNNNNNNNNNNNNNNNNNNNNNNNNNNNNNNNNNNNNNNNNNNNNNNNNNNNNNNNNNNNNNNNNNNNNNNNNNNNNNNNNNNNNNNNNNNNNNNNNNNNNNNNNNNNNNNNNNNNNNNNNNNNNNNNNNNNNGCACTCACCGAGTGTCTTTGGCATGCTCCCGCGAGGTGATGGGCACACCTTGGGGCGACGTGGGGGCATTGGCACGAGGCATGGCAAGCCCCGTGGGTTGGCACGAGCAACGCCACGGGGCGCTGGCAAGCCGCGGGTGCTTGCGCAGCACGTAGCCATGGGGCATGCCCAGCCCCAAATCGGTGTTCCTTGGTACCTAGGTGTGTCATTTGTTTGCCCGATGGGCCGCGGGGGGGGATCCTTACGCCCAAAAGGCCATTATGACTCCTCGGCCATGGGCAGTGTCCCTTCCTATCAGCCCAAAGAAGGCTCAAAATGCATATATAAGGGGGTGGGTGCTCTCAGCATGGCTGGGGCACCATATGCCGCACCCCCCCGGCACTCACCGAGTGTCTTTGGCATGCTCCCACGAGGTGATGGGCACACCTTGGGGCGACGTGGGGGCATTGGCACGAGGCATGGCAAGCCCCGTGGGTTGGCACGAGCAACGCCACGGGGCGCTGGCAAGCCGCGGGTGCTTGCGCAGCACGTAGCCATGGGGCATGCCCAGCCCCAAATCGGTGTTCCTTGGTACCTAGGTGTGTCA-TTTGTTTGCCCGATGGGCCGCGGGGGGGGATCCTTACGCCCAAAAGGCCATTATGACTCCTCGGCCATGGGCAGTGTCCCTTCCTATCAGCCCAAAGAAGGCTCAAAATGCATATATAAGGGGGTGGGTGCTCTCAGCATGGCTGGGGCACCATATGCCGCACCCCCCCGGCACTCACCGAGTGTCTTTGGCATGCTCCCGCGAGGTGATGGGCACACCTTGGGGCGACGTGGGGGCATTGGCACGAGGCATGGCAAGCCCCGTGGGTTGGCACGAGCAACGCCACGGGGCGCTGGCAAGCCGCGGGTGCTTGCGCAGCACGTAGCCATGGGGCATGCCCAGCCCCAAATCGGTGTTCCTTGGTACCTAGGTGTGTCA-TTTGTTTGCCCGATGGGCCGCGGGGGGGGATCCTTACGCCCAAAAGGCCATTATGACTCCTCGGGCATAGGCAGTGTCTCTTCCTATCAGCCCAAAGAAGGCTCAAAATGCATATATAAGGGGGTGGGTGCTCTCAGCATGGCTGGGGCACCATATGCCGCACCCCCCCGGCACTCACCGAGTGTCTTTGGCATGCTCCCACGAGGTGATGGGCACACCTTGGGGCGACGTGGGGGCATTGGCACGAGGCATGGCAAGCCCCGTGGGTTGGCACGAGCAACGCCACGGGGCGCTGGCAAGCCGCGGGTGCTTGCGCAGCACGTAGCCATGGGGCATGCCCAGCCCCAAATCGGTGTTCCTTGGTACCTAGGTGTGTCA-TTTGTTTGCCCGATGGGCCGCGGGGGGGGATCCTTACGCCCAAAAGGCCATTATGACTCCTCGGGCATAGGCAGTGTCTCTTCCTATCACCCTGAAAAAGGTTCAAAATGCATATATAAGGGGGTGGGTGTCCTCAGCATGGCTGGGGCACCGCATGCCACACCCCCCCGGCACTCACCGAGTGTCTTTGGCATGCTCCCACGAGGTGATGGGCACACCTTGGGCTTCCCCGCCGTGGGCGGGGGGCAACGTGGGGGCATTGCCACGAGGCATGGCAAGCCCCGTGGGTTGGCACGAGCAACTCCACGGGGCGCTGGCAAGCCGCGGGTGCTTGCACAGCACGTAGCCATGGGGCATGCCCAGCCCCAAA----TGTCTCGGGATAATGAAAGGGAATCCGCAAGTAATGCAGACAAATGTTGAAATGCCACGGGGTACGGCCAACACCGTCGGCGACCGATAGCAATGCAATGAGGCCCGATGTGCTCATTGCCCGGGGACAAGGCCAACCCCAATTCGGTTTCGGGAAAAATGAAAGAGAATCTGCGAGCAATGCAAACAAATGTTGAAATGCCACGGGGTACTGGCAACCCCGTGGGCGACCGATAGCAATGCAATGAGGCCCGATGTGCTCATTGCCTGGGGACAGGGTCAGCCCCAGTTCGGTATTCGGGAAAAATGAAAGGGAATCCGCGAGCAATGCAAACAAATGTTGAGATGCCACGGGGTACGGGCAACCCCGTCGGCGACCGATAGCAATGCAATGAGGCCCGATGTGCTCATTGCCTGGGGACAGGGTCAGCCCCAGTTCGGTATTCGGGAAAAATGAAAGGGAATCCGCGAGCAATGCAAACAAATGTTGAGATGCCACGGGGTACGGGCAACCCCGTCGGCGACCGATAGCAATGCAATGAGGCCCGATGTGCTCATTGCCTGGGGACAGGGTCAGCCCCAGTTCGGTATTCGGGAAAAATGAAAGGGAATCCGCGAGCAATTCAAACAAATGTTGAAATGCCACAGGGTACGGGCAACCCCGTCGGCGATCGATAGCAATGCAATGAGGCCCGATGTGCTCATTGCCTGGGGACAGGGCCAACCCCAGTTTGGTATTCGGGAAAAATGAAACGGAATCCGCGAGCAATGCAAGCAAATGTTGAAATGCCACGAGGCTCGGCCAACCTCGTCGGCGATCGAGAGCAATACAATGAGGCATGTCATGCTCATTGCGAGGGGTCATGGCTACCCCAGTACGGTCTTCGGCAATAATGAAAAGGGAATCCGCGAGCAATGCTCGGAAAAATCGAAATGCCACGGGGCGTGGCCAAACCCGTCGGCGACCCAATGCAATGCAATGAGGCATGTCATGCTCATTGCCGGGGGACATGTCCAACCCCAGGCCGGTATTTGGGAACAATGAAAGGGAATCCACGAGCAATGCCAGGCAAAAAGGGAATGCCACTGGGCATTGGCAACCCCGTCGGCGGCTGGGAACAGTGCAATGAGGCATCTGAAGCTCATTGCCAGGTGGCATGGCCAACCCCAGTCTTGTATTCGGGAACCAAGCAAGCGTGTCTAAGAGCAATGCCAAGCAAAATTAAAATGCCACGGGGCATGGCCAACCCCGTCGGCGATCGAGAGCAATGCAATGAGGCATGGCCAAAGCTCCATCGGTTTCGAAAAGCAAAGTAAAGAGAGGCATGTGAAGCCATTGGGCCTGTTAAGCACAGTGCCACGAACCCACCAGAGATAAGCAAGGGGGTGCCAAGGCGT-----------------------------------------------GAGCCGAGGCACTCACCCATCAGAGATATAACAAGGGGGTGTCGAGGCGCGGGCTGAGGCACGCACCCATCTGAGATAAGGATGTTCGGAATTGATCTTTGCCCCTTTTGTGAGTGGTCGGTTTGCGGCATGGGCATAGCCTTGGGCTTCCCTTGGGGCATCGGCAGCTTGATGAATTATCAATGCTCGAAGTGCCCTCTCGGGGAAGTTTGGGGCTTCACTCATTGTCACTAGTCGACTTGACTTATTCTCGCGCCAAGCGGTGCTGTCTCTGCTTTCCCTCGATATCTTTTCATGCCTAGAGGGCTACACTCTCGTAGTTCGTCGAGGCGTGTTTGGGTTGGGGGGAGTTGTTGCAGTGTACGTCACGGTGTGTGAGTGGTGATGGAATTGTGCACGTCGGTTGGATCCCTGCTTGTGCAGCGAACTTCCCTCGTCCATTTCCCTTCAGTCAACGCTTCGAGAGCAATTGACGCTTAGAGCGTATTGGTGTTCCTGTGTTGGATGCCTCATGTGATGGAAATTGACCTCGGATAAGTCTTGATTTTGGCTCCTCACCACTTTGTGGTGTTAGATTGACGTGGAAGTACTTCCCATGCCCCCTTGAGCGCTTCGCCTCGTCGTGTTGCAATCATGGCCCATGGGTTGTTACTAAAGCTCTCGGATACGGAACTCTTGAAGGGTGCACGGTATGCTTCTGCCGTATACCCCCC-AAAGTGTTCATGGCTCAATGCGTACGACGGTCGTGCCCATCTTTGTCCCTCTAGCTATAGTTTAGATGGGGCTCATGCAGTGCCGACGTCGTGAAGGAATGCTACCTGGTTGATCCTGCCAGTAGTCATATGCTTGTCTCAAAGATTAAGCCATGCATGTGTAAGTATGAACTAATTCAGACTGTGAAACTGCGAATGGCTCATTAAATCAGTTATAGTTTGTTTGATGGTATCTACTACTCGGATAACCGTAGTAATTCTAGAGCTAATACGTGCAACAAATCCCGACTTCTGGAAGGGATGCATTTATTAGATAAAAGGTCAACGCGGGCTTGTCCCGTTGCTCTGATGATTCATGATAACTCGACGGATCGCACGGCCTTCGTGCCGGCGACGCATCATTCAAATTTCTGCCCTATCAACTTTCGATGGTAGGATAGTGGCCTACTATGGTGGTGACGGGTGACGGAGAATTAGGGTTCGATTCCGGAGAGGGAGCCTGAGAAACGGCTACCACATCCAAGGAAGGCAGCAGGCGCGCAAATTACCCAATCCTGACACGGGGAGGTAGTGACAATAAATAACAATACCGGGCTCATTGAGTCTGGTAATTGGAATGAGTACAATCTAAATCCCTTAACGAGGATCCATTGGAGGGCAAGTCTGGTGCCAGCAGCCGCGGTAATTCCAGCTCCAATAGCGTATATTTAAGTTGTTGCAGTTAAAAAGCTCGTAGTTGGACTTTGGGGTGGGTCGACCGGTCCGCCCTTGGGTGTGCACCGATCGTCTCGTCCCTTCTGCCGGCGATGCGCTCCTGGCCTTAATTGGCCGGGTCGTGCCTCCGGCGCTGTTACTTTGAAGAAATTAGAGTGCTCAAAGCAAGCCTACGCTCTGGATACATTAGCATGGGATAACATCATAGGATTTCGATCCTATTACGTTGGCCTTCGGGATCGGAGTAATGATTAACAGGGACAGTCGGGGGCATTCGTATTTCATAGTCAGAGGTGAAATTCTTGGATTTATGAAAGACGAACAACTGCGAAAGCATTTGCCAAGGATGTTTTCATTAATCAAGAACGAAAGTTGGGGGCTCGAAGACGATCAGATACCGTCCTAGTCTCAACCATAAACGATGCCGACCAGGGATCAGCGGATGTTTCTTTTAGGACTCCGCTGGCACCTTATGAGAAATCAAAGTTTTTGGGTTCCGGGGGGAGTATGGTCGCAAGGCTGAAACTTAAAGGAATTGACGGAAGGGCACCACCAGGAGTGGAGCCTGCGGCTTAATTTGACTCAACACGGGGAAACTTACCAGGTCCAGACATAGTAAGGATTGACAGACTGAGAGCTCTTTCACGATTCTATGGGTGGTGGTGCATGGCCGTTCTTAGTTGGTGGAGCGATTTGTCTGGTTAATTCCGTTAACGAACGAGACCTCAGCCTGCTAACTAGCTATGTGGAGGTGACCCTCCACAGCTAGCTTCTTAGAGGGACTATGGCCTTTCAGGCCACGGAAGTTTGAGGCAATAACAGGTCTGTGATGCCCTTAGATGTTCTGGGCCGCACGCGCGCTACACTGATGTATTCAACGAGTCTATAGCCTTGGCCGACAGGCCCGGGTAATCTTTGAAATTTCATCGTGATGGGGATAGATCATTGCAATTGTTGGTCTTCAACGAGGAATTCCTAGTAAGCGCGAGTCATCAGCTCGCGTTGACTACGTCCCTGCCCTTTGTACACACCGCCCGTCGCTCCTACCGATTGAATGGTCCGGTGAAGTGTTCGGATCGCGGCGACGTGGGCGGTTCGCTGCCGGCGACGTCGCGAGAAGTCCACTGAACCTTATCATTTAGAGGAAGGAGAAGTCGTAACAAGGTTTCCGTAGGTGAACCTGCGGAAGGATCATTGTCGAAACCTGCCAAGCAGAACAACCCGCGAACTTGTATAGCAGCAACCGCTGGGGGTCCTTGTGCCCTTCGCCAGGTGCGCTCCTGAATTGCGTTGCCTTGGCTAAAACTAACCCCGACGCGAATTGCGTCAAGGAACCTTAACAAGAGGAGCGCCCCCTGTTCTCGTTCGTAAGTGCGAAGTTAGGGGGGCTAGCTGCATCTTTTCGTGTACATAACGACTCTCGGCAACGGATATCTCGGCTCTCGCATCGATGAAGAACGTAGCGAAATGCGATACTTGGTGTGAATTGCAGAATCCCGCGAACCATCGAGTCTTTGAACGCAAGTTGCGCCCGAAGCTAGAAGGCCGAGGGCACGCCTGCCTGGGCGTCTCGCATCGCGTCGCCCCCCACCCTGTGCCCGCAAAGGGTTCTTGGGTCGGTGGGGGCGGATTTTGGCCCCCCGTGTACCGTAGTGCGCGGTCGGCCTAAATATAAGTCCCGGGGCGACGGACGTCACGACGAGTGGTGGATGTGATACCCTTGCGTCATGTCGTGCACGTCTTGACCCCCCGGATTGTTTTGTTTTTGACCCTGAAGCACACTGTTTCCACGGAGCCTTGATCGTGACCCCAGGTCAGGCGGGATTACCCGCTGAGTTTAAGCATATCAATAAGCGGAGGAAAAGAAACTTACAAGGATTCCCTTAGTAACGGCGAGCGAACCGGGAATAGCCCAGCTTGAAAATCGTGCGGCCTCGCCGTTCGAATTGTAGTCTGGAGAAGCGTCCTCAGCGGCGGACCGGGCCCAAGTCCCCTGGAAGGGGGCGCCGGAGAGGGTGAGAGCCCCGTCGTGCCCGGACCCTGTCGCACCACGAGGCGCTGTCGGCGAGTCGGGTTGTTTGGGAATGCAGCCCCAATCGGGCGGTAAATTCTGTCCAAGGCTAAATATGGGCGAGAGACCGATAGCAAACAAGTACCGCGAGGGAAAGATGAAAAGGACTTTGAAAAGAGAGTCAAAGAGTGCTTGAAATTGTCGGGAGGGAAGCGGATGGGGGCCGGCGATGCGCTCCGGTCGGATGTGGAACGGTGGTAGCCGGTCCGCCGATCGACTCGGGGCGTGGACCGGTGCGAATTGGGGCGGAGGCCAAAGCCCGGGCAGTCGTAAAGCTCGTGGAGACGCCTTCGCCTCGATTGTGGCTGGCAGCGCGCGCCTCTGGCGTGCTTCGGCATCTGCGCGCTCCCAGCACCGGCCAGTGGGCTCCCCATTCGGCCCGTCTTGAAACACGGACCAAGGAGTCTGACATGTGTGCGAGTCAACGGGCGAGTAAACCCGTAAGGCGCAAGGAAGCTGATTGGCGGGATGCCCCAGTGGG-TTGCACCGCCGACCGACCTTGATCTTCTGAGAAGGGTTCGAGTGTAAGCATGCCTGTCGGGACCCGAAAGATGGTGAACTATGCCTGAGCGGGGCGAAGCCAGAGGAAACTCTGGTGGAGGCCCGCAGCGATACTGACGTGCAAATCGTTCGTCTGACTTGGGTATAGGGGCGAAAGACTAATCGAACCGTCTAGTAGCTGGTTCCCTCCGAAGTTTCCCTCAGGATAGCTGGAGCTCGGGTGCGAGTTCTATCGGGTAAAGCCAATGATTAGAGGCATCGGGGGCGCAACGCCCTCGACCTATTCTCAAACTTTAAATAGGTAGGACGGTGCGGCTGCTCTGTTGAGCCGTGCCACGGAATCGAGAGCTCCAAGTGGGCCATTTTTGGTAAGCAGAACTGGCGATGCGGGATGAACCGGAAGTCGGGTTACGGTGCCCAACTGCGCGCTAACCTAGAACCCACAAAGGGTGTTGGTCGATTAAGACAGCAGGACGGTGGTCATGGAAGTCGAAATCCGCTAAGGAGTGTGTAACAACTCACCTGCCGAATCAACTAGCCCCGAAAATGGATGGCGCTGAAGCGCGCGACCTATACCCGGCCGTCGGGGCAAGTGCCAGGCCCCGATGAGTAGGAGGGCGCAGCGGTCGCTGCAAAACCTTGGGCGCGAGCCCGGGCGGAGCGGCCGTTGGTGCGGATCTTGGTGGTAGTAGCAAATATTCAAATGAGAACTTTGAAGGCCGAAGAGGGGAAAGGTTCCATGTGAACGGCACTTGCACATGGGTTAGTCGATCCTAAGAGTCGGGGGAAGCCCGACAGAGAGCGCGTTCCGCGCGAGCATCGAAAGGGAATCGGGTTAAAATTCCTGAACCGGGACGTGGCGGCTGACGGCAACGTTAGGGAGTCCGGAGACGTCGGCGGGGGCCTCGGGAAGAGTTATCTTTTCTGTTTAACAGCCTGCCCACCCTGGAAACGGCTCAGCCGGAGGTAGGGTCCAGCGGCTGGAAGAGCACCGCACGTCGCGTGGTGTCCGGTGCGCCCCCGGCGGCCCTTGAAAATCCGGAGGACCGAGTGCCTCCCACGCCCGGTCGTACTCATAACCGCATCAGGTCTCCAAGGTGAACAGCCTCTGGTCGATGGAACAATGTAGGCAAGGGAAGTCGGCAAAATGGATCCGTAACTTCGGGAAAAGGATTGGCTCTGAGGGCTGGGCACGGGGGTCCCAGTCCCGAACCCGTCGGCTGCCGGTGGACTGCTCGAGCTGCTCCCGCGGCGAGAGCGGGTCGCCGCGTGCCGGCCGGGGGACGGACTGGGAACGGCTCCTCACGGGGCCTTCCCCGGGCGTCGAACAGTCGACTCAGAACTGGTACGGACAAGGGGAATCCGACTGTTTAATTAAAACAAAGCATTGCGATGGTCCCTGCGGATGCTCACGCAATGTGATTTCTGCCCAGTGCTCTGAATGTCAAAGTGAAGAAATTCAACCAAGCGCGGGTAAACGGCGGGAGTAACTATGACTCTCTTAAGGTAGCCAAATGCCTCGTCATCTAATTAGTGACGCGCATGAATGGATTAACGAGATTCCCACTGTCCCTGTCTACTATCCAGCGAAACCACAGCCAAGGGAACGGGCTTGGCAGAATCAGCGGGGAAAGAAGACCCTGTTGAGCTTGACTCTAGTCCGACTTTGTGAAATGACTTGAGAGGTGTAGGATAAGTGGGAGCCGGAAACGGCGAAAGTGAAATACCACTACTTTTAACGTTATTTTACTTATTCCGTGAATCGGAGGCGGGGCACTGCCCCTCTTTTTGGATCGAAGGCCTGCCTCGGCGGGCCAATCCGGGCGGAAGACATTGTCAGGTGGGGAGTTTGGCTGGGGCGGCACATCTGTTAAAAGATAACGCAGGTGTCCTAAGATGAGCTCAACGAGAACAGAAATCTCGTGTGGAACAGAAGGGTAAAAGCTCGTTTGATTCTGATTTCCAGTACGAATACGAACCGTGAAAGCGTGGCCTAACGATCCTTTAGACCTTCGGAATTTGAAGCTAGAGGTGTCAGAAAAGTTACCACAGGGATAACTGGCTTGTGGCAGCCAAGCGTTCATAGCGACGTTGCTTTTTGATCCTTCGATGTCGGCTCTTCCTATCATTGTGAAGCAGAATTCACCAAGTGTTGGATTGTTCACCCACCAATAGGGAACGTGAGCTGGGTTTAGACCGTCGTGAGACAGGTTAGTTTTACCCTACTGATGACAGTGTCGCAATAGTAATTCAACCTAGTACGAGAGGAACCGTTGATTCGCACAATTGGTCATCGCGCTTGGTTGAAAAGCCAGTGGCGCGAAGCTACCGTGCGCTGGATTATGACTGAACGCCTCTAAGTCAGAATCCGGGCTAGAAGCGACGCATGCGCCCGCCGTTCGTTTGCCGACCAGCAGTAGGGGCCACTCGGCCCCCAAAGGCACGTGTCGTAGGTGAAGCTCGTGCGGTGAACAAGCCGCGCGGGCCGCCTTGAAGTACAATTCCTATCGAGCGGTGAGTAGAATCCTTTGCAGACGACTTAAATACGCGACGGGGTATTGTAAGTGGCAGAGTGGCCTTGCTGCCACGATCCACTGAGATTCAGCCCTACGTCGCTTCGATTCGTCCCTCCCCCCAACACTTAGTTGTCTTCCTCTCAAACCCCCCAAGAGGTTCTAGTTTTATATGACCCCGCCGAAGTGCTATTTGTCTGCCATTGGAAAGCTTAAGCCTTGTGCTATCTATGCCAAAGCATTTGAGAGCTAGTTGGCTCGTCCACGAGACACACCACAGCACCAAGTTATGTGGTCCCTTTTTGTTAAGTTTGGAAAAAAATGTTACGTTCTCCTCTATGAGGGTGTGGCTACTTAGGCTTGTAATGTGGCACTTCGATAAAAACAAAGCAGAAATCGGAAAGGAACATATTGCGAGGCCACATGCCGGGACCAATGCCATGGGACATTAGCAAGTCATGGGGTTTGTCAAGCACAAATGCTAAGGGTCATGCCTAGGTCCATCGGCGGCCAATGGCAATACAAAGGTGTCCAAGAGCAATGCAGTGAGACTTGTCAAGCATAATGCCAAGCAAAAATGGCCCAACCAAGTCAGTGGCCAAGAGCAATGCAGTGAGGCATGCGAAGCAAAAAGTCAAGGGGCATGTCCAGCCCCATCGGTATCCAAAAGCAGTGCAAAGAGACAAAGCACAATGCCACAGGGCATGGCCAACCCTGTTGGCGGACAAGAGCAATGTAACAAGGCATGTCAAGCACAATGCCAA-GGGCATGGCCAAGTCCCATTGGTTTCTAAGAGCAACGCAAAGAGACGTGCTAAGCAAGCATCGTGCATTTAAAAAAAGGGGCCACGGCATGGGGCCATAAGCTTGAAACCTCGGCACTCGATGGGCGTCCTTGGCATGCTTAACAGAGGCGACATGGCACACCTAAGGCTTCCCTTGGGCCACGGTCGACGTGGCCGGGCGATGGCGAAGAGCATGGCCAAGATGTTTTAGCAAGCCACGCAGGGCTTGTCAAGCACAAAACTAAGAGGCATGCCTAGCCCCATCGATGTCCGAGAGCAATGCAAATGTGTCCTTGGCATGCTCCTACAAGGTGACGGGCACACCTTGGGTTTCCCCGCCGTGGGGGTGGGTGCTCTCAGCATGGCTGGGGCACCGCATGCCGCACCCCCCCNNNNNNNNNNNNNNNNNNNNNNNNNNNNNNNNNNNNNNNNNNNNNNNNNNNNNNNNNNNNNNNNNNNNNNNNNNNNNNNNNNNNNNNNNNNNNNNNNNNNNNNNNNNNNNNNNNNNNNNNNNNNNNNNNNNNNNNNNNNNNNNNN
>Tieghemella heckelii voucher Hawthorne 32 external transcribed spacer, 18S ribosomal RNA gene, internal transcribed spacer 1, 5.8S ribosomal RNA gene, internal transcribed spacer 2, and 28S ribosomal RNA gene, complete sequence
NNNNNNNNNNNNNNNNNNNNNNNNNNNNNNNNNNNNNNNNNNNNNNNNNNNNNNNNNNNNNNNNNNNNNNNNNNNNNNNNNNNNNNNNNNNNNNNNNNNNNNNNNNNNNNNNNNNNNNNNNNNNNNNNNNNNNNNNNNNNNNNNNNNNNNNNNNNNNNNNNNNNNNNNNNNNNNNNNNNNNNNNNNNNNNNNNNNNNNNNNNNNNNNNNNNNNNNNNNNNNNNNNNNNNNNNNNNNNNNNNNNNNNNNNNNNNNNNNNNNNNNNNNNNNNNNNNNNNNNNNNNNNNNNNNNNNNNNNNNNNNNNNNNNNNNNNNNNNNNNNNNNNNNNNNNNNNNNNNNNNNNNNNNNNNNNNNNNNNNNNNNNNNNNNNNNNNNNNNNNNNNNNNNNNNNNNNNNNNNNNNNNNNNNNNNNNNNNNNNNNNNNNNNNNNNNNNNNNNNNNNNNNNNNNNNNNNNNNNNNNNNNNNNNNNNNNNNNNNNNNNNNNNNNNNNNNNNNNNNNNNNNNNNNNNNNNNNNNNNNNNNNNNNNNNNNNNNNNNNNNNNNNNNNNNNNNNNNNNNNNNNNNNNNNNNNNNNNNNNNNNNNNNNNNNNNNNNNNNNNNNNNNNNNNNNNNNNNNNNNNNNNNNNNNNNNNNNNNNNNNNNNNNNNNNNNNNNNNNNNNNNNNNNNNNNNNNNNNNNNNNNNNNNNNNNNNNNNNNNNNNNNNNNNNNNNNNNNNNNNNNNNNNNNNNNNNNNNNNNNNNNNNNNNNNNNNNNNNNNNNNNNNNNNNNNNNNNNNNNNNNNNNNNNNNNNNNNNNNNNNNNNNNNNNNNNNNNNNNNNNNNNNNNNNNNNNNNNNNNNNNNNNNNNNNNNNNNNNNNNNNNNNNNNNNNNNNNNNNNNNNNNNNNNNNNNNNNNNNNNNNNNNNNNNNNNNNNNNNNNNNNNNNNNNNNNNNNNNNNNNNNNNNNNNNNNNNNNNNNNNNNNNNNNNNNNNNNNNNNNNNNNNNNNNNNNNNNNNNNNNNNNNNNNNNNNNNNNNNNNNNNNNNNNNNNNNNNNNNNNNNNNNNNNNNNNNNNNNNNNNNNNNNNNNNNNNNNNNNNNNNNNNNNNNNNNNNNNNNNNNNNNNNNNNNNNNNNNNNNNNNNNNNNNNNNNNNNNNNNNNNNNNNNNNNNNNNNNNNNNNNNNNNNNNNNNNNNNNNNNNNNNNNNNNNNNNNNNNNNNNNNNNNNNNNNNNNNNNNNNNNNNNNNNNNNNNNNNNNNNNNNNNNNNNNNNNNNNNNNNNNNNNNNNNNNNNNNNNNNNNNNNNNNNNNNNNNNNNNNNNNNNNNNNNNNNNNNNNNNNNNNNNNNNNNNNNNNNNNNNNNNNNNNNNNNNNNNNNNNNNNNNNNNNNNNNNNNNNNNNNNNNNNNNNNNNNNNNNNNNNNNNNNNNNNNNNNNNNNNNNNNNNNNNNNNNNNNNNNNNNNNNNNNNNNNNNNNNNNNNNNNNNNNNNNNNNNNNNNNNNNNNNNNNNNNNNNNNNNNNNNNNNNNNNNNNNNNNNNNNNNNNNNNNNNNNNNNNNNNNNNNNNNNNNNNNNNNNNNNNNNNNNNNNNNNNNNNNNNNNNNNNNNNNNNNNNNNNNNNNNNNNNNNNNNNNNNNNNNNNNNNNNNNNNNNNNNNNNNNNNNNNNNNNNNNNNNNNNNNNNNNNNNNNNNNNNNNNNNNNNNNNNNNNNNNNNNNNNNNNNNNNNNNNNNNNNNNNNNNNNNNNNNNNNNNNNNNNNNNNNNNNNNNNNNNNNNNNNNNNNNNNNNNNNNNNNNNNNNNNNNNNNNNNNNNNNNNNNNNNNNNNNNNNNNNNNNNNNNNNNNNNNNNNNNNNNNNNNNNNNNNNNNNNNNNNNNNNNNNNNNNNNNNNNNNNNNNNNNNNNNNNNNNNNNNNNNNNNNNNNNNNNNNNNNNNNNNNNNNNNNNNNNNNNNNNNNNNNNNNNNNNNNNNNNNNNNNNNNNNNNNNNNNNNNNNNNNNNNNNNNNNNNNNNNNNNNNNNNNNNNNNNNNNNNNNNNNNNNNNNNNNNNNNNNNNNNNNNNNNNNNNNNNNNNNNNNNNNNNNNNNNNNNNNNNNNNNNNNNNNNNNNNNNNNNNNNNNNNNNNNNNNNNNNNNNNNNNNNNNNNNNNNNNNNNNNNNNNNNNNNNNNNNNNNNNNNNNNNNNNNNNNNNNNNNNNNNNNNNNNNNNNNNNNNNNNNNNNNNNNNNNNNNNNNNNNNNNNNNNNNNNNNNNNNNNNNNNNNNNNNNNNNNNNNNNNNNNNNNNNNNNNNNNNNNNNNNNNNNNNNNNNNNNNNNNNNNNNNNNNNNNNNNNNNNNNNNNNNNNNNNNNNNNNNNNNNNNNNNNNNNNNNNNNNNNNNNNNNNNNNNNNNNNNNNNNNNNNNNNNNNNNNNNNNNNNNNNNNNNNNNNNNNNNNNNNNNNNNNNNNNNNNNNNNNNNNNNNNNNNNNNNNNNNNNNNNNNNNNNNNNNNNNNNNNNNNNNNNNNNNNNNNNNNNNNNNNNNNNNNNNNNNNNNNNNNNNNNNNNNNNNNNNNNNNNNNNNNNNNNNNNNNNNNNNNNNNNNNNNNNNNNNNNNNNNNNNNNNNNNNNNNNNNNNNNTAGCAATGCAATGAGGCCCGATGTGCTCATTGCCTGGGGACAGGGTCAGCCCCAGTTCGGTATTCGGGAAAAATGAAAGGGAATCCGCGAGCAATTCAAACAAATGTTGAAATGCCACAGGGTACGGGCAACCCCGTCGGCGATCGATAGCAATGCAATGAGGCCCGATGTGCTCATTGCCTGGGGACAGGGCCAACCCCAGTTTGGTATTCGGGAAAAATGAAACGGAATCCGCGAGCAATGCAAGCAAATGTTGAAATGCCACGAGGCTCGGCCAACCTCGTCGGCGATCGAGAGCAATACAATGAGGCATGTCATGCTCATTGCGAGGGGTCATGGCTACCCCAGTACGGTCTTCGGCAATAATGAAAAGGGAATCCGCGAGCAATGCTCGGAAAAATCGAAATGCCACGGGGCGTGGCCAAACCCGTCGGCGACCCAATGCAATGCAATGAGGCATGTCATGCTCATTGCCGGGGGACATGTCCAACCCCAGGCCGGTATTTGGGAACAATGAAAGGGAATCCACGAGCAATGCCAGGCAAAAAGGGAATGCCACTGGGCATTGGCAACCCCGTCGGCGGCTGGGAACAGTGCAATGAGGCATCTGAAGCTCATTGCCAGGTGGCATGGCCAACCCCAGTCTTGTATTCGGGAACCAAGCAAGCGTGTCTAAGAGCAATGCCAAGCAAAATTAAAATGCCACGGGGCATGGCCAACCCCGTCGGCGATCGAGAGCAATGCAATGAGGCATGGCCAAAGCTCCATCGGTTTCGAAAAGCAAAGTAAAGAGAGGCATGTGAAGCCATTGGGCCTGTTAAGCACAGTGCCACGAACCCACCAGAGATAAGCAAGGGGGTGCCAAGGCGT-----------------------------------------------GAGCCGAGGCACTCACCCATCAGAGATATAACAAGGGGGTGTCGAGGCGCGGGCTGAGGCACGCACCCATCTGAGATAAGGATGTTCGGAATTGATCTTTGCCCCTTTTGTGAGTGGTCGGTTTGCGGCATGGGCATAGCCTTGGGCTTCCCTTGGGGCATCGGCAGCTTGATGAATTATCAATGCTCGAAGTGCCCTCTCGGGGAAGTTTGGGGCTTCACTCATTGTCACTAGTCGACTCGACTTATTCTCGCGCCAAGCGGTGCTGTCTCTGCTTTCCCTCGATATCTTTTCATGCCTAGAGGGCTACACTCTCGTAGTTCGTCGAGGCGTGTTTGGGTTGGGGGGAGTTGTTGCAGTGTACGTCACGGTGTGTGAGTGGTGATGGAATTGTGCACGTCGGTTGGATCCCTGCTTGTGCAGCGAACTTCCCTCGTCCATTTCCCTTCAGTCAACGCTTCGAGAGCAATTGACGCTTAGAGCGTATTGGTGTTCCTGTGTTGGATGCCTCATGTGATGGAAATTGACCCCGGATAAGTCTTGATTTTGGCTCCTCACCACTTTGTGGTGTTAGATTGACGTGGAAGTACTTCCCATGCCCCCTTGAGCGCTTCGCCTCGTCGTGTTGCAATCATGGCCCATGGGTTGTTACTAAAGCTCTCGGATACGGAACTCTTGAAGGGTGCACGGTATGCTTCTGCCGTATACCCCCC-AAAGTGTTCATGGCTCAATGCGTACGACGGTCGTGCCCATCTTTGTCCCTCTAGCTATAGTTTAGATGGGGCTCATGCAGTGCCGACGTCGTGAAGGAATGCTACCTGGTTGATCCTGCCAGTAGTCATATGCTTGTCTCAAAGATTAAGCCATGCATGTGTAAGTATGAACTAATTCAGACTGTGAAACTGCGAATGGCTCATTAAATCAGTTATAGTTTGTTTGATGGTATCTACTACTCGGATAACCGTAGTAATTCTAGAGCTAATACGTGCAACAAATCCCGACTTCTGGAAGGGATGCATTTATTAGATAAAAGGTCAACGCGGGCTTGTCCCGTTGCTCTGATGATTCATGATAACTCGACGGATCGCACGGCCTTCGTGCCGGCGACGCATCATTCAAATTTCTGCCCTATCAACTTTCGATGGTAGGATAGTGGCCTACTATGGTGGTGACGGGTGACGGAGAATTAGGGTTCGATTCCGGAGAGGGAGCCTGAGAAACGGCTACCACATCCAAGGAAGGCAGCAGGCGCGCAAATTACCCAATCCTGACACGGGGAGGTAGTGACAATAAATAACAATACCGGGCTCATTGAGTCTGGTAATTGGAATGAGTACAATCTAAATCCCTTAACGAGGATCCATTGGAGGGCAAGTCTGGTGCCAGCAGCCGCGGTAATTCCAGCTCCAATAGCGTATATTTAAGTTGTTGCAGTTAAAAAGCTCGTAGTTGGACTTTGGGGTGGGTCGACCGGTCCGCCCTTGGGTGTGCACCGATCGTCTCGTCCCTTCTGCCGGCGATGCGCTCCTGGCCTTAATTGGCCGGGTCGTGCCTCCGGCGCTGTTACTTTGAAGAAATTAGAGTGCTCAAAGCAAGCCTACGCTCTGGATACATTAGCATGGGATAACATCATAGGATTTCGATCCTATTACGTTGGCCTTCGGGATCGGAGTAATGATTAACAGGGACAGTCGGGGGCATTCGTATTTCATAGTCAGAGGTGAAATTCTTGGATTTATGAAAGACGAACAACTGCGAAAGCATTTGCCAAGGATGTTTTCATTAATCAAGAACGAAAGTTGGGGGCTCGAAGACGATCAGATACCGTCCTAGTCTCAACCATAAACGATGCCGACCAGGGATCAGCGGATGTTTCTTTTAGGACTCCGCTGGCACCTTATGAGAAATCAAAGTTTTTGGGTTCCGGGGGGAGTATGGTCGCAAGGCTGAAACTTAAAGGAATTGACGGAAGGGCACCACCAGGAGTGGAGCCTGCGGCTTAATTTGACTCAACACGGGGAAACTTACCAGGTCCAGACATAGTAAGGATTGACAGACTGAGAGCTCTTTCACGATTCTATGGGTGGTGGTGCATGGCCGTTCTTAGTTGGTGGAGCGATTTGTCTGGTTAATTCCGTTAACGAACGAGACCTCAGCCTGCTAACTAGCTATGTGGAGGTGACCCTCCACAGCTAGCTTCTTAGAGGGACTATGGCCTTTCAGGCCACGGAAGTTTGAGGCAATAACAGGTCTGTGATGCCCTTAGATGTTCTGGGCCGCACGCGCGCTACACTGATGTATTCAACGAGTCTATAGCCTTGGCCGACAGGCCCGGGTAATCTTTGAAATTTCATCGTGATGGGGATAGATCATTGCAATTGTTGGTCTTCAACGAGGAATTCCTAGTAAGCGCGAGTCATCAGCTCGCGTTGACTACGTCCCTGCCCTTTGTACACACCGCCCGTCGCTCCTACCGATTGAATGGTCCGGTGAAGTGTTCGGATCGCGGCGACGTGGGCGGTTCGCTGCCGGCGACGTCGCGAGAAGTCCACTGAACCTTATCATTTAGAGGAAGGAGAAGTCGTAACAAGGTTTCCGTAGGTGAACCTGCGGAAGGATCATTGTCGAAACCTGCCAAGCAGAACAACCCGCGAACTTGTATAGCAGCAACCGCTGGGGGTCCTTGTGCCCTTCGCCAGGTGCGCTCCTGAATTGCGTTGCCTTGGCTAAAACTAACCCCGACGCGAATTGCGTCAAGGAACCTTAACAAGAGGAGCGCCCCCTGTTCTCGTTCGTAAGTGCGAAGTTAGGGGGGCTAGCTGCATCTTTTCGTGTACATAACGACTCTCGGCAACGGATATCTCGGCTCTCGCATCGATGAAGAACGTAGCGAAATGCGATACTTGGTGTGAATTGCAGAATCCCGCGAACCATCGAGTCTTTGAACGCAAGTTGCGCCCGAAGCTAGAAGGCCGAGGGCACGCCTGCCTGGGCGTCTCGCATCGCGTCGCCCCCCACCCTGTGCCCGCAAAGGGTTCTTGGGTCGGTGGGGGCGGATTTTGGCCCCCCGTGTACCGTAGTGCGCGGTCGGCCTAAATATAAGTCCCGGGGCGACGGACGTCACGACGAGTGGTGGATGTGATACCCTTGCGTCATGTCGTGCACGTCTTGACCCCCCGGATTGTTTTGTTTTTGACCCTGAAGCACACTGTTTCCACGGAGCCTTGATCGTGACCCCAGGTCAGGCGGGATTACCCGCTGAGTTTAAGCATATCAATAAGCGGAGGAAAAGAAACTTACAAGGATTCCCTTAGTAACGGCGAGCGAACCGGGAATAGCCCAGCTTGAAAATCGTGCGGCCTCGCCGTTCGAATTGTAGTCTGGAGAAGCGTCCTCAGCGGCGGACCGGGCCCAAGTCCCCTGGAAGGGGGCGCCGGAGAGGGTGAGAGCCCCGTCGTGCCCGGACCCTGTCGCACCACGAGGCGCTGTCGGCGAGTCGGGTTGTTTGGGAATGCAGCCCCAATCGGGCGGTAAATTCTGTCCAAGGCTAAATATGGGCGAGAGACCGATAGCAAACAAGTACCGCGAGGGAAAGATGAAAAGGACTTTGAAAAGAGAGTCAAAGAGTGCTTGAAATTGTCGGGAGGGAAGCGGATGGGGGCCGGCGATGCGCTCCGGTCGGATGTGGAACGGTGGTAGCCGGTCCGCCGATCGACTCGGGGCGTGGACCGGTGCGAATTGGGGCGGAGGCCAAAGCCCGGGCAGTCGTAAAGCTCGTGGAGACGCCTTCGCCTCGATTGTGGCTGGCAGCGCGCGCCTCTGGCGTGCTTCGGCATCTGCGCGCTCCCAGCACCGGCCAGTGGGCTCCCCATTCGGCCCGTCTTGAAACACGGACCAAGGAGTCTGACATGTGTGCGAGTCAACGGGCGAGTAAACCCGTAAGGCGCAAGGAAGCTGATTGGCGGGATGCCCCAGTGGG-TTGCACCGCCGACCGACCTTGATCTTCTGAGAAGGGTTCGAGTGTAAGCATGCCTGTCGGGACCCGAAAGATGGTGAACTATGCCTGAGCGGGGCGAAGCCAGAGGAAACTCTGGTGGAGGCCCGCAGCGATACTGACGTGCAAATCGTTCGTCTGACTTGGGTATAGGGGCGAAAGACTAATCGAACCGTCTAGTAGCTGGTTCCCTCCGAAGTTTCCCTCAGGATAGCTGGAGCTCGGGTGCGAGTTCTATCGGGTAAAGCCAATGATTAGAGGCATCGGGGGCGCAACGCCCTCGACCTATTCTCAAACTTTAAATAGGTAGGACGGTGCGGCTGCTCTGTTGAGCCGTGCCACGGAATCGAGAGCTCCAAGTGGGCCATTTTTGGTAAGCAGAACTGGCGATGCGGGATGAACCGGAAGTCGGGTTACGGTGCCCAACTGCGCGCTAACCTAGAACCCACAAAGGGTGTTGGTCGATTAAGACAGCAGGACGGTGGTCATGGAAGTCGAAATCCGCTAAGGAGTGTGTAACAACTCACCTGCCGAATCAACTAGCCCCGAAAATGGATGGCGCTGAAGCGCGCGACCTATACCCGGCCGTCGGGGCAAGTGCCAGGCCCCGATGAGTAGGAGGGCGCAGCGGTCGCTGCAAAACCTTGGGCGCGAGCCCGGGCGGAGCGGCCGTTGGTGCGGATCTTGGTGGTAGTAGCAAATATTCAAATGAGAACTTTGAAGGCCGAAGAGGGGAAAGGTTCCATGTGAACGGCACTTGCACATGGGTTAGTCGATCCTAAGAGTCGGGGGAAGCCCGACAGAGAGCGCGTTCCGCGCGAGCATCGAAAGGGAATCGGGTTAAAATTCCTGAACCGGGACGTGGCGGCTGACGGCAACGTTAGGGAGTCCGGAGACGTCGGCGGGGGCCTCGGGAAGAGTTATCTTTTCTGTTTAACAGCCTGCCCACCCTGGAAACGGCTCAGCCGGAGGTAGGGTCCAGCGGCTGGAAGAGCACCGCACGTCGCGTGGTGTCCGGTGCGCCCCCGGCGGCCCTTGAAAATCCGGAGGACCGAGTGCCTCCCACGCCCGGTCGTACTCATAACCGCATCAGGTCTCCAAGGTGAACAGCCTCTGGTCGATGGAACAATGTAGGCAAGGGAAGTCGGCAAAATGGATCCGTAACTTCGGGAAAAGGATTGGCTCTGAGGGCTGGGCACGGGGGTCCCAGTCCCGAACCCGTCGGCTGCCGGTGGACTGCTCGAGCTGCTCCCGCGGCGAGAGCGGGTCGCCGCGTGCCGGCCGGGGGACGGACTGGGAACGGCTCCTCACGGGGCCTTCCCCGGGCGTCGAACAGTCGACTCAGAACTGGTACGGACAAGGGGAATCCGACTGTTTAATTAAAACAAAGCATTGCGATGGTCCCTGCGGATGCTCACGCAATGTGATTTCTGCCCAGTGCTCTGAATGTCAAAGTGAAGAAATTCAACCAAGCGCGGGTAAACGGCGGGAGTAACTATGACTCTCTTAAGGTAGCCAAATGCCTCGTCATCTAATTAGTGACGCGCATGAATGGATTAACGAGATTCCCACTGTCCCTGTCTACTATCCAGCGAAACCACAGCCAAGGGAACGGGCTTGGCAGAATCAGCGGGGAAAGAAGACCCTGTTGAGCTTGACTCTAGTCCGACTTTGTGAAATGACTTGAGAGGTGTAGGATAAGTGGGAGCCGGAAACGGCGAAAGTGAAATACCACTACTTTTAACGTTATTTTACTTATTCCGTGAATCGGAGGCGGGGCACTGCCCCTCTTTTTGGATCGAAGGCCTGCCTCGGCGGGCCAATCCGGGCGGAAGACATTGTCAGGTGGGGAGTTTGGCTGGGGCGGCACATCTGTTAAAAGATAACGCAGGTGTCCTAAGATGAGCTCAACGAGAACAGAAATCTCGTGTGGAACAGAAGGGTAAAAGCTCGTTTGATTCTGATTTCCAGTACGAATACGAACCGTGAAAGCGTGGCCTAACGATCCTTTAGACCTTCGGAATTTGAAGCTAGAGGTGTCAGAAAAGTTACCACAGGGATAACTGGCTTGTGGCAGCCAAGCGTTCATAGCGACGTTGCTTTTTGATCCTTCGATGTCGGCTCTTCCTATCATTGTGAAGCAGAATTCACCAAGTGTTGGATTGTTCACCCACCAATAGGGAACGTGAGCTGGGTTTAGACCGTCGTGAGACAGGTTAGTTTTACCCTACTGATGACAGTGTCGCAATAGTAATTCAACCTAGTACGAGAGGAACCGTTGATTCGCACAATTGGTCATCGCGCTTGGTTGAAAAGCCAGTGGCGCGAAGCTACCGTGCGCTGGATTATGACTGAACGCCTCTAAGTCAGAATCCGGGCTAGAAGCGACGCATGCGCCCGCCGTTCGTTTGCCGACCAGCAGTAGGGGCCACTCGGCCCCCAAAGGCACGTGTCGTAGGTGAAGCTCGTGCGGTGAACAAGCCGCGCGGGCCGCCTTGAAGTACAATTCCTATCGAGCGGTGAGTAGAATCCTTTGCAGACGACTTAAATACGCGACGGGGTATTGTAAGTGGCAGAGTGGCCTTGCTGCCACGATCCACTGAGATTCAGCCCTACGTCGCTTCGATTCGTCCCTCCCCCCAACACTTAGTTGTCTTCCTCTCAAACCCCCCAAGAGGTTCTAGTTTTATATGACCCCGCCGAAGTGCTATTTGTCTGCCATTGGAAAGCTTAAGCCTTGTGCTATCTATGCCAAAGCATTTGAGAGCTAGTTGGCTCGTCCACGAGACACACCACAGCACCAAGTTATGTGGTCCCTTTTTGTTAAGTTTGGAAAAAAATGTTACGTTCTCCTCTATGAGGGTGTGGCTACTTAGGCTTGTAATGTGGCACTTCGATAAAAACAAAGCAGAAATCGGAAAGGAACATATTGCGAGGCCACATGCCGGGACCAATGCCATGGGACATTAGCAAGTCATGGGGTTTGTCAAGCACAAATGCTAAGGGTCATGCCTAGGTCCATCGGCGGCCAATGGCAATACAAAGGTGTCCAAGAGCAATGCAGTGAGACTTGTCAAGCATAATGCCAAGCAAAAATGGCCCAACCAAGTCAGTGGCCAAGAGCAATGCAGTGAGGCATGCGAAGCAAAAAGTCAAGGGGCATGTCCAGCCCCATCGGTATCCAAAAGCAGTGCAAAGAGACAAAGCACAATGCCACAGGGCATGGCCAACCCTGTTGGCGGACAAGAGCAATGTAACAAGGCATGTCAAGCACAATGCCAA-GGGCATGGCCAAGTCCCATTGGTTTCTAAGAGCAACGCAAAGAGACGTGCTAAGCAAGCATCGTGCATTTAAAAAAAGGGGCCACGGCATGGGGCCATAAGCTTGAAACCTCGGCACTCGATGGGCGTCCTTGGCATGCTTAACAGAGGCGACATGGCACACCTAAGGCTTCCCTTGGGCCACGGTCGACGTGGCCGGGCGATGGCGAAGAGCATGGCCAAGATGTTTTAGCAAGCCACGCAGGGCTTGTCAAGCACAAAACTAAGAGGCATGCCTAGCCCCATCGATGTCCGAGAGCAATGCAAATGTGTCCTTGGCATGCTCCTACAAGGTGACGGGCACACCTTGGGTTTCCCCGCCGTGGGGGTGGGTGCTCTCAGCATGGCTGGGGCACCGCATGCCGCACCCCCCCGCAC----------TCACCGAGTGTCTTTGGCATGCTCCCGCGAGGTGATGGGCACACCTTGGGGCGACGTGGGGGCATTGGCACGAGGCATGGCAAGCCCCGTGNNNNNNNNNNNNNNNNNNNNNNNNNNNNNNNNNNNNNNNN
